# Supplementary material for: Research on the Mechanical Properties of EPS Lightweight Soil Mixed with Fly Ash
Source: Polymers (Basel). 2024 Dec 18;16(24):3517. doi: 10.3390/polym16243517 (PMC11678610; doi:10.3390/polym16243517)
Supplement: Supplementary file 1 [file polymers-16-03517-s001.zip]

Archive with 82 entries (80 files):
- polymers-3283519-supplementary-final/
- polymers-3283519-supplementary-final/raw data/
- polymers-3283519-supplementary-final/raw data/EPS 0.5%,curing agent content 10%,replace proportion 0%.xls
- polymers-3283519-supplementary-final/raw data/EPS0.5%, curing agent 25%,replace proportion 15%.xls
- polymers-3283519-supplementary-final/raw data/EPS0.5%, curing agent content 10%,replace proportion 30%.xls
- polymers-3283519-supplementary-final/raw data/EPS0.5%, curing agent content 15%,replace proportion 0%.xls
- polymers-3283519-supplementary-final/raw data/EPS0.5%, curing agent content 20%,replace proportion 30%.xls
- polymers-3283519-supplementary-final/raw data/EPS0.5%, curing agent content 20%,replace proportion 60%.xls
- polymers-3283519-supplementary-final/raw data/EPS0.5%, curing agent content 25%,replace proportion 45%.xls
- polymers-3283519-supplementary-final/raw data/EPS0.5%, curing agent content 25%,replace proportion 60%.xls
- polymers-3283519-supplementary-final/raw data/EPS0.5%,curing agent content 10%,replace proportion 45%.xls
- polymers-3283519-supplementary-final/raw data/EPS0.5%,curing agent content 10%,replace proportion 60%.xls
- polymers-3283519-supplementary-final/raw data/EPS0.5%,curing agent content 15%,replace proportion 15%.xls
- polymers-3283519-supplementary-final/raw data/EPS0.5%,curing agent content 15%,replace proportion 45%.xls
- polymers-3283519-supplementary-final/raw data/EPS0.5%,curing agent content 15%,replace proportion 60%.xls
- polymers-3283519-supplementary-final/raw data/EPS0.5%,curing agent content 20%,replace proportion 0%.xls
- polymers-3283519-supplementary-final/raw data/EPS0.5%,curing agent content 20%,replace proportion 45%.xls
- polymers-3283519-supplementary-final/raw data/EPS0.5%,curing agent content 25%,replace proportion 0%.xls
- polymers-3283519-supplementary-final/raw data/EPS0.5%,curing agent content 25%,replace proportion 30%.xls
- polymers-3283519-supplementary-final/raw data/EPS0.5%,curing agent content10%,replace proportion 15%.xls
- polymers-3283519-supplementary-final/raw data/EPS0.5%,curing agent content 15%,replace proportion 30%.xls
- polymers-3283519-supplementary-final/raw data/EPS0.5%,curing agent content 20%,replace proportion 15%.xls
- polymers-3283519-supplementary-final/raw data/EPS1%, curing agent content 10%,replace proportion 0%.xls
- polymers-3283519-supplementary-final/raw data/EPS1%, curing agent content 10%,replace proportion 15%.xls
- polymers-3283519-supplementary-final/raw data/EPS1%, curing agent content 10%,replace proportion 45%.xls
- polymers-3283519-supplementary-final/raw data/EPS1%, curing agent content 15%,replace proportion 15%.xls
- polymers-3283519-supplementary-final/raw data/EPS1%, curing agent content 15%,replace proportion 45%.xls
- polymers-3283519-supplementary-final/raw data/EPS1%, curing agent content 20%,replace proportion 0%.xls
- polymers-3283519-supplementary-final/raw data/EPS1%, curing agent content 20%,replace proportion 15%.xls
- polymers-3283519-supplementary-final/raw data/EPS1%, curing agent content 20%,replace proportion 30%.xls
- polymers-3283519-supplementary-final/raw data/EPS1%, curing agent content 20%,replace proportion 45%.xls
- polymers-3283519-supplementary-final/raw data/EPS1%, curing agent content 20%,replace proportion 60%.xls
- polymers-3283519-supplementary-final/raw data/EPS1%,curing agent content 10%,replace proportion 30%.xls
- polymers-3283519-supplementary-final/raw data/EPS1%,curing agent content 10%,replace proportion 60%.xls
- polymers-3283519-supplementary-final/raw data/EPS1%,curing agent content 15%,replace proportion 30%.xls
- polymers-3283519-supplementary-final/raw data/EPS1%,curing agent content 15%,replace proportion 60%.xls
- polymers-3283519-supplementary-final/raw data/EPS1%,curing agent content 25%,replace proportion 0%.xls
- polymers-3283519-supplementary-final/raw data/EPS1%,curing agent content 25%,replace proportion 15%.xls
- polymers-3283519-supplementary-final/raw data/EPS1%,curing agent content 25%,replace proportion 30%.xls
- polymers-3283519-supplementary-final/raw data/EPS1%,curing agent content 25%,replace proportion 45%.xls
- polymers-3283519-supplementary-final/raw data/EPS1%,curing agent content 15%,replace proportion 0%.xls
- polymers-3283519-supplementary-final/raw data/EPS1%,curing agent content 25%,replace proportion 60%.xls
- polymers-3283519-supplementary-final/raw data/EPS1.5% curing agent content 25%,replace proportion 30%.xls
- polymers-3283519-supplementary-final/raw data/EPS1.5%, curing agent content 10%,replace proportion 0%.xls
- polymers-3283519-supplementary-final/raw data/EPS1.5%, curing agent content 10%,replace proportion 15%.xls
- polymers-3283519-supplementary-final/raw data/EPS1.5%, curing agent content 20%,replace proportion 15%.xls
- polymers-3283519-supplementary-final/raw data/EPS1.5%, curing agent content 25%,replace proportion 60%.xls
- polymers-3283519-supplementary-final/raw data/EPS1.5%,curing agent content 15%,replace proportion 0%.xls
- polymers-3283519-supplementary-final/raw data/EPS1.5%,curing agent content 15%,replace proportion 15%.xls
- polymers-3283519-supplementary-final/raw data/EPS1.5%,curing agent content 15%,replace proportion 45%.xls
- polymers-3283519-supplementary-final/raw data/EPS1.5%,curing agent content 20%,replace proportion 30%.xls
- polymers-3283519-supplementary-final/raw data/EPS1.5%,curing agent content 20%,replace proportion 45%.xls
- polymers-3283519-supplementary-final/raw data/EPS1.5%,curing agent content 20%,replace proportion 60%.xls
- polymers-3283519-supplementary-final/raw data/EPS1.5%,curing agent content 10%,replace proportion 30%.xls
- polymers-3283519-supplementary-final/raw data/EPS1.5%,curing agent content 10%,replace proportion 45%.xls
- polymers-3283519-supplementary-final/raw data/EPS1.5%,curing agent content 10%,replace proportion 60%.xls
- polymers-3283519-supplementary-final/raw data/EPS1.5%,curing agent content 15%,replace proportion 30%.xls
- polymers-3283519-supplementary-final/raw data/EPS1.5%,curing agent content 15%,replace proportion 60%.xls
- polymers-3283519-supplementary-final/raw data/EPS1.5%,curing agent content 20%,replace proportion 0%.xls
- polymers-3283519-supplementary-final/raw data/EPS1.5%,curing agent content 25%,replace proportion 0%.xls
- polymers-3283519-supplementary-final/raw data/EPS1.5%,curing agent content 25%,replace proportion 15%.xls
- polymers-3283519-supplementary-final/raw data/EPS2%, curing agent content 15%,replace proportion 30%.xls
- polymers-3283519-supplementary-final/raw data/EPS2%, curing agent content 20%,replace proportion 60%.xls
- polymers-3283519-supplementary-final/raw data/EPS2%,curing agent content 10%,replace proportion 15%.xls
- polymers-3283519-supplementary-final/raw data/EPS2%,curing agent content 15%,replace proportion 0%.xls
- polymers-3283519-supplementary-final/raw data/EPS2%,curing agent content 15%,replace proportion 60%.xls
- polymers-3283519-supplementary-final/raw data/EPS2%,curing agent content 20%,replace proportion 0%.xls
- polymers-3283519-supplementary-final/raw data/EPS2%,curing agent content 20%,replace proportion 15%.xls
- polymers-3283519-supplementary-final/raw data/EPS2%,curing agent content 20%,replace proportion 30%.xls
- polymers-3283519-supplementary-final/raw data/EPS2%,curing agent content 20%,replace proportion 45%.xls
- polymers-3283519-supplementary-final/raw data/EPS2%,curing agent content 25%,replace proportion 0%.xls
- polymers-3283519-supplementary-final/raw data/EPS2%,curing agent content 25%,replace proportion 30%.xls
- polymers-3283519-supplementary-final/raw data/EPS2%,curing agent content 25%,replace proportion 45%.xls
- polymers-3283519-supplementary-final/raw data/EPS2%,curing agent content 25%,replace proportion 60%.xls
- polymers-3283519-supplementary-final/raw data/EPS2%,curing agent contenet 10%,replace proportion 45%.xls
- polymers-3283519-supplementary-final/raw data/EPS2%,curing agent content 10%,replace proportion 30%.xls
- polymers-3283519-supplementary-final/raw data/EPS2%,curing agent content 10%,replace proportion 0%.xls
- polymers-3283519-supplementary-final/raw data/EPS2%,curing agent content 10%,replace proportion 60%.xls
- polymers-3283519-supplementary-final/raw data/EPS2%,curing agent content 15%,replace proportion 15%.xls
- polymers-3283519-supplementary-final/raw data/EPS2%,curing agent content 15%,replace proportion 45%.xls
- polymers-3283519-supplementary-final/raw data/EPS2%,curing agent content 25%,replace proportion 15%.xls
- polymers-3283519-supplementary-final/raw data/raw soil.xls
