# Supplementary material for: Research on the Mechanical Properties of EPS Lightweight Soil Mixed with Fly Ash
Source: Polymers (Basel). 2024 Dec 18;16(24):3517. doi: 10.3390/polym16243517 (PMC11678610; doi:10.3390/polym16243517)
Supplement: Supplementary file 1 [file polymers-16-03517-s001.zip › polymers-3283519-supplementary-final/raw data/EPS 0.5%,curing agent content 10%,replace proportion 0%.xls]

## Sheet: Sheet1
试件批号	1
钢号	1
试验日期	2023/12/15
试验人	XDD
试件形状
尺寸(mm)	39.1
So(mm^2)	1200.73
标距倍率
Lo(mm)	80
引伸计标距	50
Lu(mm)
A(%)	/
断面尺寸
Su(mm^2)
Z(%)	/
Fm(kN)	0.97
Rm(MPa)
FeH(kN)	1.35
ReH(MPa)	1
FeL(kN)	1.22
ReL(MPa)	1
Fp(kN)	1.22
Rp(MPa)	1
Ft(kN)	0.06
Rt(MPa)
E(GPa)	0.02
屈强比	/
强屈比	/
At(%)	/
Agt(%)	8
时间(秒)	力(kN)	变形(mm)	位移(mm)	扩展
0	0	0	-0.0005	0
0.126	0	0	-0.0011	0
0.232	0	0	-0.0021	0
0.346	0.001	0	-0.0026	0.001
0.456	0.002	0.002	-0.0042	0.002
0.561	0.002	0.003	-0.0059	0.002
0.668	0.003	0.006	-0.0084	0.003
0.78	0.003	0.007	-0.0095	0.003
0.893	0.003	0.01	-0.0123	0.003
0.996	0.003	0.013	-0.0153	0.003
1.107	0.003	0.017	-0.0192	0.003
1.218	0.004	0.018	-0.021	0.004
1.326	0.005	0.022	-0.0248	0.005
1.439	0.006	0.026	-0.0289	0.006
1.545	0.006	0.031	-0.034	0.006
1.651	0.007	0.034	-0.0365	0.007
1.763	0.007	0.039	-0.0417	0.007
1.872	0.007	0.044	-0.0468	0.007
1.98	0.007	0.05	-0.0522	0.007
2.089	0.008	0.053	-0.0558	0.008
2.2	0.008	0.058	-0.061	0.008
2.312	0.009	0.063	-0.0661	0.009
2.418	0.009	0.069	-0.0713	0.009
2.532	0.009	0.071	-0.0737	0.009
2.635	0.009	0.077	-0.0795	0.009
2.746	0.009	0.082	-0.0843	0.009
2.856	0.01	0.087	-0.0892	0.01
2.966	0.012	0.089	-0.0916	0.012
3.077	0.012	0.094	-0.0964	0.012
3.187	0.013	0.099	-0.1017	0.013
3.292	0.014	0.104	-0.1063	0.014
3.403	0.014	0.106	-0.1086	0.014
3.513	0.014	0.11	-0.113	0.014
3.623	0.015	0.116	-0.1182	0.015
3.727	0.015	0.12	-0.1226	0.015
3.838	0.016	0.122	-0.1247	0.016
3.95	0.017	0.126	-0.1289	0.017
4.055	0.018	0.131	-0.1332	0.018
4.163	0.018	0.135	-0.1381	0.018
4.278	0.019	0.138	-0.1402	0.019
4.386	0.02	0.142	-0.1442	0.02
4.494	0.021	0.146	-0.1482	0.021
4.602	0.021	0.15	-0.1529	0.021
4.71	0.021	0.152	-0.1548	0.021
4.821	0.022	0.156	-0.1587	0.022
4.932	0.023	0.16	-0.1627	0.023
5.038	0.024	0.164	-0.1665	0.024
5.146	0.024	0.166	-0.169	0.024
5.255	0.024	0.17	-0.1727	0.024
5.369	0.024	0.174	-0.1765	0.024
5.474	0.025	0.177	-0.18	0.025
5.585	0.026	0.179	-0.1819	0.026
5.698	0.026	0.183	-0.186	0.026
5.807	0.026	0.187	-0.1898	0.026
5.912	0.027	0.191	-0.1932	0.027
6.023	0.028	0.192	-0.1949	0.028
6.134	0.028	0.196	-0.199	0.028
6.244	0.029	0.2	-0.2024	0.029
6.349	0.029	0.203	-0.2058	0.029
6.461	0.03	0.205	-0.2076	0.03
6.569	0.031	0.208	-0.2108	0.031
6.677	0.033	0.212	-0.2148	0.033
6.784	0.033	0.215	-0.2181	0.033
6.894	0.034	0.217	-0.2196	0.034
7.005	0.035	0.22	-0.2229	0.035
7.115	0.036	0.223	-0.226	0.036
7.221	0.037	0.227	-0.2298	0.037
7.335	0.038	0.229	-0.2313	0.038
7.445	0.038	0.232	-0.2345	0.038
7.553	0.038	0.235	-0.2376	0.038
7.658	0.039	0.239	-0.2411	0.039
7.77	0.039	0.24	-0.2427	0.039
7.876	0.04	0.243	-0.2457	0.04
7.986	0.041	0.246	-0.2488	0.041
8.094	0.042	0.249	-0.2517	0.042
8.208	0.043	0.251	-0.2537	0.043
8.316	0.044	0.254	-0.2567	0.044
8.422	0.045	0.257	-0.2596	0.045
8.533	0.046	0.26	-0.2625	0.046
8.645	0.046	0.261	-0.2639	0.046
8.75	0.048	0.265	-0.2672	0.048
8.861	0.048	0.267	-0.2701	0.048
8.969	0.049	0.27	-0.2729	0.049
9.083	0.05	0.272	-0.2744	0.05
9.189	0.052	0.275	-0.2776	0.052
9.3	0.054	0.278	-0.2804	0.054
9.406	0.054	0.28	-0.2831	0.054
9.52	0.055	0.282	-0.2845	0.055
9.623	0.055	0.285	-0.2873	0.055
9.737	0.056	0.288	-0.2904	0.056
9.842	0.056	0.29	-0.2931	0.056
9.953	0.057	0.292	-0.2944	0.057
10.066	0.057	0.294	-0.2971	0.057
10.171	0.058	0.298	-0.3002	0.058
10.279	0.058	0.3	-0.3028	0.058
10.39	0.059	0.302	-0.3042	0.059
10.502	0.059	0.304	-0.3068	0.059
10.612	0.059	0.307	-0.3093	0.059
10.717	0.06	0.31	-0.3123	0.06
10.828	0.06	0.311	-0.3137	0.06
10.936	0.061	0.314	-0.3162	0.061
11.047	0.061	0.316	-0.3188	0.061
11.153	0.062	0.319	-0.3216	0.062
11.267	0.062	0.32	-0.323	0.062
11.375	0.063	0.323	-0.3255	0.063
11.483	0.063	0.325	-0.3279	0.063
11.589	0.064	0.328	-0.3305	0.064
11.703	0.064	0.329	-0.3317	0.064
11.807	0.066	0.332	-0.3346	0.066
11.921	0.067	0.334	-0.337	0.067
12.026	0.068	0.337	-0.3395	0.068
12.137	0.068	0.338	-0.3407	0.068
12.244	0.069	0.341	-0.3436	0.069
12.358	0.069	0.343	-0.3459	0.069
12.463	0.07	0.346	-0.3484	0.07
12.574	0.07	0.347	-0.3495	0.07
12.683	0.072	0.349	-0.352	0.072
12.796	0.073	0.352	-0.3547	0.073
12.901	0.074	0.354	-0.3571	0.074
13.013	0.075	0.356	-0.3583	0.075
13.121	0.075	0.358	-0.3606	0.075
13.229	0.076	0.361	-0.3634	0.076
13.337	0.078	0.363	-0.3657	0.078
13.451	0.078	0.364	-0.367	0.078
13.559	0.079	0.367	-0.3693	0.079
13.667	0.08	0.369	-0.3715	0.08
13.773	0.08	0.372	-0.3743	0.08
13.887	0.081	0.373	-0.3753	0.081
13.997	0.082	0.375	-0.3777	0.082
14.105	0.082	0.377	-0.3801	0.082
14.21	0.083	0.38	-0.3827	0.083
14.321	0.083	0.381	-0.3839	0.083
14.434	0.084	0.384	-0.3861	0.084
14.537	0.085	0.386	-0.3884	0.085
14.648	0.085	0.388	-0.3906	0.085
14.759	0.086	0.389	-0.392	0.086
14.867	0.087	0.392	-0.3944	0.087
14.98	0.088	0.394	-0.3967	0.088
15.085	0.088	0.396	-0.3989	0.088
15.197	0.09	0.397	-0.3999	0.09
15.301	0.091	0.4	-0.4025	0.091
15.41	0.091	0.402	-0.4048	0.091
15.521	0.092	0.404	-0.407	0.092
15.635	0.092	0.405	-0.4081	0.092
15.738	0.093	0.408	-0.4107	0.093
15.847	0.094	0.41	-0.4129	0.094
15.956	0.094	0.412	-0.4151	0.094
16.067	0.094	0.414	-0.4162	0.094
16.18	0.095	0.416	-0.4185	0.095
16.286	0.096	0.418	-0.4209	0.096
16.395	0.096	0.421	-0.4232	0.096
16.506	0.096	0.422	-0.4243	0.096
16.616	0.097	0.424	-0.4264	0.097
16.726	0.098	0.426	-0.4286	0.098
16.831	0.098	0.429	-0.4312	0.098
16.941	0.098	0.43	-0.4323	0.098
17.053	0.099	0.432	-0.4344	0.099
17.163	0.1	0.434	-0.4365	0.1
17.268	0.1	0.436	-0.4391	0.1
17.38	0.1	0.438	-0.4402	0.1
17.488	0.101	0.44	-0.4423	0.101
17.594	0.101	0.442	-0.4444	0.101
17.705	0.102	0.444	-0.4465	0.102
17.819	0.102	0.445	-0.448	0.102
17.925	0.103	0.448	-0.4502	0.103
18.036	0.103	0.45	-0.4522	0.103
18.142	0.104	0.452	-0.4544	0.104
18.251	0.104	0.453	-0.4555	0.104
18.364	0.104	0.455	-0.4579	0.104
18.472	0.105	0.457	-0.4601	0.105
18.586	0.105	0.46	-0.4622	0.105
18.689	0.105	0.461	-0.4632	0.105
18.802	0.106	0.463	-0.4657	0.106
18.905	0.106	0.465	-0.4678	0.106
19.016	0.108	0.467	-0.4699	0.108
19.127	0.109	0.468	-0.4709	0.109
19.235	0.109	0.47	-0.473	0.109
19.347	0.11	0.473	-0.4756	0.11
19.452	0.11	0.475	-0.4777	0.11
19.564	0.111	0.476	-0.4787	0.111
19.672	0.111	0.478	-0.4808	0.111
19.779	0.112	0.481	-0.4832	0.112
19.89	0.112	0.483	-0.4853	0.112
20.003	0.113	0.484	-0.4864	0.113
20.111	0.113	0.486	-0.4885	0.113
20.219	0.114	0.488	-0.4906	0.114
20.326	0.114	0.49	-0.493	0.114
20.44	0.115	0.491	-0.494	0.115
20.55	0.115	0.493	-0.4961	0.115
20.655	0.116	0.496	-0.4982	0.116
20.764	0.117	0.498	-0.5006	0.117
20.875	0.117	0.499	-0.5015	0.117
20.985	0.118	0.501	-0.5037	0.118
21.124	0.118	0.503	-0.5057	0.118
21.235	0.119	0.505	-0.5079	0.119
21.339	0.119	0.508	-0.5102	0.119
21.45	0.12	0.51	-0.5123	0.12
21.564	0.12	0.511	-0.5133	0.12
21.667	0.121	0.513	-0.5153	0.121
21.778	0.121	0.515	-0.5175	0.121
21.887	0.122	0.517	-0.5199	0.122
22	0.123	0.518	-0.5209	0.123
22.11	0.123	0.52	-0.523	0.123
22.215	0.124	0.522	-0.5251	0.124
22.323	0.124	0.525	-0.5271	0.124
22.434	0.125	0.526	-0.5284	0.125
22.54	0.125	0.528	-0.5305	0.125
22.655	0.126	0.53	-0.5325	0.126
22.76	0.126	0.532	-0.5346	0.126
22.871	0.127	0.533	-0.5359	0.127
22.98	0.128	0.535	-0.538	0.128
23.086	0.128	0.537	-0.54	0.128
23.197	0.129	0.539	-0.5421	0.129
23.309	0.129	0.54	-0.5431	0.129
23.417	0.13	0.543	-0.5456	0.13
23.525	0.13	0.545	-0.5476	0.13
23.633	0.131	0.547	-0.5497	0.131
23.806	0.131	0.549	-0.5517	0.131
23.918	0.132	0.551	-0.554	0.132
24.028	0.132	0.553	-0.556	0.132
24.133	0.133	0.555	-0.558	0.133
24.245	0.133	0.556	-0.5591	0.133
24.353	0.134	0.558	-0.5611	0.134
24.461	0.134	0.561	-0.5636	0.134
24.569	0.135	0.563	-0.5655	0.135
24.683	0.136	0.564	-0.5666	0.136
24.791	0.136	0.566	-0.5685	0.136
24.899	0.137	0.568	-0.571	0.137
25.005	0.137	0.57	-0.573	0.137
25.119	0.138	0.571	-0.574	0.138
25.229	0.139	0.573	-0.5761	0.139
25.337	0.139	0.576	-0.5784	0.139
25.442	0.14	0.578	-0.5804	0.14
25.553	0.14	0.579	-0.5814	0.14
25.666	0.141	0.581	-0.5835	0.141
25.769	0.141	0.583	-0.5855	0.141
25.88	0.142	0.585	-0.5878	0.142
25.988	0.142	0.586	-0.5889	0.142
26.1	0.143	0.588	-0.5909	0.143
26.206	0.143	0.59	-0.5929	0.143
26.317	0.144	0.592	-0.595	0.144
26.43	0.145	0.594	-0.5963	0.145
26.538	0.146	0.596	-0.5984	0.146
26.646	0.146	0.598	-0.6003	0.146
26.754	0.147	0.6	-0.6024	0.147
26.861	0.148	0.601	-0.6034	0.148
26.975	0.149	0.603	-0.6058	0.149
27.082	0.149	0.605	-0.6078	0.149
27.191	0.15	0.607	-0.6099	0.15
27.298	0.151	0.608	-0.6108	0.151
27.413	0.151	0.61	-0.6131	0.151
27.521	0.152	0.612	-0.6151	0.152
27.626	0.153	0.614	-0.6171	0.153
27.737	0.153	0.616	-0.6182	0.153
27.85	0.154	0.618	-0.6202	0.154
27.953	0.155	0.62	-0.6226	0.155
28.063	0.156	0.622	-0.6247	0.156
28.174	0.156	0.623	-0.6256	0.156
28.286	0.157	0.625	-0.6277	0.157
28.391	0.157	0.627	-0.6296	0.157
28.499	0.158	0.629	-0.6319	0.158
28.608	0.159	0.63	-0.633	0.159
28.722	0.16	0.632	-0.635	0.16
28.83	0.16	0.634	-0.637	0.16
28.938	0.161	0.637	-0.6394	0.161
29.046	0.162	0.638	-0.6404	0.162
29.157	0.163	0.64	-0.6424	0.163
29.268	0.163	0.642	-0.6444	0.163
29.374	0.164	0.644	-0.6464	0.164
29.488	0.165	0.645	-0.6477	0.165
29.591	0.166	0.647	-0.6498	0.166
29.705	0.167	0.649	-0.6518	0.167
29.81	0.168	0.651	-0.6538	0.168
29.921	0.169	0.652	-0.6548	0.169
30.034	0.17	0.655	-0.6572	0.17
30.143	0.17	0.657	-0.6592	0.17
30.248	0.171	0.659	-0.6612	0.171
30.359	0.171	0.66	-0.6622	0.171
30.468	0.172	0.662	-0.6644	0.172
30.574	0.172	0.664	-0.6666	0.172
30.685	0.173	0.666	-0.6685	0.173
30.797	0.174	0.667	-0.6695	0.174
30.905	0.174	0.669	-0.6714	0.174
31.013	0.174	0.671	-0.6739	0.174
31.122	0.175	0.673	-0.6759	0.175
31.229	0.176	0.674	-0.6769	0.176
31.343	0.177	0.676	-0.6789	0.177
31.45	0.177	0.678	-0.6809	0.177
31.559	0.178	0.681	-0.6832	0.178
31.666	0.179	0.682	-0.6842	0.179
31.775	0.18	0.684	-0.6862	0.18
31.889	0.181	0.686	-0.6882	0.181
31.994	0.182	0.688	-0.6906	0.182
32.105	0.183	0.689	-0.6917	0.183
32.218	0.184	0.691	-0.6937	0.184
32.321	0.185	0.693	-0.6957	0.185
32.432	0.186	0.695	-0.698	0.186
32.544	0.187	0.696	-0.6989	0.187
32.652	0.189	0.698	-0.701	0.189
32.758	0.189	0.7	-0.7029	0.189
32.869	0.191	0.702	-0.705	0.191
32.981	0.192	0.704	-0.7063	0.192
33.085	0.194	0.706	-0.7084	0.194
33.199	0.194	0.708	-0.7103	0.194
33.304	0.196	0.71	-0.7123	0.196
33.418	0.197	0.711	-0.7134	0.197
33.526	0.198	0.713	-0.7156	0.198
33.634	0.199	0.715	-0.7176	0.199
33.743	0.201	0.717	-0.7197	0.201
33.85	0.203	0.718	-0.7207	0.203
33.959	0.204	0.72	-0.723	0.204
34.073	0.206	0.722	-0.725	0.206
34.177	0.207	0.724	-0.727	0.207
34.291	0.208	0.725	-0.7281	0.208
34.401	0.209	0.727	-0.73	0.209
34.511	0.211	0.73	-0.7322	0.211
34.616	0.212	0.732	-0.7343	0.212
34.727	0.213	0.733	-0.7353	0.213
34.837	0.214	0.735	-0.7373	0.214
34.947	0.216	0.737	-0.7393	0.216
35.052	0.217	0.739	-0.7417	0.217
35.163	0.218	0.74	-0.7427	0.218
35.272	0.219	0.742	-0.7447	0.219
35.378	0.221	0.744	-0.7467	0.221
35.489	0.222	0.747	-0.7491	0.222
35.601	0.223	0.747	-0.75	0.223
35.709	0.224	0.749	-0.752	0.224
35.815	0.225	0.751	-0.754	0.225
35.926	0.227	0.753	-0.7559	0.227
36.04	0.227	0.755	-0.7573	0.227
36.143	0.229	0.757	-0.7594	0.229
36.254	0.23	0.759	-0.7614	0.23
36.363	0.231	0.761	-0.7634	0.231
36.47	0.232	0.762	-0.7644	0.232
36.584	0.233	0.764	-0.7668	0.233
36.692	0.234	0.766	-0.7687	0.234
36.798	0.235	0.768	-0.7707	0.235
36.909	0.236	0.769	-0.7717	0.236
37.022	0.237	0.771	-0.7737	0.237
37.132	0.238	0.773	-0.776	0.238
37.238	0.239	0.775	-0.7781	0.239
37.349	0.24	0.776	-0.779	0.24
37.457	0.241	0.778	-0.781	0.241
37.564	0.243	0.781	-0.7834	0.243
37.676	0.244	0.783	-0.7854	0.244
37.785	0.245	0.784	-0.7865	0.245
37.896	0.246	0.786	-0.7885	0.246
38.004	0.248	0.788	-0.7904	0.248
38.109	0.249	0.79	-0.7927	0.249
38.224	0.25	0.791	-0.7937	0.25
38.332	0.251	0.793	-0.7957	0.251
38.44	0.253	0.795	-0.7977	0.253
38.547	0.254	0.797	-0.8001	0.254
38.661	0.255	0.798	-0.801	0.255
38.764	0.256	0.8	-0.8031	0.256
38.878	0.257	0.803	-0.8052	0.257
38.983	0.258	0.804	-0.8071	0.258
39.094	0.258	0.805	-0.8081	0.258
39.207	0.259	0.808	-0.8104	0.259
39.31	0.26	0.81	-0.8124	0.26
39.421	0.261	0.812	-0.8144	0.261
39.532	0.262	0.813	-0.8154	0.262
39.643	0.263	0.815	-0.8178	0.263
39.753	0.264	0.817	-0.8197	0.264
39.858	0.264	0.819	-0.8218	0.264
39.97	0.265	0.82	-0.8228	0.265
40.078	0.266	0.822	-0.8247	0.266
40.184	0.267	0.824	-0.827	0.267
40.293	0.268	0.826	-0.829	0.268
40.403	0.268	0.827	-0.8301	0.268
40.514	0.269	0.829	-0.832	0.269
40.623	0.27	0.832	-0.8344	0.27
40.732	0.271	0.834	-0.8364	0.271
40.839	0.272	0.835	-0.8374	0.272
40.948	0.273	0.837	-0.8393	0.273
41.062	0.274	0.839	-0.8417	0.274
41.167	0.275	0.841	-0.8437	0.275
41.278	0.276	0.842	-0.8447	0.276
41.391	0.277	0.844	-0.8467	0.277
41.494	0.278	0.846	-0.8487	0.278
41.606	0.28	0.848	-0.851	0.28
41.717	0.28	0.849	-0.8521	0.28
41.825	0.281	0.851	-0.854	0.281
41.931	0.283	0.853	-0.856	0.283
42.042	0.284	0.855	-0.8581	0.284
42.154	0.285	0.857	-0.8595	0.285
42.262	0.286	0.859	-0.8614	0.286
42.37	0.288	0.861	-0.8634	0.288
42.478	0.289	0.863	-0.8654	0.289
42.592	0.29	0.864	-0.8664	0.29
42.698	0.292	0.866	-0.8687	0.292
42.809	0.293	0.868	-0.8707	0.293
42.915	0.295	0.87	-0.8727	0.295
43.029	0.296	0.871	-0.8737	0.296
43.132	0.297	0.873	-0.8761	0.297
43.241	0.299	0.875	-0.8781	0.299
43.353	0.301	0.877	-0.8801	0.301
43.464	0.302	0.878	-0.881	0.302
43.574	0.304	0.88	-0.8831	0.304
43.684	0.305	0.883	-0.8854	0.305
43.789	0.307	0.885	-0.8874	0.307
43.9	0.308	0.886	-0.8884	0.308
44.011	0.31	0.888	-0.8905	0.31
44.121	0.312	0.89	-0.8923	0.312
44.226	0.313	0.892	-0.8947	0.313
44.333	0.314	0.893	-0.8957	0.314
44.447	0.316	0.895	-0.8977	0.316
44.555	0.318	0.897	-0.8997	0.318
44.662	0.319	0.899	-0.9019	0.319
44.775	0.32	0.9	-0.903	0.32
44.883	0.322	0.902	-0.9049	0.322
44.991	0.324	0.904	-0.907	0.324
45.1	0.326	0.907	-0.9094	0.326
45.207	0.327	0.908	-0.9104	0.327
45.316	0.329	0.91	-0.9124	0.329
45.43	0.33	0.912	-0.9144	0.33
45.535	0.332	0.914	-0.9164	0.332
45.644	0.333	0.915	-0.9174	0.333
45.753	0.335	0.917	-0.9196	0.335
45.863	0.337	0.919	-0.9217	0.337
45.971	0.339	0.921	-0.9237	0.339
46.085	0.34	0.922	-0.9247	0.34
46.193	0.342	0.924	-0.927	0.342
46.304	0.344	0.926	-0.929	0.344
46.409	0.345	0.928	-0.931	0.345
46.521	0.346	0.929	-0.932	0.346
46.629	0.349	0.931	-0.9341	0.349
46.739	0.35	0.934	-0.9364	0.35
46.847	0.352	0.936	-0.9384	0.352
46.954	0.353	0.937	-0.9394	0.353
47.068	0.356	0.939	-0.9413	0.356
47.176	0.358	0.941	-0.9437	0.358
47.283	0.359	0.943	-0.9456	0.359
47.396	0.36	0.944	-0.9466	0.36
47.506	0.362	0.946	-0.9486	0.362
47.614	0.363	0.948	-0.9506	0.363
47.719	0.365	0.95	-0.953	0.365
47.83	0.365	0.951	-0.954	0.365
47.943	0.366	0.953	-0.956	0.366
48.046	0.367	0.955	-0.958	0.367
48.157	0.368	0.957	-0.96	0.368
48.268	0.368	0.959	-0.9612	0.368
48.376	0.368	0.961	-0.9632	0.368
48.489	0.369	0.963	-0.9653	0.369
48.594	0.37	0.965	-0.9673	0.37
48.704	0.37	0.966	-0.9687	0.37
48.815	0.371	0.968	-0.9707	0.371
48.923	0.372	0.97	-0.9727	0.372
49.031	0.373	0.972	-0.9745	0.373
49.138	0.373	0.973	-0.9756	0.373
49.252	0.374	0.975	-0.9779	0.374
49.361	0.375	0.977	-0.98	0.375
49.467	0.376	0.979	-0.982	0.376
49.581	0.377	0.98	-0.983	0.377
49.684	0.378	0.983	-0.9853	0.378
49.798	0.379	0.985	-0.9873	0.379
49.903	0.38	0.987	-0.9893	0.38
50.014	0.381	0.988	-0.9903	0.381
50.127	0.382	0.99	-0.9923	0.382
50.23	0.384	0.992	-0.9946	0.384
50.339	0.385	0.994	-0.9966	0.385
50.453	0.386	0.995	-0.9976	0.386
50.561	0.387	0.997	-0.9995	0.387
50.667	0.389	0.999	-1.0016	0.389
50.776	0.391	1.001	-1.0039	0.391
50.952	0.392	1.003	-1.006	0.392
51.062	0.394	1.005	-1.0079	0.394
51.172	0.396	1.007	-1.0099	0.396
51.277	0.397	1.01	-1.0123	0.397
51.387	0.398	1.011	-1.0133	0.398
51.496	0.4	1.013	-1.0153	0.4
51.609	0.402	1.015	-1.0173	0.402
51.715	0.404	1.017	-1.0196	0.404
51.826	0.406	1.018	-1.0207	0.406
51.934	0.408	1.02	-1.0226	0.408
52.042	0.41	1.022	-1.0246	0.41
52.15	0.41	1.024	-1.0266	0.41
52.264	0.412	1.025	-1.0279	0.412
52.367	0.413	1.027	-1.03	0.413
52.481	0.415	1.029	-1.032	0.415
52.587	0.415	1.031	-1.034	0.415
52.701	0.417	1.032	-1.035	0.417
52.804	0.418	1.035	-1.0372	0.418
52.915	0.42	1.037	-1.0392	0.42
53.024	0.42	1.039	-1.0412	0.42
53.135	0.422	1.04	-1.0422	0.422
53.245	0.423	1.041	-1.0441	0.423
53.355	0.425	1.044	-1.0466	0.425
53.461	0.426	1.046	-1.0486	0.426
53.572	0.427	1.047	-1.0496	0.427
53.68	0.429	1.049	-1.0516	0.429
53.787	0.43	1.051	-1.0539	0.43
53.899	0.431	1.053	-1.0559	0.431
54.008	0.432	1.054	-1.0567	0.432
54.119	0.433	1.056	-1.0589	0.433
54.227	0.434	1.058	-1.0609	0.434
54.335	0.434	1.061	-1.0632	0.434
54.447	0.435	1.062	-1.0643	0.435
54.555	0.435	1.064	-1.0662	0.435
54.663	0.436	1.066	-1.0682	0.436
54.771	0.436	1.068	-1.0705	0.436
54.885	0.437	1.069	-1.0715	0.437
54.995	0.438	1.071	-1.0735	0.438
55.1	0.439	1.073	-1.0756	0.439
55.209	0.439	1.075	-1.0775	0.439
55.32	0.441	1.076	-1.0789	0.441
55.431	0.442	1.078	-1.0809	0.442
55.541	0.443	1.08	-1.0828	0.443
55.646	0.444	1.082	-1.0849	0.444
55.757	0.445	1.083	-1.0859	0.445
55.865	0.447	1.086	-1.0883	0.447
56.038	0.448	1.088	-1.0905	0.448
56.146	0.449	1.09	-1.0929	0.449
56.252	0.451	1.092	-1.0948	0.451
56.363	0.452	1.094	-1.0969	0.452
56.476	0.454	1.095	-1.0978	0.454
56.584	0.455	1.098	-1.1001	0.455
56.692	0.456	1.1	-1.1023	0.456
56.799	0.458	1.102	-1.1042	0.458
56.913	0.46	1.103	-1.1051	0.46
57.023	0.46	1.105	-1.1071	0.46
57.128	0.462	1.107	-1.1095	0.462
57.237	0.464	1.109	-1.1114	0.464
57.348	0.467	1.11	-1.1125	0.467
57.459	0.468	1.112	-1.1145	0.468
57.569	0.471	1.114	-1.1169	0.471
57.674	0.473	1.116	-1.1188	0.473
57.785	0.476	1.117	-1.1198	0.476
57.893	0.478	1.119	-1.1218	0.478
57.999	0.481	1.121	-1.1238	0.481
58.11	0.483	1.124	-1.1262	0.483
58.222	0.486	1.125	-1.1272	0.486
58.33	0.487	1.126	-1.1291	0.487
58.436	0.49	1.128	-1.1311	0.49
58.545	0.493	1.13	-1.1331	0.493
58.655	0.496	1.132	-1.1345	0.496
58.766	0.497	1.134	-1.1366	0.497
58.875	0.5	1.136	-1.1384	0.5
58.984	0.503	1.138	-1.1405	0.503
59.091	0.505	1.139	-1.1418	0.505
59.2	0.506	1.141	-1.1438	0.506
59.314	0.508	1.143	-1.1458	0.508
59.419	0.511	1.145	-1.1478	0.511
59.53	0.513	1.146	-1.1488	0.513
59.643	0.515	1.149	-1.1512	0.515
59.746	0.517	1.15	-1.1531	0.517
59.858	0.52	1.153	-1.1552	0.52
59.969	0.523	1.154	-1.1562	0.523
60.077	0.524	1.155	-1.1581	0.524
60.25	0.527	1.158	-1.1608	0.527
60.358	0.529	1.16	-1.1628	0.529
60.464	0.532	1.162	-1.1651	0.532
60.573	0.534	1.165	-1.1672	0.534
60.683	0.536	1.165	-1.1681	0.536
60.794	0.539	1.168	-1.1701	0.539
60.903	0.542	1.17	-1.1724	0.542
61.012	0.544	1.172	-1.1744	0.544
61.119	0.547	1.173	-1.1754	0.547
61.228	0.55	1.175	-1.1775	0.55
61.342	0.553	1.177	-1.1798	0.553
61.447	0.555	1.179	-1.1818	0.555
61.558	0.558	1.18	-1.1828	0.558
61.671	0.561	1.182	-1.1848	0.561
61.774	0.563	1.184	-1.1868	0.563
61.886	0.565	1.186	-1.189	0.565
61.997	0.568	1.187	-1.1901	0.568
62.105	0.571	1.189	-1.192	0.571
62.211	0.574	1.191	-1.1941	0.574
62.322	0.575	1.194	-1.1964	0.575
62.434	0.578	1.195	-1.1975	0.578
62.541	0.581	1.197	-1.1995	0.581
62.652	0.583	1.199	-1.2015	0.583
62.757	0.584	1.201	-1.2035	0.584
62.871	0.587	1.202	-1.2044	0.587
62.979	0.59	1.204	-1.2067	0.59
63.087	0.593	1.206	-1.2087	0.593
63.196	0.594	1.208	-1.2108	0.594
63.303	0.596	1.209	-1.2117	0.596
63.412	0.599	1.211	-1.2141	0.599
63.521	0.603	1.213	-1.2161	0.603
63.633	0.604	1.215	-1.218	0.604
63.744	0.607	1.216	-1.219	0.607
63.854	0.61	1.218	-1.221	0.61
63.964	0.613	1.221	-1.2234	0.613
64.069	0.615	1.223	-1.2254	0.615
64.18	0.618	1.224	-1.2263	0.618
64.291	0.62	1.226	-1.2283	0.62
64.401	0.623	1.228	-1.2307	0.623
64.506	0.625	1.23	-1.2327	0.625
64.613	0.628	1.231	-1.2337	0.628
64.727	0.631	1.233	-1.2357	0.631
64.835	0.634	1.235	-1.2377	0.634
64.941	0.635	1.237	-1.24	0.635
65.055	0.638	1.238	-1.2411	0.638
65.163	0.641	1.24	-1.2431	0.641
65.271	0.643	1.242	-1.2451	0.643
65.38	0.644	1.245	-1.2473	0.644
65.487	0.647	1.246	-1.2484	0.647
65.596	0.65	1.248	-1.2504	0.65
65.71	0.653	1.25	-1.2524	0.653
65.815	0.655	1.252	-1.2544	0.655
65.924	0.657	1.253	-1.2554	0.657
66.033	0.66	1.255	-1.2577	0.66
66.147	0.663	1.257	-1.2597	0.663
66.252	0.664	1.259	-1.2617	0.664
66.363	0.667	1.26	-1.2627	0.667
66.476	0.669	1.262	-1.265	0.669
66.584	0.672	1.264	-1.2669	0.672
66.689	0.673	1.266	-1.269	0.673
66.8	0.675	1.267	-1.27	0.675
66.909	0.677	1.269	-1.272	0.677
67.021	0.68	1.272	-1.2743	0.68
67.126	0.681	1.274	-1.2764	0.681
67.238	0.683	1.275	-1.2773	0.683
67.346	0.685	1.277	-1.2794	0.685
67.452	0.687	1.279	-1.2816	0.687
67.562	0.689	1.281	-1.2836	0.689
67.676	0.691	1.282	-1.2846	0.691
67.784	0.694	1.284	-1.2866	0.694
67.892	0.696	1.286	-1.2886	0.696
67.998	0.697	1.288	-1.291	0.697
68.109	0.7	1.289	-1.292	0.7
68.222	0.702	1.291	-1.2941	0.702
68.33	0.704	1.293	-1.2961	0.704
68.435	0.705	1.295	-1.298	0.705
68.549	0.707	1.297	-1.2993	0.707
68.658	0.709	1.299	-1.3013	0.709
68.768	0.712	1.301	-1.3033	0.712
68.873	0.713	1.303	-1.3053	0.713
68.984	0.715	1.304	-1.3063	0.715
69.093	0.717	1.306	-1.3087	0.717
69.206	0.719	1.308	-1.3106	0.719
69.312	0.72	1.31	-1.3127	0.72
69.421	0.723	1.311	-1.3137	0.723
69.532	0.725	1.313	-1.316	0.725
69.639	0.728	1.315	-1.318	0.728
69.747	0.729	1.317	-1.32	0.729
69.861	0.731	1.318	-1.321	0.731
69.964	0.734	1.321	-1.3233	0.734
70.078	0.736	1.323	-1.3253	0.736
70.184	0.738	1.325	-1.3272	0.738
70.291	0.74	1.326	-1.3282	0.74
70.407	0.743	1.328	-1.3302	0.743
70.512	0.746	1.33	-1.3326	0.746
70.619	0.747	1.332	-1.3346	0.747
70.73	0.749	1.333	-1.3356	0.749
70.843	0.752	1.335	-1.3376	0.752
70.953	0.754	1.337	-1.3396	0.754
71.056	0.755	1.339	-1.3419	0.755
71.167	0.758	1.34	-1.3429	0.758
71.279	0.76	1.342	-1.3449	0.76
71.389	0.762	1.344	-1.3469	0.762
71.494	0.764	1.347	-1.3493	0.764
71.606	0.766	1.348	-1.3503	0.766
71.714	0.768	1.35	-1.3523	0.768
71.82	0.771	1.352	-1.3543	0.771
71.931	0.774	1.354	-1.3562	0.774
72.043	0.776	1.355	-1.3576	0.776
72.151	0.779	1.357	-1.3596	0.779
72.26	0.78	1.359	-1.3616	0.78
72.369	0.783	1.361	-1.3635	0.783
72.476	0.785	1.362	-1.3646	0.785
72.592	0.787	1.364	-1.3669	0.787
72.697	0.789	1.366	-1.3689	0.789
72.806	0.791	1.368	-1.3709	0.791
72.917	0.794	1.369	-1.372	0.794
73.022	0.796	1.371	-1.374	0.796
73.137	0.797	1.374	-1.3762	0.797
73.242	0.8	1.376	-1.3782	0.8
73.353	0.802	1.377	-1.3792	0.802
73.462	0.805	1.379	-1.3812	0.805
73.568	0.807	1.381	-1.3835	0.807
73.678	0.81	1.383	-1.3855	0.81
73.79	0.812	1.384	-1.3865	0.812
73.901	0.814	1.386	-1.3885	0.814
74.009	0.816	1.388	-1.3909	0.816
74.116	0.818	1.39	-1.3929	0.818
74.223	0.821	1.391	-1.3939	0.821
74.337	0.822	1.393	-1.3959	0.822
74.445	0.825	1.395	-1.3979	0.825
74.551	0.827	1.398	-1.4002	0.827
74.66	0.829	1.398	-1.4011	0.829
74.774	0.831	1.401	-1.4032	0.831
74.882	0.833	1.403	-1.4052	0.833
74.99	0.835	1.405	-1.4076	0.835
75.1	0.837	1.406	-1.4086	0.837
75.206	0.838	1.408	-1.4105	0.838
75.316	0.84	1.41	-1.4126	0.84
75.427	0.842	1.412	-1.4146	0.842
75.538	0.845	1.413	-1.4156	0.845
75.646	0.846	1.415	-1.4178	0.846
75.758	0.848	1.417	-1.4199	0.848
75.863	0.851	1.419	-1.4218	0.851
75.975	0.853	1.42	-1.4229	0.853
76.083	0.855	1.423	-1.4252	0.855
76.191	0.858	1.425	-1.4272	0.858
76.299	0.86	1.427	-1.4293	0.86
76.413	0.863	1.428	-1.4302	0.863
76.521	0.864	1.43	-1.4322	0.864
76.629	0.867	1.432	-1.4345	0.867
76.735	0.87	1.434	-1.4364	0.87
76.849	0.873	1.435	-1.4374	0.873
76.959	0.875	1.437	-1.4394	0.875
77.067	0.877	1.439	-1.4418	0.877
77.172	0.88	1.441	-1.4438	0.88
77.283	0.883	1.442	-1.4449	0.883
77.396	0.884	1.444	-1.4468	0.884
77.499	0.886	1.446	-1.4488	0.886
77.61	0.889	1.449	-1.4512	0.889
77.718	0.891	1.45	-1.4522	0.891
77.83	0.893	1.452	-1.4541	0.893
77.936	0.895	1.454	-1.4562	0.895
78.047	0.898	1.456	-1.4585	0.898
78.154	0.9	1.457	-1.4595	0.9
78.268	0.901	1.459	-1.4615	0.901
78.376	0.905	1.461	-1.4635	0.905
78.484	0.908	1.463	-1.4654	0.908
78.591	0.911	1.464	-1.4669	0.911
78.705	0.913	1.466	-1.4689	0.913
78.812	0.917	1.468	-1.4709	0.917
78.921	0.92	1.47	-1.4729	0.92
79.028	0.924	1.471	-1.4739	0.924
79.143	0.926	1.473	-1.4761	0.926
79.251	0.93	1.475	-1.4781	0.93
79.356	0.931	1.477	-1.4801	0.931
79.467	0.932	1.478	-1.4811	0.932
79.58	0.932	1.481	-1.4832	0.932
79.683	0.934	1.483	-1.4855	0.934
79.793	0.934	1.485	-1.4874	0.934
79.904	0.935	1.486	-1.4885	0.935
80.016	0.936	1.488	-1.4905	0.936
80.121	0.937	1.49	-1.4927	0.937
80.229	0.938	1.492	-1.4947	0.938
80.342	0.939	1.493	-1.4958	0.939
80.45	0.94	1.495	-1.4978	0.94
80.561	0.942	1.497	-1.4997	0.942
80.666	0.942	1.499	-1.5021	0.942
80.781	0.944	1.5	-1.5031	0.944
80.889	0.946	1.502	-1.5051	0.946
80.997	0.947	1.504	-1.5071	0.947
81.103	0.948	1.506	-1.5091	0.948
81.217	0.95	1.508	-1.5104	0.95
81.327	0.952	1.51	-1.5124	0.952
81.435	0.954	1.512	-1.5145	0.954
81.54	0.955	1.514	-1.5164	0.955
81.651	0.957	1.515	-1.5174	0.957
81.759	0.959	1.517	-1.5197	0.959
81.873	0.962	1.519	-1.5218	0.962
81.978	0.963	1.521	-1.5238	0.963
82.089	0.965	1.522	-1.5248	0.965
82.197	0.968	1.525	-1.5271	0.968
82.31	0.97	1.527	-1.5291	0.97
82.415	0.972	1.529	-1.5311	0.972
82.527	0.974	1.53	-1.5321	0.974
82.635	0.976	1.531	-1.534	0.976
82.743	0.979	1.534	-1.5364	0.979
82.852	0.981	1.536	-1.5385	0.981
82.959	0.983	1.537	-1.5394	0.983
83.073	0.985	1.539	-1.5414	0.985
83.18	0.988	1.541	-1.5438	0.988
83.289	0.989	1.543	-1.5458	0.989
83.396	0.992	1.544	-1.5467	0.992
83.505	0.995	1.546	-1.5488	0.995
83.619	0.997	1.548	-1.551	0.997
83.724	0.999	1.55	-1.553	0.999
83.835	1.002	1.551	-1.554	1.002
83.948	1.005	1.553	-1.556	1.005
84.051	1.008	1.555	-1.558	1.008
84.162	1.009	1.558	-1.5604	1.009
84.274	1.012	1.559	-1.5614	1.012
84.382	1.015	1.561	-1.5634	1.015
84.488	1.017	1.563	-1.5655	1.017
84.599	1.019	1.565	-1.5675	1.019
84.711	1.021	1.566	-1.5687	1.021
84.815	1.024	1.568	-1.5706	1.024
84.929	1.026	1.57	-1.5727	1.026
85.036	1.028	1.572	-1.5747	1.028
85.143	1.03	1.573	-1.5757	1.03
85.255	1.032	1.575	-1.578	1.032
85.365	1.035	1.577	-1.5801	1.035
85.471	1.036	1.579	-1.5821	1.036
85.585	1.038	1.58	-1.583	1.038
85.695	1.041	1.583	-1.5853	1.041
85.803	1.044	1.585	-1.5873	1.044
85.907	1.044	1.587	-1.5893	1.044
86.021	1.047	1.588	-1.5903	1.047
86.131	1.049	1.59	-1.5924	1.049
86.241	1.051	1.592	-1.5947	1.051
86.346	1.052	1.594	-1.5967	1.052
86.457	1.053	1.595	-1.5977	1.053
86.565	1.054	1.597	-1.5997	1.054
86.678	1.055	1.599	-1.6016	1.055
86.784	1.056	1.601	-1.604	1.056
86.893	1.057	1.602	-1.605	1.057
87.004	1.058	1.604	-1.607	1.058
87.112	1.059	1.606	-1.609	1.059
87.218	1.059	1.609	-1.6113	1.059
87.332	1.06	1.61	-1.6123	1.06
87.44	1.062	1.612	-1.6143	1.062
87.548	1.063	1.614	-1.6163	1.063
87.654	1.063	1.616	-1.6183	1.063
87.765	1.065	1.617	-1.6197	1.065
87.878	1.066	1.619	-1.6217	1.066
87.986	1.067	1.621	-1.6237	1.067
88.091	1.068	1.623	-1.6257	1.068
88.205	1.07	1.624	-1.627	1.07
88.315	1.071	1.626	-1.6289	1.071
88.425	1.073	1.628	-1.631	1.073
88.53	1.074	1.63	-1.633	1.074
88.641	1.076	1.631	-1.634	1.076
88.749	1.078	1.633	-1.636	1.078
88.857	1.081	1.636	-1.6384	1.081
88.968	1.082	1.638	-1.6404	1.082
89.077	1.084	1.639	-1.6413	1.084
89.188	1.087	1.641	-1.6433	1.087
89.297	1.09	1.643	-1.6456	1.09
89.402	1.091	1.645	-1.6476	1.091
89.516	1.093	1.646	-1.6486	1.093
89.624	1.096	1.648	-1.6506	1.096
89.733	1.098	1.65	-1.6526	1.098
89.839	1.099	1.652	-1.6549	1.099
89.954	1.102	1.653	-1.6559	1.102
90.064	1.105	1.655	-1.658	1.105
90.169	1.107	1.657	-1.66	1.107
90.276	1.108	1.66	-1.6623	1.108
90.387	1.111	1.661	-1.6633	1.111
90.5	1.113	1.663	-1.6653	1.113
90.61	1.115	1.665	-1.6672	1.115
90.715	1.116	1.667	-1.6696	1.116
90.826	1.118	1.668	-1.6706	1.118
90.934	1.12	1.67	-1.6726	1.12
91.04	1.123	1.672	-1.6747	1.123
91.151	1.124	1.674	-1.6766	1.124
91.263	1.126	1.675	-1.6776	1.126
91.371	1.128	1.677	-1.68	1.128
91.477	1.131	1.679	-1.682	1.131
91.588	1.132	1.681	-1.6839	1.132
91.702	1.134	1.682	-1.6849	1.134
91.805	1.136	1.685	-1.6872	1.136
91.914	1.139	1.687	-1.6892	1.139
92.023	1.14	1.689	-1.6913	1.14
92.134	1.142	1.69	-1.6923	1.142
92.247	1.143	1.692	-1.6943	1.143
92.353	1.146	1.694	-1.6966	1.146
92.462	1.146	1.696	-1.6986	1.146
92.573	1.148	1.697	-1.6996	1.148
92.683	1.15	1.699	-1.7017	1.15
92.793	1.152	1.701	-1.7036	1.152
92.898	1.153	1.703	-1.7059	1.153
93.008	1.154	1.704	-1.7069	1.154
93.12	1.156	1.706	-1.7089	1.156
93.23	1.157	1.708	-1.7109	1.157
93.338	1.158	1.711	-1.7133	1.158
93.446	1.159	1.712	-1.7143	1.159
93.557	1.161	1.714	-1.7163	1.161
93.665	1.162	1.716	-1.7183	1.162
93.77	1.163	1.718	-1.7202	1.163
93.88	1.165	1.719	-1.7215	1.165
93.992	1.166	1.721	-1.7235	1.166
94.1	1.168	1.723	-1.7255	1.168
94.209	1.168	1.725	-1.7275	1.168
94.316	1.17	1.726	-1.729	1.17
94.425	1.172	1.728	-1.7309	1.172
94.539	1.173	1.73	-1.7329	1.173
94.644	1.174	1.732	-1.7349	1.174
94.755	1.176	1.733	-1.7359	1.176
94.868	1.177	1.736	-1.7382	1.177
94.977	1.179	1.738	-1.7402	1.179
95.082	1.18	1.74	-1.7422	1.18
95.193	1.181	1.741	-1.7432	1.181
95.304	1.183	1.743	-1.7455	1.183
95.414	1.184	1.745	-1.7476	1.184
95.519	1.185	1.747	-1.7496	1.185
95.631	1.186	1.748	-1.7505	1.186
95.739	1.188	1.75	-1.7525	1.188
95.847	1.189	1.752	-1.7549	1.189
95.954	1.19	1.754	-1.7569	1.19
96.069	1.192	1.755	-1.7579	1.192
96.177	1.193	1.757	-1.7599	1.193
96.285	1.194	1.759	-1.7618	1.194
96.391	1.197	1.762	-1.7642	1.197
96.505	1.2	1.762	-1.7651	1.2
96.615	1.204	1.765	-1.7672	1.204
96.723	1.207	1.767	-1.7692	1.207
96.828	1.213	1.769	-1.7716	1.213
96.939	1.216	1.77	-1.7725	1.216
97.051	1.22	1.772	-1.7746	1.22
97.159	1.224	1.774	-1.7765	1.224
97.267	1.227	1.776	-1.7785	1.227
97.376	1.231	1.777	-1.7798	1.231
97.489	1.232	1.779	-1.7818	1.232
97.592	1.233	1.781	-1.7839	1.233
97.703	1.235	1.783	-1.7858	1.235
97.814	1.237	1.784	-1.7868	1.237
97.922	1.24	1.787	-1.7892	1.24
98.034	1.242	1.789	-1.7912	1.242
98.139	1.243	1.791	-1.7932	1.243
98.251	1.246	1.792	-1.7942	1.246
98.359	1.248	1.794	-1.7962	1.248
98.468	1.25	1.796	-1.7985	1.25
98.576	1.253	1.798	-1.8004	1.253
98.69	1.255	1.799	-1.8015	1.255
98.798	1.257	1.801	-1.8035	1.257
98.906	1.26	1.803	-1.8058	1.26
99.013	1.262	1.805	-1.8078	1.262
99.127	1.264	1.806	-1.8088	1.264
99.23	1.267	1.808	-1.8109	1.267
99.344	1.27	1.811	-1.8131	1.27
99.449	1.273	1.813	-1.8151	1.273
99.56	1.275	1.813	-1.8161	1.275
99.673	1.277	1.815	-1.818	1.277
99.776	1.281	1.817	-1.82	1.281
99.887	1.283	1.82	-1.8225	1.283
99.998	1.285	1.821	-1.8234	1.285
100.106	1.287	1.823	-1.8255	1.287
100.219	1.29	1.825	-1.8275	1.29
100.324	1.293	1.827	-1.8298	1.293
100.434	1.295	1.828	-1.8308	1.295
100.545	1.298	1.83	-1.8328	1.298
100.653	1.3	1.832	-1.8348	1.3
100.761	1.302	1.834	-1.8368	1.302
100.868	1.303	1.835	-1.8378	1.303
100.982	1.304	1.837	-1.8401	1.304
101.091	1.307	1.84	-1.8422	1.307
101.197	1.309	1.841	-1.8441	1.309
101.311	1.312	1.842	-1.8451	1.312
101.414	1.314	1.845	-1.8475	1.314
101.528	1.316	1.847	-1.8495	1.316
101.633	1.32	1.849	-1.8515	1.32
101.744	1.323	1.85	-1.8525	1.323
101.857	1.324	1.852	-1.8545	1.324
101.96	1.326	1.854	-1.8568	1.326
102.069	1.328	1.856	-1.8587	1.328
102.18	1.33	1.857	-1.8598	1.33
102.292	1.332	1.859	-1.8617	1.332
102.402	1.333	1.861	-1.8637	1.333
102.506	1.336	1.863	-1.8661	1.336
102.618	1.337	1.864	-1.8671	1.337
102.729	1.339	1.866	-1.8691	1.339
102.837	1.342	1.868	-1.8711	1.342
102.945	1.343	1.871	-1.8733	1.343
103.052	1.346	1.872	-1.8743	1.346
103.164	1.35	1.874	-1.8763	1.35
103.275	1.352	1.876	-1.8784	1.352
103.381	1.35	1.878	-1.8808	1.35
103.495	1.347	1.879	-1.8817	1.347
103.598	1.345	1.881	-1.8837	1.345
103.709	1.342	1.883	-1.8857	1.342
103.818	1.34	1.885	-1.8877	1.34
103.929	1.337	1.886	-1.8887	1.337
104.039	1.334	1.888	-1.891	1.334
104.149	1.331	1.891	-1.8931	1.331
104.254	1.329	1.892	-1.895	1.329
104.365	1.326	1.893	-1.896	1.326
104.474	1.323	1.896	-1.8984	1.323
104.587	1.32	1.898	-1.9004	1.32
104.693	1.319	1.9	-1.9024	1.319
104.802	1.315	1.901	-1.9034	1.315
104.913	1.313	1.903	-1.9054	1.313
105.021	1.309	1.905	-1.9078	1.309
105.129	1.308	1.907	-1.9097	1.308
105.236	1.305	1.908	-1.9107	1.305
105.345	1.302	1.91	-1.9127	1.302
105.459	1.299	1.912	-1.915	1.299
105.565	1.298	1.914	-1.917	1.298
105.679	1.295	1.915	-1.918	1.295
105.786	1.292	1.917	-1.92	1.292
105.894	1.289	1.919	-1.922	1.289
106	1.287	1.922	-1.9243	1.287
106.109	1.285	1.923	-1.9254	1.285
106.218	1.281	1.925	-1.9273	1.281
106.333	1.278	1.927	-1.9294	1.278
106.438	1.277	1.929	-1.9316	1.277
106.55	1.274	1.93	-1.9327	1.274
106.658	1.27	1.932	-1.9346	1.27
106.764	1.267	1.934	-1.9366	1.267
106.875	1.266	1.936	-1.9387	1.266
106.987	1.263	1.937	-1.94	1.263
107.095	1.26	1.939	-1.942	1.26
107.202	1.258	1.941	-1.944	1.258
107.313	1.256	1.943	-1.946	1.256
107.427	1.253	1.944	-1.9471	1.253
107.534	1.251	1.947	-1.9493	1.251
107.642	1.249	1.949	-1.9513	1.249
107.748	1.247	1.951	-1.9533	1.247
107.859	1.245	1.952	-1.9543	1.245
107.972	1.243	1.954	-1.9563	1.243
108.08	1.241	1.956	-1.9587	1.241
108.185	1.24	1.958	-1.9607	1.24
108.296	1.237	1.959	-1.9617	1.237
108.409	1.235	1.961	-1.9637	1.235
108.514	1.233	1.963	-1.966	1.233
108.622	1.232	1.965	-1.9679	1.232
108.733	1.23	1.966	-1.9689	1.23
108.845	1.228	1.968	-1.9709	1.228
108.955	1.226	1.97	-1.9729	1.226
109.06	1.225	1.973	-1.9753	1.225
109.17	1.223	1.974	-1.9763	1.223
109.281	1.221	1.976	-1.9783	1.221
109.389	1.219	1.978	-1.9803	1.219
109.497	1.218	1.98	-1.9826	1.218
109.611	1.217	1.981	-1.9836	1.217
109.716	1.215	1.983	-1.9856	1.215
109.827	1.213	1.985	-1.9877	1.213
109.933	1.212	1.987	-1.9896	1.212
110.047	1.211	1.988	-1.9909	1.211
110.15	1.209	1.99	-1.9929	1.209
110.264	1.207	1.992	-1.9949	1.207
110.369	1.206	1.994	-1.9969	1.206
110.48	1.205	1.995	-1.9979	1.205
110.588	1.203	1.998	-2.0003	1.203
110.702	1.201	2	-2.0023	1.201
110.807	1.2	2.002	-2.0043	1.2
110.983	1.199	2.004	-2.0064	1.199
111.086	1.197	2.006	-2.0086	1.197
111.199	1.196	2.008	-2.0105	1.196
111.307	1.195	2.01	-2.0126	1.195
111.418	1.193	2.011	-2.0136	1.193
111.528	1.192	2.013	-2.0156	1.192
111.638	1.19	2.015	-2.018	1.19
111.743	1.189	2.017	-2.0199	1.189
111.854	1.187	2.018	-2.0209	1.187
111.965	1.186	2.02	-2.023	1.186
112.075	1.184	2.023	-2.0253	1.184
112.178	1.183	2.025	-2.0272	1.183
112.293	1.182	2.026	-2.0283	1.182
112.401	1.18	2.028	-2.0303	1.18
112.509	1.178	2.03	-2.0323	1.178
112.615	1.177	2.032	-2.0346	1.177
112.725	1.175	2.033	-2.0356	1.175
112.836	1.174	2.035	-2.0376	1.174
112.947	1.172	2.037	-2.0396	1.172
113.053	1.171	2.039	-2.0419	1.171
113.167	1.169	2.04	-2.0429	1.169
113.275	1.168	2.042	-2.0449	1.168
113.383	1.166	2.044	-2.0469	1.166
113.491	1.165	2.046	-2.0488	1.165
113.6	1.164	2.048	-2.0503	1.164
113.713	1.162	2.05	-2.0522	1.162
113.816	1.16	2.052	-2.0542	1.16
113.927	1.159	2.054	-2.0563	1.159
114.038	1.158	2.055	-2.0573	1.158
114.149	1.156	2.057	-2.0596	1.156
114.259	1.155	2.059	-2.0616	1.155
114.364	1.154	2.061	-2.0636	1.154
114.476	1.153	2.062	-2.0645	1.153
114.584	1.152	2.064	-2.0669	1.152
114.694	1.15	2.066	-2.0689	1.15
114.799	1.15	2.068	-2.0709	1.15
114.913	1.148	2.069	-2.0719	1.148
115.021	1.147	2.071	-2.0738	1.147
115.129	1.145	2.074	-2.0763	1.145
115.236	1.145	2.076	-2.0783	1.145
115.35	1.143	2.077	-2.0792	1.143
115.459	1.142	2.079	-2.0813	1.142
115.567	1.14	2.081	-2.0833	1.14
115.675	1.14	2.083	-2.0855	1.14
115.786	1.138	2.084	-2.0865	1.138
115.896	1.137	2.086	-2.0885	1.137
116.006	1.136	2.088	-2.0905	1.136
116.111	1.135	2.09	-2.0928	1.135
116.222	1.134	2.091	-2.0939	1.134
116.333	1.133	2.093	-2.0959	1.133
116.443	1.131	2.095	-2.0979	1.131
116.548	1.13	2.098	-2.1002	1.13
116.658	1.129	2.099	-2.1011	1.129
116.769	1.127	2.101	-2.1032	1.127
116.877	1.126	2.103	-2.1052	1.126
116.985	1.125	2.105	-2.1071	1.125
117.092	1.124	2.106	-2.1081	1.124
117.206	1.122	2.108	-2.1106	1.122
117.315	1.121	2.11	-2.1126	1.121
117.421	1.121	2.112	-2.1145	1.121
117.535	1.119	2.113	-2.1155	1.119
117.638	1.118	2.115	-2.1179	1.118
117.752	1.117	2.117	-2.1198	1.117
117.857	1.116	2.119	-2.1218	1.116
117.968	1.115	2.12	-2.1228	1.115
118.081	1.114	2.122	-2.1248	1.114
118.184	1.113	2.124	-2.1271	1.113
118.293	1.112	2.127	-2.1292	1.112
118.407	1.111	2.128	-2.1302	1.111
118.515	1.11	2.129	-2.1321	1.11
118.627	1.109	2.132	-2.1345	1.109
118.732	1.109	2.134	-2.1366	1.109
118.844	1.107	2.135	-2.1376	1.107
118.952	1.106	2.137	-2.1395	1.106
119.06	1.105	2.139	-2.1415	1.105
119.168	1.105	2.141	-2.1438	1.105
119.277	1.104	2.142	-2.1448	1.104
119.389	1.103	2.144	-2.1467	1.103
119.497	1.102	2.146	-2.1488	1.102
119.606	1.101	2.149	-2.1512	1.101
119.718	1.1	2.149	-2.1521	1.1
119.828	1.099	2.152	-2.1542	1.099
119.936	1.098	2.154	-2.1562	1.098
120.041	1.098	2.156	-2.1582	1.098
120.217	1.097	2.158	-2.1604	1.097
120.325	1.096	2.16	-2.1624	1.096
120.433	1.095	2.162	-2.1644	1.095
120.542	1.094	2.164	-2.1665	1.094
120.649	1.093	2.165	-2.1678	1.093
120.758	1.092	2.167	-2.1697	1.092
120.872	1.092	2.169	-2.1718	1.092
120.977	1.091	2.171	-2.1738	1.091
121.088	1.09	2.172	-2.1748	1.09
121.201	1.089	2.175	-2.1771	1.089
121.304	1.088	2.177	-2.1791	1.088
121.415	1.088	2.179	-2.1811	1.088
121.526	1.087	2.179	-2.182	1.087
121.634	1.085	2.181	-2.1841	1.085
121.747	1.084	2.184	-2.1864	1.084
121.853	1.084	2.186	-2.1884	1.084
121.962	1.083	2.187	-2.1894	1.083
122.073	1.082	2.189	-2.1915	1.082
122.181	1.081	2.191	-2.1938	1.081
122.289	1.08	2.193	-2.1958	1.08
122.401	1.079	2.194	-2.1967	1.079
122.509	1.078	2.196	-2.1987	1.078
122.617	1.077	2.198	-2.2007	1.077
122.724	1.077	2.2	-2.203	1.077
122.838	1.076	2.201	-2.204	1.076
122.948	1.074	2.203	-2.2061	1.074
123.053	1.073	2.205	-2.2081	1.073
123.162	1.072	2.208	-2.2104	1.072
123.273	1.071	2.209	-2.2114	1.071
123.384	1.07	2.211	-2.2134	1.07
123.494	1.069	2.213	-2.2154	1.069
123.599	1.069	2.215	-2.2174	1.069
123.71	1.068	2.216	-2.2187	1.068
123.818	1.067	2.218	-2.2207	1.067
123.931	1.066	2.22	-2.2227	1.066
124.037	1.066	2.222	-2.2247	1.066
124.146	1.065	2.223	-2.2257	1.065
124.257	1.065	2.225	-2.228	1.065
124.361	1.064	2.227	-2.2301	1.064
124.472	1.064	2.23	-2.2322	1.064
124.586	1.063	2.23	-2.2331	1.063
124.69	1.062	2.233	-2.2353	1.062
124.804	1.062	2.235	-2.2374	1.062
124.91	1.061	2.237	-2.2394	1.061
125.024	1.06	2.238	-2.2404	1.06
125.127	1.059	2.24	-2.2424	1.059
125.238	1.059	2.242	-2.2447	1.059
125.347	1.058	2.244	-2.2468	1.058
125.456	1.057	2.245	-2.2477	1.057
125.569	1.056	2.247	-2.2497	1.056
125.679	1.055	2.249	-2.2517	1.055
125.783	1.054	2.251	-2.254	1.054
125.894	1.053	2.252	-2.255	1.053
126.003	1.053	2.254	-2.257	1.053
126.109	1.052	2.256	-2.259	1.052
126.22	1.051	2.259	-2.2614	1.051
126.332	1.05	2.26	-2.2623	1.05
126.44	1.049	2.262	-2.2644	1.049
126.546	1.049	2.264	-2.2663	1.049
126.657	1.048	2.266	-2.2684	1.048
126.766	1.048	2.267	-2.2697	1.048
126.877	1.047	2.269	-2.2717	1.047
126.985	1.046	2.271	-2.2737	1.046
127.094	1.046	2.273	-2.2757	1.046
127.201	1.045	2.274	-2.2766	1.045
127.317	1.045	2.276	-2.279	1.045
127.423	1.044	2.278	-2.281	1.044
127.529	1.044	2.28	-2.283	1.044
127.64	1.043	2.281	-2.284	1.043
127.753	1.042	2.283	-2.286	1.042
127.863	1.042	2.286	-2.2884	1.042
127.968	1.041	2.288	-2.2904	1.041
128.079	1.041	2.289	-2.2914	1.041
128.187	1.04	2.291	-2.2934	1.04
128.293	1.039	2.293	-2.2957	1.039
128.403	1.039	2.295	-2.2976	1.039
128.514	1.038	2.296	-2.2986	1.038
128.626	1.038	2.298	-2.3008	1.038
128.736	1.037	2.3	-2.3027	1.037
128.84	1.037	2.302	-2.305	1.037
128.952	1.036	2.303	-2.306	1.036
129.063	1.035	2.305	-2.3081	1.035
129.171	1.034	2.307	-2.3099	1.034
129.276	1.034	2.31	-2.3123	1.034
129.39	1.033	2.311	-2.3133	1.033
129.497	1.032	2.313	-2.3153	1.032
129.608	1.031	2.315	-2.3173	1.031
129.714	1.03	2.317	-2.3193	1.03
129.828	1.029	2.318	-2.3206	1.029
129.937	1.028	2.32	-2.3227	1.028
130.045	1.027	2.322	-2.3246	1.027
130.15	1.026	2.324	-2.3266	1.026
130.261	1.025	2.325	-2.3276	1.025
130.374	1.024	2.327	-2.33	1.024
130.478	1.023	2.329	-2.3319	1.023
130.586	1.022	2.331	-2.3339	1.022
130.7	1.021	2.332	-2.3349	1.021
130.808	1.02	2.335	-2.3373	1.02
130.914	1.02	2.337	-2.3393	1.02
131.025	1.019	2.339	-2.3413	1.019
131.137	1.019	2.34	-2.3423	1.019
131.245	1.018	2.342	-2.3443	1.018
131.353	1.018	2.344	-2.3466	1.018
131.46	1.017	2.346	-2.3486	1.017
131.574	1.017	2.347	-2.3496	1.017
131.682	1.016	2.349	-2.3516	1.016
131.79	1.016	2.351	-2.3536	1.016
131.899	1.015	2.353	-2.3559	1.015
132.006	1.015	2.354	-2.357	1.015
132.115	1.014	2.356	-2.3589	1.014
132.229	1.014	2.358	-2.3609	1.014
132.334	1.013	2.361	-2.3633	1.013
132.445	1.013	2.362	-2.3642	1.013
132.552	1.013	2.364	-2.3663	1.013
132.662	1.012	2.366	-2.3683	1.012
132.77	1.012	2.368	-2.3702	1.012
132.882	1.011	2.369	-2.3716	1.011
132.994	1.011	2.371	-2.3736	1.011
133.104	1.01	2.373	-2.3755	1.01
133.209	1.01	2.375	-2.3775	1.01
133.321	1.01	2.376	-2.3786	1.01
133.429	1.009	2.378	-2.3809	1.009
133.537	1.009	2.38	-2.383	1.009
133.645	1.008	2.382	-2.385	1.008
133.759	1.008	2.383	-2.3859	1.008
133.862	1.007	2.386	-2.3882	1.007
133.976	1.006	2.388	-2.3902	1.006
134.082	1.006	2.39	-2.3922	1.006
134.196	1.005	2.391	-2.3932	1.005
134.299	1.004	2.393	-2.3952	1.004
134.413	1.004	2.395	-2.3975	1.004
134.517	1.003	2.397	-2.3996	1.003
134.631	1.002	2.398	-2.4006	1.002
134.741	1.002	2.4	-2.4026	1.002
134.851	1.001	2.402	-2.4048	1.001
134.956	1.001	2.404	-2.4068	1.001
135.067	1	2.405	-2.4078	1
135.175	0.999	2.407	-2.4099	0.999
135.288	0.999	2.409	-2.4118	0.999
135.393	0.998	2.412	-2.4143	0.998
135.5	0.998	2.412	-2.4151	0.998
135.612	0.997	2.415	-2.4172	0.997
135.723	0.997	2.417	-2.4192	0.997
135.828	0.996	2.419	-2.4212	0.996
135.942	0.996	2.42	-2.4225	0.996
136.05	0.996	2.422	-2.4246	0.996
136.158	0.995	2.424	-2.4265	0.995
136.267	0.995	2.426	-2.4285	0.995
136.374	0.995	2.427	-2.4298	0.995
136.483	0.994	2.429	-2.4318	0.994
136.597	0.994	2.431	-2.4338	0.994
136.702	0.993	2.433	-2.4359	0.993
136.813	0.993	2.434	-2.4369	0.993
136.925	0.993	2.437	-2.4392	0.993
137.035	0.993	2.439	-2.4413	0.993
137.14	0.992	2.441	-2.4432	0.992
137.251	0.992	2.442	-2.4443	0.992
137.359	0.992	2.444	-2.4462	0.992
137.472	0.991	2.446	-2.4485	0.991
137.575	0.991	2.448	-2.4505	0.991
137.687	0.99	2.449	-2.4515	0.99
137.798	0.989	2.451	-2.4535	0.989
137.906	0.989	2.453	-2.4558	0.989
138.012	0.988	2.455	-2.4578	0.988
138.126	0.988	2.456	-2.4589	0.988
138.234	0.987	2.458	-2.4609	0.987
138.342	0.987	2.46	-2.4628	0.987
138.448	0.986	2.463	-2.4651	0.986
138.558	0.986	2.464	-2.4661	0.986
138.667	0.985	2.465	-2.4681	0.985
138.778	0.985	2.467	-2.4701	0.985
138.887	0.984	2.47	-2.4724	0.984
138.999	0.984	2.471	-2.4734	0.984
139.109	0.984	2.473	-2.4755	0.984
139.219	0.984	2.475	-2.4775	0.984
139.324	0.983	2.477	-2.4795	0.983
139.435	0.983	2.478	-2.4808	0.983
139.543	0.982	2.48	-2.4828	0.982
139.655	0.982	2.482	-2.4848	0.982
139.76	0.981	2.484	-2.4868	0.981
139.872	0.981	2.485	-2.4877	0.981
139.98	0.98	2.487	-2.4901	0.98
140.086	0.98	2.49	-2.4922	0.98
140.197	0.979	2.492	-2.4942	0.979
140.311	0.978	2.493	-2.4952	0.978
140.417	0.977	2.494	-2.4971	0.977
140.528	0.977	2.497	-2.4995	0.977
140.632	0.976	2.499	-2.5015	0.976
140.743	0.976	2.5	-2.5025	0.976
140.856	0.975	2.502	-2.5045	0.975
140.96	0.975	2.504	-2.5068	0.975
141.069	0.974	2.506	-2.5088	0.974
141.18	0.974	2.507	-2.5098	0.974
141.293	0.973	2.509	-2.5118	0.973
141.403	0.973	2.511	-2.5138	0.973
141.508	0.972	2.513	-2.5161	0.972
141.618	0.972	2.515	-2.5172	0.972
141.727	0.971	2.517	-2.5192	0.971
141.833	0.971	2.518	-2.5211	0.971
141.944	0.971	2.521	-2.5234	0.971
142.055	0.971	2.522	-2.5244	0.971
142.167	0.97	2.524	-2.5264	0.97
142.275	0.97	2.526	-2.5283	0.97
142.38	0.969	2.528	-2.5304	0.969
142.49	0.969	2.529	-2.5318	0.969
142.599	0.969	2.531	-2.5338	0.969
142.71	0.969	2.533	-2.5357	0.969
142.819	0.968	2.535	-2.5378	0.968
142.926	0.968	2.536	-2.5387	0.968
143.04	0.968	2.538	-2.541	0.968
143.148	0.968	2.54	-2.543	0.968
143.254	0.968	2.542	-2.545	0.968
143.365	0.968	2.543	-2.5461	0.968
143.478	0.967	2.546	-2.5484	0.967
143.588	0.966	2.548	-2.5505	0.966
143.691	0.965	2.55	-2.5525	0.965
143.802	0.965	2.551	-2.5535	0.965
143.914	0.964	2.553	-2.5554	0.964
144.024	0.964	2.555	-2.5577	0.964
144.129	0.964	2.557	-2.5597	0.964
144.241	0.964	2.558	-2.5607	0.964
144.349	0.963	2.56	-2.5627	0.963
144.455	0.963	2.562	-2.5651	0.963
144.566	0.963	2.564	-2.5671	0.963
144.679	0.962	2.565	-2.5681	0.962
144.787	0.962	2.567	-2.57	0.962
144.895	0.962	2.569	-2.5721	0.962
145.002	0.961	2.572	-2.5745	0.961
145.116	0.961	2.573	-2.5754	0.961
145.219	0.961	2.575	-2.5774	0.961
145.333	0.961	2.577	-2.5794	0.961
145.438	0.961	2.579	-2.5814	0.961
145.549	0.96	2.58	-2.5827	0.96
145.657	0.96	2.582	-2.5847	0.96
145.771	0.96	2.584	-2.5867	0.96
145.876	0.959	2.586	-2.5887	0.959
145.987	0.959	2.587	-2.5897	0.959
146.096	0.959	2.589	-2.592	0.959
146.202	0.958	2.591	-2.594	0.958
146.313	0.958	2.593	-2.596	0.958
146.425	0.958	2.594	-2.597	0.958
146.533	0.957	2.597	-2.5993	0.957
146.641	0.957	2.599	-2.6014	0.957
146.748	0.956	2.601	-2.6033	0.956
146.858	0.956	2.602	-2.6043	0.956
146.969	0.956	2.604	-2.6064	0.956
147.079	0.955	2.606	-2.6087	0.955
147.185	0.955	2.608	-2.6108	0.955
147.299	0.955	2.609	-2.6117	0.955
147.409	0.954	2.611	-2.6137	0.954
147.517	0.954	2.613	-2.616	0.954
147.622	0.953	2.615	-2.618	0.953
147.734	0.953	2.616	-2.619	0.953
147.84	0.912	2.618	-2.621	0.912
147.95	0.91	2.62	-2.623	0.91
148.059	0.908	2.623	-2.6253	0.908
148.17	0.906	2.624	-2.6264	0.906
148.282	0.904	2.626	-2.6284	0.904
148.392	0.902	2.628	-2.6303	0.902
148.497	0.901	2.63	-2.6326	0.901
148.609	0.899	2.631	-2.6337	0.899
148.717	0.898	2.633	-2.6356	0.898
148.825	0.896	2.635	-2.6376	0.896
148.933	0.895	2.637	-2.6397	0.895
149.047	0.893	2.638	-2.6406	0.893
149.153	0.892	2.64	-2.643	0.892
149.264	0.891	2.642	-2.645	0.891
149.37	0.889	2.644	-2.647	0.889
149.484	0.888	2.645	-2.6479	0.888
149.587	0.887	2.648	-2.6503	0.887
149.696	0.886	2.65	-2.6523	0.886
149.808	0.884	2.652	-2.6543	0.884
149.919	0.883	2.653	-2.6554	0.883
150.024	0.882	2.655	-2.6577	0.882
150.134	0.88	2.657	-2.6596	0.88
150.242	0.879	2.659	-2.6616	0.879
150.356	0.877	2.66	-2.6626	0.877
150.464	0.876	2.662	-2.6647	0.876
150.57	0.875	2.664	-2.667	0.875
150.681	0.874	2.666	-2.6691	0.874
150.788	0.872	2.667	-2.67	0.872
150.902	0.871	2.669	-2.672	0.871
151.01	0.87	2.671	-2.674	0.87
151.118	0.869	2.674	-2.6763	0.869
151.225	0.867	2.675	-2.6773	0.867
151.339	0.866	2.677	-2.6793	0.866
151.447	0.865	2.679	-2.6813	0.865
151.553	0.864	2.681	-2.6837	0.864
151.667	0.862	2.682	-2.6846	0.862
151.776	0.861	2.684	-2.6866	0.861
151.884	0.86	2.686	-2.6886	0.86
151.992	0.858	2.688	-2.6905	0.858
152.103	0.857	2.689	-2.6919	0.857
152.208	0.856	2.691	-2.6938	0.856
152.318	0.854	2.693	-2.6958	0.854
152.426	0.853	2.695	-2.6979	0.853
152.54	0.851	2.696	-2.6989	0.851
152.648	0.851	2.699	-2.7012	0.851
152.754	0.849	2.701	-2.7032	0.849
152.865	0.847	2.703	-2.7053	0.847
152.977	0.846	2.704	-2.7063	0.846
153.085	0.845	2.706	-2.7082	0.845
153.193	0.844	2.708	-2.7106	0.844
153.301	0.842	2.71	-2.7126	0.842
153.415	0.84	2.711	-2.7135	0.84
153.523	0.839	2.713	-2.7155	0.839
153.631	0.838	2.715	-2.7178	0.838
153.737	0.836	2.717	-2.72	0.836
153.851	0.834	2.718	-2.7209	0.834
153.961	0.833	2.72	-2.723	0.833
154.069	0.832	2.723	-2.7253	0.832
154.174	0.83	2.725	-2.7273	0.83
154.285	0.829	2.726	-2.7283	0.829
154.398	0.828	2.728	-2.7303	0.828
154.501	0.826	2.73	-2.7322	0.826
154.612	0.825	2.732	-2.7346	0.825
154.723	0.823	2.733	-2.7356	0.823
154.831	0.823	2.735	-2.7376	0.823
154.944	0.821	2.737	-2.7396	0.821
155.049	0.82	2.739	-2.7416	0.82
155.156	0.818	2.74	-2.7429	0.818
155.27	0.818	2.742	-2.7449	0.818
155.378	0.816	2.744	-2.7469	0.816
155.486	0.815	2.746	-2.7489	0.815
155.593	0.813	2.747	-2.7499	0.813
155.707	0.812	2.75	-2.7522	0.812
155.814	0.811	2.751	-2.7541	0.811
155.923	0.809	2.754	-2.7562	0.809
156.03	0.807	2.755	-2.7572	0.807
156.139	0.807	2.757	-2.7596	0.807
156.253	0.805	2.759	-2.7616	0.805
156.358	0.803	2.761	-2.7635	0.803
156.469	0.801	2.762	-2.7646	0.801
156.582	0.801	2.764	-2.7665	0.801
156.685	0.799	2.766	-2.7688	0.799
156.794	0.797	2.768	-2.7708	0.797
156.908	0.796	2.769	-2.7718	0.796
157.016	0.795	2.771	-2.7738	0.795
157.122	0.793	2.774	-2.7762	0.793
157.231	0.792	2.776	-2.7782	0.792
157.343	0.79	2.777	-2.7792	0.79
157.454	0.789	2.779	-2.7812	0.789
157.562	0.788	2.781	-2.7832	0.788
157.67	0.786	2.783	-2.7855	0.786
157.777	0.785	2.784	-2.7865	0.785
157.889	0.784	2.786	-2.7885	0.784
158	0.782	2.788	-2.7906	0.782
158.106	0.781	2.79	-2.7928	0.781
158.219	0.779	2.791	-2.7938	0.779
158.329	0.778	2.793	-2.7958	0.778
158.434	0.776	2.795	-2.7978	0.776
158.543	0.774	2.797	-2.7998	0.774
158.654	0.772	2.798	-2.8009	0.772
158.764	0.771	2.801	-2.8032	0.771
158.874	0.77	2.803	-2.8052	0.77
158.979	0.768	2.805	-2.8072	0.768
159.09	0.766	2.806	-2.8082	0.766
159.199	0.765	2.808	-2.8105	0.765
159.306	0.763	2.81	-2.8124	0.763
159.418	0.761	2.812	-2.8144	0.761
159.526	0.76	2.813	-2.8155	0.76
159.639	0.758	2.815	-2.8174	0.758
159.749	0.756	2.817	-2.8198	0.756
159.853	0.754	2.819	-2.8218	0.754
159.965	0.753	2.82	-2.8229	0.753
160.076	0.751	2.822	-2.8248	0.751
160.184	0.749	2.824	-2.827	0.749
160.289	0.747	2.826	-2.8291	0.747
160.399	0.746	2.827	-2.8301	0.746
160.508	0.743	2.829	-2.8321	0.743
160.619	0.741	2.831	-2.8341	0.741
160.728	0.74	2.834	-2.8365	0.74
160.835	0.739	2.835	-2.8375	0.739
160.949	0.739	2.837	-2.8394	0.739
161.057	0.739	2.839	-2.8415	0.739
161.166	0.738	2.841	-2.8438	0.738
161.275	0.738	2.842	-2.8447	0.738
161.381	0.738	2.844	-2.8467	0.738
161.491	0.737	2.846	-2.8488	0.737
161.602	0.737	2.848	-2.8507	0.737
161.713	0.737	2.849	-2.8521	0.737
161.821	0.737	2.851	-2.8541	0.737
161.933	0.736	2.853	-2.8561	0.736
162.038	0.736	2.855	-2.8581	0.736
162.15	0.735	2.856	-2.8591	0.735
162.255	0.735	2.859	-2.8614	0.735
162.366	0.735	2.861	-2.8634	0.735
162.474	0.734	2.863	-2.8654	0.734
162.588	0.733	2.864	-2.8664	0.733
162.696	0.733	2.866	-2.8683	0.733
162.804	0.733	2.868	-2.8707	0.733
162.91	0.732	2.87	-2.8728	0.732
163.024	0.732	2.871	-2.8738	0.732
163.134	0.731	2.873	-2.8757	0.731
163.242	0.731	2.875	-2.8781	0.731
163.347	0.731	2.878	-2.8802	0.731
163.458	0.73	2.878	-2.8811	0.73
163.571	0.73	2.88	-2.8831	0.73
163.674	0.729	2.882	-2.8851	0.729
163.785	0.729	2.885	-2.8874	0.729
163.893	0.729	2.886	-2.8884	0.729
164.005	0.728	2.888	-2.8903	0.728
164.111	0.728	2.89	-2.8924	0.728
164.222	0.728	2.892	-2.8948	0.728
164.333	0.727	2.893	-2.8957	0.727
164.444	0.727	2.895	-2.8977	0.727
164.552	0.726	2.897	-2.8998	0.726
164.657	0.726	2.899	-2.9018	0.726
164.767	0.726	2.9	-2.903	0.726
164.878	0.726	2.902	-2.905	0.726
164.987	0.725	2.904	-2.907	0.725
165.096	0.724	2.906	-2.9089	0.724
165.203	0.724	2.907	-2.91	0.724
165.318	0.723	2.91	-2.9124	0.723
165.426	0.723	2.912	-2.9144	0.723
165.531	0.723	2.914	-2.9164	0.723
165.642	0.722	2.915	-2.9174	0.722
165.755	0.721	2.917	-2.9194	0.721
165.858	0.721	2.919	-2.9217	0.721
165.968	0.721	2.921	-2.9236	0.721
166.079	0.72	2.922	-2.9247	0.72
166.191	0.72	2.924	-2.9266	0.72
166.301	0.72	2.926	-2.929	0.72
166.404	0.719	2.928	-2.9311	0.719
166.513	0.719	2.929	-2.9321	0.719
166.627	0.718	2.931	-2.9341	0.718
166.735	0.717	2.933	-2.9359	0.717
166.843	0.717	2.936	-2.9384	0.717
166.951	0.717	2.937	-2.9393	0.717
167.062	0.716	2.939	-2.9413	0.716
167.173	0.716	2.941	-2.9433	0.716
167.279	0.715	2.943	-2.9457	0.715
167.393	0.715	2.944	-2.9467	0.715
167.496	0.714	2.946	-2.9487	0.714
167.61	0.713	2.948	-2.9507	0.713
167.715	0.713	2.95	-2.9527	0.713
167.826	0.712	2.951	-2.9541	0.712
167.939	0.712	2.953	-2.9561	0.712
168.048	0.712	2.955	-2.958	0.712
168.153	0.711	2.957	-2.96	0.711
168.264	0.711	2.958	-2.9609	0.711
168.373	0.71	2.961	-2.9633	0.71
168.479	0.709	2.963	-2.9654	0.709
168.59	0.709	2.965	-2.9673	0.709
168.702	0.709	2.966	-2.9683	0.709
168.81	0.708	2.968	-2.9707	0.708
168.918	0.707	2.97	-2.9727	0.707
169.027	0.707	2.972	-2.9747	0.707
169.134	0.706	2.973	-2.9757	0.706
169.248	0.706	2.975	-2.9777	0.706
169.352	0.706	2.977	-2.98	0.706
169.464	0.705	2.979	-2.9821	0.705
169.571	0.704	2.98	-2.983	0.704
169.68	0.704	2.982	-2.985	0.704
169.794	0.703	2.985	-2.9873	0.703
169.899	0.703	2.987	-2.9893	0.703
170.01	0.703	2.988	-2.9903	0.703
170.123	0.702	2.99	-2.9923	0.702
170.226	0.701	2.992	-2.9944	0.701
170.337	0.701	2.994	-2.9966	0.701
170.449	0.7	2.995	-2.9976	0.7
170.557	0.7	2.997	-2.9996	0.7
170.663	0.699	2.999	-3.0016	0.699
170.774	0.698	3.001	-3.0039	0.698
170.886	0.698	3.002	-3.005	0.698
170.99	0.697	3.004	-3.0069	0.697
171.104	0.696	3.006	-3.009	0.696
171.209	0.696	3.008	-3.011	0.696
171.323	0.696	3.009	-3.0119	0.696
171.43	0.695	3.012	-3.0143	0.695
171.541	0.694	3.014	-3.0163	0.694
171.647	0.693	3.016	-3.0182	0.693
171.761	0.693	3.017	-3.0192	0.693
171.864	0.692	3.019	-3.0216	0.692
171.978	0.692	3.021	-3.0236	0.692
172.082	0.691	3.023	-3.0256	0.691
172.196	0.691	3.024	-3.0266	0.691
172.306	0.69	3.026	-3.0286	0.69
172.415	0.689	3.028	-3.0309	0.689
172.52	0.689	3.03	-3.033	0.689
172.631	0.688	3.031	-3.0339	0.688
172.74	0.687	3.033	-3.0359	0.687
172.853	0.687	3.036	-3.0382	0.687
172.959	0.686	3.038	-3.0403	0.686
173.068	0.686	3.039	-3.0412	0.686
173.179	0.685	3.041	-3.0433	0.685
173.287	0.685	3.042	-3.0451	0.685
173.395	0.685	3.045	-3.0477	0.685
173.507	0.684	3.046	-3.0486	0.684
173.615	0.683	3.048	-3.0506	0.683
173.723	0.683	3.05	-3.0526	0.683
173.829	0.682	3.052	-3.0546	0.682
173.94	0.682	3.053	-3.0559	0.682
174.048	0.681	3.055	-3.0579	0.681
174.159	0.681	3.057	-3.0598	0.681
174.268	0.68	3.059	-3.0619	0.68
174.379	0.679	3.061	-3.0633	0.679
174.489	0.678	3.063	-3.0652	0.678
174.599	0.678	3.065	-3.0672	0.678
174.704	0.677	3.067	-3.0692	0.677
174.815	0.676	3.068	-3.0702	0.676
174.924	0.676	3.07	-3.0725	0.676
175.037	0.675	3.072	-3.0745	0.675
175.143	0.674	3.074	-3.0765	0.674
175.252	0.674	3.075	-3.0775	0.674
175.363	0.673	3.077	-3.0799	0.673
175.47	0.673	3.079	-3.0818	0.673
175.578	0.672	3.081	-3.0838	0.672
175.692	0.671	3.082	-3.0848	0.671
175.795	0.671	3.084	-3.0869	0.671
175.909	0.67	3.087	-3.0893	0.67
176.015	0.669	3.089	-3.0913	0.669
176.128	0.669	3.09	-3.0922	0.669
176.238	0.668	3.092	-3.0942	0.668
176.343	0.667	3.094	-3.0962	0.667
176.45	0.667	3.096	-3.0984	0.667
176.564	0.666	3.097	-3.0995	0.666
176.674	0.666	3.099	-3.1016	0.666
176.784	0.665	3.101	-3.1036	0.665
176.889	0.664	3.103	-3.1059	0.664
177	0.664	3.104	-3.1069	0.664
177.109	0.663	3.106	-3.1089	0.663
177.215	0.663	3.108	-3.1109	0.663
177.326	0.661	3.11	-3.1129	0.661
177.438	0.661	3.112	-3.1142	0.661
177.546	0.661	3.113	-3.1161	0.661
177.652	0.66	3.116	-3.1183	0.66
177.763	0.659	3.117	-3.1201	0.659
177.877	0.659	3.118	-3.1211	0.659
177.98	0.658	3.121	-3.1235	0.658
178.089	0.658	3.123	-3.1255	0.658
178.198	0.657	3.125	-3.1276	0.657
178.309	0.656	3.126	-3.1284	0.656
178.422	0.656	3.128	-3.1305	0.656
178.528	0.656	3.13	-3.1328	0.656
178.635	0.655	3.132	-3.1348	0.655
178.746	0.654	3.133	-3.1358	0.654
178.859	0.654	3.135	-3.1378	0.654
178.969	0.653	3.138	-3.1402	0.653
179.074	0.652	3.14	-3.1422	0.652
179.183	0.652	3.14	-3.1431	0.652
179.295	0.651	3.143	-3.1452	0.651
179.405	0.651	3.145	-3.1472	0.651
179.509	0.651	3.147	-3.1495	0.651
179.621	0.649	3.148	-3.1504	0.649
179.732	0.649	3.15	-3.1524	0.649
179.84	0.648	3.152	-3.1544	0.648
179.945	0.648	3.154	-3.1568	0.648
180.055	0.648	3.155	-3.1579	0.648
180.167	0.647	3.157	-3.1598	0.647
180.275	0.646	3.159	-3.1618	0.646
180.384	0.646	3.161	-3.1638	0.646
180.491	0.645	3.163	-3.1652	0.645
180.605	0.644	3.165	-3.1672	0.644
180.713	0.644	3.166	-3.1691	0.644
180.821	0.644	3.168	-3.1711	0.644
180.932	0.643	3.17	-3.1722	0.643
181.042	0.643	3.172	-3.1745	0.643
181.147	0.642	3.174	-3.1763	0.642
181.258	0.642	3.176	-3.1783	0.642
181.369	0.641	3.177	-3.1795	0.641
181.477	0.64	3.179	-3.1814	0.64
181.589	0.64	3.181	-3.1838	0.64
181.694	0.639	3.183	-3.1858	0.639
181.806	0.639	3.184	-3.1868	0.639
181.914	0.638	3.186	-3.1888	0.638
182.022	0.638	3.188	-3.1911	0.638
182.13	0.637	3.19	-3.1931	0.637
182.244	0.637	3.191	-3.194	0.637
182.352	0.636	3.193	-3.196	0.636
182.46	0.636	3.195	-3.198	0.636
182.566	0.635	3.198	-3.2005	0.635
182.68	0.634	3.199	-3.2014	0.634
182.79	0.634	3.201	-3.2034	0.634
182.898	0.633	3.203	-3.2055	0.633
183.003	0.633	3.205	-3.2077	0.633
183.114	0.632	3.206	-3.2086	0.632
183.226	0.631	3.208	-3.2108	0.631
183.336	0.631	3.21	-3.2128	0.631
183.441	0.63	3.212	-3.2147	0.63
183.549	0.63	3.213	-3.2161	0.63
183.661	0.629	3.215	-3.2181	0.629
183.767	0.628	3.218	-3.2202	0.628
183.878	0.628	3.219	-3.2221	0.628
183.99	0.627	3.22	-3.223	0.627
184.099	0.626	3.223	-3.2254	0.626
184.206	0.626	3.225	-3.2273	0.626
184.313	0.625	3.227	-3.2293	0.625
184.423	0.625	3.228	-3.2305	0.625
184.534	0.624	3.23	-3.2324	0.624
184.643	0.624	3.232	-3.2347	0.624
184.752	0.623	3.234	-3.2366	0.623
184.859	0.622	3.235	-3.2377	0.622
184.968	0.621	3.237	-3.2397	0.621
185.082	0.621	3.239	-3.2421	0.621
185.187	0.62	3.241	-3.244	0.62
185.298	0.619	3.242	-3.2451	0.619
185.411	0.619	3.244	-3.247	0.619
185.514	0.618	3.247	-3.2493	0.618
185.624	0.618	3.249	-3.2513	0.618
185.735	0.617	3.25	-3.2524	0.617
185.847	0.616	3.252	-3.2544	0.616
185.957	0.616	3.254	-3.2563	0.616
186.062	0.615	3.256	-3.2587	0.615
186.174	0.614	3.257	-3.2598	0.614
186.282	0.614	3.259	-3.2618	0.614
186.39	0.614	3.261	-3.2636	0.614
186.498	0.613	3.263	-3.266	0.613
186.612	0.612	3.264	-3.267	0.612
186.72	0.612	3.266	-3.269	0.612
186.828	0.611	3.268	-3.271	0.611
186.934	0.61	3.27	-3.2731	0.61
187.048	0.61	3.271	-3.2741	0.61
187.158	0.609	3.274	-3.2763	0.609
187.264	0.608	3.276	-3.2783	0.608
187.373	0.608	3.278	-3.2804	0.608
187.484	0.607	3.279	-3.2815	0.607
187.594	0.607	3.281	-3.2836	0.607
187.704	0.605	3.283	-3.2855	0.605
187.809	0.605	3.285	-3.2876	0.605
187.92	0.605	3.286	-3.2887	0.605
188.031	0.603	3.288	-3.291	0.603
188.142	0.603	3.29	-3.2929	0.603
188.245	0.602	3.292	-3.295	0.602
188.357	0.602	3.293	-3.296	0.602
188.465	0.6	3.295	-3.298	0.6
188.576	0.6	3.298	-3.3003	0.6
188.683	0.599	3.3	-3.3023	0.599
188.79	0.599	3.301	-3.3033	0.599
188.904	0.598	3.303	-3.3052	0.598
189.012	0.596	3.305	-3.3072	0.596
189.118	0.596	3.307	-3.3096	0.596
189.232	0.595	3.308	-3.3107	0.595
189.336	0.595	3.31	-3.3127	0.595
189.45	0.594	3.312	-3.3146	0.594
189.555	0.593	3.314	-3.317	0.593
189.666	0.592	3.315	-3.318	0.592
189.779	0.592	3.317	-3.32	0.592
189.882	0.591	3.319	-3.322	0.591
189.993	0.59	3.321	-3.324	0.59
190.104	0.589	3.323	-3.3252	0.589
190.212	0.589	3.325	-3.3273	0.589
190.324	0.588	3.327	-3.3293	0.588
190.429	0.587	3.329	-3.3313	0.587
190.541	0.587	3.33	-3.3323	0.587
190.646	0.585	3.332	-3.3347	0.585
190.762	0.585	3.334	-3.3366	0.585
190.868	0.584	3.336	-3.3387	0.584
190.977	0.583	3.337	-3.3397	0.583
191.088	0.583	3.339	-3.3419	0.583
191.196	0.583	3.341	-3.3439	0.583
191.304	0.581	3.343	-3.3459	0.581
191.411	0.581	3.344	-3.347	0.581
191.52	0.579	3.346	-3.349	0.579
191.634	0.579	3.349	-3.3513	0.579
191.74	0.578	3.351	-3.3532	0.578
191.854	0.578	3.352	-3.3543	0.578
191.957	0.577	3.354	-3.3563	0.577
192.068	0.577	3.356	-3.3583	0.577
192.177	0.575	3.358	-3.3605	0.575
192.284	0.575	3.359	-3.3615	0.575
192.398	0.574	3.361	-3.3636	0.574
192.508	0.574	3.363	-3.3657	0.574
192.613	0.572	3.365	-3.3678	0.572
192.723	0.572	3.366	-3.3689	0.572
192.835	0.571	3.368	-3.3709	0.571
192.945	0.571	3.37	-3.373	0.571
193.05	0.57	3.372	-3.375	0.57
193.162	0.569	3.374	-3.3762	0.569
193.27	0.569	3.376	-3.3782	0.569
193.379	0.567	3.378	-3.3802	0.567
193.487	0.567	3.38	-3.3823	0.567
193.601	0.566	3.381	-3.3832	0.566
193.706	0.566	3.383	-3.3856	0.566
193.817	0.565	3.385	-3.3876	0.565
193.923	0.565	3.387	-3.3896	0.565
194.037	0.563	3.388	-3.3905	0.563
194.147	0.563	3.39	-3.393	0.563
194.252	0.562	3.392	-3.3949	0.562
194.359	0.561	3.394	-3.3969	0.561
194.47	0.561	3.395	-3.3979	0.561
194.584	0.559	3.397	-3.3999	0.559
194.694	0.559	3.4	-3.4022	0.559
194.799	0.558	3.402	-3.4042	0.558
194.91	0.558	3.403	-3.4052	0.558
195.018	0.557	3.405	-3.4072	0.557
195.124	0.556	3.407	-3.4092	0.556
195.235	0.555	3.409	-3.4116	0.555
195.343	0.555	3.41	-3.4126	0.555
195.457	0.553	3.412	-3.4146	0.553
195.565	0.553	3.414	-3.4165	0.553
195.67	0.553	3.416	-3.4189	0.553
195.78	0.551	3.417	-3.4198	0.551
195.889	0.551	3.419	-3.4218	0.551
196	0.55	3.421	-3.424	0.55
196.109	0.55	3.423	-3.4258	0.55
196.216	0.549	3.425	-3.4272	0.549
196.325	0.548	3.427	-3.4292	0.548
196.437	0.547	3.429	-3.4312	0.547
196.546	0.547	3.431	-3.4332	0.547
196.657	0.545	3.432	-3.4342	0.545
196.768	0.545	3.434	-3.4365	0.545
196.871	0.544	3.436	-3.4386	0.544
196.982	0.544	3.438	-3.4405	0.544
197.093	0.543	3.439	-3.4415	0.543
197.204	0.542	3.441	-3.4439	0.542
197.314	0.542	3.443	-3.4457	0.542
197.418	0.541	3.445	-3.4479	0.541
197.53	0.54	3.446	-3.4489	0.54
197.641	0.539	3.448	-3.4508	0.539
197.745	0.539	3.451	-3.4532	0.539
197.856	0.539	3.453	-3.4551	0.539
197.963	0.537	3.454	-3.4561	0.537
198.077	0.537	3.456	-3.4582	0.537
198.185	0.536	3.458	-3.4604	0.536
198.291	0.535	3.46	-3.4625	0.535
198.406	0.535	3.461	-3.4635	0.535
198.509	0.535	3.463	-3.4655	0.535
198.623	0.534	3.465	-3.4675	0.534
198.728	0.534	3.467	-3.4699	0.534
198.839	0.532	3.468	-3.4708	0.532
198.952	0.532	3.47	-3.4729	0.532
199.055	0.531	3.472	-3.4749	0.531
199.166	0.53	3.475	-3.4772	0.53
199.277	0.53	3.475	-3.4781	0.53
199.384	0.529	3.478	-3.4802	0.529
199.493	0.529	3.479	-3.4821	0.529
199.601	0.528	3.481	-3.4841	0.528
199.716	0.527	3.483	-3.4856	0.527
199.825	0.526	3.485	-3.4874	0.526
199.933	0.526	3.487	-3.4895	0.526
200.038	0.525	3.489	-3.4916	0.525
200.148	0.524	3.49	-3.4925	0.524
200.259	0.523	3.492	-3.4949	0.523
200.37	0.522	3.494	-3.4968	0.522
200.477	0.522	3.496	-3.4989	0.522
200.584	0.521	3.497	-3.4997	0.521
200.693	0.52	3.499	-3.5017	0.52
200.805	0.519	3.502	-3.5043	0.519
200.914	0.519	3.503	-3.5061	0.519
201.025	0.518	3.504	-3.5071	0.518
201.135	0.517	3.507	-3.5092	0.517
201.245	0.516	3.509	-3.5116	0.516
201.35	0.515	3.511	-3.5135	0.515
201.46	0.515	3.512	-3.5143	0.515
201.572	0.515	3.514	-3.5164	0.515
201.682	0.514	3.516	-3.5184	0.514
201.787	0.513	3.518	-3.5207	0.513
201.894	0.513	3.519	-3.5219	0.513
202.008	0.511	3.521	-3.5238	0.511
202.116	0.511	3.523	-3.5257	0.511
202.224	0.51	3.526	-3.5281	0.51
202.331	0.51	3.527	-3.5291	0.51
202.44	0.509	3.529	-3.5311	0.509
202.554	0.509	3.53	-3.533	0.509
202.66	0.508	3.532	-3.535	0.508
202.774	0.507	3.534	-3.5364	0.507
202.882	0.506	3.536	-3.5384	0.506
202.99	0.506	3.538	-3.5404	0.506
203.098	0.505	3.54	-3.5425	0.505
203.209	0.505	3.541	-3.5434	0.505
203.319	0.504	3.543	-3.5458	0.504
203.429	0.504	3.545	-3.5478	0.504
203.534	0.503	3.547	-3.5498	0.503
203.645	0.502	3.548	-3.5507	0.502
203.756	0.502	3.55	-3.5531	0.502
203.866	0.501	3.552	-3.555	0.501
203.971	0.5	3.554	-3.5571	0.5
204.083	0.5	3.555	-3.558	0.5
204.191	0.5	3.557	-3.5599	0.5
204.299	0.499	3.56	-3.5624	0.499
204.407	0.499	3.562	-3.5644	0.499
204.52	0.497	3.563	-3.5654	0.497
204.628	0.497	3.565	-3.5674	0.497
204.736	0.496	3.567	-3.5694	0.496
204.843	0.496	3.569	-3.5717	0.496
204.957	0.495	3.57	-3.5727	0.495
205.061	0.494	3.572	-3.5747	0.494
205.175	0.493	3.574	-3.5767	0.493
205.28	0.491	3.576	-3.5791	0.491
205.391	0.49	3.577	-3.5801	0.49
205.503	0.49	3.58	-3.5823	0.49
205.613	0.49	3.581	-3.584	0.49
205.718	0.49	3.584	-3.5862	0.49
205.829	0.49	3.585	-3.5873	0.49
205.937	0.489	3.587	-3.5893	0.489
206.05	0.489	3.589	-3.5913	0.489
206.155	0.489	3.591	-3.5934	0.489
206.267	0.489	3.592	-3.5944	0.489
206.375	0.489	3.594	-3.5968	0.489
206.481	0.489	3.596	-3.5987	0.489
206.592	0.489	3.598	-3.6007	0.489
206.699	0.488	3.599	-3.6018	0.488
206.813	0.488	3.601	-3.604	0.488
206.922	0.488	3.603	-3.606	0.488
207.028	0.488	3.605	-3.608	0.488
207.142	0.488	3.606	-3.609	0.488
207.245	0.488	3.608	-3.611	0.488
207.359	0.487	3.611	-3.6133	0.487
207.464	0.487	3.613	-3.6153	0.487
207.577	0.487	3.614	-3.6162	0.487
207.687	0.487	3.616	-3.6182	0.487
207.798	0.486	3.618	-3.6203	0.486
207.9	0.486	3.62	-3.6226	0.486
208.014	0.486	3.621	-3.6237	0.486
208.122	0.486	3.623	-3.6257	0.486
208.228	0.485	3.625	-3.6277	0.485
208.34	0.485	3.627	-3.63	0.485
208.449	0.485	3.628	-3.6309	0.485
208.558	0.484	3.63	-3.633	0.484
208.664	0.484	3.632	-3.635	0.484
208.775	0.484	3.634	-3.6369	0.484
208.889	0.483	3.636	-3.6385	0.483
208.995	0.483	3.638	-3.6404	0.483
209.106	0.483	3.64	-3.6425	0.483
209.212	0.483	3.642	-3.6442	0.483
209.326	0.482	3.643	-3.6454	0.482
209.429	0.482	3.645	-3.6477	0.482
209.538	0.481	3.647	-3.6497	0.481
209.647	0.481	3.649	-3.6516	0.481
209.761	0.481	3.65	-3.6526	0.481
209.871	0.481	3.652	-3.655	0.481
209.975	0.481	3.654	-3.6571	0.481
210.086	0.481	3.656	-3.6589	0.481
210.197	0.48	3.657	-3.66	0.48
210.305	0.48	3.659	-3.6621	0.48
210.418	0.48	3.662	-3.6642	0.48
210.524	0.48	3.664	-3.6663	0.48
210.633	0.479	3.665	-3.6672	0.479
210.744	0.479	3.667	-3.6692	0.479
210.852	0.479	3.669	-3.6716	0.479
210.96	0.479	3.671	-3.6735	0.479
211.067	0.479	3.672	-3.6746	0.479
211.176	0.479	3.674	-3.6765	0.479
211.29	0.478	3.676	-3.6786	0.478
211.396	0.478	3.678	-3.681	0.478
211.51	0.477	3.679	-3.682	0.477
211.613	0.477	3.681	-3.6839	0.477
211.724	0.477	3.683	-3.6859	0.477
211.833	0.477	3.686	-3.6884	0.477
211.94	0.477	3.686	-3.6891	0.477
212.05	0.477	3.689	-3.6912	0.477
212.165	0.476	3.691	-3.6934	0.476
212.27	0.476	3.693	-3.6953	0.476
212.381	0.476	3.694	-3.6962	0.476
212.49	0.476	3.696	-3.6986	0.476
212.602	0.476	3.698	-3.7006	0.476
212.707	0.476	3.7	-3.7027	0.476
212.819	0.475	3.701	-3.7036	0.475
212.927	0.475	3.703	-3.706	0.475
213.033	0.475	3.705	-3.7079	0.475
213.144	0.475	3.707	-3.7099	0.475
213.258	0.475	3.708	-3.7109	0.475
213.361	0.474	3.711	-3.7133	0.474
213.472	0.474	3.713	-3.7152	0.474
213.58	0.474	3.715	-3.7173	0.474
213.694	0.474	3.716	-3.7182	0.474
213.804	0.474	3.718	-3.7202	0.474
213.909	0.474	3.72	-3.7222	0.474
214.016	0.474	3.722	-3.7245	0.474
214.127	0.474	3.723	-3.7255	0.474
214.24	0.474	3.725	-3.7275	0.474
214.35	0.474	3.727	-3.7295	0.474
214.455	0.473	3.729	-3.7319	0.473
214.566	0.473	3.73	-3.7329	0.473
214.674	0.473	3.732	-3.7349	0.473
214.78	0.473	3.734	-3.7369	0.473
214.891	0.473	3.737	-3.7392	0.473
215.001	0.472	3.738	-3.7401	0.472
215.112	0.472	3.74	-3.7422	0.472
215.22	0.472	3.742	-3.7442	0.472
215.328	0.472	3.744	-3.7462	0.472
[truncated: 181 more rows]
