# Supplementary material for: Research on the Mechanical Properties of EPS Lightweight Soil Mixed with Fly Ash
Source: Polymers (Basel). 2024 Dec 18;16(24):3517. doi: 10.3390/polym16243517 (PMC11678610; doi:10.3390/polym16243517)
Supplement: Supplementary file 1 [file polymers-16-03517-s001.zip › polymers-3283519-supplementary-final/raw data/EPS0.5%, curing agent 25%,replace proportion 15%.xls]

## Sheet: Sheet1
试件批号	1
钢号	1
试验日期	2023/12/15
试验人	XDD
试件形状
尺寸(mm)	39.1
So(mm^2)	1200.73
标距倍率
Lo(mm)	80
引伸计标距	50
Lu(mm)
A(%)	/
断面尺寸
Su(mm^2)
Z(%)	/
Fm(kN)	0.59
Rm(MPa)
FeH(kN)	0.76
ReH(MPa)	1
FeL(kN)	0.75
ReL(MPa)	1
Fp(kN)	0.75
Rp(MPa)	1
Ft(kN)	0.02
Rt(MPa)
E(GPa)	0.02
屈强比	/
强屈比	/
At(%)	/
Agt(%)	6.0
时间(秒)	力(kN)	变形(mm)	位移(mm)	扩展
0	0	0	-0.0015	0
0.123	0	0	-0.0027	0
0.233	0.002	0	-0.0041	0.002
0.338	0.003	0	-0.0062	0.003
0.449	0.006	0	-0.0073	0.006
0.558	0.007	0	-0.0095	0.007
0.671	0.01	0.003	-0.0122	0.01
0.775	0.011	0.006	-0.0157	0.011
0.888	0.013	0.008	-0.0174	0.013
0.996	0.015	0.011	-0.0208	0.015
1.104	0.016	0.015	-0.0247	0.016
1.21	0.018	0.019	-0.0289	0.018
1.32	0.019	0.022	-0.0318	0.019
1.429	0.021	0.027	-0.0366	0.021
1.54	0.023	0.032	-0.0417	0.023
1.649	0.024	0.037	-0.0468	0.024
1.756	0.026	0.04	-0.0496	0.026
1.87	0.028	0.046	-0.0557	0.028
1.978	0.029	0.051	-0.061	0.029
2.084	0.031	0.056	-0.066	0.031
2.197	0.033	0.059	-0.0686	0.033
2.307	0.034	0.064	-0.0735	0.034
2.417	0.036	0.07	-0.0794	0.036
2.522	0.036	0.075	-0.0844	0.036
2.633	0.038	0.077	-0.0867	0.038
2.742	0.039	0.082	-0.0915	0.039
2.849	0.042	0.088	-0.0971	0.042
2.961	0.043	0.092	-0.1017	0.043
3.07	0.045	0.095	-0.104	0.045
3.181	0.046	0.099	-0.1084	0.046
3.288	0.048	0.103	-0.1129	0.048
3.396	0.049	0.109	-0.1181	0.049
3.51	0.05	0.111	-0.1202	0.05
3.613	0.051	0.115	-0.1247	0.051
3.724	0.053	0.119	-0.1289	0.053
3.832	0.055	0.124	-0.1338	0.055
3.946	0.057	0.126	-0.1359	0.057
4.056	0.058	0.131	-0.1401	0.058
4.161	0.059	0.135	-0.1442	0.059
4.268	0.061	0.139	-0.1482	0.061
4.379	0.063	0.141	-0.1502	0.063
4.492	0.064	0.145	-0.1549	0.064
4.602	0.066	0.149	-0.1588	0.066
4.707	0.067	0.153	-0.1626	0.067
4.818	0.07	0.155	-0.1645	0.07
4.926	0.072	0.159	-0.169	0.072
5.032	0.073	0.163	-0.1727	0.073
5.143	0.075	0.167	-0.1763	0.075
5.251	0.077	0.169	-0.1782	0.077
5.365	0.078	0.173	-0.1825	0.078
5.473	0.08	0.177	-0.186	0.08
5.578	0.081	0.18	-0.1896	0.081
5.688	0.083	0.182	-0.1913	0.083
5.799	0.085	0.185	-0.1948	0.085
5.908	0.086	0.189	-0.199	0.086
6.017	0.087	0.193	-0.2024	0.087
6.124	0.089	0.195	-0.2041	0.089
6.233	0.09	0.198	-0.2075	0.09
6.345	0.092	0.201	-0.2108	0.092
6.454	0.094	0.205	-0.2146	0.094
6.565	0.096	0.207	-0.2163	0.096
6.675	0.097	0.21	-0.2196	0.097
6.785	0.1	0.213	-0.2228	0.1
6.891	0.101	0.217	-0.2265	0.101
7.002	0.103	0.219	-0.2281	0.103
7.11	0.104	0.222	-0.2313	0.104
7.216	0.106	0.225	-0.2343	0.106
7.326	0.108	0.228	-0.2375	0.108
7.438	0.109	0.23	-0.2395	0.109
7.549	0.112	0.233	-0.2426	0.112
7.657	0.113	0.236	-0.2456	0.113
7.763	0.115	0.239	-0.2486	0.115
7.873	0.116	0.241	-0.2502	0.116
7.985	0.118	0.244	-0.2535	0.118
8.093	0.119	0.247	-0.2566	0.119
8.202	0.12	0.25	-0.2596	0.12
8.315	0.121	0.251	-0.2609	0.121
8.418	0.121	0.255	-0.2643	0.121
8.532	0.122	0.258	-0.2672	0.122
8.637	0.123	0.26	-0.27	0.123
8.748	0.123	0.262	-0.2714	0.123
8.861	0.124	0.265	-0.2743	0.124
8.965	0.124	0.268	-0.2775	0.124
9.073	0.125	0.271	-0.2803	0.125
9.187	0.125	0.272	-0.2816	0.125
9.295	0.126	0.275	-0.2844	0.126
9.401	0.126	0.278	-0.2875	0.126
9.512	0.127	0.281	-0.2903	0.127
9.624	0.128	0.282	-0.2916	0.128
9.732	0.128	0.285	-0.2944	0.128
9.84	0.129	0.287	-0.297	0.129
9.949	0.129	0.291	-0.3001	0.129
10.056	0.13	0.292	-0.3014	0.13
10.17	0.13	0.295	-0.3041	0.13
10.278	0.131	0.297	-0.3067	0.131
10.386	0.131	0.3	-0.3096	0.131
10.493	0.132	0.301	-0.311	0.132
10.602	0.132	0.304	-0.3136	0.132
10.716	0.133	0.307	-0.3161	0.133
10.821	0.133	0.309	-0.3187	0.133
10.93	0.134	0.31	-0.32	0.134
11.039	0.134	0.313	-0.3229	0.134
11.149	0.135	0.316	-0.3254	0.135
11.257	0.136	0.318	-0.3279	0.136
11.369	0.136	0.32	-0.3291	0.136
11.481	0.137	0.322	-0.3319	0.137
11.591	0.137	0.325	-0.3345	0.137
11.696	0.138	0.327	-0.3368	0.138
11.808	0.139	0.329	-0.3381	0.139
11.914	0.139	0.331	-0.3409	0.139
12.024	0.14	0.334	-0.3435	0.14
12.132	0.14	0.336	-0.3459	0.14
12.246	0.141	0.338	-0.3471	0.141
12.349	0.141	0.34	-0.3494	0.141
12.463	0.142	0.343	-0.3523	0.142
12.569	0.142	0.345	-0.3546	0.142
12.683	0.143	0.346	-0.3558	0.143
12.786	0.143	0.349	-0.3582	0.143
12.9	0.144	0.351	-0.3605	0.144
13.005	0.145	0.354	-0.3633	0.145
13.116	0.146	0.355	-0.3644	0.146
13.229	0.146	0.357	-0.3668	0.146
13.332	0.147	0.36	-0.3692	0.147
13.443	0.148	0.362	-0.3719	0.148
13.554	0.149	0.363	-0.373	0.149
13.662	0.149	0.366	-0.3753	0.149
13.775	0.15	0.368	-0.3776	0.15
13.88	0.151	0.37	-0.3799	0.151
13.99	0.151	0.372	-0.3814	0.151
14.101	0.152	0.374	-0.3837	0.152
14.209	0.153	0.376	-0.386	0.153
14.317	0.153	0.379	-0.3883	0.153
14.427	0.154	0.38	-0.3893	0.154
14.538	0.155	0.383	-0.392	0.155
14.646	0.156	0.385	-0.3943	0.156
14.754	0.156	0.387	-0.3965	0.156
14.861	0.157	0.388	-0.3977	0.157
14.97	0.157	0.391	-0.4002	0.157
15.084	0.158	0.393	-0.4025	0.158
15.19	0.159	0.395	-0.4048	0.159
15.304	0.16	0.396	-0.4058	0.16
15.412	0.16	0.398	-0.408	0.16
15.52	0.161	0.401	-0.4107	0.161
15.625	0.162	0.403	-0.4129	0.162
15.739	0.163	0.404	-0.4139	0.163
15.849	0.163	0.407	-0.4162	0.163
15.959	0.164	0.409	-0.4183	0.164
16.062	0.165	0.411	-0.4209	0.165
16.173	0.166	0.412	-0.422	0.166
16.285	0.167	0.415	-0.4242	0.167
16.395	0.168	0.417	-0.4264	0.168
16.502	0.169	0.419	-0.4289	0.169
16.611	0.17	0.42	-0.43	0.17
16.722	0.17	0.423	-0.4322	0.17
16.83	0.171	0.425	-0.4343	0.171
16.935	0.171	0.427	-0.4364	0.171
17.05	0.172	0.428	-0.4379	0.172
17.158	0.172	0.431	-0.4402	0.172
17.266	0.173	0.433	-0.4422	0.173
17.372	0.174	0.435	-0.4443	0.174
17.487	0.174	0.436	-0.4453	0.174
17.597	0.174	0.438	-0.4479	0.174
17.702	0.175	0.44	-0.45	0.175
17.811	0.176	0.443	-0.4522	0.176
17.922	0.177	0.444	-0.4532	0.177
18.027	0.177	0.446	-0.4553	0.177
18.142	0.178	0.448	-0.4579	0.178
18.247	0.179	0.45	-0.4599	0.179
18.358	0.18	0.452	-0.461	0.18
18.467	0.181	0.454	-0.4631	0.181
18.573	0.182	0.456	-0.4657	0.182
18.684	0.183	0.458	-0.4678	0.183
18.796	0.184	0.459	-0.4688	0.184
18.904	0.185	0.461	-0.4709	0.185
19.01	0.186	0.464	-0.4733	0.186
19.121	0.187	0.466	-0.4754	0.187
19.235	0.189	0.467	-0.4766	0.189
19.338	0.189	0.469	-0.4786	0.189
19.447	0.191	0.471	-0.4807	0.191
19.556	0.192	0.474	-0.4831	0.192
19.667	0.194	0.475	-0.4842	0.194
19.78	0.194	0.477	-0.4863	0.194
19.888	0.196	0.479	-0.4883	0.196
19.993	0.197	0.481	-0.4905	0.197
20.105	0.198	0.482	-0.4919	0.198
20.211	0.199	0.484	-0.4939	0.199
20.326	0.201	0.486	-0.496	0.201
20.43	0.203	0.489	-0.4981	0.203
20.541	0.204	0.49	-0.4991	0.204
20.653	0.206	0.492	-0.5015	0.206
20.763	0.207	0.494	-0.5035	0.207
20.868	0.208	0.496	-0.5056	0.208
20.98	0.209	0.497	-0.5066	0.209
21.088	0.211	0.499	-0.5087	0.211
21.196	0.212	0.502	-0.5112	0.212
21.322	0.213	0.504	-0.5132	0.213
21.428	0.214	0.506	-0.5153	0.214
21.543	0.216	0.507	-0.5163	0.216
21.646	0.217	0.509	-0.5187	0.217
21.76	0.218	0.511	-0.5208	0.218
21.865	0.219	0.513	-0.5228	0.219
21.976	0.221	0.514	-0.524	0.221
22.084	0.222	0.517	-0.5263	0.222
22.198	0.223	0.519	-0.5282	0.223
22.303	0.224	0.521	-0.5303	0.224
22.414	0.225	0.522	-0.5314	0.225
22.523	0.227	0.524	-0.5335	0.227
22.629	0.227	0.526	-0.536	0.227
22.74	0.229	0.528	-0.538	0.229
22.852	0.23	0.529	-0.539	0.23
22.96	0.231	0.532	-0.541	0.231
23.068	0.232	0.534	-0.543	0.232
23.177	0.233	0.536	-0.5456	0.233
23.284	0.234	0.537	-0.5464	0.234
23.398	0.235	0.539	-0.5485	0.235
23.503	0.236	0.541	-0.5505	0.236
23.612	0.237	0.543	-0.5529	0.237
23.726	0.238	0.544	-0.5539	0.238
23.836	0.239	0.546	-0.5559	0.239
23.943	0.24	0.548	-0.558	0.24
24.051	0.241	0.551	-0.5603	0.241
24.161	0.243	0.552	-0.5614	0.243
24.267	0.244	0.554	-0.5634	0.244
24.377	0.245	0.556	-0.5655	0.245
24.486	0.246	0.558	-0.5675	0.246
24.597	0.248	0.559	-0.5685	0.248
24.709	0.249	0.561	-0.5709	0.249
24.819	0.25	0.563	-0.5729	0.25
24.924	0.251	0.565	-0.575	0.251
25.036	0.253	0.566	-0.5759	0.253
25.145	0.254	0.569	-0.5784	0.254
25.253	0.255	0.571	-0.5804	0.255
25.361	0.256	0.573	-0.5823	0.256
25.475	0.257	0.574	-0.5834	0.257
25.582	0.258	0.576	-0.5854	0.258
25.69	0.258	0.578	-0.5878	0.258
25.799	0.259	0.58	-0.5898	0.259
25.906	0.26	0.581	-0.5908	0.26
26.015	0.261	0.583	-0.5929	0.261
26.129	0.262	0.586	-0.5952	0.262
26.234	0.263	0.588	-0.5971	0.263
26.345	0.264	0.589	-0.5982	0.264
26.458	0.264	0.591	-0.6003	0.264
26.567	0.265	0.593	-0.6023	0.265
26.672	0.266	0.595	-0.6047	0.266
26.783	0.267	0.596	-0.6055	0.267
26.894	0.268	0.598	-0.6076	0.268
27.004	0.268	0.6	-0.6097	0.268
27.109	0.269	0.603	-0.612	0.269
27.216	0.27	0.604	-0.613	0.27
27.33	0.271	0.606	-0.615	0.271
27.438	0.272	0.608	-0.6171	0.272
27.546	0.273	0.61	-0.6191	0.273
27.659	0.274	0.61	-0.62	0.274
27.767	0.275	0.613	-0.6225	0.275
27.875	0.276	0.615	-0.6245	0.276
27.982	0.277	0.617	-0.6265	0.277
28.095	0.278	0.618	-0.6275	0.278
28.204	0.28	0.62	-0.6298	0.28
28.312	0.28	0.622	-0.6319	0.28
28.42	0.281	0.624	-0.6339	0.281
28.531	0.283	0.625	-0.6349	0.283
28.636	0.284	0.627	-0.6368	0.284
28.75	0.285	0.63	-0.6394	0.285
28.855	0.286	0.632	-0.6413	0.286
28.966	0.288	0.633	-0.6423	0.288
29.075	0.289	0.635	-0.6443	0.289
29.183	0.29	0.637	-0.6466	0.29
29.291	0.292	0.639	-0.6486	0.292
29.403	0.293	0.64	-0.6496	0.293
29.514	0.295	0.642	-0.6517	0.295
29.621	0.296	0.644	-0.6537	0.296
29.729	0.297	0.647	-0.6561	0.297
29.843	0.299	0.647	-0.657	0.299
29.951	0.301	0.65	-0.6591	0.301
30.059	0.302	0.652	-0.6611	0.302
30.165	0.304	0.654	-0.6631	0.304
30.279	0.305	0.655	-0.6643	0.305
30.389	0.307	0.657	-0.6664	0.307
30.497	0.308	0.659	-0.6684	0.308
30.601	0.31	0.661	-0.6704	0.31
30.715	0.312	0.662	-0.6718	0.312
30.825	0.313	0.664	-0.6738	0.313
30.935	0.314	0.666	-0.6757	0.314
31.04	0.316	0.668	-0.6778	0.316
31.151	0.318	0.669	-0.6787	0.318
31.259	0.319	0.672	-0.6811	0.319
31.372	0.32	0.674	-0.6831	0.32
31.477	0.322	0.676	-0.6851	0.322
31.584	0.324	0.677	-0.6862	0.324
31.696	0.326	0.679	-0.6881	0.326
31.807	0.327	0.681	-0.6906	0.327
31.912	0.329	0.683	-0.6925	0.329
32.026	0.33	0.684	-0.6936	0.33
32.134	0.332	0.686	-0.6956	0.332
32.243	0.333	0.688	-0.6978	0.333
32.349	0.335	0.69	-0.6998	0.335
32.463	0.337	0.691	-0.7008	0.337
32.573	0.339	0.693	-0.7029	0.339
32.678	0.34	0.695	-0.7049	0.34
32.787	0.342	0.698	-0.7072	0.342
32.898	0.344	0.699	-0.7082	0.344
33.008	0.345	0.701	-0.7103	0.345
33.118	0.346	0.703	-0.7122	0.346
33.223	0.349	0.705	-0.7145	0.349
33.334	0.35	0.706	-0.7155	0.35
33.443	0.352	0.708	-0.7175	0.352
33.556	0.353	0.71	-0.7194	0.353
33.659	0.356	0.712	-0.7215	0.356
33.771	0.358	0.713	-0.7225	0.358
33.882	0.359	0.715	-0.7249	0.359
33.99	0.36	0.717	-0.7269	0.36
34.098	0.362	0.719	-0.7289	0.362
34.205	0.363	0.72	-0.7299	0.363
34.318	0.365	0.723	-0.7322	0.365
34.426	0.365	0.725	-0.7342	0.365
34.532	0.366	0.727	-0.7362	0.366
34.647	0.367	0.728	-0.7373	0.367
34.751	0.368	0.73	-0.7396	0.368
34.862	0.368	0.732	-0.7416	0.368
34.971	0.368	0.734	-0.7436	0.368
35.082	0.369	0.735	-0.7446	0.369
35.192	0.37	0.737	-0.7466	0.37
35.302	0.37	0.739	-0.749	0.37
35.407	0.371	0.741	-0.751	0.371
35.518	0.372	0.742	-0.752	0.372
35.627	0.373	0.744	-0.7539	0.373
35.739	0.373	0.747	-0.756	0.373
35.844	0.374	0.749	-0.7583	0.374
35.956	0.375	0.75	-0.7594	0.375
36.064	0.376	0.752	-0.7612	0.376
36.17	0.377	0.754	-0.7633	0.377
36.28	0.378	0.756	-0.7657	0.378
36.394	0.379	0.757	-0.7666	0.379
36.502	0.38	0.759	-0.7686	0.38
36.61	0.381	0.761	-0.7706	0.381
36.716	0.382	0.763	-0.7726	0.382
36.827	0.384	0.764	-0.7739	0.384
36.94	0.385	0.766	-0.7759	0.385
37.048	0.386	0.768	-0.778	0.386
37.153	0.387	0.77	-0.7799	0.387
37.264	0.389	0.771	-0.7809	0.389
37.371	0.391	0.774	-0.7833	0.391
37.486	0.392	0.776	-0.7853	0.392
37.591	0.394	0.778	-0.7873	0.394
37.699	0.396	0.779	-0.7883	0.396
37.811	0.397	0.781	-0.7903	0.397
37.917	0.398	0.783	-0.7926	0.398
38.029	0.4	0.785	-0.7946	0.4
38.14	0.402	0.786	-0.7956	0.402
38.248	0.404	0.788	-0.7976	0.404
38.357	0.406	0.79	-0.7999	0.406
38.465	0.408	0.792	-0.802	0.408
38.579	0.41	0.794	-0.8031	0.41
38.682	0.41	0.796	-0.8051	0.41
38.793	0.412	0.797	-0.807	0.412
38.902	0.413	0.8	-0.8093	0.413
39.009	0.415	0.801	-0.8103	0.415
39.125	0.415	0.803	-0.8123	0.415
39.23	0.417	0.805	-0.8142	0.417
39.337	0.418	0.807	-0.8166	0.418
39.448	0.42	0.808	-0.8177	0.42
39.56	0.42	0.81	-0.8196	0.42
39.67	0.422	0.812	-0.8216	0.422
39.774	0.423	0.814	-0.8236	0.423
39.885	0.425	0.815	-0.825	0.425
39.997	0.426	0.817	-0.8269	0.426
40.107	0.427	0.819	-0.8289	0.427
40.212	0.429	0.821	-0.831	0.429
40.324	0.43	0.822	-0.8319	0.43
40.432	0.431	0.825	-0.8343	0.431
40.54	0.432	0.827	-0.8363	0.432
40.648	0.433	0.829	-0.8383	0.433
40.762	0.434	0.83	-0.8393	0.434
40.87	0.434	0.832	-0.8417	0.434
40.978	0.435	0.834	-0.8437	0.435
41.084	0.435	0.836	-0.8455	0.435
41.198	0.436	0.837	-0.8467	0.436
41.308	0.436	0.839	-0.8486	0.436
41.414	0.437	0.841	-0.8509	0.437
41.523	0.438	0.843	-0.8529	0.438
41.634	0.439	0.844	-0.8539	0.439
41.745	0.439	0.846	-0.8559	0.439
41.854	0.441	0.848	-0.858	0.441
41.959	0.442	0.851	-0.8603	0.442
42.07	0.443	0.852	-0.8613	0.443
42.181	0.444	0.854	-0.8633	0.444
42.291	0.445	0.856	-0.8654	0.445
42.395	0.447	0.858	-0.8676	0.447
42.509	0.448	0.859	-0.8685	0.448
42.617	0.449	0.861	-0.8705	0.449
42.726	0.451	0.863	-0.8727	0.451
42.832	0.452	0.865	-0.8746	0.452
42.942	0.454	0.866	-0.876	0.454
43.053	0.455	0.868	-0.878	0.455
43.164	0.456	0.87	-0.88	0.456
43.27	0.458	0.872	-0.8819	0.458
43.379	0.46	0.873	-0.8829	0.46
43.492	0.46	0.876	-0.8852	0.46
43.6	0.462	0.878	-0.8872	0.462
43.708	0.464	0.88	-0.8892	0.464
43.818	0.467	0.881	-0.8902	0.467
43.924	0.468	0.883	-0.8926	0.468
44.034	0.471	0.885	-0.8945	0.471
44.145	0.473	0.887	-0.8965	0.473
44.256	0.476	0.888	-0.8976	0.476
44.364	0.478	0.89	-0.8995	0.478
44.476	0.481	0.892	-0.9019	0.481
44.581	0.483	0.894	-0.9039	0.483
44.693	0.486	0.895	-0.9048	0.486
44.798	0.487	0.897	-0.9069	0.487
44.909	0.49	0.9	-0.9092	0.49
45.017	0.493	0.902	-0.9113	0.493
45.131	0.496	0.903	-0.9123	0.496
45.239	0.497	0.905	-0.9143	0.497
45.347	0.5	0.907	-0.9163	0.5
45.453	0.503	0.909	-0.9186	0.503
45.567	0.505	0.91	-0.9196	0.505
45.675	0.506	0.912	-0.9216	0.506
45.78	0.508	0.914	-0.9236	0.508
45.892	0.511	0.916	-0.9259	0.511
45.999	0.513	0.917	-0.9269	0.513
46.108	0.515	0.919	-0.9289	0.515
46.222	0.517	0.921	-0.9309	0.517
46.327	0.52	0.923	-0.9329	0.52
46.437	0.523	0.924	-0.934	0.523
46.55	0.524	0.927	-0.9361	0.524
46.66	0.527	0.929	-0.9384	0.527
46.765	0.529	0.931	-0.9402	0.529
46.875	0.532	0.932	-0.9413	0.532
46.984	0.534	0.934	-0.9435	0.534
47.097	0.536	0.936	-0.9455	0.536
47.202	0.539	0.938	-0.9476	0.539
47.314	0.542	0.939	-0.9485	0.542
47.422	0.544	0.941	-0.9505	0.544
47.53	0.547	0.943	-0.953	0.547
47.638	0.55	0.945	-0.9549	0.55
47.752	0.553	0.946	-0.956	0.553
47.858	0.555	0.948	-0.9579	0.555
47.969	0.558	0.951	-0.9601	0.558
48.075	0.561	0.953	-0.9621	0.561
48.189	0.563	0.954	-0.9632	0.563
48.292	0.565	0.956	-0.9652	0.565
48.403	0.568	0.958	-0.9673	0.568
48.51	0.571	0.96	-0.9696	0.571
48.624	0.574	0.961	-0.9706	0.574
48.734	0.575	0.963	-0.9726	0.575
48.843	0.578	0.965	-0.9746	0.578
48.948	0.581	0.967	-0.9768	0.581
49.059	0.583	0.968	-0.9778	0.583
49.168	0.584	0.97	-0.9798	0.584
49.281	0.587	0.972	-0.9819	0.587
49.387	0.59	0.975	-0.9842	0.59
49.496	0.593	0.975	-0.9848	0.593
49.607	0.594	0.978	-0.9872	0.594
49.715	0.596	0.98	-0.9891	0.596
49.823	0.599	0.982	-0.9911	0.599
49.935	0.603	0.983	-0.9922	0.603
50.043	0.604	0.985	-0.9945	0.604
50.151	0.607	0.987	-0.9965	0.607
50.257	0.61	0.989	-0.9985	0.61
50.368	0.613	0.99	-0.9995	0.613
50.476	0.615	0.992	-1.0015	0.615
50.587	0.618	0.994	-1.0038	0.618
50.696	0.62	0.996	-1.0058	0.62
50.807	0.623	0.997	-1.0068	0.623
50.918	0.625	0.999	-1.0089	0.625
51.028	0.628	1.002	-1.0112	0.628
51.197	0.631	1.004	-1.0135	0.631
51.303	0.634	1.006	-1.0158	0.634
51.415	0.635	1.008	-1.0178	0.635
51.524	0.638	1.009	-1.0188	0.638
51.635	0.641	1.011	-1.0209	0.641
51.743	0.643	1.014	-1.0232	0.643
51.851	0.644	1.016	-1.0251	0.644
51.963	0.647	1.017	-1.0261	0.647
52.071	0.65	1.019	-1.0281	0.65
52.179	0.653	1.021	-1.0301	0.653
52.285	0.655	1.023	-1.0325	0.655
52.396	0.657	1.024	-1.0335	0.657
52.504	0.66	1.026	-1.0355	0.66
52.616	0.663	1.028	-1.0373	0.663
52.722	0.664	1.03	-1.0395	0.664
52.833	0.667	1.031	-1.0409	0.667
52.946	0.669	1.033	-1.0428	0.669
53.056	0.672	1.035	-1.0448	0.672
53.161	0.673	1.037	-1.0468	0.673
53.272	0.675	1.039	-1.0481	0.675
53.38	0.677	1.041	-1.0501	0.677
53.486	0.68	1.043	-1.0521	0.68
53.596	0.681	1.045	-1.0541	0.681
53.708	0.683	1.046	-1.0551	0.683
53.819	0.685	1.048	-1.0574	0.685
53.924	0.687	1.05	-1.0595	0.687
54.032	0.689	1.052	-1.0614	0.689
54.142	0.691	1.053	-1.0624	0.691
54.251	0.694	1.055	-1.0648	0.694
54.362	0.696	1.057	-1.0668	0.696
54.471	0.697	1.059	-1.0688	0.697
54.578	0.7	1.06	-1.0698	0.7
54.694	0.702	1.062	-1.0718	0.702
54.799	0.704	1.065	-1.0742	0.704
54.906	0.705	1.067	-1.0762	0.705
55.017	0.707	1.068	-1.0771	0.707
55.13	0.709	1.07	-1.0792	0.709
55.24	0.712	1.072	-1.0811	0.712
55.345	0.713	1.074	-1.0834	0.713
55.455	0.715	1.075	-1.0845	0.715
55.564	0.717	1.077	-1.0865	0.717
55.67	0.719	1.079	-1.0884	0.719
55.781	0.72	1.081	-1.0908	0.72
55.893	0.723	1.082	-1.0917	0.723
56.001	0.725	1.084	-1.0937	0.725
56.109	0.728	1.086	-1.0956	0.728
56.217	0.729	1.088	-1.0977	0.729
56.331	0.731	1.09	-1.0991	0.731
56.439	0.734	1.092	-1.1011	0.734
56.547	0.736	1.094	-1.1031	0.736
56.655	0.738	1.096	-1.105	0.738
56.762	0.74	1.097	-1.106	0.74
56.871	0.743	1.099	-1.1084	0.743
56.982	0.746	1.101	-1.1104	0.746
57.092	0.747	1.103	-1.1123	0.747
57.203	0.749	1.104	-1.1133	0.749
57.313	0.752	1.106	-1.1155	0.752
57.423	0.754	1.108	-1.1178	0.754
57.528	0.755	1.11	-1.1198	0.755
57.638	0.758	1.111	-1.1208	0.758
57.75	0.76	1.113	-1.1228	0.76
57.86	0.762	1.116	-1.1252	0.762
57.964	0.764	1.117	-1.1269	0.764
58.076	0.766	1.119	-1.1281	0.766
58.187	0.768	1.121	-1.1301	0.768
58.295	0.771	1.123	-1.1325	0.771
58.4	0.774	1.125	-1.1344	0.774
58.51	0.776	1.126	-1.1354	0.776
58.621	0.779	1.128	-1.1374	0.779
58.732	0.78	1.13	-1.1394	0.78
58.838	0.783	1.132	-1.1418	0.783
58.947	0.785	1.133	-1.1427	0.785
59.06	0.787	1.135	-1.1447	0.787
59.168	0.789	1.137	-1.1467	0.789
59.276	0.791	1.14	-1.1491	0.791
59.387	0.794	1.14	-1.15	0.794
59.497	0.796	1.143	-1.1521	0.796
59.602	0.797	1.144	-1.154	0.797
59.713	0.8	1.147	-1.1561	0.8
59.824	0.802	1.147	-1.1569	0.802
59.932	0.805	1.15	-1.1594	0.805
60.044	0.807	1.152	-1.1613	0.807
60.215	0.81	1.154	-1.1636	0.81
60.323	0.812	1.156	-1.1657	0.812
60.429	0.814	1.158	-1.1677	0.814
60.54	0.816	1.16	-1.17	0.816
60.65	0.818	1.161	-1.171	0.818
60.761	0.821	1.164	-1.1731	0.821
60.869	0.822	1.166	-1.175	0.822
60.977	0.825	1.168	-1.1773	0.825
61.09	0.827	1.169	-1.1783	0.827
61.198	0.829	1.171	-1.1805	0.829
61.306	0.831	1.173	-1.1823	0.831
61.48	0.833	1.175	-1.1847	0.833
61.588	0.835	1.177	-1.1867	0.835
61.697	0.837	1.179	-1.189	0.837
61.803	0.838	1.181	-1.191	0.838
61.917	0.84	1.182	-1.1919	0.84
62.026	0.842	1.184	-1.194	0.842
62.134	0.845	1.187	-1.1963	0.845
62.239	0.846	1.189	-1.1984	0.846
62.35	0.848	1.19	-1.1994	0.848
62.463	0.851	1.192	-1.2014	0.851
62.566	0.853	1.194	-1.2034	0.853
62.676	0.855	1.196	-1.2056	0.855
62.787	0.858	1.197	-1.2065	0.858
62.899	0.86	1.199	-1.2086	0.86
63.009	0.863	1.201	-1.2105	0.863
63.113	0.864	1.203	-1.213	0.864
63.225	0.867	1.204	-1.214	0.867
63.333	0.87	1.206	-1.2159	0.87
63.444	0.873	1.208	-1.218	0.873
63.549	0.875	1.21	-1.2199	0.875
63.658	0.877	1.211	-1.221	0.877
63.772	0.88	1.214	-1.2233	0.88
63.88	0.883	1.216	-1.2252	0.883
63.986	0.884	1.218	-1.2273	0.884
64.1	0.886	1.219	-1.2283	0.886
64.21	0.889	1.221	-1.2306	0.889
64.318	0.891	1.223	-1.2325	0.891
64.423	0.893	1.225	-1.2346	0.893
64.534	0.895	1.226	-1.2354	0.895
64.647	0.898	1.228	-1.2377	0.898
64.755	0.9	1.23	-1.2399	0.9
64.86	0.901	1.232	-1.242	0.901
64.971	0.905	1.233	-1.243	0.905
65.078	0.908	1.235	-1.245	0.908
65.187	0.911	1.238	-1.2474	0.911
65.298	0.913	1.24	-1.2494	0.913
65.41	0.917	1.241	-1.2501	0.917
65.518	0.92	1.243	-1.2525	0.92
65.626	0.924	1.245	-1.2542	0.924
65.735	0.926	1.247	-1.2567	0.926
65.842	0.93	1.248	-1.2574	0.93
65.956	0.934	1.25	-1.2596	0.934
66.06	0.938	1.252	-1.2618	0.938
66.172	0.939	1.254	-1.2639	0.939
66.279	0.943	1.255	-1.2649	0.943
66.388	0.948	1.258	-1.2671	0.948
66.502	0.952	1.259	-1.2687	0.952
66.607	0.953	1.261	-1.2709	0.953
66.718	0.958	1.263	-1.2722	0.958
66.831	0.962	1.265	-1.2742	0.962
66.934	0.967	1.267	-1.2762	0.967
67.045	0.969	1.269	-1.2782	0.969
67.155	0.973	1.27	-1.2792	0.973
67.264	0.978	1.272	-1.2816	0.978
67.377	0.983	1.274	-1.2835	0.983
67.482	0.985	1.276	-1.2856	0.985
67.594	0.99	1.277	-1.2865	0.99
67.702	0.995	1.279	-1.2889	0.995
67.812	0.999	1.281	-1.2907	0.999
67.917	1.001	1.283	-1.2928	1.001
68.031	1.006	1.284	-1.294	1.006
68.138	1.011	1.286	-1.2958	1.011
68.249	1.015	1.289	-1.2983	1.015
68.355	1.018	1.291	-1.3003	1.018
68.469	1.023	1.292	-1.3012	1.023
68.572	1.028	1.294	-1.3033	1.028
68.683	1.032	1.296	-1.3052	1.032
68.79	1.035	1.298	-1.3076	1.035
68.904	1.039	1.299	-1.3085	1.039
69.014	1.044	1.301	-1.3107	1.044
69.123	1.048	1.303	-1.3125	1.048
69.228	1.051	1.305	-1.3149	1.051
69.339	1.055	1.306	-1.316	1.055
69.448	1.06	1.308	-1.3179	1.06
69.561	1.064	1.31	-1.3198	1.064
69.667	1.066	1.313	-1.3222	1.066
69.776	1.071	1.314	-1.3231	1.071
69.887	1.075	1.316	-1.3252	1.075
69.995	1.08	1.318	-1.3272	1.08
70.103	1.083	1.32	-1.3291	1.083
70.215	1.088	1.321	-1.3301	1.088
70.323	1.093	1.323	-1.3326	1.093
70.431	1.098	1.325	-1.3346	1.098
70.537	1.102	1.327	-1.3366	1.102
70.648	1.108	1.328	-1.3374	1.108
70.756	1.113	1.33	-1.3398	1.113
70.867	1.119	1.332	-1.3418	1.119
70.976	1.123	1.334	-1.3438	1.123
71.087	1.128	1.335	-1.3448	1.128
71.198	1.134	1.337	-1.3469	1.134
71.308	1.14	1.34	-1.3492	1.14
71.413	1.143	1.342	-1.3511	1.143
71.524	1.15	1.343	-1.3522	1.15
71.632	1.155	1.345	-1.3542	1.155
71.745	1.16	1.347	-1.3565	1.16
71.851	1.163	1.349	-1.3585	1.163
71.96	1.169	1.35	-1.3595	1.169
72.071	1.175	1.352	-1.3614	1.175
72.176	1.18	1.354	-1.3636	1.18
72.284	1.182	1.356	-1.3658	1.182
72.394	1.188	1.357	-1.3668	1.188
72.503	1.194	1.359	-1.3688	1.194
72.614	1.2	1.361	-1.3708	1.2
72.723	1.202	1.364	-1.3731	1.202
72.83	1.208	1.365	-1.3742	1.208
72.946	1.213	1.367	-1.3762	1.213
73.051	1.22	1.369	-1.3782	1.22
73.158	1.223	1.371	-1.3802	1.223
73.269	1.229	1.372	-1.3811	1.229
73.382	1.234	1.374	-1.3835	1.234
73.492	1.24	1.376	-1.3854	1.24
73.597	1.243	1.378	-1.3874	1.243
73.708	1.248	1.379	-1.3884	1.248
73.816	1.254	1.381	-1.3909	1.254
73.922	1.26	1.383	-1.3929	1.26
74.033	1.264	1.385	-1.395	1.264
74.145	1.269	1.386	-1.3957	1.269
74.253	1.275	1.388	-1.3979	1.275
74.359	1.28	1.391	-1.4	1.28
74.47	1.283	1.393	-1.4021	1.283
74.584	1.289	1.394	-1.4031	1.289
74.687	1.295	1.396	-1.4052	1.295
74.798	1.301	1.398	-1.4071	1.301
74.905	1.304	1.4	-1.4094	1.304
75.016	1.31	1.401	-1.4105	1.31
75.129	1.317	1.403	-1.4125	1.317
75.236	1.323	1.405	-1.4145	1.323
75.342	1.326	1.407	-1.417	1.326
75.453	1.331	1.408	-1.4176	1.331
75.566	1.338	1.41	-1.4196	1.338
75.676	1.345	1.412	-1.4216	1.345
75.781	1.348	1.415	-1.4242	1.348
75.89	1.355	1.415	-1.425	1.355
76.002	1.362	1.418	-1.4271	1.362
76.112	1.368	1.42	-1.4291	1.368
76.216	1.371	1.421	-1.431	1.371
76.328	1.377	1.423	-1.4321	1.377
76.439	1.384	1.425	-1.4344	1.384
76.547	1.392	1.427	-1.4364	1.392
76.652	1.395	1.429	-1.4384	1.395
76.761	1.402	1.43	-1.4393	1.402
76.873	1.408	1.432	-1.4416	1.408
76.984	1.415	1.434	-1.4438	1.415
77.089	1.419	1.436	-1.4458	1.419
77.203	1.425	1.437	-1.4466	1.425
77.31	1.432	1.439	-1.4486	1.432
77.421	1.439	1.441	-1.451	1.439
77.527	1.442	1.444	-1.4531	1.442
77.642	1.45	1.444	-1.454	1.45
77.745	1.457	1.447	-1.4561	1.457
77.854	1.464	1.449	-1.4584	1.464
77.966	1.467	1.451	-1.4604	1.467
78.077	1.475	1.452	-1.4615	1.475
78.187	1.482	1.454	-1.4634	1.482
78.297	1.489	1.456	-1.4654	1.489
78.402	1.492	1.458	-1.4678	1.492
78.513	1.499	1.459	-1.4687	1.499
78.624	1.506	1.461	-1.4709	1.506
78.734	1.513	1.463	-1.4727	1.513
78.839	1.516	1.466	-1.4751	1.516
78.946	1.523	1.466	-1.476	1.523
79.06	1.532	1.469	-1.4781	1.532
79.168	1.538	1.47	-1.4799	1.538
79.275	1.541	1.472	-1.4819	1.541
79.389	1.548	1.474	-1.4834	1.548
79.497	1.555	1.476	-1.4855	1.555
79.605	1.563	1.478	-1.4874	1.563
79.711	1.567	1.48	-1.4894	1.567
79.825	1.575	1.481	-1.4904	1.575
79.929	1.582	1.483	-1.4926	1.582
80.043	1.59	1.485	-1.4947	1.59
80.148	1.595	1.487	-1.4967	1.595
80.257	1.602	1.488	-1.4976	1.602
80.366	1.612	1.491	-1.5002	1.612
80.48	1.62	1.492	-1.5019	1.62
80.585	1.628	1.494	-1.504	1.628
80.696	1.636	1.495	-1.5048	1.636
80.805	1.641	1.497	-1.5069	1.641
80.917	1.648	1.5	-1.5094	1.648
81.022	1.655	1.502	-1.5113	1.655
81.134	1.663	1.503	-1.5124	1.663
81.242	1.667	1.505	-1.5144	1.667
81.352	1.675	1.507	-1.5163	1.675
81.46	1.682	1.509	-1.5187	1.682
81.567	1.689	1.51	-1.5197	1.689
81.681	1.693	1.512	-1.5215	1.693
81.789	1.701	1.514	-1.5237	1.701
81.895	1.709	1.517	-1.5261	1.709
82.009	1.716	1.517	-1.527	1.716
82.119	1.72	1.519	-1.529	1.72
82.227	1.727	1.522	-1.5311	1.727
82.332	1.737	1.524	-1.533	1.737
82.443	1.743	1.525	-1.5343	1.743
82.556	1.747	1.527	-1.5362	1.747
82.659	1.755	1.529	-1.5383	1.755
82.77	1.762	1.531	-1.5403	1.762
82.881	1.771	1.532	-1.5413	1.771
82.989	1.774	1.534	-1.5436	1.774
83.102	1.782	1.536	-1.5456	1.782
83.207	1.79	1.538	-1.5477	1.79
83.317	1.798	1.539	-1.5486	1.798
83.427	1.802	1.541	-1.5508	1.802
83.535	1.809	1.543	-1.5529	1.809
83.643	1.816	1.545	-1.5549	1.816
83.757	1.824	1.546	-1.556	1.824
83.86	1.829	1.549	-1.5583	1.829
83.974	1.837	1.551	-1.5602	1.837
84.08	1.844	1.553	-1.5623	1.844
84.194	1.852	1.554	-1.5632	1.852
84.297	1.856	1.556	-1.5653	1.856
84.408	1.864	1.558	-1.5673	1.864
84.517	1.871	1.56	-1.5696	1.871
84.628	1.879	1.561	-1.5706	1.879
84.738	1.883	1.563	-1.5726	1.883
84.848	1.891	1.565	-1.5745	1.891
84.952	1.898	1.568	-1.5771	1.898
85.063	1.905	1.568	-1.578	1.905
85.175	1.908	1.57	-1.5799	1.908
85.285	1.915	1.572	-1.5819	1.915
85.39	1.924	1.574	-1.5839	1.924
85.502	1.931	1.576	-1.5851	1.931
85.61	1.936	1.578	-1.5873	1.936
85.716	1.942	1.579	-1.589	1.942
85.827	1.95	1.582	-1.5912	1.95
85.941	1.957	1.583	-1.5924	1.957
86.047	1.961	1.585	-1.5947	1.961
86.158	1.968	1.587	-1.5965	1.968
86.264	1.976	1.589	-1.5985	1.976
86.373	1.985	1.59	-1.5996	1.985
86.486	1.988	1.592	-1.6019	1.988
86.594	1.996	1.594	-1.6039	1.996
86.699	2.003	1.596	-1.6059	2.003
86.813	2.009	1.597	-1.6069	2.009
86.923	2.014	1.599	-1.609	2.014
87.032	2.021	1.602	-1.6112	2.021
87.137	2.028	1.604	-1.6133	2.028
87.248	2.035	1.605	-1.6141	2.035
87.355	2.039	1.607	-1.6162	2.039
87.469	2.046	1.609	-1.6182	2.046
87.574	2.053	1.611	-1.6207	2.053
87.686	2.059	1.612	-1.6216	2.059
87.794	2.063	1.614	-1.6236	2.063
87.9	2.07	1.616	-1.6259	2.07
88.009	2.077	1.618	-1.6279	2.077
88.119	2.084	1.619	-1.6288	2.084
88.228	2.086	1.621	-1.6309	2.086
88.399	2.093	1.624	-1.6335	2.093
88.515	2.1	1.626	-1.6356	2.1
88.62	2.106	1.628	-1.6376	2.106
88.729	2.109	1.63	-1.6399	2.109
88.84	2.115	1.631	-1.6409	2.115
88.95	2.122	1.633	-1.6428	2.122
89.06	2.127	1.635	-1.6448	2.127
89.165	2.13	1.637	-1.6468	2.13
89.276	2.136	1.639	-1.6482	2.136
89.383	2.141	1.641	-1.6503	2.141
89.497	2.147	1.643	-1.6522	2.147
89.602	2.15	1.645	-1.6542	2.15
89.714	2.156	1.646	-1.6552	2.156
89.822	2.161	1.648	-1.6575	2.161
89.928	2.167	1.65	-1.6595	2.167
90.037	2.17	1.652	-1.6616	2.17
90.147	2.175	1.653	-1.6625	2.175
90.256	2.181	1.655	-1.6649	2.181
90.367	2.186	1.657	-1.6669	2.186
90.474	2.19	1.659	-1.6688	2.19
90.585	2.196	1.66	-1.6699	2.196
90.698	2.201	1.662	-1.6718	2.201
90.806	2.207	1.665	-1.6743	2.207
90.911	2.21	1.667	-1.6762	2.21
91.022	2.215	1.668	-1.6771	2.215
91.134	2.221	1.67	-1.6792	2.221
91.244	2.226	1.672	-1.6812	2.226
91.349	2.228	1.674	-1.6836	2.228
91.459	2.233	1.675	-1.6845	2.233
91.571	2.238	1.677	-1.6866	2.238
91.681	2.243	1.679	-1.6887	2.243
91.786	2.245	1.681	-1.6909	2.245
91.898	2.249	1.682	-1.6918	2.249
92.006	2.254	1.684	-1.6938	2.254
92.115	2.258	1.686	-1.6958	2.258
92.223	2.26	1.688	-1.6977	2.26
92.33	2.265	1.69	-1.6991	2.265
92.442	2.269	1.692	-1.7011	2.269
92.551	2.273	1.694	-1.7032	2.273
92.66	2.275	1.696	-1.7051	2.275
92.767	2.28	1.697	-1.7062	2.28
92.876	2.284	1.699	-1.7085	2.284
92.99	2.289	1.701	-1.7105	2.289
93.095	2.291	1.703	-1.7124	2.291
93.206	2.295	1.704	-1.7134	2.295
93.319	2.298	1.706	-1.7158	2.298
93.422	2.302	1.708	-1.7178	2.302
93.534	2.304	1.71	-1.7198	2.304
93.645	2.308	1.711	-1.7207	2.308
93.753	2.312	1.713	-1.7226	2.312
93.859	2.316	1.716	-1.7251	2.316
93.969	2.317	1.718	-1.7273	2.317
94.078	2.321	1.719	-1.7281	2.321
94.192	2.324	1.721	-1.7302	2.324
94.3	2.327	1.723	-1.7325	2.327
94.405	2.328	1.725	-1.7344	2.328
94.52	2.331	1.726	-1.7354	2.331
94.628	2.335	1.728	-1.7374	2.335
94.736	2.337	1.73	-1.7395	2.337
94.842	2.338	1.732	-1.7419	2.338
94.956	2.34	1.733	-1.7427	2.34
95.066	2.342	1.735	-1.7448	2.342
95.173	2.344	1.737	-1.747	2.344
95.282	2.345	1.74	-1.749	2.345
95.393	2.347	1.741	-1.75	2.347
95.499	2.348	1.743	-1.7521	2.348
95.613	2.35	1.745	-1.754	2.35
95.718	2.35	1.746	-1.7559	2.35
95.829	2.351	1.748	-1.757	2.351
95.94	2.352	1.75	-1.7595	2.352
96.05	2.353	1.752	-1.7614	2.353
96.153	2.354	1.754	-1.7634	2.354
96.262	2.354	1.755	-1.7644	2.354
96.376	2.355	1.757	-1.7668	2.355
96.482	2.355	1.759	-1.7687	2.355
96.59	2.363	1.761	-1.7708	2.363
96.704	2.367	1.762	-1.7717	2.367
96.812	2.375	1.764	-1.7737	2.375
96.92	2.382	1.766	-1.776	2.382
97.029	2.39	1.768	-1.778	2.39
97.141	2.395	1.77	-1.7792	2.395
97.251	2.402	1.771	-1.781	2.402
97.359	2.412	1.774	-1.7834	2.412
97.464	2.42	1.776	-1.7855	2.42
97.576	2.428	1.777	-1.7864	2.428
97.682	2.436	1.779	-1.7885	2.436
97.792	2.441	1.781	-1.7904	2.441
97.9	2.448	1.783	-1.7928	2.448
98.014	2.455	1.784	-1.7937	2.455
98.122	2.463	1.786	-1.7957	2.463
98.228	2.467	1.788	-1.7979	2.467
98.34	2.475	1.791	-1.8001	2.475
98.451	2.482	1.792	-1.8011	2.482
98.559	2.489	1.794	-1.8032	2.489
98.667	2.493	1.796	-1.8052	2.493
98.775	2.501	1.797	-1.8069	2.501
98.889	2.509	1.799	-1.8084	2.509
98.997	2.516	1.801	-1.8102	2.516
99.105	2.52	1.803	-1.8123	2.52
99.213	2.527	1.805	-1.8143	2.527
99.32	2.537	1.806	-1.8153	2.537
99.429	2.543	1.808	-1.8177	2.543
99.539	2.547	1.81	-1.8197	2.547
99.648	2.555	1.812	-1.8217	2.555
99.759	2.562	1.813	-1.8228	2.562
99.872	2.571	1.815	-1.825	2.571
99.975	2.574	1.818	-1.827	2.574
100.086	2.582	1.82	-1.829	2.582
100.196	2.59	1.821	-1.83	2.59
100.305	2.598	1.822	-1.832	2.598
100.418	2.602	1.825	-1.8343	2.602
100.523	2.609	1.827	-1.8363	2.609
100.633	2.616	1.828	-1.8373	2.616
100.744	2.624	1.83	-1.8394	2.624
100.852	2.629	1.832	-1.8414	2.629
100.96	2.637	1.834	-1.8437	2.637
101.067	2.644	1.835	-1.8447	2.644
101.176	2.652	1.837	-1.8466	2.652
101.29	2.656	1.839	-1.8487	2.656
101.396	2.664	1.841	-1.851	2.664
101.51	2.671	1.843	-1.8522	2.671
101.618	2.679	1.844	-1.854	2.679
101.726	2.683	1.846	-1.856	2.683
101.831	2.691	1.849	-1.8581	2.691
101.945	2.698	1.85	-1.8593	2.698
102.055	2.705	1.852	-1.8613	2.705
102.165	2.708	1.854	-1.8633	2.708
102.27	2.715	1.856	-1.8653	2.715
102.381	2.724	1.857	-1.8664	2.724
102.489	2.731	1.859	-1.8687	2.731
102.597	2.736	1.861	-1.8707	2.736
102.705	2.742	1.863	-1.8726	2.742
102.817	2.75	1.864	-1.8736	2.75
102.928	2.757	1.866	-1.876	2.757
103.036	2.761	1.868	-1.878	2.761
103.144	2.768	1.87	-1.88	2.768
103.256	2.776	1.872	-1.8811	2.776
103.364	2.785	1.873	-1.883	2.785
103.472	2.788	1.876	-1.8853	2.788
103.579	2.796	1.878	-1.8873	2.796
103.693	2.803	1.879	-1.8883	2.803
103.803	2.809	1.881	-1.8903	2.809
103.908	2.814	1.883	-1.8922	2.814
104.017	2.821	1.885	-1.8946	2.821
104.128	2.828	1.886	-1.8957	2.828
104.239	2.835	1.888	-1.8976	2.835
104.349	2.839	1.89	-1.8996	2.839
104.454	2.846	1.892	-1.9019	2.846
104.565	2.853	1.893	-1.9029	2.853
104.673	2.859	1.895	-1.9048	2.859
104.786	2.863	1.897	-1.9069	2.863
104.892	2.87	1.9	-1.9093	2.87
105.001	2.877	1.901	-1.9103	2.877
105.112	2.884	1.903	-1.9121	2.884
105.22	2.886	1.905	-1.9143	2.886
105.328	2.893	1.907	-1.9164	2.893
105.435	2.9	1.908	-1.9171	2.9
105.544	2.906	1.91	-1.9196	2.906
105.656	2.909	1.912	-1.9216	2.909
105.762	2.915	1.914	-1.9236	2.915
105.873	2.922	1.915	-1.9246	2.922
105.986	2.927	1.917	-1.9269	2.927
106.094	2.93	1.919	-1.9289	2.93
106.199	2.936	1.921	-1.9309	2.936
106.313	2.941	1.922	-1.9319	2.941
106.423	2.947	1.924	-1.9339	2.947
106.533	2.95	1.927	-1.9363	2.95
106.636	2.956	1.929	-1.9383	2.956
106.747	2.961	1.93	-1.9393	2.961
106.859	2.967	1.932	-1.9412	2.967
106.969	2.97	1.934	-1.9433	2.97
107.074	2.975	1.936	-1.9456	2.975
107.186	2.981	1.937	-1.9466	2.981
107.294	2.986	1.939	-1.9486	2.986
107.4	2.99	1.941	-1.9506	2.99
107.511	2.996	1.943	-1.9529	2.996
107.625	3.001	1.944	-1.954	3.001
107.731	3.007	1.946	-1.9559	3.007
107.839	3.01	1.948	-1.9579	3.01
107.948	3.015	1.951	-1.9601	3.015
108.055	3.021	1.952	-1.9612	3.021
108.169	3.026	1.954	-1.9633	3.026
108.274	3.028	1.956	-1.9652	3.028
108.383	3.033	1.958	-1.9674	3.033
108.497	3.038	1.959	-1.9681	3.038
108.607	3.043	1.961	-1.9706	3.043
108.713	3.045	1.963	-1.9724	3.045
108.822	3.049	1.965	-1.9746	3.049
108.933	3.054	1.966	-1.9755	3.054
109.043	3.058	1.968	-1.9778	3.058
109.153	3.06	1.97	-1.9798	3.06
109.258	3.065	1.972	-1.9818	3.065
109.368	3.069	1.973	-1.9828	3.069
109.48	3.073	1.976	-1.9852	3.073
109.59	3.075	1.978	-1.9872	3.075
109.693	3.08	1.98	-1.9892	3.08
109.808	3.084	1.981	-1.9903	3.084
109.916	3.089	1.983	-1.9922	3.089
110.024	3.091	1.985	-1.9946	3.091
110.132	3.095	1.987	-1.9965	3.095
110.239	3.098	1.988	-1.9975	3.098
110.352	3.102	1.99	-1.9995	3.102
110.46	3.104	1.992	-2.0015	3.104
110.569	3.108	1.994	-2.0039	3.108
110.676	3.112	1.995	-2.0048	3.112
110.79	3.116	1.997	-2.0069	3.116
110.898	3.117	1.999	-2.0088	3.117
111.006	3.121	2.002	-2.0112	3.121
111.175	3.124	2.004	-2.0133	3.124
111.289	3.127	2.006	-2.0152	3.127
111.396	3.128	2.008	-2.0173	3.128
111.505	3.131	2.01	-2.0193	3.131
111.612	3.135	2.011	-2.0205	3.135
111.722	3.137	2.013	-2.0225	3.137
111.833	3.138	2.015	-2.0243	3.138
111.942	3.14	2.017	-2.0264	3.14
112.053	3.142	2.018	-2.0279	3.142
112.163	3.144	2.02	-2.0298	3.144
112.273	3.145	2.022	-2.0319	3.145
112.377	3.147	2.024	-2.0338	3.147
112.488	3.148	2.025	-2.0348	3.148
112.601	3.15	2.028	-2.0371	3.15
112.706	3.15	2.03	-2.0391	3.15
112.814	3.151	2.032	-2.041	3.151
112.923	3.152	2.033	-2.0422	3.152
113.037	3.153	2.035	-2.0442	3.153
113.145	3.154	2.037	-2.0465	3.154
113.253	3.154	2.039	-2.0485	3.154
113.366	3.155	2.04	-2.0494	3.155
113.474	3.154	2.042	-2.0515	3.154
113.582	3.153	2.044	-2.0537	3.153
113.688	3.152	2.046	-2.0557	3.152
113.802	3.151	2.047	-2.0568	3.151
113.912	3.15	2.049	-2.0587	3.15
114.02	3.148	2.051	-2.0608	3.148
114.125	3.147	2.054	-2.0632	3.147
114.236	3.145	2.054	-2.064	3.145
114.349	3.142	2.057	-2.0661	3.142
114.452	3.139	2.058	-2.0679	3.139
114.563	3.136	2.061	-2.0705	3.136
114.674	3.134	2.062	-2.0715	3.134
114.783	3.13	2.064	-2.0734	3.13
114.889	3.123	2.066	-2.0754	3.123
115	3.115	2.068	-2.0774	3.115
115.112	3.111	2.069	-2.0786	3.111
115.22	3.102	2.071	-2.0806	3.102
115.328	3.093	2.073	-2.0826	3.093
115.437	3.081	2.075	-2.0847	3.081
115.544	3.075	2.076	-2.0858	3.075
115.658	3.062	2.079	-2.0881	3.062
115.765	3.049	2.081	-2.0901	3.049
115.872	3.035	2.083	-2.0921	3.035
115.986	3.027	2.084	-2.0931	3.027
116.096	3.014	2.086	-2.0954	3.014
116.204	3.002	2.088	-2.0973	3.002
116.309	2.99	2.09	-2.0996	2.99
116.42	2.986	2.091	-2.1004	2.986
116.533	2.975	2.093	-2.1023	2.975
116.636	2.965	2.095	-2.1049	2.965
116.747	2.956	2.097	-2.1067	2.956
116.859	2.951	2.098	-2.1076	2.951
116.967	2.942	2.1	-2.1098	2.942
117.078	2.932	2.102	-2.1119	2.932
117.183	2.923	2.105	-2.1141	2.923
117.295	2.919	2.106	-2.1151	2.919
117.4	2.911	2.107	-2.117	2.911
117.514	2.901	2.11	-2.1191	2.901
117.619	2.892	2.112	-2.1213	2.892
117.733	2.888	2.113	-2.1225	2.888
117.841	2.879	2.115	-2.1243	2.879
117.949	2.869	2.117	-2.1265	2.869
118.058	2.861	2.119	-2.1287	2.861
118.165	2.856	2.12	-2.1297	2.856
118.274	2.848	2.122	-2.1317	2.848
118.388	2.84	2.124	-2.1337	2.84
118.492	2.832	2.126	-2.1357	2.832
118.606	2.828	2.127	-2.1367	2.828
118.716	2.82	2.13	-2.1391	2.82
118.821	2.812	2.132	-2.1411	2.812
118.929	2.804	2.133	-2.143	2.804
119.043	2.799	2.135	-2.1441	2.799
119.151	2.793	2.137	-2.1464	2.793
119.257	2.786	2.139	-2.1484	2.786
119.369	2.778	2.141	-2.1504	2.778
119.478	2.774	2.142	-2.1513	2.774
119.589	2.766	2.144	-2.1535	2.766
119.697	2.759	2.146	-2.1559	2.759
119.803	2.751	2.148	-2.1576	2.751
119.917	2.748	2.149	-2.1588	2.748
120.025	2.739	2.151	-2.1607	2.739
120.198	2.731	2.154	-2.1634	2.731
120.308	2.724	2.156	-2.1654	2.724
120.413	2.721	2.158	-2.1673	2.721
120.522	2.714	2.16	-2.1697	2.714
120.633	2.707	2.161	-2.1707	2.707
120.743	2.701	2.163	-2.1727	2.701
120.848	2.698	2.165	-2.1747	2.698
120.959	2.693	2.168	-2.177	2.693
121.07	2.686	2.168	-2.178	2.686
121.178	2.681	2.171	-2.18	2.681
121.291	2.679	2.173	-2.1821	2.679
121.397	2.674	2.175	-2.1843	2.674
121.506	2.669	2.176	-2.1853	2.669
121.617	2.665	2.178	-2.1873	2.665
121.725	2.663	2.18	-2.1894	2.663
121.831	2.659	2.182	-2.1914	2.659
121.945	2.655	2.183	-2.1922	2.655
122.053	2.651	2.185	-2.1947	2.651
122.161	2.649	2.187	-2.1967	2.649
122.267	2.645	2.189	-2.1987	2.645
122.378	2.641	2.19	-2.1997	2.641
122.493	2.638	2.192	-2.2019	2.638
122.597	2.635	2.194	-2.2039	2.635
122.706	2.631	2.196	-2.2059	2.631
122.817	2.627	2.198	-2.2071	2.627
122.927	2.623	2.199	-2.2088	2.623
123.037	2.621	2.202	-2.2114	2.621
123.142	2.616	2.204	-2.2134	2.616
123.253	2.612	2.205	-2.2144	2.612
123.362	2.608	2.207	-2.2163	2.608
123.468	2.606	2.209	-2.2187	2.606
123.581	2.602	2.211	-2.2206	2.602
123.69	2.597	2.212	-2.2216	2.597
123.801	2.593	2.214	-2.2236	2.593
123.909	2.591	2.216	-2.2256	2.591
124.014	2.588	2.218	-2.2279	2.588
124.124	2.583	2.219	-2.229	2.583
124.233	2.58	2.221	-2.2309	2.58
124.344	2.578	2.224	-2.2331	2.578
124.453	2.575	2.226	-2.2354	2.575
124.566	2.571	2.227	-2.2362	2.571
124.676	2.568	2.229	-2.2382	2.568
124.781	2.566	2.231	-2.2404	2.566
124.888	2.563	2.233	-2.2421	2.563
124.999	2.56	2.234	-2.2433	2.56
125.112	2.556	2.236	-2.2456	2.556
125.222	2.554	2.238	-2.2477	2.554
125.327	2.551	2.24	-2.2497	2.551
125.438	2.547	2.241	-2.2506	2.547
125.546	2.544	2.243	-2.253	2.544
125.652	2.542	2.245	-2.2549	2.542
125.763	2.538	2.247	-2.2569	2.538
125.875	2.534	2.248	-2.2579	2.534
125.983	2.53	2.25	-2.2599	2.53
126.089	2.529	2.253	-2.2623	2.529
126.2	2.524	2.255	-2.2643	2.524
126.314	2.521	2.256	-2.2651	2.521
126.417	2.517	2.258	-2.2676	2.517
126.526	2.515	2.26	-2.2696	2.515
126.635	2.511	2.262	-2.2715	2.511
126.746	2.507	2.263	-2.2726	2.507
126.859	2.503	2.265	-2.2745	2.503
126.965	2.502	2.267	-2.2765	2.502
127.074	2.497	2.269	-2.2789	2.497
127.185	2.493	2.27	-2.2799	2.493
127.295	2.489	2.272	-2.2819	2.489
127.405	2.487	2.274	-2.2839	2.487
127.51	2.483	2.277	-2.2863	2.483
127.621	2.477	2.278	-2.2873	2.477
127.732	2.472	2.28	-2.2893	2.472
127.842	2.47	2.282	-2.2912	2.47
127.945	2.464	2.284	-2.2933	2.464
128.06	2.458	2.285	-2.2946	2.458
128.168	2.451	2.287	-2.2965	2.451
128.276	2.447	2.289	-2.2985	2.447
128.384	2.441	2.291	-2.3005	2.441
128.491	2.434	2.292	-2.3014	2.434
128.605	2.426	2.294	-2.3039	2.426
128.713	2.422	2.296	-2.3059	2.422
128.819	2.415	2.298	-2.3079	2.415
128.928	2.408	2.299	-2.3088	2.408
129.042	2.402	2.301	-2.3109	2.402
129.15	2.398	2.304	-2.3132	2.398
129.258	2.39	2.306	-2.3152	2.39
129.369	2.384	2.307	-2.3161	2.384
129.479	2.378	2.309	-2.3182	2.378
129.589	2.375	2.311	-2.3207	2.375
129.694	2.368	2.313	-2.3225	2.368
129.805	2.363	2.314	-2.3234	2.363
129.916	2.357	2.316	-2.3255	2.357
130.026	2.355	2.318	-2.3275	2.355
130.132	2.35	2.32	-2.3299	2.35
130.244	2.344	2.321	-2.3309	2.344
130.352	2.339	2.323	-2.3329	2.339
130.46	2.337	2.325	-2.3348	2.337
130.568	2.333	2.328	-2.3372	2.333
130.682	2.329	2.329	-2.3382	2.329
130.79	2.324	2.331	-2.3402	2.324
130.898	2.322	2.333	-2.3422	2.322
131.004	2.319	2.335	-2.3442	2.319
131.118	2.315	2.336	-2.3456	2.315
131.228	2.31	2.338	-2.3475	2.31
131.336	2.309	2.34	-2.3495	2.309
131.441	2.305	2.342	-2.3515	2.305
131.552	2.301	2.343	-2.3524	2.301
131.664	2.297	2.345	-2.3548	2.297
131.774	2.295	2.347	-2.3568	2.295
131.879	2.291	2.349	-2.3588	2.291
131.99	2.287	2.35	-2.3598	2.287
132.101	2.283	2.353	-2.3621	2.283
132.211	2.282	2.355	-2.3642	2.282
132.316	2.277	2.357	-2.3661	2.277
132.428	2.274	2.358	-2.3673	2.274
132.536	2.27	2.36	-2.3692	2.27
132.645	2.269	2.362	-2.3715	2.269
132.753	2.264	2.364	-2.3735	2.264
132.86	2.261	2.365	-2.3744	2.261
132.974	2.258	2.367	-2.3763	2.258
133.081	2.256	2.369	-2.3785	2.256
133.19	2.253	2.371	-2.3809	2.253
133.297	2.249	2.372	-2.3818	2.249
133.406	2.245	2.374	-2.3839	2.245
133.52	2.244	2.376	-2.3859	2.244
133.625	2.24	2.379	-2.3881	2.24
133.736	2.236	2.38	-2.3892	2.236
133.849	2.233	2.382	-2.3911	2.233
133.952	2.231	2.384	-2.393	2.231
134.061	2.228	2.386	-2.395	2.228
134.175	2.224	2.387	-2.3964	2.224
134.283	2.221	2.389	-2.3987	2.221
134.389	2.219	2.391	-2.4004	2.219
134.5	2.216	2.393	-2.4025	2.216
134.611	2.213	2.394	-2.4034	2.213
134.72	2.211	2.396	-2.4057	2.211
134.828	2.209	2.398	-2.4076	2.209
134.936	2.206	2.4	-2.4098	2.206
135.045	2.204	2.401	-2.4107	2.204
135.156	2.201	2.404	-2.4131	2.201
135.267	2.2	2.406	-2.4151	2.2
135.373	2.197	2.408	-2.4171	2.197
135.487	2.194	2.409	-2.4181	2.194
135.59	2.192	2.411	-2.4204	2.192
135.703	2.19	2.413	-2.4225	2.19
135.808	2.187	2.415	-2.4245	2.187
135.922	2.185	2.416	-2.4255	2.185
136.027	2.182	2.418	-2.4275	2.182
136.141	2.18	2.42	-2.4297	2.18
136.246	2.177	2.422	-2.4319	2.177
136.357	2.174	2.423	-2.4327	2.174
136.466	2.171	2.425	-2.4347	2.171
136.579	2.17	2.427	-2.4367	2.17
136.682	2.167	2.43	-2.4391	2.167
136.794	2.164	2.431	-2.4402	2.164
136.905	2.162	2.433	-2.4421	2.162
137.013	2.16	2.435	-2.4441	2.16
137.119	2.158	2.437	-2.4464	2.158
137.233	2.155	2.438	-2.4473	2.155
137.341	2.152	2.44	-2.4494	2.152
137.449	2.15	2.442	-2.4514	2.15
137.558	2.147	2.444	-2.4533	2.147
137.665	2.145	2.445	-2.4548	2.145
137.774	2.142	2.447	-2.4568	2.142
137.888	2.14	2.449	-2.4587	2.14
137.993	2.137	2.451	-2.4607	2.137
138.105	2.134	2.452	-2.4617	2.134
138.211	2.131	2.454	-2.464	2.131
138.325	2.129	2.457	-2.4661	2.129
138.43	2.126	2.459	-2.468	2.126
138.541	2.123	2.46	-2.469	2.123
138.65	2.12	2.462	-2.471	2.12
138.762	2.119	2.464	-2.4733	2.119
138.867	2.115	2.466	-2.4754	2.115
138.979	2.113	2.467	-2.4764	2.113
139.087	2.109	2.469	-2.4784	2.109
139.194	2.108	2.471	-2.4808	2.108
139.306	2.105	2.473	-2.4828	2.105
139.415	2.102	2.474	-2.4836	2.102
139.526	2.099	2.476	-2.4857	2.099
139.634	2.098	2.478	-2.4877	2.098
139.741	2.095	2.48	-2.49	2.095
139.855	2.092	2.481	-2.491	2.092
139.958	2.089	2.484	-2.4931	2.089
140.069	2.087	2.485	-2.495	2.087
140.176	2.085	2.488	-2.4974	2.085
140.287	2.081	2.489	-2.4984	2.081
140.4	2.078	2.491	-2.5005	2.078
140.508	2.077	2.493	-2.5024	2.077
140.613	2.074	2.495	-2.5043	2.074
140.722	2.07	2.496	-2.5054	2.07
140.831	2.067	2.498	-2.5076	2.067
140.946	2.066	2.5	-2.5097	2.066
141.051	2.063	2.502	-2.5115	2.063
141.162	2.06	2.503	-2.5128	2.06
141.271	2.058	2.505	-2.5149	2.058
141.377	2.056	2.507	-2.517	2.056
141.488	2.053	2.509	-2.5189	2.053
141.6	2.051	2.51	-2.52	2.051
141.708	2.049	2.513	-2.5222	2.049
141.814	2.047	2.515	-2.5243	2.047
141.925	2.045	2.517	-2.5263	2.045
142.039	2.043	2.518	-2.5273	2.043
142.142	2.041	2.52	-2.5292	2.041
142.253	2.04	2.522	-2.5316	2.04
142.362	2.037	2.524	-2.5337	2.037
142.469	2.035	2.525	-2.5347	2.035
142.585	2.033	2.527	-2.5366	2.033
142.69	2.032	2.529	-2.5388	2.032
142.797	2.03	2.531	-2.5409	2.03
142.908	2.028	2.533	-2.5421	2.028
143.021	2.026	2.534	-2.5439	2.026
143.124	2.025	2.536	-2.546	2.025
143.236	2.023	2.539	-2.5484	2.023
143.347	2.021	2.54	-2.5493	2.021
143.455	2.019	2.542	-2.5513	2.019
143.561	2.018	2.544	-2.5534	2.018
143.672	2.017	2.546	-2.5557	2.017
143.784	2.015	2.547	-2.5567	2.015
143.894	2.013	2.549	-2.5587	2.013
144.002	2.012	2.551	-2.5607	2.012
144.107	2.011	2.553	-2.5626	2.011
144.222	2.009	2.554	-2.5636	2.009
144.33	2.007	2.556	-2.5659	2.007
144.438	2.006	2.558	-2.568	2.006
144.544	2.005	2.56	-2.5698	2.005
144.658	2.003	2.561	-2.5709	2.003
144.764	2.001	2.564	-2.5733	2.001
144.876	2	2.566	-2.5753	2
144.981	1.999	2.568	-2.5773	1.999
145.092	1.997	2.569	-2.5783	1.997
145.205	1.996	2.571	-2.5806	1.996
145.31	1.995	2.573	-2.5825	1.995
145.419	1.993	2.575	-2.5845	1.993
145.529	1.992	2.576	-2.5856	1.992
145.641	1.99	2.578	-2.5876	1.99
145.756	1.989	2.58	-2.59	1.989
145.854	1.987	2.582	-2.592	1.987
145.969	1.986	2.583	-2.593	1.986
146.077	1.984	2.585	-2.5947	1.984
146.185	1.983	2.587	-2.5969	1.983
146.291	1.982	2.59	-2.5993	1.982
146.401	1.98	2.591	-2.6002	1.98
146.515	1.978	2.593	-2.6022	1.978
146.621	1.977	2.595	-2.6042	1.977
146.73	1.975	2.597	-2.6066	1.975
146.843	1.974	2.598	-2.6076	1.974
146.952	1.972	2.6	-2.6096	1.972
147.059	1.971	2.602	-2.6116	1.971
147.166	1.969	2.604	-2.6132	1.969
147.276	1.968	2.606	-2.6153	1.968
147.384	1.966	2.608	-2.6172	1.966
147.499	1.965	2.609	-2.6183	1.965
147.607	1.964	2.611	-2.6206	1.964
147.716	1.962	2.613	-2.6226	1.962
147.822	1.96	2.615	-2.6247	1.96
147.936	1.959	2.616	-2.6254	1.959
148.039	1.958	2.618	-2.6278	1.958
148.153	1.956	2.62	-2.6299	1.956
148.26	1.955	2.622	-2.6319	1.955
148.371	1.954	2.623	-2.6328	1.954
148.481	1.953	2.625	-2.6348	1.953
148.591	1.952	2.628	-2.6372	1.952
148.696	1.95	2.63	-2.6392	1.95
148.807	1.95	2.631	-2.6402	1.95
148.918	1.948	2.633	-2.6422	1.948
149.028	1.947	2.635	-2.6443	1.947
149.133	1.945	2.637	-2.6465	1.945
149.24	1.945	2.638	-2.6475	1.945
149.354	1.943	2.64	-2.6495	1.943
149.462	1.942	2.642	-2.6516	1.942
149.57	1.94	2.644	-2.6539	1.94
149.677	1.94	2.645	-2.6549	1.94
149.791	1.938	2.647	-2.6569	1.938
149.9	1.937	2.649	-2.6589	1.937
150.006	1.936	2.651	-2.6608	1.936
150.12	1.935	2.653	-2.6622	1.935
150.223	1.934	2.655	-2.6642	1.934
150.337	1.933	2.657	-2.6662	1.933
150.442	1.931	2.659	-2.6681	1.931
150.553	1.93	2.66	-2.6692	1.93
150.666	1.929	2.662	-2.6715	1.929
150.769	1.927	2.664	-2.6735	1.927
150.878	1.926	2.666	-2.6755	1.926
150.992	1.925	2.667	-2.6764	1.925
151.1	1.924	2.669	-2.6789	1.924
151.206	1.922	2.671	-2.6808	1.922
151.315	1.921	2.673	-2.6829	1.921
151.427	1.921	2.674	-2.6838	1.921
151.538	1.919	2.676	-2.6858	1.919
151.646	1.918	2.679	-2.6881	1.918
151.754	1.917	2.681	-2.6901	1.917
151.861	1.916	2.682	-2.6911	1.916
151.973	1.915	2.684	-2.6931	1.915
152.084	1.914	2.686	-2.6955	1.914
152.19	1.913	2.688	-2.6976	1.913
152.303	1.912	2.689	-2.6986	1.912
152.413	1.911	2.691	-2.7006	1.911
152.521	1.91	2.693	-2.7026	1.91
152.626	1.909	2.695	-2.7048	1.909
152.737	1.909	2.696	-2.7058	1.909
152.85	1.907	2.698	-2.7078	1.907
152.958	1.906	2.7	-2.7098	1.906
153.063	1.905	2.703	-2.7122	1.905
153.174	1.905	2.704	-2.7132	1.905
153.283	1.904	2.706	-2.7152	1.904
153.39	1.903	2.708	-2.7172	1.903
153.501	1.902	2.71	-2.7192	1.902
153.613	1.901	2.711	-2.7205	1.901
153.721	1.9	2.713	-2.7224	1.9
153.829	1.899	2.715	-2.7245	1.899
153.938	1.898	2.717	-2.7264	1.898
154.045	1.898	2.718	-2.7275	1.898
154.159	1.897	2.72	-2.7298	1.897
154.267	1.896	2.722	-2.7317	1.896
154.375	1.895	2.724	-2.7337	1.895
154.482	1.894	2.725	-2.7347	1.894
154.591	1.893	2.728	-2.7371	1.893
154.702	1.892	2.73	-2.7391	1.892
154.811	1.892	2.732	-2.7411	1.892
154.918	1.891	2.733	-2.7421	1.891
155.034	1.89	2.735	-2.7441	1.89
155.137	1.889	2.737	-2.7464	1.889
155.248	1.888	2.739	-2.7484	1.888
155.358	1.888	2.74	-2.7494	1.888
155.467	1.887	2.742	-2.7514	1.887
155.58	1.885	2.744	-2.7535	1.885
155.686	1.884	2.746	-2.7558	1.884
155.795	1.884	2.747	-2.7568	1.884
155.906	1.883	2.749	-2.7589	1.883
156.01	1.882	2.751	-2.7608	1.882
156.121	1.881	2.754	-2.7631	1.881
156.235	1.88	2.755	-2.7641	1.88
156.338	1.879	2.757	-2.7661	1.879
156.452	1.878	2.759	-2.7681	1.878
156.558	1.877	2.761	-2.7701	1.877
156.672	1.877	2.762	-2.7715	1.877
156.775	1.876	2.764	-2.7734	1.876
156.886	1.874	2.766	-2.7755	1.874
156.993	1.873	2.768	-2.7774	1.873
157.107	1.872	2.769	-2.7785	1.872
157.217	1.871	2.771	-2.7807	1.871
157.322	1.87	2.773	-2.7827	1.87
157.432	1.869	2.775	-2.7847	1.869
157.543	1.869	2.776	-2.7857	1.869
157.651	1.868	2.778	-2.7877	1.868
157.764	1.867	2.781	-2.7901	1.867
157.87	1.866	2.783	-2.7921	1.866
157.979	1.866	2.784	-2.7931	1.866
158.09	1.865	2.786	-2.7951	1.865
158.198	1.865	2.788	-2.7973	1.865
158.306	1.864	2.79	-2.7993	1.864
158.418	1.864	2.791	-2.8003	1.864
158.526	1.863	2.793	-2.8023	1.863
158.634	1.862	2.795	-2.8044	1.862
158.74	1.862	2.797	-2.8068	1.862
158.851	1.861	2.798	-2.8077	1.861
158.964	1.86	2.8	-2.8098	1.86
159.072	1.859	2.802	-2.8118	1.859
159.177	1.859	2.805	-2.8141	1.859
159.288	1.858	2.806	-2.8151	1.858
159.401	1.857	2.808	-2.8171	1.857
159.511	1.856	2.81	-2.819	1.856
159.614	1.855	2.812	-2.821	1.855
159.725	1.854	2.813	-2.822	1.854
159.837	1.853	2.815	-2.8244	1.853
159.947	1.853	2.817	-2.8264	1.853
160.054	1.852	2.819	-2.8283	1.852
160.163	1.851	2.82	-2.8293	1.851
160.274	1.85	2.822	-2.8317	1.85
160.382	1.849	2.824	-2.8338	1.849
160.487	1.849	2.826	-2.8358	1.849
160.597	1.848	2.827	-2.8367	1.848
160.706	1.848	2.829	-2.839	1.848
160.817	1.847	2.831	-2.841	1.847
160.926	1.846	2.833	-2.8429	1.846
161.038	1.846	2.834	-2.844	1.846
161.148	1.845	2.836	-2.846	1.845
161.256	1.845	2.839	-2.8483	1.845
161.361	1.844	2.841	-2.8504	1.844
161.472	1.844	2.842	-2.8514	1.844
161.585	1.843	2.844	-2.8534	1.843
161.695	1.842	2.846	-2.8555	1.842
161.8	1.842	2.848	-2.8576	1.842
161.911	1.841	2.849	-2.8586	1.841
162.017	1.841	2.851	-2.8606	1.841
162.126	1.84	2.853	-2.8626	1.84
162.238	1.839	2.855	-2.865	1.839
162.347	1.839	2.856	-2.8659	1.839
162.456	1.838	2.859	-2.8681	1.838
162.564	1.838	2.86	-2.87	1.838
162.672	1.837	2.862	-2.872	1.837
162.786	1.837	2.864	-2.8733	1.837
162.894	1.836	2.866	-2.8753	1.836
163.002	1.835	2.868	-2.8773	1.835
163.108	1.834	2.87	-2.8793	1.834
163.222	1.834	2.871	-2.8803	1.834
163.332	1.833	2.873	-2.8827	1.833
163.436	1.832	2.875	-2.8846	1.832
163.545	1.831	2.877	-2.8866	1.831
163.656	1.83	2.878	-2.8876	1.83
163.769	1.829	2.881	-2.89	1.829
163.872	1.828	2.883	-2.892	1.828
163.983	1.827	2.884	-2.894	1.827
164.093	1.826	2.885	-2.895	1.826
164.205	1.825	2.887	-2.8969	1.825
164.315	1.824	2.89	-2.8993	1.824
164.418	1.823	2.892	-2.9012	1.823
164.531	1.822	2.893	-2.9023	1.822
164.642	1.821	2.895	-2.9043	1.821
164.75	1.82	2.897	-2.9066	1.82
164.855	1.82	2.899	-2.9086	1.82
164.965	1.819	2.9	-2.9096	1.819
165.077	1.819	2.902	-2.9116	1.819
165.188	1.818	2.904	-2.9136	1.818
165.294	1.818	2.906	-2.916	1.818
165.408	1.817	2.907	-2.9169	1.817
165.516	1.817	2.909	-2.9189	1.817
165.624	1.816	2.911	-2.9209	1.816
165.732	1.816	2.914	-2.9233	1.816
165.843	1.815	2.915	-2.9243	1.815
165.953	1.815	2.917	-2.9263	1.815
166.063	1.814	2.919	-2.9283	1.814
166.168	1.814	2.921	-2.9303	1.814
166.279	1.813	2.922	-2.9315	1.813
166.39	1.813	2.924	-2.9336	1.813
166.499	1.813	2.926	-2.9356	1.813
166.604	1.812	2.928	-2.9377	1.812
166.716	1.812	2.929	-2.9386	1.812
166.824	1.811	2.931	-2.9409	1.811
166.935	1.811	2.933	-2.943	1.811
167.04	1.81	2.935	-2.945	1.81
167.154	1.81	2.936	-2.9459	1.81
167.262	1.81	2.938	-2.948	1.81
167.37	1.809	2.941	-2.9502	1.809
167.484	1.809	2.943	-2.9522	1.809
167.587	1.808	2.944	-2.9535	1.808
167.7	1.808	2.946	-2.9552	1.808
167.808	1.807	2.948	-2.9575	1.807
167.916	1.806	2.95	-2.9596	1.806
168.027	1.806	2.951	-2.9606	1.806
168.138	1.805	2.953	-2.9626	1.805
168.241	1.804	2.955	-2.9645	1.804
168.352	1.804	2.957	-2.9669	1.804
168.463	1.803	2.958	-2.9679	1.803
168.574	1.802	2.96	-2.9699	1.802
168.684	1.802	2.962	-2.9719	1.802
168.789	1.801	2.965	-2.9742	1.801
168.901	1.801	2.966	-2.9753	1.801
169.009	1.8	2.968	-2.9772	1.8
169.115	1.799	2.969	-2.979	1.799
169.224	1.799	2.972	-2.9813	1.799
169.338	1.798	2.973	-2.9822	1.798
169.446	1.798	2.975	-2.9846	1.798
169.556	1.797	2.977	-2.9866	1.797
169.662	1.797	2.979	-2.9886	1.797
169.776	1.796	2.98	-2.9896	1.796
169.879	1.796	2.982	-2.9918	1.796
169.993	1.796	2.984	-2.9939	1.796
170.098	1.795	2.986	-2.9959	1.795
170.209	1.795	2.987	-2.9969	1.795
170.322	1.795	2.99	-2.9991	1.795
170.427	1.794	2.992	-3.0012	1.794
170.534	1.794	2.994	-3.0032	1.794
170.648	1.794	2.995	-3.0041	1.794
170.758	1.794	2.997	-3.0062	1.794
170.868	1.794	2.999	-3.0085	1.794
170.973	1.794	3.001	-3.0105	1.794
171.084	1.794	3.002	-3.0115	1.794
171.192	1.794	3.004	-3.0135	1.794
171.305	1.794	3.006	-3.0155	1.794
171.411	1.794	3.008	-3.0178	1.794
171.517	1.794	3.009	-3.0188	1.794
171.629	1.794	3.011	-3.0209	1.794
171.735	1.794	3.013	-3.0228	1.794
171.845	1.794	3.016	-3.0252	1.794
171.959	1.794	3.017	-3.0262	1.794
172.067	1.794	3.019	-3.0281	1.794
172.179	1.794	3.021	-3.0305	1.794
172.283	1.794	3.023	-3.0321	1.794
172.397	1.794	3.024	-3.0334	1.794
172.5	1.794	3.026	-3.0355	1.794
172.611	1.794	3.028	-3.0375	1.794
172.72	1.794	3.03	-3.0396	1.794
172.831	1.794	3.031	-3.0405	1.794
172.941	1.794	3.033	-3.0429	1.794
173.051	1.794	3.035	-3.0448	1.794
173.156	1.794	3.037	-3.0468	1.794
173.266	1.794	3.038	-3.0478	1.794
173.378	1.794	3.041	-3.0501	1.794
173.488	1.794	3.043	-3.0522	1.794
173.592	1.794	3.045	-3.0542	1.794
173.704	1.793	3.046	-3.0551	1.793
173.815	1.793	3.048	-3.0571	1.793
173.923	1.793	3.05	-3.0595	1.793
174.031	1.793	3.052	-3.0615	1.793
174.138	1.793	3.053	-3.0625	1.793
174.25	1.793	3.055	-3.0645	1.793
174.358	1.792	3.057	-3.0665	1.792
174.467	1.792	3.059	-3.0688	1.792
174.58	1.792	3.06	-3.0698	1.792
174.688	1.791	3.062	-3.0717	1.791
174.796	1.791	3.064	-3.0737	1.791
174.902	1.791	3.067	-3.0761	1.791
175.013	1.791	3.068	-3.0771	1.791
175.126	1.79	3.07	-3.0792	1.79
175.235	1.79	3.072	-3.0812	1.79
175.34	1.79	3.074	-3.0831	1.79
175.451	1.79	3.075	-3.0844	1.79
175.56	1.789	3.077	-3.0864	1.789
175.672	1.789	3.079	-3.0884	1.789
175.777	1.789	3.081	-3.0904	1.789
175.889	1.789	3.082	-3.0914	1.789
175.997	1.788	3.084	-3.0937	1.788
176.103	1.788	3.086	-3.0958	1.788
176.214	1.788	3.088	-3.0978	1.788
176.327	1.788	3.089	-3.0988	1.788
176.435	1.787	3.092	-3.1011	1.787
176.543	1.787	3.094	-3.1031	1.787
176.649	1.787	3.096	-3.1051	1.787
176.76	1.786	3.097	-3.1061	1.786
176.873	1.786	3.099	-3.108	1.786
176.981	1.786	3.101	-3.1104	1.786
177.087	1.786	3.103	-3.1124	1.786
177.198	1.785	3.104	-3.1134	1.785
177.31	1.785	3.106	-3.1153	1.785
177.42	1.785	3.108	-3.1177	1.785
177.525	1.785	3.11	-3.1198	1.785
177.632	1.784	3.111	-3.1207	1.784
177.744	1.784	3.113	-3.1228	1.784
177.85	1.784	3.115	-3.1248	1.784
177.961	1.784	3.118	-3.1271	1.784
178.073	1.784	3.118	-3.128	1.784
178.181	1.783	3.121	-3.1301	1.783
178.29	1.783	3.123	-3.1321	1.783
178.398	1.782	3.125	-3.1345	1.782
178.505	1.782	3.126	-3.1354	1.782
178.615	1.781	3.128	-3.1374	1.781
178.726	1.781	3.13	-3.1395	1.781
178.835	1.78	3.132	-3.1414	1.78
178.942	1.78	3.133	-3.1427	1.78
179.051	1.779	3.135	-3.1448	1.779
179.165	1.778	3.137	-3.1467	1.778
179.27	1.777	3.139	-3.1487	1.777
179.381	1.777	3.14	-3.1497	1.777
179.494	1.776	3.142	-3.152	1.776
179.597	1.776	3.145	-3.1541	1.776
179.707	1.775	3.147	-3.1561	1.775
179.818	1.775	3.148	-3.1571	1.775
179.93	1.774	3.15	-3.1593	1.774
180.04	1.774	3.152	-3.1613	1.774
180.145	1.773	3.154	-3.1633	1.773
180.257	1.773	3.155	-3.1643	1.773
180.365	1.772	3.157	-3.1663	1.772
180.478	1.771	3.159	-3.1686	1.771
180.582	1.771	3.161	-3.1706	1.771
180.695	1.77	3.162	-3.1717	1.77
180.803	1.769	3.164	-3.1736	1.769
180.911	1.768	3.166	-3.1756	1.768
181.017	1.768	3.169	-3.178	1.768
181.131	1.767	3.169	-3.179	1.767
181.241	1.767	3.171	-3.181	1.767
181.347	1.766	3.173	-3.1829	1.766
181.456	1.765	3.176	-3.1853	1.765
181.567	1.764	3.177	-3.1863	1.764
181.678	1.764	3.179	-3.1884	1.764
181.787	1.763	3.181	-3.1903	1.763
181.892	1.763	3.183	-3.1923	1.763
182.003	1.762	3.184	-3.1937	1.762
182.115	1.762	3.186	-3.1957	1.762
182.224	1.762	3.188	-3.1977	1.762
182.328	1.761	3.19	-3.1997	1.761
182.44	1.761	3.191	-3.2007	1.761
182.549	1.761	3.193	-3.203	1.761
182.66	1.76	3.195	-3.205	1.76
182.765	1.76	3.197	-3.207	1.76
182.879	1.76	3.198	-3.208	1.76
182.987	1.759	3.2	-3.21	1.759
183.095	1.759	3.203	-3.2123	1.759
183.204	1.759	3.205	-3.2144	1.759
183.311	1.758	3.206	-3.2154	1.758
183.425	1.758	3.208	-3.2174	1.758
183.533	1.757	3.21	-3.2195	1.757
183.641	1.757	3.212	-3.2216	1.757
183.751	1.757	3.213	-3.2225	1.757
183.857	1.756	3.215	-3.2246	1.756
183.967	1.756	3.217	-3.227	1.756
184.075	1.755	3.219	-3.229	1.755
184.189	1.755	3.22	-3.2299	1.755
184.297	1.755	3.222	-3.2319	1.755
184.409	1.754	3.224	-3.234	1.754
184.514	1.754	3.227	-3.2362	1.754
184.626	1.754	3.228	-3.2372	1.754
184.732	1.753	3.23	-3.2392	1.753
184.842	1.753	3.232	-3.2412	1.753
184.95	1.752	3.234	-3.2433	1.752
185.064	1.752	3.235	-3.2446	1.752
185.172	1.751	3.237	-3.2465	1.751
185.28	1.751	3.239	-3.2486	1.751
185.386	1.75	3.241	-3.2506	1.75
185.5	1.75	3.242	-3.2516	1.75
185.61	1.749	3.244	-3.2539	1.749
185.713	1.749	3.247	-3.256	1.749
185.823	1.748	3.248	-3.2579	1.748
185.934	1.748	3.249	-3.2589	1.748
186.047	1.748	3.252	-3.2613	1.748
186.15	1.747	3.254	-3.2633	1.747
186.261	1.747	3.256	-3.2653	1.747
186.368	1.747	3.257	-3.2663	1.747
186.48	1.746	3.259	-3.2682	1.746
186.593	1.746	3.261	-3.2707	1.746
186.698	1.745	3.263	-3.2726	1.745
186.808	1.745	3.264	-3.2737	1.745
186.919	1.744	3.266	-3.2756	1.744
187.027	1.744	3.268	-3.2778	1.744
187.135	1.743	3.27	-3.2799	1.743
187.242	1.743	3.271	-3.2809	1.743
187.356	1.743	3.273	-3.2829	1.743
187.465	1.743	3.275	-3.2849	1.743
187.571	1.743	3.278	-3.2873	1.743
187.685	1.743	3.279	-3.2882	1.743
187.793	1.742	3.281	-3.2902	1.742
187.901	1.74	3.283	-3.2922	1.74
188.006	1.738	3.285	-3.2943	1.738
188.12	1.738	3.286	-3.2954	1.738
188.23	1.738	3.288	-3.2976	1.738
188.34	1.737	3.29	-3.2996	1.737
188.443	1.737	3.292	-3.3015	1.737
188.557	1.737	3.293	-3.3029	1.737
188.665	1.736	3.295	-3.305	1.736
188.776	1.736	3.297	-3.3069	1.736
188.882	1.735	3.299	-3.3089	1.735
188.994	1.735	3.3	-3.31	1.735
189.102	1.735	3.303	-3.3122	1.735
189.21	1.734	3.305	-3.3142	1.734
189.318	1.734	3.307	-3.3162	1.734
189.431	1.733	3.308	-3.3171	1.733
189.539	1.733	3.31	-3.3192	1.733
189.647	1.733	3.312	-3.3215	1.733
189.756	1.732	3.314	-3.3236	1.732
189.868	1.732	3.315	-3.3247	1.732
189.978	1.732	3.317	-3.3265	1.732
190.083	1.731	3.319	-3.3286	1.731
190.192	1.731	3.321	-3.3309	1.731
190.303	1.731	3.322	-3.3319	1.731
190.413	1.731	3.324	-3.3339	1.731
190.524	1.73	3.326	-3.3358	1.73
190.628	1.73	3.329	-3.3382	1.73
190.739	1.73	3.33	-3.3392	1.73
190.848	1.729	3.332	-3.3411	1.729
190.961	1.729	3.334	-3.3435	1.729
191.067	1.728	3.336	-3.3455	1.728
191.176	1.728	3.337	-3.3465	1.728
191.287	1.728	3.339	-3.3485	1.728
191.395	1.727	3.341	-3.3506	1.727
191.503	1.726	3.343	-3.3526	1.726
191.61	1.726	3.344	-3.3539	1.726
191.719	1.725	3.346	-3.3559	1.725
191.828	1.725	3.348	-3.3578	1.725
191.937	1.724	3.35	-3.3598	1.724
192.053	1.724	3.351	-3.3608	1.724
192.156	1.723	3.354	-3.3632	1.723
192.268	1.723	3.356	-3.3652	1.723
192.376	1.723	3.358	-3.3672	1.723
192.486	1.722	3.359	-3.3683	1.722
192.599	1.722	3.361	-3.3702	1.722
192.702	1.721	3.363	-3.3725	1.721
192.812	1.721	3.365	-3.3745	1.721
192.922	1.721	3.366	-3.3754	1.721
193.034	1.72	3.368	-3.3775	1.72
193.144	1.719	3.37	-3.3798	1.719
193.249	1.718	3.372	-3.3818	1.718
193.361	1.718	3.373	-3.3828	1.718
193.466	1.717	3.375	-3.3848	1.717
193.575	1.717	3.378	-3.3871	1.717
193.686	1.716	3.38	-3.3891	1.716
193.8	1.716	3.381	-3.3901	1.716
193.906	1.715	3.383	-3.3921	1.715
194.014	1.714	3.385	-3.3941	1.714
194.123	1.714	3.387	-3.3964	1.714
194.23	1.713	3.388	-3.3975	1.713
194.347	1.713	3.39	-3.3994	1.713
194.451	1.712	3.392	-3.4014	1.712
194.558	1.711	3.394	-3.4034	1.711
194.669	1.711	3.395	-3.4045	1.711
194.782	1.71	3.397	-3.4068	1.71
194.891	1.709	3.399	-3.4088	1.709
194.996	1.708	3.401	-3.4107	1.708
195.107	1.708	3.402	-3.4117	1.708
195.216	1.707	3.405	-3.4141	1.707
195.322	1.706	3.407	-3.4161	1.706
195.433	1.706	3.409	-3.4181	1.706
195.544	1.706	3.41	-3.4192	1.706
195.655	1.705	3.412	-3.4215	1.705
195.763	1.705	3.414	-3.4235	1.705
195.868	1.705	3.416	-3.4255	1.705
195.983	1.704	3.417	-3.4265	1.704
196.091	1.704	3.419	-3.4284	1.704
196.199	1.704	3.421	-3.4308	1.704
196.305	1.703	3.423	-3.4328	1.703
196.416	1.703	3.424	-3.4338	1.703
196.529	1.703	3.426	-3.4358	1.703
196.637	1.702	3.428	-3.438	1.702
196.742	1.702	3.431	-3.4401	1.702
196.853	1.702	3.432	-3.4411	1.702
196.965	1.701	3.434	-3.4431	1.701
197.075	1.701	3.436	-3.4451	1.701
197.18	1.7	3.438	-3.4473	1.7
197.291	1.7	3.439	-3.4484	1.7
197.4	1.699	3.441	-3.4504	1.699
197.506	1.699	3.443	-3.4524	1.699
197.619	1.698	3.445	-3.4546	1.698
197.728	1.698	3.446	-3.4557	1.698
197.839	1.698	3.448	-3.4577	1.698
197.946	1.697	3.45	-3.4598	1.697
198.054	1.697	3.452	-3.4618	1.697
198.161	1.696	3.453	-3.4627	1.696
198.275	1.696	3.456	-3.465	1.696
198.383	1.695	3.457	-3.467	1.695
198.489	1.695	3.46	-3.469	1.695
198.604	1.695	3.461	-3.47	1.695
198.707	1.694	3.463	-3.4724	1.694
198.82	1.693	3.465	-3.4744	1.693
198.926	1.693	3.467	-3.4764	1.693
199.037	1.692	3.468	-3.4774	1.692
199.15	1.691	3.47	-3.4794	1.691
199.253	1.691	3.472	-3.4817	1.691
199.364	1.69	3.474	-3.4837	1.69
199.475	1.69	3.475	-3.4847	1.69
199.584	1.689	3.477	-3.4867	1.689
199.69	1.688	3.479	-3.489	1.688
199.801	1.687	3.481	-3.491	1.687
199.909	1.687	3.482	-3.492	1.687
200.022	1.686	3.484	-3.494	1.686
200.13	1.686	3.486	-3.496	1.686
200.238	1.685	3.489	-3.4984	1.685
200.352	1.685	3.49	-3.4994	1.685
200.46	1.684	3.492	-3.5013	1.684
200.565	1.684	3.494	-3.5034	1.684
200.674	1.683	3.496	-3.5054	1.683
200.788	1.683	3.497	-3.5066	1.683
200.898	1.682	3.499	-3.5086	1.682
201.004	1.682	3.501	-3.5106	1.682
201.113	1.682	3.503	-3.5126	1.682
201.224	1.681	3.504	-3.5136	1.681
201.334	1.681	3.506	-3.516	1.681
201.444	1.68	3.508	-3.518	1.68
201.549	1.679	3.51	-3.52	1.679
201.659	1.679	3.511	-3.521	1.679
201.772	1.679	3.514	-3.5234	1.679
201.875	1.678	3.516	-3.5253	1.678
201.984	1.677	3.518	-3.5273	1.677
202.098	1.677	3.519	-3.5284	1.677
202.206	1.677	3.521	-3.5303	1.677
202.312	1.676	3.523	-3.5326	1.676
202.423	1.676	3.525	-3.5347	1.676
202.535	1.676	3.526	-3.5357	1.676
202.643	1.675	3.528	-3.5377	1.675
202.751	1.675	3.53	-3.5397	1.675
202.859	1.675	3.533	-3.542	1.675
202.972	1.675	3.534	-3.543	1.675
203.08	1.674	3.536	-3.545	1.674
203.188	1.674	3.537	-3.5469	1.674
203.297	1.674	3.54	-3.5493	1.674
203.404	1.673	3.541	-3.5503	1.673
203.513	1.673	3.543	-3.5523	1.673
203.625	1.673	3.545	-3.5542	1.673
203.731	1.672	3.547	-3.5563	1.672
203.845	1.672	3.548	-3.5577	1.672
203.955	1.671	3.55	-3.5597	1.671
204.064	1.671	3.552	-3.5616	1.671
204.169	1.67	3.554	-3.5636	1.67
204.28	1.67	3.555	-3.5646	1.67
204.389	1.669	3.557	-3.567	1.669
204.502	1.668	3.559	-3.5689	1.668
204.607	1.668	3.561	-3.5709	1.668
204.717	1.667	3.562	-3.572	1.667
204.828	1.667	3.565	-3.5744	1.667
204.936	1.666	3.567	-3.5763	1.666
205.044	1.665	3.569	-3.5782	1.665
205.151	1.665	3.57	-3.5794	1.665
205.265	1.664	3.572	-3.5814	1.664
205.373	1.664	3.574	-3.5836	1.664
205.479	1.663	3.576	-3.5856	1.663
205.593	1.663	3.577	-3.5866	1.663
205.697	1.662	3.579	-3.5886	1.662
205.808	1.662	3.581	-3.5906	1.662
205.917	1.661	3.583	-3.593	1.661
206.025	1.661	3.584	-3.5939	1.661
206.138	1.66	3.586	-3.5959	1.66
206.248	1.659	3.588	-3.598	1.659
206.353	1.659	3.591	-3.6003	1.659
206.464	1.658	3.592	-3.6012	1.658
206.573	1.658	3.594	-3.6032	1.658
206.68	1.657	3.596	-3.6051	1.657
206.792	1.656	3.598	-3.6076	1.656
206.901	1.656	3.599	-3.6086	1.656
207.007	1.655	3.601	-3.6106	1.655
207.119	1.655	3.603	-3.6126	1.655
207.227	1.654	3.605	-3.6146	1.654
207.341	1.654	3.606	-3.6159	1.654
207.444	1.653	3.608	-3.6179	1.653
207.558	1.653	3.61	-3.6199	1.653
207.663	1.652	3.612	-3.6218	1.652
207.777	1.652	3.613	-3.6229	1.652
207.887	1.651	3.616	-3.6253	1.651
207.992	1.65	3.618	-3.6272	1.65
208.099	1.649	3.62	-3.6292	1.649
208.213	1.649	3.621	-3.6303	1.649
208.323	1.648	3.623	-3.6322	1.648
208.433	1.648	3.625	-3.6346	1.648
208.538	1.647	3.627	-3.6366	1.647
208.649	1.647	3.628	-3.6376	1.647
208.757	1.646	3.63	-3.6395	1.646
208.87	1.645	3.632	-3.6419	1.645
208.976	1.644	3.634	-3.6439	1.644
209.085	1.644	3.635	-3.6449	1.644
209.196	1.643	3.637	-3.6468	1.643
209.304	1.642	3.639	-3.6488	1.642
209.412	1.641	3.642	-3.6513	1.641
209.519	1.641	3.643	-3.6522	1.641
209.628	1.64	3.645	-3.6543	1.64
209.739	1.639	3.647	-3.6562	1.639
209.848	1.638	3.649	-3.6585	1.638
209.955	1.638	3.65	-3.6595	1.638
210.07	1.637	3.652	-3.6615	1.637
210.178	1.636	3.654	-3.6635	1.636
210.283	1.635	3.656	-3.6655	1.635
210.394	1.635	3.657	-3.6665	1.635
210.507	1.634	3.659	-3.6689	1.634
210.617	1.634	3.661	-3.6709	1.634
210.722	1.633	3.663	-3.6728	1.633
210.833	1.633	3.664	-3.6739	1.633
210.941	1.632	3.667	-3.6761	1.632
211.047	1.631	3.669	-3.6782	1.631
211.157	1.631	3.671	-3.6801	1.631
211.269	1.63	3.672	-3.6812	1.63
211.38	1.629	3.674	-3.6836	1.629
211.488	1.629	3.676	-3.6855	1.629
211.593	1.626	3.678	-3.6875	1.626
211.703	1.622	3.679	-3.6886	1.622
211.815	1.615	3.681	-3.6905	1.615
211.923	1.608	3.683	-3.6928	1.608
212.032	1.602	3.685	-3.6948	1.602
212.145	1.598	3.686	-3.6958	1.598
212.255	1.59	3.688	-3.6978	1.59
212.36	1.584	3.69	-3.6998	1.584
212.469	1.578	3.693	-3.7021	1.578
212.58	1.575	3.694	-3.7031	1.575
212.69	1.568	3.696	-3.7052	1.568
212.8	1.563	3.698	-3.7071	1.563
212.905	1.557	3.7	-3.7095	1.557
213.016	1.555	3.701	-3.7105	1.555
213.123	1.55	3.703	-3.7125	1.55
213.232	1.544	3.705	-3.7145	1.544
213.344	1.539	3.707	-3.7168	1.539
213.453	1.537	3.708	-3.7177	1.537
213.564	1.533	3.71	-3.7197	1.533
213.672	1.529	3.712	-3.7218	1.529
213.777	1.524	3.714	-3.7238	1.524
213.887	1.522	3.716	-3.7251	1.522
213.998	1.519	3.718	-3.7271	1.519
214.105	1.515	3.72	-3.7292	1.515
214.214	1.51	3.722	-3.7312	1.51
214.328	1.509	3.723	-3.7322	1.509
214.438	1.505	3.725	-3.7345	1.505
214.546	1.501	3.727	-3.7365	1.501
214.651	1.497	3.729	-3.7385	1.497
214.76	1.495	3.73	-3.7395	1.495
214.869	1.491	3.732	-3.7414	1.491
214.979	1.487	3.734	-3.7438	1.487
215.09	1.483	3.736	-3.7458	1.483
215.2	1.482	3.737	-3.7469	1.482
215.311	1.477	3.739	-3.7488	1.477
[truncated: 360 more rows]
