# Supplementary material for: Research on the Mechanical Properties of EPS Lightweight Soil Mixed with Fly Ash
Source: Polymers (Basel). 2024 Dec 18;16(24):3517. doi: 10.3390/polym16243517 (PMC11678610; doi:10.3390/polym16243517)
Supplement: Supplementary file 1 [file polymers-16-03517-s001.zip › polymers-3283519-supplementary-final/raw data/EPS0.5%, curing agent content 15%,replace proportion 0%.xls]

## Sheet: Sheet1
试件批号	1
钢号	1
试验日期	2023/12/16
试验人	XDD
试件形状
尺寸(mm)	39.1
So(mm^2)	1200.73
标距倍率
Lo(mm)	80
引伸计标距	50
Lu(mm)
A(%)	/
断面尺寸
Su(mm^2)
Z(%)	/
Fm(kN)	1.16
Rm(MPa)	1
FeH(kN)	2.36
ReH(MPa)	2
FeL(kN)	1.16
ReL(MPa)	1
Fp(kN)	1.77
Rp(MPa)	1
Ft(kN)	0.00
Rt(MPa)
E(GPa)	0.06
屈强比	1.00
强屈比	1.00
At(%)	/
Agt(%)	6.5
时间(秒)	力(kN)	变形(mm)	位移(mm)	扩展
0	0	0	-0.0003	0
0.116	0	0	-0.0011	0
0.226	0	0	-0.0015	0
0.338	0	0	-0.0027	0
0.448	0	0	-0.0041	0
0.553	0	0	-0.0063	0
0.665	0	0	-0.0073	0
0.773	0	0	-0.0097	0
0.879	0	0	-0.0123	0
0.991	0	0	-0.0158	0
1.103	0	0	-0.0174	0
1.211	0	0	-0.0209	0
1.319	0	0	-0.0249	0
1.425	0	0	-0.029	0
1.536	0	0	-0.032	0
1.649	0	0	-0.0366	0
1.757	0	0	-0.0417	0
1.862	0	0	-0.0468	0
1.974	0	0	-0.0495	0
2.085	0	0	-0.0558	0
2.19	0	0	-0.0609	0
2.301	0	0	-0.0661	0
2.412	0	0	-0.0688	0
2.52	0	0	-0.0737	0
2.626	0	0	-0.0796	0
2.737	0.001	0	-0.0844	0.001
2.849	0.001	0.002	-0.0869	0.001
2.957	0.001	0.007	-0.0916	0.001
3.066	0.001	0.013	-0.0971	0.001
3.174	0.001	0.017	-0.1017	0.001
3.288	0.001	0.02	-0.104	0.001
3.391	0.001	0.024	-0.1085	0.001
3.502	0.001	0.029	-0.1129	0.001
3.611	0.001	0.034	-0.1181	0.001
3.718	0.001	0.036	-0.1205	0.001
3.834	0.002	0.04	-0.1248	0.001
3.939	0.002	0.045	-0.1291	0.001
4.046	0.002	0.049	-0.1333	0.001
4.157	0.002	0.052	-0.136	0.001
4.27	0.002	0.056	-0.1402	0.001
4.38	0.002	0.06	-0.1443	0.001
4.485	0.002	0.064	-0.1484	0.001
4.596	0.003	0.066	-0.1509	0.001
4.704	0.003	0.07	-0.1549	0.001
4.81	0.003	0.074	-0.1587	0.001
4.921	0.003	0.078	-0.1626	0.001
5.033	0.003	0.08	-0.1645	0.001
5.141	0.003	0.085	-0.169	0.001
5.251	0.003	0.088	-0.1727	0.002
5.356	0.003	0.092	-0.1765	0.002
5.466	0.004	0.094	-0.1781	0.002
5.575	0.004	0.098	-0.1826	0.002
5.686	0.004	0.102	-0.1861	0.002
5.795	0.004	0.105	-0.1897	0.002
5.902	0.005	0.107	-0.1915	0.002
6.011	0.005	0.11	-0.1949	0.002
6.123	0.005	0.114	-0.1989	0.002
6.232	0.005	0.118	-0.2025	0.002
6.341	0.006	0.12	-0.2042	0.002
6.454	0.006	0.123	-0.2075	0.002
6.557	0.006	0.126	-0.2107	0.002
6.668	0.006	0.13	-0.2146	0.002
6.779	0.006	0.132	-0.2163	0.002
6.89	0.006	0.135	-0.2195	0.002
7	0.007	0.138	-0.2228	0.002
7.104	0.007	0.142	-0.2265	0.002
7.216	0.007	0.144	-0.2281	0.002
7.327	0.007	0.147	-0.2314	0.002
7.435	0.007	0.15	-0.2344	0.002
7.541	0.007	0.153	-0.2375	0.002
7.65	0.007	0.155	-0.2394	0.002
7.761	0.007	0.158	-0.2427	0.002
7.872	0.007	0.161	-0.2458	0.003
7.978	0.007	0.164	-0.2487	0.003
8.092	0.008	0.166	-0.2501	0.003
8.2	0.008	0.169	-0.2536	0.003
8.309	0.008	0.172	-0.2566	0.003
8.414	0.008	0.175	-0.2595	0.003
8.525	0.008	0.177	-0.2609	0.003
8.638	0.009	0.179	-0.2638	0.003
8.741	0.009	0.183	-0.2671	0.003
8.852	0.009	0.186	-0.27	0.003
8.963	0.009	0.187	-0.2715	0.003
9.072	0.009	0.19	-0.2742	0.003
9.184	0.009	0.193	-0.2775	0.003
9.287	0.009	0.196	-0.2803	0.003
9.402	0.009	0.197	-0.2816	0.003
9.51	0.01	0.2	-0.2845	0.003
9.618	0.01	0.203	-0.2872	0.003
9.726	0.01	0.206	-0.2904	0.003
9.833	0.01	0.207	-0.2916	0.003
9.947	0.01	0.21	-0.2944	0.003
10.055	0.01	0.213	-0.2971	0.004
10.161	0.01	0.215	-0.2997	0.004
10.275	0.01	0.217	-0.3014	0.004
10.379	0.01	0.22	-0.3041	0.004
10.493	0.01	0.222	-0.3066	0.004
10.598	0.01	0.225	-0.3092	0.004
10.709	0.011	0.226	-0.3105	0.004
10.822	0.011	0.229	-0.3136	0.004
10.925	0.011	0.232	-0.3161	0.004
11.036	0.011	0.234	-0.3187	0.004
11.144	0.011	0.235	-0.3199	0.004
11.256	0.012	0.238	-0.3229	0.004
11.367	0.012	0.241	-0.3253	0.004
11.472	0.012	0.243	-0.3279	0.005
11.584	0.012	0.245	-0.329	0.005
11.692	0.012	0.247	-0.3316	0.005
11.803	0.012	0.25	-0.3345	0.005
11.908	0.013	0.252	-0.3369	0.005
12.022	0.013	0.254	-0.3381	0.005
12.13	0.013	0.256	-0.3406	0.005
12.238	0.013	0.259	-0.3435	0.005
12.347	0.013	0.261	-0.3459	0.006
12.454	0.014	0.263	-0.347	0.006
12.563	0.014	0.265	-0.3495	0.006
12.677	0.014	0.268	-0.3523	0.006
12.782	0.014	0.27	-0.3546	0.006
12.893	0.014	0.271	-0.3558	0.006
13.006	0.015	0.274	-0.3582	0.006
13.109	0.015	0.276	-0.3606	0.006
13.219	0.015	0.279	-0.3633	0.006
13.33	0.015	0.28	-0.3645	0.006
13.44	0.015	0.282	-0.3669	0.006
13.546	0.016	0.285	-0.3692	0.006
13.657	0.016	0.287	-0.3718	0.006
13.769	0.016	0.289	-0.373	0.006
13.877	0.016	0.291	-0.3752	0.006
13.985	0.016	0.293	-0.3776	0.006
14.093	0.017	0.295	-0.3799	0.006
14.206	0.017	0.297	-0.3811	0.006
14.314	0.017	0.299	-0.3837	0.006
14.422	0.017	0.302	-0.386	0.006
14.531	0.018	0.304	-0.3882	0.006
14.638	0.018	0.305	-0.3893	0.006
14.747	0.018	0.308	-0.392	0.007
14.861	0.018	0.31	-0.3944	0.007
14.966	0.018	0.312	-0.3965	0.007
15.077	0.018	0.313	-0.3977	0.007
15.184	0.018	0.315	-0.3999	0.007
15.298	0.018	0.318	-0.4024	0.007
15.403	0.018	0.32	-0.4048	0.007
15.514	0.019	0.321	-0.4058	0.007
15.623	0.019	0.324	-0.408	0.007
15.736	0.019	0.326	-0.4107	0.007
15.841	0.019	0.328	-0.4128	0.007
15.953	0.019	0.329	-0.4139	0.007
16.061	0.019	0.332	-0.4161	0.007
16.169	0.019	0.334	-0.4184	0.007
16.278	0.019	0.336	-0.4209	0.007
16.385	0.019	0.338	-0.422	0.007
16.499	0.02	0.34	-0.4242	0.007
16.607	0.02	0.342	-0.4264	0.007
16.713	0.02	0.344	-0.4285	0.006
16.827	0.02	0.345	-0.4299	0.006
16.937	0.02	0.348	-0.4321	0.006
17.045	0.02	0.35	-0.4343	0.006
17.15	0.021	0.352	-0.4364	0.006
17.261	0.021	0.353	-0.4374	0.006
17.374	0.021	0.356	-0.44	0.006
17.482	0.021	0.358	-0.4422	0.006
17.587	0.021	0.36	-0.4443	0.006
17.699	0.021	0.361	-0.4453	0.006
17.808	0.022	0.363	-0.4479	0.006
17.921	0.022	0.366	-0.45	0.006
18.027	0.022	0.368	-0.4522	0.006
18.136	0.022	0.369	-0.4532	0.006
18.242	0.022	0.371	-0.4553	0.006
18.351	0.022	0.373	-0.4579	0.006
18.463	0.023	0.376	-0.4601	0.006
18.57	0.023	0.377	-0.461	0.006
18.679	0.023	0.379	-0.4632	0.006
18.793	0.023	0.381	-0.4656	0.006
18.899	0.023	0.383	-0.4678	0.006
19.013	0.023	0.384	-0.4688	0.006
19.116	0.023	0.387	-0.4709	0.007
19.227	0.023	0.389	-0.4729	0.007
19.334	0.023	0.391	-0.4755	0.007
19.446	0.023	0.392	-0.4765	0.007
19.559	0.023	0.394	-0.4785	0.007
19.662	0.023	0.396	-0.4807	0.007
19.773	0.023	0.399	-0.483	0.007
19.884	0.023	0.4	-0.4841	0.007
19.992	0.023	0.402	-0.4862	0.007
20.105	0.023	0.404	-0.4883	0.007
20.209	0.023	0.406	-0.4904	0.007
20.32	0.023	0.407	-0.4915	0.007
20.431	0.023	0.409	-0.4938	0.007
20.538	0.023	0.412	-0.496	0.007
20.646	0.023	0.414	-0.498	0.007
20.76	0.023	0.415	-0.4991	0.007
20.863	0.023	0.417	-0.5015	0.007
20.977	0.024	0.419	-0.5036	0.007
21.083	0.024	0.421	-0.5056	0.007
21.197	0.024	0.422	-0.5067	0.007
21.305	0.024	0.425	-0.5091	0.007
21.413	0.024	0.427	-0.5112	0.007
21.518	0.024	0.429	-0.5133	0.007
21.632	0.024	0.43	-0.5143	0.007
21.742	0.024	0.432	-0.5163	0.007
21.852	0.024	0.434	-0.5188	0.007
21.957	0.024	0.436	-0.5208	0.007
22.068	0.025	0.437	-0.5219	0.007
22.176	0.025	0.439	-0.5239	0.007
22.282	0.025	0.441	-0.5259	0.007
22.395	0.025	0.444	-0.5283	0.007
22.504	0.025	0.445	-0.5294	0.007
22.615	0.026	0.447	-0.5314	0.007
22.723	0.026	0.449	-0.5334	0.008
22.828	0.026	0.451	-0.5355	0.008
22.938	0.027	0.452	-0.5369	0.008
23.047	0.027	0.454	-0.5389	0.008
23.158	0.027	0.457	-0.5409	0.008
23.265	0.027	0.459	-0.543	0.008
23.38	0.028	0.46	-0.5444	0.008
23.485	0.028	0.462	-0.5464	0.008
23.596	0.028	0.464	-0.5485	0.008
23.702	0.028	0.466	-0.5505	0.008
23.813	0.028	0.467	-0.5515	0.008
23.926	0.029	0.469	-0.5539	0.008
24.036	0.029	0.472	-0.556	0.008
24.141	0.029	0.473	-0.5579	0.009
24.252	0.029	0.475	-0.559	0.009
24.36	0.029	0.477	-0.5611	0.009
24.466	0.03	0.479	-0.5635	0.009
24.576	0.03	0.481	-0.5654	0.009
24.688	0.03	0.482	-0.5665	0.009
24.799	0.03	0.484	-0.5685	0.009
24.907	0.03	0.486	-0.5709	0.009
25.012	0.03	0.488	-0.5729	0.009
25.122	0.031	0.489	-0.5739	0.009
25.231	0.031	0.491	-0.5759	0.009
25.34	0.031	0.494	-0.578	0.009
25.449	0.032	0.496	-0.5804	0.009
25.558	0.032	0.497	-0.5814	0.009
25.667	0.032	0.499	-0.5833	0.009
25.781	0.033	0.501	-0.5855	0.009
25.92	0.033	0.503	-0.5878	0.009
26.026	0.033	0.505	-0.5898	0.009
26.137	0.034	0.507	-0.5918	0.009
26.249	0.034	0.508	-0.5928	0.009
26.354	0.034	0.511	-0.5952	0.009
26.463	0.035	0.513	-0.5972	0.009
26.572	0.035	0.515	-0.5992	0.009
26.681	0.035	0.516	-0.6002	0.009
26.795	0.035	0.518	-0.6022	0.009
26.903	0.036	0.52	-0.6046	0.009
27.011	0.036	0.522	-0.6066	0.01
27.118	0.036	0.523	-0.6077	0.01
27.232	0.036	0.525	-0.6096	0.01
27.341	0.037	0.527	-0.6118	0.01
27.446	0.037	0.53	-0.6141	0.01
27.56	0.037	0.531	-0.615	0.01
27.669	0.037	0.533	-0.6171	0.01
27.777	0.038	0.535	-0.619	0.01
27.885	0.038	0.537	-0.6215	0.01
27.996	0.038	0.538	-0.6225	0.01
28.106	0.039	0.54	-0.6245	0.01
28.216	0.039	0.542	-0.6265	0.011
28.319	0.04	0.544	-0.6285	0.011
28.431	0.04	0.545	-0.6296	0.011
28.543	0.04	0.547	-0.6319	0.011
28.647	0.041	0.549	-0.6338	0.011
28.758	0.041	0.551	-0.6358	0.012
28.87	0.041	0.552	-0.6369	0.012
28.978	0.042	0.555	-0.6393	0.012
29.086	0.042	0.557	-0.6413	0.012
29.194	0.042	0.559	-0.6433	0.012
29.308	0.042	0.56	-0.6443	0.012
29.414	0.042	0.562	-0.6463	0.013
29.525	0.042	0.564	-0.6485	0.013
29.632	0.042	0.566	-0.6506	0.013
29.739	0.042	0.567	-0.6516	0.013
29.848	0.042	0.569	-0.6536	0.013
29.962	0.042	0.572	-0.656	0.014
30.067	0.042	0.574	-0.658	0.014
30.178	0.042	0.575	-0.659	0.014
30.291	0.042	0.577	-0.661	0.014
30.399	0.042	0.579	-0.6631	0.014
30.503	0.042	0.581	-0.6654	0.015
30.615	0.042	0.582	-0.6664	0.015
30.724	0.042	0.584	-0.6684	0.015
30.837	0.042	0.586	-0.6704	0.015
30.942	0.042	0.588	-0.6728	0.015
31.054	0.042	0.589	-0.6737	0.016
31.162	0.042	0.591	-0.6758	0.016
31.27	0.042	0.593	-0.6778	0.016
31.379	0.042	0.595	-0.6798	0.016
31.491	0.042	0.597	-0.6811	0.016
31.595	0.042	0.599	-0.6831	0.017
31.709	0.042	0.601	-0.6852	0.017
31.815	0.042	0.603	-0.6871	0.017
31.929	0.042	0.604	-0.6881	0.017
32.032	0.042	0.606	-0.6905	0.018
32.146	0.042	0.608	-0.6925	0.018
32.251	0.043	0.61	-0.6946	0.018
32.362	0.043	0.611	-0.6955	0.018
32.474	0.043	0.613	-0.6975	0.018
32.584	0.043	0.615	-0.6998	0.018
32.689	0.044	0.617	-0.7018	0.018
32.8	0.044	0.618	-0.7027	0.018
32.908	0.044	0.62	-0.7048	0.018
33.021	0.045	0.623	-0.7072	0.019
33.126	0.045	0.625	-0.7092	0.019
33.238	0.045	0.626	-0.7102	0.019
33.346	0.046	0.628	-0.7122	0.019
33.452	0.046	0.63	-0.7142	0.019
33.563	0.046	0.632	-0.7165	0.019
33.675	0.047	0.633	-0.7175	0.019
33.783	0.047	0.635	-0.7195	0.019
33.891	0.048	0.637	-0.7215	0.019
33.997	0.048	0.639	-0.7239	0.02
34.108	0.048	0.64	-0.7249	0.02
34.221	0.049	0.642	-0.7269	0.02
34.329	0.049	0.644	-0.7288	0.02
34.434	0.049	0.647	-0.731	0.02
34.548	0.049	0.648	-0.7322	0.02
34.658	0.05	0.65	-0.7342	0.021
34.768	0.05	0.652	-0.7362	0.021
34.873	0.05	0.654	-0.7382	0.021
34.984	0.05	0.655	-0.7393	0.021
35.092	0.051	0.657	-0.7415	0.021
35.206	0.051	0.659	-0.7436	0.021
35.312	0.051	0.661	-0.7456	0.022
35.418	0.052	0.662	-0.7466	0.022
35.53	0.052	0.665	-0.749	0.022
35.636	0.052	0.666	-0.7509	0.022
35.748	0.053	0.669	-0.753	0.022
35.855	0.053	0.669	-0.7539	0.022
35.964	0.054	0.672	-0.7562	0.023
36.078	0.054	0.674	-0.7583	0.023
36.184	0.055	0.676	-0.7603	0.023
36.298	0.055	0.677	-0.7612	0.023
36.401	0.056	0.679	-0.7633	0.023
36.513	0.056	0.681	-0.7656	0.023
36.619	0.057	0.683	-0.7676	0.023
36.733	0.057	0.684	-0.7686	0.023
36.843	0.058	0.686	-0.7706	0.023
36.953	0.058	0.688	-0.7727	0.023
37.058	0.059	0.691	-0.775	0.023
37.169	0.059	0.691	-0.7759	0.023
37.277	0.059	0.693	-0.7779	0.023
37.39	0.06	0.695	-0.7799	0.023
37.493	0.06	0.697	-0.7819	0.023
37.605	0.061	0.699	-0.7832	0.023
37.714	0.061	0.701	-0.7854	0.023
37.82	0.062	0.703	-0.7874	0.023
37.931	0.062	0.705	-0.7893	0.023
38.045	0.063	0.706	-0.7903	0.023
38.148	0.063	0.708	-0.7926	0.023
38.259	0.064	0.71	-0.7946	0.023
38.368	0.064	0.712	-0.7967	0.023
38.481	0.065	0.713	-0.7976	0.024
38.589	0.065	0.716	-0.8	0.024
38.694	0.066	0.718	-0.802	0.024
38.803	0.066	0.72	-0.804	0.024
38.914	0.066	0.721	-0.805	0.024
39.027	0.066	0.723	-0.807	0.024
39.137	0.067	0.725	-0.8093	0.024
39.242	0.067	0.727	-0.8111	0.024
39.353	0.067	0.728	-0.8122	0.024
39.461	0.067	0.73	-0.8142	0.024
39.568	0.068	0.732	-0.8166	0.025
39.68	0.068	0.734	-0.8186	0.025
39.789	0.068	0.735	-0.8196	0.025
39.9	0.069	0.737	-0.8216	0.025
40.008	0.069	0.739	-0.8236	0.025
40.113	0.07	0.742	-0.8259	0.026
40.223	0.07	0.743	-0.8269	0.026
40.332	0.07	0.745	-0.8289	0.026
40.443	0.07	0.747	-0.8309	0.027
40.551	0.07	0.749	-0.8333	0.027
40.665	0.07	0.75	-0.8342	0.027
40.773	0.071	0.752	-0.8363	0.027
40.881	0.071	0.754	-0.8382	0.028
40.987	0.071	0.756	-0.8403	0.028
41.098	0.071	0.757	-0.8414	0.028
41.211	0.071	0.759	-0.8437	0.028
41.321	0.071	0.761	-0.8457	0.028
41.426	0.072	0.763	-0.8476	0.029
41.536	0.072	0.764	-0.8486	0.029
41.647	0.073	0.767	-0.851	0.029
41.757	0.073	0.768	-0.8529	0.029
41.862	0.073	0.77	-0.8549	0.029
41.974	0.074	0.772	-0.856	0.03
42.082	0.074	0.773	-0.8579	0.03
42.19	0.074	0.776	-0.8603	0.03
42.298	0.075	0.778	-0.8623	0.03
42.412	0.075	0.779	-0.8633	0.03
42.516	0.076	0.781	-0.8652	0.03
42.627	0.076	0.783	-0.8676	0.031
42.736	0.077	0.785	-0.8695	0.031
42.849	0.077	0.786	-0.8706	0.031
42.952	0.078	0.788	-0.8726	0.032
43.066	0.078	0.79	-0.8749	0.032
43.171	0.078	0.793	-0.877	0.032
43.282	0.079	0.793	-0.8779	0.033
43.395	0.079	0.795	-0.8799	0.033
43.498	0.079	0.798	-0.882	0.033
43.612	0.08	0.8	-0.8843	0.034
43.719	0.08	0.801	-0.8852	0.034
43.829	0.08	0.803	-0.8872	0.034
43.935	0.081	0.805	-0.8892	0.035
44.046	0.082	0.807	-0.8912	0.035
44.158	0.082	0.808	-0.8925	0.035
44.266	0.083	0.81	-0.8945	0.035
44.374	0.083	0.812	-0.8966	0.036
44.482	0.084	0.814	-0.8986	0.036
44.596	0.085	0.815	-0.8996	0.036
44.702	0.085	0.818	-0.9019	0.036
44.811	0.086	0.82	-0.9039	0.037
44.92	0.087	0.821	-0.9059	0.037
45.027	0.088	0.822	-0.9068	0.037
45.136	0.088	0.825	-0.9093	0.037
45.25	0.089	0.827	-0.9113	0.038
45.355	0.089	0.829	-0.9132	0.038
45.466	0.09	0.83	-0.9142	0.038
45.578	0.09	0.832	-0.9162	0.039
45.688	0.091	0.834	-0.9186	0.039
45.791	0.091	0.836	-0.9206	0.04
45.905	0.092	0.837	-0.9216	0.04
46.013	0.092	0.839	-0.9236	0.04
46.119	0.093	0.841	-0.9259	0.041
46.23	0.094	0.843	-0.9278	0.041
46.342	0.094	0.844	-0.9289	0.041
46.45	0.094	0.846	-0.9309	0.042
46.558	0.095	0.848	-0.9328	0.042
46.665	0.096	0.851	-0.9352	0.042
46.779	0.096	0.852	-0.9363	0.042
46.886	0.096	0.854	-0.9383	0.042
46.997	0.097	0.856	-0.9403	0.042
47.103	0.098	0.858	-0.9423	0.042
47.217	0.098	0.859	-0.9435	0.042
47.32	0.098	0.861	-0.9455	0.042
47.434	0.099	0.863	-0.9475	0.042
47.539	0.1	0.865	-0.9496	0.042
47.648	0.1	0.866	-0.9509	0.042
47.757	0.1	0.868	-0.9529	0.042
47.867	0.101	0.871	-0.955	0.042
47.975	0.101	0.872	-0.9569	0.042
48.089	0.102	0.873	-0.9579	0.042
48.197	0.102	0.876	-0.9602	0.042
48.303	0.103	0.878	-0.9622	0.042
48.414	0.103	0.88	-0.9642	0.042
48.526	0.104	0.881	-0.9652	0.042
48.633	0.104	0.883	-0.9672	0.042
48.743	0.104	0.885	-0.9695	0.042
48.851	0.105	0.887	-0.9715	0.042
48.958	0.105	0.888	-0.9726	0.042
49.072	0.105	0.89	-0.9745	0.042
49.18	0.106	0.892	-0.9768	0.042
49.286	0.106	0.894	-0.9788	0.042
49.4	0.107	0.895	-0.9798	0.042
49.51	0.107	0.897	-0.9818	0.042
49.613	0.107	0.899	-0.9838	0.042
49.722	0.108	0.902	-0.9861	0.043
49.836	0.108	0.903	-0.9871	0.043
49.941	0.109	0.905	-0.9892	0.043
50.055	0.109	0.907	-0.9911	0.043
50.16	0.11	0.909	-0.9932	0.044
50.271	0.11	0.91	-0.9945	0.044
50.38	0.111	0.912	-0.9965	0.044
50.493	0.111	0.914	-0.9985	0.045
50.598	0.112	0.916	-1.0005	0.045
50.708	0.112	0.917	-1.0015	0.045
50.819	0.113	0.919	-1.0038	0.046
50.926	0.113	0.921	-1.0059	0.046
51.034	0.114	0.923	-1.0078	0.046
51.148	0.114	0.924	-1.0088	0.047
51.256	0.115	0.927	-1.0111	0.047
51.364	0.115	0.929	-1.0132	0.048
51.47	0.116	0.931	-1.0152	0.048
51.584	0.117	0.932	-1.0162	0.048
51.688	0.117	0.934	-1.0185	0.049
51.802	0.118	0.936	-1.0205	0.049
51.906	0.118	0.938	-1.0225	0.049
52.02	0.119	0.939	-1.0235	0.049
52.13	0.119	0.941	-1.0254	0.05
52.24	0.12	0.943	-1.0278	0.05
52.345	0.12	0.945	-1.0298	0.05
52.456	0.121	0.946	-1.0308	0.05
52.564	0.121	0.948	-1.0328	0.051
52.677	0.122	0.95	-1.0348	0.051
52.782	0.123	0.953	-1.0371	0.051
52.89	0.123	0.954	-1.0381	0.052
53.004	0.124	0.956	-1.0401	0.052
53.112	0.124	0.958	-1.042	0.052
53.22	0.125	0.96	-1.0445	0.053
53.327	0.125	0.961	-1.0454	0.053
53.436	0.126	0.963	-1.0476	0.054
53.55	0.126	0.965	-1.0494	0.054
53.656	0.127	0.967	-1.0515	0.055
53.769	0.128	0.968	-1.0524	0.055
53.879	0.128	0.97	-1.0547	0.056
53.984	0.129	0.972	-1.0568	0.056
54.093	0.129	0.974	-1.0588	0.057
54.204	0.13	0.975	-1.0597	0.057
54.314	0.13	0.978	-1.0621	0.058
54.424	0.131	0.98	-1.0642	0.058
54.529	0.131	0.982	-1.0661	0.059
54.64	0.132	0.983	-1.0671	0.059
54.747	0.132	0.985	-1.0691	0.059
54.856	0.133	0.987	-1.0715	0.06
54.965	0.133	0.989	-1.0735	0.06
55.077	0.134	0.99	-1.0745	0.061
55.188	0.134	0.992	-1.0764	0.061
55.296	0.135	0.994	-1.0788	0.062
55.404	0.136	0.996	-1.0808	0.062
55.511	0.136	0.997	-1.0818	0.063
55.62	0.137	0.999	-1.0837	0.063
55.734	0.137	1.002	-1.0861	0.064
55.907	0.138	1.004	-1.0884	0.064
56.012	0.139	1.006	-1.0904	0.065
56.121	0.139	1.008	-1.0928	0.065
56.232	0.14	1.009	-1.0938	0.066
56.342	0.14	1.011	-1.0957	0.066
56.452	0.141	1.013	-1.0977	0.066
56.557	0.141	1.016	-1.1001	0.066
56.668	0.142	1.017	-1.1011	0.067
56.777	0.142	1.019	-1.1031	0.067
56.889	0.143	1.021	-1.105	0.067
56.993	0.143	1.023	-1.107	0.067
57.105	0.144	1.024	-1.1084	0.068
57.216	0.145	1.026	-1.1103	0.068
57.324	0.146	1.028	-1.1124	0.068
57.429	0.146	1.03	-1.1145	0.069
57.544	0.147	1.031	-1.1158	0.069
57.652	0.148	1.033	-1.1178	0.07
57.76	0.149	1.035	-1.1198	0.07
57.866	0.149	1.037	-1.1218	0.07
57.981	0.15	1.038	-1.1228	0.07
58.089	0.151	1.041	-1.125	0.07
58.197	0.151	1.043	-1.1271	0.07
58.303	0.152	1.045	-1.1291	0.071
58.417	0.153	1.046	-1.13	0.071
58.527	0.153	1.048	-1.132	0.071
58.635	0.154	1.05	-1.1344	0.071
58.74	0.155	1.052	-1.1364	0.071
58.851	0.156	1.053	-1.1374	0.071
58.964	0.156	1.055	-1.1394	0.072
59.073	0.157	1.057	-1.1414	0.072
59.178	0.157	1.059	-1.1437	0.073
59.289	0.158	1.06	-1.1446	0.073
59.4	0.159	1.062	-1.1467	0.073
59.51	0.16	1.064	-1.1486	0.074
59.615	0.16	1.067	-1.151	0.074
59.727	0.161	1.068	-1.152	0.074
59.835	0.162	1.07	-1.154	0.075
59.945	0.163	1.072	-1.1561	0.075
60.05	0.163	1.074	-1.158	0.076
60.206	0.164	1.076	-1.1603	0.076
60.316	0.165	1.078	-1.1623	0.077
60.427	0.166	1.08	-1.1643	0.077
60.538	0.167	1.081	-1.1653	0.078
60.646	0.168	1.083	-1.1677	0.078
60.752	0.169	1.085	-1.1697	0.078
60.861	0.17	1.087	-1.1717	0.079
60.976	0.17	1.088	-1.1727	0.079
61.083	0.171	1.09	-1.1747	0.079
61.191	0.171	1.093	-1.177	0.08
61.299	0.172	1.095	-1.179	0.08
61.413	0.172	1.096	-1.18	0.08
61.521	0.173	1.098	-1.182	0.081
61.629	0.174	1.1	-1.1843	0.082
61.735	0.174	1.102	-1.1863	0.082
61.85	0.174	1.103	-1.1873	0.083
61.958	0.175	1.105	-1.1893	0.083
62.065	0.176	1.107	-1.1913	0.084
62.174	0.177	1.109	-1.1936	0.085
62.285	0.177	1.11	-1.1947	0.085
62.395	0.178	1.112	-1.1966	0.086
62.505	0.179	1.114	-1.1986	0.087
62.61	0.18	1.116	-1.2009	0.088
62.721	0.181	1.117	-1.2019	0.088
62.83	0.182	1.119	-1.2039	0.089
62.941	0.183	1.121	-1.2059	0.089
63.046	0.184	1.124	-1.208	0.09
63.158	0.185	1.125	-1.2093	0.09
63.266	0.186	1.127	-1.2114	0.091
63.377	0.187	1.129	-1.2133	0.091
63.482	0.189	1.131	-1.2153	0.092
63.596	0.189	1.132	-1.2163	0.092
63.704	0.191	1.134	-1.2186	0.093
63.81	0.192	1.136	-1.2206	0.094
63.919	0.194	1.138	-1.2226	0.094
64.033	0.194	1.139	-1.2236	0.094
64.142	0.196	1.141	-1.2256	0.095
64.25	0.197	1.144	-1.228	0.096
64.358	0.198	1.146	-1.23	0.096
64.469	0.199	1.147	-1.231	0.096
64.579	0.201	1.149	-1.233	0.097
64.689	0.203	1.151	-1.2352	0.098
64.794	0.204	1.153	-1.2373	0.098
64.904	0.206	1.154	-1.2383	0.098
65.014	0.207	1.156	-1.2403	0.099
65.125	0.208	1.158	-1.2423	0.1
65.23	0.209	1.16	-1.2445	0.1
65.342	0.211	1.161	-1.2456	0.1
65.45	0.212	1.163	-1.2475	0.101
65.561	0.213	1.165	-1.2496	0.101
65.666	0.214	1.167	-1.2519	0.102
65.78	0.216	1.169	-1.253	0.102
65.887	0.217	1.17	-1.2549	0.103
65.998	0.218	1.172	-1.2569	0.103
66.105	0.219	1.175	-1.2592	0.104
66.212	0.221	1.176	-1.2602	0.104
66.321	0.222	1.178	-1.2622	0.104
66.435	0.223	1.18	-1.2642	0.105
66.54	0.224	1.182	-1.2662	0.105
66.651	0.225	1.183	-1.2672	0.105
66.764	0.227	1.185	-1.2695	0.106
66.872	0.227	1.187	-1.2716	0.106
66.977	0.229	1.189	-1.2736	0.107
67.085	0.23	1.19	-1.2745	0.107
67.197	0.231	1.192	-1.2766	0.107
67.31	0.232	1.194	-1.2789	0.108
67.415	0.233	1.196	-1.2809	0.108
67.527	0.234	1.197	-1.2819	0.109
67.635	0.235	1.199	-1.2839	0.109
67.743	0.236	1.202	-1.2863	0.11
67.851	0.237	1.204	-1.2882	0.11
67.959	0.238	1.205	-1.2893	0.111
68.073	0.239	1.207	-1.2913	0.111
68.182	0.24	1.209	-1.2936	0.112
68.288	0.241	1.211	-1.2955	0.112
68.402	0.243	1.212	-1.2966	0.113
68.505	0.244	1.214	-1.2985	0.113
68.619	0.245	1.216	-1.3005	0.114
68.724	0.246	1.218	-1.3029	0.114
68.835	0.248	1.219	-1.3038	0.115
68.942	0.249	1.221	-1.3059	0.115
69.056	0.25	1.223	-1.3079	0.116
69.16	0.251	1.225	-1.3099	0.117
69.271	0.253	1.227	-1.3112	0.117
69.383	0.254	1.229	-1.3131	0.118
69.493	0.255	1.231	-1.3151	0.118
69.598	0.256	1.233	-1.3171	0.119
69.71	0.257	1.234	-1.3181	0.119
69.818	0.258	1.236	-1.3205	0.12
69.927	0.258	1.238	-1.3225	0.12
70.036	0.259	1.24	-1.3245	0.121
70.149	0.26	1.241	-1.3255	0.121
70.257	0.261	1.243	-1.3278	0.122
70.365	0.262	1.245	-1.3299	0.123
70.471	0.263	1.247	-1.3319	0.123
70.582	0.264	1.248	-1.3328	0.124
70.695	0.264	1.25	-1.3348	0.124
70.803	0.265	1.253	-1.3372	0.125
70.908	0.266	1.255	-1.3392	0.125
71.02	0.267	1.256	-1.3402	0.126
71.131	0.268	1.258	-1.3422	0.126
71.241	0.268	1.26	-1.3441	0.127
71.346	0.269	1.262	-1.3465	0.128
71.457	0.27	1.263	-1.3476	0.128
71.566	0.271	1.265	-1.3495	0.129
71.679	0.272	1.267	-1.3515	0.129
71.785	0.273	1.269	-1.3538	0.13
71.894	0.274	1.27	-1.3548	0.13
72.003	0.275	1.272	-1.3568	0.131
72.112	0.276	1.274	-1.3588	0.131
72.221	0.277	1.277	-1.3611	0.132
72.328	0.278	1.278	-1.3622	0.132
72.437	0.28	1.28	-1.3642	0.133
72.551	0.28	1.282	-1.3661	0.133
72.656	0.281	1.284	-1.3681	0.134
72.77	0.283	1.285	-1.3691	0.134
72.88	0.284	1.287	-1.3714	0.135
72.985	0.285	1.289	-1.3734	0.136
73.092	0.286	1.291	-1.3755	0.136
73.204	0.288	1.292	-1.3765	0.137
73.31	0.289	1.294	-1.3788	0.137
73.425	0.29	1.296	-1.3809	0.138
73.53	0.292	1.298	-1.3827	0.139
73.641	0.293	1.299	-1.3838	0.139
73.75	0.295	1.301	-1.3859	0.14
73.856	0.296	1.304	-1.3881	0.14
73.966	0.297	1.306	-1.3901	0.141
74.078	0.299	1.307	-1.3911	0.141
74.184	0.301	1.309	-1.3931	0.142
74.293	0.302	1.311	-1.3954	0.142
74.404	0.304	1.313	-1.3974	0.143
74.518	0.305	1.314	-1.3984	0.143
74.621	0.307	1.316	-1.4005	0.144
74.732	0.308	1.318	-1.4025	0.145
74.841	0.31	1.32	-1.4048	0.146
74.948	0.312	1.321	-1.4058	0.146
75.059	0.313	1.323	-1.4078	0.147
75.17	0.314	1.325	-1.4098	0.148
75.276	0.316	1.328	-1.4121	0.149
75.387	0.318	1.329	-1.4131	0.149
75.5	0.319	1.331	-1.4151	0.15
75.61	0.32	1.333	-1.4171	0.151
75.715	0.322	1.335	-1.4191	0.151
75.826	0.324	1.336	-1.4204	0.152
75.934	0.326	1.338	-1.4224	0.153
76.046	0.327	1.34	-1.4244	0.153
76.15	0.329	1.342	-1.4265	0.154
76.262	0.33	1.343	-1.4274	0.155
76.373	0.332	1.345	-1.4297	0.156
76.481	0.333	1.347	-1.4317	0.156
76.586	0.335	1.349	-1.4338	0.157
76.696	0.337	1.35	-1.4347	0.157
76.805	0.339	1.353	-1.437	0.158
76.916	0.34	1.355	-1.4391	0.159
77.023	0.342	1.357	-1.4412	0.16
77.137	0.344	1.358	-1.4421	0.16
77.247	0.345	1.36	-1.4441	0.161
77.355	0.346	1.362	-1.4463	0.162
77.46	0.349	1.364	-1.4484	0.163
77.571	0.35	1.365	-1.4493	0.163
77.684	0.352	1.367	-1.4514	0.164
77.787	0.353	1.369	-1.4534	0.165
77.898	0.356	1.371	-1.4559	0.166
78.006	0.358	1.372	-1.4567	0.167
78.118	0.359	1.374	-1.4588	0.168
78.224	0.36	1.376	-1.4607	0.169
78.333	0.362	1.379	-1.463	0.17
78.448	0.363	1.38	-1.464	0.17
78.556	0.365	1.382	-1.466	0.171
78.664	0.365	1.384	-1.468	0.171
78.772	0.366	1.386	-1.47	0.172
78.879	0.367	1.387	-1.4714	0.172
78.993	0.368	1.389	-1.4734	0.173
79.1	0.368	1.391	-1.4754	0.174
79.207	0.368	1.393	-1.4773	0.174
79.322	0.369	1.394	-1.4784	0.174
79.425	0.37	1.396	-1.4807	0.175
79.539	0.37	1.398	-1.4827	0.176
79.644	0.371	1.4	-1.4847	0.177
79.755	0.372	1.401	-1.4857	0.177
79.868	0.373	1.404	-1.488	0.178
79.971	0.373	1.406	-1.49	0.179
80.081	0.374	1.407	-1.4919	0.18
80.192	0.375	1.409	-1.493	0.181
80.302	0.376	1.411	-1.495	0.182
80.408	0.377	1.413	-1.4973	0.183
80.519	0.378	1.415	-1.4994	0.184
80.631	0.379	1.416	-1.5004	0.185
80.739	0.38	1.418	-1.5024	0.186
80.847	0.381	1.42	-1.5044	0.187
80.955	0.382	1.422	-1.5067	0.189
81.069	0.384	1.423	-1.5076	0.189
81.175	0.385	1.425	-1.5097	0.191
81.282	0.386	1.427	-1.5117	0.192
81.391	0.387	1.43	-1.514	0.194
81.505	0.389	1.431	-1.515	0.194
81.615	0.391	1.433	-1.517	0.196
81.723	0.392	1.435	-1.519	0.197
81.828	0.394	1.437	-1.521	0.198
81.939	0.396	1.438	-1.5222	0.199
82.052	0.397	1.44	-1.5243	0.201
82.238	0.398	1.443	-1.527	0.203
82.346	0.4	1.445	-1.5293	0.204
82.454	0.402	1.447	-1.5313	0.206
82.563	0.404	1.449	-1.5333	0.207
82.67	0.406	1.45	-1.5343	0.208
82.779	0.408	1.452	-1.5367	0.209
82.893	0.41	1.454	-1.5386	0.211
82.998	0.41	1.456	-1.5406	0.212
83.11	0.412	1.457	-1.5417	0.213
83.216	0.413	1.459	-1.5436	0.214
83.331	0.415	1.461	-1.5459	0.216
83.436	0.415	1.464	-1.548	0.217
83.547	0.417	1.465	-1.549	0.218
83.658	0.418	1.466	-1.5509	0.219
83.768	0.42	1.469	-1.5533	0.221
83.873	0.42	1.471	-1.5553	0.222
83.985	0.422	1.472	-1.5563	0.223
84.09	0.423	1.474	-1.5583	0.224
84.201	0.425	1.476	-1.5603	0.225
84.309	0.426	1.478	-1.5626	0.227
84.423	0.427	1.479	-1.5636	0.227
84.531	0.429	1.481	-1.5656	0.229
84.639	0.43	1.483	-1.5676	0.23
84.745	0.431	1.485	-1.5696	0.231
84.859	0.432	1.486	-1.5709	0.232
84.969	0.433	1.488	-1.5729	0.233
85.077	0.434	1.49	-1.5749	0.234
85.181	0.434	1.492	-1.5769	0.235
85.295	0.435	1.494	-1.5782	0.236
85.4	0.435	1.496	-1.5803	0.237
85.514	0.436	1.498	-1.5823	0.238
85.619	0.436	1.5	-1.5843	0.239
85.73	0.437	1.501	-1.5853	0.24
85.839	0.438	1.503	-1.5875	0.241
85.952	0.439	1.505	-1.5895	0.243
86.057	0.439	1.507	-1.5915	0.244
86.167	0.441	1.508	-1.5927	0.245
86.276	0.442	1.51	-1.5945	0.246
86.385	0.443	1.512	-1.5969	0.248
86.493	0.444	1.515	-1.599	0.249
86.607	0.445	1.515	-1.5999	0.25
86.715	0.447	1.518	-1.602	0.251
86.823	0.448	1.52	-1.6043	0.253
86.929	0.449	1.522	-1.6062	0.254
87.043	0.451	1.523	-1.6073	0.255
87.152	0.452	1.525	-1.6092	0.256
87.261	0.454	1.527	-1.6112	0.257
87.365	0.455	1.529	-1.6136	0.258
87.479	0.456	1.53	-1.6146	0.258
87.589	0.458	1.532	-1.6166	0.259
87.7	0.46	1.534	-1.6186	0.26
87.805	0.46	1.536	-1.6208	0.261
87.916	0.462	1.537	-1.6218	0.262
88.024	0.464	1.539	-1.6238	0.263
88.137	0.467	1.541	-1.6258	0.264
88.24	0.468	1.543	-1.6278	0.264
88.352	0.471	1.544	-1.6288	0.265
88.461	0.473	1.547	-1.6312	0.266
88.572	0.476	1.549	-1.6332	0.267
88.677	0.478	1.551	-1.6352	0.268
88.789	0.481	1.552	-1.6362	0.268
88.9	0.483	1.554	-1.6385	0.269
89.008	0.486	1.556	-1.6405	0.27
89.113	0.487	1.558	-1.6425	0.271
89.223	0.49	1.559	-1.6435	0.272
89.335	0.493	1.561	-1.6455	0.273
89.445	0.496	1.563	-1.6479	0.274
89.551	0.497	1.565	-1.6498	0.275
89.665	0.5	1.566	-1.6509	0.276
89.775	0.503	1.568	-1.6529	0.277
89.88	0.505	1.571	-1.6552	0.278
89.989	0.506	1.573	-1.6572	0.28
90.1	0.508	1.574	-1.6583	0.28
90.211	0.511	1.576	-1.6603	0.281
90.32	0.513	1.578	-1.6622	0.283
90.426	0.515	1.58	-1.6645	0.284
90.537	0.517	1.581	-1.6655	0.285
90.645	0.52	1.583	-1.6675	0.286
90.751	0.523	1.585	-1.6695	0.288
90.862	0.524	1.587	-1.6719	0.289
90.974	0.527	1.588	-1.6729	0.29
91.082	0.529	1.59	-1.6749	0.292
91.188	0.532	1.592	-1.6768	0.293
91.297	0.534	1.594	-1.6789	0.295
91.407	0.536	1.596	-1.6801	0.296
91.519	0.539	1.598	-1.682	0.297
91.627	0.542	1.6	-1.6841	0.299
91.736	0.544	1.602	-1.6862	0.301
91.843	0.547	1.603	-1.6871	0.302
91.959	0.55	1.605	-1.6895	0.304
92.064	0.553	1.607	-1.6915	0.305
92.173	0.555	1.609	-1.6935	0.307
92.282	0.558	1.61	-1.6945	0.308
92.394	0.561	1.612	-1.6965	0.31
92.504	0.563	1.614	-1.6988	0.312
92.609	0.565	1.616	-1.7008	0.313
92.72	0.568	1.617	-1.7018	0.314
92.831	0.571	1.619	-1.7038	0.316
92.941	0.574	1.622	-1.7061	0.318
93.046	0.575	1.624	-1.7081	0.319
93.158	0.578	1.625	-1.7091	0.32
93.266	0.581	1.627	-1.7111	0.322
93.375	0.583	1.629	-1.7132	0.324
93.481	0.584	1.631	-1.7155	0.326
93.591	0.587	1.632	-1.7165	0.327
93.702	0.59	1.634	-1.7185	0.329
93.813	0.593	1.636	-1.7204	0.33
93.919	0.594	1.638	-1.7228	0.332
94.033	0.596	1.639	-1.7238	0.333
94.136	0.599	1.641	-1.7258	0.335
94.249	0.603	1.643	-1.7278	0.337
94.356	0.604	1.645	-1.7298	0.339
94.464	0.607	1.647	-1.7311	0.34
94.573	0.61	1.649	-1.7331	0.342
94.683	0.613	1.651	-1.7351	0.344
94.794	0.615	1.653	-1.7371	0.345
94.905	0.618	1.654	-1.7381	0.346
95.013	0.62	1.656	-1.7404	0.349
95.119	0.623	1.658	-1.7424	0.35
95.23	0.625	1.66	-1.7444	0.352
95.338	0.628	1.661	-1.7454	0.353
95.452	0.631	1.663	-1.7477	0.356
95.558	0.634	1.665	-1.7498	0.358
95.666	0.635	1.667	-1.7518	0.359
95.78	0.638	1.668	-1.7527	0.36
95.888	0.641	1.67	-1.7548	0.362
95.996	0.643	1.673	-1.757	0.363
96.102	0.644	1.675	-1.759	0.365
96.216	0.647	1.676	-1.7601	0.365
96.32	0.65	1.678	-1.7621	0.366
96.432	0.653	1.68	-1.764	0.367
96.539	0.655	1.682	-1.7665	0.368
96.65	0.657	1.683	-1.7675	0.368
96.763	0.66	1.685	-1.7694	0.368
96.866	0.663	1.687	-1.7715	0.369
96.977	0.664	1.689	-1.7737	0.37
97.088	0.667	1.69	-1.7747	0.37
97.199	0.669	1.692	-1.7767	0.371
97.309	0.672	1.694	-1.7787	0.372
97.412	0.673	1.696	-1.7807	0.373
97.525	0.675	1.698	-1.7821	0.373
97.633	0.677	1.7	-1.7841	0.374
97.744	0.68	1.702	-1.786	0.375
97.849	0.681	1.704	-1.788	0.376
97.963	0.683	1.705	-1.789	0.377
98.071	0.685	1.707	-1.7914	0.378
98.179	0.687	1.709	-1.7934	0.379
98.286	0.689	1.711	-1.7954	0.38
98.4	0.691	1.712	-1.7964	0.381
98.51	0.694	1.714	-1.7987	0.382
98.618	0.696	1.716	-1.8007	0.384
98.723	0.697	1.718	-1.8027	0.385
98.834	0.7	1.719	-1.8036	0.386
98.947	0.702	1.721	-1.8056	0.387
99.05	0.704	1.724	-1.808	0.389
99.161	0.705	1.726	-1.8102	0.391
99.272	0.707	1.727	-1.811	0.392
99.383	0.709	1.729	-1.813	0.394
99.487	0.712	1.731	-1.8154	0.396
99.596	0.713	1.733	-1.8173	0.397
99.705	0.715	1.734	-1.8183	0.398
99.819	0.717	1.736	-1.8204	0.4
99.927	0.719	1.738	-1.8224	0.402
100.095	0.72	1.741	-1.825	0.404
100.209	0.723	1.743	-1.827	0.406
100.315	0.725	1.745	-1.829	0.408
100.425	0.728	1.747	-1.8309	0.41
100.532	0.729	1.748	-1.832	0.41
100.644	0.731	1.75	-1.834	0.412
100.755	0.734	1.752	-1.8364	0.413
100.861	0.736	1.754	-1.8383	0.415
100.975	0.738	1.755	-1.8394	0.415
101.078	0.74	1.757	-1.8413	0.417
101.192	0.743	1.759	-1.8437	0.418
101.297	0.746	1.761	-1.8456	0.42
101.408	0.747	1.762	-1.8466	0.42
101.515	0.749	1.764	-1.8486	0.422
101.629	0.752	1.766	-1.8506	0.423
101.734	0.754	1.769	-1.853	0.425
101.845	0.755	1.769	-1.8539	0.426
101.954	0.758	1.771	-1.8559	0.427
102.067	0.76	1.773	-1.8579	0.429
102.172	0.762	1.776	-1.8603	0.43
102.284	0.764	1.777	-1.8614	0.431
102.392	0.766	1.779	-1.8634	0.432
102.5	0.768	1.781	-1.8654	0.433
102.609	0.771	1.783	-1.8676	0.434
102.716	0.774	1.784	-1.8686	0.434
102.83	0.776	1.786	-1.8707	0.435
102.938	0.779	1.788	-1.8725	0.435
103.044	0.78	1.79	-1.8746	0.436
103.158	0.783	1.791	-1.8756	0.436
103.268	0.785	1.794	-1.878	0.437
103.374	0.787	1.796	-1.88	0.438
103.48	0.789	1.798	-1.882	0.439
103.59	0.791	1.799	-1.883	0.439
103.699	0.794	1.801	-1.8853	0.441
103.813	0.796	1.803	-1.8873	0.442
103.918	0.797	1.805	-1.8893	0.443
104.029	0.8	1.806	-1.8903	0.444
104.138	0.802	1.808	-1.8923	0.445
104.251	0.805	1.81	-1.8946	0.447
104.356	0.807	1.812	-1.8965	0.448
104.463	0.81	1.813	-1.8976	0.449
104.577	0.812	1.815	-1.8996	0.451
104.681	0.814	1.818	-1.9019	0.452
104.792	0.816	1.82	-1.9039	0.454
104.906	0.818	1.821	-1.9049	0.455
105.009	0.821	1.822	-1.9069	0.456
105.124	0.822	1.824	-1.9088	0.458
105.23	0.825	1.827	-1.9112	0.46
105.344	0.827	1.828	-1.9122	0.46
105.447	0.829	1.83	-1.9142	0.462
105.558	0.831	1.832	-1.9162	0.464
105.665	0.833	1.834	-1.9183	0.467
105.779	0.835	1.835	-1.9196	0.468
105.889	0.837	1.837	-1.9216	0.471
105.999	0.838	1.839	-1.9236	0.473
106.104	0.84	1.841	-1.9256	0.476
106.215	0.842	1.842	-1.9268	0.478
106.323	0.845	1.844	-1.9289	0.481
106.43	0.846	1.846	-1.9309	0.483
106.539	0.848	1.848	-1.9329	0.486
106.651	0.851	1.849	-1.9339	0.487
106.762	0.853	1.852	-1.9363	0.49
106.87	0.855	1.854	-1.9383	0.493
106.978	0.858	1.856	-1.9403	0.496
107.085	0.86	1.857	-1.9413	0.497
107.194	0.863	1.859	-1.9436	0.5
107.308	0.864	1.861	-1.9456	0.503
107.413	0.867	1.863	-1.9475	0.505
107.527	0.87	1.864	-1.9485	0.506
107.637	0.873	1.866	-1.9506	0.508
107.742	0.875	1.868	-1.9529	0.511
107.851	0.877	1.87	-1.9548	0.513
107.962	0.88	1.871	-1.9559	0.515
108.072	0.883	1.873	-1.9579	0.517
108.182	0.884	1.875	-1.9599	0.52
108.287	0.886	1.878	-1.9622	0.523
108.398	0.889	1.879	-1.9632	0.524
108.509	0.891	1.881	-1.9651	0.527
108.614	0.893	1.883	-1.9671	0.529
108.723	0.895	1.885	-1.9695	0.532
108.835	0.898	1.886	-1.9706	0.534
108.946	0.9	1.888	-1.9725	0.536
109.054	0.901	1.89	-1.9745	0.539
109.159	0.905	1.892	-1.9766	0.542
109.269	0.908	1.893	-1.9778	0.544
109.378	0.911	1.895	-1.9798	0.547
109.489	0.913	1.897	-1.9818	0.55
109.596	0.917	1.899	-1.9838	0.553
109.71	0.92	1.901	-1.9852	0.555
109.82	0.924	1.903	-1.9872	0.558
109.928	0.926	1.905	-1.9892	0.561
110.033	0.93	1.907	-1.9912	0.563
110.144	0.934	1.908	-1.9922	0.565
110.257	0.938	1.91	-1.9942	0.568
110.367	0.939	1.912	-1.9965	0.571
110.472	0.943	1.914	-1.9985	0.574
110.582	0.948	1.915	-1.9996	0.575
110.689	0.952	1.917	-2.0015	0.578
110.798	0.953	1.919	-2.0038	0.581
110.91	0.958	1.921	-2.0058	0.583
111.019	0.962	1.922	-2.0068	0.584
111.13	0.967	1.924	-2.0088	0.587
111.238	0.969	1.927	-2.0112	0.59
111.343	0.973	1.929	-2.0132	0.593
111.453	0.978	1.93	-2.0142	0.594
111.562	0.983	1.932	-2.0162	0.596
111.673	0.985	1.934	-2.0182	0.599
111.78	0.99	1.936	-2.0204	0.603
111.891	0.995	1.937	-2.0215	0.604
112.004	0.999	1.939	-2.0234	0.607
112.112	1.001	1.941	-2.0254	0.61
112.217	1.006	1.943	-2.0275	0.613
112.328	1.011	1.944	-2.0288	0.615
112.441	1.015	1.946	-2.0308	0.618
112.545	1.018	1.948	-2.0328	0.62
112.655	1.023	1.95	-2.0349	0.623
112.765	1.028	1.951	-2.0358	0.625
112.877	1.032	1.954	-2.0381	0.628
112.987	1.035	1.956	-2.0402	0.631
113.092	1.039	1.958	-2.0422	0.634
113.204	1.044	1.959	-2.0431	0.635
113.312	1.048	1.961	-2.0455	0.638
113.42	1.051	1.963	-2.0475	0.641
113.529	1.055	1.965	-2.0494	0.643
113.642	1.06	1.966	-2.0505	0.644
113.748	1.064	1.968	-2.0525	0.647
113.859	1.066	1.97	-2.0548	0.65
113.965	1.071	1.972	-2.0568	0.653
114.079	1.075	1.973	-2.0578	0.655
114.182	1.08	1.975	-2.0597	0.657
114.296	1.083	1.978	-2.0621	0.66
114.401	1.088	1.98	-2.0641	0.663
114.51	1.093	1.981	-2.0651	0.664
114.625	1.098	1.983	-2.0671	0.667
114.728	1.102	1.985	-2.0691	0.669
114.839	1.108	1.987	-2.0715	0.672
114.95	1.113	1.988	-2.0725	0.673
115.061	1.119	1.99	-2.0744	0.675
115.171	1.123	1.992	-2.0764	0.677
115.276	1.128	1.994	-2.0787	0.68
115.388	1.134	1.995	-2.0798	0.681
115.496	1.14	1.997	-2.0818	0.683
115.604	1.143	1.999	-2.0837	0.685
115.711	1.15	2.001	-2.0858	0.687
115.886	1.155	2.004	-2.0881	0.689
115.997	1.16	2.006	-2.0901	0.691
116.107	1.163	2.008	-2.0921	0.694
116.212	1.169	2.01	-2.0941	0.696
116.324	1.175	2.011	-2.0952	0.697
116.432	1.18	2.013	-2.0974	0.7
116.538	1.182	2.015	-2.0994	0.702
116.649	1.188	2.017	-2.1014	0.704
116.756	1.194	2.018	-2.1024	0.705
116.868	1.2	2.02	-2.1044	0.707
116.979	1.202	2.022	-2.1067	0.709
117.085	1.208	2.024	-2.1088	0.712
117.199	1.213	2.025	-2.1098	0.713
117.302	1.22	2.027	-2.1117	0.715
117.416	1.223	2.03	-2.114	0.717
117.521	1.229	2.032	-2.116	0.719
117.632	1.234	2.033	-2.117	0.72
117.739	1.24	2.035	-2.1189	0.723
117.849	1.243	2.037	-2.1213	0.725
117.957	1.248	2.039	-2.1234	0.728
118.071	1.254	2.04	-2.1244	0.729
118.179	1.26	2.042	-2.1264	0.731
118.285	1.264	2.044	-2.1284	0.734
118.396	1.269	2.046	-2.1307	0.736
118.508	1.275	2.047	-2.1317	0.738
118.616	1.28	2.049	-2.1337	0.74
118.724	1.283	2.051	-2.1357	0.743
118.833	1.289	2.054	-2.1381	0.746
118.94	1.295	2.055	-2.139	0.747
119.054	1.301	2.057	-2.141	0.749
119.162	1.304	2.059	-2.1431	0.752
119.268	1.31	2.061	-2.145	0.754
119.382	1.317	2.062	-2.146	0.755
119.492	1.323	2.064	-2.1484	0.758
119.598	1.326	2.066	-2.1504	0.76
119.707	1.331	2.068	-2.1524	0.762
119.814	1.338	2.069	-2.1534	0.764
119.923	1.345	2.071	-2.1557	0.766
120.037	1.348	2.073	-2.1577	0.768
120.209	1.355	2.076	-2.1601	0.771
120.319	1.362	2.078	-2.162	0.774
120.424	1.368	2.08	-2.1641	0.776
120.533	1.371	2.082	-2.1663	0.779
120.643	1.377	2.083	-2.1673	0.78
120.754	1.384	2.085	-2.1693	0.783
120.864	1.392	2.087	-2.1713	0.785
120.969	1.395	2.089	-2.1733	0.787
121.08	1.402	2.09	-2.1746	0.789
121.189	1.408	2.092	-2.1767	0.791
121.302	1.415	2.094	-2.1787	0.794
121.408	1.419	2.096	-2.1807	0.796
121.517	1.425	2.097	-2.1817	0.797
121.626	1.432	2.1	-2.1839	0.8
121.735	1.439	2.102	-2.186	0.802
121.907	1.442	2.104	-2.1883	0.805
122.018	1.45	2.106	-2.1903	0.807
122.126	1.457	2.108	-2.1923	0.81
122.234	1.464	2.11	-2.1946	0.812
122.341	1.467	2.111	-2.1957	0.814
122.45	1.475	2.113	-2.1977	0.816
122.564	1.482	2.115	-2.1996	0.818
122.669	1.489	2.118	-2.202	0.821
122.784	1.492	2.119	-2.203	0.822
122.893	1.499	2.121	-2.205	0.825
123.001	1.506	2.123	-2.207	0.827
123.106	1.513	2.125	-2.209	0.829
123.22	1.516	2.126	-2.2103	0.831
123.33	1.523	2.128	-2.2123	0.833
123.44	1.532	2.13	-2.2143	0.835
123.545	1.538	2.132	-2.2164	0.837
123.656	1.541	2.133	-2.2173	0.838
123.764	1.548	2.135	-2.2196	0.84
123.872	1.555	2.137	-2.2216	0.842
123.98	1.563	2.139	-2.2236	0.845
124.092	1.567	2.14	-2.2246	0.846
124.203	1.575	2.142	-2.2269	0.848
124.311	1.582	2.144	-2.2289	0.851
124.416	1.59	2.147	-2.231	0.853
124.526	1.595	2.147	-2.2319	0.855
124.635	1.602	2.15	-2.2342	0.858
124.744	1.612	2.152	-2.2362	0.86
124.853	1.62	2.154	-2.2382	0.863
124.964	1.628	2.155	-2.2392	0.864
125.077	1.636	2.157	-2.2412	0.867
125.185	1.641	2.159	-2.2435	0.87
125.29	1.648	2.161	-2.2456	0.873
125.401	1.655	2.162	-2.2466	0.875
125.514	1.663	2.164	-2.2486	0.877
125.624	1.667	2.166	-2.2506	0.88
125.727	1.675	2.169	-2.253	0.883
125.838	1.682	2.169	-2.2539	0.884
125.948	1.689	2.172	-2.2559	0.886
126.054	1.693	2.174	-2.2579	0.889
126.165	1.701	2.176	-2.2599	0.891
126.277	1.709	2.177	-2.2613	0.893
126.385	1.716	2.179	-2.2632	0.895
126.491	1.72	2.181	-2.2653	0.898
126.602	1.727	2.183	-2.2672	0.9
126.714	1.737	2.184	-2.2682	0.901
126.822	1.743	2.186	-2.2706	0.905
126.931	1.747	2.188	-2.2727	0.908
127.037	1.755	2.19	-2.2747	0.911
127.148	1.762	2.191	-2.2756	0.913
127.261	1.771	2.193	-2.2778	0.917
127.369	1.774	2.195	-2.2799	0.92
127.474	1.782	2.197	-2.2819	0.924
127.585	1.79	2.198	-2.2828	0.926
127.693	1.798	2.2	-2.2849	0.93
127.807	1.802	2.203	-2.2872	0.934
127.912	1.809	2.205	-2.2892	0.938
128.024	1.816	2.206	-2.2902	0.939
128.132	1.824	2.208	-2.2922	0.943
128.238	1.829	2.21	-2.2945	0.948
128.349	1.837	2.212	-2.2965	0.952
128.461	1.844	2.213	-2.2975	0.953
128.569	1.852	2.215	-2.2995	0.958
128.677	1.856	2.217	-2.3015	0.962
128.786	1.864	2.219	-2.3039	0.967
128.899	1.871	2.22	-2.3049	0.969
129.005	1.879	2.222	-2.3069	0.973
129.116	1.883	2.224	-2.3087	0.978
129.222	1.891	2.227	-2.3112	0.983
129.336	1.898	2.228	-2.3122	0.985
129.439	1.905	2.23	-2.3142	0.99
129.553	1.908	2.232	-2.3162	0.995
129.658	1.915	2.234	-2.3182	0.999
129.77	1.924	2.235	-2.3191	1.001
129.881	1.931	2.237	-2.3215	1.006
129.991	1.936	2.239	-2.3235	1.011
130.096	1.942	2.241	-2.3255	1.015
130.207	1.95	2.242	-2.3266	1.018
130.318	1.957	2.244	-2.3289	1.023
130.428	1.961	2.246	-2.3309	1.028
130.533	1.968	2.248	-2.3328	1.032
130.645	1.976	2.249	-2.3338	1.035
130.753	1.985	2.251	-2.3358	1.039
130.862	1.988	2.254	-2.3382	1.044
130.969	1.996	2.256	-2.3402	1.048
131.083	2.003	2.257	-2.3412	1.051
131.191	2.009	2.259	-2.3432	1.055
131.299	2.014	2.261	-2.3455	1.06
131.405	2.021	2.263	-2.3475	1.064
131.519	2.028	2.264	-2.3485	1.066
131.629	2.035	2.266	-2.3505	1.071
131.737	2.039	2.268	-2.3526	1.075
131.842	2.046	2.27	-2.3549	1.08
131.953	2.053	2.271	-2.3558	1.083
132.06	2.059	2.273	-2.3578	1.088
132.17	2.063	2.275	-2.3598	1.093
132.278	2.07	2.277	-2.3618	1.098
132.392	2.077	2.279	-2.3631	1.102
132.5	2.084	2.281	-2.3652	1.108
132.606	2.086	2.283	-2.3672	1.113
132.717	2.093	2.285	-2.3692	1.119
132.824	2.1	2.286	-2.3705	1.123
132.937	2.106	2.288	-2.3724	1.128
133.045	2.109	2.29	-2.3744	1.134
133.153	2.115	2.292	-2.3765	1.14
133.267	2.122	2.293	-2.3774	1.143
133.375	2.127	2.295	-2.3798	1.15
133.483	2.13	2.297	-2.3819	1.155
133.589	2.136	2.299	-2.3838	1.16
133.703	2.141	2.3	-2.3848	1.163
133.812	2.147	2.302	-2.3868	1.169
133.919	2.15	2.305	-2.3891	1.175
134.026	2.156	2.307	-2.391	1.18
134.137	2.161	2.308	-2.392	1.182
134.25	2.167	2.31	-2.3941	1.188
134.359	2.17	2.312	-2.3964	1.194
134.464	2.175	2.314	-2.3984	1.2
134.575	2.181	2.315	-2.3994	1.202
134.686	2.186	2.317	-2.4015	1.208
134.791	2.19	2.319	-2.4034	1.213
134.9	2.196	2.321	-2.4058	1.22
135.012	2.201	2.322	-2.4068	1.223
135.12	2.207	2.324	-2.4088	1.229
135.231	2.21	2.326	-2.4107	1.234
135.336	2.215	2.329	-2.4131	1.24
135.45	2.221	2.33	-2.4141	1.243
135.558	2.226	2.332	-2.4161	1.248
135.666	2.228	2.334	-2.418	1.254
135.775	2.233	2.336	-2.4201	1.26
135.887	2.238	2.337	-2.4215	1.264
135.991	2.243	2.339	-2.4235	1.269
136.105	2.245	2.341	-2.4255	1.275
136.21	2.249	2.343	-2.4275	1.28
136.321	2.254	2.344	-2.4285	1.283
136.434	2.258	2.346	-2.4307	1.289
136.537	2.26	2.348	-2.4327	1.295
136.648	2.265	2.35	-2.4347	1.301
136.759	2.269	2.351	-2.4358	1.304
136.867	2.273	2.353	-2.4377	1.31
136.979	2.275	2.356	-2.44	1.317
137.084	2.28	2.358	-2.442	1.323
137.196	2.284	2.359	-2.4431	1.326
137.304	2.289	2.361	-2.445	1.331
137.415	2.291	2.363	-2.4474	1.338
137.52	2.295	2.365	-2.4493	1.345
137.634	2.298	2.366	-2.4503	1.348
137.742	2.302	2.368	-2.4523	1.355
137.851	2.304	2.37	-2.4547	1.362
137.96	2.308	2.372	-2.4567	1.368
138.066	2.312	2.373	-2.4576	1.371
138.175	2.316	2.375	-2.4597	1.377
138.289	2.317	2.377	-2.4617	1.384
138.394	2.321	2.38	-2.464	1.392
138.505	2.324	2.381	-2.465	1.395
138.618	2.327	2.383	-2.467	1.402
138.721	2.328	2.385	-2.4691	1.408
138.832	2.331	2.387	-2.4713	1.415
138.939	2.335	2.388	-2.4723	1.419
139.051	2.337	2.39	-2.4744	1.425
139.163	2.338	2.392	-2.4764	1.432
139.268	2.34	2.394	-2.4784	1.439
139.38	2.342	2.395	-2.4794	1.442
139.488	2.344	2.397	-2.4818	1.45
139.599	2.345	2.399	-2.4837	1.457
139.704	2.347	2.401	-2.4857	1.464
139.818	2.348	2.402	-2.4867	1.467
139.926	2.35	2.405	-2.489	1.475
140.036	2.35	2.407	-2.491	1.482
140.141	2.351	2.409	-2.493	1.489
140.252	2.352	2.41	-2.494	1.492
140.365	2.353	2.412	-2.496	1.499
140.473	2.354	2.414	-2.4983	1.506
140.578	2.354	2.416	-2.5003	1.513
140.692	2.355	2.417	-2.5014	1.516
140.802	2.355	2.419	-2.5033	1.523
140.912	2.355	2.421	-2.5056	1.532
141.015	2.355	2.423	-2.5076	1.538
141.128	2.355	2.424	-2.5086	1.541
141.236	2.354	2.426	-2.5106	1.548
141.349	2.354	2.428	-2.5126	1.555
141.455	2.354	2.431	-2.515	1.563
141.564	2.353	2.432	-2.516	1.567
141.675	2.352	2.434	-2.5181	1.575
141.783	2.351	2.436	-2.52	1.582
141.889	2.35	2.438	-2.522	1.59
142.004	2.348	2.439	-2.5233	1.595
142.107	2.347	2.441	-2.5253	1.602
142.28	2.345	2.444	-2.528	1.612
142.393	2.342	2.446	-2.53	1.62
142.501	2.339	2.448	-2.5321	1.628
142.606	2.336	2.45	-2.534	1.636
142.72	2.334	2.451	-2.5353	1.641
142.83	2.33	2.453	-2.5373	1.648
142.94	2.323	2.455	-2.5393	1.655
143.043	2.315	2.457	-2.5413	1.663
143.156	2.311	2.458	-2.5423	1.667
143.264	2.302	2.46	-2.5447	1.675
143.377	2.293	2.462	-2.5467	1.682
143.483	2.281	2.464	-2.5487	1.689
143.592	2.275	2.465	-2.5497	1.693
143.703	2.262	2.467	-2.5519	1.701
143.811	2.249	2.469	-2.5538	1.709
143.917	2.235	2.471	-2.5559	1.716
144.031	2.227	2.472	-2.5569	1.72
144.139	2.214	2.474	-2.5589	1.727
144.246	2.202	2.477	-2.5613	1.737
144.355	2.19	2.479	-2.5633	1.743
144.462	2.186	2.48	-2.5642	1.747
144.578	2.175	2.482	-2.5663	1.755
144.683	2.165	2.484	-2.5683	1.762
144.792	2.156	2.486	-2.5706	1.771
144.903	2.151	2.487	-2.5716	1.774
145.013	2.142	2.489	-2.5736	1.782
145.123	2.132	2.491	-2.5756	1.79
145.229	2.123	2.493	-2.5779	1.798
145.34	2.119	2.494	-2.5789	1.802
145.448	2.111	2.496	-2.5809	1.809
145.554	2.101	2.499	-2.583	1.816
145.665	2.092	2.501	-2.585	1.824
145.777	2.088	2.502	-2.5863	1.829
145.885	2.079	2.504	-2.5883	1.837
145.991	2.069	2.506	-2.5903	1.844
146.1	2.061	2.508	-2.5922	1.852
146.215	2.056	2.509	-2.5932	1.856
146.323	2.048	2.511	-2.5956	1.864
146.431	2.04	2.513	-2.5976	1.871
146.537	2.032	2.515	-2.5996	1.879
146.648	2.028	2.516	-2.6006	1.883
146.761	2.02	2.519	-2.603	1.891
146.869	2.012	2.52	-2.6049	1.898
146.974	2.004	2.522	-2.6069	1.905
147.086	1.999	2.523	-2.6079	1.908
147.192	1.993	2.525	-2.6099	1.915
147.307	1.986	2.528	-2.6122	1.924
147.412	1.978	2.53	-2.6142	1.931
147.523	1.974	2.531	-2.6152	1.936
147.632	1.966	2.533	-2.6172	1.942
147.738	1.959	2.535	-2.6195	1.95
147.849	1.951	2.537	-2.6216	1.957
147.961	1.948	2.538	-2.6225	1.961
148.066	1.939	2.54	-2.6246	1.968
148.177	1.931	2.542	-2.6266	1.976
148.286	1.924	2.544	-2.6288	1.985
148.393	1.921	2.545	-2.6298	1.988
148.507	1.914	2.547	-2.6318	1.996
148.615	1.907	2.549	-2.6339	2.003
148.721	1.901	2.551	-2.6358	2.009
148.835	1.898	2.553	-2.6372	2.014
148.945	1.893	2.555	-2.6393	2.021
149.051	1.886	2.557	-2.6413	2.028
149.158	1.881	2.559	-2.6433	2.035
149.27	1.879	2.56	-2.6442	2.039
149.376	1.874	2.562	-2.6465	2.046
149.486	1.869	2.564	-2.6485	2.053
149.597	1.865	2.566	-2.6505	2.059
149.708	1.863	2.567	-2.6515	2.063
149.816	1.859	2.569	-2.6539	2.07
149.922	1.855	2.571	-2.6559	2.077
150.031	1.851	2.573	-2.6578	2.084
150.144	1.849	2.574	-2.6588	2.086
150.253	1.845	2.577	-2.6612	2.093
150.361	1.841	2.579	-2.6631	2.1
150.469	1.838	2.581	-2.6652	2.106
150.583	1.835	2.582	-2.6662	2.109
150.691	1.831	2.584	-2.6681	2.115
150.799	1.827	2.586	-2.6705	2.122
150.905	1.823	2.588	-2.6725	2.127
151.014	1.821	2.589	-2.6735	2.13
151.126	1.816	2.591	-2.6755	2.136
151.237	1.812	2.593	-2.6775	2.141
151.342	1.808	2.595	-2.6798	2.147
151.456	1.806	2.596	-2.6809	2.15
151.566	1.802	2.598	-2.6829	2.156
151.674	1.797	2.6	-2.6849	2.161
151.779	1.793	2.602	-2.6869	2.167
151.89	1.791	2.604	-2.6881	2.17
152.003	1.788	2.606	-2.69	2.175
152.111	1.783	2.608	-2.6922	2.181
152.215	1.78	2.61	-2.6942	2.186
152.329	1.778	2.611	-2.6955	2.19
152.441	1.775	2.613	-2.6975	2.196
152.548	1.771	2.615	-2.6996	2.201
152.653	1.768	2.617	-2.7015	2.207
152.765	1.766	2.618	-2.7025	2.21
152.873	1.763	2.62	-2.7048	2.215
152.984	1.76	2.622	-2.7068	2.221
153.089	1.756	2.624	-2.7089	2.226
153.203	1.754	2.625	-2.7098	2.228
153.311	1.751	2.627	-2.7118	2.233
153.42	1.747	2.63	-2.7142	2.238
153.528	1.744	2.632	-2.7162	2.243
153.635	1.742	2.633	-2.7171	2.245
153.744	1.738	2.635	-2.7191	2.249
153.858	1.734	2.637	-2.7214	2.254
153.963	1.73	2.639	-2.7234	2.258
154.074	1.729	2.64	-2.7244	2.26
154.186	1.724	2.642	-2.7264	2.265
154.291	1.721	2.644	-2.7283	2.269
154.399	1.717	2.646	-2.7307	2.273
154.513	1.715	2.647	-2.7318	2.275
154.621	1.711	2.649	-2.7337	2.28
154.727	1.707	2.651	-2.7358	2.284
154.838	1.703	2.654	-2.7381	2.289
154.95	1.702	2.655	-2.7392	2.291
155.058	1.697	2.657	-2.7411	2.295
155.164	1.693	2.659	-2.7431	2.298
155.275	1.689	2.661	-2.7451	2.302
155.387	1.687	2.662	-2.7461	2.304
155.495	1.683	2.664	-2.7484	2.308
155.603	1.677	2.666	-2.7505	2.312
155.709	1.672	2.668	-2.7524	2.316
155.82	1.67	2.669	-2.7534	2.317
155.933	1.664	2.671	-2.7558	2.321
156.041	1.658	2.673	-2.7578	2.324
156.146	1.651	2.675	-2.7598	2.327
156.26	1.647	2.676	-2.7608	2.328
156.37	1.641	2.678	-2.7628	2.331
156.48	1.634	2.681	-2.765	2.335
156.585	1.626	2.683	-2.7671	2.337
156.696	1.622	2.684	-2.7681	2.338
156.804	1.615	2.686	-2.7701	2.34
156.917	1.608	2.688	-2.7723	2.342
157.023	1.602	2.69	-2.7744	2.344
157.132	1.598	2.691	-2.7754	2.345
157.241	1.59	2.693	-2.7774	2.347
157.351	1.584	2.695	-2.7794	2.348
157.459	1.578	2.697	-2.7817	2.35
157.567	1.575	2.698	-2.7827	2.35
157.676	1.568	2.7	-2.7847	2.351
157.79	1.563	2.702	-2.7867	2.352
157.896	1.557	2.705	-2.789	2.353
158.01	1.555	2.706	-2.7901	2.354
158.113	1.55	2.708	-2.7921	2.354
158.225	1.544	2.71	-2.7941	2.355
158.331	1.539	2.712	-2.796	2.355
158.445	1.537	2.713	-2.7973	2.355
158.555	1.533	2.715	-2.7993	2.355
158.665	1.529	2.717	-2.8014	2.355
158.77	1.524	2.719	-2.8034	2.354
158.881	1.522	2.72	-2.8044	2.354
158.989	1.519	2.722	-2.8067	2.354
159.102	1.515	2.724	-2.8087	2.353
159.208	1.51	2.726	-2.8107	2.352
159.319	1.509	2.727	-2.8117	2.351
159.427	1.505	2.73	-2.8141	2.35
159.535	1.501	2.732	-2.8161	2.348
159.643	1.497	2.734	-2.818	2.347
159.757	1.495	2.735	-2.819	2.345
159.86	1.491	2.737	-2.8213	2.342
159.971	1.487	2.739	-2.8233	2.339
160.08	1.483	2.741	-2.8253	2.336
160.187	1.482	2.742	-2.8262	2.334
160.301	1.477	2.744	-2.8283	2.33
160.409	1.474	2.746	-2.8303	2.323
160.515	1.47	2.748	-2.8327	2.315
160.626	1.469	2.749	-2.8337	2.311
160.739	1.464	2.751	-2.8357	2.302
160.849	1.461	2.753	-2.8377	2.293
160.954	1.458	2.755	-2.8399	2.281
161.065	1.456	2.757	-2.841	2.275
161.173	1.453	2.759	-2.843	2.262
161.279	1.449	2.761	-2.845	2.249
161.39	1.445	2.763	-2.847	2.235
161.502	1.444	2.764	-2.8483	2.227
161.61	1.44	2.766	-2.8503	2.214
161.716	1.436	2.768	-2.8524	2.202
161.827	1.433	2.77	-2.8544	2.19
161.941	1.431	2.771	-2.8554	2.186
162.044	1.428	2.773	-2.8577	2.175
162.155	1.424	2.775	-2.8597	2.165
162.263	1.421	2.777	-2.8617	2.156
162.377	1.419	2.778	-2.8626	2.151
162.485	1.416	2.78	-2.8646	2.142
162.593	1.413	2.783	-2.867	2.132
162.699	1.411	2.785	-2.869	2.123
162.81	1.409	2.786	-2.87	2.119
162.923	1.406	2.788	-2.872	2.111
163.033	1.404	2.79	-2.8743	2.101
163.138	1.401	2.792	-2.8763	2.092
163.247	1.4	2.793	-2.8772	2.088
163.357	1.397	2.795	-2.8793	2.079
163.463	1.394	2.797	-2.8816	2.069
163.574	1.392	2.799	-2.8836	2.061
163.686	1.39	2.8	-2.8846	2.056
163.794	1.387	2.802	-2.8866	2.048
163.902	1.385	2.804	-2.8886	2.04
164.01	1.382	2.807	-2.891	2.032
164.124	1.38	2.808	-2.892	2.028
164.23	1.377	2.81	-2.894	2.02
164.339	1.374	2.812	-2.896	2.012
164.446	1.371	2.814	-2.8979	2.004
164.56	1.37	2.815	-2.8994	1.999
164.67	1.367	2.817	-2.9013	1.993
164.778	1.364	2.819	-2.9032	1.986
164.883	1.362	2.821	-2.9053	1.978
164.994	1.36	2.822	-2.9063	1.974
165.107	1.358	2.824	-2.9086	1.966
165.21	1.355	2.826	-2.9106	1.959
165.322	1.352	2.828	-2.9127	1.951
165.433	1.35	2.829	-2.9137	1.948
165.541	1.347	2.831	-2.9159	1.939
165.647	1.345	2.833	-2.9179	1.931
165.758	1.342	2.835	-2.9199	1.924
165.87	1.34	2.836	-2.9209	1.921
165.978	1.337	2.838	-2.9229	1.914
166.086	1.334	2.841	-2.9253	1.907
166.194	1.331	2.843	-2.9273	1.901
166.308	1.329	2.844	-2.9283	1.898
166.414	1.326	2.846	-2.9303	1.893
166.523	1.323	2.848	-2.9325	1.886
166.632	1.32	2.85	-2.9346	1.881
166.739	1.319	2.851	-2.9354	1.879
166.848	1.315	2.853	-2.9375	1.874
166.962	1.313	2.855	-2.9395	1.869
167.068	1.309	2.857	-2.9419	1.865
167.178	1.308	2.858	-2.9429	1.863
167.285	1.305	2.86	-2.9449	1.859
167.395	1.302	2.862	-2.9469	1.855
167.503	1.299	2.864	-2.9488	1.851
167.617	1.298	2.866	-2.9502	1.849
167.727	1.295	2.868	-2.9522	1.845
167.837	1.292	2.87	-2.9542	1.841
167.942	1.289	2.872	-2.9562	1.838
168.054	1.287	2.873	-2.9576	1.835
168.162	1.285	2.875	-2.9596	1.831
168.27	1.281	2.877	-2.9616	1.827
168.379	1.278	2.879	-2.9636	1.823
168.486	1.277	2.88	-2.9646	1.821
168.6	1.274	2.883	-2.967	1.816
168.708	1.27	2.884	-2.9689	1.812
168.814	1.267	2.886	-2.9709	1.808
168.928	1.266	2.887	-2.9719	1.806
169.038	1.263	2.889	-2.9739	1.802
169.146	1.26	2.892	-2.9762	1.797
169.252	1.258	2.894	-2.9782	1.793
169.36	1.256	2.895	-2.9792	1.791
169.469	1.253	2.897	-2.9812	1.788
169.579	1.251	2.899	-2.9835	1.783
169.687	1.249	2.901	-2.9856	1.78
169.801	1.247	2.902	-2.9865	1.778
169.909	1.245	2.904	-2.9885	1.775
170.015	1.243	2.906	-2.9908	1.771
170.126	1.241	2.908	-2.9928	1.768
170.238	1.24	2.909	-2.9938	1.766
170.346	1.237	2.911	-2.9958	1.763
170.454	1.235	2.913	-2.9978	1.76
170.563	1.233	2.916	-3.0002	1.756
170.67	1.232	2.917	-3.0011	1.754
170.784	1.23	2.919	-3.0032	1.751
170.892	1.228	2.921	-3.0052	1.747
170.998	1.226	2.923	-3.0072	1.744
171.112	1.225	2.924	-3.0086	1.742
171.222	1.223	2.926	-3.0104	1.738
171.33	1.221	2.928	-3.0124	1.734
171.435	1.219	2.93	-3.0145	1.73
171.546	1.218	2.931	-3.0154	1.729
171.659	1.217	2.933	-3.0178	1.724
171.762	1.215	2.935	-3.0199	1.721
171.873	1.213	2.937	-3.0219	1.717
171.984	1.212	2.938	-3.0229	1.715
172.092	1.211	2.94	-3.0249	1.711
172.205	1.209	2.943	-3.0271	1.707
172.308	1.207	2.945	-3.0291	1.703
172.42	1.206	2.946	-3.0301	1.702
172.531	1.205	2.948	-3.0321	1.697
172.638	1.203	2.95	-3.0345	1.693
172.746	1.201	2.952	-3.0364	1.689
172.86	1.2	2.953	-3.0375	1.687
172.968	1.199	2.955	-3.0394	1.683
173.076	1.197	2.957	-3.0418	1.677
173.182	1.196	2.959	-3.0438	1.672
173.296	1.195	2.96	-3.0448	1.67
173.4	1.193	2.962	-3.0468	1.664
173.514	1.192	2.964	-3.0488	1.658
173.619	1.19	2.967	-3.0511	1.651
173.73	1.189	2.968	-3.0521	1.647
173.843	1.187	2.97	-3.0541	1.641
173.946	1.186	2.972	-3.0561	1.634
174.057	1.184	2.974	-3.0584	1.626
174.168	1.183	2.975	-3.0594	1.622
174.276	1.182	2.977	-3.0615	1.615
174.389	1.18	2.979	-3.0635	1.608
174.492	1.178	2.981	-3.0655	1.602
174.604	1.177	2.982	-3.0665	1.598
174.715	1.175	2.984	-3.0687	1.59
174.823	1.174	2.986	-3.0707	1.584
174.931	1.172	2.988	-3.0728	1.578
175.038	1.171	2.989	-3.0738	1.575
175.153	1.169	2.992	-3.0762	1.568
175.261	1.168	2.994	-3.0782	1.563
175.367	1.166	2.996	-3.0801	1.557
175.481	1.165	2.997	-3.0812	1.555
175.586	1.164	2.999	-3.0832	1.55
175.697	1.162	3.001	-3.0854	1.544
175.803	1.16	3.003	-3.0874	1.539
175.917	1.159	3.004	-3.0884	1.537
176.027	1.158	3.006	-3.0904	1.533
176.137	1.156	3.008	-3.0927	1.529
176.242	1.155	3.01	-3.0947	1.524
176.353	1.154	3.011	-3.0957	1.522
176.459	1.153	3.013	-3.0977	1.519
176.568	1.152	3.015	-3.0997	1.515
176.68	1.15	3.018	-3.1021	1.51
176.789	1.15	3.019	-3.1031	1.509
176.9	1.148	3.021	-3.105	1.505
177.008	1.147	3.023	-3.107	1.501
177.116	1.145	3.025	-3.1094	1.497
177.223	1.145	3.026	-3.1103	1.495
177.332	1.143	3.028	-3.1124	1.491
177.446	1.142	3.03	-3.1144	1.487
177.551	1.14	3.032	-3.1164	1.483
177.665	1.14	3.033	-3.1175	1.482
177.775	1.138	3.035	-3.1198	1.477
177.88	1.137	3.037	-3.1218	1.474
177.989	1.136	3.039	-3.1238	1.47
178.1	1.135	3.04	-3.1248	1.469
178.21	1.134	3.043	-3.1271	1.464
178.32	1.133	3.045	-3.1291	1.461
178.425	1.131	3.047	-3.1311	1.458
178.535	1.13	3.048	-3.1321	1.456
178.645	1.129	3.05	-3.1341	1.453
178.758	1.127	3.052	-3.1365	1.449
178.864	1.126	3.054	-3.1384	1.445
178.973	1.125	3.055	-3.1394	1.444
179.084	1.124	3.057	-3.1414	1.44
179.192	1.122	3.059	-3.1437	1.436
179.297	1.121	3.061	-3.1457	1.433
179.407	1.121	3.062	-3.1467	1.431
179.518	1.119	3.064	-3.1487	1.428
179.629	1.118	3.066	-3.1506	1.424
179.734	1.117	3.069	-3.153	1.421
179.845	1.116	3.07	-3.154	1.419
179.958	1.115	3.072	-3.156	1.416
180.066	1.114	3.074	-3.158	1.413
180.171	1.113	3.076	-3.1601	1.411
180.282	1.112	3.077	-3.1613	1.409
180.395	1.111	3.079	-3.1632	1.406
180.505	1.11	3.081	-3.1652	1.404
180.61	1.109	3.083	-3.1673	1.401
180.719	1.109	3.084	-3.1683	1.4
180.831	1.107	3.086	-3.1707	1.397
180.941	1.106	3.088	-3.1727	1.394
181.046	1.105	3.09	-3.1747	1.392
181.158	1.105	3.091	-3.1757	1.39
181.266	1.104	3.094	-3.178	1.387
181.372	1.103	3.096	-3.18	1.385
181.481	1.102	3.098	-3.182	1.382
181.591	1.101	3.099	-3.183	1.38
181.704	1.1	3.101	-3.1854	1.377
181.812	1.099	3.103	-3.1874	1.374
181.918	1.098	3.105	-3.1893	1.371
182.029	1.098	3.106	-3.1903	1.37
182.142	1.097	3.108	-3.1923	1.367
182.25	1.096	3.11	-3.1947	1.364
182.356	1.095	3.112	-3.1967	1.362
182.47	1.094	3.113	-3.1977	1.36
182.579	1.093	3.115	-3.1997	1.358
182.683	1.092	3.118	-3.202	1.355
182.792	1.092	3.12	-3.204	1.352
182.903	1.091	3.12	-3.2049	1.35
183.016	1.09	3.122	-3.2069	1.347
183.119	1.089	3.124	-3.2089	1.345
183.23	1.088	3.127	-3.2113	1.342
183.341	1.088	3.128	-3.2123	1.34
183.452	1.087	3.13	-3.2143	1.337
183.556	1.085	3.132	-3.2163	1.334
183.667	1.084	3.134	-3.2183	1.331
183.774	1.084	3.135	-3.2195	1.329
183.888	1.083	3.137	-3.2215	1.326
183.996	1.082	3.139	-3.2236	1.323
184.104	1.081	3.141	-3.2256	1.32
184.211	1.08	3.142	-3.2266	1.319
184.325	1.079	3.145	-3.229	1.315
184.433	1.078	3.147	-3.231	1.313
184.541	1.077	3.149	-3.233	1.309
184.653	1.077	3.15	-3.234	1.308
184.757	1.076	3.152	-3.2362	1.305
184.871	1.074	3.154	-3.2383	1.302
184.976	1.073	3.156	-3.2403	1.299
185.087	1.072	3.157	-3.2413	1.298
185.2	1.071	3.159	-3.2433	1.295
185.303	1.07	3.161	-3.2456	1.292
185.414	1.069	3.163	-3.2477	1.289
185.524	1.069	3.164	-3.2487	1.287
185.635	1.068	3.166	-3.2506	1.285
185.745	1.067	3.168	-3.2527	1.281
185.85	1.066	3.171	-3.2549	1.278
185.962	1.066	3.172	-3.2559	1.277
186.07	1.065	3.174	-3.2579	1.274
186.181	1.065	3.175	-3.2599	1.27
186.286	1.064	3.178	-3.2622	1.267
186.4	1.064	3.179	-3.2632	1.266
186.504	1.063	3.181	-3.2653	1.263
186.617	1.062	3.183	-3.2672	1.26
186.723	1.062	3.185	-3.2692	1.258
186.837	1.061	3.186	-3.2706	1.256
186.947	1.06	3.188	-3.2726	1.253
187.055	1.059	3.19	-3.2745	1.251
187.16	1.059	3.192	-3.2766	1.249
187.271	1.058	3.193	-3.2776	1.247
187.384	1.057	3.195	-3.2798	1.245
187.487	1.056	3.197	-3.2819	1.243
187.598	1.055	3.199	-3.2839	1.241
187.71	1.054	3.2	-3.2849	1.24
187.817	1.053	3.202	-3.2869	1.237
187.93	1.053	3.205	-3.2892	1.235
188.035	1.052	3.207	-3.2913	1.233
188.147	1.051	3.208	-3.2923	1.232
188.255	1.05	3.21	-3.2943	1.23
188.363	1.049	3.212	-3.2966	1.228
188.471	1.049	3.214	-3.2985	1.226
188.584	1.048	3.215	-3.2995	1.225
188.692	1.048	3.217	-3.3016	1.223
188.802	1.047	3.219	-3.3039	1.221
188.908	1.046	3.221	-3.3059	1.219
189.022	1.046	3.222	-3.3069	1.218
189.125	1.045	3.224	-3.3089	1.217
189.239	1.045	3.226	-3.3109	1.215
189.344	1.044	3.229	-3.3131	1.213
189.455	1.044	3.23	-3.3141	1.212
189.567	1.043	3.232	-3.3161	1.211
189.677	1.042	3.234	-3.3181	1.209
189.78	1.042	3.236	-3.3201	1.207
189.894	1.041	3.237	-3.3215	1.206
190.002	1.041	3.239	-3.3235	1.205
190.108	1.04	3.241	-3.3255	1.203
190.219	1.039	3.243	-3.3275	1.201
190.331	1.039	3.244	-3.3288	1.2
190.439	1.038	3.246	-3.3309	1.199
190.547	1.038	3.248	-3.3328	1.197
190.654	1.037	3.25	-3.3349	1.196
190.768	1.037	3.251	-3.3358	1.195
190.875	1.036	3.254	-3.3382	1.193
190.986	1.035	3.256	-3.3402	1.192
191.092	1.034	3.258	-3.3422	1.19
191.206	1.034	3.259	-3.3431	1.189
191.309	1.033	3.261	-3.3455	1.187
191.42	1.032	3.263	-3.3475	1.186
191.529	1.031	3.265	-3.3496	1.184
191.641	1.03	3.266	-3.3505	1.183
191.751	1.029	3.268	-3.3525	1.182
191.86	1.028	3.27	-3.3545	1.18
191.965	1.027	3.272	-3.3568	1.178
192.076	1.026	3.273	-3.3578	1.177
192.185	1.025	3.275	-3.3598	1.175
192.298	1.024	3.277	-3.3619	1.174
192.404	1.023	3.28	-3.3642	1.172
192.513	1.022	3.281	-3.3651	1.171
192.623	1.021	3.283	-3.3671	1.169
192.733	1.02	3.285	-3.3692	1.168
192.841	1.02	3.287	-3.3714	1.166
192.948	1.019	3.288	-3.3723	1.165
193.057	1.019	3.29	-3.3744	1.164
193.171	1.018	3.292	-3.3764	1.162
193.277	1.018	3.294	-3.3784	1.16
193.391	1.017	3.295	-3.3798	1.159
193.494	1.017	3.297	-3.3818	1.158
193.603	1.016	3.299	-3.3837	1.156
193.712	1.016	3.301	-3.3858	1.155
193.826	1.015	3.302	-3.3868	1.154
193.935	1.015	3.305	-3.3891	1.153
194.04	1.014	3.307	-3.3911	1.152
194.151	1.014	3.309	-3.3931	1.15
194.262	1.013	3.31	-3.3941	1.15
194.37	1.013	3.312	-3.3961	1.148
194.483	1.013	3.314	-3.3983	1.147
194.589	1.012	3.316	-3.4004	1.145
194.698	1.012	3.317	-3.4015	1.145
194.808	1.011	3.319	-3.4035	1.143
194.916	1.011	3.321	-3.4058	1.142
195.024	1.01	3.323	-3.4078	1.14
195.138	1.01	3.324	-3.4088	1.14
195.241	1.01	3.326	-3.4107	1.138
195.352	1.009	3.328	-3.4127	1.137
195.461	1.009	3.331	-3.4151	1.136
195.568	1.008	3.332	-3.4161	1.135
195.682	1.008	3.334	-3.4181	1.134
195.791	1.007	3.336	-3.4201	1.133
195.896	1.006	3.338	-3.4225	1.131
196.007	1.006	3.339	-3.4234	1.13
196.12	1.005	3.341	-3.4254	1.129
196.23	1.004	3.343	-3.4275	1.127
196.335	1.004	3.345	-3.4295	1.126
196.446	1.003	3.346	-3.4308	1.125
196.554	1.002	3.348	-3.4327	1.124
196.666	1.002	3.35	-3.4347	1.122
196.773	1.001	3.352	-3.4367	1.121
196.879	1.001	3.353	-3.4377	1.121
196.993	1	3.356	-3.4401	1.119
197.101	0.999	3.358	-3.4421	1.118
197.206	0.999	3.36	-3.4442	1.117
197.316	0.998	3.361	-3.4451	1.116
197.425	0.998	3.363	-3.4474	1.115
197.536	0.997	3.365	-3.4494	1.114
197.645	0.997	3.367	-3.4514	1.113
197.753	0.996	3.368	-3.4523	1.112
197.866	0.996	3.37	-3.4544	1.111
197.973	0.996	3.372	-3.4568	1.11
198.082	0.995	3.374	-3.4587	1.109
198.193	0.995	3.375	-3.4598	1.109
198.303	0.995	3.377	-3.4618	1.107
198.413	0.994	3.379	-3.4638	1.106
198.518	0.994	3.382	-3.466	1.105
198.629	0.994	3.383	-3.467	1.105
198.738	0.994	3.385	-3.469	1.104
198.85	0.994	3.387	-3.4711	1.103
198.954	0.994	3.389	-3.4734	1.102
199.066	0.994	3.39	-3.4743	1.101
199.177	0.994	3.392	-3.4763	1.1
199.285	0.994	3.394	-3.4783	1.099
199.39	0.994	3.396	-3.4803	1.098
199.504	0.994	3.397	-3.4817	1.098
199.612	0.994	3.399	-3.4837	1.097
199.72	0.994	3.401	-3.4857	1.096
199.827	0.994	3.403	-3.4877	1.095
199.942	0.994	3.404	-3.4887	1.094
200.045	0.994	3.407	-3.491	1.093
200.159	0.994	3.409	-3.493	1.092
200.264	0.994	3.411	-3.495	1.092
200.375	0.994	3.412	-3.496	1.091
200.488	0.994	3.414	-3.4984	1.09
200.591	0.994	3.416	-3.5004	1.089
200.701	0.994	3.418	-3.5024	1.088
200.812	0.994	3.419	-3.5034	1.088
200.924	0.994	3.421	-3.5054	1.087
201.029	0.994	3.423	-3.5076	1.085
201.137	0.994	3.425	-3.5096	1.084
201.252	0.994	3.426	-3.5107	1.084
201.36	0.994	3.428	-3.5126	1.083
201.468	0.994	3.431	-3.515	1.082
201.576	0.994	3.433	-3.517	1.081
201.683	0.993	3.434	-3.5181	1.08
201.796	0.993	3.436	-3.52	1.079
201.906	0.993	3.438	-3.522	1.078
202.011	0.993	3.44	-3.5243	1.077
202.125	0.993	3.441	-3.5253	1.077
202.235	0.993	3.443	-3.5273	1.076
202.343	0.992	3.445	-3.5293	1.074
202.448	0.992	3.447	-3.5313	1.073
202.559	0.992	3.448	-3.5327	1.072
202.672	0.991	3.45	-3.5346	1.071
202.781	0.991	3.452	-3.5367	1.07
202.884	0.991	3.454	-3.5387	1.069
202.996	0.991	3.456	-3.5399	1.069
203.108	0.99	3.458	-3.5419	1.068
203.218	0.99	3.46	-3.5439	1.067
203.323	0.99	3.462	-3.5459	1.066
203.435	0.99	3.463	-3.5469	1.066
203.543	0.989	3.465	-3.5493	1.065
203.651	0.989	3.467	-3.5513	1.065
203.76	0.989	3.469	-3.5534	1.064
203.872	0.989	3.47	-3.5543	1.064
203.976	0.988	3.472	-3.5563	1.063
204.09	0.988	3.474	-3.5587	1.062
204.196	0.988	3.476	-3.5606	1.062
204.31	0.988	3.477	-3.5616	1.061
204.413	0.987	3.479	-3.5636	1.06
204.527	0.987	3.482	-3.566	1.059
204.632	0.987	3.483	-3.5679	1.059
204.743	0.986	3.485	-3.569	1.058
204.85	0.986	3.486	-3.5709	1.057
204.96	0.986	3.489	-3.573	1.056
205.07	0.986	3.491	-3.5753	1.055
205.181	0.985	3.492	-3.5763	1.054
205.292	0.985	3.494	-3.5783	1.053
205.402	0.985	3.496	-3.5803	1.053
205.507	0.985	3.498	-3.5826	1.052
205.619	0.984	3.499	-3.5835	1.051
205.727	0.984	3.501	-3.5856	1.05
205.835	0.984	3.503	-3.5876	1.049
205.944	0.984	3.505	-3.5895	1.049
206.056	0.984	3.506	-3.5905	1.048
206.164	0.983	3.508	-3.5929	1.048
206.272	0.983	3.51	-3.5949	1.047
206.381	0.982	3.512	-3.5969	1.046
206.488	0.982	3.513	-3.5979	1.046
206.597	0.981	3.516	-3.6002	1.045
206.711	0.981	3.518	-3.6022	1.045
206.815	0.98	3.52	-3.6042	1.044
206.927	0.98	3.521	-3.6052	1.044
207.039	0.979	3.523	-3.6072	1.043
207.149	0.978	3.525	-3.6096	1.042
207.254	0.977	3.527	-3.6116	1.042
207.365	0.977	3.528	-3.6126	1.041
207.473	0.976	3.53	-3.6146	1.041
207.586	0.976	3.532	-3.6169	1.04
207.691	0.975	3.535	-3.6189	1.039
207.798	0.975	3.536	-3.6199	1.039
207.91	0.974	3.537	-3.6219	1.038
208.021	0.974	3.54	-3.6242	1.038
208.128	0.973	3.542	-3.6262	1.037
208.235	0.973	3.543	-3.6272	1.037
208.349	0.972	3.545	-3.6292	1.036
208.457	0.971	3.547	-3.6312	1.035
208.563	0.971	3.549	-3.6336	1.034
208.677	0.97	3.55	-3.6346	1.034
208.787	0.969	3.552	-3.6366	1.033
208.895	0.968	3.554	-3.6385	1.032
209	0.968	3.556	-3.6405	1.031
209.113	0.967	3.557	-3.6418	1.03
209.223	0.967	3.559	-3.6438	1.029
209.333	0.966	3.561	-3.6458	1.028
209.438	0.965	3.563	-3.6478	1.027
209.549	0.964	3.564	-3.6488	1.026
209.657	0.964	3.567	-3.6512	1.025
209.77	0.963	3.569	-3.6532	1.024
209.873	0.963	3.571	-3.6552	1.023
209.986	0.962	3.572	-3.6561	1.022
210.095	0.962	3.574	-3.6582	1.021
210.206	0.962	3.576	-3.6605	1.02
210.311	0.961	3.578	-3.6626	1.02
210.425	0.961	3.579	-3.6635	1.019
210.533	0.961	3.581	-3.6655	1.019
210.641	0.96	3.583	-3.6678	1.018
210.747	0.96	3.585	-3.6699	1.018
210.862	0.96	3.586	-3.6708	1.017
210.971	0.959	3.588	-3.6729	1.017
211.075	0.959	3.591	-3.6752	1.016
211.184	0.959	3.593	-3.6772	1.016
211.298	0.958	3.594	-3.6782	1.015
211.408	0.958	3.596	-3.6802	1.015
211.518	0.957	3.598	-3.6822	1.014
211.623	0.957	3.6	-3.6845	1.014
211.734	0.957	3.601	-3.6856	1.013
211.842	0.956	3.603	-3.6875	1.013
211.949	0.956	3.605	-3.6895	1.013
212.061	0.955	3.607	-3.6918	1.012
212.17	0.955	3.608	-3.6928	1.012
212.281	0.955	3.61	-3.6948	1.011
212.389	0.954	3.612	-3.6967	1.011
212.497	0.954	3.614	-3.6987	1.01
212.604	0.954	3.615	-3.6998	1.01
212.713	0.953	3.618	-3.7021	1.01
212.827	0.953	3.62	-3.7041	1.009
212.931	0.952	3.622	-3.7061	1.009
213.047	0.952	3.623	-3.7071	1.008
213.15	0.951	3.625	-3.7095	1.008
213.261	0.951	3.627	-3.7115	1.007
213.37	0.95	3.629	-3.7135	1.006
213.481	0.95	3.63	-3.7145	1.006
213.591	0.949	3.632	-3.7165	1.005
213.699	0.949	3.634	-3.7188	1.004
213.805	0.948	3.636	-3.7208	1.004
213.917	0.948	3.637	-3.7218	1.003
214.028	0.948	3.639	-3.7238	1.002
214.138	0.947	3.641	-3.7258	1.002
214.243	0.947	3.644	-3.7282	1.001
214.354	0.947	3.645	-3.7292	1.001
214.463	0.946	3.647	-3.7312	1
214.569	0.946	3.649	-3.7332	0.999
214.68	0.945	3.651	-3.7354	0.999
214.792	0.945	3.652	-3.7365	0.998
214.897	0.944	3.654	-3.7384	0.998
215.008	0.944	3.656	-3.7404	0.997
215.116	0.943	3.658	-3.7424	0.997
215.23	0.943	3.659	-3.7439	0.996
215.338	0.943	3.661	-3.7458	0.996
215.446	0.943	3.663	-3.7478	0.996
[truncated: 576 more rows]
