# Supplementary material for: Research on the Mechanical Properties of EPS Lightweight Soil Mixed with Fly Ash
Source: Polymers (Basel). 2024 Dec 18;16(24):3517. doi: 10.3390/polym16243517 (PMC11678610; doi:10.3390/polym16243517)
Supplement: Supplementary file 1 [file polymers-16-03517-s001.zip › polymers-3283519-supplementary-final/raw data/EPS0.5%, curing agent content 20%,replace proportion 30%.xls]

## Sheet: Sheet1
试件批号	1
钢号	1
试验日期	2023/12/14
试验人	XDD
试件形状
尺寸(mm)	39.1
So(mm^2)	1200.73
标距倍率
Lo(mm)	80
引伸计标距	50
Lu(mm)
A(%)	/
断面尺寸
Su(mm^2)
Z(%)	/
Fm(kN)	1.92
Rm(MPa)	1
FeH(kN)	2.51
ReH(MPa)	2
FeL(kN)	1.92
ReL(MPa)	1
Fp(kN)	2.23
Rp(MPa)	2
Ft(kN)	0.05
Rt(MPa)
E(GPa)	0.09
屈强比	1.00
强屈比	1.00
At(%)	/
Agt(%)	7
时间(秒)	力(kN)	变形(mm)	位移(mm)	扩展
0	0	0	-0.0009	0
0.115	0	0	-0.0015	0
0.229	0	0	-0.0021	0
0.339	0	0	-0.0032	0
0.446	0	0	-0.0047	0
0.554	0	0	-0.0069	0
0.663	0	0	-0.0079	0
0.77	0	0	-0.0104	0
0.88	0	0	-0.013	0
0.988	0	0	-0.0161	0
1.102	0	0	-0.0183	0
1.21	0.001	0.002	-0.0217	0.001
1.316	0.001	0.007	-0.0257	0.001
1.426	0.001	0.013	-0.0299	0.001
1.538	0.001	0.017	-0.0323	0.001
1.646	0.001	0.02	-0.0377	0.001
1.755	0.001	0.024	-0.0427	0.001
1.863	0.001	0.029	-0.0481	0.001
1.977	0.001	0.034	-0.0508	0.001
2.084	0.001	0.036	-0.057	0.001
2.192	0.001	0.04	-0.0622	0.001
2.301	0.001	0.045	-0.0671	0.001
2.408	0.001	0.049	-0.0699	0.001
2.517	0.001	0.052	-0.0749	0.001
2.629	0.001	0.056	-0.0807	0.001
2.735	0.001	0.06	-0.0856	0.001
2.846	0.001	0.064	-0.0879	0.001
2.96	0.001	0.066	-0.0926	0.001
3.065	0.001	0.07	-0.0974	0.001
3.174	0.002	0.074	-0.1028	0.002
3.285	0.002	0.078	-0.1051	0.002
3.395	0.002	0.08	-0.1095	0.002
3.505	0.002	0.085	-0.1142	0.002
3.611	0.002	0.088	-0.1192	0.002
3.718	0.002	0.092	-0.1213	0.002
3.83	0.002	0.094	-0.1258	0.002
3.943	0.002	0.098	-0.1301	0.002
4.047	0.002	0.102	-0.1341	0.002
4.159	0.002	0.105	-0.137	0.002
4.267	0.002	0.107	-0.1411	0.002
4.373	0.002	0.11	-0.1451	0.002
4.483	0.002	0.114	-0.1491	0.002
4.597	0.002	0.118	-0.1512	0.002
4.705	0.002	0.12	-0.1557	0.002
4.815	0.002	0.123	-0.1597	0.002
4.921	0.002	0.126	-0.1635	0.002
5.03	0.002	0.13	-0.1655	0.002
5.143	0.002	0.132	-0.1699	0.002
5.251	0.002	0.135	-0.1736	0.002
5.356	0.003	0.138	-0.1774	0.003
5.467	0.003	0.142	-0.1792	0.003
5.58	0.003	0.144	-0.1828	0.003
5.69	0.003	0.147	-0.187	0.003
5.793	0.003	0.15	-0.1905	0.003
5.904	0.004	0.153	-0.1922	0.004
6.015	0.004	0.155	-0.1958	0.004
6.12	0.004	0.158	-0.1999	0.004
6.231	0.005	0.161	-0.2031	0.005
6.343	0.005	0.164	-0.205	0.005
6.451	0.005	0.166	-0.2083	0.005
6.557	0.006	0.169	-0.2117	0.006
6.668	0.006	0.172	-0.2155	0.006
6.781	0.006	0.175	-0.2171	0.006
6.889	0.006	0.177	-0.2204	0.006
6.997	0.006	0.179	-0.2237	0.006
7.103	0.006	0.183	-0.2268	0.006
7.214	0.006	0.186	-0.2289	0.006
7.327	0.006	0.187	-0.2321	0.006
7.435	0.006	0.19	-0.2353	0.006
7.541	0.006	0.193	-0.2383	0.006
7.652	0.007	0.196	-0.2398	0.007
7.758	0.007	0.197	-0.2435	0.007
7.873	0.007	0.2	-0.2465	0.007
7.978	0.007	0.203	-0.2495	0.007
8.089	0.007	0.206	-0.251	0.007
8.199	0.007	0.207	-0.2544	0.007
8.305	0.007	0.21	-0.2573	0.007
8.417	0.007	0.213	-0.2603	0.007
8.526	0.007	0.215	-0.2617	0.007
8.637	0.007	0.217	-0.2646	0.007
8.745	0.007	0.22	-0.268	0.007
8.85	0.007	0.222	-0.2708	0.007
8.96	0.007	0.225	-0.2722	0.007
9.072	0.008	0.226	-0.2751	0.008
9.18	0.008	0.229	-0.2779	0.008
9.289	0.008	0.232	-0.281	0.008
9.396	0.008	0.234	-0.2825	0.008
9.505	0.008	0.235	-0.2851	0.008
9.619	0.008	0.238	-0.2879	0.008
9.724	0.008	0.241	-0.291	0.008
9.836	0.008	0.243	-0.2925	0.008
9.942	0.008	0.245	-0.2951	0.008
10.052	0.008	0.247	-0.2977	0.008
10.161	0.009	0.25	-0.3004	0.009
10.272	0.009	0.252	-0.3022	0.009
10.384	0.009	0.254	-0.3047	0.009
10.488	0.009	0.256	-0.3074	0.009
10.599	0.009	0.259	-0.3099	0.009
10.711	0.009	0.261	-0.3115	0.009
10.816	0.009	0.263	-0.3143	0.009
10.927	0.009	0.265	-0.3168	0.009
11.035	0.009	0.268	-0.3194	0.009
11.144	0.01	0.27	-0.3206	0.01
11.255	0.01	0.271	-0.3235	0.01
11.366	0.01	0.274	-0.3261	0.01
11.472	0.01	0.276	-0.3285	0.01
11.586	0.01	0.279	-0.3298	0.01
11.689	0.011	0.28	-0.3327	0.011
11.803	0.011	0.282	-0.3352	0.011
11.908	0.011	0.285	-0.3377	0.011
12.021	0.012	0.287	-0.3388	0.012
12.126	0.012	0.289	-0.3413	0.012
12.236	0.012	0.291	-0.3441	0.012
12.347	0.012	0.293	-0.3466	0.012
12.458	0.012	0.295	-0.3478	0.012
12.566	0.012	0.297	-0.3501	0.012
12.672	0.013	0.299	-0.3525	0.013
12.783	0.013	0.302	-0.3553	0.013
12.894	0.013	0.304	-0.3565	0.013
13.005	0.013	0.305	-0.3589	0.013
13.113	0.014	0.308	-0.3612	0.014
13.218	0.014	0.31	-0.3636	0.014
13.332	0.014	0.312	-0.3651	0.014
13.44	0.014	0.313	-0.3675	0.014
13.55	0.014	0.315	-0.3698	0.014
13.656	0.015	0.318	-0.3721	0.015
13.77	0.015	0.32	-0.3737	0.015
13.879	0.015	0.321	-0.376	0.015
13.987	0.015	0.324	-0.3783	0.015
14.092	0.016	0.326	-0.3806	0.016
14.204	0.016	0.328	-0.3817	0.016
14.31	0.016	0.329	-0.3845	0.016
14.42	0.017	0.332	-0.3867	0.017
14.528	0.017	0.334	-0.389	0.017
14.642	0.017	0.336	-0.3901	0.017
14.75	0.017	0.338	-0.3923	0.017
14.856	0.018	0.34	-0.395	0.018
14.965	0.018	0.342	-0.3973	0.018
15.078	0.018	0.344	-0.3983	0.018
15.186	0.019	0.345	-0.4005	0.019
15.295	0.019	0.348	-0.4032	0.019
15.403	0.019	0.35	-0.4053	0.019
15.517	0.02	0.352	-0.4064	0.02
15.625	0.02	0.353	-0.4087	0.02
15.733	0.021	0.356	-0.411	0.021
15.839	0.021	0.358	-0.4135	0.021
15.954	0.021	0.36	-0.4146	0.021
16.058	0.022	0.361	-0.4168	0.022
16.172	0.022	0.363	-0.419	0.022
16.277	0.023	0.366	-0.4216	0.023
16.388	0.023	0.368	-0.4227	0.023
16.501	0.023	0.369	-0.4249	0.023
16.605	0.024	0.371	-0.427	0.024
16.713	0.024	0.373	-0.4291	0.024
16.827	0.024	0.376	-0.4307	0.024
16.935	0.024	0.377	-0.4328	0.024
17.041	0.025	0.379	-0.4349	0.025
17.152	0.025	0.381	-0.4371	0.025
17.262	0.025	0.383	-0.4382	0.025
17.373	0.026	0.384	-0.4407	0.026
17.481	0.026	0.387	-0.4428	0.026
17.589	0.027	0.389	-0.445	0.027
17.696	0.027	0.391	-0.4461	0.027
17.81	0.027	0.392	-0.4486	0.027
17.914	0.028	0.394	-0.4507	0.028
18.026	0.028	0.396	-0.4528	0.028
18.139	0.028	0.399	-0.4539	0.028
18.242	0.029	0.4	-0.456	0.029
18.356	0.029	0.402	-0.4585	0.029
18.461	0.029	0.404	-0.4606	0.029
18.572	0.03	0.406	-0.4617	0.03
18.685	0.03	0.407	-0.4638	0.03
18.788	0.03	0.409	-0.4664	0.03
18.899	0.031	0.412	-0.4683	0.031
19.011	0.031	0.414	-0.4694	0.031
19.119	0.032	0.415	-0.4715	0.032
19.225	0.032	0.417	-0.4736	0.032
19.336	0.033	0.419	-0.4761	0.033
19.448	0.033	0.421	-0.4772	0.033
19.556	0.033	0.422	-0.4792	0.033
19.666	0.034	0.425	-0.4813	0.034
19.771	0.034	0.427	-0.4834	0.034
19.885	0.034	0.429	-0.4848	0.034
19.992	0.035	0.43	-0.487	0.035
20.103	0.035	0.432	-0.489	0.035
20.209	0.036	0.434	-0.491	0.036
20.323	0.036	0.436	-0.4921	0.036
20.426	0.036	0.437	-0.4945	0.036
20.54	0.037	0.439	-0.4966	0.037
20.645	0.037	0.441	-0.4988	0.037
20.756	0.037	0.444	-0.4998	0.037
20.869	0.037	0.445	-0.5021	0.037
20.977	0.038	0.447	-0.5042	0.038
21.081	0.038	0.449	-0.5064	0.038
21.192	0.039	0.451	-0.5074	0.039
21.302	0.039	0.452	-0.5094	0.039
21.415	0.039	0.454	-0.5118	0.039
21.521	0.04	0.457	-0.5138	0.04
21.63	0.04	0.459	-0.5149	0.04
21.741	0.04	0.46	-0.5169	0.04
21.849	0.041	0.462	-0.5194	0.041
21.957	0.041	0.464	-0.5215	0.041
22.069	0.041	0.466	-0.5226	0.041
22.177	0.041	0.467	-0.5246	0.041
22.286	0.042	0.469	-0.5266	0.042
22.391	0.042	0.472	-0.5289	0.042
22.502	0.042	0.473	-0.5299	0.042
22.616	0.042	0.475	-0.532	0.042
22.721	0.043	0.477	-0.5341	0.043
22.83	0.043	0.479	-0.5365	0.043
22.941	0.043	0.481	-0.5375	0.043
23.051	0.043	0.482	-0.5396	0.043
23.161	0.044	0.484	-0.5416	0.044
23.266	0.044	0.486	-0.5437	0.044
23.377	0.044	0.488	-0.5447	0.044
23.486	0.044	0.489	-0.5471	0.044
23.599	0.044	0.491	-0.5491	0.044
23.705	0.044	0.494	-0.5512	0.044
23.814	0.044	0.496	-0.5522	0.044
23.925	0.045	0.497	-0.5545	0.045
24.032	0.045	0.499	-0.5566	0.045
24.141	0.045	0.501	-0.5587	0.045
24.248	0.045	0.503	-0.5597	0.045
24.361	0.045	0.505	-0.5617	0.045
24.469	0.045	0.507	-0.564	0.045
24.575	0.045	0.508	-0.566	0.045
24.686	0.045	0.511	-0.5671	0.045
24.799	0.045	0.513	-0.5691	0.045
24.907	0.046	0.515	-0.5715	0.046
25.012	0.046	0.516	-0.5735	0.046
25.123	0.046	0.518	-0.5746	0.046
25.236	0.046	0.52	-0.5766	0.046
25.34	0.046	0.522	-0.5787	0.046
25.451	0.046	0.523	-0.581	0.046
25.562	0.046	0.525	-0.5819	0.046
25.672	0.047	0.527	-0.584	0.047
25.782	0.047	0.53	-0.5861	0.047
25.887	0.047	0.531	-0.5885	0.047
25.999	0.047	0.533	-0.5894	0.047
26.107	0.048	0.535	-0.5915	0.048
26.213	0.048	0.537	-0.5935	0.048
26.323	0.048	0.538	-0.5955	0.048
26.437	0.049	0.54	-0.5965	0.049
26.545	0.049	0.542	-0.5989	0.049
26.653	0.049	0.544	-0.6008	0.049
26.759	0.05	0.545	-0.603	0.05
26.87	0.05	0.547	-0.6043	0.05
26.983	0.051	0.549	-0.6063	0.051
27.089	0.051	0.551	-0.6084	0.051
27.197	0.051	0.552	-0.6103	0.051
27.308	0.052	0.555	-0.6113	0.052
27.419	0.052	0.557	-0.6133	0.052
27.529	0.053	0.559	-0.6157	0.053
27.634	0.053	0.56	-0.6177	0.053
27.745	0.053	0.562	-0.6188	0.053
27.854	0.054	0.564	-0.6207	0.054
27.96	0.055	0.566	-0.6232	0.055
28.07	0.055	0.567	-0.6251	0.055
28.182	0.056	0.569	-0.6261	0.056
28.293	0.056	0.572	-0.6281	0.056
28.401	0.057	0.574	-0.6301	0.057
28.506	0.058	0.575	-0.6326	0.058
28.616	0.058	0.577	-0.6335	0.058
28.728	0.059	0.579	-0.6356	0.059
28.836	0.059	0.581	-0.6375	0.059
28.945	0.06	0.582	-0.6399	0.06
29.058	0.06	0.584	-0.6409	0.06
29.166	0.061	0.586	-0.6429	0.061
29.274	0.061	0.588	-0.6449	0.061
29.382	0.062	0.589	-0.6469	0.062
29.491	0.062	0.591	-0.6479	0.062
29.603	0.063	0.593	-0.6503	0.063
29.713	0.063	0.595	-0.6523	0.063
29.818	0.064	0.597	-0.6544	0.064
29.929	0.064	0.599	-0.6553	0.064
30.04	0.065	0.601	-0.6577	0.065
30.15	0.065	0.603	-0.6597	0.065
30.253	0.066	0.604	-0.6616	0.066
30.368	0.066	0.606	-0.6626	0.066
30.477	0.067	0.608	-0.665	0.067
30.585	0.068	0.61	-0.667	0.068
30.69	0.068	0.611	-0.669	0.068
30.8	0.069	0.613	-0.6701	0.069
30.911	0.069	0.615	-0.672	0.069
31.022	0.07	0.617	-0.6744	0.07
31.127	0.071	0.618	-0.6764	0.071
31.241	0.071	0.62	-0.6774	0.071
31.351	0.072	0.623	-0.6794	0.072
31.457	0.073	0.625	-0.6814	0.073
31.566	0.074	0.626	-0.6839	0.074
31.673	0.075	0.628	-0.6848	0.075
31.782	0.076	0.63	-0.6867	0.076
31.891	0.077	0.632	-0.6888	0.077
32.002	0.077	0.633	-0.6911	0.077
32.11	0.078	0.635	-0.6921	0.078
32.222	0.078	0.637	-0.6941	0.078
32.328	0.079	0.639	-0.6962	0.079
32.437	0.08	0.64	-0.6981	0.08
32.552	0.08	0.642	-0.6995	0.08
32.66	0.081	0.644	-0.7015	0.081
32.768	0.082	0.647	-0.7034	0.082
32.876	0.083	0.648	-0.7055	0.083
32.983	0.083	0.65	-0.7065	0.083
33.097	0.084	0.652	-0.7089	0.084
33.204	0.084	0.654	-0.7109	0.084
33.313	0.085	0.655	-0.7129	0.085
33.42	0.085	0.657	-0.7139	0.085
33.532	0.085	0.659	-0.7161	0.085
33.644	0.086	0.661	-0.7181	0.086
33.75	0.086	0.662	-0.7201	0.086
33.864	0.086	0.665	-0.7211	0.086
33.967	0.087	0.666	-0.7232	0.087
34.081	0.087	0.669	-0.7256	0.087
34.185	0.087	0.669	-0.7276	0.087
34.299	0.087	0.672	-0.7286	0.087
34.409	0.088	0.674	-0.7306	0.088
34.518	0.088	0.676	-0.7326	0.088
34.623	0.088	0.677	-0.7349	0.088
34.735	0.088	0.679	-0.7358	0.088
34.843	0.088	0.681	-0.7379	0.088
34.956	0.089	0.683	-0.7399	0.089
35.061	0.089	0.684	-0.7423	0.089
35.171	0.089	0.686	-0.7433	0.089
35.282	0.09	0.688	-0.7452	0.09
35.39	0.09	0.691	-0.7472	0.09
35.498	0.09	0.691	-0.7495	0.09
35.605	0.09	0.693	-0.7506	0.09
35.719	0.091	0.695	-0.7525	0.091
35.827	0.091	0.697	-0.7546	0.091
35.933	0.091	0.699	-0.7566	0.091
36.047	0.091	0.701	-0.7576	0.091
36.157	0.091	0.703	-0.7599	0.091
36.263	0.091	0.705	-0.7619	0.091
36.369	0.092	0.706	-0.7639	0.092
36.481	0.092	0.708	-0.7649	0.092
36.588	0.092	0.71	-0.7672	0.092
36.702	0.092	0.712	-0.7692	0.092
36.807	0.092	0.713	-0.7712	0.092
36.918	0.093	0.716	-0.7722	0.093
37.027	0.093	0.718	-0.7741	0.093
37.14	0.093	0.72	-0.7766	0.093
37.243	0.093	0.721	-0.7786	0.093
37.355	0.093	0.723	-0.7796	0.093
37.466	0.094	0.725	-0.7816	0.094
37.573	0.094	0.727	-0.7839	0.094
37.682	0.095	0.728	-0.7859	0.095
37.789	0.095	0.73	-0.7869	0.095
37.898	0.095	0.732	-0.7889	0.095
38.012	0.096	0.734	-0.7909	0.096
38.118	0.096	0.735	-0.7932	0.096
38.23	0.097	0.737	-0.7942	0.097
38.34	0.097	0.739	-0.7963	0.097
38.448	0.098	0.742	-0.7983	0.098
38.554	0.099	0.743	-0.8002	0.099
38.667	0.099	0.745	-0.8016	0.099
38.777	0.1	0.747	-0.8036	0.1
38.887	0.101	0.749	-0.8056	0.101
38.992	0.101	0.75	-0.8076	0.101
39.103	0.102	0.752	-0.8089	0.102
39.209	0.102	0.754	-0.8109	0.102
39.318	0.103	0.756	-0.8129	0.103
39.43	0.104	0.757	-0.8149	0.104
39.536	0.104	0.759	-0.8159	0.104
39.65	0.104	0.761	-0.8183	0.104
39.758	0.105	0.763	-0.8203	0.105
39.866	0.105	0.764	-0.8223	0.105
39.973	0.106	0.767	-0.8233	0.106
40.082	0.106	0.768	-0.8256	0.106
40.196	0.107	0.77	-0.8275	0.107
40.302	0.107	0.772	-0.8296	0.107
40.416	0.108	0.773	-0.8306	0.108
40.519	0.108	0.776	-0.8326	0.108
40.63	0.109	0.778	-0.835	0.109
40.739	0.109	0.779	-0.837	0.109
40.849	0.11	0.781	-0.8379	0.11
40.955	0.111	0.783	-0.84	0.111
41.07	0.112	0.785	-0.8419	0.112
41.175	0.112	0.786	-0.8442	0.112
41.285	0.113	0.788	-0.8453	0.113
41.397	0.114	0.79	-0.8473	0.114
41.507	0.114	0.793	-0.8492	0.114
41.611	0.115	0.793	-0.8516	0.115
41.723	0.116	0.795	-0.8526	0.116
41.834	0.116	0.798	-0.8547	0.116
41.942	0.117	0.8	-0.8565	0.117
42.047	0.117	0.801	-0.8586	0.117
42.157	0.118	0.803	-0.8599	0.118
42.266	0.118	0.805	-0.8619	0.118
42.377	0.119	0.807	-0.8639	0.119
42.486	0.119	0.808	-0.8659	0.119
42.6	0.12	0.81	-0.8668	0.12
42.709	0.12	0.812	-0.8692	0.12
42.814	0.12	0.814	-0.8712	0.12
42.923	0.121	0.815	-0.8732	0.121
43.034	0.121	0.818	-0.8742	0.121
43.144	0.121	0.82	-0.8763	0.121
43.254	0.122	0.821	-0.8786	0.122
43.359	0.122	0.822	-0.8806	0.122
43.47	0.123	0.825	-0.8816	0.123
43.579	0.123	0.827	-0.8835	0.123
43.686	0.124	0.829	-0.8859	0.124
43.795	0.124	0.83	-0.8879	0.124
43.907	0.125	0.832	-0.889	0.125
44.018	0.125	0.834	-0.8909	0.125
44.126	0.126	0.836	-0.8932	0.126
44.231	0.126	0.837	-0.8952	0.126
44.341	0.127	0.839	-0.8963	0.127
44.45	0.127	0.841	-0.8983	0.127
44.561	0.128	0.843	-0.9002	0.128
44.668	0.128	0.844	-0.9025	0.128
44.782	0.128	0.846	-0.9036	0.128
44.892	0.129	0.848	-0.9055	0.129
45	0.129	0.851	-0.9075	0.129
45.105	0.129	0.852	-0.9095	0.129
45.216	0.13	0.854	-0.9109	0.13
45.328	0.13	0.856	-0.9129	0.13
45.438	0.131	0.858	-0.9149	0.131
45.543	0.131	0.859	-0.9169	0.131
45.654	0.132	0.861	-0.9181	0.132
45.765	0.132	0.863	-0.9202	0.132
45.875	0.133	0.865	-0.9222	0.133
45.98	0.134	0.866	-0.9242	0.134
46.092	0.135	0.868	-0.9252	0.135
46.2	0.135	0.871	-0.9276	0.135
46.306	0.136	0.872	-0.9296	0.136
46.417	0.137	0.873	-0.9315	0.137
46.524	0.139	0.876	-0.9326	0.139
46.634	0.139	0.878	-0.9345	0.139
46.745	0.14	0.88	-0.9368	0.14
46.853	0.142	0.881	-0.9388	0.142
46.967	0.143	0.883	-0.9398	0.143
47.07	0.144	0.885	-0.9418	0.144
47.184	0.145	0.887	-0.9442	0.145
47.289	0.146	0.888	-0.9462	0.146
47.4	0.148	0.89	-0.9472	0.148
47.513	0.148	0.892	-0.9492	0.148
47.616	0.15	0.894	-0.9512	0.15
47.726	0.151	0.895	-0.9535	0.151
47.837	0.153	0.897	-0.9545	0.153
47.949	0.153	0.899	-0.9565	0.153
48.059	0.155	0.902	-0.9585	0.155
48.164	0.156	0.903	-0.9608	0.156
48.276	0.158	0.905	-0.9618	0.158
48.386	0.158	0.907	-0.9638	0.158
48.494	0.16	0.909	-0.9658	0.16
48.599	0.161	0.91	-0.9678	0.161
48.713	0.163	0.912	-0.9688	0.163
48.821	0.164	0.914	-0.9712	0.164
48.929	0.165	0.916	-0.9732	0.165
49.038	0.167	0.917	-0.9752	0.167
49.145	0.169	0.919	-0.9762	0.169
49.254	0.17	0.921	-0.9785	0.17
49.366	0.172	0.923	-0.9805	0.172
49.475	0.172	0.924	-0.9825	0.172
49.586	0.174	0.927	-0.9835	0.174
49.696	0.176	0.929	-0.9854	0.176
49.806	0.178	0.931	-0.9878	0.178
49.909	0.179	0.932	-0.9899	0.179
50.023	0.181	0.934	-0.9909	0.181
50.131	0.182	0.936	-0.9928	0.182
50.237	0.184	0.938	-0.9952	0.184
50.348	0.185	0.939	-0.9971	0.185
50.455	0.186	0.941	-0.9981	0.186
50.569	0.188	0.943	-1.0001	0.188
50.677	0.189	0.945	-1.0021	0.189
50.785	0.19	0.946	-1.0045	0.19
50.892	0.191	0.948	-1.0055	0.191
51.006	0.192	0.95	-1.0074	0.192
51.115	0.194	0.953	-1.0095	0.194
51.221	0.194	0.954	-1.0115	0.194
51.335	0.196	0.956	-1.0128	0.196
51.439	0.197	0.958	-1.0148	0.197
51.553	0.198	0.96	-1.0167	0.198
51.658	0.199	0.961	-1.0187	0.199
51.771	0.2	0.963	-1.0201	0.2
51.881	0.201	0.965	-1.0221	0.201
51.991	0.202	0.967	-1.0241	0.202
52.096	0.203	0.968	-1.0261	0.203
52.207	0.203	0.97	-1.0271	0.203
52.318	0.204	0.972	-1.0295	0.204
52.428	0.204	0.974	-1.0315	0.204
52.533	0.204	0.975	-1.0334	0.204
52.645	0.204	0.978	-1.0344	0.204
52.752	0.205	0.98	-1.0364	0.205
52.859	0.205	0.982	-1.0389	0.205
52.97	0.205	0.983	-1.0408	0.205
53.077	0.206	0.985	-1.0418	0.206
53.191	0.206	0.987	-1.0438	0.206
53.299	0.206	0.989	-1.0461	0.206
53.406	0.206	0.99	-1.0481	0.206
53.52	0.207	0.992	-1.0492	0.207
53.623	0.207	0.994	-1.0512	0.207
53.732	0.208	0.996	-1.0534	0.208
53.841	0.208	0.997	-1.0554	0.208
53.955	0.209	0.999	-1.0564	0.209
54.065	0.209	1.002	-1.0584	0.209
54.175	0.21	1.004	-1.0603	0.21
54.28	0.21	1.006	-1.0628	0.21
54.39	0.211	1.008	-1.0638	0.211
54.5	0.212	1.009	-1.0658	0.212
54.606	0.212	1.011	-1.0677	0.212
54.715	0.213	1.013	-1.0698	0.213
54.827	0.214	1.016	-1.0707	0.214
54.938	0.214	1.017	-1.073	0.214
55.046	0.214	1.019	-1.075	0.214
55.154	0.215	1.021	-1.077	0.215
55.261	0.216	1.023	-1.078	0.216
55.375	0.216	1.024	-1.0804	0.216
55.484	0.217	1.026	-1.0824	0.217
55.59	0.217	1.028	-1.0844	0.217
55.704	0.218	1.03	-1.0854	0.218
55.808	0.219	1.031	-1.0877	0.219
55.921	0.219	1.033	-1.0897	0.219
56.026	0.22	1.035	-1.0917	0.22
56.137	0.221	1.037	-1.0928	0.221
56.25	0.222	1.038	-1.0947	0.222
56.353	0.222	1.041	-1.0971	0.222
56.462	0.223	1.043	-1.0991	0.223
56.573	0.224	1.045	-1.1001	0.224
56.685	0.225	1.046	-1.1021	0.225
56.795	0.226	1.048	-1.104	0.226
56.9	0.227	1.05	-1.1064	0.227
57.012	0.228	1.052	-1.1074	0.228
57.12	0.23	1.053	-1.1094	0.23
57.226	0.23	1.055	-1.1113	0.23
57.337	0.232	1.057	-1.1137	0.232
57.45	0.233	1.059	-1.1147	0.233
57.554	0.234	1.06	-1.1167	0.234
57.668	0.235	1.062	-1.1187	0.235
57.772	0.237	1.064	-1.1207	0.237
57.887	0.238	1.067	-1.1221	0.238
57.997	0.239	1.068	-1.1241	0.239
58.102	0.24	1.07	-1.126	0.24
58.211	0.242	1.072	-1.1281	0.242
58.322	0.243	1.074	-1.129	0.243
58.432	0.244	1.076	-1.1313	0.244
58.542	0.245	1.078	-1.1333	0.245
58.648	0.246	1.08	-1.1353	0.246
58.759	0.248	1.081	-1.1363	0.248
58.867	0.249	1.083	-1.1387	0.249
58.979	0.25	1.085	-1.1407	0.25
59.084	0.251	1.087	-1.1427	0.251
59.196	0.252	1.088	-1.1437	0.252
59.304	0.253	1.09	-1.1457	0.253
59.41	0.254	1.093	-1.148	0.254
59.522	0.255	1.095	-1.15	0.255
59.629	0.256	1.096	-1.151	0.256
59.738	0.257	1.098	-1.153	0.257
59.852	0.257	1.1	-1.1553	0.257
59.958	0.258	1.102	-1.1573	0.258
60.072	0.259	1.103	-1.1583	0.259
60.239	0.26	1.105	-1.161	0.26
60.351	0.26	1.107	-1.1634	0.26
60.461	0.261	1.109	-1.1654	0.261
60.568	0.262	1.11	-1.1674	0.262
60.677	0.263	1.112	-1.1684	0.263
60.788	0.263	1.114	-1.1706	0.263
60.895	0.264	1.116	-1.1726	0.264
61.003	0.265	1.117	-1.1746	0.265
61.117	0.266	1.119	-1.1756	0.266
61.22	0.267	1.121	-1.178	0.267
61.331	0.267	1.124	-1.1799	0.267
61.44	0.268	1.125	-1.1819	0.268
61.552	0.269	1.127	-1.1829	0.269
61.662	0.269	1.129	-1.1849	0.269
61.77	0.27	1.131	-1.1873	0.27
61.875	0.27	1.132	-1.1893	0.27
61.986	0.271	1.134	-1.1902	0.271
62.099	0.271	1.136	-1.1922	0.271
62.209	0.271	1.138	-1.1942	0.271
62.314	0.272	1.139	-1.1966	0.272
62.425	0.273	1.141	-1.1976	0.273
62.531	0.273	1.144	-1.1996	0.273
62.64	0.274	1.146	-1.2017	0.274
62.752	0.275	1.147	-1.204	0.275
62.858	0.276	1.149	-1.205	0.276
62.97	0.277	1.151	-1.207	0.277
63.076	0.278	1.153	-1.209	0.278
63.187	0.279	1.154	-1.211	0.279
63.301	0.28	1.156	-1.2123	0.28
63.404	0.281	1.158	-1.2143	0.281
63.517	0.282	1.16	-1.2163	0.282
63.622	0.284	1.161	-1.2183	0.284
63.733	0.285	1.163	-1.2196	0.285
63.841	0.286	1.165	-1.2216	0.286
63.952	0.287	1.167	-1.2236	0.287
64.061	0.289	1.169	-1.2256	0.289
64.171	0.29	1.17	-1.2267	0.29
64.277	0.291	1.172	-1.2289	0.291
64.392	0.292	1.175	-1.2309	0.292
64.497	0.294	1.176	-1.2329	0.294
64.608	0.295	1.178	-1.2339	0.295
64.718	0.296	1.18	-1.2359	0.296
64.824	0.298	1.182	-1.2382	0.298
64.933	0.299	1.183	-1.2402	0.299
65.045	0.301	1.185	-1.2413	0.301
65.156	0.302	1.187	-1.2433	0.302
65.266	0.303	1.189	-1.2452	0.303
65.371	0.305	1.19	-1.2475	0.305
65.483	0.306	1.192	-1.2485	0.306
65.591	0.307	1.194	-1.2506	0.307
65.699	0.308	1.196	-1.2525	0.308
65.807	0.31	1.197	-1.2549	0.31
65.921	0.312	1.199	-1.2559	0.312
66.029	0.312	1.202	-1.2579	0.312
66.137	0.314	1.204	-1.2599	0.314
66.243	0.315	1.205	-1.2619	0.315
66.357	0.317	1.207	-1.2629	0.317
66.467	0.318	1.209	-1.2652	0.318
66.575	0.32	1.211	-1.2672	0.32
66.68	0.321	1.212	-1.2692	0.321
66.791	0.323	1.214	-1.2702	0.323
66.903	0.324	1.216	-1.2725	0.324
67.013	0.326	1.218	-1.2746	0.326
67.118	0.327	1.219	-1.2765	0.327
67.229	0.329	1.221	-1.2775	0.329
67.34	0.33	1.223	-1.2799	0.33
67.45	0.332	1.225	-1.2819	0.332
67.555	0.333	1.227	-1.2839	0.333
67.662	0.335	1.229	-1.2849	0.335
67.776	0.336	1.231	-1.2869	0.336
67.884	0.337	1.233	-1.2892	0.337
67.99	0.339	1.234	-1.2912	0.339
68.104	0.341	1.236	-1.2921	0.341
68.212	0.342	1.238	-1.2942	0.342
68.32	0.344	1.24	-1.2962	0.344
68.429	0.346	1.241	-1.2985	0.346
68.537	0.348	1.243	-1.2995	0.348
68.651	0.349	1.245	-1.3016	0.349
68.759	0.35	1.247	-1.3035	0.35
68.864	0.353	1.248	-1.3058	0.353
68.976	0.355	1.25	-1.3068	0.355
69.089	0.355	1.253	-1.3088	0.355
69.192	0.357	1.255	-1.3109	0.357
69.303	0.359	1.256	-1.3132	0.359
69.414	0.361	1.258	-1.3142	0.361
69.524	0.362	1.26	-1.3161	0.362
69.629	0.363	1.262	-1.3182	0.363
69.74	0.365	1.263	-1.3202	0.365
69.852	0.367	1.265	-1.3212	0.367
69.956	0.368	1.267	-1.3235	0.368
70.068	0.37	1.269	-1.3255	0.37
70.176	0.372	1.27	-1.3275	0.372
70.29	0.373	1.272	-1.3284	0.373
70.398	0.375	1.274	-1.3308	0.375
70.506	0.376	1.277	-1.3329	0.376
70.612	0.378	1.278	-1.3349	0.378
70.726	0.38	1.28	-1.3358	0.38
70.836	0.381	1.282	-1.3379	0.381
70.939	0.383	1.284	-1.3401	0.383
71.049	0.385	1.285	-1.3421	0.385
71.16	0.387	1.287	-1.3431	0.387
71.273	0.388	1.289	-1.3451	0.388
71.376	0.39	1.291	-1.3474	0.39
71.487	0.392	1.292	-1.3494	0.392
71.598	0.394	1.294	-1.3505	0.394
71.706	0.395	1.296	-1.3525	0.395
71.819	0.397	1.298	-1.3544	0.397
71.924	0.399	1.299	-1.3568	0.399
72.034	0.401	1.301	-1.3578	0.401
72.145	0.403	1.304	-1.3598	0.403
72.253	0.404	1.306	-1.3618	0.404
72.361	0.406	1.307	-1.3641	0.406
72.468	0.407	1.309	-1.3652	0.407
72.58	0.409	1.311	-1.3671	0.409
72.689	0.41	1.313	-1.3691	0.41
72.795	0.411	1.314	-1.3711	0.411
72.906	0.412	1.316	-1.3725	0.412
73.02	0.413	1.318	-1.3744	0.413
73.125	0.414	1.32	-1.3765	0.414
73.234	0.415	1.321	-1.3785	0.415
73.345	0.416	1.323	-1.3795	0.416
73.455	0.417	1.325	-1.3817	0.417
73.565	0.418	1.328	-1.3838	0.418
73.67	0.419	1.329	-1.3858	0.419
73.781	0.42	1.331	-1.3867	0.42
73.89	0.421	1.333	-1.3887	0.421
74.002	0.422	1.335	-1.3911	0.422
74.106	0.423	1.336	-1.3931	0.423
74.218	0.424	1.338	-1.3941	0.424
74.329	0.425	1.34	-1.3961	0.425
74.437	0.426	1.342	-1.3983	0.426
74.545	0.427	1.343	-1.4004	0.427
74.652	0.427	1.345	-1.4013	0.427
74.765	0.428	1.347	-1.4034	0.428
74.873	0.429	1.349	-1.4054	0.429
74.979	0.43	1.35	-1.4077	0.43
75.094	0.43	1.353	-1.4087	0.43
75.204	0.431	1.355	-1.4108	0.431
75.309	0.432	1.357	-1.4127	0.432
75.418	0.433	1.358	-1.4151	0.433
75.529	0.434	1.36	-1.4161	0.434
75.641	0.435	1.362	-1.4181	0.435
75.749	0.436	1.364	-1.4201	0.436
75.854	0.437	1.365	-1.422	0.437
75.965	0.438	1.367	-1.423	0.438
76.074	0.439	1.369	-1.4254	0.439
76.187	0.44	1.371	-1.4273	0.44
76.293	0.44	1.372	-1.4294	0.44
76.402	0.441	1.374	-1.4304	0.441
76.513	0.442	1.376	-1.4328	0.442
76.621	0.443	1.379	-1.4347	0.443
76.727	0.444	1.38	-1.4368	0.444
76.841	0.444	1.382	-1.4377	0.444
76.949	0.445	1.384	-1.4397	0.445
77.054	0.446	1.386	-1.442	0.446
77.165	0.447	1.387	-1.444	0.447
77.272	0.447	1.389	-1.445	0.447
77.388	0.448	1.391	-1.447	0.448
77.493	0.449	1.393	-1.4494	0.449
77.602	0.45	1.394	-1.4514	0.45
77.713	0.451	1.396	-1.4524	0.451
77.823	0.452	1.398	-1.4544	0.452
77.933	0.453	1.4	-1.4563	0.453
78.037	0.455	1.401	-1.4587	0.455
78.148	0.456	1.404	-1.4597	0.456
78.26	0.457	1.406	-1.4616	0.457
78.37	0.458	1.407	-1.4637	0.458
78.475	0.46	1.409	-1.466	0.46
78.583	0.46	1.411	-1.467	0.46
78.697	0.462	1.413	-1.469	0.462
78.801	0.463	1.415	-1.471	0.463
78.912	0.465	1.416	-1.473	0.465
79.026	0.466	1.418	-1.4744	0.466
79.132	0.467	1.42	-1.4763	0.467
79.24	0.468	1.422	-1.4783	0.468
79.349	0.469	1.423	-1.4803	0.469
79.456	0.47	1.425	-1.4813	0.47
79.572	0.471	1.427	-1.4837	0.471
79.677	0.472	1.43	-1.4857	0.472
79.784	0.473	1.431	-1.4877	0.473
79.895	0.474	1.433	-1.4887	0.474
80.008	0.475	1.435	-1.491	0.475
80.117	0.477	1.437	-1.493	0.477
80.222	0.478	1.438	-1.495	0.478
80.333	0.479	1.44	-1.496	0.479
80.444	0.48	1.443	-1.4979	0.48
80.554	0.482	1.445	-1.5003	0.482
80.659	0.484	1.447	-1.5024	0.484
80.771	0.484	1.449	-1.5033	0.484
80.879	0.486	1.45	-1.5053	0.486
80.987	0.487	1.452	-1.5073	0.487
81.094	0.489	1.454	-1.5096	0.489
81.209	0.489	1.456	-1.5106	0.489
81.317	0.49	1.457	-1.5127	0.49
81.425	0.492	1.459	-1.5147	0.492
81.531	0.493	1.461	-1.517	0.493
81.645	0.494	1.464	-1.5179	0.494
81.755	0.495	1.465	-1.5199	0.495
81.861	0.496	1.466	-1.5219	0.496
81.984	0.497	1.469	-1.5243	0.497
82.093	0.498	1.471	-1.5263	0.498
82.204	0.499	1.472	-1.5273	0.499
82.316	0.501	1.474	-1.5294	0.501
82.426	0.502	1.476	-1.5313	0.502
82.531	0.503	1.478	-1.5335	0.503
82.643	0.504	1.479	-1.5346	0.504
82.751	0.506	1.481	-1.5365	0.506
82.859	0.508	1.483	-1.5386	0.508
82.967	0.508	1.485	-1.5406	0.508
83.081	0.51	1.486	-1.542	0.51
83.188	0.512	1.488	-1.544	0.512
83.296	0.514	1.49	-1.5459	0.514
83.405	0.515	1.492	-1.548	0.515
83.512	0.517	1.494	-1.5489	0.517
83.621	0.52	1.496	-1.5512	0.52
83.735	0.523	1.498	-1.5532	0.523
83.84	0.524	1.5	-1.5553	0.524
83.951	0.527	1.501	-1.5563	0.527
84.064	0.529	1.503	-1.5586	0.529
84.173	0.532	1.505	-1.5606	0.532
84.278	0.534	1.507	-1.5626	0.534
84.389	0.537	1.508	-1.5635	0.537
84.5	0.54	1.51	-1.5656	0.54
84.61	0.543	1.512	-1.5679	0.543
84.714	0.545	1.515	-1.5699	0.545
84.826	0.548	1.515	-1.5709	0.548
84.934	0.551	1.518	-1.5729	0.551
85.045	0.554	1.52	-1.5753	0.554
85.152	0.556	1.522	-1.5772	0.556
85.265	0.56	1.523	-1.5782	0.56
85.373	0.563	1.525	-1.5803	0.563
85.481	0.566	1.527	-1.5822	0.566
85.587	0.567	1.529	-1.5846	0.567
85.701	0.571	1.53	-1.5857	0.571
85.811	0.574	1.532	-1.5876	0.574
85.919	0.577	1.534	-1.5896	0.577
86.025	0.578	1.536	-1.5915	0.578
86.136	0.581	1.537	-1.5929	0.581
86.248	0.586	1.539	-1.5949	0.586
86.358	0.589	1.541	-1.5969	0.589
86.463	0.59	1.543	-1.5988	0.59
86.574	0.594	1.544	-1.5999	0.594
86.685	0.597	1.547	-1.6022	0.597
86.795	0.601	1.549	-1.6043	0.601
86.898	0.603	1.551	-1.6062	0.603
87.007	0.606	1.552	-1.6072	0.606
87.121	0.609	1.554	-1.6095	0.609
87.229	0.613	1.556	-1.6115	0.613
87.337	0.615	1.558	-1.6135	0.615
87.444	0.619	1.559	-1.6145	0.619
87.558	0.622	1.561	-1.6165	0.622
87.664	0.626	1.563	-1.6188	0.626
87.773	0.628	1.565	-1.6209	0.628
87.882	0.632	1.566	-1.6219	0.632
87.995	0.635	1.568	-1.6239	0.635
88.103	0.639	1.571	-1.6261	0.639
88.208	0.64	1.573	-1.6282	0.64
88.322	0.645	1.574	-1.6292	0.645
88.432	0.649	1.576	-1.6311	0.649
88.542	0.653	1.578	-1.6331	0.653
88.647	0.655	1.58	-1.6355	0.655
88.758	0.66	1.581	-1.6365	0.66
88.866	0.664	1.583	-1.6386	0.664
88.978	0.668	1.585	-1.6405	0.668
89.082	0.67	1.587	-1.6425	0.67
89.191	0.673	1.588	-1.6439	0.673
89.303	0.678	1.59	-1.6458	0.678
89.414	0.682	1.592	-1.6478	0.682
89.519	0.684	1.594	-1.6498	0.684
89.633	0.688	1.596	-1.6508	0.688
89.741	0.693	1.598	-1.6532	0.693
89.849	0.697	1.6	-1.6551	0.697
89.958	0.699	1.602	-1.6572	0.699
90.065	0.703	1.603	-1.6582	0.703
90.174	0.707	1.605	-1.6605	0.707
90.288	0.711	1.607	-1.6625	0.711
90.393	0.714	1.609	-1.6646	0.714
90.504	0.718	1.61	-1.6656	0.718
90.617	0.722	1.612	-1.6675	0.722
90.726	0.726	1.614	-1.6698	0.726
90.831	0.729	1.616	-1.6718	0.729
90.942	0.734	1.617	-1.6728	0.734
91.05	0.738	1.619	-1.6748	0.738
91.163	0.742	1.622	-1.6772	0.742
91.266	0.745	1.624	-1.6791	0.745
91.378	0.749	1.625	-1.6801	0.749
91.489	0.753	1.627	-1.6822	0.753
91.597	0.757	1.629	-1.6842	0.757
91.705	0.759	1.631	-1.6864	0.759
91.812	0.764	1.632	-1.6874	0.764
91.924	0.768	1.634	-1.6894	0.768
92.033	0.773	1.636	-1.6914	0.773
92.139	0.775	1.638	-1.6934	0.775
92.254	0.78	1.639	-1.6948	0.78
92.358	0.784	1.641	-1.6968	0.784
92.469	0.789	1.643	-1.6988	0.789
92.578	0.791	1.645	-1.7008	0.791
92.689	0.795	1.647	-1.7021	0.795
92.799	0.8	1.649	-1.7041	0.8
92.909	0.805	1.651	-1.7061	0.805
93.014	0.809	1.653	-1.7081	0.809
93.125	0.813	1.654	-1.7091	0.813
93.234	0.818	1.656	-1.7115	0.818
93.346	0.823	1.658	-1.7134	0.823
93.451	0.825	1.66	-1.7154	0.825
93.563	0.829	1.661	-1.7164	0.829
93.671	0.834	1.663	-1.7185	0.834
93.78	0.838	1.665	-1.7208	0.838
93.888	0.84	1.667	-1.7228	0.84
94.002	0.845	1.668	-1.7238	0.845
94.105	0.849	1.67	-1.7257	0.849
94.219	0.854	1.673	-1.728	0.854
94.323	0.856	1.675	-1.7301	0.856
94.434	0.861	1.676	-1.7311	0.861
94.547	0.865	1.678	-1.7331	0.865
94.655	0.87	1.68	-1.7351	0.87
94.76	0.872	1.682	-1.7374	0.872
94.874	0.877	1.683	-1.7384	0.877
94.979	0.881	1.685	-1.7404	0.881
95.093	0.886	1.687	-1.7425	0.886
95.198	0.888	1.689	-1.7447	0.888
95.306	0.893	1.69	-1.7457	0.893
95.418	0.897	1.692	-1.7477	0.897
95.531	0.901	1.694	-1.7497	0.901
95.637	0.903	1.696	-1.7521	0.903
95.746	0.908	1.698	-1.7528	0.908
95.857	0.913	1.7	-1.7551	0.913
95.965	0.917	1.702	-1.757	0.917
96.072	0.92	1.704	-1.7591	0.92
96.184	0.924	1.705	-1.7601	0.924
96.289	0.929	1.707	-1.7624	0.929
96.4	0.934	1.709	-1.7643	0.934
96.508	0.936	1.711	-1.7663	0.936
96.622	0.941	1.712	-1.7674	0.941
96.73	0.946	1.714	-1.7698	0.946
96.837	0.952	1.716	-1.7717	0.952
96.946	0.954	1.718	-1.7737	0.954
97.058	0.959	1.719	-1.7748	0.959
97.168	0.964	1.721	-1.7767	0.964
97.276	0.97	1.724	-1.779	0.97
97.381	0.972	1.726	-1.781	0.972
97.492	0.977	1.727	-1.782	0.977
97.605	0.983	1.729	-1.784	0.983
97.708	0.988	1.731	-1.786	0.988
97.819	0.991	1.733	-1.7884	0.991
97.93	0.996	1.734	-1.7894	0.996
98.039	1.001	1.736	-1.7913	1.001
98.145	1.006	1.738	-1.7933	1.006
98.255	1.008	1.741	-1.7958	1.008
98.367	1.014	1.743	-1.7967	1.014
98.478	1.019	1.745	-1.7987	1.019
98.586	1.023	1.747	-1.8007	1.023
98.691	1.026	1.748	-1.8027	1.026
98.801	1.031	1.75	-1.804	1.031
98.912	1.036	1.752	-1.806	1.036
99.023	1.04	1.754	-1.808	1.04
99.128	1.042	1.755	-1.81	1.042
99.243	1.047	1.757	-1.811	1.047
99.352	1.053	1.759	-1.8134	1.053
99.46	1.058	1.761	-1.8154	1.058
99.566	1.06	1.762	-1.8174	1.06
99.677	1.065	1.764	-1.8184	1.065
99.789	1.07	1.766	-1.8207	1.07
99.892	1.076	1.769	-1.8227	1.076
100.003	1.078	1.769	-1.8246	1.078
100.115	1.083	1.771	-1.8256	1.083
100.223	1.088	1.773	-1.8277	1.088
100.329	1.093	1.776	-1.83	1.093
100.439	1.095	1.777	-1.832	1.095
100.551	1.099	1.779	-1.833	1.099
100.659	1.102	1.781	-1.835	1.102
100.77	1.107	1.783	-1.8372	1.107
100.875	1.111	1.784	-1.8392	1.111
100.989	1.114	1.786	-1.8403	1.114
101.097	1.117	1.788	-1.8423	1.117
101.205	1.118	1.79	-1.8442	1.118
101.312	1.121	1.791	-1.8466	1.121
101.427	1.124	1.794	-1.8477	1.124
101.53	1.127	1.796	-1.8496	1.127
101.644	1.128	1.798	-1.8516	1.128
101.749	1.131	1.799	-1.8537	1.131
101.86	1.133	1.801	-1.8549	1.133
101.973	1.137	1.803	-1.8569	1.137
102.076	1.138	1.805	-1.8589	1.138
102.187	1.142	1.806	-1.8609	1.142
102.298	1.145	1.808	-1.8619	1.145
102.405	1.148	1.81	-1.8642	1.148
102.518	1.151	1.812	-1.8663	1.151
102.623	1.155	1.813	-1.8683	1.155
102.735	1.159	1.815	-1.8693	1.159
102.843	1.164	1.818	-1.8717	1.164
102.954	1.166	1.82	-1.8737	1.166
103.059	1.171	1.821	-1.8756	1.171
103.173	1.176	1.822	-1.8766	1.176
103.281	1.18	1.824	-1.8786	1.18
103.387	1.183	1.827	-1.8809	1.183
103.499	1.188	1.828	-1.8829	1.188
103.606	1.192	1.83	-1.884	1.192
103.715	1.196	1.832	-1.8859	1.196
103.829	1.198	1.834	-1.8883	1.198
103.934	1.201	1.835	-1.8903	1.201
104.045	1.206	1.837	-1.8913	1.206
104.152	1.21	1.839	-1.8933	1.21
104.266	1.212	1.841	-1.8953	1.212
104.371	1.216	1.842	-1.8975	1.216
104.482	1.221	1.844	-1.8986	1.221
104.591	1.226	1.846	-1.9006	1.226
104.704	1.228	1.848	-1.9025	1.228
104.809	1.233	1.849	-1.9049	1.233
104.921	1.238	1.852	-1.9059	1.238
105.029	1.243	1.854	-1.9079	1.243
105.137	1.245	1.856	-1.9099	1.245
105.245	1.25	1.857	-1.912	1.25
105.359	1.254	1.859	-1.9129	1.254
105.465	1.258	1.861	-1.9152	1.258
105.576	1.26	1.863	-1.9172	1.26
105.682	1.266	1.864	-1.9192	1.266
105.796	1.27	1.866	-1.9202	1.27
105.905	1.275	1.868	-1.9225	1.275
106.013	1.277	1.87	-1.9246	1.277
106.118	1.281	1.871	-1.9266	1.281
106.229	1.285	1.873	-1.9276	1.285
106.342	1.289	1.875	-1.9296	1.289
106.45	1.291	1.878	-1.9319	1.291
106.554	1.294	1.879	-1.9338	1.294
106.668	1.299	1.881	-1.9349	1.299
106.776	1.302	1.883	-1.9369	1.302
106.882	1.304	1.885	-1.9392	1.304
106.993	1.308	1.886	-1.9412	1.308
107.105	1.313	1.888	-1.9422	1.313
107.213	1.317	1.89	-1.9442	1.317
107.321	1.319	1.892	-1.9462	1.319
107.428	1.323	1.893	-1.9486	1.323
107.542	1.327	1.895	-1.9496	1.327
107.65	1.331	1.897	-1.9516	1.331
107.758	1.333	1.899	-1.9535	1.333
107.864	1.337	1.901	-1.9555	1.337
107.975	1.341	1.903	-1.9568	1.341
108.088	1.346	1.905	-1.9588	1.346
108.194	1.349	1.907	-1.9608	1.349
108.303	1.353	1.908	-1.9629	1.353
108.414	1.357	1.91	-1.9643	1.357
108.525	1.362	1.912	-1.9662	1.362
108.635	1.365	1.914	-1.9682	1.365
108.74	1.37	1.915	-1.9702	1.37
108.847	1.374	1.917	-1.9712	1.374
108.959	1.38	1.919	-1.9734	1.38
109.072	1.382	1.921	-1.9755	1.382
109.176	1.388	1.922	-1.9776	1.388
109.288	1.394	1.924	-1.9785	1.394
109.396	1.399	1.927	-1.9805	1.399
109.503	1.401	1.929	-1.9829	1.401
109.614	1.406	1.93	-1.9848	1.406
109.721	1.411	1.932	-1.9858	1.411
109.83	1.415	1.934	-1.9879	1.415
109.944	1.417	1.936	-1.9901	1.417
110.05	1.421	1.937	-1.9921	1.421
110.164	1.425	1.939	-1.9932	1.425
110.267	1.429	1.941	-1.9951	1.429
110.379	1.431	1.943	-1.9972	1.431
110.485	1.435	1.944	-1.9995	1.435
110.599	1.438	1.946	-2.0005	1.438
110.709	1.443	1.948	-2.0025	1.443
110.819	1.445	1.95	-2.0045	1.445
110.924	1.447	1.951	-2.0068	1.447
111.035	1.451	1.954	-2.0078	1.451
111.143	1.455	1.956	-2.0098	1.455
111.256	1.456	1.958	-2.0117	1.456
111.362	1.46	1.959	-2.0141	1.46
111.471	1.464	1.961	-2.0152	1.464
111.58	1.467	1.963	-2.0171	1.467
111.686	1.47	1.965	-2.0192	1.47
111.797	1.473	1.966	-2.0211	1.473
111.91	1.476	1.968	-2.0222	1.476
112.079	1.479	1.97	-2.0252	1.479
112.185	1.48	1.972	-2.027	1.48
112.301	1.484	1.973	-2.0291	1.484
112.406	1.487	1.975	-2.0315	1.487
112.513	1.489	1.978	-2.0325	1.489
112.625	1.491	1.98	-2.0344	1.491
112.731	1.494	1.981	-2.0364	1.494
112.842	1.498	1.983	-2.0388	1.498
112.954	1.5	1.985	-2.0398	1.5
113.062	1.502	1.987	-2.0417	1.502
113.168	1.505	1.988	-2.0438	1.505
113.277	1.509	1.99	-2.0459	1.509
113.388	1.512	1.992	-2.0471	1.512
113.499	1.514	1.994	-2.0491	1.514
113.607	1.518	1.995	-2.0511	1.518
113.716	1.522	1.997	-2.0531	1.522
113.823	1.525	1.999	-2.0541	1.525
113.939	1.527	2.001	-2.0564	1.527
114.044	1.53	2.004	-2.0585	1.53
114.153	1.534	2.006	-2.0604	1.534
114.264	1.537	2.008	-2.0614	1.537
114.374	1.539	2.01	-2.0638	1.539
114.484	1.542	2.011	-2.0658	1.542
114.588	1.545	2.013	-2.0678	1.545
114.699	1.548	2.015	-2.0688	1.548
114.811	1.551	2.017	-2.0708	1.551
114.915	1.554	2.018	-2.073	1.554
115.026	1.557	2.02	-2.075	1.557
115.138	1.56	2.022	-2.076	1.56
115.246	1.562	2.024	-2.078	1.562
115.355	1.565	2.025	-2.0804	1.565
115.463	1.568	2.027	-2.0824	1.568
115.576	1.572	2.03	-2.0835	1.572
115.682	1.574	2.032	-2.0854	1.574
115.793	1.578	2.033	-2.0874	1.578
115.899	1.582	2.035	-2.0897	1.582
116.013	1.586	2.037	-2.0907	1.586
116.116	1.588	2.039	-2.0927	1.588
116.23	1.592	2.04	-2.0947	1.592
116.335	1.596	2.042	-2.0967	1.596
116.447	1.6	2.044	-2.0981	1.6
116.553	1.602	2.046	-2.1001	1.602
116.668	1.607	2.047	-2.102	1.607
116.773	1.611	2.049	-2.1041	1.611
116.884	1.615	2.051	-2.1054	1.615
116.995	1.619	2.054	-2.1074	1.619
117.105	1.621	2.055	-2.1094	1.621
117.21	1.625	2.057	-2.1113	1.625
117.32	1.629	2.059	-2.1123	1.629
117.431	1.633	2.061	-2.1147	1.633
117.539	1.635	2.062	-2.1167	1.635
117.645	1.639	2.064	-2.1187	1.639
117.755	1.643	2.066	-2.1197	1.643
117.866	1.647	2.068	-2.1217	1.647
117.975	1.649	2.069	-2.1241	1.649
118.084	1.654	2.071	-2.1261	1.654
118.191	1.658	2.073	-2.127	1.658
118.3	1.662	2.076	-2.1291	1.662
118.414	1.664	2.078	-2.1314	1.664
118.519	1.668	2.08	-2.1333	1.668
118.629	1.673	2.082	-2.1343	1.673
118.742	1.677	2.083	-2.1363	1.677
118.852	1.679	2.085	-2.1384	1.679
118.957	1.682	2.087	-2.1407	1.682
119.068	1.685	2.089	-2.1417	1.685
119.179	1.688	2.09	-2.1437	1.688
119.289	1.689	2.092	-2.1457	1.689
119.394	1.692	2.094	-2.1479	1.692
119.505	1.695	2.096	-2.149	1.695
119.611	1.697	2.097	-2.151	1.697
119.723	1.699	2.1	-2.1529	1.699
119.831	1.702	2.102	-2.155	1.702
119.938	1.705	2.104	-2.1564	1.705
120.052	1.707	2.106	-2.1583	1.707
120.225	1.709	2.108	-2.161	1.709
120.328	1.712	2.11	-2.1629	1.712
120.442	1.714	2.111	-2.165	1.714
120.547	1.716	2.113	-2.167	1.716
120.657	1.718	2.115	-2.168	1.718
120.77	1.72	2.118	-2.1703	1.72
120.88	1.723	2.119	-2.1724	1.723
120.985	1.725	2.121	-2.1743	1.725
121.096	1.726	2.123	-2.1753	1.726
121.208	1.729	2.125	-2.1776	1.729
121.318	1.732	2.126	-2.1796	1.732
121.423	1.735	2.128	-2.1816	1.735
121.535	1.736	2.13	-2.1827	1.736
121.64	1.739	2.132	-2.1847	1.739
121.752	1.743	2.133	-2.187	1.743
121.86	1.746	2.135	-2.189	1.746
121.967	1.748	2.137	-2.19	1.748
122.081	1.751	2.139	-2.192	1.751
122.189	1.755	2.14	-2.1943	1.755
122.295	1.759	2.142	-2.1963	1.759
122.409	1.761	2.144	-2.1973	1.761
122.518	1.765	2.147	-2.1993	1.765
122.626	1.769	2.147	-2.2012	1.769
122.732	1.773	2.15	-2.2036	1.773
122.843	1.775	2.152	-2.2046	1.775
122.956	1.778	2.154	-2.2066	1.778
123.059	1.782	2.155	-2.2086	1.782
123.234	1.786	2.157	-2.211	1.786
123.34	1.788	2.159	-2.2132	1.788
123.45	1.792	2.161	-2.2153	1.792
123.558	1.795	2.162	-2.2173	1.795
123.667	1.8	2.164	-2.2182	1.8
123.779	1.802	2.166	-2.2203	1.802
123.892	1.807	2.169	-2.2226	1.807
123.996	1.811	2.169	-2.2246	1.811
124.108	1.815	2.172	-2.2256	1.815
124.216	1.817	2.174	-2.2276	1.817
124.327	1.822	2.176	-2.2299	1.822
124.432	1.827	2.177	-2.2319	1.827
124.546	1.831	2.179	-2.2329	1.831
124.654	1.833	2.181	-2.2349	1.833
124.764	1.838	2.183	-2.237	1.838
124.87	1.842	2.184	-2.2393	1.842
124.984	1.846	2.186	-2.2403	1.846
125.087	1.848	2.188	-2.2422	1.848
125.201	1.852	2.19	-2.2442	1.852
125.306	1.856	2.191	-2.2463	1.856
125.417	1.861	2.193	-2.2475	1.861
125.529	1.863	2.195	-2.2496	1.863
125.639	1.867	2.197	-2.2515	1.867
125.742	1.871	2.198	-2.2536	1.871
125.856	1.875	2.2	-2.2549	1.875
125.964	1.877	2.203	-2.2569	1.877
126.07	1.881	2.205	-2.2589	1.881
126.181	1.885	2.206	-2.2609	1.885
126.293	1.89	2.208	-2.2619	1.89
126.401	1.892	2.21	-2.2642	1.892
126.511	1.896	2.212	-2.2662	1.896
126.616	1.9	2.213	-2.2682	1.9
126.73	1.904	2.215	-2.2691	1.904
126.838	1.906	2.217	-2.2712	1.906
126.946	1.911	2.219	-2.2735	1.911
127.054	1.915	2.22	-2.2755	1.915
127.168	1.919	2.222	-2.2765	1.919
127.271	1.921	2.224	-2.2786	1.921
127.385	1.926	2.227	-2.2809	1.926
127.489	1.929	2.228	-2.2829	1.929
127.6	1.933	2.23	-2.2839	1.933
127.713	1.935	2.232	-2.2859	1.935
127.819	1.939	2.234	-2.2879	1.939
127.928	1.943	2.235	-2.2901	1.943
128.039	1.947	2.237	-2.2913	1.947
128.149	1.949	2.239	-2.2932	1.949
128.259	1.953	2.241	-2.2952	1.953
128.364	1.957	2.242	-2.2975	1.957
128.475	1.96	2.244	-2.2986	1.96
128.584	1.962	2.246	-2.3005	1.962
128.69	1.966	2.248	-2.3026	1.966
128.803	1.971	2.249	-2.3046	1.971
128.912	1.976	2.251	-2.3056	1.976
129.023	1.978	2.254	-2.3078	1.978
129.131	1.982	2.256	-2.3098	1.982
129.236	1.986	2.257	-2.3118	1.986
129.346	1.991	2.259	-2.3128	1.991
129.455	1.993	2.261	-2.3151	1.993
129.566	1.997	2.263	-2.3172	1.997
129.675	2.001	2.264	-2.3192	2.001
129.782	2.004	2.266	-2.3201	2.004
129.898	2.006	2.268	-2.3222	2.006
130.003	2.01	2.27	-2.3244	2.01
130.111	2.014	2.271	-2.3265	2.014
130.222	2.017	2.273	-2.3274	2.017
130.328	2.019	2.275	-2.3295	2.019
130.443	2.023	2.277	-2.3318	2.023
130.549	2.026	2.279	-2.3338	2.026
130.66	2.029	2.281	-2.3348	2.029
130.766	2.03	2.283	-2.3369	2.03
130.88	2.034	2.285	-2.3388	2.034
130.985	2.038	2.286	-2.3411	2.038
131.097	2.041	2.288	-2.3421	2.041
131.205	2.043	2.29	-2.3441	2.043
131.311	2.046	2.292	-2.3462	2.046
131.422	2.05	2.293	-2.3485	2.05
131.535	2.053	2.295	-2.3495	2.053
131.641	2.055	2.297	-2.3515	2.055
131.752	2.058	2.299	-2.3534	2.058
131.857	2.061	2.3	-2.3555	2.061
131.971	2.065	2.302	-2.3565	2.065
132.081	2.066	2.305	-2.3589	2.066
132.189	2.07	2.307	-2.3608	2.07
132.294	2.073	2.308	-2.3628	2.073
132.405	2.076	2.31	-2.3638	2.076
132.518	2.078	2.312	-2.3661	2.078
132.621	2.081	2.314	-2.3681	2.081
132.732	2.084	2.315	-2.3701	2.084
132.842	2.087	2.317	-2.3711	2.087
132.954	2.09	2.319	-2.3735	2.09
133.058	2.093	2.321	-2.3755	2.093
133.169	2.097	2.322	-2.3774	2.097
133.281	2.1	2.324	-2.3785	2.1
133.389	2.102	2.326	-2.3805	2.102
133.497	2.106	2.329	-2.3827	2.106
133.604	2.11	2.33	-2.3848	2.11
133.714	2.113	2.332	-2.3857	2.113
133.825	2.115	2.334	-2.3877	2.115
133.934	2.119	2.336	-2.3898	2.119
134.043	2.122	2.337	-2.3921	2.122
134.15	2.126	2.339	-2.3931	2.126
134.259	2.128	2.341	-2.3951	2.128
134.373	2.131	2.343	-2.3971	2.131
134.478	2.135	2.344	-2.3994	2.135
134.591	2.138	2.346	-2.4004	2.138
134.701	2.14	2.348	-2.4024	2.14
134.811	2.143	2.35	-2.4045	2.143
134.917	2.146	2.351	-2.4067	2.146
135.028	2.15	2.353	-2.4077	2.15
135.136	2.151	2.356	-2.4098	2.151
135.242	2.154	2.358	-2.4118	2.154
135.353	2.158	2.359	-2.4138	2.158
135.465	2.161	2.361	-2.4148	2.161
135.572	2.163	2.363	-2.4171	2.163
135.683	2.165	2.365	-2.419	2.165
135.788	2.168	2.366	-2.421	2.168
135.902	2.171	2.368	-2.422	2.171
136.01	2.173	2.37	-2.4244	2.173
136.12	2.175	2.372	-2.4264	2.175
136.226	2.178	2.373	-2.4284	2.178
136.34	2.18	2.375	-2.4294	2.18
136.443	2.181	2.377	-2.4314	2.181
136.552	2.183	2.38	-2.4337	2.183
136.664	2.185	2.381	-2.4356	2.185
136.775	2.186	2.383	-2.4367	2.186
136.881	2.187	2.385	-2.4387	2.187
136.995	2.189	2.387	-2.4407	2.189
137.1	2.19	2.388	-2.443	2.19
137.211	2.192	2.39	-2.444	2.192
137.322	2.193	2.392	-2.446	2.193
137.432	2.195	2.394	-2.448	2.195
137.537	2.197	2.395	-2.4504	2.197
137.648	2.199	2.397	-2.4514	2.199
137.756	2.199	2.399	-2.4534	2.199
137.863	2.201	2.401	-2.4554	2.201
137.974	2.203	2.402	-2.4577	2.203
138.081	2.205	2.405	-2.4586	2.205
138.195	2.206	2.407	-2.4606	2.206
138.303	2.208	2.409	-2.4626	2.208
138.409	2.21	2.41	-2.4647	2.21
138.524	2.212	2.412	-2.4657	2.212
138.628	2.213	2.414	-2.4681	2.213
138.742	2.214	2.416	-2.4701	2.214
138.847	2.216	2.417	-2.472	2.216
138.959	2.218	2.419	-2.473	2.218
139.065	2.219	2.421	-2.4754	2.219
139.175	2.221	2.423	-2.4773	2.221
139.283	2.223	2.424	-2.4793	2.223
139.397	2.224	2.426	-2.4803	2.224
139.505	2.225	2.428	-2.4823	2.225
139.616	2.227	2.431	-2.4847	2.227
139.721	2.229	2.432	-2.4866	2.229
139.833	2.23	2.434	-2.4877	2.23
139.941	2.231	2.436	-2.4896	2.231
140.052	2.233	2.438	-2.492	2.233
140.157	2.235	2.439	-2.494	2.235
140.271	2.236	2.441	-2.495	2.236
140.379	2.237	2.444	-2.4969	2.237
140.487	2.239	2.446	-2.4989	2.239
140.596	2.241	2.448	-2.5013	2.241
140.703	2.243	2.45	-2.5023	2.243
140.812	2.244	2.451	-2.5043	2.244
140.924	2.246	2.453	-2.5063	2.246
141.031	2.248	2.455	-2.5083	2.248
141.142	2.25	2.457	-2.5097	2.25
141.255	2.251	2.458	-2.5116	2.251
141.358	2.253	2.46	-2.5137	2.253
141.469	2.254	2.462	-2.5157	2.254
141.58	2.256	2.464	-2.5169	2.256
141.688	2.257	2.465	-2.519	2.257
141.801	2.259	2.467	-2.521	2.259
141.906	2.261	2.469	-2.523	2.261
142.016	2.264	2.471	-2.5239	2.264
142.127	2.264	2.472	-2.5264	2.264
142.234	2.266	2.474	-2.5284	2.266
142.342	2.268	2.477	-2.5303	2.268
142.456	2.27	2.479	-2.5313	2.27
142.564	2.271	2.48	-2.5336	2.271
142.673	2.273	2.482	-2.5356	2.273
142.779	2.275	2.484	-2.5376	2.275
142.893	2.277	2.486	-2.5386	2.277
143.001	2.278	2.487	-2.5406	2.278
143.109	2.28	2.489	-2.543	2.28
143.214	2.281	2.491	-2.5449	2.281
143.392	2.283	2.493	-2.5472	2.283
143.497	2.284	2.494	-2.5493	2.284
143.606	2.286	2.496	-2.5512	2.286
143.718	2.288	2.499	-2.5526	2.288
143.828	2.289	2.501	-2.5546	2.289
143.938	2.29	2.502	-2.5566	2.29
144.041	2.292	2.504	-2.5586	2.292
144.152	2.294	2.506	-2.5595	2.294
144.264	2.296	2.508	-2.562	2.296
144.374	2.297	2.509	-2.564	2.297
144.479	2.299	2.511	-2.566	2.299
144.591	2.301	2.513	-2.567	2.301
144.699	2.303	2.515	-2.5689	2.303
144.805	2.304	2.516	-2.5713	2.304
144.916	2.306	2.519	-2.5733	2.306
145.029	2.308	2.52	-2.5742	2.308
145.137	2.31	2.522	-2.5763	2.31
145.245	2.311	2.523	-2.5783	2.311
145.351	2.313	2.525	-2.5806	2.313
145.462	2.314	2.528	-2.5816	2.314
145.575	2.317	2.53	-2.5836	2.317
145.679	2.318	2.531	-2.5856	2.318
145.788	2.32	2.533	-2.5878	2.32
145.902	2.322	2.535	-2.5889	2.322
146.008	2.325	2.537	-2.5909	2.325
146.122	2.326	2.538	-2.5928	2.326
146.227	2.329	2.54	-2.5952	2.329
146.338	2.331	2.542	-2.5962	2.331
146.446	2.334	2.544	-2.5982	2.334
146.559	2.335	2.545	-2.6001	2.335
146.665	2.337	2.547	-2.6023	2.337
146.774	2.34	2.549	-2.6032	2.34
146.885	2.342	2.551	-2.6055	2.342
146.989	2.343	2.553	-2.6075	2.343
147.098	2.346	2.555	-2.6095	2.346
147.208	2.348	2.557	-2.6104	2.348
147.317	2.35	2.559	-2.6128	2.35
147.428	2.351	2.56	-2.6149	2.351
147.537	2.353	2.562	-2.6169	2.353
147.644	2.356	2.564	-2.6179	2.356
147.758	2.358	2.566	-2.6199	2.358
147.866	2.358	2.567	-2.6222	2.358
147.972	2.36	2.569	-2.6242	2.36
148.084	2.362	2.571	-2.6252	2.362
148.191	2.365	2.573	-2.6271	2.365
148.305	2.366	2.574	-2.6296	2.366
148.41	2.368	2.577	-2.6316	2.368
148.521	2.37	2.579	-2.6326	2.37
148.63	2.372	2.581	-2.6345	2.372
148.742	2.373	2.582	-2.6365	2.373
148.847	2.375	2.584	-2.6389	2.375
148.959	2.376	2.586	-2.6399	2.376
149.068	2.378	2.588	-2.6419	2.378
149.176	2.379	2.589	-2.6439	2.379
149.284	2.381	2.591	-2.6461	2.381
149.398	2.383	2.593	-2.6472	2.383
149.501	2.385	2.595	-2.6492	2.385
149.612	2.386	2.596	-2.6512	2.386
149.72	2.387	2.598	-2.6531	2.387
149.834	2.39	2.6	-2.6541	2.39
149.944	2.392	2.602	-2.6565	2.392
150.05	2.393	2.604	-2.6585	2.393
150.156	2.394	2.606	-2.6605	2.394
150.267	2.397	2.608	-2.6615	2.397
150.38	2.399	2.61	-2.6638	2.399
150.49	2.4	2.611	-2.6657	2.4
150.595	2.401	2.613	-2.6678	2.401
150.706	2.403	2.615	-2.6688	2.403
150.814	2.406	2.617	-2.6708	2.406
150.92	2.407	2.618	-2.6732	2.407
151.031	2.409	2.62	-2.6752	2.409
151.144	2.41	2.622	-2.6761	2.41
151.251	2.412	2.624	-2.6781	2.412
151.359	2.413	2.625	-2.6804	2.413
151.467	2.415	2.627	-2.6824	2.415
151.581	2.417	2.63	-2.6834	2.417
151.689	2.418	2.632	-2.6855	2.418
151.796	2.419	2.633	-2.6874	2.419
151.904	2.42	2.635	-2.6898	2.42
152.018	2.422	2.637	-2.6908	2.422
152.127	2.423	2.639	-2.6928	2.423
152.235	2.424	2.64	-2.6948	2.424
152.34	2.425	2.642	-2.6971	2.425
152.451	2.426	2.644	-2.6981	2.426
152.564	2.427	2.646	-2.7001	2.427
152.667	2.428	2.647	-2.7021	2.428
152.777	2.429	2.649	-2.7041	2.429
152.888	2.43	2.651	-2.7054	2.43
153	2.431	2.654	-2.7074	2.431
153.105	2.432	2.655	-2.7094	2.432
153.213	2.433	2.657	-2.7114	2.433
153.328	2.434	2.659	-2.7124	2.434
153.436	2.435	2.661	-2.7148	2.435
153.544	2.435	2.662	-2.7168	2.435
153.652	2.436	2.664	-2.7188	2.436
153.759	2.437	2.666	-2.7198	2.437
153.872	2.437	2.668	-2.7221	2.437
153.98	2.437	2.669	-2.724	2.437
154.088	2.437	2.671	-2.726	2.437
154.202	2.438	2.673	-2.7271	2.438
154.31	2.438	2.675	-2.7291	2.438
154.418	2.438	2.676	-2.7314	2.438
154.526	2.439	2.678	-2.7335	2.439
154.637	2.439	2.681	-2.7344	2.439
154.747	2.44	2.683	-2.7365	2.44
154.857	2.44	2.684	-2.7385	2.44
154.962	2.441	2.686	-2.7407	2.441
155.073	2.442	2.688	-2.7417	2.442
155.184	2.443	2.69	-2.7437	2.443
155.294	2.444	2.691	-2.7457	2.444
155.399	2.445	2.693	-2.7481	2.445
155.511	2.446	2.695	-2.749	2.446
155.619	2.446	2.697	-2.751	2.446
155.727	2.447	2.698	-2.7531	2.447
155.836	2.448	2.7	-2.7554	2.448
155.944	2.449	2.702	-2.7563	2.449
156.058	2.45	2.705	-2.7584	2.45
156.165	2.451	2.706	-2.7604	2.451
156.274	2.452	2.708	-2.7623	2.452
156.381	2.453	2.71	-2.7633	2.453
156.49	2.455	2.712	-2.7658	2.455
156.604	2.455	2.713	-2.7677	2.455
156.709	2.457	2.715	-2.7697	2.457
156.82	2.458	2.717	-2.7707	2.458
156.927	2.46	2.719	-2.7731	2.46
157.037	2.46	2.72	-2.775	2.46
157.145	2.462	2.722	-2.777	2.462
157.259	2.463	2.724	-2.778	2.463
157.367	2.464	2.726	-2.78	2.464
157.473	2.465	2.727	-2.7824	2.465
157.584	2.466	2.73	-2.7844	2.466
157.696	2.467	2.732	-2.7853	2.467
157.804	2.469	2.734	-2.7873	2.469
157.912	2.47	2.735	-2.7893	2.47
158.02	2.471	2.737	-2.7918	2.471
158.134	2.472	2.739	-2.7928	2.472
158.24	2.474	2.741	-2.7948	2.474
158.351	2.475	2.742	-2.7968	2.475
158.456	2.476	2.744	-2.799	2.476
158.57	2.477	2.746	-2.8	2.477
158.678	2.479	2.748	-2.802	2.479
158.784	2.479	2.749	-2.804	2.479
158.895	2.481	2.751	-2.8064	2.481
159.002	2.483	2.753	-2.8074	2.483
159.111	2.484	2.755	-2.8094	2.484
159.222	2.485	2.757	-2.8114	2.485
159.331	2.486	2.759	-2.8133	2.486
159.442	2.488	2.761	-2.8144	2.488
159.552	2.489	2.763	-2.8166	2.489
159.662	2.49	2.764	-2.8186	2.49
159.767	2.491	2.766	-2.8206	2.491
159.875	2.492	2.768	-2.8217	2.492
159.987	2.493	2.77	-2.824	2.493
160.1	2.494	2.771	-2.826	2.494
160.204	2.495	2.773	-2.828	2.495
160.314	2.496	2.775	-2.829	2.496
160.425	2.497	2.777	-2.831	2.497
160.533	2.497	2.778	-2.8333	2.497
160.641	2.498	2.78	-2.8353	2.498
160.755	2.499	2.783	-2.8364	2.499
160.858	2.5	2.785	-2.8383	2.5
160.972	2.501	2.786	-2.8406	2.501
161.078	2.502	2.788	-2.8427	2.502
161.187	2.503	2.79	-2.8436	2.503
161.3	2.504	2.792	-2.8456	2.504
161.408	2.505	2.793	-2.8476	2.505
161.513	2.506	2.795	-2.85	2.506
161.627	2.507	2.797	-2.851	2.507
161.737	2.507	2.799	-2.853	2.507
161.846	2.508	2.8	-2.8549	2.508
161.95	2.509	2.802	-2.8569	2.509
162.061	2.51	2.804	-2.8583	2.51
162.173	2.51	2.807	-2.8603	2.51
162.283	2.511	2.808	-2.8623	2.511
162.388	2.512	2.81	-2.8643	2.512
162.5	2.513	2.812	-2.8656	2.513
162.608	2.513	2.814	-2.8677	2.513
162.714	2.513	2.815	-2.8697	2.513
162.825	2.506	2.817	-2.8716	2.506
162.938	2.493	2.819	-2.8726	2.493
163.046	2.486	2.821	-2.8749	2.486
163.154	2.465	2.822	-2.8769	2.465
163.26	2.447	2.824	-2.8789	2.447
163.369	2.431	2.826	-2.8799	2.431
163.485	2.424	2.828	-2.8823	2.424
163.59	2.409	2.829	-2.8843	2.409
163.699	2.397	2.831	-2.8862	2.397
163.81	2.385	2.833	-2.8873	2.385
163.92	2.379	2.835	-2.8893	2.379
164.03	2.361	2.836	-2.8915	2.361
164.135	2.355	2.838	-2.8936	2.355
164.311	2.355	2.841	-2.8956	2.355
164.421	2.355	2.843	-2.8976	2.355
164.526	2.355	2.844	-2.8995	2.355
164.635	2.355	2.846	-2.9019	2.355
164.746	2.354	2.848	-2.903	2.354
164.857	2.354	2.85	-2.905	2.354
164.966	2.354	2.851	-2.9069	2.354
165.071	2.354	2.853	-2.9092	2.354
165.182	2.354	2.855	-2.9102	2.354
165.291	2.353	2.857	-2.9122	2.353
165.397	2.353	2.858	-2.9142	2.353
165.508	2.352	2.86	-2.9166	2.352
165.62	2.352	2.862	-2.9177	2.352
165.728	2.351	2.864	-2.9196	2.351
165.834	2.351	2.866	-2.9216	2.351
165.945	2.35	2.868	-2.9236	2.35
166.058	2.35	2.87	-2.9245	2.35
166.166	2.35	2.872	-2.9268	2.35
166.273	2.348	2.873	-2.9289	2.348
166.381	2.348	2.875	-2.9309	2.348
166.495	2.348	2.877	-2.9319	2.348
166.605	2.347	2.879	-2.9342	2.347
166.71	2.347	2.88	-2.9362	2.347
166.819	2.345	2.883	-2.9382	2.345
166.93	2.345	2.884	-2.9392	2.345
167.04	2.344	2.886	-2.9412	2.344
167.15	2.342	2.887	-2.9436	2.342
167.255	2.342	2.889	-2.9457	2.342
167.367	2.34	2.892	-2.9466	2.34
167.475	2.339	2.894	-2.9486	2.339
167.581	2.338	2.895	-2.9509	2.338
167.692	2.337	2.897	-2.9528	2.337
167.804	2.336	2.899	-2.9538	2.336
167.912	2.335	2.901	-2.9558	2.335
168.021	2.334	2.902	-2.9579	2.334
168.129	2.331	2.904	-2.9602	2.331
168.236	2.33	2.906	-2.9613	2.33
168.348	2.33	2.908	-2.9632	2.33
168.459	2.328	2.909	-2.9652	2.328
168.565	2.327	2.911	-2.9675	2.327
168.679	2.324	2.913	-2.9685	2.324
168.782	2.323	2.916	-2.9705	2.323
168.896	2.321	2.917	-2.9725	2.321
169.001	2.317	2.919	-2.9744	2.317
169.112	2.316	2.921	-2.9758	2.316
169.225	2.315	2.923	-2.9778	2.315
169.329	2.312	2.924	-2.9798	2.312
169.44	2.311	2.926	-2.9818	2.311
169.551	2.309	2.928	-2.9829	2.309
169.659	2.308	2.93	-2.9851	2.308
169.765	2.304	2.931	-2.9871	2.304
169.876	2.302	2.933	-2.9891	2.302
169.988	2.302	2.935	-2.9901	2.302
170.096	2.299	2.937	-2.9924	2.299
170.204	2.298	2.938	-2.9945	2.298
170.311	2.295	2.94	-2.9965	2.295
170.421	2.293	2.943	-2.9974	2.293
170.532	2.291	2.945	-2.9995	2.291
170.643	2.289	2.946	-3.0019	2.289
170.749	2.284	2.948	-3.0039	2.284
170.863	2.281	2.95	-3.0048	2.281
170.972	2.28	2.952	-3.0068	2.28
171.078	2.278	2.953	-3.0088	2.278
171.187	2.275	2.955	-3.0112	2.275
171.298	2.275	2.957	-3.0121	2.275
171.408	2.273	2.959	-3.0142	2.273
171.518	2.262	2.96	-3.0162	2.262
171.623	2.26	2.962	-3.0185	2.26
171.734	2.249	2.964	-3.0195	2.249
171.845	2.243	2.967	-3.0215	2.243
171.955	2.235	2.968	-3.0235	2.235
172.142	2.234	2.97	-3.0262	2.234
172.25	2.227	2.972	-3.0282	2.227
172.357	2.22	2.974	-3.0301	2.22
172.466	2.214	2.975	-3.0325	2.214
172.573	2.207	2.977	-3.0334	2.207
172.682	2.202	2.979	-3.0354	2.202
172.796	2.195	2.981	-3.0374	2.195
172.901	2.19	2.982	-3.0397	2.19
173.012	2.189	2.984	-3.0408	2.189
173.124	2.186	2.986	-3.0428	2.186
173.234	2.176	2.988	-3.0448	2.176
173.339	2.175	2.989	-3.0471	2.175
173.452	2.165	2.992	-3.0481	2.165
173.56	2.165	2.994	-3.0501	2.165
173.666	2.156	2.996	-3.0522	2.156
173.777	2.152	2.997	-3.0541	2.152
173.889	2.151	2.999	-3.0555	2.151
173.998	2.147	3.001	-3.0574	2.147
174.106	2.142	3.003	-3.0594	2.142
174.214	2.137	3.004	-3.0614	2.137
174.321	2.132	3.006	-3.0623	2.132
174.433	2.126	3.008	-3.0648	2.126
174.544	2.123	3.01	-3.0668	2.123
174.65	2.119	3.011	-3.0688	2.119
174.764	2.118	3.013	-3.0698	2.118
174.867	2.113	3.015	-3.072	2.113
174.981	2.111	3.018	-3.074	2.111
175.085	2.106	3.019	-3.0761	2.106
175.199	2.101	3.021	-3.0771	2.101
175.309	2.096	3.023	-3.079	2.096
175.414	2.092	3.025	-3.0815	2.092
175.522	2.088	3.026	-3.0834	2.088
175.636	2.088	3.028	-3.0844	2.088
175.744	2.083	3.03	-3.0864	2.083
175.85	2.079	3.032	-3.0884	2.079
175.961	2.075	3.033	-3.0906	2.075
176.073	2.069	3.035	-3.0917	2.069
176.18	2.065	3.037	-3.0937	2.065
176.291	2.061	3.039	-3.0957	2.061
176.397	2.058	3.04	-3.098	2.058
176.511	2.056	3.043	-3.0991	2.056
176.619	2.054	3.045	-3.101	2.054
176.727	2.048	3.047	-3.103	2.048
176.833	2.046	3.048	-3.1051	2.046
176.944	2.04	3.05	-3.1061	2.04
177.057	2.037	3.052	-3.1084	2.037
177.165	2.032	3.054	-3.1104	2.032
177.27	2.028	3.055	-3.1124	2.028
177.381	2.027	3.057	-3.1133	2.027
177.488	2.022	3.059	-3.1157	2.022
177.602	2.02	3.061	-3.1176	2.02
177.707	2.012	3.062	-3.1197	2.012
177.818	2.012	3.064	-3.1207	2.012
177.927	2.004	3.066	-3.1227	2.004
178.04	2.002	3.069	-3.1251	2.002
178.143	1.999	3.07	-3.1271	1.999
178.255	1.993	3.072	-3.1281	1.993
178.366	1.992	3.074	-3.1301	1.992
178.474	1.988	3.076	-3.1323	1.988
178.582	1.986	3.077	-3.1343	1.986
178.695	1.98	3.079	-3.1354	1.98
178.798	1.978	3.081	-3.1374	1.978
178.912	1.974	3.083	-3.1397	1.974
179.018	1.972	3.084	-3.1416	1.972
179.132	1.966	3.086	-3.1427	1.966
179.235	1.964	3.088	-3.1446	1.964
179.346	1.96	3.09	-3.1466	1.96
179.453	1.959	3.091	-3.149	1.959
179.567	1.951	3.094	-3.15	1.951
179.677	1.951	3.096	-3.152	1.951
179.787	1.948	3.098	-3.154	1.948
179.892	1.944	3.099	-3.156	1.944
180.002	1.939	3.101	-3.1574	1.939
180.111	1.936	3.103	-3.1593	1.936
180.223	1.932	3.105	-3.1613	1.932
180.328	1.931	3.106	-3.1634	1.931
180.44	1.924	3.108	-3.1644	1.924
180.548	1.924	3.11	-3.1666	1.924
180.654	1.921	3.112	-3.1686	1.921
180.765	1.916	3.113	-3.1706	1.916
180.879	1.914	3.115	-3.1715	1.914
180.982	1.908	3.118	-3.174	1.908
181.096	1.907	3.12	-3.176	1.907
181.2	1.904	3.12	-3.178	1.904
181.311	1.901	3.122	-3.179	1.901
181.424	1.898	3.124	-3.181	1.898
181.531	1.896	3.127	-3.1833	1.896
181.637	1.893	3.128	-3.1853	1.893
181.751	1.887	3.13	-3.1863	1.887
181.861	1.886	3.132	-3.1883	1.886
181.971	1.881	3.134	-3.1903	1.881
182.076	1.879	3.135	-3.1926	1.879
182.183	1.879	3.137	-3.1936	1.879
182.295	1.875	3.139	-3.1956	1.875
182.408	1.874	3.141	-3.1976	1.874
182.512	1.869	3.142	-3.1999	1.869
182.624	1.866	3.145	-3.201	1.866
182.732	1.865	3.147	-3.203	1.865
182.838	1.863	3.149	-3.205	1.863
182.949	1.859	3.15	-3.207	1.859
183.057	1.856	3.152	-3.2083	1.856
183.166	1.855	3.154	-3.2102	1.855
183.277	1.851	3.156	-3.2122	1.851
183.386	1.849	3.157	-3.2142	1.849
183.493	1.849	3.159	-3.2153	1.849
183.607	1.845	3.161	-3.2177	1.845
183.715	1.845	3.163	-3.2196	1.845
183.821	1.841	3.164	-3.2217	1.841
183.932	1.839	3.166	-3.2226	1.839
184.045	1.838	3.168	-3.2249	1.838
184.155	1.835	3.171	-3.2269	1.835
184.258	1.833	3.172	-3.2289	1.833
184.369	1.831	3.174	-3.2299	1.831
184.481	1.827	3.175	-3.2319	1.827
184.591	1.826	3.178	-3.2343	1.826
184.696	1.823	3.179	-3.2363	1.823
184.808	1.823	3.181	-3.2372	1.823
184.916	1.821	3.183	-3.2393	1.821
185.022	1.818	3.185	-3.2415	1.818
185.133	1.816	3.186	-3.2436	1.816
185.246	1.814	3.188	-3.2446	1.814
185.354	1.812	3.19	-3.2466	1.812
185.462	1.809	3.192	-3.2485	1.809
185.568	1.808	3.193	-3.2509	1.808
185.679	1.807	3.195	-3.2519	1.807
185.792	1.806	3.197	-3.2539	1.806
185.9	1.804	3.199	-3.2559	1.804
186.005	1.802	3.2	-3.2579	1.802
186.118	1.801	3.202	-3.2593	1.801
186.228	1.798	3.205	-3.2612	1.798
186.338	1.797	3.207	-3.2632	1.797
186.443	1.796	3.208	-3.2652	1.796
186.554	1.793	3.21	-3.2662	1.793
186.665	1.793	3.212	-3.2685	1.793
186.775	1.791	3.214	-3.2705	1.791
186.88	1.79	3.215	-3.2725	1.79
186.992	1.788	3.217	-3.2736	1.788
187.1	1.788	3.219	-3.2759	1.788
187.208	1.786	3.221	-3.2779	1.786
187.315	1.784	3.222	-3.2799	1.784
187.425	1.783	3.224	-3.2808	1.783
187.534	1.781	3.226	-3.2829	1.781
187.645	1.78	3.229	-3.2852	1.78
187.754	1.779	3.23	-3.2872	1.779
187.861	1.778	3.232	-3.2881	1.778
188.036	1.778	3.234	-3.2912	1.778
188.147	1.775	3.236	-3.2931	1.775
188.257	1.775	3.237	-3.2952	1.775
188.36	1.772	3.239	-3.2972	1.772
188.475	1.771	3.241	-3.2986	1.771
188.581	1.77	3.243	-3.3006	1.77
188.691	1.769	3.244	-3.3025	1.769
188.799	1.768	3.246	-3.3046	1.768
188.906	1.766	3.248	-3.3055	1.766
189.02	1.765	3.25	-3.3077	1.765
189.128	1.764	3.251	-3.3099	1.764
189.234	1.763	3.254	-3.3118	1.763
189.349	1.761	3.256	-3.3128	1.761
189.452	1.76	3.258	-3.3152	1.76
189.566	1.758	3.259	-3.3172	1.758
189.673	1.756	3.261	-3.3192	1.756
189.78	1.756	3.263	-3.3202	1.756
189.889	1.754	3.265	-3.3222	1.754
190.003	1.754	3.266	-3.3245	1.754
190.108	1.751	3.268	-3.3265	1.751
190.219	1.751	3.27	-3.3275	1.751
190.331	1.749	3.272	-3.3295	1.749
190.441	1.747	3.273	-3.3314	1.747
190.546	1.747	3.275	-3.3338	1.747
190.656	1.746	3.277	-3.3348	1.746
190.765	1.744	3.28	-3.3368	1.744
190.878	1.743	3.281	-3.3388	1.743
190.984	1.742	3.283	-3.3411	1.742
191.096	1.741	3.285	-3.3421	1.741
191.204	1.739	3.287	-3.3441	1.739
191.31	1.738	3.288	-3.3461	1.738
191.421	1.738	3.29	-3.3481	1.738
191.528	1.736	3.292	-3.3495	1.736
191.637	1.734	3.294	-3.3515	1.734
191.751	1.734	3.295	-3.3535	1.734
191.857	1.732	3.297	-3.3555	1.732
191.971	1.732	3.299	-3.3564	1.732
192.075	1.73	3.301	-3.3588	1.73
192.186	1.73	3.302	-3.3608	1.73
192.292	1.729	3.305	-3.3628	1.729
192.406	1.728	3.307	-3.3638	1.728
192.516	1.727	3.309	-3.3658	1.727
192.621	1.726	3.31	-3.3681	1.726
192.731	1.725	3.312	-3.3701	1.725
192.842	1.724	3.314	-3.3711	1.724
192.95	1.723	3.316	-3.3731	1.723
193.063	1.722	3.317	-3.3755	1.722
193.168	1.721	3.319	-3.3775	1.721
193.28	1.721	3.321	-3.3785	1.721
193.388	1.719	3.323	-3.3805	1.719
193.496	1.718	3.324	-3.3825	1.718
193.603	1.717	3.326	-3.3847	1.717
193.717	1.716	3.328	-3.3857	1.716
193.825	1.715	3.331	-3.3878	1.715
193.933	1.715	3.332	-3.3897	1.715
194.042	1.714	3.334	-3.3922	1.714
194.149	1.713	3.336	-3.3932	1.713
194.258	1.711	3.338	-3.3951	1.711
194.37	1.711	3.339	-3.3971	1.711
194.476	1.71	3.341	-3.3991	1.71
194.59	1.709	3.343	-3.4004	1.709
194.7	1.708	3.345	-3.4024	1.708
194.81	1.707	3.346	-3.4044	1.707
194.915	1.706	3.348	-3.4064	1.706
195.026	1.706	3.35	-3.4074	1.706
195.135	1.704	3.352	-3.4097	1.704
195.241	1.703	3.353	-3.4118	1.703
195.353	1.703	3.356	-3.4138	1.703
195.464	1.702	3.358	-3.4147	1.702
195.572	1.702	3.36	-3.417	1.702
195.68	1.701	3.361	-3.419	1.701
195.789	1.7	3.363	-3.421	1.7
195.896	1.699	3.365	-3.422	1.699
196.005	1.698	3.367	-3.4244	1.698
196.119	1.697	3.368	-3.4264	1.697
196.225	1.697	3.37	-3.4284	1.697
196.339	1.696	3.372	-3.4294	1.696
196.442	1.695	3.374	-3.4314	1.695
196.553	1.694	3.375	-3.4334	1.694
196.66	1.693	3.377	-3.4358	1.693
196.774	1.693	3.379	-3.4368	1.693
196.884	1.692	3.382	-3.4388	1.692
196.994	1.691	3.383	-3.4407	1.691
197.099	1.691	3.385	-3.443	1.691
197.21	1.69	3.387	-3.444	1.69
197.318	1.69	3.389	-3.4461	1.69
197.425	1.689	3.39	-3.4481	1.689
197.537	1.689	3.392	-3.4504	1.689
197.646	1.689	3.394	-3.4514	1.689
197.755	1.689	3.396	-3.4534	1.689
197.861	1.688	3.397	-3.4554	1.688
197.972	1.688	3.399	-3.4574	1.688
198.086	1.688	3.401	-3.4584	1.688
198.193	1.687	3.403	-3.4607	1.687
198.301	1.687	3.404	-3.4627	1.687
198.408	1.687	3.407	-3.4647	1.687
198.522	1.687	3.409	-3.4657	1.687
198.632	1.686	3.411	-3.468	1.686
198.735	1.686	3.412	-3.47	1.686
198.844	1.686	3.414	-3.472	1.686
198.955	1.685	3.416	-3.473	1.685
199.068	1.685	3.418	-3.475	1.685
199.178	1.685	3.419	-3.4773	1.685
199.283	1.684	3.421	-3.4793	1.684
199.394	1.684	3.423	-3.4803	1.684
199.502	1.683	3.425	-3.4823	1.683
199.608	1.683	3.426	-3.4847	1.683
199.718	1.683	3.428	-3.4867	1.683
199.83	1.683	3.431	-3.4877	1.683
199.941	1.682	3.433	-3.4898	1.682
200.049	1.682	3.434	-3.4917	1.682
200.154	1.682	3.436	-3.494	1.682
200.264	1.681	3.438	-3.495	1.681
200.373	1.681	3.44	-3.497	1.681
200.484	1.681	3.441	-3.4989	1.681
200.593	1.681	3.443	-3.5014	1.681
200.7	1.68	3.445	-3.5024	1.68
200.814	1.68	3.447	-3.5044	1.68
200.922	1.679	3.448	-3.5063	1.679
201.028	1.679	3.45	-3.5083	1.679
201.139	1.678	3.452	-3.5093	1.678
201.251	1.678	3.454	-3.5117	1.678
201.361	1.677	3.456	-3.5137	1.677
201.467	1.677	3.458	-3.5156	1.677
201.578	1.676	3.46	-3.5167	1.676
201.686	1.676	3.462	-3.519	1.676
201.798	1.675	3.463	-3.5209	1.675
201.903	1.674	3.465	-3.5229	1.674
202.015	1.674	3.467	-3.5239	1.674
202.123	1.673	3.469	-3.5258	1.673
202.229	1.673	3.47	-3.5283	1.673
202.34	1.672	3.472	-3.5303	1.672
202.447	1.672	3.474	-3.5313	1.672
202.559	1.672	3.476	-3.5333	1.672
202.666	1.671	3.477	-3.5356	1.671
202.775	1.67	3.479	-3.5376	1.67
202.89	1.67	3.482	-3.5386	1.67
202.993	1.67	3.483	-3.5406	1.67
203.107	1.67	3.485	-3.5426	1.67
203.212	1.669	3.486	-3.545	1.669
203.323	1.668	3.489	-3.546	1.668
203.436	1.668	3.491	-3.548	1.668
203.54	1.667	3.492	-3.55	1.667
203.651	1.667	3.494	-3.5522	1.667
203.762	1.666	3.496	-3.5532	1.666
203.87	1.665	3.498	-3.5553	1.665
203.976	1.665	3.499	-3.5573	1.665
204.087	1.664	3.501	-3.5593	1.664
204.197	1.664	3.503	-3.5606	1.664
204.308	1.664	3.505	-3.5626	1.664
204.416	1.663	3.506	-3.5646	1.663
204.522	1.663	3.508	-3.5666	1.663
204.632	1.662	3.51	-3.5676	1.662
204.743	1.661	3.512	-3.5699	1.661
204.852	1.659	3.513	-3.5719	1.659
204.961	1.659	3.516	-3.5739	1.659
205.068	1.658	3.518	-3.5749	1.658
205.177	1.657	3.52	-3.5772	1.657
205.291	1.656	3.521	-3.5792	1.656
205.396	1.654	3.523	-3.5812	1.654
205.505	1.653	3.525	-3.5822	1.653
205.614	1.651	3.527	-3.5843	1.651
205.723	1.651	3.528	-3.5866	1.651
205.833	1.649	3.53	-3.5886	1.649
205.944	1.647	3.532	-3.5896	1.647
206.056	1.647	3.535	-3.5916	1.647
206.166	1.646	3.536	-3.5936	1.646
206.271	1.644	3.537	-3.5959	1.644
206.383	1.642	3.54	-3.5969	1.642
206.491	1.641	3.542	-3.5989	1.641
206.599	1.64	3.543	-3.6008	1.64
206.707	1.639	3.545	-3.6032	1.639
206.816	1.637	3.547	-3.6042	1.637
206.927	1.635	3.549	-3.6062	1.635
207.038	1.634	3.55	-3.6083	1.634
207.144	1.634	3.552	-3.6103	1.634
207.257	1.633	3.554	-3.6115	1.633
207.367	1.631	3.556	-3.6135	1.631
207.475	1.629	3.557	-3.6155	1.629
207.58	1.627	3.559	-3.6176	1.627
207.691	1.626	3.561	-3.6185	1.626
207.804	1.626	3.563	-3.6209	1.626
207.908	1.624	3.564	-3.6229	1.624
208.016	1.622	3.567	-3.6249	1.622
208.13	1.622	3.569	-3.6259	1.622
208.238	1.62	3.571	-3.6282	1.62
208.344	1.619	3.572	-3.6301	1.619
208.456	1.617	3.574	-3.6321	1.617
208.566	1.615	3.576	-3.6332	1.615
208.677	1.615	3.578	-3.6351	1.615
208.784	1.612	3.579	-3.6375	1.612
208.893	1.611	3.581	-3.6395	1.611
209	1.609	3.583	-3.6405	1.609
209.113	1.608	3.585	-3.6425	1.608
209.221	1.607	3.586	-3.6445	1.607
209.33	1.604	3.588	-3.6468	1.604
209.437	1.603	3.591	-3.6478	1.603
209.546	1.602	3.593	-3.6498	1.602
209.66	1.601	3.594	-3.6518	1.601
209.765	1.599	3.596	-3.6542	1.599
209.876	1.598	3.598	-3.6552	1.598
209.983	1.596	3.6	-3.6571	1.596
210.093	1.595	3.601	-3.6591	1.595
210.201	1.593	3.603	-3.6612	1.593
210.313	1.591	3.605	-3.6625	1.591
210.422	1.59	3.607	-3.6646	1.59
210.535	1.588	3.608	-3.6666	1.588
210.638	1.587	3.61	-3.6685	1.587
210.75	1.584	3.612	-3.6695	1.584
210.861	1.584	3.614	-3.6718	1.584
210.968	1.581	3.615	-3.6738	1.581
211.076	1.578	3.618	-3.6758	1.578
211.19	1.578	3.62	-3.6768	1.578
211.298	1.576	3.622	-3.6792	1.576
211.406	1.575	3.623	-3.6812	1.575
211.512	1.572	3.625	-3.6832	1.572
211.626	1.568	3.627	-3.6842	1.568
211.736	1.568	3.629	-3.6862	1.568
211.844	1.563	3.63	-3.6885	1.563
211.948	1.563	3.632	-3.6904	1.563
212.062	1.56	3.634	-3.6914	1.56
212.172	1.557	3.636	-3.6935	1.557
212.282	1.555	3.637	-3.6958	1.555
212.387	1.555	3.639	-3.6978	1.555
212.498	1.55	3.641	-3.6988	1.55
212.604	1.545	3.644	-3.7008	1.545
212.713	1.544	3.645	-3.7028	1.544
212.824	1.539	3.647	-3.705	1.539
212.931	1.537	3.649	-3.7061	1.537
213.045	1.534	3.651	-3.7081	1.534
213.153	1.533	3.652	-3.7101	1.533
213.261	1.529	3.654	-3.7124	1.529
213.368	1.528	3.656	-3.7135	1.528
213.482	1.524	3.658	-3.7154	1.524
213.59	1.522	3.659	-3.7174	1.522
213.698	1.519	3.661	-3.7195	1.519
213.805	1.515	3.663	-3.7208	1.515
213.914	1.513	3.665	-3.7228	1.513
214.028	1.51	3.666	-3.7248	1.51
214.133	1.509	3.669	-3.7267	1.509
214.244	1.505	3.671	-3.7277	1.505
214.357	1.501	3.673	-3.7301	1.501
214.46	1.497	3.674	-3.7321	1.497
214.571	1.497	3.676	-3.7341	1.497
214.681	1.495	3.678	-3.7352	1.495
214.792	1.491	3.68	-3.7371	1.491
214.902	1.487	3.681	-3.7395	1.487
215.006	1.483	3.683	-3.7414	1.483
215.118	1.482	3.685	-3.7425	1.482
215.229	1.482	3.687	-3.7444	1.482
215.337	1.477	3.688	-3.7467	1.477
215.445	1.477	3.69	-3.7487	1.477
[truncated: 721 more rows]
