# Supplementary material for: Research on the Mechanical Properties of EPS Lightweight Soil Mixed with Fly Ash
Source: Polymers (Basel). 2024 Dec 18;16(24):3517. doi: 10.3390/polym16243517 (PMC11678610; doi:10.3390/polym16243517)
Supplement: Supplementary file 1 [file polymers-16-03517-s001.zip › polymers-3283519-supplementary-final/raw data/EPS0.5%, curing agent content 20%,replace proportion 60%.xls]

## Sheet: Sheet1
试件批号	1
钢号	1
试验日期	2023/12/15
试验人	XDD
试件形状
尺寸(mm)	39.1
So(mm^2)	1200.73
标距倍率
Lo(mm)	80
引伸计标距	50
Lu(mm)
A(%)	/
断面尺寸
Su(mm^2)
Z(%)	/
Fm(kN)	1.38
Rm(MPa)
FeH(kN)	2.1
ReH(MPa)	1
FeL(kN)	1.74
ReL(MPa)	1
Fp(kN)	1.74
Rp(MPa)	1
Ft(kN)	0.13
Rt(MPa)
E(GPa)	0.02
屈强比	0.5
强屈比	2
At(%)	/
Agt(%)	13
时间(秒)	力(kN)	变形(mm)	位移(mm)	扩展
0	0	0	-0.0407	0
0.118	0	0	-0.0458	0
0.228	0	0	-0.0485	0
0.34	0	0	-0.0548	0
0.45	0	0	-0.0599	0
0.555	0	0	-0.0651	0
0.667	0	0	-0.0678	0
0.775	0	0	-0.0727	0
0.881	0	0	-0.0786	0
0.993	0	0	-0.0834	0
1.105	0.001	0.002	-0.0859	0.001
1.213	0.003	0.007	-0.0906	0.003
1.321	0.004	0.013	-0.0961	0.004
1.427	0.005	0.017	-0.1007	0.005
1.538	0.006	0.02	-0.103	0.006
1.651	0.008	0.024	-0.1075	0.008
1.759	0.01	0.029	-0.1119	0.01
1.864	0.011	0.034	-0.1171	0.011
1.976	0.013	0.036	-0.1195	0.013
2.087	0.014	0.04	-0.1238	0.014
2.192	0.016	0.045	-0.1281	0.016
2.303	0.017	0.049	-0.1323	0.017
2.414	0.018	0.052	-0.135	0.018
2.522	0.02	0.056	-0.1392	0.02
2.628	0.022	0.06	-0.1433	0.022
2.739	0.023	0.064	-0.1474	0.023
2.851	0.025	0.066	-0.1499	0.025
2.959	0.027	0.07	-0.1539	0.027
3.068	0.028	0.074	-0.1577	0.028
3.176	0.03	0.078	-0.1616	0.03
3.29	0.032	0.08	-0.1635	0.032
3.393	0.033	0.085	-0.168	0.033
3.504	0.034	0.088	-0.1717	0.034
3.613	0.036	0.092	-0.1755	0.036
3.72	0.038	0.094	-0.1771	0.038
3.836	0.039	0.098	-0.1816	0.039
3.941	0.04	0.102	-0.1851	0.04
4.048	0.041	0.105	-0.1887	0.041
4.159	0.042	0.107	-0.1905	0.042
4.272	0.044	0.11	-0.1939	0.044
4.382	0.045	0.114	-0.1979	0.045
4.487	0.046	0.118	-0.2015	0.046
4.598	0.048	0.12	-0.2032	0.048
4.706	0.049	0.123	-0.2065	0.049
4.812	0.05	0.126	-0.2097	0.05
4.923	0.051	0.13	-0.2136	0.051
5.035	0.053	0.132	-0.2153	0.053
5.143	0.055	0.135	-0.2185	0.055
5.253	0.057	0.138	-0.2218	0.057
5.358	0.059	0.142	-0.2255	0.059
5.468	0.06	0.144	-0.2271	0.06
5.577	0.0741	0.147	-0.2304	0.0741
5.688	0.061	0.15	-0.2334	0.061
5.797	0.062	0.153	-0.2365	0.062
5.904	0.064	0.155	-0.2384	0.064
6.013	0.065	0.158	-0.2417	0.065
6.125	0.066	0.161	-0.2448	0.066
6.234	0.068	0.164	-0.2477	0.068
6.343	0.07	0.166	-0.2491	0.07
6.456	0.071	0.169	-0.2526	0.071
6.559	0.073	0.172	-0.2556	0.073
6.67	0.074	0.175	-0.2585	0.074
6.781	0.076	0.177	-0.2599	0.076
6.892	0.077	0.179	-0.2628	0.077
7.002	0.078	0.183	-0.2661	0.078
7.106	0.08	0.186	-0.269	0.08
7.218	0.081	0.187	-0.2705	0.081
7.329	0.082	0.19	-0.2732	0.082
7.437	0.082	0.193	-0.2765	0.082
7.543	0.083	0.196	-0.2793	0.083
7.652	0.083	0.197	-0.2806	0.083
7.763	0.084	0.2	-0.2835	0.084
7.874	0.085	0.203	-0.2862	0.085
7.98	0.085	0.206	-0.2894	0.085
8.094	0.086	0.207	-0.2906	0.086
8.202	0.087	0.21	-0.2934	0.087
8.311	0.088	0.213	-0.2961	0.088
8.416	0.088	0.215	-0.2987	0.088
8.527	0.089	0.217	-0.3004	0.089
8.64	0.089	0.22	-0.3031	0.089
8.743	0.09	0.222	-0.3056	0.09
8.854	0.09	0.225	-0.3082	0.09
8.965	0.091	0.226	-0.3095	0.091
9.074	0.091	0.229	-0.3126	0.091
9.186	0.092	0.232	-0.3151	0.092
9.289	0.092	0.234	-0.3177	0.092
9.404	0.093	0.235	-0.3189	0.093
9.512	0.094	0.238	-0.3219	0.094
9.62	0.094	0.241	-0.3243	0.094
9.728	0.094	0.243	-0.3269	0.094
9.835	0.095	0.245	-0.328	0.095
9.949	0.096	0.247	-0.3306	0.096
10.057	0.096	0.25	-0.3335	0.096
10.163	0.096	0.252	-0.3359	0.096
10.277	0.097	0.254	-0.3371	0.097
10.381	0.098	0.256	-0.3396	0.098
10.495	0.098	0.259	-0.3425	0.098
10.6	0.098	0.261	-0.3449	0.098
10.711	0.099	0.263	-0.346	0.099
10.824	0.1	0.265	-0.3485	0.1
10.927	0.1	0.268	-0.3513	0.1
11.038	0.1	0.27	-0.3536	0.1
11.146	0.101	0.271	-0.3548	0.101
11.258	0.101	0.274	-0.3572	0.101
11.369	0.102	0.276	-0.3596	0.102
11.474	0.102	0.279	-0.3623	0.102
11.586	0.103	0.28	-0.3635	0.103
11.694	0.103	0.282	-0.3659	0.103
11.805	0.104	0.285	-0.3682	0.104
11.91	0.104	0.287	-0.3708	0.104
12.024	0.104	0.289	-0.372	0.104
12.132	0.105	0.291	-0.3742	0.105
12.24	0.105	0.293	-0.3766	0.105
12.349	0.105	0.295	-0.3789	0.105
12.456	0.106	0.297	-0.3801	0.106
12.565	0.106	0.299	-0.3827	0.106
12.679	0.107	0.302	-0.385	0.107
12.784	0.107	0.304	-0.3872	0.107
12.895	0.107	0.305	-0.3883	0.107
13.008	0.108	0.308	-0.391	0.108
13.111	0.108	0.31	-0.3934	0.108
13.221	0.109	0.312	-0.3955	0.109
13.332	0.109	0.313	-0.3967	0.109
13.442	0.11	0.315	-0.3989	0.11
13.548	0.11	0.318	-0.4014	0.11
13.659	0.111	0.32	-0.4038	0.111
13.771	0.111	0.321	-0.4048	0.111
13.879	0.112	0.324	-0.407	0.112
13.987	0.112	0.326	-0.4097	0.112
14.095	0.113	0.328	-0.4118	0.113
14.208	0.113	0.329	-0.4129	0.113
14.316	0.114	0.332	-0.4151	0.114
14.424	0.114	0.334	-0.4174	0.114
14.533	0.115	0.336	-0.4199	0.115
14.64	0.115	0.338	-0.421	0.115
14.749	0.116	0.34	-0.4232	0.116
14.863	0.117	0.342	-0.4254	0.117
14.968	0.117	0.344	-0.4275	0.117
15.079	0.118	0.345	-0.4289	0.118
15.186	0.118	0.348	-0.4311	0.118
15.3	0.119	0.35	-0.4333	0.119
15.405	0.119	0.352	-0.4354	0.119
15.516	0.12	0.353	-0.4364	0.12
15.625	0.12	0.356	-0.439	0.12
15.738	0.121	0.358	-0.4412	0.121
15.843	0.121	0.36	-0.4433	0.121
15.955	0.122	0.361	-0.4443	0.122
16.063	0.123	0.363	-0.4469	0.123
16.171	0.123	0.366	-0.449	0.123
16.28	0.124	0.368	-0.4512	0.124
16.387	0.124	0.369	-0.4522	0.124
16.501	0.125	0.371	-0.4543	0.125
16.609	0.125	0.373	-0.4569	0.125
16.715	0.126	0.376	-0.4591	0.126
16.829	0.126	0.377	-0.46	0.126
16.939	0.127	0.379	-0.4622	0.127
17.047	0.128	0.381	-0.4646	0.128
17.152	0.128	0.383	-0.4668	0.128
17.263	0.129	0.384	-0.4678	0.129
17.376	0.129	0.387	-0.4699	0.129
17.484	0.13	0.389	-0.4719	0.13
17.589	0.13	0.391	-0.4745	0.13
17.701	0.131	0.392	-0.4755	0.131
17.81	0.131	0.394	-0.4775	0.131
17.923	0.132	0.396	-0.4797	0.132
18.029	0.132	0.399	-0.482	0.132
18.138	0.133	0.4	-0.4831	0.133
18.244	0.133	0.402	-0.4852	0.133
18.353	0.134	0.404	-0.4873	0.134
18.465	0.134	0.406	-0.4894	0.134
18.572	0.135	0.407	-0.4905	0.135
18.681	0.136	0.409	-0.4928	0.136
18.795	0.136	0.412	-0.495	0.136
18.901	0.137	0.414	-0.497	0.137
19.015	0.137	0.415	-0.4981	0.137
19.118	0.138	0.417	-0.5005	0.138
19.229	0.139	0.419	-0.5026	0.139
19.336	0.139	0.421	-0.5046	0.139
19.448	0.14	0.422	-0.5057	0.14
19.561	0.14	0.425	-0.5081	0.14
19.664	0.141	0.427	-0.5102	0.141
19.775	0.141	0.429	-0.5123	0.141
19.886	0.142	0.43	-0.5133	0.142
19.994	0.142	0.432	-0.5153	0.142
20.107	0.143	0.434	-0.5178	0.143
20.211	0.143	0.436	-0.5198	0.143
20.322	0.144	0.437	-0.5209	0.144
20.433	0.145	0.439	-0.5229	0.145
20.54	0.146	0.441	-0.5249	0.146
20.648	0.146	0.444	-0.5273	0.146
20.762	0.147	0.445	-0.5284	0.147
20.865	0.148	0.447	-0.5304	0.148
20.979	0.149	0.449	-0.5324	0.149
21.085	0.149	0.451	-0.5345	0.149
21.199	0.15	0.452	-0.5359	0.15
21.307	0.151	0.454	-0.5379	0.151
21.415	0.151	0.457	-0.5399	0.151
21.52	0.152	0.459	-0.542	0.152
21.634	0.153	0.46	-0.5434	0.153
21.744	0.153	0.462	-0.5454	0.153
21.854	0.154	0.464	-0.5475	0.154
21.959	0.155	0.466	-0.5495	0.155
22.07	0.156	0.467	-0.5505	0.156
22.178	0.156	0.469	-0.5529	0.156
22.284	0.157	0.472	-0.555	0.157
22.397	0.157	0.473	-0.5569	0.157
22.506	0.158	0.475	-0.558	0.158
22.617	0.159	0.477	-0.5601	0.159
22.725	0.16	0.479	-0.5625	0.16
22.83	0.16	0.481	-0.5644	0.16
22.94	0.161	0.482	-0.5655	0.161
23.049	0.162	0.484	-0.5675	0.162
23.16	0.163	0.486	-0.5699	0.163
23.267	0.163	0.488	-0.5719	0.163
23.382	0.164	0.489	-0.5729	0.164
23.487	0.165	0.491	-0.5749	0.165
23.598	0.166	0.494	-0.577	0.166
23.704	0.167	0.496	-0.5794	0.167
23.815	0.168	0.497	-0.5804	0.168
23.928	0.169	0.499	-0.5823	0.169
24.038	0.17	0.501	-0.5845	0.17
24.143	0.17	0.503	-0.5868	0.17
24.254	0.171	0.505	-0.5888	0.171
24.362	0.171	0.507	-0.5908	0.171
24.468	0.172	0.508	-0.5918	0.172
24.578	0.172	0.511	-0.5942	0.172
24.69	0.173	0.513	-0.5962	0.173
24.801	0.174	0.515	-0.5982	0.174
24.909	0.174	0.516	-0.5992	0.174
25.014	0.174	0.518	-0.6012	0.174
25.124	0.175	0.52	-0.6036	0.175
25.233	0.176	0.522	-0.6056	0.176
25.342	0.177	0.523	-0.6067	0.177
25.451	0.177	0.525	-0.6086	0.177
25.56	0.178	0.527	-0.6108	0.178
25.669	0.179	0.53	-0.6131	0.179
25.783	0.18	0.531	-0.614	0.18
25.922	0.181	0.533	-0.6161	0.181
26.028	0.182	0.535	-0.618	0.182
26.139	0.183	0.537	-0.6205	0.183
26.251	0.184	0.538	-0.6215	0.184
26.356	0.185	0.54	-0.6235	0.185
26.465	0.186	0.542	-0.6255	0.186
26.574	0.187	0.544	-0.6275	0.187
26.683	0.189	0.545	-0.6286	0.189
26.797	0.189	0.547	-0.6309	0.189
26.905	0.191	0.549	-0.6328	0.191
27.013	0.192	0.551	-0.6348	0.192
27.12	0.194	0.552	-0.6359	0.194
27.234	0.194	0.555	-0.6383	0.194
27.343	0.196	0.557	-0.6403	0.196
27.448	0.197	0.559	-0.6423	0.197
27.562	0.198	0.56	-0.6433	0.198
27.671	0.199	0.562	-0.6453	0.199
27.779	0.201	0.564	-0.6475	0.201
27.887	0.203	0.566	-0.6496	0.203
27.998	0.204	0.567	-0.6506	0.204
28.108	0.206	0.569	-0.6526	0.206
28.218	0.207	0.572	-0.655	0.207
28.321	0.208	0.574	-0.657	0.208
28.433	0.209	0.575	-0.658	0.209
28.545	0.211	0.577	-0.66	0.211
28.649	0.212	0.579	-0.6621	0.212
28.76	0.213	0.581	-0.6644	0.213
28.872	0.214	0.582	-0.6654	0.214
28.98	0.216	0.584	-0.6674	0.216
29.088	0.217	0.586	-0.6694	0.217
29.196	0.218	0.588	-0.6718	0.218
29.31	0.219	0.589	-0.6727	0.219
29.416	0.221	0.591	-0.6748	0.221
29.527	0.222	0.593	-0.6768	0.222
29.634	0.223	0.595	-0.6788	0.223
29.741	0.224	0.597	-0.6801	0.224
29.85	0.225	0.599	-0.6821	0.225
29.964	0.227	0.601	-0.6842	0.227
30.069	0.227	0.603	-0.6861	0.227
30.18	0.229	0.604	-0.6871	0.229
30.293	0.23	0.606	-0.6895	0.23
30.401	0.231	0.608	-0.6915	0.231
30.505	0.232	0.61	-0.6936	0.232
30.617	0.233	0.611	-0.6945	0.233
30.726	0.234	0.613	-0.6965	0.234
30.839	0.235	0.615	-0.6988	0.235
30.944	0.236	0.617	-0.7008	0.236
31.056	0.237	0.618	-0.7017	0.237
31.164	0.238	0.62	-0.7038	0.238
31.272	0.239	0.623	-0.7062	0.239
31.381	0.24	0.625	-0.7082	0.24
31.493	0.241	0.626	-0.7092	0.241
31.597	0.243	0.628	-0.7112	0.243
31.711	0.244	0.63	-0.7132	0.244
31.817	0.245	0.632	-0.7155	0.245
31.931	0.246	0.633	-0.7165	0.246
32.034	0.248	0.635	-0.7185	0.248
32.148	0.249	0.637	-0.7205	0.249
32.253	0.25	0.639	-0.7229	0.25
32.364	0.251	0.64	-0.7239	0.251
32.476	0.253	0.642	-0.7259	0.253
32.586	0.254	0.644	-0.7278	0.254
32.691	0.255	0.647	-0.73	0.255
32.802	0.256	0.648	-0.7312	0.256
32.91	0.257	0.65	-0.7332	0.257
33.023	0.258	0.652	-0.7352	0.258
33.128	0.258	0.654	-0.7372	0.258
33.24	0.259	0.655	-0.7383	0.259
33.348	0.26	0.657	-0.7405	0.26
33.454	0.261	0.659	-0.7426	0.261
33.565	0.262	0.661	-0.7446	0.262
33.677	0.263	0.662	-0.7456	0.263
33.785	0.264	0.665	-0.748	0.264
33.893	0.264	0.666	-0.7499	0.264
33.999	0.265	0.669	-0.752	0.265
34.11	0.266	0.669	-0.7529	0.266
34.223	0.267	0.672	-0.7552	0.267
34.331	0.268	0.674	-0.7573	0.268
34.436	0.268	0.676	-0.7593	0.268
34.55	0.269	0.677	-0.7602	0.269
34.66	0.27	0.679	-0.7623	0.27
34.77	0.271	0.681	-0.7646	0.271
34.875	0.272	0.683	-0.7666	0.272
34.986	0.273	0.684	-0.7676	0.273
35.094	0.274	0.686	-0.7696	0.274
35.208	0.275	0.688	-0.7717	0.275
35.314	0.276	0.691	-0.774	0.276
35.42	0.277	0.691	-0.7749	0.277
35.532	0.278	0.693	-0.7769	0.278
35.638	0.28	0.695	-0.7789	0.28
35.75	0.28	0.697	-0.7809	0.28
35.857	0.281	0.699	-0.7822	0.281
35.966	0.283	0.701	-0.7844	0.283
36.08	0.284	0.703	-0.7864	0.284
36.186	0.285	0.705	-0.7883	0.285
36.3	0.286	0.706	-0.7893	0.286
36.403	0.288	0.708	-0.7916	0.288
36.515	0.289	0.71	-0.7936	0.289
36.621	0.29	0.712	-0.7957	0.29
36.735	0.292	0.713	-0.7966	0.292
36.845	0.293	0.716	-0.799	0.293
36.955	0.295	0.718	-0.801	0.295
37.06	0.296	0.72	-0.803	0.296
37.171	0.297	0.721	-0.804	0.297
37.279	0.299	0.723	-0.806	0.299
37.392	0.301	0.725	-0.8083	0.301
37.495	0.302	0.727	-0.8101	0.302
37.607	0.304	0.728	-0.8112	0.304
37.716	0.305	0.73	-0.8132	0.305
37.822	0.307	0.732	-0.8156	0.307
37.933	0.308	0.734	-0.8176	0.308
38.047	0.31	0.735	-0.8186	0.31
38.15	0.312	0.737	-0.8206	0.312
38.261	0.313	0.739	-0.8226	0.313
38.37	0.314	0.742	-0.8249	0.314
38.483	0.316	0.743	-0.8259	0.316
38.591	0.318	0.745	-0.8279	0.318
38.696	0.319	0.747	-0.8299	0.319
38.805	0.32	0.749	-0.8323	0.32
38.916	0.322	0.75	-0.8332	0.322
39.029	0.324	0.752	-0.8353	0.324
39.139	0.326	0.754	-0.8372	0.326
39.244	0.327	0.756	-0.8393	0.327
39.355	0.329	0.757	-0.8404	0.329
39.463	0.33	0.759	-0.8427	0.33
39.57	0.332	0.761	-0.8447	0.332
39.682	0.333	0.763	-0.8466	0.333
39.791	0.335	0.764	-0.8476	0.335
39.902	0.337	0.767	-0.85	0.337
40.01	0.339	0.768	-0.8519	0.339
40.115	0.34	0.77	-0.8539	0.34
40.225	0.342	0.772	-0.855	0.342
40.334	0.344	0.773	-0.8569	0.344
40.445	0.345	0.776	-0.8593	0.345
40.553	0.346	0.778	-0.8613	0.346
40.667	0.349	0.779	-0.8623	0.349
40.775	0.35	0.781	-0.8642	0.35
40.883	0.352	0.783	-0.8666	0.352
40.989	0.353	0.785	-0.8685	0.353
41.1	0.356	0.786	-0.8696	0.356
41.213	0.358	0.788	-0.8716	0.358
41.323	0.359	0.79	-0.8739	0.359
41.428	0.36	0.793	-0.876	0.36
41.538	0.362	0.793	-0.8769	0.362
41.649	0.363	0.795	-0.8789	0.363
41.759	0.365	0.798	-0.881	0.365
41.864	0.365	0.8	-0.8833	0.365
41.976	0.366	0.801	-0.8842	0.366
42.084	0.367	0.803	-0.8862	0.367
42.192	0.368	0.805	-0.8882	0.368
42.3	0.368	0.807	-0.8902	0.368
42.414	0.368	0.808	-0.8915	0.368
42.518	0.369	0.81	-0.8935	0.369
42.629	0.37	0.812	-0.8956	0.37
42.738	0.37	0.814	-0.8976	0.37
42.851	0.371	0.815	-0.8986	0.371
42.954	0.372	0.818	-0.9009	0.372
43.068	0.373	0.82	-0.9029	0.373
43.173	0.373	0.821	-0.9049	0.373
43.284	0.374	0.822	-0.9058	0.374
43.397	0.375	0.825	-0.9083	0.375
43.5	0.376	0.827	-0.9103	0.376
43.614	0.377	0.829	-0.9122	0.377
43.721	0.378	0.83	-0.9132	0.378
43.831	0.379	0.832	-0.9152	0.379
43.937	0.38	0.834	-0.9176	0.38
44.048	0.381	0.836	-0.9196	0.381
44.16	0.382	0.837	-0.9206	0.382
44.268	0.384	0.839	-0.9226	0.384
44.376	0.385	0.841	-0.9249	0.385
44.484	0.386	0.843	-0.9268	0.386
44.598	0.387	0.844	-0.9279	0.387
44.704	0.389	0.846	-0.9299	0.389
44.813	0.391	0.848	-0.9318	0.391
44.922	0.392	0.851	-0.9342	0.392
45.029	0.394	0.852	-0.9353	0.394
45.138	0.396	0.854	-0.9373	0.396
45.252	0.397	0.856	-0.9393	0.397
45.357	0.398	0.858	-0.9413	0.398
45.468	0.4	0.859	-0.9425	0.4
45.58	0.402	0.861	-0.9445	0.402
45.69	0.404	0.863	-0.9465	0.404
45.793	0.406	0.865	-0.9486	0.406
45.907	0.408	0.866	-0.9499	0.408
46.015	0.41	0.868	-0.9519	0.41
46.121	0.41	0.871	-0.954	0.41
46.232	0.412	0.872	-0.9559	0.412
46.344	0.413	0.873	-0.9569	0.413
46.452	0.415	0.876	-0.9592	0.415
46.56	0.415	0.878	-0.9612	0.415
46.667	0.417	0.88	-0.9632	0.417
46.781	0.418	0.881	-0.9642	0.418
46.888	0.42	0.883	-0.9662	0.42
46.999	0.42	0.885	-0.9685	0.42
47.105	0.422	0.887	-0.9705	0.422
47.219	0.423	0.888	-0.9716	0.423
47.322	0.425	0.89	-0.9735	0.425
47.436	0.426	0.892	-0.9758	0.426
47.541	0.427	0.894	-0.9778	0.427
47.65	0.429	0.895	-0.9788	0.429
47.759	0.43	0.897	-0.9808	0.43
47.869	0.431	0.899	-0.9828	0.431
47.977	0.432	0.902	-0.9851	0.432
48.091	0.433	0.903	-0.9861	0.433
48.199	0.434	0.905	-0.9882	0.434
48.305	0.434	0.907	-0.9901	0.434
48.416	0.435	0.909	-0.9922	0.435
48.528	0.435	0.91	-0.9935	0.435
48.635	0.436	0.912	-0.9955	0.436
48.745	0.436	0.914	-0.9975	0.436
48.853	0.437	0.916	-0.9995	0.437
48.96	0.438	0.917	-1.0005	0.438
49.074	0.439	0.919	-1.0028	0.439
49.182	0.439	0.921	-1.0049	0.439
49.288	0.441	0.923	-1.0068	0.441
49.402	0.442	0.924	-1.0078	0.442
49.512	0.443	0.927	-1.0101	0.443
49.615	0.444	0.929	-1.0122	0.444
49.724	0.445	0.931	-1.0142	0.445
49.838	0.447	0.932	-1.0152	0.447
49.943	0.448	0.934	-1.0175	0.448
50.057	0.449	0.936	-1.0195	0.449
50.162	0.451	0.938	-1.0215	0.451
50.273	0.452	0.939	-1.0225	0.452
50.382	0.454	0.941	-1.0244	0.454
50.495	0.455	0.943	-1.0268	0.455
50.6	0.456	0.945	-1.0288	0.456
50.71	0.458	0.946	-1.0298	0.458
50.821	0.46	0.948	-1.0318	0.46
50.928	0.46	0.95	-1.0338	0.46
51.036	0.462	0.953	-1.0361	0.462
51.15	0.464	0.954	-1.0371	0.464
51.258	0.467	0.956	-1.0391	0.467
51.366	0.468	0.958	-1.041	0.468
51.472	0.471	0.96	-1.0435	0.471
51.586	0.473	0.961	-1.0444	0.473
51.69	0.476	0.963	-1.0466	0.476
51.804	0.478	0.965	-1.0484	0.478
51.908	0.481	0.967	-1.0505	0.481
52.022	0.483	0.968	-1.0514	0.483
52.132	0.486	0.97	-1.0537	0.486
52.242	0.487	0.972	-1.0558	0.487
52.347	0.49	0.974	-1.0578	0.49
52.458	0.493	0.975	-1.0587	0.493
52.566	0.496	0.978	-1.0611	0.496
52.679	0.497	0.98	-1.0632	0.497
52.784	0.5	0.982	-1.0651	0.5
52.892	0.503	0.983	-1.0661	0.503
53.006	0.505	0.985	-1.0681	0.505
53.114	0.506	0.987	-1.0705	0.506
53.222	0.508	0.989	-1.0725	0.508
53.329	0.511	0.99	-1.0735	0.511
53.438	0.513	0.992	-1.0754	0.513
53.552	0.515	0.994	-1.0778	0.515
53.658	0.517	0.996	-1.0798	0.517
53.771	0.52	0.997	-1.0808	0.52
53.881	0.523	0.999	-1.0827	0.523
53.986	0.524	1.002	-1.0851	0.524
54.095	0.527	1.004	-1.0874	0.527
54.206	0.529	1.006	-1.0894	0.529
54.316	0.532	1.008	-1.0918	0.532
54.426	0.534	1.009	-1.0928	0.534
54.531	0.536	1.011	-1.0947	0.536
54.642	0.539	1.013	-1.0967	0.539
54.749	0.542	1.016	-1.0991	0.542
54.858	0.544	1.017	-1.1001	0.544
54.967	0.547	1.019	-1.1021	0.547
55.079	0.55	1.021	-1.104	0.55
55.19	0.553	1.023	-1.106	0.553
55.298	0.555	1.024	-1.1074	0.555
55.406	0.558	1.026	-1.1093	0.558
55.513	0.561	1.028	-1.1114	0.561
55.622	0.563	1.03	-1.1135	0.563
55.736	0.565	1.031	-1.1148	0.565
55.909	0.568	1.033	-1.1168	0.568
56.014	0.571	1.035	-1.1188	0.571
56.123	0.574	1.037	-1.1208	0.574
56.234	0.575	1.038	-1.1218	0.575
56.344	0.578	1.041	-1.124	0.578
56.454	0.581	1.043	-1.1261	0.581
56.559	0.583	1.045	-1.1281	0.583
56.67	0.584	1.046	-1.129	0.584
56.779	0.587	1.048	-1.131	0.587
56.891	0.59	1.05	-1.1334	0.59
56.995	0.593	1.052	-1.1354	0.593
57.107	0.594	1.053	-1.1364	0.594
57.218	0.596	1.055	-1.1384	0.596
57.326	0.599	1.057	-1.1404	0.599
57.431	0.603	1.059	-1.1427	0.603
57.546	0.604	1.06	-1.1436	0.604
57.654	0.607	1.062	-1.1457	0.607
57.762	0.61	1.064	-1.1476	0.61
57.868	0.613	1.067	-1.15	0.613
57.983	0.615	1.068	-1.151	0.615
58.091	0.618	1.07	-1.153	0.618
58.199	0.62	1.072	-1.1551	0.62
58.305	0.623	1.074	-1.157	0.623
58.419	0.625	1.076	-1.1593	0.625
58.529	0.628	1.078	-1.1613	0.628
58.637	0.631	1.08	-1.1633	0.631
58.742	0.634	1.081	-1.1643	0.634
58.853	0.635	1.083	-1.1667	0.635
58.966	0.638	1.085	-1.1687	0.638
59.075	0.641	1.087	-1.1707	0.641
59.18	0.643	1.088	-1.1717	0.643
59.291	0.644	1.09	-1.1737	0.644
59.402	0.647	1.093	-1.176	0.647
59.512	0.65	1.095	-1.178	0.65
59.617	0.653	1.096	-1.179	0.653
59.729	0.655	1.098	-1.181	0.655
59.837	0.657	1.1	-1.1833	0.657
59.947	0.66	1.102	-1.1853	0.66
60.052	0.663	1.103	-1.1863	0.663
60.208	0.664	1.105	-1.1883	0.664
60.318	0.667	1.107	-1.1903	0.667
60.429	0.669	1.109	-1.1926	0.669
60.54	0.672	1.11	-1.1937	0.672
60.648	0.673	1.112	-1.1956	0.673
60.754	0.675	1.114	-1.1976	0.675
60.863	0.677	1.116	-1.1999	0.677
60.978	0.68	1.117	-1.2009	0.68
61.085	0.681	1.119	-1.2029	0.681
61.193	0.683	1.121	-1.2049	0.683
61.301	0.685	1.124	-1.207	0.685
61.415	0.687	1.125	-1.2083	0.687
61.523	0.689	1.127	-1.2104	0.689
61.631	0.691	1.129	-1.2123	0.691
61.737	0.694	1.131	-1.2143	0.694
61.852	0.696	1.132	-1.2153	0.696
61.96	0.697	1.134	-1.2176	0.697
62.067	0.7	1.136	-1.2196	0.7
62.176	0.702	1.138	-1.2216	0.702
62.287	0.704	1.139	-1.2226	0.704
62.397	0.705	1.141	-1.2246	0.705
62.507	0.707	1.144	-1.227	0.707
62.612	0.709	1.146	-1.229	0.709
62.723	0.712	1.147	-1.23	0.712
62.832	0.713	1.149	-1.232	0.713
62.943	0.715	1.151	-1.2342	0.715
63.048	0.717	1.153	-1.2363	0.717
63.16	0.719	1.154	-1.2373	0.719
63.268	0.72	1.156	-1.2393	0.72
63.379	0.723	1.158	-1.2413	0.723
63.484	0.725	1.16	-1.2435	0.725
63.598	0.728	1.161	-1.2446	0.728
63.706	0.729	1.163	-1.2465	0.729
63.812	0.731	1.165	-1.2486	0.731
63.921	0.734	1.167	-1.2509	0.734
64.035	0.736	1.169	-1.252	0.736
64.144	0.738	1.17	-1.2539	0.738
64.252	0.74	1.172	-1.2559	0.74
64.36	0.743	1.175	-1.2582	0.743
64.471	0.746	1.176	-1.2592	0.746
64.581	0.747	1.178	-1.2612	0.747
64.691	0.749	1.18	-1.2632	0.749
64.796	0.752	1.182	-1.2652	0.752
64.906	0.754	1.183	-1.2662	0.754
65.016	0.755	1.185	-1.2685	0.755
65.127	0.758	1.187	-1.2706	0.758
65.232	0.76	1.189	-1.2726	0.76
65.344	0.762	1.19	-1.2735	0.762
65.452	0.764	1.192	-1.2756	0.764
65.563	0.766	1.194	-1.2779	0.766
65.668	0.768	1.196	-1.2799	0.768
65.782	0.771	1.197	-1.2809	0.771
65.889	0.774	1.199	-1.2829	0.774
66	0.776	1.202	-1.2853	0.776
66.107	0.779	1.204	-1.2872	0.779
66.214	0.78	1.205	-1.2883	0.78
66.323	0.783	1.207	-1.2903	0.783
66.437	0.785	1.209	-1.2926	0.785
66.542	0.787	1.211	-1.2945	0.787
66.653	0.789	1.212	-1.2956	0.789
66.766	0.791	1.214	-1.2975	0.791
66.874	0.794	1.216	-1.2995	0.794
66.979	0.796	1.218	-1.3019	0.796
67.087	0.797	1.219	-1.3028	0.797
67.199	0.8	1.221	-1.3049	0.8
67.312	0.802	1.223	-1.3069	0.802
67.417	0.805	1.225	-1.3089	0.805
67.529	0.807	1.227	-1.3102	0.807
67.637	0.81	1.229	-1.3121	0.81
67.745	0.812	1.231	-1.3141	0.812
67.853	0.814	1.233	-1.3161	0.814
67.961	0.816	1.234	-1.3171	0.816
68.075	0.818	1.236	-1.3195	0.818
68.184	0.821	1.238	-1.3215	0.821
68.29	0.822	1.24	-1.3235	0.822
68.404	0.825	1.241	-1.3245	0.825
68.507	0.827	1.243	-1.3268	0.827
68.621	0.829	1.245	-1.3289	0.829
68.726	0.831	1.247	-1.3309	0.831
68.837	0.833	1.248	-1.3318	0.833
68.944	0.835	1.25	-1.3338	0.835
69.058	0.837	1.253	-1.3362	0.837
69.162	0.838	1.255	-1.3382	0.838
69.273	0.84	1.256	-1.3392	0.84
69.385	0.842	1.258	-1.3412	0.842
69.495	0.845	1.26	-1.3431	0.845
69.6	0.846	1.262	-1.3455	0.846
69.712	0.848	1.263	-1.3466	0.848
69.82	0.851	1.265	-1.3485	0.851
69.929	0.853	1.267	-1.3505	0.853
70.038	0.855	1.269	-1.3528	0.855
70.151	0.858	1.27	-1.3538	0.858
70.259	0.86	1.272	-1.3558	0.86
70.367	0.863	1.274	-1.3578	0.863
70.473	0.864	1.277	-1.3601	0.864
70.584	0.867	1.278	-1.3612	0.867
70.697	0.87	1.28	-1.3632	0.87
70.805	0.873	1.282	-1.3651	0.873
70.91	0.875	1.284	-1.3671	0.875
71.022	0.877	1.285	-1.3681	0.877
71.133	0.88	1.287	-1.3704	0.88
71.243	0.883	1.289	-1.3724	0.883
71.348	0.884	1.291	-1.3745	0.884
71.459	0.886	1.292	-1.3755	0.886
71.568	0.889	1.294	-1.3778	0.889
71.681	0.891	1.296	-1.3799	0.891
71.787	0.893	1.298	-1.3817	0.893
71.896	0.895	1.299	-1.3828	0.895
72.005	0.898	1.301	-1.3849	0.898
72.114	0.9	1.304	-1.3871	0.9
72.223	0.901	1.306	-1.3891	0.901
72.33	0.905	1.307	-1.3901	0.905
72.439	0.908	1.309	-1.3921	0.908
72.553	0.911	1.311	-1.3944	0.911
72.658	0.913	1.313	-1.3964	0.913
72.772	0.917	1.314	-1.3974	0.917
72.882	0.92	1.316	-1.3995	0.92
72.987	0.924	1.318	-1.4015	0.924
73.094	0.926	1.32	-1.4038	0.926
73.206	0.93	1.321	-1.4048	0.93
73.312	0.934	1.323	-1.4068	0.934
73.427	0.938	1.325	-1.4088	0.938
73.532	0.939	1.328	-1.4111	0.939
73.643	0.943	1.329	-1.4121	0.943
73.752	0.948	1.331	-1.4141	0.948
73.858	0.952	1.333	-1.4161	0.952
73.968	0.953	1.335	-1.4181	0.953
74.08	0.958	1.336	-1.4194	0.958
74.186	0.962	1.338	-1.4214	0.962
74.295	0.967	1.34	-1.4234	0.967
74.406	0.969	1.342	-1.4255	0.969
74.52	0.973	1.343	-1.4264	0.973
74.623	0.978	1.345	-1.4287	0.978
74.734	0.983	1.347	-1.4307	0.983
74.843	0.985	1.349	-1.4328	0.985
74.95	0.99	1.35	-1.4337	0.99
75.061	0.995	1.353	-1.436	0.995
75.172	0.999	1.355	-1.4381	0.999
75.278	1.001	1.357	-1.4402	1.001
75.389	1.006	1.358	-1.4411	1.006
75.502	1.011	1.36	-1.4431	1.011
75.612	1.015	1.362	-1.4453	1.015
75.717	1.018	1.364	-1.4474	1.018
75.828	1.02	1.365	-1.4483	1.02
75.936	1.021	1.367	-1.4504	1.021
76.048	1.022	1.369	-1.4524	1.022
76.152	1.023	1.371	-1.4549	1.023
76.264	1.023	1.372	-1.4557	1.023
76.375	1.024	1.374	-1.4578	1.024
76.483	1.025	1.376	-1.4597	1.025
76.588	1.026	1.379	-1.462	1.026
76.698	1.027	1.38	-1.463	1.027
76.807	1.028	1.382	-1.465	1.028
76.918	1.028	1.384	-1.467	1.028
77.025	1.029	1.386	-1.469	1.029
77.139	1.03	1.387	-1.4704	1.03
77.249	1.031	1.389	-1.4724	1.031
77.357	1.032	1.391	-1.4744	1.032
77.462	1.032	1.393	-1.4763	1.032
77.573	1.033	1.394	-1.4774	1.033
77.686	1.034	1.396	-1.4797	1.034
77.789	1.034	1.398	-1.4817	1.034
77.9	1.035	1.4	-1.4837	1.035
78.008	1.035	1.401	-1.4847	1.035
78.12	1.036	1.404	-1.487	1.036
78.226	1.037	1.406	-1.489	1.037
78.335	1.037	1.407	-1.4909	1.037
78.45	1.038	1.409	-1.492	1.038
78.558	1.038	1.411	-1.494	1.038
78.666	1.039	1.413	-1.4963	1.039
78.774	1.039	1.415	-1.4984	1.039
78.881	1.039	1.416	-1.4994	1.039
78.995	1.04	1.418	-1.5014	1.04
79.102	1.041	1.42	-1.5034	1.041
79.209	1.041	1.422	-1.5057	1.041
79.324	1.042	1.423	-1.5066	1.042
79.427	1.042	1.425	-1.5087	1.042
79.541	1.043	1.427	-1.5107	1.043
79.646	1.044	1.43	-1.513	1.044
79.757	1.044	1.431	-1.514	1.044
79.87	1.044	1.433	-1.516	1.044
79.973	1.045	1.435	-1.518	1.045
80.083	1.045	1.437	-1.52	1.045
80.194	1.046	1.438	-1.5212	1.046
80.304	1.046	1.44	-1.5233	1.046
80.41	1.047	1.443	-1.526	1.047
80.521	1.048	1.445	-1.5283	1.048
80.633	1.048	1.447	-1.5303	1.048
80.741	1.048	1.449	-1.5323	1.048
80.849	1.049	1.45	-1.5333	1.049
80.957	1.049	1.452	-1.5357	1.049
81.071	1.05	1.454	-1.5376	1.05
81.177	1.051	1.456	-1.5396	1.051
81.284	1.051	1.457	-1.5407	1.051
81.393	1.052	1.459	-1.5426	1.052
81.507	1.053	1.461	-1.5449	1.053
81.617	1.053	1.464	-1.547	1.053
81.725	1.054	1.465	-1.548	1.054
81.83	1.055	1.466	-1.5499	1.055
81.941	1.055	1.469	-1.5523	1.055
82.054	1.056	1.471	-1.5543	1.056
82.24	1.057	1.472	-1.5553	1.057
82.348	1.058	1.474	-1.5573	1.058
82.456	1.059	1.476	-1.5593	1.059
82.565	1.059	1.478	-1.5616	1.059
82.672	1.06	1.479	-1.5626	1.06
82.781	1.06	1.481	-1.5646	1.06
82.895	1.061	1.483	-1.5666	1.061
83	1.062	1.485	-1.5686	1.062
83.112	1.062	1.486	-1.5699	1.062
83.218	1.063	1.488	-1.5719	1.063
83.333	1.064	1.49	-1.5739	1.064
83.438	1.064	1.492	-1.5759	1.064
83.549	1.064	1.494	-1.5772	1.064
83.66	1.065	1.496	-1.5793	1.065
83.77	1.065	1.498	-1.5813	1.065
83.875	1.066	1.5	-1.5833	1.066
83.987	1.066	1.501	-1.5843	1.066
84.092	1.066	1.503	-1.5865	1.066
84.203	1.067	1.505	-1.5885	1.067
84.311	1.068	1.507	-1.5905	1.068
84.425	1.069	1.508	-1.5917	1.069
84.533	1.069	1.51	-1.5935	1.069
84.641	1.07	1.512	-1.5959	1.07
84.747	1.071	1.515	-1.598	1.071
84.861	1.071	1.515	-1.5989	1.071
84.971	1.072	1.518	-1.601	1.072
85.079	1.073	1.52	-1.6033	1.073
85.183	1.074	1.522	-1.6052	1.074
85.297	1.075	1.523	-1.6063	1.075
85.402	1.076	1.525	-1.6082	1.076
85.516	1.077	1.527	-1.6102	1.077
85.621	1.077	1.529	-1.6126	1.077
85.732	1.078	1.53	-1.6136	1.078
85.841	1.079	1.532	-1.6156	1.079
85.954	1.08	1.534	-1.6176	1.08
86.059	1.08	1.536	-1.6198	1.08
86.169	1.081	1.537	-1.6208	1.081
86.278	1.082	1.539	-1.6228	1.082
86.387	1.083	1.541	-1.6248	1.083
86.495	1.083	1.543	-1.6268	1.083
86.609	1.084	1.544	-1.6278	1.084
86.717	1.084	1.547	-1.6302	1.084
86.825	1.085	1.549	-1.6322	1.085
86.931	1.087	1.551	-1.6342	1.087
87.045	1.088	1.552	-1.6352	1.088
87.154	1.088	1.554	-1.6375	1.088
87.263	1.088	1.556	-1.6395	1.088
87.367	1.089	1.558	-1.6415	1.089
87.481	1.09	1.559	-1.6425	1.09
87.591	1.091	1.561	-1.6445	1.091
87.702	1.092	1.563	-1.6469	1.092
87.807	1.092	1.565	-1.6488	1.092
87.918	1.093	1.566	-1.6499	1.093
88.026	1.093	1.568	-1.6519	1.093
88.139	1.094	1.571	-1.6542	1.094
88.242	1.095	1.573	-1.6562	1.095
88.354	1.096	1.574	-1.6573	1.096
88.463	1.097	1.576	-1.6593	1.097
88.574	1.098	1.578	-1.6612	1.098
88.679	1.098	1.58	-1.6635	1.098
88.791	1.098	1.581	-1.6645	1.098
88.902	1.099	1.583	-1.6665	1.099
89.01	1.1	1.585	-1.6685	1.1
89.115	1.101	1.587	-1.6709	1.101
89.225	1.102	1.588	-1.6719	1.102
89.337	1.102	1.59	-1.6739	1.102
89.447	1.103	1.592	-1.6758	1.103
89.553	1.104	1.594	-1.6779	1.104
89.667	1.105	1.596	-1.6791	1.105
89.777	1.105	1.598	-1.681	1.105
89.882	1.106	1.6	-1.6831	1.106
89.991	1.107	1.602	-1.6852	1.107
90.102	1.108	1.603	-1.6861	1.108
90.213	1.109	1.605	-1.6885	1.109
90.322	1.109	1.607	-1.6905	1.109
90.428	1.11	1.609	-1.6925	1.11
90.539	1.111	1.61	-1.6935	1.111
90.647	1.112	1.612	-1.6955	1.112
90.753	1.113	1.614	-1.6978	1.113
90.864	1.113	1.616	-1.6998	1.113
90.976	1.114	1.617	-1.7008	1.114
91.084	1.115	1.619	-1.7028	1.115
91.19	1.116	1.622	-1.7051	1.116
91.299	1.117	1.624	-1.7071	1.117
91.409	1.118	1.625	-1.7081	1.118
91.521	1.119	1.627	-1.7101	1.119
91.629	1.119	1.629	-1.7122	1.119
91.738	1.121	1.631	-1.7145	1.121
91.845	1.121	1.632	-1.7155	1.121
91.961	1.122	1.634	-1.7175	1.122
92.066	1.123	1.636	-1.7194	1.123
92.175	1.124	1.638	-1.7218	1.124
92.284	1.125	1.639	-1.7228	1.125
92.396	1.126	1.641	-1.7248	1.126
92.506	1.127	1.643	-1.7268	1.127
92.611	1.128	1.645	-1.7288	1.128
92.722	1.129	1.647	-1.7301	1.129
92.833	1.13	1.649	-1.7321	1.13
92.943	1.131	1.651	-1.7341	1.131
93.048	1.133	1.653	-1.7361	1.133
93.16	1.134	1.654	-1.7371	1.134
93.268	1.134	1.656	-1.7394	1.134
93.377	1.135	1.658	-1.7414	1.135
93.483	1.136	1.66	-1.7434	1.136
93.593	1.137	1.661	-1.7444	1.137
93.704	1.138	1.663	-1.7467	1.138
93.815	1.14	1.665	-1.7488	1.14
93.921	1.14	1.667	-1.7508	1.14
94.035	1.14	1.668	-1.7517	1.14
94.138	1.142	1.67	-1.7538	1.142
94.251	1.143	1.673	-1.756	1.143
94.358	1.143	1.675	-1.758	1.143
94.466	1.145	1.676	-1.7591	1.145
94.575	1.145	1.678	-1.7611	1.145
94.685	1.147	1.68	-1.763	1.147
94.796	1.148	1.682	-1.7655	1.148
94.907	1.15	1.683	-1.7665	1.15
95.015	1.15	1.685	-1.7684	1.15
95.121	1.15	1.687	-1.7705	1.15
95.232	1.152	1.689	-1.7727	1.152
95.34	1.153	1.69	-1.7737	1.153
95.454	1.154	1.692	-1.7757	1.154
95.56	1.155	1.694	-1.7777	1.155
95.668	1.155	1.696	-1.7797	1.155
95.782	1.156	1.698	-1.7811	1.156
95.89	1.158	1.7	-1.7831	1.158
95.998	1.159	1.702	-1.785	1.159
96.104	1.16	1.704	-1.787	1.16
96.218	1.16	1.705	-1.788	1.16
96.322	1.162	1.707	-1.7904	1.162
96.434	1.163	1.709	-1.7924	1.163
96.541	1.164	1.711	-1.7944	1.164
96.652	1.165	1.712	-1.7954	1.165
96.765	1.166	1.714	-1.7977	1.166
96.868	1.168	1.716	-1.7997	1.168
96.979	1.169	1.718	-1.8017	1.169
97.09	1.169	1.719	-1.8026	1.169
97.201	1.171	1.721	-1.8046	1.171
97.311	1.172	1.724	-1.807	1.172
97.414	1.174	1.726	-1.8092	1.174
97.527	1.175	1.727	-1.81	1.175
97.635	1.175	1.729	-1.812	1.175
97.746	1.177	1.731	-1.8144	1.177
97.851	1.178	1.733	-1.8163	1.178
97.965	1.18	1.734	-1.8173	1.18
98.073	1.18	1.736	-1.8194	1.18
98.181	1.182	1.738	-1.8214	1.182
98.288	1.182	1.741	-1.824	1.182
98.402	1.183	1.743	-1.826	1.183
98.512	1.184	1.745	-1.828	1.184
98.62	1.186	1.747	-1.8299	1.186
98.725	1.187	1.748	-1.831	1.187
98.836	1.188	1.75	-1.833	1.188
98.949	1.189	1.752	-1.8354	1.189
99.052	1.19	1.754	-1.8373	1.19
99.163	1.192	1.755	-1.8384	1.192
99.274	1.193	1.757	-1.8403	1.193
99.385	1.194	1.759	-1.8427	1.194
99.489	1.195	1.761	-1.8446	1.195
99.598	1.196	1.762	-1.8456	1.196
99.707	1.197	1.764	-1.8476	1.197
99.821	1.199	1.766	-1.8496	1.199
99.929	1.2	1.769	-1.852	1.2
100.097	1.2	1.769	-1.8529	1.2
100.211	1.201	1.771	-1.8549	1.201
100.317	1.202	1.773	-1.8569	1.202
100.427	1.203	1.776	-1.8593	1.203
100.534	1.205	1.777	-1.8604	1.205
100.646	1.206	1.779	-1.8624	1.206
100.757	1.207	1.781	-1.8644	1.207
100.863	1.208	1.783	-1.8666	1.208
100.977	1.209	1.784	-1.8676	1.209
101.08	1.211	1.786	-1.8697	1.211
101.194	1.212	1.788	-1.8715	1.212
101.299	1.213	1.79	-1.8736	1.213
101.41	1.213	1.791	-1.8746	1.213
101.517	1.215	1.794	-1.877	1.215
101.631	1.217	1.796	-1.879	1.217
101.736	1.218	1.798	-1.881	1.218
101.847	1.219	1.799	-1.882	1.219
101.956	1.22	1.801	-1.8843	1.22
102.069	1.221	1.803	-1.8863	1.221
102.174	1.223	1.805	-1.8883	1.223
102.286	1.223	1.806	-1.8893	1.223
102.394	1.225	1.808	-1.8913	1.225
102.502	1.226	1.81	-1.8936	1.226
102.611	1.228	1.812	-1.8955	1.228
102.718	1.229	1.813	-1.8966	1.229
102.832	1.23	1.815	-1.8986	1.23
102.94	1.232	1.818	-1.9009	1.232
103.046	1.233	1.82	-1.9029	1.233
103.16	1.234	1.821	-1.9039	1.234
103.27	1.235	1.822	-1.9059	1.235
103.376	1.237	1.824	-1.9078	1.237
103.482	1.24	1.827	-1.9102	1.24
103.592	1.24	1.828	-1.9112	1.24
103.701	1.241	1.83	-1.9132	1.241
103.815	1.243	1.832	-1.9152	1.243
103.92	1.243	1.834	-1.9173	1.243
104.031	1.245	1.835	-1.9186	1.245
104.14	1.247	1.837	-1.9206	1.247
104.253	1.248	1.839	-1.9226	1.248
104.358	1.249	1.841	-1.9246	1.249
104.465	1.251	1.842	-1.9258	1.251
104.579	1.253	1.844	-1.9279	1.253
104.683	1.254	1.846	-1.9299	1.254
104.794	1.256	1.848	-1.9319	1.256
104.908	1.258	1.849	-1.9329	1.258
105.011	1.26	1.852	-1.9353	1.26
105.126	1.26	1.854	-1.9373	1.26
105.232	1.263	1.856	-1.9393	1.263
105.346	1.264	1.857	-1.9403	1.264
105.449	1.266	1.859	-1.9426	1.266
105.56	1.267	1.861	-1.9446	1.267
105.667	1.269	1.863	-1.9465	1.269
105.781	1.27	1.864	-1.9475	1.27
105.891	1.274	1.866	-1.9496	1.274
106.001	1.275	1.868	-1.9519	1.275
106.106	1.277	1.87	-1.9538	1.277
106.217	1.278	1.871	-1.9549	1.278
106.325	1.28	1.873	-1.9569	1.28
106.432	1.281	1.875	-1.9589	1.281
106.541	1.283	1.878	-1.9612	1.283
106.653	1.285	1.879	-1.9622	1.285
106.764	1.287	1.881	-1.9641	1.287
106.872	1.289	1.883	-1.9661	1.289
106.98	1.289	1.885	-1.9685	1.289
107.087	1.292	1.886	-1.9696	1.292
107.196	1.295	1.888	-1.9715	1.295
107.31	1.295	1.89	-1.9735	1.295
107.415	1.298	1.892	-1.9756	1.298
107.529	1.299	1.893	-1.9768	1.299
107.639	1.301	1.895	-1.9788	1.301
107.744	1.302	1.897	-1.9808	1.302
107.853	1.304	1.899	-1.9828	1.304
107.964	1.305	1.901	-1.9842	1.305
108.074	1.308	1.903	-1.9862	1.308
108.184	1.309	1.905	-1.9882	1.309
108.289	1.31	1.907	-1.9902	1.31
108.4	1.313	1.908	-1.9912	1.313
108.511	1.315	1.91	-1.9932	1.315
108.616	1.317	1.912	-1.9955	1.317
108.725	1.319	1.914	-1.9975	1.319
108.837	1.32	1.915	-1.9986	1.32
108.948	1.323	1.917	-2.0005	1.323
109.056	1.323	1.919	-2.0028	1.323
109.161	1.326	1.921	-2.0048	1.326
109.271	1.326	1.922	-2.0058	1.326
109.38	1.329	1.924	-2.0078	1.329
109.491	1.331	1.927	-2.0102	1.331
109.598	1.331	1.929	-2.0122	1.331
109.712	1.334	1.93	-2.0132	1.334
109.822	1.337	1.932	-2.0152	1.337
109.93	1.338	1.934	-2.0172	1.338
110.035	1.34	1.936	-2.0194	1.34
110.146	1.342	1.937	-2.0205	1.342
110.259	1.345	1.939	-2.0224	1.345
110.369	1.345	1.941	-2.0244	1.345
110.474	1.347	1.943	-2.0265	1.347
110.584	1.348	1.944	-2.0278	1.348
110.691	1.35	1.946	-2.0298	1.35
110.8	1.352	1.948	-2.0318	1.352
110.912	1.355	1.95	-2.0339	1.355
111.021	1.355	1.951	-2.0348	1.355
111.132	1.358	1.954	-2.0371	1.358
111.24	1.36	1.956	-2.0392	1.36
111.345	1.362	1.958	-2.0412	1.362
111.455	1.362	1.959	-2.0421	1.362
111.564	1.364	1.961	-2.0445	1.364
111.675	1.367	1.963	-2.0465	1.367
111.782	1.368	1.965	-2.0484	1.368
111.893	1.37	1.966	-2.0495	1.37
112.006	1.371	1.968	-2.0515	1.371
112.114	1.371	1.97	-2.0538	1.371
112.219	1.374	1.972	-2.0558	1.374
112.33	1.377	1.973	-2.0568	1.377
112.443	1.377	1.975	-2.0587	1.377
112.547	1.38	1.978	-2.0611	1.38
112.657	1.382	1.98	-2.0631	1.382
112.767	1.384	1.981	-2.0641	1.384
112.879	1.385	1.983	-2.0661	1.385
112.989	1.387	1.985	-2.0681	1.387
113.094	1.39	1.987	-2.0705	1.39
113.206	1.392	1.988	-2.0715	1.392
113.314	1.392	1.99	-2.0734	1.392
113.422	1.394	1.992	-2.0754	1.394
113.531	1.395	1.994	-2.0777	1.395
113.644	1.397	1.995	-2.0788	1.397
113.75	1.4	1.997	-2.0808	1.4
113.861	1.401	1.999	-2.0827	1.401
113.967	1.402	2.001	-2.0848	1.402
114.081	1.404	2.004	-2.0871	1.404
114.184	1.406	2.006	-2.0891	1.406
114.298	1.408	2.008	-2.0911	1.408
114.403	1.409	2.01	-2.0931	1.409
114.512	1.411	2.011	-2.0942	1.411
114.627	1.413	2.013	-2.0964	1.413
114.73	1.415	2.015	-2.0984	1.415
114.841	1.416	2.017	-2.1004	1.416
114.952	1.419	2.018	-2.1014	1.419
115.063	1.419	2.02	-2.1034	1.419
115.173	1.421	2.022	-2.1057	1.421
115.278	1.424	2.024	-2.1078	1.424
115.39	1.425	2.025	-2.1088	1.425
115.498	1.428	2.027	-2.1107	1.428
115.606	1.431	2.03	-2.113	1.431
115.713	1.432	2.032	-2.115	1.432
115.888	1.433	2.033	-2.116	1.433
115.999	1.436	2.035	-2.1179	1.436
116.109	1.439	2.037	-2.1203	1.439
116.214	1.44	2.039	-2.1224	1.44
116.326	1.442	2.04	-2.1234	1.442
116.434	1.444	2.042	-2.1254	1.444
116.54	1.445	2.044	-2.1274	1.445
116.651	1.449	2.046	-2.1297	1.449
116.758	1.45	2.047	-2.1307	1.45
116.87	1.453	2.049	-2.1327	1.453
116.981	1.456	2.051	-2.1347	1.456
117.087	1.457	2.054	-2.1371	1.457
117.201	1.458	2.055	-2.138	1.458
117.304	1.461	2.057	-2.14	1.461
117.418	1.464	2.059	-2.1421	1.464
117.523	1.464	2.061	-2.144	1.464
117.634	1.467	2.062	-2.145	1.467
117.741	1.469	2.064	-2.1474	1.469
117.851	1.47	2.066	-2.1494	1.47
117.959	1.474	2.068	-2.1514	1.474
118.073	1.475	2.069	-2.1524	1.475
118.181	1.477	2.071	-2.1547	1.477
118.287	1.482	2.073	-2.1567	1.482
118.398	1.482	2.076	-2.1591	1.482
118.51	1.483	2.078	-2.161	1.483
118.618	1.487	2.08	-2.1631	1.487
118.726	1.489	2.082	-2.1653	1.489
118.835	1.491	2.083	-2.1663	1.491
118.942	1.492	2.085	-2.1683	1.492
119.056	1.495	2.087	-2.1703	1.495
119.164	1.497	2.089	-2.1723	1.497
119.27	1.499	2.09	-2.1736	1.499
119.384	1.501	2.092	-2.1757	1.501
119.494	1.505	2.094	-2.1777	1.505
119.6	1.506	2.096	-2.1797	1.506
119.709	1.509	2.097	-2.1807	1.509
119.816	1.51	2.1	-2.1829	1.51
119.925	1.513	2.102	-2.185	1.513
120.039	1.515	2.104	-2.1873	1.515
120.211	1.516	2.106	-2.1893	1.516
120.321	1.519	2.108	-2.1913	1.519
120.426	1.522	2.11	-2.1936	1.522
120.535	1.523	2.111	-2.1947	1.523
120.645	1.524	2.113	-2.1967	1.524
120.756	1.529	2.115	-2.1986	1.529
120.866	1.532	2.118	-2.201	1.532
120.971	1.533	2.119	-2.202	1.533
121.082	1.537	2.121	-2.204	1.537
121.191	1.538	2.123	-2.206	1.538
121.304	1.539	2.125	-2.208	1.539
121.41	1.541	2.126	-2.2093	1.541
121.519	1.544	2.128	-2.2113	1.544
121.628	1.548	2.13	-2.2133	1.548
121.737	1.55	2.132	-2.2154	1.55
121.909	1.555	2.133	-2.2163	1.555
122.02	1.555	2.135	-2.2186	1.555
122.128	1.557	2.137	-2.2206	1.557
122.236	1.563	2.139	-2.2226	1.563
122.343	1.563	2.14	-2.2236	1.563
122.452	1.567	2.142	-2.2259	1.567
122.566	1.568	2.144	-2.2279	1.568
122.671	1.575	2.147	-2.23	1.575
122.786	1.575	2.147	-2.2309	1.575
122.895	1.578	2.15	-2.2332	1.578
123.003	1.582	2.152	-2.2352	1.582
123.108	1.584	2.154	-2.2372	1.584
123.222	1.59	2.155	-2.2382	1.59
123.332	1.59	2.157	-2.2402	1.59
123.442	1.595	2.159	-2.2425	1.595
123.547	1.598	2.161	-2.2446	1.598
123.658	1.602	2.162	-2.2456	1.602
123.766	1.602	2.164	-2.2476	1.602
123.874	1.608	2.166	-2.2496	1.608
123.982	1.612	2.169	-2.252	1.612
124.094	1.615	2.169	-2.2529	1.615
124.205	1.62	2.172	-2.2549	1.62
124.313	1.622	2.174	-2.2569	1.622
124.418	1.626	2.176	-2.2589	1.626
124.528	1.628	2.177	-2.2603	1.628
124.637	1.634	2.179	-2.2622	1.634
124.746	1.636	2.181	-2.2643	1.636
124.855	1.641	2.183	-2.2662	1.641
124.966	1.641	2.184	-2.2672	1.641
125.079	1.647	2.186	-2.2696	1.647
125.187	1.648	2.188	-2.2717	1.648
125.292	1.651	2.19	-2.2737	1.651
125.403	1.655	2.191	-2.2746	1.655
125.516	1.658	2.193	-2.2768	1.658
125.626	1.663	2.195	-2.2789	1.663
125.729	1.664	2.197	-2.2809	1.664
125.84	1.667	2.198	-2.2818	1.667
125.95	1.67	2.2	-2.2839	1.67
126.056	1.672	2.203	-2.2862	1.672
126.167	1.675	2.205	-2.2882	1.675
126.279	1.677	2.206	-2.2892	1.677
126.387	1.682	2.208	-2.2912	1.682
126.493	1.683	2.21	-2.2935	1.683
126.604	1.687	2.212	-2.2955	1.687
126.716	1.689	2.213	-2.2965	1.689
126.824	1.689	2.215	-2.2985	1.689
126.933	1.693	2.217	-2.3005	1.693
127.039	1.693	2.219	-2.3029	1.693
127.15	1.697	2.22	-2.3039	1.697
127.263	1.701	2.222	-2.3059	1.701
127.371	1.702	2.224	-2.3077	1.702
127.476	1.703	2.227	-2.3102	1.703
127.587	1.707	2.228	-2.3112	1.707
127.695	1.709	2.23	-2.3132	1.709
127.809	1.711	2.232	-2.3152	1.711
127.914	1.715	2.234	-2.3172	1.715
128.026	1.716	2.235	-2.3181	1.716
128.134	1.717	2.237	-2.3205	1.717
128.24	1.72	2.239	-2.3225	1.72
128.351	1.721	2.241	-2.3245	1.721
128.463	1.724	2.242	-2.3256	1.724
128.571	1.727	2.244	-2.3279	1.727
128.679	1.729	2.246	-2.3299	1.729
128.788	1.73	2.248	-2.3318	1.73
128.901	1.734	2.249	-2.3328	1.734
129.007	1.737	2.251	-2.3348	1.737
129.118	1.738	2.254	-2.3372	1.738
129.224	1.742	2.256	-2.3392	1.742
129.338	1.743	2.257	-2.3402	1.743
129.441	1.744	2.259	-2.3422	1.744
129.555	1.747	2.261	-2.3445	1.747
129.66	1.747	2.263	-2.3465	1.747
129.772	1.751	2.264	-2.3475	1.751
129.883	1.754	2.266	-2.3495	1.754
129.993	1.755	2.268	-2.3516	1.755
130.098	1.756	2.27	-2.3539	1.756
130.209	1.76	2.271	-2.3548	1.76
130.32	1.762	2.273	-2.3568	1.762
130.43	1.763	2.275	-2.3588	1.763
130.535	1.766	2.277	-2.3608	1.766
130.647	1.768	2.279	-2.3621	1.768
130.755	1.771	2.281	-2.3642	1.771
130.864	1.771	2.283	-2.3662	1.771
130.971	1.774	2.285	-2.3682	1.774
131.085	1.775	2.286	-2.3695	1.775
131.193	1.778	2.288	-2.3714	1.778
131.301	1.78	2.29	-2.3734	1.78
131.407	1.782	2.292	-2.3755	1.782
131.521	1.783	2.293	-2.3764	1.783
131.631	1.788	2.295	-2.3788	1.788
131.739	1.79	2.297	-2.3809	1.79
131.844	1.791	2.299	-2.3828	1.791
131.955	1.793	2.3	-2.3838	1.793
132.062	1.797	2.302	-2.3858	1.797
132.172	1.798	2.305	-2.3881	1.798
132.28	1.802	2.307	-2.39	1.802
132.394	1.802	2.308	-2.391	1.802
132.502	1.806	2.31	-2.3931	1.806
132.608	1.808	2.312	-2.3954	1.808
132.719	1.809	2.314	-2.3974	1.809
132.826	1.812	2.315	-2.3984	1.812
132.939	1.816	2.317	-2.4005	1.816
133.047	1.816	2.319	-2.4024	1.816
133.155	1.821	2.321	-2.4048	1.821
133.269	1.823	2.322	-2.4058	1.823
133.377	1.824	2.324	-2.4078	1.824
133.485	1.827	2.326	-2.4097	1.827
133.591	1.829	2.329	-2.4121	1.829
133.705	1.831	2.33	-2.4131	1.831
133.814	1.835	2.332	-2.4151	1.835
133.921	1.837	2.334	-2.417	1.837
134.028	1.838	2.336	-2.4191	1.838
134.139	1.841	2.337	-2.4205	1.841
134.252	1.844	2.339	-2.4225	1.844
134.361	1.845	2.341	-2.4245	1.845
134.466	1.849	2.343	-2.4265	1.849
134.577	1.851	2.344	-2.4275	1.851
134.688	1.852	2.346	-2.4297	1.852
134.793	1.855	2.348	-2.4317	1.855
134.902	1.856	2.35	-2.4337	1.856
135.014	1.859	2.351	-2.4348	1.859
135.122	1.863	2.353	-2.4367	1.863
135.233	1.864	2.356	-2.439	1.864
135.338	1.865	2.358	-2.441	1.865
135.452	1.869	2.359	-2.4421	1.869
135.56	1.871	2.361	-2.444	1.871
135.668	1.874	2.363	-2.4464	1.874
135.777	1.879	2.365	-2.4483	1.879
135.889	1.879	2.366	-2.4493	1.879
135.993	1.881	2.368	-2.4513	1.881
136.107	1.883	2.37	-2.4537	1.883
136.212	1.886	2.372	-2.4557	1.886
136.323	1.891	2.373	-2.4566	1.891
136.436	1.893	2.375	-2.4587	1.893
136.539	1.898	2.377	-2.4607	1.898
136.65	1.898	2.38	-2.463	1.898
136.761	1.901	2.381	-2.464	1.901
136.869	1.905	2.383	-2.466	1.905
136.981	1.907	2.385	-2.4681	1.907
137.086	1.908	2.387	-2.4703	1.908
137.198	1.914	2.388	-2.4713	1.914
137.306	1.915	2.39	-2.4734	1.915
137.417	1.921	2.392	-2.4754	1.921
137.522	1.924	2.394	-2.4774	1.924
137.636	1.924	2.395	-2.4784	1.924
137.744	1.931	2.397	-2.4808	1.931
137.853	1.931	2.399	-2.4827	1.931
137.962	1.936	2.401	-2.4847	1.936
138.068	1.939	2.402	-2.4857	1.939
138.177	1.942	2.405	-2.488	1.942
138.291	1.948	2.407	-2.49	1.948
138.396	1.95	2.409	-2.492	1.95
138.507	1.951	2.41	-2.493	1.951
138.62	1.957	2.412	-2.495	1.957
138.723	1.959	2.414	-2.4973	1.959
138.834	1.961	2.416	-2.4993	1.961
138.941	1.966	2.417	-2.5004	1.966
139.053	1.968	2.419	-2.5023	1.968
139.165	1.974	2.421	-2.5046	1.974
139.27	1.976	2.423	-2.5066	1.976
139.382	1.978	2.424	-2.5076	1.978
139.49	1.985	2.426	-2.5096	1.985
139.601	1.986	2.428	-2.5116	1.986
139.706	1.988	2.431	-2.514	1.988
139.82	1.993	2.432	-2.515	1.993
139.928	1.996	2.434	-2.5171	1.996
140.038	1.999	2.436	-2.519	1.999
140.143	2.003	2.438	-2.521	2.003
140.254	2.004	2.439	-2.5223	2.004
140.367	2.009	2.441	-2.5243	2.009
140.475	2.012	2.444	-2.527	2.012
140.58	2.014	2.446	-2.529	2.014
140.694	2.02	2.448	-2.5311	2.02
140.804	2.021	2.45	-2.533	2.021
140.914	2.028	2.451	-2.5343	2.028
141.017	2.028	2.453	-2.5363	2.028
141.13	2.032	2.455	-2.5383	2.032
141.238	2.035	2.457	-2.5403	2.035
141.351	2.039	2.458	-2.5413	2.039
141.457	2.04	2.46	-2.5437	2.04
141.566	2.046	2.462	-2.5457	2.046
141.677	2.048	2.464	-2.5477	2.048
141.785	2.053	2.465	-2.5487	2.053
141.891	2.056	2.467	-2.5509	2.056
142.006	2.059	2.469	-2.5528	2.059
142.109	2.061	2.471	-2.5549	2.061
142.282	2.063	2.472	-2.5559	2.063
142.395	2.069	2.474	-2.5579	2.069
142.503	2.07	2.477	-2.5603	2.07
142.608	2.077	2.479	-2.5623	2.077
142.722	2.079	2.48	-2.5632	2.079
142.832	2.084	2.482	-2.5653	2.084
142.942	2.086	2.484	-2.5673	2.086
143.045	2.088	2.486	-2.5696	2.088
143.158	2.092	2.487	-2.5706	2.092
143.266	2.093	2.489	-2.5726	2.093
143.379	2.1	2.491	-2.5746	2.1
143.485	2.101	2.493	-2.5769	2.101
143.594	2.1	2.494	-2.5779	2.1
143.705	2.096	2.496	-2.5799	2.096
143.813	2.093	2.499	-2.582	2.093
143.919	2.088	2.501	-2.584	2.088
144.033	2.086	2.502	-2.5853	2.086
144.141	2.084	2.504	-2.5873	2.084
144.248	2.083	2.506	-2.5893	2.083
144.357	2.077	2.508	-2.5912	2.077
144.464	2.075	2.509	-2.5922	2.075
144.58	2.07	2.511	-2.5946	2.07
144.685	2.065	2.513	-2.5966	2.065
144.794	2.063	2.515	-2.5986	2.063
144.905	2.059	2.516	-2.5996	2.059
145.015	2.058	2.519	-2.602	2.058
145.125	2.054	2.52	-2.6039	2.054
145.231	2.053	2.522	-2.6059	2.053
145.342	2.046	2.523	-2.6069	2.046
145.45	2.046	2.525	-2.6089	2.046
145.556	2.039	2.528	-2.6112	2.039
145.667	2.037	2.53	-2.6132	2.037
145.779	2.035	2.531	-2.6142	2.035
145.887	2.028	2.533	-2.6162	2.028
145.993	2.027	2.535	-2.6185	2.027
146.102	2.022	2.537	-2.6206	2.022
146.217	2.021	2.538	-2.6215	2.021
146.325	2.014	2.54	-2.6236	2.014
146.433	2.012	2.542	-2.6256	2.012
146.539	2.009	2.544	-2.6278	2.009
146.65	2.003	2.545	-2.6288	2.003
146.763	2.002	2.547	-2.6308	2.002
146.871	1.996	2.549	-2.6329	1.996
146.976	1.992	2.551	-2.6348	1.992
147.088	1.988	2.553	-2.6362	1.988
147.194	1.988	2.555	-2.6383	1.988
147.309	1.985	2.557	-2.6403	1.985
147.414	1.98	2.559	-2.6423	1.98
147.525	1.976	2.56	-2.6432	1.976
147.634	1.972	2.562	-2.6455	1.972
147.74	1.968	2.564	-2.6475	1.968
147.851	1.964	2.566	-2.6495	1.964
147.963	1.961	2.567	-2.6505	1.961
148.068	1.96	2.569	-2.6529	1.96
148.179	1.957	2.571	-2.6549	1.957
148.288	1.951	2.573	-2.6568	1.951
148.395	1.95	2.574	-2.6578	1.95
148.509	1.944	2.577	-2.6602	1.944
148.617	1.942	2.579	-2.6621	1.942
148.723	1.936	2.581	-2.6642	1.936
148.837	1.936	2.582	-2.6652	1.936
148.947	1.932	2.584	-2.6671	1.932
149.053	1.931	2.586	-2.6695	1.931
149.16	1.924	2.588	-2.6715	1.924
149.272	1.924	2.589	-2.6725	1.924
149.378	1.916	2.591	-2.6745	1.916
149.488	1.915	2.593	-2.6765	1.915
149.599	1.908	2.595	-2.6788	1.908
149.71	1.908	2.596	-2.6799	1.908
149.818	1.905	2.598	-2.6819	1.905
149.924	1.904	2.6	-2.6839	1.904
150.033	1.898	2.602	-2.6859	1.898
150.146	1.896	2.604	-2.6871	1.896
150.255	1.891	2.606	-2.689	1.891
150.363	1.887	2.608	-2.6912	1.887
150.471	1.883	2.61	-2.6932	1.883
150.585	1.879	2.611	-2.6945	1.879
150.693	1.879	2.613	-2.6965	1.879
150.801	1.875	2.615	-2.6986	1.875
150.907	1.871	2.617	-2.7005	1.871
151.016	1.866	2.618	-2.7015	1.866
151.128	1.864	2.62	-2.7038	1.864
151.239	1.856	2.622	-2.7058	1.856
151.344	1.856	2.624	-2.7079	1.856
151.458	1.852	2.625	-2.7088	1.852
151.568	1.849	2.627	-2.7108	1.849
151.676	1.845	2.63	-2.7132	1.845
151.781	1.844	2.632	-2.7152	1.844
151.892	1.839	2.633	-2.7161	1.839
152.005	1.837	2.635	-2.7181	1.837
152.113	1.833	2.637	-2.7204	1.833
152.217	1.829	2.639	-2.7224	1.829
152.331	1.826	2.64	-2.7234	1.826
152.443	1.824	2.642	-2.7254	1.824
152.55	1.823	2.644	-2.7273	1.823
152.655	1.818	2.646	-2.7297	1.818
152.767	1.816	2.647	-2.7308	1.816
152.875	1.814	2.649	-2.7327	1.814
152.986	1.809	2.651	-2.7348	1.809
153.091	1.809	2.654	-2.7371	1.809
153.205	1.807	2.655	-2.7382	1.807
153.313	1.804	2.657	-2.7401	1.804
153.422	1.802	2.659	-2.7421	1.802
153.53	1.801	2.661	-2.7441	1.801
153.637	1.798	2.662	-2.7451	1.798
153.746	1.798	2.664	-2.7474	1.798
153.86	1.796	2.666	-2.7495	1.796
153.965	1.793	2.668	-2.7514	1.793
154.076	1.79	2.669	-2.7524	1.79
154.188	1.79	2.671	-2.7548	1.79
154.293	1.788	2.673	-2.7568	1.788
154.401	1.786	2.675	-2.7588	1.786
154.515	1.784	2.676	-2.7598	1.784
154.623	1.782	2.678	-2.7618	1.782
154.729	1.781	2.681	-2.764	1.781
154.84	1.779	2.683	-2.7661	1.779
154.952	1.778	2.684	-2.7671	1.778
155.06	1.775	2.686	-2.7691	1.775
155.166	1.774	2.688	-2.7713	1.774
155.277	1.772	2.69	-2.7734	1.772
155.389	1.771	2.691	-2.7744	1.771
155.497	1.77	2.693	-2.7764	1.77
155.605	1.769	2.695	-2.7784	1.769
155.711	1.765	2.697	-2.7807	1.765
155.822	1.764	2.698	-2.7817	1.764
155.935	1.762	2.7	-2.7837	1.762
156.043	1.761	2.702	-2.7857	1.761
156.148	1.758	2.705	-2.788	1.758
156.262	1.756	2.706	-2.7891	1.756
156.372	1.755	2.708	-2.7911	1.755
156.482	1.754	2.71	-2.7931	1.754
156.587	1.751	2.712	-2.795	1.751
156.698	1.749	2.713	-2.7963	1.749
156.806	1.747	2.715	-2.7983	1.747
156.919	1.747	2.717	-2.8004	1.747
157.025	1.746	2.719	-2.8024	1.746
157.134	1.743	2.72	-2.8034	1.743
157.243	1.743	2.722	-2.8057	1.743
157.353	1.741	2.724	-2.8077	1.741
157.461	1.739	2.726	-2.8097	1.739
157.569	1.738	2.727	-2.8107	1.738
157.678	1.737	2.73	-2.8131	1.737
157.792	1.736	2.732	-2.8151	1.736
157.898	1.734	2.734	-2.817	1.734
158.012	1.732	2.735	-2.818	1.732
158.115	1.732	2.737	-2.8203	1.732
158.227	1.73	2.739	-2.8223	1.73
158.333	1.728	2.741	-2.8243	1.728
158.447	1.727	2.742	-2.8252	1.727
158.557	1.727	2.744	-2.8273	1.727
158.667	1.726	2.746	-2.8293	1.726
158.772	1.725	2.748	-2.8317	1.725
158.883	1.723	2.749	-2.8327	1.723
158.991	1.722	2.751	-2.8347	1.722
159.104	1.721	2.753	-2.8367	1.721
159.21	1.72	2.755	-2.8389	1.72
159.321	1.719	2.757	-2.84	1.719
159.429	1.718	2.759	-2.842	1.718
159.537	1.716	2.761	-2.844	1.716
159.645	1.716	2.763	-2.846	1.716
159.759	1.716	2.764	-2.8473	1.716
159.862	1.715	2.766	-2.8493	1.715
159.973	1.714	2.768	-2.8514	1.714
160.082	1.714	2.77	-2.8534	1.714
160.189	1.713	2.771	-2.8544	1.713
160.303	1.712	2.773	-2.8567	1.712
160.411	1.711	2.775	-2.8587	1.711
160.517	1.71	2.777	-2.8607	1.71
160.628	1.709	2.778	-2.8616	1.709
160.741	1.709	2.78	-2.8636	1.709
160.851	1.709	2.783	-2.866	1.709
160.956	1.708	2.785	-2.868	1.708
161.067	1.707	2.786	-2.869	1.707
161.175	1.706	2.788	-2.871	1.706
161.281	1.706	2.79	-2.8733	1.706
161.392	1.705	2.792	-2.8753	1.705
161.504	1.704	2.793	-2.8762	1.704
161.612	1.703	2.795	-2.8783	1.703
161.718	1.702	2.797	-2.8806	1.702
161.829	1.702	2.799	-2.8826	1.702
161.943	1.701	2.8	-2.8836	1.701
162.046	1.701	2.802	-2.8856	1.701
162.157	1.7	2.804	-2.8876	1.7
162.265	1.699	2.807	-2.89	1.699
162.379	1.699	2.808	-2.891	1.699
162.487	1.698	2.81	-2.893	1.698
162.595	1.697	2.812	-2.895	1.697
162.701	1.697	2.814	-2.8969	1.697
162.812	1.696	2.815	-2.8984	1.696
162.925	1.695	2.817	-2.9003	1.695
163.035	1.695	2.819	-2.9022	1.695
163.14	1.694	2.821	-2.9043	1.694
163.249	1.693	2.822	-2.9053	1.693
163.359	1.693	2.824	-2.9076	1.693
163.465	1.692	2.826	-2.9096	1.692
163.576	1.692	2.828	-2.9117	1.692
163.688	1.691	2.829	-2.9127	1.691
163.796	1.691	2.831	-2.9149	1.691
163.904	1.69	2.833	-2.9169	1.69
164.012	1.69	2.835	-2.9189	1.69
164.126	1.689	2.836	-2.9199	1.689
164.232	1.689	2.838	-2.9219	1.689
164.341	1.689	2.841	-2.9243	1.689
164.448	1.689	2.843	-2.9263	1.689
164.562	1.689	2.844	-2.9273	1.689
164.672	1.688	2.846	-2.9293	1.688
164.78	1.688	2.848	-2.9315	1.688
164.885	1.688	2.85	-2.9336	1.688
164.996	1.688	2.851	-2.9344	1.688
165.109	1.687	2.853	-2.9365	1.687
165.212	1.687	2.855	-2.9385	1.687
165.324	1.687	2.857	-2.9409	1.687
165.435	1.686	2.858	-2.9419	1.686
165.543	1.686	2.86	-2.9439	1.686
165.649	1.686	2.862	-2.9459	1.686
165.76	1.685	2.864	-2.9478	1.685
165.872	1.685	2.866	-2.9492	1.685
165.98	1.685	2.868	-2.9512	1.685
166.088	1.685	2.87	-2.9532	1.685
166.196	1.684	2.872	-2.9552	1.684
166.31	1.684	2.873	-2.9566	1.684
166.416	1.683	2.875	-2.9586	1.683
166.525	1.683	2.877	-2.9606	1.683
166.634	1.683	2.879	-2.9626	1.683
166.741	1.682	2.88	-2.9636	1.682
166.85	1.682	2.883	-2.966	1.682
166.964	1.682	2.884	-2.9679	1.682
167.07	1.682	2.886	-2.9699	1.682
167.18	1.682	2.887	-2.9709	1.682
167.287	1.681	2.889	-2.9729	1.681
167.397	1.681	2.892	-2.9752	1.681
167.505	1.681	2.894	-2.9772	1.681
167.619	1.681	2.895	-2.9782	1.681
167.729	1.68	2.897	-2.9802	1.68
167.839	1.68	2.899	-2.9825	1.68
167.944	1.679	2.901	-2.9846	1.679
168.056	1.679	2.902	-2.9855	1.679
168.164	1.679	2.904	-2.9875	1.679
168.272	1.678	2.906	-2.9898	1.678
168.381	1.678	2.908	-2.9918	1.678
168.488	1.677	2.909	-2.9928	1.677
168.602	1.677	2.911	-2.9948	1.677
168.71	1.676	2.913	-2.9968	1.676
168.816	1.676	2.916	-2.9992	1.676
168.93	1.675	2.917	-3.0001	1.675
169.04	1.675	2.919	-3.0022	1.675
169.148	1.674	2.921	-3.0042	1.674
169.254	1.674	2.923	-3.0062	1.674
169.362	1.673	2.924	-3.0076	1.673
169.471	1.673	2.926	-3.0094	1.673
169.581	1.673	2.928	-3.0114	1.673
169.689	1.672	2.93	-3.0135	1.672
169.803	1.672	2.931	-3.0144	1.672
169.911	1.671	2.933	-3.0168	1.671
170.017	1.67	2.935	-3.0189	1.67
170.128	1.67	2.937	-3.0209	1.67
170.24	1.67	2.938	-3.0219	1.67
170.348	1.669	2.94	-3.0239	1.669
170.456	1.668	2.943	-3.0261	1.668
170.565	1.668	2.945	-3.0281	1.668
170.672	1.668	2.946	-3.0291	1.668
170.786	1.667	2.948	-3.0311	1.667
170.894	1.667	2.95	-3.0335	1.667
171	1.667	2.952	-3.0354	1.667
171.114	1.666	2.953	-3.0365	1.666
171.224	1.665	2.955	-3.0384	1.665
171.332	1.665	2.957	-3.0408	1.665
171.437	1.664	2.959	-3.0428	1.664
171.548	1.664	2.96	-3.0438	1.664
171.661	1.664	2.962	-3.0458	1.664
171.764	1.663	2.964	-3.0478	1.663
171.875	1.663	2.967	-3.0501	1.663
171.986	1.663	2.968	-3.0511	1.663
172.094	1.662	2.97	-3.0531	1.662
172.207	1.662	2.972	-3.0551	1.662
172.31	1.661	2.974	-3.0574	1.661
172.422	1.659	2.975	-3.0584	1.659
172.533	1.659	2.977	-3.0605	1.659
172.64	1.658	2.979	-3.0625	1.658
172.748	1.657	2.981	-3.0645	1.657
172.862	1.656	2.982	-3.0655	1.656
172.97	1.655	2.984	-3.0677	1.655
173.078	1.654	2.986	-3.0697	1.654
173.184	1.654	2.988	-3.0718	1.654
173.298	1.653	2.989	-3.0728	1.653
173.402	1.651	2.992	-3.0752	1.651
173.516	1.649	2.994	-3.0772	1.649
173.621	1.649	2.996	-3.0791	1.649
173.732	1.648	2.997	-3.0802	1.648
173.845	1.647	2.999	-3.0822	1.647
173.948	1.647	3.001	-3.0844	1.647
174.059	1.646	3.003	-3.0864	1.646
174.17	1.644	3.004	-3.0874	1.644
174.278	1.643	3.006	-3.0894	1.643
174.391	1.642	3.008	-3.0917	1.642
174.494	1.641	3.01	-3.0937	1.641
174.606	1.64	3.011	-3.0947	1.64
174.717	1.639	3.013	-3.0967	1.639
174.825	1.639	3.015	-3.0987	1.639
174.933	1.637	3.018	-3.1011	1.637
175.04	1.636	3.019	-3.1021	1.636
175.155	1.635	3.021	-3.104	1.635
175.263	1.635	3.023	-3.106	1.635
175.369	1.634	3.025	-3.1084	1.634
175.483	1.633	3.026	-3.1093	1.633
175.588	1.633	3.028	-3.1114	1.633
175.699	1.631	3.03	-3.1134	1.631
175.805	1.629	3.032	-3.1154	1.629
175.919	1.629	3.033	-3.1165	1.629
176.029	1.628	3.035	-3.1188	1.628
176.139	1.627	3.037	-3.1208	1.627
176.244	1.626	3.039	-3.1228	1.626
176.355	1.625	3.04	-3.1238	1.625
176.461	1.624	3.043	-3.1261	1.624
176.57	1.622	3.045	-3.1281	1.622
176.682	1.621	3.047	-3.1301	1.621
176.791	1.62	3.048	-3.1311	1.62
176.902	1.62	3.05	-3.1331	1.62
177.01	1.619	3.052	-3.1355	1.619
177.118	1.619	3.054	-3.1374	1.619
177.225	1.617	3.055	-3.1384	1.617
177.334	1.615	3.057	-3.1404	1.615
177.448	1.615	3.059	-3.1427	1.615
177.553	1.612	3.061	-3.1447	1.612
177.667	1.612	3.062	-3.1457	1.612
177.777	1.611	3.064	-3.1477	1.611
177.882	1.611	3.066	-3.1496	1.611
177.991	1.609	3.069	-3.152	1.609
178.102	1.607	3.07	-3.153	1.607
178.212	1.607	3.072	-3.155	1.607
178.322	1.604	3.074	-3.157	1.604
178.427	1.603	3.076	-3.1591	1.603
178.537	1.602	3.077	-3.1603	1.602
178.647	1.602	3.079	-3.1622	1.602
178.76	1.601	3.081	-3.1642	1.601
178.866	1.6	3.083	-3.1663	1.6
178.975	1.599	3.084	-3.1673	1.599
179.086	1.596	3.086	-3.1697	1.596
179.194	1.596	3.088	-3.1717	1.596
179.299	1.595	3.09	-3.1737	1.595
179.409	1.595	3.091	-3.1747	1.595
179.52	1.593	3.094	-3.177	1.593
179.631	1.592	3.096	-3.179	1.592
179.736	1.591	3.098	-3.181	1.591
179.847	1.59	3.099	-3.182	1.59
179.96	1.588	3.101	-3.1844	1.588
180.068	1.588	3.103	-3.1864	1.588
180.173	1.587	3.105	-3.1883	1.587
180.284	1.586	3.106	-3.1893	1.586
180.397	1.584	3.108	-3.1913	1.584
180.507	1.582	3.11	-3.1937	1.582
180.612	1.582	3.112	-3.1957	1.582
180.721	1.581	3.113	-3.1967	1.581
180.833	1.578	3.115	-3.1987	1.578
180.943	1.578	3.118	-3.201	1.578
181.048	1.576	3.12	-3.203	1.576
181.16	1.575	3.12	-3.2039	1.575
181.268	1.574	3.122	-3.2059	1.574
181.374	1.572	3.124	-3.2079	1.572
181.483	1.572	3.127	-3.2103	1.572
181.593	1.568	3.128	-3.2113	1.568
181.706	1.568	3.13	-3.2133	1.568
181.814	1.567	3.132	-3.2153	1.567
181.92	1.565	3.134	-3.2173	1.565
182.031	1.563	3.135	-3.2185	1.563
182.144	1.563	3.137	-3.2205	1.563
182.252	1.562	3.139	-3.2226	1.562
182.358	1.56	3.141	-3.2246	1.56
182.472	1.56	3.142	-3.2256	1.56
182.581	1.557	3.145	-3.228	1.557
182.685	1.555	3.147	-3.23	1.555
182.794	1.555	3.149	-3.232	1.555
182.905	1.554	3.15	-3.233	1.554
183.018	1.551	3.152	-3.2352	1.551
183.121	1.548	3.154	-3.2373	1.548
183.232	1.548	3.156	-3.2393	1.548
183.343	1.545	3.157	-3.2403	1.545
183.454	1.545	3.159	-3.2423	1.545
183.558	1.542	3.161	-3.2446	1.542
183.669	1.541	3.163	-3.2467	1.541
183.776	1.539	3.164	-3.2477	1.539
183.89	1.538	3.166	-3.2496	1.538
183.998	1.537	3.168	-3.2517	1.537
184.106	1.534	3.171	-3.2539	1.534
184.213	1.534	3.172	-3.2549	1.534
184.327	1.532	3.174	-3.2569	1.532
184.435	1.53	3.175	-3.2589	1.53
184.543	1.528	3.178	-3.2612	1.528
184.655	1.527	3.179	-3.2622	1.527
184.759	1.525	3.181	-3.2643	1.525
184.873	1.523	3.183	-3.2662	1.523
184.978	1.522	3.185	-3.2682	1.522
185.089	1.518	3.186	-3.2696	1.518
185.202	1.516	3.188	-3.2716	1.516
185.305	1.514	3.19	-3.2735	1.514
185.416	1.513	3.192	-3.2756	1.513
185.526	1.513	3.193	-3.2766	1.513
185.637	1.512	3.195	-3.2788	1.512
185.747	1.509	3.197	-3.2809	1.509
185.852	1.506	3.199	-3.2829	1.506
185.964	1.505	3.2	-3.2839	1.505
186.072	1.502	3.202	-3.2859	1.502
186.183	1.5	3.205	-3.2882	1.5
186.288	1.499	3.207	-3.2903	1.499
186.402	1.498	3.208	-3.2913	1.498
186.506	1.497	3.21	-3.2933	1.497
186.619	1.494	3.212	-3.2956	1.494
186.725	1.492	3.214	-3.2975	1.492
186.839	1.491	3.215	-3.2985	1.491
186.949	1.489	3.217	-3.3006	1.489
187.057	1.489	3.219	-3.3029	1.489
187.162	1.487	3.221	-3.3049	1.487
187.273	1.484	3.222	-3.3059	1.484
187.386	1.482	3.224	-3.3079	1.482
187.489	1.482	3.226	-3.3099	1.482
187.6	1.48	3.229	-3.3121	1.48
187.712	1.479	3.23	-3.3131	1.479
187.819	1.477	3.232	-3.3151	1.477
187.932	1.476	3.234	-3.3171	1.476
188.037	1.475	3.236	-3.3191	1.475
188.149	1.473	3.237	-3.3205	1.473
188.257	1.47	3.239	-3.3225	1.47
188.365	1.468	3.241	-3.3245	1.468
188.473	1.467	3.243	-3.3265	1.467
188.586	1.467	3.244	-3.3278	1.467
188.694	1.464	3.246	-3.3299	1.464
188.804	1.464	3.248	-3.3318	1.464
188.91	1.46	3.25	-3.3339	1.46
189.024	1.459	3.251	-3.3348	1.459
189.127	1.457	3.254	-3.3372	1.457
189.241	1.456	3.256	-3.3392	1.456
189.346	1.455	3.258	-3.3412	1.455
189.457	1.452	3.259	-3.3421	1.452
189.569	1.451	3.261	-3.3445	1.451
189.679	1.45	3.263	-3.3465	1.45
189.782	1.449	3.265	-3.3486	1.449
189.896	1.447	3.266	-3.3495	1.447
190.004	1.445	3.268	-3.3515	1.445
190.11	1.444	3.27	-3.3535	1.444
190.221	1.443	3.272	-3.3558	1.443
190.333	1.442	3.273	-3.3568	1.442
190.441	1.439	3.275	-3.3588	1.439
190.549	1.439	3.277	-3.3609	1.439
190.656	1.438	3.28	-3.3632	1.438
190.77	1.435	3.281	-3.3641	1.435
190.877	1.435	3.283	-3.3661	1.435
190.988	1.432	3.285	-3.3682	1.432
191.094	1.432	3.287	-3.3704	1.432
191.208	1.431	3.288	-3.3713	1.431
191.311	1.429	3.29	-3.3734	1.429
191.422	1.427	3.292	-3.3754	1.427
191.531	1.425	3.294	-3.3774	1.425
191.643	1.425	3.295	-3.3788	1.425
191.753	1.422	3.297	-3.3808	1.422
191.862	1.421	3.299	-3.3827	1.421
191.967	1.419	3.301	-3.3848	1.419
192.078	1.417	3.302	-3.3858	1.417
192.187	1.417	3.305	-3.3881	1.417
192.3	1.415	3.307	-3.3901	1.415
192.406	1.415	3.309	-3.3921	1.415
192.515	1.415	3.31	-3.3931	1.415
192.625	1.411	3.312	-3.3951	1.411
192.735	1.41	3.314	-3.3973	1.41
192.843	1.408	3.316	-3.3994	1.408
192.95	1.407	3.317	-3.4005	1.407
193.059	1.406	3.319	-3.4025	1.406
193.173	1.403	3.321	-3.4048	1.403
193.279	1.402	3.323	-3.4068	1.402
193.393	1.401	3.324	-3.4078	1.401
193.496	1.401	3.326	-3.4097	1.401
193.605	1.399	3.328	-3.4117	1.399
193.714	1.397	3.331	-3.4141	1.397
193.828	1.395	3.332	-3.4151	1.395
193.937	1.394	3.334	-3.4171	1.394
194.042	1.392	3.336	-3.4191	1.392
194.153	1.392	3.338	-3.4215	1.392
194.264	1.388	3.339	-3.4224	1.388
194.372	1.387	3.341	-3.4244	1.387
194.485	1.385	3.343	-3.4265	1.385
194.591	1.384	3.345	-3.4285	1.384
194.7	1.382	3.346	-3.4298	1.382
194.81	1.381	3.348	-3.4317	1.381
194.918	1.38	3.35	-3.4337	1.38
195.026	1.377	3.352	-3.4357	1.377
195.14	1.375	3.353	-3.4367	1.375
195.243	1.374	3.356	-3.4391	1.374
195.354	1.371	3.358	-3.4411	1.371
195.463	1.371	3.36	-3.4432	1.371
195.57	1.37	3.361	-3.4441	1.37
195.684	1.368	3.363	-3.4464	1.368
195.793	1.368	3.365	-3.4484	1.368
195.898	1.365	3.367	-3.4504	1.365
196.009	1.362	3.368	-3.4513	1.362
196.122	1.362	3.37	-3.4534	1.362
196.232	1.362	3.372	-3.4558	1.362
196.337	1.357	3.374	-3.4577	1.357
196.448	1.356	3.375	-3.4588	1.356
196.556	1.355	3.377	-3.4608	1.355
196.668	1.353	3.379	-3.4628	1.353
196.775	1.349	3.382	-3.465	1.349
196.881	1.348	3.383	-3.466	1.348
196.995	1.348	3.385	-3.468	1.348
197.103	1.346	3.387	-3.4701	1.346
197.208	1.346	3.389	-3.4724	1.346
197.318	1.345	3.39	-3.4733	1.345
197.427	1.341	3.392	-3.4753	1.341
197.538	1.34	3.394	-3.4773	1.34
197.647	1.338	3.396	-3.4793	1.338
197.755	1.337	3.397	-3.4807	1.337
197.868	1.333	3.399	-3.4827	1.333
197.975	1.333	3.401	-3.4847	1.333
198.084	1.331	3.403	-3.4867	1.331
198.195	1.331	3.404	-3.4877	1.331
198.305	1.327	3.407	-3.49	1.327
198.415	1.326	3.409	-3.492	1.326
198.52	1.326	3.411	-3.494	1.326
198.631	1.323	3.412	-3.495	1.323
198.74	1.323	3.414	-3.4974	1.323
198.852	1.323	3.416	-3.4994	1.323
198.956	1.319	3.418	-3.5014	1.319
199.068	1.317	3.419	-3.5024	1.317
199.179	1.317	3.421	-3.5044	1.317
199.287	1.317	3.423	-3.5066	1.317
199.392	1.313	3.425	-3.5086	1.313
199.506	1.311	3.426	-3.5097	1.311
199.614	1.31	3.428	-3.5116	1.31
199.722	1.308	3.431	-3.514	1.308
199.829	1.305	3.433	-3.516	1.305
199.944	1.304	3.434	-3.5171	1.304
200.047	1.304	3.436	-3.519	1.304
200.161	1.302	3.438	-3.521	1.302
200.266	1.301	3.44	-3.5233	1.301
200.377	1.301	3.441	-3.5243	1.301
200.49	1.299	3.443	-3.5263	1.299
200.593	1.295	3.445	-3.5283	1.295
200.703	1.295	3.447	-3.5303	1.295
200.814	1.294	3.448	-3.5317	1.294
200.926	1.291	3.45	-3.5336	1.291
201.031	1.289	3.452	-3.5357	1.289
201.139	1.289	3.454	-3.5377	1.289
201.254	1.289	3.456	-3.5389	1.289
201.362	1.285	3.458	-3.5409	1.285
201.47	1.283	3.46	-3.5429	1.283
201.578	1.283	3.462	-3.5449	1.283
201.685	1.28	3.463	-3.5459	1.28
201.798	1.28	3.465	-3.5483	1.28
201.908	1.275	3.467	-3.5503	1.275
202.013	1.273	3.469	-3.5524	1.273
202.127	1.269	3.47	-3.5533	1.269
202.237	1.267	3.472	-3.5553	1.267
202.345	1.264	3.474	-3.5577	1.264
202.45	1.26	3.476	-3.5596	1.26
202.561	1.26	3.477	-3.5606	1.26
202.674	1.256	3.479	-3.5626	1.256
202.783	1.254	3.482	-3.565	1.254
202.886	1.248	3.483	-3.5669	1.248
202.998	1.247	3.485	-3.568	1.247
203.11	1.243	3.486	-3.5699	1.243
203.22	1.24	3.489	-3.572	1.24
203.325	1.238	3.491	-3.5743	1.238
203.437	1.234	3.492	-3.5753	1.234
203.545	1.229	3.494	-3.5773	1.229
203.653	1.229	3.496	-3.5793	1.229
203.762	1.224	3.498	-3.5816	1.224
203.874	1.223	3.499	-3.5825	1.223
203.978	1.22	3.501	-3.5846	1.22
204.092	1.213	3.503	-3.5866	1.213
204.198	1.213	3.505	-3.5885	1.213
204.312	1.208	3.506	-3.5895	1.208
204.415	1.202	3.508	-3.5919	1.202
204.529	1.2	3.51	-3.5939	1.2
204.634	1.2	3.512	-3.5959	1.2
204.745	1.194	3.513	-3.5969	1.194
204.852	1.188	3.516	-3.5992	1.188
204.962	1.188	3.518	-3.6012	1.188
205.072	1.183	3.52	-3.6032	1.183
205.183	1.182	3.521	-3.6042	1.182
205.294	1.18	3.523	-3.6062	1.18
205.404	1.175	3.525	-3.6086	1.175
205.509	1.17	3.527	-3.6106	1.17
205.621	1.169	3.528	-3.6116	1.169
205.729	1.163	3.53	-3.6136	1.163
205.837	1.16	3.532	-3.6159	1.16
205.946	1.156	3.535	-3.6179	1.156
206.058	1.155	3.536	-3.6189	1.155
206.166	1.15	3.537	-3.6209	1.15
206.274	1.145	3.54	-3.6232	1.145
206.383	1.143	3.542	-3.6252	1.143
206.49	1.14	3.543	-3.6262	1.14
206.599	1.139	3.545	-3.6282	1.139
206.713	1.134	3.547	-3.6302	1.134
206.817	1.128	3.549	-3.6326	1.128
206.929	1.124	3.55	-3.6336	1.124
207.041	1.123	3.552	-3.6356	1.123
207.151	1.119	3.554	-3.6375	1.119
207.256	1.113	3.556	-3.6395	1.113
207.367	1.108	3.557	-3.6408	1.108
207.475	1.106	3.559	-3.6428	1.106
207.588	1.102	3.561	-3.6448	1.102
207.693	1.098	3.563	-3.6468	1.098
207.8	1.093	3.564	-3.6478	1.093
207.912	1.088	3.567	-3.6502	1.088
208.023	1.083	3.569	-3.6522	1.083
208.13	1.083	3.571	-3.6542	1.083
208.237	1.08	3.572	-3.6551	1.08
208.351	1.075	3.574	-3.6572	1.075
208.459	1.075	3.576	-3.6595	1.075
208.565	1.071	3.578	-3.6616	1.071
208.679	1.066	3.579	-3.6625	1.066
208.789	1.064	3.581	-3.6645	1.064
208.897	1.06	3.583	-3.6668	1.06
209.002	1.057	3.585	-3.6689	1.057
209.115	1.055	3.586	-3.6698	1.055
209.225	1.051	3.588	-3.6719	1.051
209.335	1.048	3.591	-3.6742	1.048
209.44	1.044	3.593	-3.6762	1.044
209.551	1.039	3.594	-3.6772	1.039
209.659	1.039	3.596	-3.6792	1.039
209.772	1.035	3.598	-3.6812	1.035
209.875	1.032	3.6	-3.6835	1.032
209.988	1.028	3.601	-3.6846	1.028
210.097	1.023	3.603	-3.6865	1.023
210.208	1.021	3.605	-3.6885	1.021
210.313	1.02	3.607	-3.6908	1.02
210.427	1.019	3.608	-3.6918	1.019
210.535	1.019	3.61	-3.6938	1.019
210.643	1.018	3.612	-3.6957	1.018
210.749	1.018	3.614	-3.6977	1.018
210.864	1.018	3.615	-3.6988	1.018
210.973	1.017	3.618	-3.7011	1.017
211.077	1.017	3.62	-3.7031	1.017
211.186	1.016	3.622	-3.7051	1.016
211.3	1.016	3.623	-3.7061	1.016
211.41	1.015	3.625	-3.7085	1.015
211.52	1.015	3.627	-3.7105	1.015
211.625	1.014	3.629	-3.7125	1.014
211.736	1.014	3.63	-3.7135	1.014
211.844	1.013	3.632	-3.7155	1.013
211.951	1.013	3.634	-3.7178	1.013
212.063	1.013	3.636	-3.7198	1.013
212.172	1.012	3.637	-3.7208	1.012
212.283	1.012	3.639	-3.7228	1.012
212.391	1.011	3.641	-3.7248	1.011
212.499	1.011	3.644	-3.7272	1.011
212.606	1.01	3.645	-3.7282	1.01
212.715	1.01	3.647	-3.7302	1.01
212.829	1.01	3.649	-3.7322	1.01
212.933	1.01	3.651	-3.7344	1.01
213.049	1.009	3.652	-3.7355	1.009
213.152	1.009	3.654	-3.7374	1.009
213.263	1.008	3.656	-3.7394	1.008
213.372	1.008	3.658	-3.7414	1.008
213.483	1.007	3.659	-3.7429	1.007
213.593	1.006	3.661	-3.7448	1.006
213.701	1.006	3.663	-3.7468	1.006
213.807	1.005	3.665	-3.7487	1.005
213.919	1.004	3.666	-3.7498	1.004
214.03	1.004	3.669	-3.752	1.004
214.14	1.003	3.671	-3.754	1.003
214.245	1.002	3.673	-3.7561	1.002
214.356	1.002	3.674	-3.757	1.002
214.465	1.001	3.676	-3.7594	1.001
214.571	1.001	3.678	-3.7614	1.001
214.682	1	3.68	-3.7634	1
214.794	0.999	3.681	-3.7644	0.999
214.899	0.999	3.683	-3.7667	0.999
215.01	0.998	3.685	-3.7687	0.998
215.118	0.998	3.687	-3.7707	0.998
215.232	0.997	3.688	-3.7717	0.997
215.34	0.997	3.69	-3.7737	0.997
215.448	0.996	3.693	-3.7761	0.996
[truncated: 705 more rows]
