# Supplementary material for: Research on the Mechanical Properties of EPS Lightweight Soil Mixed with Fly Ash
Source: Polymers (Basel). 2024 Dec 18;16(24):3517. doi: 10.3390/polym16243517 (PMC11678610; doi:10.3390/polym16243517)
Supplement: Supplementary file 1 [file polymers-16-03517-s001.zip › polymers-3283519-supplementary-final/raw data/EPS0.5%, curing agent content 25%,replace proportion 45%.xls]

## Sheet: Sheet1
试件批号	1
钢号	1
试验日期	2023/12/9
试验人	XDD
试件形状
尺寸(mm)	39.1
So(mm^2)	1200.73
标距倍率
Lo(mm)	80
引伸计标距	50
Lu(mm)
A(%)	/
断面尺寸
Su(mm^2)
Z(%)	/
Fm(kN)	2.26
Rm(MPa)
FeH(kN)	2.75
ReH(MPa)
FeL(kN)	2.11
ReL(MPa)
Fp(kN)	1.87
Rp(MPa)
Ft(kN)	0.05
Rt(MPa)
E(GPa)	0.01
屈强比	0.5
强屈比	2
At(%)	/
Agt(%)	10
时间(秒)	力(kN)	变形(mm)	位移(mm)	扩展
0	0	0	-0.0011	0
0.111	0	0	-0.0017	0
0.222	0	0	-0.0022	0
0.332	0.001	0.002	-0.0033	0.001
0.442	0.003	0.008	-0.0048	0.003
0.547	0.004	0.013	-0.0066	0.004
0.659	0.006	0.015	-0.008	0.006
0.767	0.007	0.02	-0.0103	0.007
0.873	0.008	0.025	-0.0129	0.008
0.984	0.008	0.03	-0.0159	0.008
1.091	0.009	0.033	-0.0181	0.009
1.205	0.01	0.037	-0.0217	0.01
1.313	0.011	0.042	-0.0255	0.011
1.419	0.011	0.046	-0.0296	0.011
1.533	0.013	0.049	-0.0317	0.013
1.641	0.014	0.053	-0.0372	0.014
1.747	0.015	0.058	-0.0423	0.015
1.856	0.015	0.062	-0.0475	0.015
1.97	0.016	0.064	-0.0502	0.016
2.074	0.017	0.069	-0.0555	0.017
2.188	0.018	0.073	-0.0617	0.018
2.293	0.02	0.077	-0.0669	0.02
2.404	0.021	0.079	-0.0694	0.021
2.517	0.021	0.083	-0.0743	0.021
2.62	0.021	0.087	-0.0802	0.021
2.731	0.022	0.091	-0.085	0.022
2.841	0.022	0.093	-0.0874	0.022
2.953	0.023	0.097	-0.0922	0.023
3.063	0.023	0.102	-0.0969	0.023
3.168	0.023	0.105	-0.1023	0.023
3.28	0.024	0.107	-0.1046	0.024
3.388	0.024	0.111	-0.1092	0.024
3.498	0.024	0.115	-0.1137	0.024
3.604	0.024	0.118	-0.1182	0.024
3.718	0.025	0.12	-0.1211	0.025
3.826	0.025	0.123	-0.1254	0.025
3.934	0.025	0.127	-0.1296	0.025
4.041	0.026	0.131	-0.1339	0.026
4.155	0.026	0.133	-0.1359	0.026
4.265	0.027	0.136	-0.1407	0.027
4.373	0.027	0.139	-0.1448	0.027
4.478	0.027	0.143	-0.1489	0.027
4.589	0.028	0.145	-0.1508	0.028
4.702	0.028	0.148	-0.1554	0.028
4.81	0.028	0.151	-0.1593	0.028
4.915	0.029	0.155	-0.1633	0.029
5.026	0.029	0.156	-0.1652	0.029
5.136	0.029	0.16	-0.1688	0.029
5.242	0.03	0.163	-0.1735	0.03
5.353	0.03	0.166	-0.177	0.03
5.463	0.03	0.168	-0.1789	0.03
5.574	0.031	0.171	-0.1826	0.031
5.682	0.031	0.174	-0.1868	0.031
5.79	0.032	0.177	-0.1903	0.032
5.902	0.032	0.179	-0.1921	0.032
6.01	0.033	0.182	-0.1954	0.033
6.118	0.033	0.185	-0.199	0.033
6.227	0.033	0.188	-0.203	0.033
6.334	0.034	0.19	-0.2047	0.034
6.443	0.034	0.192	-0.2081	0.034
6.557	0.034	0.195	-0.2114	0.034
6.662	0.035	0.199	-0.2148	0.035
6.773	0.035	0.2	-0.217	0.035
6.88	0.036	0.203	-0.2201	0.036
6.994	0.036	0.206	-0.2233	0.036
7.099	0.036	0.209	-0.2267	0.036
7.21	0.037	0.21	-0.2282	0.037
7.319	0.037	0.213	-0.232	0.037
7.432	0.037	0.216	-0.2351	0.037
7.537	0.037	0.219	-0.2381	0.037
7.649	0.038	0.22	-0.2398	0.038
7.757	0.038	0.223	-0.2433	0.038
7.865	0.039	0.226	-0.2463	0.039
7.973	0.039	0.228	-0.2493	0.039
8.087	0.039	0.23	-0.2507	0.039
8.193	0.04	0.233	-0.2537	0.04
8.304	0.04	0.235	-0.2572	0.04
8.41	0.04	0.238	-0.2601	0.04
8.524	0.041	0.239	-0.2615	0.041
8.627	0.041	0.242	-0.2644	0.041
8.738	0.041	0.245	-0.2674	0.041
8.845	0.041	0.247	-0.2706	0.041
8.959	0.042	0.249	-0.2721	0.042
9.069	0.042	0.251	-0.2749	0.042
9.173	0.042	0.254	-0.2776	0.042
9.284	0.042	0.256	-0.281	0.042
9.391	0.043	0.258	-0.2823	0.043
9.503	0.043	0.26	-0.2851	0.043
9.616	0.043	0.263	-0.2879	0.043
9.722	0.043	0.266	-0.291	0.043
9.831	0.044	0.267	-0.2922	0.044
9.94	0.044	0.269	-0.295	0.044
10.046	0.044	0.272	-0.2976	0.044
10.158	0.044	0.274	-0.3002	0.044
10.265	0.044	0.276	-0.3019	0.044
10.374	0.044	0.278	-0.3047	0.044
10.488	0.044	0.281	-0.3072	0.044
10.593	0.045	0.283	-0.3098	0.045
10.707	0.045	0.284	-0.3111	0.045
10.817	0.045	0.287	-0.3141	0.045
10.922	0.045	0.289	-0.3167	0.045
11.031	0.045	0.292	-0.3192	0.045
11.138	0.045	0.293	-0.3205	0.045
11.254	0.045	0.295	-0.3235	0.045
11.357	0.045	0.298	-0.326	0.045
11.468	0.045	0.3	-0.3285	0.045
11.577	0.046	0.301	-0.3297	0.046
11.689	0.046	0.304	-0.3322	0.046
11.799	0.046	0.306	-0.3351	0.046
11.903	0.046	0.309	-0.3376	0.046
12.015	0.046	0.31	-0.3388	0.046
12.126	0.046	0.312	-0.3413	0.046
12.23	0.046	0.315	-0.3441	0.046
12.341	0.047	0.317	-0.3464	0.047
12.455	0.047	0.318	-0.3477	0.047
12.562	0.047	0.321	-0.3501	0.047
12.67	0.047	0.323	-0.3525	0.047
12.776	0.048	0.325	-0.3552	0.048
12.887	0.048	0.326	-0.3564	0.048
12.999	0.048	0.329	-0.3588	0.048
13.107	0.049	0.331	-0.3611	0.049
13.215	0.049	0.333	-0.3635	0.049
13.326	0.049	0.334	-0.365	0.049
13.436	0.05	0.337	-0.3674	0.05
13.541	0.05	0.339	-0.3697	0.05
13.652	0.051	0.341	-0.372	0.051
13.763	0.051	0.343	-0.3731	0.051
13.871	0.051	0.345	-0.3759	0.051
13.983	0.052	0.347	-0.3783	0.052
14.088	0.052	0.349	-0.3805	0.052
14.198	0.053	0.351	-0.3817	0.053
14.309	0.053	0.353	-0.3843	0.053
14.417	0.053	0.355	-0.3866	0.053
14.525	0.054	0.357	-0.3889	0.054
14.639	0.055	0.358	-0.39	0.055
14.742	0.055	0.361	-0.3926	0.055
14.853	0.056	0.363	-0.3949	0.056
14.96	0.056	0.365	-0.3971	0.056
15.071	0.057	0.366	-0.3983	0.057
15.184	0.058	0.369	-0.4005	0.058
15.292	0.058	0.371	-0.4032	0.058
15.397	0.059	0.373	-0.4054	0.059
15.508	0.059	0.374	-0.4064	0.059
15.621	0.06	0.376	-0.4087	0.06
15.731	0.06	0.379	-0.4109	0.06
15.836	0.061	0.381	-0.4133	0.061
15.943	0.061	0.382	-0.4145	0.061
16.055	0.062	0.384	-0.4167	0.062
16.161	0.062	0.387	-0.4189	0.062
16.274	0.063	0.389	-0.4214	0.063
16.383	0.063	0.39	-0.4225	0.063
16.494	0.064	0.392	-0.4248	0.064
16.6	0.064	0.394	-0.427	0.064
16.708	0.065	0.396	-0.4291	0.065
16.822	0.065	0.397	-0.4301	0.065
16.93	0.066	0.399	-0.4328	0.066
17.037	0.066	0.402	-0.4349	0.066
17.146	0.067	0.404	-0.437	0.067
17.258	0.068	0.405	-0.4381	0.068
17.368	0.068	0.407	-0.4406	0.068
17.476	0.069	0.409	-0.4429	0.069
17.581	0.069	0.411	-0.4449	0.069
17.692	0.07	0.413	-0.4461	0.07
17.805	0.071	0.415	-0.4482	0.071
17.908	0.071	0.417	-0.4507	0.071
18.018	0.072	0.419	-0.4528	0.072
18.129	0.073	0.42	-0.4538	0.073
18.237	0.074	0.422	-0.4559	0.074
18.346	0.075	0.425	-0.4585	0.075
18.454	0.076	0.427	-0.4606	0.076
18.569	0.077	0.428	-0.4616	0.077
18.678	0.077	0.43	-0.4637	0.077
18.786	0.078	0.432	-0.4658	0.078
18.891	0.078	0.434	-0.4683	0.078
19.006	0.079	0.435	-0.4694	0.079
19.114	0.08	0.437	-0.4715	0.08
19.222	0.08	0.44	-0.4736	0.08
19.328	0.081	0.442	-0.4757	0.081
19.442	0.082	0.443	-0.4771	0.082
19.552	0.083	0.445	-0.4792	0.083
19.658	0.083	0.447	-0.4813	0.083
19.767	0.084	0.449	-0.4833	0.084
19.878	0.084	0.45	-0.4848	0.084
19.988	0.085	0.453	-0.487	0.085
20.098	0.085	0.455	-0.489	0.085
20.202	0.085	0.457	-0.491	0.085
20.314	0.086	0.458	-0.4921	0.086
20.425	0.086	0.46	-0.4944	0.086
20.535	0.086	0.462	-0.4966	0.086
20.638	0.087	0.464	-0.4987	0.087
20.747	0.087	0.465	-0.4998	0.087
20.86	0.087	0.467	-0.5018	0.087
20.968	0.087	0.47	-0.5042	0.087
21.076	0.088	0.472	-0.5063	0.088
21.19	0.088	0.473	-0.5073	0.088
21.298	0.088	0.475	-0.5094	0.088
21.406	0.088	0.477	-0.5119	0.088
21.515	0.088	0.479	-0.5139	0.088
21.622	0.089	0.48	-0.5149	0.089
21.736	0.089	0.482	-0.5169	0.089
21.844	0.089	0.485	-0.5189	0.089
21.952	0.09	0.487	-0.5214	0.09
22.062	0.09	0.488	-0.5224	0.09
22.168	0.09	0.49	-0.5245	0.09
22.278	0.09	0.492	-0.5266	0.09
22.386	0.091	0.494	-0.5286	0.091
22.5	0.091	0.495	-0.5299	0.091
22.608	0.091	0.497	-0.532	0.091
22.719	0.091	0.499	-0.534	0.091
22.824	0.091	0.502	-0.5361	0.091
22.936	0.091	0.504	-0.5371	0.091
23.042	0.092	0.505	-0.5395	0.092
23.153	0.092	0.507	-0.5416	0.092
23.261	0.092	0.509	-0.5436	0.092
23.375	0.092	0.511	-0.5446	0.092
23.483	0.092	0.512	-0.5471	0.092
23.591	0.093	0.514	-0.5491	0.093
23.697	0.093	0.516	-0.5512	0.093
23.811	0.093	0.518	-0.5522	0.093
23.921	0.093	0.519	-0.5543	0.093
24.029	0.093	0.521	-0.5566	0.093
24.134	0.094	0.524	-0.5586	0.094
24.245	0.094	0.526	-0.5597	0.094
24.357	0.095	0.527	-0.5616	0.095
24.467	0.095	0.529	-0.564	0.095
24.572	0.095	0.531	-0.5661	0.095
24.683	0.096	0.533	-0.5671	0.096
24.791	0.096	0.534	-0.5691	0.096
24.904	0.097	0.536	-0.5711	0.097
25.009	0.097	0.538	-0.5735	0.097
25.134	0.098	0.54	-0.5755	0.098
25.241	0.099	0.541	-0.5765	0.099
25.353	0.099	0.544	-0.5785	0.099
25.464	0.1	0.546	-0.581	0.1
25.57	0.101	0.548	-0.5829	0.101
25.684	0.101	0.549	-0.5839	0.101
25.787	0.102	0.551	-0.586	0.102
25.901	0.102	0.553	-0.5884	0.102
26.006	0.103	0.555	-0.5904	0.103
26.117	0.104	0.556	-0.5913	0.104
26.23	0.104	0.558	-0.5934	0.104
26.333	0.104	0.56	-0.5955	0.104
26.444	0.105	0.562	-0.5978	0.105
26.555	0.105	0.563	-0.5988	0.105
26.663	0.106	0.565	-0.6008	0.106
26.776	0.106	0.568	-0.6029	0.106
26.881	0.107	0.57	-0.6049	0.107
26.992	0.107	0.571	-0.6063	0.107
27.097	0.108	0.573	-0.6083	0.108
27.211	0.108	0.575	-0.6103	0.108
27.316	0.109	0.577	-0.6123	0.109
27.43	0.109	0.578	-0.6134	0.109
27.538	0.11	0.58	-0.6157	0.11
27.646	0.111	0.582	-0.6177	0.111
27.755	0.112	0.584	-0.6197	0.112
27.862	0.112	0.586	-0.6207	0.112
27.971	0.113	0.588	-0.6232	0.113
28.085	0.114	0.59	-0.625	0.114
28.191	0.114	0.592	-0.6271	0.114
28.298	0.115	0.593	-0.6282	0.115
28.413	0.116	0.595	-0.6301	0.116
28.521	0.116	0.597	-0.6324	0.116
28.626	0.117	0.599	-0.6344	0.117
28.737	0.117	0.6	-0.6354	0.117
28.849	0.118	0.602	-0.6374	0.118
28.959	0.118	0.604	-0.6395	0.118
29.064	0.119	0.606	-0.6418	0.119
29.174	0.119	0.607	-0.6429	0.119
29.286	0.12	0.609	-0.6449	0.12
29.391	0.12	0.612	-0.6469	0.12
29.503	0.12	0.614	-0.6492	0.12
29.612	0.121	0.615	-0.6503	0.121
29.723	0.121	0.617	-0.6523	0.121
29.83	0.121	0.619	-0.6543	0.121
29.938	0.122	0.621	-0.6563	0.122
30.052	0.122	0.622	-0.6576	0.122
30.157	0.123	0.624	-0.6596	0.123
30.268	0.123	0.626	-0.6617	0.123
30.374	0.124	0.628	-0.6637	0.124
30.488	0.124	0.629	-0.6647	0.124
30.598	0.125	0.631	-0.667	0.125
30.703	0.125	0.633	-0.669	0.125
30.81	0.126	0.636	-0.6711	0.126
30.921	0.126	0.637	-0.6721	0.126
31.034	0.127	0.639	-0.6744	0.127
31.144	0.127	0.641	-0.6764	0.127
31.249	0.128	0.643	-0.6784	0.128
31.36	0.128	0.644	-0.6794	0.128
31.468	0.128	0.646	-0.6815	0.128
31.574	0.129	0.648	-0.6837	0.129
31.685	0.129	0.65	-0.6856	0.129
31.793	0.129	0.651	-0.6866	0.129
31.907	0.13	0.654	-0.6887	0.13
32.015	0.13	0.656	-0.6911	0.13
32.12	0.131	0.658	-0.6931	0.131
32.23	0.131	0.659	-0.6941	0.131
32.341	0.132	0.661	-0.6961	0.132
32.451	0.132	0.663	-0.6981	0.132
32.557	0.133	0.665	-0.7004	0.133
32.671	0.134	0.666	-0.7014	0.134
32.781	0.135	0.668	-0.7034	0.135
32.887	0.135	0.67	-0.7054	0.135
32.996	0.136	0.672	-0.7078	0.136
33.107	0.137	0.673	-0.7088	0.137
33.218	0.139	0.675	-0.7109	0.139
33.321	0.139	0.677	-0.7128	0.139
33.432	0.14	0.68	-0.7149	0.14
33.544	0.142	0.681	-0.7161	0.142
33.652	0.143	0.682	-0.7182	0.143
33.758	0.144	0.685	-0.7202	0.144
33.868	0.145	0.687	-0.7222	0.145
33.98	0.146	0.688	-0.7232	0.146
34.091	0.148	0.69	-0.7256	0.148
34.195	0.148	0.692	-0.7275	0.148
34.306	0.15	0.694	-0.7296	0.15
34.413	0.151	0.695	-0.7305	0.151
34.525	0.153	0.697	-0.7326	0.153
34.636	0.153	0.699	-0.7348	0.153
34.742	0.155	0.701	-0.7368	0.155
34.856	0.156	0.702	-0.7378	0.156
34.959	0.158	0.705	-0.7398	0.158
35.073	0.158	0.707	-0.7422	0.158
35.178	0.16	0.709	-0.7442	0.16
35.289	0.161	0.71	-0.7452	0.161
35.402	0.163	0.712	-0.7472	0.163
35.506	0.164	0.714	-0.7492	0.164
35.617	0.165	0.716	-0.7516	0.165
35.728	0.167	0.717	-0.7526	0.167
35.836	0.169	0.719	-0.7545	0.169
35.943	0.17	0.721	-0.7565	0.17
36.051	0.172	0.723	-0.7585	0.172
36.16	0.172	0.724	-0.7599	0.172
36.272	0.174	0.726	-0.7619	0.174
36.381	0.176	0.728	-0.7639	0.176
36.488	0.178	0.731	-0.7659	0.178
36.602	0.179	0.732	-0.7668	0.179
36.71	0.181	0.734	-0.7693	0.181
36.818	0.182	0.736	-0.7713	0.182
36.927	0.184	0.738	-0.7733	0.184
37.034	0.185	0.739	-0.7743	0.185
37.143	0.186	0.741	-0.7766	0.186
37.255	0.188	0.743	-0.7786	0.188
37.364	0.189	0.745	-0.7805	0.189
37.475	0.19	0.746	-0.7816	0.19
37.585	0.191	0.748	-0.7835	0.191
37.695	0.192	0.75	-0.786	0.192
37.8	0.194	0.752	-0.7879	0.194
37.91	0.194	0.753	-0.7889	0.194
38.022	0.196	0.756	-0.7909	0.196
38.132	0.197	0.758	-0.7931	0.197
38.237	0.198	0.76	-0.7952	0.198
38.344	0.199	0.761	-0.7962	0.199
38.458	0.2	0.763	-0.7982	0.2
38.567	0.201	0.765	-0.8002	0.201
38.675	0.202	0.767	-0.8026	0.202
38.782	0.203	0.768	-0.8036	0.203
38.891	0.203	0.77	-0.8056	0.203
39.005	0.204	0.772	-0.8075	0.204
39.111	0.204	0.774	-0.8098	0.204
39.225	0.204	0.775	-0.8109	0.204
39.333	0.204	0.777	-0.8129	0.204
39.441	0.205	0.78	-0.8148	0.205
39.549	0.205	0.782	-0.8169	0.205
39.66	0.205	0.783	-0.8182	0.205
39.77	0.206	0.785	-0.8202	0.206
39.88	0.206	0.787	-0.8222	0.206
39.985	0.206	0.789	-0.8242	0.206
40.096	0.206	0.79	-0.8253	0.206
40.204	0.207	0.792	-0.8275	0.207
40.317	0.207	0.794	-0.8295	0.207
40.422	0.208	0.796	-0.8315	0.208
40.534	0.208	0.797	-0.8325	0.208
40.642	0.209	0.799	-0.8346	0.209
40.75	0.209	0.801	-0.8369	0.209
40.858	0.21	0.803	-0.8389	0.21
40.971	0.21	0.804	-0.84	0.21
41.079	0.211	0.807	-0.8419	0.211
41.187	0.212	0.809	-0.8443	0.212
41.294	0.212	0.811	-0.8463	0.212
41.408	0.213	0.812	-0.8472	0.213
41.518	0.214	0.814	-0.8492	0.214
41.626	0.214	0.816	-0.8515	0.214
41.731	0.214	0.818	-0.8536	0.214
41.842	0.215	0.819	-0.8545	0.215
41.954	0.216	0.821	-0.8565	0.216
42.064	0.216	0.823	-0.8585	0.216
42.169	0.217	0.825	-0.8609	0.217
42.28	0.217	0.826	-0.8619	0.217
42.388	0.218	0.828	-0.8639	0.218
42.501	0.219	0.83	-0.8659	0.219
42.604	0.219	0.832	-0.868	0.219
42.716	0.22	0.833	-0.8689	0.22
42.827	0.221	0.836	-0.8712	0.221
42.935	0.222	0.838	-0.8732	0.222
43.044	0.222	0.84	-0.8752	0.222
43.15	0.223	0.841	-0.8762	0.223
43.264	0.224	0.843	-0.8786	0.224
43.373	0.225	0.845	-0.8806	0.225
43.479	0.226	0.847	-0.8826	0.226
43.588	0.227	0.848	-0.8836	0.227
43.701	0.228	0.85	-0.8856	0.228
43.809	0.23	0.852	-0.8879	0.23
43.914	0.23	0.854	-0.8899	0.23
44.028	0.232	0.856	-0.8908	0.232
44.138	0.233	0.858	-0.8928	0.233
44.248	0.234	0.86	-0.8953	0.234
44.351	0.235	0.862	-0.8972	0.235
44.462	0.237	0.863	-0.8982	0.237
44.574	0.238	0.865	-0.9001	0.238
44.684	0.239	0.867	-0.9022	0.239
44.789	0.24	0.869	-0.9044	0.24
44.901	0.242	0.87	-0.9054	0.242
45.009	0.243	0.872	-0.9075	0.243
45.115	0.244	0.874	-0.9095	0.244
45.226	0.245	0.876	-0.9118	0.245
45.34	0.246	0.877	-0.9129	0.246
45.446	0.248	0.879	-0.9149	0.248
45.557	0.249	0.882	-0.9168	0.249
45.661	0.25	0.884	-0.9188	0.25
45.772	0.251	0.885	-0.9202	0.251
45.885	0.252	0.887	-0.9222	0.252
45.989	0.253	0.889	-0.9242	0.253
46.098	0.254	0.891	-0.9261	0.254
46.212	0.255	0.892	-0.9275	0.255
46.322	0.256	0.894	-0.9295	0.256
46.426	0.257	0.896	-0.9315	0.257
46.537	0.257	0.898	-0.9336	0.257
46.648	0.258	0.899	-0.9345	0.258
46.756	0.259	0.901	-0.9365	0.259
46.869	0.26	0.903	-0.9389	0.26
46.975	0.26	0.905	-0.9409	0.26
47.084	0.261	0.906	-0.9419	0.261
47.195	0.262	0.908	-0.9439	0.262
47.303	0.263	0.91	-0.9461	0.263
47.411	0.263	0.912	-0.9482	0.263
47.518	0.264	0.913	-0.9492	0.264
47.627	0.265	0.916	-0.9511	0.265
47.741	0.266	0.918	-0.9535	0.266
47.847	0.267	0.92	-0.9555	0.267
47.954	0.267	0.921	-0.9565	0.267
48.068	0.268	0.923	-0.9585	0.268
48.176	0.269	0.925	-0.9605	0.269
48.282	0.269	0.927	-0.9628	0.269
48.391	0.27	0.928	-0.9637	0.27
48.5	0.27	0.93	-0.9658	0.27
48.615	0.271	0.933	-0.9678	0.271
48.721	0.271	0.935	-0.9701	0.271
48.832	0.271	0.935	-0.9711	0.271
48.94	0.272	0.938	-0.9731	0.272
49.052	0.273	0.939	-0.9751	0.273
49.157	0.273	0.942	-0.9772	0.273
49.269	0.274	0.943	-0.9782	0.274
49.377	0.275	0.945	-0.9804	0.275
49.483	0.276	0.947	-0.9824	0.276
49.594	0.277	0.949	-0.9844	0.277
49.706	0.278	0.95	-0.9854	0.278
49.814	0.279	0.952	-0.9878	0.279
49.922	0.28	0.954	-0.9898	0.28
50.031	0.281	0.956	-0.9918	0.281
50.144	0.282	0.957	-0.9928	0.282
50.254	0.284	0.96	-0.9948	0.284
50.359	0.285	0.961	-0.9971	0.285
50.466	0.286	0.963	-0.9991	0.286
50.577	0.287	0.964	-1.0001	0.287
50.685	0.289	0.967	-1.0021	0.289
50.799	0.29	0.969	-1.0045	0.29
50.904	0.291	0.971	-1.0065	0.291
51.015	0.292	0.972	-1.0074	0.292
51.124	0.294	0.974	-1.0095	0.294
51.23	0.295	0.976	-1.0114	0.295
51.341	0.296	0.978	-1.0138	0.296
51.451	0.298	0.979	-1.0148	0.298
51.562	0.299	0.981	-1.0168	0.299
51.67	0.301	0.983	-1.0188	0.301
51.776	0.302	0.985	-1.0208	0.302
51.886	0.303	0.986	-1.022	0.303
51.997	0.305	0.988	-1.024	0.305
52.106	0.306	0.99	-1.026	0.306
52.215	0.307	0.993	-1.028	0.307
52.322	0.308	0.994	-1.0294	0.308
52.431	0.31	0.996	-1.0315	0.31
52.545	0.312	0.998	-1.0334	0.312
52.65	0.312	1	-1.0354	0.312
52.762	0.314	1.001	-1.0365	0.314
52.868	0.315	1.004	-1.0387	0.315
52.978	0.317	1.006	-1.0406	0.317
53.087	0.318	1.008	-1.0428	0.318
53.198	0.32	1.01	-1.0437	0.32
53.31	0.321	1.011	-1.0461	0.321
53.42	0.323	1.013	-1.0481	0.323
53.523	0.324	1.015	-1.0501	0.324
53.638	0.326	1.017	-1.0511	0.326
53.744	0.327	1.018	-1.0531	0.327
53.855	0.329	1.02	-1.0554	0.329
53.96	0.33	1.023	-1.0574	0.33
54.07	0.332	1.025	-1.0584	0.332
54.182	0.333	1.026	-1.0603	0.333
54.29	0.335	1.028	-1.0624	0.335
54.399	0.336	1.03	-1.0647	0.336
54.511	0.337	1.032	-1.0657	0.337
54.621	0.339	1.033	-1.0677	0.339
54.729	0.341	1.035	-1.0697	0.341
54.834	0.342	1.037	-1.0721	0.342
54.945	0.344	1.039	-1.0731	0.344
55.115	0.346	1.04	-1.0757	0.346
55.229	0.348	1.042	-1.078	0.348
55.337	0.349	1.044	-1.08	0.349
55.442	0.35	1.046	-1.082	0.35
55.552	0.353	1.047	-1.083	0.353
55.663	0.355	1.05	-1.085	0.355
55.773	0.355	1.052	-1.0874	0.355
55.879	0.357	1.054	-1.0894	0.357
55.993	0.359	1.055	-1.0904	0.359
56.104	0.361	1.057	-1.0924	0.361
56.212	0.362	1.059	-1.0947	0.362
56.317	0.363	1.061	-1.0967	0.363
56.428	0.365	1.062	-1.0977	0.365
56.54	0.367	1.064	-1.0997	0.367
56.65	0.368	1.066	-1.1017	0.368
56.755	0.37	1.068	-1.104	0.37
56.867	0.372	1.069	-1.1051	0.372
56.975	0.373	1.071	-1.1071	0.373
57.081	0.375	1.073	-1.109	0.375
57.19	0.376	1.076	-1.111	0.376
57.299	0.378	1.077	-1.1124	0.378
57.413	0.38	1.079	-1.1144	0.38
57.519	0.381	1.081	-1.1164	0.381
57.627	0.383	1.083	-1.1184	0.383
57.741	0.385	1.084	-1.1193	0.385
57.849	0.387	1.086	-1.1216	0.387
57.957	0.388	1.089	-1.1236	0.388
58.066	0.39	1.091	-1.1257	0.39
58.178	0.392	1.093	-1.1266	0.392
58.288	0.394	1.095	-1.129	0.394
58.396	0.395	1.096	-1.131	0.395
58.501	0.397	1.098	-1.133	0.397
58.613	0.399	1.1	-1.134	0.399
58.719	0.401	1.102	-1.136	0.401
58.829	0.403	1.103	-1.1383	0.403
58.937	0.404	1.105	-1.1403	0.404
59.051	0.406	1.107	-1.1413	0.406
59.161	0.407	1.109	-1.1433	0.407
59.27	0.409	1.11	-1.1453	0.409
59.375	0.41	1.113	-1.1476	0.41
59.486	0.411	1.115	-1.1486	0.411
59.596	0.412	1.117	-1.1507	0.412
59.702	0.413	1.118	-1.1527	0.413
59.812	0.414	1.12	-1.1549	0.414
59.924	0.415	1.122	-1.156	0.415
60.032	0.416	1.124	-1.158	0.416
60.206	0.417	1.125	-1.1607	0.417
60.314	0.418	1.127	-1.1627	0.418
60.422	0.419	1.129	-1.1647	0.419
60.528	0.42	1.131	-1.1667	0.42
60.644	0.421	1.132	-1.1679	0.421
60.747	0.422	1.134	-1.1699	0.422
60.859	0.423	1.136	-1.1719	0.423
60.965	0.424	1.139	-1.1739	0.424
61.079	0.425	1.14	-1.1753	0.425
61.189	0.426	1.142	-1.1772	0.426
61.298	0.427	1.144	-1.1793	0.427
61.403	0.427	1.146	-1.1813	0.427
61.514	0.428	1.147	-1.1823	0.428
61.624	0.429	1.149	-1.1846	0.429
61.73	0.43	1.151	-1.1865	0.43
61.84	0.43	1.153	-1.1886	0.43
61.952	0.431	1.154	-1.1895	0.431
62.06	0.432	1.156	-1.1916	0.432
62.166	0.433	1.158	-1.1939	0.433
62.278	0.434	1.16	-1.1959	0.434
62.385	0.435	1.161	-1.197	0.435
62.494	0.436	1.164	-1.199	0.436
62.606	0.437	1.166	-1.2013	0.437
62.712	0.438	1.168	-1.2032	0.438
62.823	0.439	1.169	-1.2042	0.439
62.936	0.44	1.171	-1.2062	0.44
63.044	0.44	1.173	-1.2082	0.44
63.149	0.441	1.175	-1.2106	0.441
63.261	0.442	1.176	-1.2116	0.442
63.374	0.443	1.178	-1.2136	0.443
63.477	0.444	1.18	-1.2156	0.444
63.588	0.444	1.182	-1.2179	0.444
63.697	0.445	1.183	-1.2189	0.445
63.809	0.446	1.185	-1.221	0.446
63.919	0.447	1.188	-1.2229	0.447
64.024	0.447	1.19	-1.225	0.447
64.136	0.448	1.191	-1.2262	0.448
64.241	0.449	1.193	-1.2282	0.449
64.35	0.45	1.195	-1.2302	0.45
64.461	0.451	1.197	-1.2322	0.451
64.575	0.452	1.198	-1.2332	0.452
64.678	0.453	1.2	-1.2355	0.453
64.789	0.455	1.202	-1.2376	0.455
64.896	0.456	1.204	-1.2396	0.456
65.007	0.457	1.205	-1.2405	0.457
65.12	0.458	1.207	-1.2428	0.458
65.228	0.46	1.209	-1.2448	0.46
65.333	0.46	1.211	-1.2469	0.46
65.444	0.462	1.212	-1.2478	0.462
65.557	0.463	1.214	-1.2499	0.463
65.661	0.465	1.217	-1.2522	0.465
65.772	0.466	1.219	-1.2543	0.466
65.883	0.467	1.22	-1.2553	0.467
65.991	0.468	1.222	-1.2572	0.468
66.097	0.469	1.224	-1.2595	0.469
66.208	0.47	1.226	-1.2615	0.47
66.319	0.471	1.227	-1.2626	0.471
66.43	0.472	1.229	-1.2645	0.472
66.538	0.473	1.231	-1.2665	0.473
66.644	0.474	1.233	-1.2689	0.474
66.758	0.475	1.234	-1.2699	0.475
66.866	0.477	1.236	-1.2719	0.477
66.974	0.478	1.239	-1.2738	0.478
67.08	0.479	1.241	-1.2759	0.479
67.191	0.48	1.242	-1.2772	0.48
67.304	0.482	1.244	-1.2792	0.482
67.412	0.484	1.246	-1.2812	0.484
67.517	0.484	1.248	-1.2831	0.484
67.628	0.486	1.249	-1.2841	0.486
67.735	0.487	1.251	-1.2864	0.487
67.845	0.489	1.253	-1.2885	0.489
67.956	0.489	1.255	-1.2905	0.489
68.067	0.49	1.256	-1.2915	0.49
68.175	0.492	1.258	-1.2938	0.492
68.281	0.493	1.26	-1.2959	0.493
68.39	0.494	1.262	-1.2979	0.494
68.505	0.495	1.263	-1.2988	0.495
68.613	0.496	1.265	-1.3009	0.496
68.721	0.497	1.267	-1.3031	0.497
68.829	0.498	1.269	-1.3051	0.498
68.936	0.499	1.27	-1.3062	0.499
69.05	0.501	1.273	-1.3082	0.501
69.158	0.502	1.275	-1.3106	0.502
69.264	0.503	1.277	-1.3125	0.503
69.379	0.504	1.278	-1.3135	0.504
69.482	0.506	1.28	-1.3156	0.506
69.596	0.508	1.282	-1.3176	0.508
69.701	0.508	1.284	-1.3198	0.508
69.812	0.51	1.285	-1.3208	0.51
69.925	0.512	1.287	-1.3228	0.512
70.029	0.514	1.29	-1.3248	0.514
70.14	0.515	1.291	-1.3271	0.515
70.251	0.517	1.292	-1.3282	0.517
70.359	0.52	1.294	-1.3302	0.52
70.465	0.523	1.297	-1.3322	0.523
70.576	0.524	1.299	-1.3341	0.524
70.688	0.527	1.3	-1.3352	0.527
70.796	0.529	1.302	-1.3374	0.529
70.904	0.532	1.304	-1.3394	0.532
71.013	0.534	1.306	-1.3414	0.534
71.12	0.537	1.307	-1.3424	0.537
71.234	0.54	1.309	-1.3448	0.54
71.339	0.543	1.311	-1.3467	0.543
71.448	0.545	1.313	-1.3488	0.545
71.562	0.548	1.314	-1.3498	0.548
71.672	0.551	1.316	-1.3517	0.551
71.78	0.554	1.318	-1.3541	0.554
71.885	0.556	1.32	-1.3561	0.556
71.996	0.56	1.321	-1.3571	0.56
72.109	0.563	1.324	-1.3591	0.563
72.212	0.566	1.326	-1.3615	0.566
72.323	0.567	1.328	-1.3634	0.567
72.433	0.571	1.329	-1.3644	0.571
72.545	0.574	1.331	-1.3664	0.574
72.655	0.577	1.333	-1.3685	0.577
72.758	0.578	1.335	-1.3708	0.578
72.867	0.581	1.336	-1.3718	0.581
72.981	0.586	1.338	-1.3738	0.586
73.089	0.589	1.34	-1.3758	0.589
73.197	0.59	1.342	-1.3781	0.59
73.304	0.594	1.343	-1.3791	0.594
73.417	0.597	1.345	-1.3811	0.597
73.526	0.601	1.347	-1.3831	0.601
73.635	0.603	1.35	-1.3851	0.603
73.742	0.606	1.351	-1.3864	0.606
73.851	0.609	1.353	-1.3884	0.609
73.965	0.613	1.355	-1.3904	0.613
74.07	0.615	1.357	-1.3924	0.615
74.181	0.619	1.358	-1.3934	0.619
74.294	0.622	1.36	-1.3957	0.622
74.403	0.626	1.362	-1.3977	0.626
74.508	0.628	1.364	-1.3997	0.628
74.619	0.632	1.365	-1.4007	0.632
74.73	0.635	1.367	-1.403	0.635
74.84	0.639	1.369	-1.405	0.639
74.945	0.64	1.371	-1.407	0.64
75.055	0.645	1.372	-1.4081	0.645
75.166	0.649	1.375	-1.41	0.649
75.274	0.653	1.377	-1.4123	0.653
75.382	0.655	1.379	-1.4143	0.655
75.494	0.66	1.38	-1.4153	0.66
75.602	0.664	1.382	-1.4173	0.664
75.71	0.668	1.384	-1.4194	0.668
75.819	0.67	1.386	-1.4217	0.67
75.926	0.673	1.387	-1.4227	0.673
76.035	0.678	1.389	-1.4247	0.678
76.149	0.682	1.391	-1.4267	0.682
76.254	0.684	1.393	-1.4291	0.684
76.365	0.688	1.394	-1.4301	0.688
76.472	0.693	1.396	-1.4321	0.693
76.586	0.697	1.398	-1.434	0.697
76.691	0.699	1.401	-1.436	0.699
76.802	0.703	1.402	-1.4373	0.703
76.911	0.707	1.404	-1.4394	0.707
77.024	0.711	1.406	-1.4414	0.711
77.127	0.714	1.408	-1.4434	0.714
77.239	0.718	1.409	-1.4443	0.718
77.35	0.722	1.411	-1.4467	0.722
77.457	0.726	1.413	-1.4487	0.726
77.565	0.729	1.415	-1.4507	0.729
77.679	0.734	1.416	-1.4517	0.734
77.787	0.738	1.418	-1.4539	0.738
77.894	0.742	1.42	-1.4559	0.742
78.003	0.745	1.422	-1.458	0.745
78.115	0.749	1.423	-1.4589	0.749
78.225	0.753	1.426	-1.4609	0.753
78.333	0.757	1.428	-1.4632	0.757
78.437	0.759	1.43	-1.4654	0.759
78.551	0.764	1.431	-1.4663	0.764
78.661	0.768	1.433	-1.4683	0.768
78.771	0.773	1.435	-1.4704	0.773
78.874	0.775	1.437	-1.4726	0.775
78.988	0.78	1.438	-1.4736	0.78
79.096	0.784	1.44	-1.4756	0.784
79.202	0.789	1.442	-1.4776	0.789
79.313	0.791	1.444	-1.4801	0.791
79.421	0.795	1.445	-1.481	0.795
79.532	0.8	1.447	-1.483	0.8
79.638	0.805	1.45	-1.4851	0.805
79.749	0.809	1.452	-1.487	0.809
79.863	0.813	1.453	-1.4883	0.813
79.966	0.818	1.455	-1.4903	0.818
80.08	0.823	1.457	-1.4923	0.823
80.185	0.825	1.459	-1.4943	0.825
80.299	0.829	1.46	-1.4953	0.829
80.409	0.834	1.462	-1.4976	0.834
80.514	0.838	1.464	-1.4996	0.838
80.623	0.84	1.466	-1.5016	0.84
80.734	0.845	1.467	-1.5026	0.845
80.841	0.849	1.469	-1.5046	0.849
80.955	0.854	1.471	-1.507	0.854
81.06	0.856	1.473	-1.509	0.856
81.169	0.861	1.475	-1.51	0.861
81.281	0.865	1.477	-1.5119	0.865
81.391	0.87	1.479	-1.5142	0.87
81.495	0.872	1.481	-1.5162	0.872
81.607	0.877	1.482	-1.5172	0.877
81.718	0.881	1.484	-1.5193	0.881
81.826	0.886	1.486	-1.5216	0.886
81.932	0.888	1.488	-1.5237	0.888
82.046	0.893	1.489	-1.5246	0.893
82.154	0.897	1.491	-1.5266	0.897
82.262	0.901	1.493	-1.5287	0.901
82.368	0.903	1.495	-1.5309	0.903
82.479	0.908	1.496	-1.5319	0.908
82.587	0.913	1.498	-1.5339	0.913
82.696	0.917	1.501	-1.536	0.917
82.805	0.92	1.503	-1.5379	0.92
82.917	0.924	1.504	-1.5393	0.924
83.03	0.929	1.506	-1.5413	0.929
83.133	0.934	1.508	-1.5433	0.934
83.244	0.936	1.51	-1.5453	0.936
83.355	0.941	1.511	-1.5465	0.941
83.463	0.946	1.513	-1.5486	0.946
83.575	0.952	1.515	-1.5506	0.952
83.68	0.954	1.517	-1.5526	0.954
83.792	0.959	1.518	-1.5536	0.959
83.9	0.964	1.52	-1.5558	0.964
84.006	0.97	1.522	-1.5579	0.97
84.117	0.972	1.524	-1.5599	0.972
84.231	0.977	1.526	-1.5609	0.977
84.334	0.983	1.528	-1.5632	0.983
84.445	0.988	1.53	-1.5652	0.988
84.552	0.991	1.532	-1.5672	0.991
84.663	0.996	1.533	-1.5682	0.996
84.776	1.001	1.535	-1.5702	1.001
84.884	1.006	1.537	-1.5725	1.006
84.989	1.008	1.539	-1.5745	1.008
85.1	1.014	1.54	-1.5756	1.014
85.213	1.019	1.542	-1.5775	1.019
85.323	1.023	1.544	-1.5796	1.023
85.428	1.026	1.546	-1.5819	1.026
85.535	1.031	1.547	-1.5829	1.031
85.647	1.036	1.549	-1.5848	1.036
85.753	1.04	1.551	-1.5869	1.04
85.864	1.042	1.554	-1.5893	1.042
85.977	1.047	1.554	-1.5902	1.047
86.085	1.053	1.557	-1.5922	1.053
86.193	1.058	1.559	-1.5942	1.058
86.301	1.06	1.561	-1.5962	1.06
86.415	1.065	1.562	-1.5976	1.065
86.518	1.07	1.564	-1.5995	1.07
86.629	1.076	1.566	-1.6016	1.076
86.738	1.078	1.568	-1.6036	1.078
86.845	1.083	1.569	-1.6045	1.083
86.96	1.088	1.571	-1.6068	1.088
87.068	1.093	1.573	-1.6088	1.093
87.173	1.095	1.575	-1.6108	1.095
87.284	1.099	1.577	-1.6118	1.099
87.397	1.102	1.579	-1.6138	1.102
87.5	1.107	1.58	-1.6163	1.107
87.61	1.111	1.582	-1.6182	1.111
87.721	1.114	1.584	-1.6192	1.114
87.833	1.117	1.586	-1.6212	1.117
87.938	1.118	1.588	-1.6234	1.118
88.046	1.121	1.59	-1.6255	1.121
88.161	1.124	1.591	-1.6264	1.124
88.27	1.127	1.593	-1.6285	1.127
88.378	1.128	1.595	-1.6305	1.128
88.483	1.131	1.597	-1.6328	1.131
88.598	1.133	1.598	-1.6338	1.133
88.706	1.137	1.6	-1.6358	1.137
88.814	1.138	1.603	-1.6378	1.138
88.92	1.142	1.605	-1.6401	1.142
89.034	1.145	1.605	-1.6412	1.145
89.144	1.148	1.607	-1.6431	1.148
89.25	1.151	1.61	-1.6451	1.151
89.359	1.155	1.612	-1.6472	1.155
89.47	1.159	1.613	-1.6485	1.159
89.58	1.164	1.615	-1.6505	1.164
89.69	1.166	1.617	-1.6524	1.166
89.795	1.171	1.619	-1.6544	1.171
89.906	1.176	1.62	-1.6555	1.176
90.017	1.18	1.622	-1.6579	1.18
90.127	1.183	1.624	-1.6599	1.183
90.23	1.188	1.626	-1.6618	1.188
90.344	1.192	1.628	-1.6628	1.192
90.452	1.196	1.629	-1.6648	1.196
90.558	1.198	1.631	-1.6671	1.198
90.667	1.201	1.633	-1.6691	1.201
90.776	1.206	1.634	-1.6701	1.206
90.89	1.21	1.637	-1.6721	1.21
90.999	1.212	1.639	-1.6745	1.212
91.108	1.216	1.641	-1.6765	1.216
91.214	1.221	1.642	-1.6774	1.221
91.326	1.226	1.644	-1.6794	1.226
91.437	1.228	1.646	-1.6817	1.228
91.543	1.233	1.648	-1.6838	1.233
91.657	1.238	1.649	-1.6848	1.238
91.76	1.243	1.651	-1.6868	1.243
91.874	1.245	1.653	-1.6887	1.245
91.979	1.25	1.655	-1.6911	1.25
92.09	1.254	1.656	-1.6922	1.254
92.203	1.258	1.658	-1.6941	1.258
92.311	1.26	1.66	-1.6961	1.26
92.416	1.266	1.663	-1.6982	1.266
92.527	1.27	1.664	-1.6995	1.27
92.634	1.275	1.666	-1.7014	1.275
92.743	1.277	1.668	-1.7034	1.277
92.854	1.281	1.67	-1.7054	1.281
92.966	1.285	1.671	-1.7064	1.285
93.074	1.289	1.673	-1.7088	1.289
93.182	1.291	1.675	-1.7108	1.291
93.291	1.294	1.677	-1.7128	1.294
93.398	1.299	1.678	-1.7138	1.299
93.512	1.302	1.68	-1.7161	1.302
93.62	1.304	1.682	-1.7181	1.304
93.728	1.308	1.684	-1.72	1.308
93.835	1.313	1.685	-1.721	1.313
93.944	1.317	1.688	-1.723	1.317
94.058	1.319	1.69	-1.7254	1.319
94.163	1.323	1.692	-1.7274	1.323
94.274	1.327	1.693	-1.7284	1.327
94.381	1.331	1.695	-1.7304	1.331
94.495	1.333	1.697	-1.7324	1.333
94.6	1.337	1.699	-1.7347	1.337
94.712	1.341	1.7	-1.7357	1.341
94.82	1.346	1.702	-1.7377	1.346
94.933	1.349	1.704	-1.7398	1.349
95.036	1.353	1.706	-1.7421	1.353
95.148	1.357	1.707	-1.743	1.357
95.259	1.362	1.709	-1.7451	1.362
95.366	1.365	1.712	-1.747	1.365
95.474	1.37	1.714	-1.7494	1.37
95.588	1.374	1.715	-1.7504	1.374
95.693	1.38	1.717	-1.7525	1.38
95.804	1.382	1.719	-1.7544	1.382
95.91	1.388	1.721	-1.7564	1.388
96.024	1.394	1.722	-1.7574	1.394
96.128	1.399	1.724	-1.7597	1.399
96.239	1.401	1.726	-1.7617	1.401
96.346	1.406	1.728	-1.7637	1.406
96.46	1.411	1.729	-1.7647	1.411
96.57	1.415	1.731	-1.7671	1.415
96.68	1.417	1.733	-1.769	1.417
96.785	1.421	1.735	-1.771	1.421
96.896	1.425	1.737	-1.772	1.425
97.004	1.429	1.739	-1.774	1.429
97.117	1.431	1.741	-1.7762	1.431
97.223	1.435	1.743	-1.7783	1.435
97.329	1.438	1.744	-1.7793	1.438
97.443	1.443	1.746	-1.7813	1.443
97.551	1.445	1.748	-1.7837	1.445
97.659	1.447	1.75	-1.7857	1.447
97.771	1.451	1.751	-1.7867	1.451
97.879	1.455	1.753	-1.7887	1.455
97.987	1.456	1.755	-1.7906	1.456
98.093	1.46	1.757	-1.793	1.46
98.204	1.464	1.758	-1.794	1.464
98.317	1.467	1.76	-1.796	1.467
98.423	1.47	1.763	-1.7979	1.47
98.532	1.473	1.765	-1.8004	1.473
98.643	1.476	1.766	-1.8014	1.476
98.754	1.479	1.768	-1.8033	1.479
98.864	1.48	1.77	-1.8054	1.48
98.969	1.484	1.772	-1.8073	1.484
99.08	1.487	1.773	-1.8087	1.487
99.188	1.489	1.775	-1.8107	1.489
99.294	1.491	1.777	-1.8127	1.491
99.404	1.494	1.779	-1.8147	1.494
99.516	1.498	1.78	-1.8157	1.498
99.627	1.5	1.782	-1.818	1.5
99.731	1.502	1.784	-1.82	1.502
99.842	1.505	1.786	-1.822	1.505
99.956	1.509	1.788	-1.823	1.509
100.059	1.512	1.79	-1.8253	1.512
100.17	1.514	1.792	-1.8273	1.514
100.279	1.518	1.794	-1.8294	1.518
100.392	1.522	1.795	-1.8302	1.522
100.502	1.525	1.797	-1.8323	1.525
100.607	1.527	1.799	-1.8346	1.527
100.716	1.53	1.801	-1.8366	1.53
100.825	1.534	1.802	-1.8376	1.534
100.938	1.537	1.804	-1.8396	1.537
101.048	1.539	1.806	-1.8416	1.539
101.152	1.542	1.808	-1.8439	1.542
101.263	1.545	1.809	-1.845	1.545
101.372	1.548	1.811	-1.847	1.548
101.484	1.551	1.814	-1.849	1.551
101.589	1.554	1.816	-1.8513	1.554
101.701	1.557	1.817	-1.8522	1.557
101.809	1.56	1.819	-1.8542	1.56
101.915	1.562	1.821	-1.8562	1.562
102.026	1.565	1.823	-1.8583	1.565
102.135	1.568	1.824	-1.8597	1.568
102.246	1.572	1.826	-1.8617	1.572
102.354	1.574	1.828	-1.8636	1.574
102.461	1.578	1.83	-1.8656	1.578
102.572	1.582	1.831	-1.867	1.582
102.685	1.586	1.833	-1.8689	1.586
102.792	1.588	1.835	-1.8709	1.588
102.898	1.592	1.838	-1.8729	1.592
103.009	1.596	1.839	-1.8739	1.596
103.122	1.6	1.841	-1.876	1.6
103.226	1.602	1.843	-1.8782	1.602
103.337	1.607	1.845	-1.8802	1.607
103.447	1.611	1.846	-1.8812	1.611
103.558	1.615	1.848	-1.8832	1.615
103.668	1.619	1.85	-1.8855	1.619
103.773	1.621	1.852	-1.8876	1.621
103.886	1.625	1.853	-1.8886	1.625
103.994	1.629	1.855	-1.8906	1.629
104.102	1.633	1.857	-1.8926	1.633
104.208	1.635	1.859	-1.8948	1.635
104.318	1.639	1.86	-1.8958	1.639
104.427	1.643	1.862	-1.8978	1.643
104.538	1.647	1.865	-1.8999	1.647
104.647	1.649	1.866	-1.9023	1.649
104.754	1.654	1.868	-1.9033	1.654
104.868	1.658	1.87	-1.9053	1.658
104.976	1.662	1.872	-1.9073	1.662
105.084	1.664	1.874	-1.9096	1.664
105.193	1.668	1.875	-1.9105	1.668
105.306	1.673	1.877	-1.9126	1.673
105.409	1.677	1.879	-1.9146	1.677
105.521	1.679	1.881	-1.9166	1.679
105.632	1.682	1.882	-1.9176	1.682
105.74	1.685	1.884	-1.9199	1.685
105.847	1.688	1.886	-1.9219	1.688
105.955	1.689	1.889	-1.9239	1.689
106.07	1.692	1.89	-1.9249	1.692
106.178	1.695	1.892	-1.9272	1.695
106.285	1.697	1.893	-1.9292	1.697
106.393	1.699	1.896	-1.9311	1.699
106.507	1.702	1.896	-1.9322	1.702
106.615	1.705	1.899	-1.9342	1.705
106.723	1.707	1.901	-1.9365	1.707
106.83	1.709	1.903	-1.9384	1.709
106.944	1.712	1.904	-1.9395	1.712
107.047	1.714	1.906	-1.9415	1.714
107.161	1.716	1.908	-1.9439	1.716
107.266	1.718	1.91	-1.9459	1.718
107.377	1.72	1.911	-1.9469	1.72
107.489	1.723	1.913	-1.9488	1.723
107.599	1.725	1.915	-1.9508	1.725
107.704	1.726	1.917	-1.9532	1.726
107.815	1.729	1.918	-1.9541	1.729
107.926	1.732	1.92	-1.9562	1.732
108.036	1.735	1.923	-1.9582	1.735
108.141	1.736	1.925	-1.9606	1.736
108.251	1.739	1.926	-1.9615	1.739
108.362	1.743	1.928	-1.9635	1.743
108.471	1.746	1.93	-1.9655	1.746
108.579	1.748	1.932	-1.9676	1.748
108.686	1.751	1.933	-1.9685	1.751
108.8	1.755	1.935	-1.9708	1.755
108.909	1.759	1.937	-1.9729	1.759
109.015	1.761	1.94	-1.9748	1.761
109.129	1.765	1.941	-1.9759	1.765
109.232	1.769	1.942	-1.9782	1.769
109.346	1.773	1.945	-1.9802	1.773
109.451	1.775	1.947	-1.9822	1.775
109.564	1.778	1.948	-1.9833	1.778
109.674	1.782	1.95	-1.9852	1.782
109.784	1.786	1.952	-1.9874	1.786
109.887	1.788	1.954	-1.9894	1.788
110.001	1.792	1.955	-1.9904	1.792
110.109	1.795	1.957	-1.9924	1.795
110.215	1.8	1.959	-1.9948	1.8
110.326	1.802	1.961	-1.9968	1.802
110.438	1.807	1.962	-1.9978	1.807
110.545	1.811	1.964	-1.9998	1.811
110.656	1.815	1.966	-2.0018	1.815
110.761	1.817	1.968	-2.0041	1.817
110.875	1.822	1.969	-2.0051	1.822
110.983	1.827	1.971	-2.007	1.827
111.091	1.831	1.974	-2.0091	1.831
111.2	1.833	1.976	-2.0115	1.833
111.312	1.838	1.977	-2.0125	1.838
111.422	1.842	1.979	-2.0144	1.842
111.525	1.846	1.981	-2.0165	1.846
111.634	1.848	1.983	-2.0185	1.848
111.748	1.852	1.984	-2.0198	1.852
111.858	1.856	1.986	-2.0218	1.856
111.968	1.861	1.988	-2.0238	1.861
112.073	1.863	1.99	-2.0258	1.863
112.184	1.867	1.991	-2.0268	1.867
112.292	1.871	1.993	-2.0291	1.871
112.405	1.875	1.995	-2.0311	1.875
112.51	1.877	1.997	-2.0331	1.877
112.62	1.881	1.999	-2.0341	1.881
112.731	1.885	2.001	-2.0365	1.885
112.839	1.89	2.003	-2.0385	1.89
112.947	1.892	2.005	-2.0405	1.892
113.054	1.896	2.007	-2.0415	1.896
113.168	1.9	2.009	-2.0435	1.9
113.276	1.904	2.01	-2.0457	1.904
113.384	1.906	2.013	-2.0477	1.906
113.491	1.911	2.015	-2.0487	1.911
113.6	1.915	2.017	-2.0507	1.915
113.714	1.919	2.018	-2.0531	1.919
113.819	1.921	2.02	-2.0551	1.921
113.928	1.926	2.022	-2.0561	1.926
114.037	1.929	2.024	-2.0581	1.929
114.151	1.933	2.025	-2.0601	1.933
114.256	1.935	2.027	-2.0623	1.935
114.367	1.939	2.029	-2.0633	1.939
114.476	1.943	2.031	-2.0653	1.943
114.59	1.947	2.032	-2.0674	1.947
114.694	1.949	2.034	-2.0694	1.949
114.806	1.953	2.037	-2.0707	1.953
114.914	1.957	2.039	-2.0727	1.957
115.088	1.96	2.04	-2.0753	1.96
115.191	1.962	2.042	-2.0774	1.962
115.305	1.966	2.044	-2.0794	1.966
115.41	1.971	2.046	-2.0814	1.971
115.524	1.976	2.047	-2.0824	1.976
115.628	1.978	2.049	-2.0848	1.978
115.739	1.982	2.051	-2.0868	1.982
115.848	1.986	2.053	-2.0887	1.986
115.955	1.991	2.054	-2.0897	1.991
116.071	1.993	2.056	-2.092	1.993
116.174	1.997	2.058	-2.0941	1.997
116.285	2.001	2.06	-2.096	2.001
116.394	2.004	2.061	-2.097	2.004
116.506	2.006	2.064	-2.099	2.006
116.616	2.01	2.066	-2.1014	2.01
116.721	2.014	2.068	-2.1033	2.014
116.833	2.017	2.069	-2.1044	2.017
116.941	2.019	2.071	-2.1064	2.019
117.047	2.023	2.073	-2.1086	2.023
117.158	2.026	2.075	-2.1106	2.026
117.272	2.029	2.076	-2.1116	2.029
117.379	2.03	2.078	-2.1136	2.03
117.487	2.034	2.08	-2.1156	2.034
117.593	2.038	2.082	-2.118	2.038
117.708	2.041	2.083	-2.119	2.041
117.818	2.043	2.085	-2.1211	2.043
117.923	2.046	2.088	-2.123	2.046
118.03	2.05	2.09	-2.1251	2.05
118.144	2.053	2.092	-2.1263	2.053
118.254	2.055	2.094	-2.1283	2.055
118.359	2.058	2.095	-2.1303	2.058
118.467	2.061	2.097	-2.1323	2.061
118.578	2.065	2.099	-2.1334	2.065
118.688	2.066	2.102	-2.1357	2.066
118.794	2.07	2.103	-2.1377	2.07
118.905	2.073	2.105	-2.1397	2.073
119.015	2.076	2.107	-2.1407	2.076
119.126	2.078	2.109	-2.143	2.078
119.234	2.081	2.11	-2.1451	2.081
119.342	2.084	2.112	-2.147	2.084
119.456	2.087	2.114	-2.148	2.087
119.559	2.09	2.116	-2.1503	2.09
119.67	2.093	2.117	-2.1523	2.093
119.779	2.097	2.119	-2.1543	2.097
119.886	2.1	2.121	-2.1553	2.1
120.002	2.102	2.123	-2.1572	2.102
120.169	2.106	2.124	-2.1599	2.106
120.282	2.11	2.127	-2.1619	2.11
120.387	2.113	2.129	-2.1643	2.113
120.495	2.115	2.131	-2.1662	2.115
120.606	2.119	2.132	-2.1673	2.119
120.716	2.122	2.134	-2.1693	2.122
120.822	2.126	2.136	-2.1712	2.126
120.933	2.128	2.138	-2.1736	2.128
121.043	2.131	2.139	-2.1747	2.131
121.154	2.135	2.141	-2.1766	2.135
121.262	2.138	2.143	-2.1786	2.138
121.37	2.14	2.145	-2.1809	2.14
121.481	2.143	2.146	-2.1819	2.143
121.592	2.146	2.148	-2.1839	2.146
121.699	2.15	2.15	-2.1859	2.15
121.807	2.151	2.153	-2.188	2.151
121.914	2.154	2.154	-2.1893	2.154
122.028	2.158	2.156	-2.1913	2.158
122.135	2.161	2.158	-2.1934	2.161
122.244	2.163	2.16	-2.1953	2.163
122.351	2.165	2.161	-2.1964	2.165
122.465	2.168	2.163	-2.1986	2.168
122.573	2.171	2.165	-2.2006	2.171
122.679	2.173	2.167	-2.2027	2.173
122.79	2.175	2.168	-2.2036	2.175
122.903	2.178	2.17	-2.206	2.178
123.006	2.18	2.172	-2.2079	2.18
123.115	2.181	2.174	-2.2099	2.181
123.229	2.183	2.176	-2.2109	2.183
123.337	2.185	2.178	-2.2129	2.185
123.448	2.186	2.18	-2.2152	2.186
123.553	2.187	2.182	-2.2172	2.187
123.665	2.189	2.183	-2.2182	2.189
123.774	2.19	2.185	-2.2202	2.19
123.882	2.192	2.187	-2.2222	2.192
123.99	2.193	2.189	-2.2245	2.193
124.104	2.195	2.19	-2.2256	2.195
124.212	2.197	2.192	-2.2276	2.197
124.32	2.199	2.194	-2.2296	2.199
124.426	2.199	2.196	-2.2319	2.199
124.54	2.201	2.197	-2.2329	2.201
124.65	2.203	2.199	-2.2349	2.203
124.756	2.205	2.202	-2.2368	2.205
124.865	2.206	2.204	-2.2392	2.206
124.976	2.208	2.205	-2.2403	2.208
125.081	2.21	2.207	-2.2422	2.21
125.191	2.212	2.208	-2.2443	2.212
125.299	2.213	2.211	-2.2463	2.213
125.413	2.214	2.212	-2.2476	2.214
125.523	2.216	2.214	-2.2496	2.216
125.633	2.218	2.216	-2.2516	2.218
125.737	2.219	2.218	-2.2536	2.219
125.849	2.221	2.219	-2.2545	2.221
125.958	2.223	2.221	-2.2569	2.223
126.069	2.224	2.223	-2.2589	2.224
126.176	2.225	2.225	-2.2609	2.225
126.283	2.227	2.226	-2.2619	2.227
126.397	2.229	2.229	-2.2638	2.229
126.506	2.23	2.231	-2.2662	2.23
126.612	2.231	2.233	-2.2682	2.231
126.726	2.233	2.234	-2.2692	2.233
126.829	2.235	2.236	-2.2712	2.235
126.943	2.236	2.238	-2.2735	2.236
127.048	2.237	2.24	-2.2755	2.237
127.16	2.239	2.241	-2.2765	2.239
127.266	2.241	2.243	-2.2785	2.241
127.38	2.243	2.245	-2.2804	2.243
127.484	2.244	2.247	-2.2828	2.244
127.598	2.246	2.248	-2.2839	2.246
127.706	2.248	2.25	-2.2858	2.248
127.817	2.25	2.252	-2.2878	2.25
127.922	2.251	2.254	-2.2899	2.251
128.034	2.253	2.255	-2.2912	2.253
128.142	2.254	2.257	-2.2931	2.254
128.253	2.256	2.259	-2.2951	2.256
128.358	2.257	2.262	-2.2972	2.257
128.472	2.259	2.263	-2.2982	2.259
128.579	2.261	2.265	-2.3005	2.261
128.69	2.264	2.267	-2.3026	2.264
128.797	2.264	2.269	-2.3046	2.264
128.904	2.266	2.27	-2.3055	2.266
129.013	2.268	2.272	-2.3078	2.268
129.127	2.27	2.274	-2.3098	2.27
129.232	2.271	2.276	-2.3119	2.271
129.343	2.273	2.278	-2.3128	2.273
129.456	2.275	2.279	-2.3148	2.275
129.564	2.277	2.281	-2.3171	2.277
129.669	2.278	2.284	-2.3191	2.278
129.777	2.28	2.284	-2.3201	2.28
129.889	2.281	2.287	-2.3222	2.281
130.002	2.283	2.289	-2.3245	2.283
130.107	2.284	2.291	-2.3265	2.284
130.217	2.286	2.292	-2.3275	2.286
130.328	2.288	2.294	-2.3295	2.288
130.436	2.289	2.296	-2.3315	2.289
130.544	2.29	2.298	-2.3337	2.29
130.651	2.292	2.299	-2.3348	2.292
130.76	2.294	2.301	-2.3368	2.294
130.874	2.296	2.303	-2.3388	2.296
130.98	2.297	2.305	-2.3412	2.297
131.094	2.299	2.306	-2.3421	2.299
131.202	2.301	2.308	-2.3442	2.301
131.31	2.303	2.31	-2.3462	2.303
131.415	2.304	2.313	-2.3481	2.304
131.529	2.306	2.314	-2.3495	2.306
131.638	2.308	2.316	-2.3514	2.308
131.748	2.31	2.318	-2.3534	2.31
131.852	2.311	2.32	-2.3555	2.311
131.963	2.313	2.321	-2.3564	2.313
132.075	2.314	2.323	-2.3588	2.314
132.18	2.317	2.325	-2.3608	2.317
132.292	2.318	2.327	-2.3628	2.318
132.401	2.32	2.328	-2.3638	2.32
132.512	2.322	2.33	-2.3661	2.322
132.619	2.325	2.332	-2.368	2.325
132.727	2.326	2.334	-2.3701	2.326
132.84	2.329	2.335	-2.3711	2.329
132.948	2.331	2.338	-2.3731	2.331
133.056	2.334	2.34	-2.3754	2.334
133.162	2.335	2.342	-2.3774	2.335
133.278	2.337	2.343	-2.3784	2.337
133.381	2.34	2.345	-2.3804	2.34
133.492	2.342	2.347	-2.3824	2.342
133.599	2.343	2.349	-2.3847	2.343
133.713	2.346	2.35	-2.3857	2.346
133.823	2.348	2.352	-2.3877	2.348
133.932	2.35	2.354	-2.3897	2.35
134.037	2.351	2.356	-2.392	2.351
134.148	2.353	2.357	-2.3931	2.353
134.258	2.356	2.359	-2.3951	2.356
134.364	2.358	2.362	-2.3971	2.358
134.476	2.358	2.364	-2.3995	2.358
134.582	2.36	2.365	-2.4001	2.36
134.696	2.362	2.367	-2.4024	2.362
134.804	2.365	2.369	-2.4044	2.365
134.909	2.366	2.371	-2.4064	2.366
135.019	2.368	2.372	-2.4074	2.368
135.128	2.37	2.374	-2.4097	2.37
135.24	2.372	2.376	-2.4117	2.372
135.346	2.373	2.378	-2.4137	2.373
135.457	2.375	2.379	-2.4148	2.375
135.57	2.376	2.381	-2.417	2.376
135.676	2.378	2.383	-2.4191	2.378
135.785	2.379	2.385	-2.4212	2.379
135.895	2.381	2.386	-2.4221	2.381
136.001	2.383	2.389	-2.424	2.383
136.116	2.385	2.391	-2.4263	2.385
136.221	2.386	2.393	-2.4283	2.386
136.333	2.387	2.394	-2.4293	2.387
136.441	2.39	2.396	-2.4313	2.39
136.547	2.392	2.398	-2.4338	2.392
136.657	2.393	2.4	-2.4357	2.393
136.769	2.394	2.401	-2.4367	2.394
136.875	2.397	2.403	-2.4387	2.397
136.984	2.399	2.405	-2.4407	2.399
137.095	2.4	2.407	-2.443	2.4
137.209	2.401	2.408	-2.444	2.401
137.312	2.403	2.41	-2.446	2.403
137.423	2.406	2.413	-2.4481	2.406
137.532	2.407	2.415	-2.4503	2.407
137.645	2.409	2.416	-2.4514	2.409
137.755	2.41	2.418	-2.4534	2.41
137.86	2.412	2.42	-2.4553	2.412
137.967	2.413	2.422	-2.4574	2.413
138.078	2.415	2.423	-2.4584	2.415
138.191	2.417	2.425	-2.4607	2.417
138.295	2.418	2.427	-2.4627	2.418
138.406	2.419	2.429	-2.4646	2.419
138.517	2.42	2.431	-2.4657	2.42
138.625	2.422	2.433	-2.468	2.422
138.732	2.423	2.435	-2.47	2.423
138.84	2.424	2.438	-2.472	2.424
138.953	2.425	2.439	-2.473	2.425
139.064	2.426	2.441	-2.475	2.426
139.172	2.427	2.443	-2.4773	2.427
139.278	2.428	2.445	-2.4793	2.428
139.392	2.429	2.446	-2.4803	2.429
139.5	2.43	2.448	-2.4823	2.43
139.608	2.431	2.45	-2.4845	2.431
139.714	2.432	2.452	-2.4867	2.432
139.828	2.433	2.453	-2.4876	2.433
139.938	2.434	2.455	-2.4896	2.434
140.046	2.435	2.457	-2.4916	2.435
140.151	2.435	2.459	-2.494	2.435
140.262	2.436	2.46	-2.4949	2.436
140.369	2.437	2.462	-2.497	2.437
140.479	2.437	2.465	-2.499	2.437
140.59	2.437	2.467	-2.5012	2.437
140.765	2.437	2.468	-2.5033	2.437
140.873	2.438	2.47	-2.5053	2.438
140.98	2.438	2.472	-2.5073	2.438
141.089	2.438	2.474	-2.5097	2.438
141.2	2.439	2.475	-2.5106	2.439
141.305	2.439	2.477	-2.5126	2.439
141.415	2.44	2.479	-2.5147	2.44
141.526	2.44	2.481	-2.5167	2.44
141.637	2.441	2.482	-2.5179	2.441
141.745	2.442	2.484	-2.5199	2.442
141.851	2.443	2.486	-2.522	2.443
141.961	2.444	2.489	-2.5239	2.444
142.073	2.445	2.49	-2.5249	2.445
142.184	2.446	2.492	-2.5273	2.446
142.292	2.446	2.494	-2.5293	2.446
142.399	2.447	2.496	-2.5313	2.447
142.506	2.448	2.497	-2.5323	2.448
142.62	2.449	2.499	-2.5343	2.449
142.727	2.45	2.501	-2.5366	2.45
142.836	2.451	2.503	-2.5386	2.451
142.943	2.452	2.504	-2.5396	2.452
143.057	2.453	2.506	-2.5415	2.453
143.165	2.455	2.508	-2.5439	2.455
143.273	2.455	2.51	-2.5459	2.455
143.383	2.457	2.511	-2.5469	2.457
143.49	2.458	2.513	-2.5489	2.458
143.6	2.46	2.516	-2.5509	2.46
143.708	2.46	2.518	-2.5533	2.46
143.822	2.462	2.519	-2.5543	2.462
143.93	2.463	2.521	-2.5563	2.463
144.042	2.464	2.523	-2.5582	2.464
144.147	2.465	2.525	-2.5605	2.465
144.259	2.466	2.526	-2.5616	2.466
144.367	2.467	2.528	-2.5636	2.467
144.475	2.469	2.53	-2.5655	2.469
144.583	2.47	2.532	-2.5676	2.47
144.697	2.471	2.533	-2.5685	2.471
144.803	2.472	2.535	-2.571	2.472
144.914	2.474	2.537	-2.5729	2.474
145.019	2.475	2.54	-2.575	2.475
145.133	2.476	2.541	-2.5759	2.476
145.243	2.477	2.543	-2.5782	2.477
145.351	2.479	2.544	-2.5803	2.479
145.456	2.479	2.547	-2.5822	2.479
145.567	2.481	2.548	-2.5832	2.481
145.68	2.483	2.55	-2.5852	2.483
145.784	2.484	2.552	-2.5876	2.484
145.892	2.485	2.554	-2.5896	2.485
146.002	2.486	2.555	-2.5905	2.486
146.114	2.488	2.557	-2.5925	2.488
146.22	2.489	2.559	-2.5948	2.489
146.331	2.49	2.561	-2.5968	2.49
146.441	2.491	2.562	-2.5978	2.491
146.552	2.492	2.564	-2.5998	2.492
146.66	2.493	2.567	-2.6018	2.493
146.768	2.494	2.569	-2.6041	2.494
146.875	2.495	2.57	-2.6052	2.495
146.989	2.496	2.572	-2.6072	2.496
147.098	2.497	2.574	-2.6092	2.497
147.204	2.497	2.576	-2.6115	2.497
147.318	2.498	2.577	-2.6125	2.498
147.426	2.499	2.579	-2.6145	2.499
147.534	2.5	2.581	-2.6165	2.5
147.639	2.501	2.583	-2.6185	2.501
147.753	2.502	2.584	-2.6198	2.502
147.858	2.503	2.586	-2.6219	2.503
147.972	2.504	2.588	-2.6239	2.504
148.076	2.505	2.591	-2.6259	2.505
148.19	2.506	2.592	-2.6268	2.506
148.298	2.507	2.594	-2.6292	2.507
148.404	2.507	2.596	-2.6312	2.507
148.515	2.508	2.598	-2.6332	2.508
148.627	2.509	2.599	-2.6342	2.509
148.735	2.51	2.601	-2.6362	2.51
148.843	2.51	2.603	-2.6386	2.51
148.951	2.511	2.605	-2.6405	2.511
149.064	2.512	2.606	-2.6415	2.512
149.172	2.513	2.608	-2.6435	2.513
149.28	2.513	2.61	-2.6458	2.513
149.389	2.514	2.612	-2.6478	2.514
149.501	2.515	2.613	-2.6488	2.515
149.611	2.516	2.615	-2.6508	2.516
149.719	2.517	2.617	-2.6531	2.517
149.823	2.518	2.62	-2.6551	2.518
149.937	2.519	2.62	-2.6561	2.519
150.047	2.52	2.622	-2.6581	2.52
150.156	2.521	2.625	-2.6601	2.521
150.261	2.521	2.627	-2.6625	2.521
150.372	2.522	2.628	-2.6635	2.522
150.482	2.523	2.63	-2.6655	2.523
150.588	2.524	2.632	-2.6675	2.524
150.7	2.524	2.634	-2.6697	2.524
150.806	2.525	2.635	-2.6708	2.525
150.92	2.526	2.637	-2.6728	2.526
151.028	2.527	2.639	-2.6747	2.527
151.136	2.527	2.641	-2.6768	2.527
151.243	2.528	2.642	-2.6778	2.528
151.352	2.528	2.644	-2.6802	2.528
151.464	2.529	2.646	-2.6821	2.529
151.57	2.529	2.649	-2.6842	2.529
151.681	2.53	2.65	-2.6852	2.53
151.794	2.529	2.652	-2.6875	2.529
151.9	2.55	2.654	-2.6895	2.55
152.009	2.568	2.656	-2.6915	2.568
152.119	2.581	2.657	-2.6924	2.581
152.232	2.599	2.659	-2.6944	2.599
152.335	2.605	2.661	-2.6967	2.605
152.446	2.617	2.663	-2.6988	2.617
152.555	2.629	2.664	-2.6997	2.629
152.668	2.644	2.667	-2.7017	2.644
152.778	2.651	2.668	-2.7041	2.651
152.881	2.667	2.67	-2.7061	2.667
152.992	2.685	2.671	-2.7071	2.685
153.099	2.706	2.673	-2.7091	2.706
153.209	2.713	2.676	-2.7111	2.713
153.321	2.726	2.678	-2.7134	2.726
153.43	2.733	2.679	-2.7144	2.733
153.54	2.736	2.681	-2.7164	2.736
153.648	2.737	2.683	-2.7183	2.737
153.756	2.739	2.685	-2.7205	2.739
153.869	2.741	2.686	-2.7217	2.741
153.977	2.742	2.688	-2.7238	2.742
154.085	2.743	2.69	-2.7258	2.743
154.193	2.744	2.692	-2.7277	2.744
154.3	2.745	2.693	-2.7287	2.745
154.409	2.746	2.695	-2.7311	2.746
154.521	2.746	2.697	-2.7331	2.746
154.63	2.747	2.7	-2.7351	2.747
154.741	2.748	2.701	-2.7361	2.748
154.851	2.749	2.703	-2.7385	2.749
154.961	2.749	2.705	-2.7404	2.749
155.066	2.75	2.707	-2.7424	2.75
155.176	2.75	2.708	-2.7434	2.75
155.288	2.75	2.71	-2.7454	2.75
155.398	2.75	2.712	-2.7477	2.75
155.501	2.75	2.714	-2.7497	2.75
155.616	2.749	2.715	-2.7507	2.749
155.724	2.749	2.717	-2.7526	2.749
155.832	2.748	2.719	-2.755	2.748
155.938	2.747	2.721	-2.757	2.747
156.048	2.746	2.722	-2.758	2.746
156.159	2.746	2.724	-2.76	2.746
156.27	2.745	2.727	-2.762	2.745
156.376	2.744	2.729	-2.7644	2.744
156.49	2.743	2.73	-2.7654	2.743
156.598	2.742	2.732	-2.7674	2.742
156.706	2.741	2.734	-2.7693	2.741
156.814	2.739	2.736	-2.7717	2.739
156.924	2.737	2.737	-2.7727	2.737
157.03	2.736	2.739	-2.7748	2.736
157.14	2.733	2.741	-2.7767	2.733
157.251	2.726	2.743	-2.7787	2.726
157.362	2.713	2.744	-2.7801	2.713
157.47	2.706	2.746	-2.7821	2.706
157.577	2.685	2.748	-2.7841	2.685
157.685	2.667	2.751	-2.7861	2.667
157.8	2.651	2.752	-2.7871	2.651
157.904	2.644	2.754	-2.7894	2.644
158.015	2.629	2.756	-2.7913	2.629
158.123	2.617	2.758	-2.7933	2.617
158.231	2.605	2.759	-2.7943	2.605
158.345	2.599	2.761	-2.7963	2.599
158.453	2.581	2.763	-2.7987	2.581
158.559	2.568	2.765	-2.8007	2.568
158.673	2.55	2.766	-2.8018	2.55
158.783	2.529	2.768	-2.8037	2.529
158.891	2.519	2.77	-2.806	2.519
158.996	2.498	2.772	-2.8079	2.498
159.107	2.48	2.773	-2.809	2.48
159.219	2.463	2.776	-2.8109	2.463
159.329	2.454	2.778	-2.8129	2.454
159.434	2.44	2.78	-2.8153	2.44
159.545	2.427	2.781	-2.8163	2.427
159.656	2.415	2.783	-2.8183	2.415
159.766	2.409	2.785	-2.8203	2.409
159.871	2.396	2.787	-2.8226	2.396
159.982	2.385	2.788	-2.8236	2.385
160.09	2.372	2.79	-2.8256	2.372
160.197	2.367	2.792	-2.8276	2.367
160.308	2.357	2.794	-2.8296	2.357
160.415	2.346	2.795	-2.831	2.346
160.529	2.338	2.797	-2.833	2.338
160.638	2.333	2.799	-2.835	2.333
160.744	2.326	2.802	-2.8369	2.326
160.858	2.316	2.803	-2.8379	2.316
160.968	2.308	2.805	-2.8403	2.308
161.076	2.303	2.807	-2.8423	2.303
161.181	2.295	2.809	-2.8443	2.295
161.292	2.285	2.81	-2.8453	2.285
161.405	2.278	2.812	-2.8477	2.278
161.508	2.274	2.814	-2.8496	2.274
161.617	2.266	2.816	-2.8516	2.266
161.731	2.257	2.817	-2.8526	2.257
161.839	2.247	2.819	-2.8546	2.247
161.945	2.242	2.821	-2.857	2.242
162.054	2.232	2.823	-2.859	2.232
162.166	2.222	2.824	-2.86	2.222
162.275	2.212	2.827	-2.8619	2.212
162.386	2.208	2.829	-2.8642	2.208
162.491	2.2	2.831	-2.8662	2.2
162.6	2.192	2.832	-2.8672	2.192
162.714	2.184	2.834	-2.8692	2.184
162.822	2.18	2.836	-2.8712	2.18
162.928	2.171	2.838	-2.8736	2.171
163.042	2.164	2.839	-2.8746	2.164
163.152	2.156	2.841	-2.8766	2.156
163.258	2.152	2.843	-2.8786	2.152
163.364	2.144	2.845	-2.8806	2.144
163.478	2.136	2.846	-2.8818	2.136
163.588	2.128	2.848	-2.884	2.128
163.698	2.124	2.85	-2.8859	2.124
163.803	2.116	2.853	-2.8879	2.116
163.914	2.107	2.854	-2.8889	2.107
164.022	2.099	2.856	-2.8913	2.099
164.135	2.095	2.858	-2.8933	2.095
164.24	2.086	2.86	-2.8953	2.086
164.35	2.076	2.861	-2.8963	2.076
164.461	2.069	2.863	-2.8986	2.069
164.569	2.065	2.865	-2.9006	2.065
164.677	2.059	2.867	-2.9025	2.059
164.784	2.053	2.868	-2.9036	2.053
164.898	2.046	2.87	-2.9056	2.046
165.002	2.043	2.872	-2.9079	2.043
165.114	2.038	2.874	-2.9099	2.038
165.221	2.034	2.875	-2.911	2.034
165.33	2.029	2.878	-2.9129	2.029
165.444	2.027	2.88	-2.9153	2.027
165.549	2.024	2.882	-2.9172	2.024
165.66	2.021	2.883	-2.9183	2.021
165.773	2.018	2.885	-2.9202	2.018
165.876	2.016	2.887	-2.9222	2.016
165.987	2.013	2.889	-2.9245	2.013
166.096	2.01	2.89	-2.9255	2.01
166.208	2.008	2.892	-2.9275	2.008
166.318	2.006	2.894	-2.9295	2.006
166.423	2.004	2.896	-2.9315	2.004
166.535	2.001	2.897	-2.9329	2.001
166.643	1.999	2.899	-2.9349	1.999
166.752	1.998	2.901	-2.9369	1.998
166.86	1.995	2.903	-2.9389	1.995
166.974	1.992	2.905	-2.9399	1.992
167.08	1.99	2.906	-2.9422	1.99
167.191	1.989	2.908	-2.9442	1.989
167.296	1.985	2.911	-2.9461	1.985
167.41	1.984	2.912	-2.9471	1.984
167.52	1.981	2.914	-2.9496	1.981
167.625	1.978	2.916	-2.9516	1.978
167.732	1.976	2.918	-2.9536	1.976
167.846	1.974	2.919	-2.9546	1.974
167.956	1.971	2.921	-2.9566	1.971
168.065	1.969	2.923	-2.9588	1.969
168.17	1.967	2.925	-2.9608	1.967
168.281	1.966	2.926	-2.9618	1.966
168.392	1.963	2.928	-2.9639	1.963
168.502	1.961	2.931	-2.9659	1.961
168.607	1.959	2.933	-2.9682	1.959
168.719	1.958	2.934	-2.9692	1.958
168.827	1.956	2.936	-2.9712	1.956
168.933	1.954	2.938	-2.9735	1.954
169.044	1.952	2.94	-2.9755	1.952
169.157	1.952	2.941	-2.9765	1.952
169.265	1.95	2.943	-2.9784	1.95
169.375	1.948	2.945	-2.9804	1.948
169.481	1.947	2.947	-2.9828	1.947
169.595	1.946	2.948	-2.9838	1.946
169.698	1.945	2.95	-2.9857	1.945
169.809	1.943	2.952	-2.9878	1.943
169.918	1.942	2.954	-2.9898	1.942
170.029	1.941	2.955	-2.9912	1.941
170.139	1.939	2.957	-2.9932	1.939
170.249	1.938	2.959	-2.9952	1.938
170.355	1.936	2.962	-2.9971	1.936
170.466	1.935	2.963	-2.9981	1.935
170.574	1.934	2.965	-3.0004	1.934
170.68	1.933	2.967	-3.0025	1.933
170.79	1.931	2.969	-3.0045	1.931
170.902	1.93	2.97	-3.0055	1.93
171.013	1.929	2.972	-3.0079	1.929
171.12	1.928	2.974	-3.0099	1.928
171.228	1.926	2.976	-3.0119	1.926
171.342	1.926	2.977	-3.0129	1.926
171.448	1.924	2.979	-3.0149	1.924
171.556	1.923	2.981	-3.0168	1.923
171.665	1.922	2.983	-3.0192	1.922
171.772	1.921	2.984	-3.0202	1.921
171.888	1.92	2.986	-3.0221	1.92
171.993	1.919	2.989	-3.0241	1.919
172.1	1.918	2.991	-3.0264	1.918
172.211	1.917	2.992	-3.0274	1.917
172.324	1.916	2.994	-3.0294	1.916
172.428	1.915	2.996	-3.0314	1.915
172.539	1.914	2.998	-3.0337	1.914
172.65	1.913	2.999	-3.0347	1.913
172.758	1.912	3.001	-3.0367	1.912
172.864	1.911	3.003	-3.0387	1.911
172.975	1.911	3.005	-3.0407	1.911
173.087	1.91	3.006	-3.0421	1.91
173.195	1.91	3.008	-3.0441	1.91
173.301	1.909	3.01	-3.0461	1.909
173.41	1.909	3.013	-3.0481	1.909
173.52	1.909	3.014	-3.0491	1.909
173.629	1.908	3.016	-3.0514	1.908
173.74	1.908	3.018	-3.0534	1.908
173.847	1.908	3.02	-3.0553	1.908
173.961	1.907	3.021	-3.0563	1.907
174.071	1.907	3.023	-3.0584	1.907
174.177	1.907	3.025	-3.0608	1.907
174.286	1.906	3.027	-3.0628	1.906
174.393	1.906	3.028	-3.0638	1.906
174.507	1.906	3.03	-3.0657	1.906
174.617	1.905	3.032	-3.0682	1.905
174.722	1.905	3.035	-3.0701	1.905
174.834	1.905	3.035	-3.0711	1.905
174.942	1.904	3.037	-3.0731	1.904
175.048	1.904	3.04	-3.0751	1.904
175.158	1.903	3.042	-3.0774	1.903
175.27	1.903	3.043	-3.0784	1.903
175.381	1.903	3.045	-3.0804	1.903
175.487	1.902	3.047	-3.0823	1.902
175.595	1.902	3.049	-3.0847	1.902
175.709	1.902	3.05	-3.0857	1.902
175.815	1.901	3.052	-3.0878	1.901
175.926	1.901	3.054	-3.0897	1.901
176.032	1.901	3.056	-3.0917	1.901
176.146	1.901	3.057	-3.093	1.901
176.254	1.9	3.059	-3.095	1.9
176.362	1.9	3.061	-3.0969	1.9
176.47	1.899	3.064	-3.099	1.899
176.581	1.899	3.065	-3.1	1.899
176.691	1.898	3.067	-3.1024	1.898
176.796	1.898	3.069	-3.1043	1.898
176.907	1.897	3.071	-3.1065	1.897
177.018	1.896	3.073	-3.1074	1.896
177.126	1.896	3.075	-3.1094	1.896
177.238	1.895	3.077	-3.1117	1.895
177.343	1.894	3.079	-3.1137	1.894
177.454	1.894	3.08	-3.1147	1.894
177.565	1.893	3.082	-3.1167	1.893
177.673	1.893	3.084	-3.1191	1.893
177.778	1.892	3.086	-3.1211	1.892
177.892	1.892	3.087	-3.122	1.892
178	1.891	3.09	-3.124	1.891
178.108	1.89	3.092	-3.126	1.89
178.215	1.89	3.094	-3.1284	1.89
178.329	1.89	3.095	-3.1293	1.89
178.44	1.889	3.097	-3.1313	1.889
178.547	1.888	3.099	-3.1333	1.888
178.655	1.888	3.101	-3.1356	1.888
178.766	1.887	3.102	-3.1366	1.887
178.876	1.887	3.104	-3.1386	1.887
178.986	1.886	3.106	-3.1407	1.886
179.091	1.885	3.108	-3.1426	1.885
179.267	1.885	3.109	-3.145	1.885
179.37	1.884	3.111	-3.147	1.884
179.484	1.884	3.114	-3.149	1.884
179.591	1.883	3.116	-3.1513	1.883
179.702	1.883	3.117	-3.1523	1.883
179.812	1.882	3.119	-3.1543	1.882
179.922	1.881	3.121	-3.1564	1.881
180.027	1.879	3.123	-3.1583	1.879
180.138	1.879	3.124	-3.1593	1.879
180.247	1.877	3.126	-3.1617	1.877
180.353	1.876	3.128	-3.1637	1.876
180.464	1.874	3.13	-3.1657	1.874
180.571	1.873	3.131	-3.1667	1.873
180.685	1.871	3.133	-3.169	1.871
180.793	1.869	3.135	-3.171	1.869
180.899	1.867	3.137	-3.173	1.867
181.013	1.866	3.138	-3.174	1.866
181.121	1.866	3.141	-3.176	1.866
181.227	1.864	3.143	-3.1783	1.864
181.336	1.862	3.145	-3.1803	1.862
181.45	1.86	3.146	-3.1814	1.86
181.554	1.859	3.148	-3.1834	1.859
181.668	1.857	3.15	-3.1856	1.857
181.773	1.856	3.152	-3.1875	1.856
181.884	1.855	3.153	-3.1886	1.855
181.997	1.854	3.155	-3.1905	1.854
182.1	1.853	3.157	-3.1925	1.853
182.211	1.851	3.159	-3.1949	1.851
182.323	1.849	3.16	-3.1959	1.849
182.431	1.849	3.162	-3.1979	1.849
182.542	1.847	3.164	-3.1999	1.847
182.647	1.846	3.167	-3.202	1.846
182.759	1.845	3.168	-3.2032	1.845
182.867	1.844	3.17	-3.2052	1.844
182.976	1.842	3.172	-3.2072	1.842
183.084	1.84	3.174	-3.2092	1.84
183.198	1.839	3.175	-3.2103	1.839
183.304	1.839	3.177	-3.2126	1.839
183.415	1.837	3.179	-3.2146	1.837
183.52	1.835	3.181	-3.2166	1.835
183.634	1.833	3.182	-3.2176	1.833
183.742	1.832	3.184	-3.22	1.832
183.85	1.831	3.186	-3.222	1.831
183.956	1.829	3.188	-3.224	1.829
184.067	1.827	3.19	-3.225	1.827
184.18	1.826	3.192	-3.2269	1.826
184.286	1.824	3.194	-3.2293	1.824
184.395	1.823	3.196	-3.2312	1.823
184.506	1.823	3.197	-3.2322	1.823
184.616	1.821	3.199	-3.2343	1.821
184.726	1.819	3.201	-3.2363	1.819
184.831	1.818	3.203	-3.2386	1.818
184.942	1.816	3.204	-3.2396	1.816
185.051	1.815	3.206	-3.2416	1.815
185.164	1.814	3.208	-3.2435	1.814
185.27	1.813	3.21	-3.2458	1.813
185.381	1.811	3.211	-3.2468	1.811
185.489	1.809	3.213	-3.2488	1.809
185.597	1.808	3.216	-3.2509	1.808
185.705	1.807	3.218	-3.2529	1.807
185.819	1.807	3.219	-3.2542	1.807
185.922	1.804	3.221	-3.2562	1.804
186.033	1.804	3.223	-3.2582	1.804
186.142	1.801	3.225	-3.2602	1.801
186.249	1.801	3.226	-3.2615	1.801
186.363	1.798	3.228	-3.2635	1.798
186.471	1.798	3.23	-3.2656	1.798
186.579	1.796	3.232	-3.2675	1.796
186.69	1.796	3.233	-3.2685	1.796
186.8	1.793	3.235	-3.2709	1.793
186.91	1.792	3.237	-3.2729	1.792
187.016	1.79	3.239	-3.2749	1.79
187.127	1.788	3.241	-3.2759	1.788
187.235	1.788	3.243	-3.2779	1.788
187.342	1.786	3.245	-3.2802	1.786
187.454	1.784	3.247	-3.2822	1.784
187.563	1.783	3.248	-3.2832	1.783
187.674	1.781	3.25	-3.2852	1.781
187.782	1.78	3.252	-3.2876	1.78
187.887	1.779	3.254	-3.2895	1.779
188.002	1.778	3.255	-3.2906	1.778
188.11	1.775	3.257	-3.2925	1.775
188.218	1.775	3.259	-3.2945	1.775
188.325	1.772	3.261	-3.2969	1.772
188.439	1.77	3.262	-3.2979	1.77
188.549	1.769	3.264	-3.2998	1.769
188.654	1.765	3.267	-3.3018	1.765
188.763	1.765	3.269	-3.3041	1.765
188.874	1.764	3.269	-3.3052	1.764
188.985	1.761	3.271	-3.3071	1.761
189.095	1.758	3.274	-3.3091	1.758
189.2	1.756	3.276	-3.3112	1.756
189.311	1.754	3.277	-3.3125	1.754
189.419	1.754	3.279	-3.3145	1.754
189.525	1.751	3.281	-3.3165	1.751
189.634	1.749	3.283	-3.3186	1.749
189.749	1.748	3.284	-3.3195	1.748
189.857	1.747	3.286	-3.3218	1.747
189.965	1.746	3.288	-3.3239	1.746
190.071	1.743	3.29	-3.3258	1.743
190.181	1.741	3.291	-3.3268	1.741
190.292	1.739	3.293	-3.3288	1.739
190.401	1.738	3.295	-3.3313	1.738
190.51	1.736	3.297	-3.3332	1.736
190.617	1.734	3.298	-3.3342	1.734
190.726	1.733	3.301	-3.3362	1.733
190.84	1.732	3.303	-3.3385	1.732
190.945	1.732	3.305	-3.3405	1.732
191.056	1.73	3.306	-3.3414	1.73
191.169	1.728	3.308	-3.3434	1.728
191.272	1.727	3.31	-3.3455	1.727
191.384	1.726	3.312	-3.3479	1.726
191.495	1.725	3.313	-3.3488	1.725
191.603	1.723	3.315	-3.3508	1.723
191.715	1.722	3.318	-3.3528	1.722
191.82	1.721	3.32	-3.3551	1.721
191.932	1.719	3.321	-3.3561	1.719
192.04	1.718	3.322	-3.3581	1.718
192.148	1.717	3.324	-3.3601	1.717
192.256	1.716	3.327	-3.362	1.716
192.37	1.715	3.328	-3.3634	1.715
192.476	1.714	3.33	-3.3654	1.714
192.587	1.713	3.332	-3.3674	1.713
192.694	1.711	3.334	-3.3694	1.711
192.801	1.71	3.335	-3.3704	1.71
192.91	1.709	3.337	-3.3727	1.709
193.02	1.708	3.339	-3.3748	1.708
193.129	1.706	3.341	-3.3768	1.706
193.24	1.706	3.342	-3.3778	1.706
193.353	1.704	3.344	-3.3801	1.704
193.457	1.703	3.346	-3.382	1.703
193.565	1.702	3.348	-3.3841	1.702
193.677	1.702	3.349	-3.3851	1.702
193.789	1.701	3.352	-3.3871	1.701
193.899	1.7	3.354	-3.3895	1.7
194.004	1.699	3.356	-3.3915	1.699
194.111	1.698	3.357	-3.3925	1.698
194.225	1.697	3.359	-3.3945	1.697
194.333	1.697	3.361	-3.3965	1.697
194.439	1.696	3.363	-3.3987	1.696
194.553	1.695	3.364	-3.3997	1.695
194.661	1.694	3.366	-3.4018	1.694
194.769	1.693	3.368	-3.4037	1.693
194.878	1.692	3.37	-3.4061	1.692
194.985	1.691	3.371	-3.4071	1.691
195.094	1.691	3.373	-3.4091	1.691
195.208	1.69	3.376	-3.4111	1.69
195.313	1.69	3.378	-3.413	1.69
195.422	1.689	3.379	-3.4143	1.689
195.531	1.689	3.381	-3.4163	1.689
195.641	1.689	3.383	-3.4183	1.689
195.75	1.688	3.385	-3.4203	1.688
195.861	1.688	3.386	-3.4213	1.688
195.974	1.688	3.388	-3.4237	1.688
196.083	1.688	3.39	-3.4257	1.688
196.188	1.687	3.392	-3.4277	1.687
196.3	1.687	3.393	-3.4288	1.687
196.408	1.687	3.395	-3.4307	1.687
196.518	1.686	3.397	-3.433	1.686
196.626	1.686	3.399	-3.4351	1.686
196.738	1.686	3.4	-3.436	1.686
196.846	1.685	3.403	-3.438	1.685
196.954	1.685	3.405	-3.4404	1.685
197.063	1.685	3.407	-3.4424	1.685
197.175	1.684	3.408	-3.4434	1.684
197.285	1.684	3.41	-3.4454	1.684
197.393	1.683	3.412	-3.4478	1.683
197.498	1.683	3.414	-3.4498	1.683
197.609	1.683	3.415	-3.4507	1.683
197.717	1.682	3.417	-3.4528	1.682
197.831	1.682	3.419	-3.4547	1.682
197.936	1.682	3.421	-3.457	1.682
198.047	1.681	3.422	-3.458	1.681
198.155	1.681	3.424	-3.46	1.681
198.268	1.681	3.427	-3.462	1.681
198.373	1.681	3.429	-3.4643	1.681
198.483	1.68	3.43	-3.4653	1.68
198.594	1.68	3.432	-3.4673	1.68
198.702	1.679	3.434	-3.4693	1.679
198.809	1.679	3.436	-3.4713	1.679
198.923	1.679	3.437	-3.4723	1.679
199.031	1.678	3.439	-3.4746	1.678
199.14	1.678	3.441	-3.4766	1.678
199.246	1.677	3.443	-3.4786	1.677
199.36	1.676	3.444	-3.4796	1.676
199.463	1.676	3.446	-3.482	1.676
199.577	1.675	3.448	-3.484	1.675
199.682	1.674	3.45	-3.486	1.674
199.794	1.674	3.452	-3.487	1.674
199.9	1.673	3.454	-3.4893	1.673
200.014	1.673	3.456	-3.4912	1.673
200.118	1.672	3.458	-3.4933	1.672
200.232	1.672	3.459	-3.4943	1.672
200.34	1.672	3.461	-3.4963	1.672
200.446	1.671	3.463	-3.4987	1.671
200.555	1.67	3.465	-3.5007	1.67
200.667	1.67	3.466	-3.5017	1.67
200.776	1.67	3.468	-3.5037	1.67
200.886	1.669	3.47	-3.5057	1.669
200.994	1.669	3.472	-3.508	1.669
201.101	1.668	3.473	-3.509	1.668
201.213	1.668	3.475	-3.511	1.668
201.324	1.667	3.478	-3.513	1.667
201.43	1.667	3.48	-3.5153	1.667
201.542	1.666	3.481	-3.5162	1.666
201.652	1.665	3.483	-3.5182	1.665
201.76	1.665	3.485	-3.5202	1.665
201.865	1.664	3.487	-3.5223	1.664
201.979	1.664	3.488	-3.5236	1.664
202.089	1.664	3.49	-3.5257	1.664
202.198	1.663	3.492	-3.5276	1.663
202.303	1.663	3.494	-3.5296	1.663
202.414	1.662	3.495	-3.5306	1.662
202.521	1.661	3.497	-3.5329	1.661
202.63	1.659	3.499	-3.5349	1.659
202.739	1.659	3.502	-3.5369	1.659
202.851	1.659	3.503	-3.538	1.659
202.962	1.657	3.505	-3.5403	1.657
203.07	1.656	3.507	-3.5423	1.656
203.178	1.655	3.509	-3.5443	1.655
203.285	1.654	3.51	-3.5453	1.654
203.394	1.653	3.512	-3.5473	1.653
203.508	1.652	3.514	-3.5496	1.652
203.614	1.651	3.516	-3.5516	1.651
203.728	1.649	3.517	-3.5526	1.649
203.836	1.647	3.519	-3.5545	1.647
203.944	1.647	3.521	-3.5566	1.647
204.049	1.646	3.523	-3.559	1.646
204.163	1.644	3.524	-3.5599	1.644
204.272	1.642	3.526	-3.5619	1.642
204.382	1.642	3.529	-3.564	1.642
204.487	1.64	3.531	-3.5662	1.64
204.597	1.639	3.532	-3.5672	1.639
204.709	1.637	3.534	-3.5692	1.637
204.814	1.637	3.536	-3.5712	1.637
204.926	1.635	3.538	-3.5735	1.635
205.035	1.635	3.539	-3.5745	1.635
205.146	1.634	3.541	-3.5766	1.634
205.253	1.633	3.543	-3.5786	1.633
205.361	1.631	3.545	-3.5806	1.631
205.475	1.63	3.546	-3.5816	1.63
205.58	1.629	3.548	-3.5839	1.629
205.691	1.627	3.55	-3.5859	1.627
205.797	1.627	3.552	-3.5879	1.627
205.911	1.626	3.554	-3.5889	1.626
206.021	1.624	3.555	-3.5912	1.624
206.126	1.623	3.558	-3.5932	1.623
206.233	1.622	3.56	-3.5952	1.622
206.344	1.621	3.561	-3.5962	1.621
206.457	1.62	3.563	-3.5982	1.62
206.567	1.619	3.565	-3.6005	1.619
206.672	1.617	3.567	-3.6026	1.617
206.783	1.617	3.568	-3.6036	1.617
206.891	1.615	3.57	-3.6056	1.615
206.997	1.612	3.572	-3.6076	1.612
207.108	1.612	3.574	-3.6099	1.612
207.216	1.611	3.575	-3.6109	1.611
207.33	1.609	3.577	-3.6128	1.609
207.438	1.607	3.58	-3.6148	1.607
207.543	1.607	3.582	-3.6173	1.607
207.653	1.605	3.582	-3.6183	1.605
207.762	1.604	3.585	-3.6202	1.604
207.874	1.603	3.587	-3.6222	1.603
207.98	1.601	3.589	-3.6243	1.601
208.091	1.601	3.59	-3.6255	1.601
208.204	1.599	3.592	-3.6274	1.599
208.31	1.596	3.594	-3.6295	1.596
208.419	1.595	3.596	-3.6315	1.595
208.53	1.595	3.597	-3.6325	1.595
208.641	1.593	3.599	-3.6349	1.593
208.751	1.591	3.601	-3.6368	1.591
208.856	1.591	3.604	-3.6388	1.591
208.965	1.588	3.605	-3.6398	1.588
209.077	1.588	3.607	-3.6421	1.588
209.187	1.587	3.608	-3.6441	1.587
209.291	1.584	3.61	-3.6462	1.584
209.403	1.582	3.612	-3.6471	1.582
209.514	1.581	3.614	-3.6492	1.581
209.618	1.578	3.616	-3.6515	1.578
209.729	1.576	3.618	-3.6535	1.576
209.836	1.576	3.619	-3.6544	1.576
209.948	1.572	3.621	-3.6565	1.572
210.059	1.568	3.623	-3.6589	1.568
210.165	1.568	3.625	-3.6609	1.568
210.279	1.566	3.626	-3.6618	1.566
210.382	1.563	3.628	-3.6638	1.563
210.496	1.56	3.631	-3.6658	1.56
210.601	1.56	3.632	-3.6681	1.56
210.712	1.555	3.633	-3.6692	1.555
210.825	1.553	3.635	-3.6711	1.553
210.929	1.546	3.638	-3.6732	1.546
211.04	1.545	3.64	-3.6755	1.545
211.151	1.543	3.641	-3.6765	1.543
211.259	1.537	3.643	-3.6785	1.537
211.366	1.534	3.645	-3.6805	1.534
211.474	1.531	3.647	-3.6825	1.531
211.589	1.528	3.648	-3.6838	1.528
211.698	1.525	3.65	-3.6857	1.525
211.806	1.521	3.652	-3.6878	1.521
211.912	1.515	3.654	-3.6897	1.515
212.026	1.513	3.656	-3.6907	1.513
212.134	1.509	3.657	-3.6931	1.509
212.242	1.503	3.659	-3.6951	1.503
212.348	1.5	3.661	-3.6972	1.5
212.462	1.497	3.662	-3.6981	1.497
212.572	1.493	3.665	-3.7002	1.493
212.679	1.487	3.667	-3.7025	1.487
212.787	1.482	3.669	-3.7044	1.482
212.898	1.48	3.67	-3.7054	1.48
213.008	1.477	3.672	-3.7074	1.477
213.118	1.476	3.674	-3.7097	1.476
213.223	1.468	3.676	-3.7118	1.468
213.333	1.467	3.677	-3.7128	1.467
213.446	1.459	3.679	-3.7148	1.459
213.556	1.458	3.681	-3.7168	1.458
213.661	1.452	3.683	-3.7191	1.452
213.768	1.449	3.684	-3.7201	1.449
213.882	1.449	3.686	-3.7221	1.449
213.99	1.444	3.689	-3.724	1.444
214.098	1.444	3.691	-3.7264	1.444
214.205	1.439	3.692	-3.7275	1.439
214.314	1.435	3.694	-3.7294	1.435
214.428	1.433	3.696	-3.7314	1.433
214.534	1.432	3.698	-3.7334	1.432
214.648	1.427	3.699	-3.7344	1.427
214.756	1.422	3.701	-3.7367	1.422
214.864	1.42	3.703	-3.7388	1.42
214.97	1.417	3.705	-3.7407	1.417
215.084	1.415	3.706	-3.7417	1.415
215.194	1.41	3.708	-3.744	1.41
215.302	1.408	3.71	-3.7461	1.408
[truncated: 725 more rows]
