# Supplementary material for: Research on the Mechanical Properties of EPS Lightweight Soil Mixed with Fly Ash
Source: Polymers (Basel). 2024 Dec 18;16(24):3517. doi: 10.3390/polym16243517 (PMC11678610; doi:10.3390/polym16243517)
Supplement: Supplementary file 1 [file polymers-16-03517-s001.zip › polymers-3283519-supplementary-final/raw data/EPS0.5%, curing agent content 25%,replace proportion 60%.xls]

## Sheet: Sheet1
试件批号	1
钢号	1
试验日期	2023/12/15
试验人	XDD
试件形状
尺寸(mm)	39.1
So(mm^2)	1200.73
标距倍率
Lo(mm)	80
引伸计标距	50
Lu(mm)
A(%)	/
断面尺寸
Su(mm^2)
Z(%)	/
Fm(kN)	1.89
Rm(MPa)
FeH(kN)	2.47
ReH(MPa)	1
FeL(kN)	2.12
ReL(MPa)	1
Fp(kN)	2.12
Rp(MPa)	1
Ft(kN)	0.02
Rt(MPa)
E(GPa)	0.02
屈强比	/
强屈比	/
At(%)	/
Agt(%)	4.5
时间(秒)	力(kN)	变形(mm)	位移(mm)	扩展
0	0	0	-0.0737	0
0.115	0	0	-0.0796	0
0.225	0	0	-0.0844	0
0.337	0.001	0.002	-0.0869	0.001
0.447	0.002	0.007	-0.0916	0.002
0.552	0.004	0.013	-0.0971	0.004
0.664	0.005	0.017	-0.1017	0.005
0.772	0.007	0.02	-0.104	0.007
0.878	0.009	0.024	-0.1085	0.009
0.99	0.01	0.029	-0.1129	0.01
1.102	0.011	0.034	-0.1181	0.011
1.21	0.011	0.036	-0.1205	0.011
1.318	0.012	0.04	-0.1248	0.012
1.424	0.014	0.045	-0.1291	0.014
1.535	0.015	0.049	-0.1333	0.015
1.648	0.016	0.052	-0.136	0.016
1.756	0.017	0.056	-0.1402	0.017
1.861	0.018	0.06	-0.1443	0.018
1.973	0.02	0.064	-0.1484	0.02
2.084	0.021	0.066	-0.1509	0.021
2.189	0.022	0.07	-0.1549	0.022
2.3	0.024	0.074	-0.1587	0.024
2.411	0.025	0.078	-0.1626	0.025
2.519	0.026	0.08	-0.1645	0.026
2.625	0.028	0.085	-0.169	0.028
2.736	0.029	0.088	-0.1727	0.029
2.848	0.03	0.092	-0.1765	0.03
2.956	0.031	0.094	-0.1781	0.031
3.065	0.033	0.098	-0.1826	0.033
3.173	0.034	0.102	-0.1861	0.034
3.287	0.036	0.105	-0.1897	0.036
3.39	0.037	0.107	-0.1915	0.037
3.501	0.04	0.11	-0.1949	0.04
3.61	0.041	0.114	-0.1989	0.041
3.717	0.042	0.118	-0.2025	0.042
3.833	0.044	0.12	-0.2042	0.044
3.938	0.045	0.123	-0.2075	0.045
4.045	0.046	0.126	-0.2107	0.046
4.156	0.048	0.13	-0.2146	0.048
4.269	0.05	0.132	-0.2163	0.05
4.379	0.051	0.135	-0.2195	0.051
4.484	0.052	0.138	-0.2228	0.052
4.595	0.054	0.142	-0.2265	0.054
4.703	0.055	0.144	-0.2281	0.055
4.809	0.057	0.147	-0.2314	0.057
4.92	0.058	0.15	-0.2344	0.058
5.032	0.06	0.153	-0.2375	0.06
5.14	0.061	0.155	-0.2394	0.061
5.25	0.063	0.158	-0.2427	0.063
5.355	0.065	0.161	-0.2458	0.065
5.465	0.066	0.164	-0.2487	0.066
5.574	0.067	0.166	-0.2501	0.067
5.685	0.069	0.169	-0.2536	0.069
5.794	0.07	0.172	-0.2566	0.07
5.901	0.071	0.175	-0.2595	0.071
6.01	0.073	0.177	-0.2609	0.073
6.122	0.074	0.179	-0.2638	0.074
6.231	0.075	0.183	-0.2671	0.075
6.34	0.077	0.186	-0.27	0.077
6.453	0.078	0.187	-0.2715	0.078
6.556	0.08	0.19	-0.2742	0.08
6.667	0.081	0.193	-0.2775	0.081
6.778	0.084	0.196	-0.2803	0.084
6.889	0.085	0.197	-0.2816	0.085
6.999	0.087	0.2	-0.2845	0.087
7.103	0.088	0.203	-0.2872	0.088
7.215	0.09	0.206	-0.2904	0.09
7.326	0.091	0.207	-0.2916	0.091
7.434	0.093	0.21	-0.2944	0.093
7.54	0.093	0.213	-0.2971	0.093
7.649	0.094	0.215	-0.2997	0.094
7.76	0.094	0.217	-0.3014	0.094
7.871	0.095	0.22	-0.3041	0.095
7.977	0.095	0.222	-0.3066	0.095
8.091	0.095	0.225	-0.3092	0.095
8.199	0.096	0.226	-0.3105	0.096
8.308	0.096	0.229	-0.3136	0.096
8.413	0.097	0.232	-0.3161	0.097
8.524	0.097	0.234	-0.3187	0.097
8.637	0.098	0.235	-0.3199	0.098
8.74	0.099	0.238	-0.3229	0.099
8.851	0.099	0.241	-0.3253	0.099
8.962	0.1	0.243	-0.3279	0.1
9.071	0.101	0.245	-0.329	0.101
9.183	0.101	0.247	-0.3316	0.101
9.286	0.102	0.25	-0.3345	0.102
9.401	0.102	0.252	-0.3369	0.102
9.509	0.103	0.254	-0.3381	0.103
9.617	0.104	0.256	-0.3406	0.104
9.725	0.104	0.259	-0.3435	0.104
9.832	0.104	0.261	-0.3459	0.104
9.946	0.105	0.263	-0.347	0.105
10.054	0.105	0.265	-0.3495	0.105
10.16	0.106	0.268	-0.3523	0.106
10.274	0.106	0.27	-0.3546	0.106
10.378	0.107	0.271	-0.3558	0.107
10.492	0.107	0.274	-0.3582	0.107
10.597	0.108	0.276	-0.3606	0.108
10.708	0.108	0.279	-0.3633	0.108
10.821	0.109	0.28	-0.3645	0.109
10.924	0.109	0.282	-0.3669	0.109
11.035	0.11	0.285	-0.3692	0.11
11.143	0.111	0.287	-0.3718	0.111
11.255	0.112	0.289	-0.373	0.112
11.366	0.112	0.291	-0.3752	0.112
11.471	0.113	0.293	-0.3776	0.113
11.583	0.114	0.295	-0.3799	0.114
11.691	0.114	0.297	-0.3811	0.114
11.802	0.115	0.299	-0.3837	0.115
11.907	0.116	0.302	-0.386	0.116
12.021	0.116	0.304	-0.3882	0.116
12.129	0.117	0.305	-0.3893	0.117
12.237	0.117	0.308	-0.392	0.117
12.346	0.118	0.31	-0.3944	0.118
12.453	0.118	0.312	-0.3965	0.118
12.562	0.119	0.313	-0.3977	0.119
12.676	0.119	0.315	-0.3999	0.119
12.781	0.12	0.318	-0.4024	0.12
12.892	0.12	0.32	-0.4048	0.12
13.005	0.12	0.321	-0.4058	0.12
13.108	0.121	0.324	-0.408	0.121
13.218	0.121	0.326	-0.4107	0.121
13.329	0.121	0.328	-0.4128	0.121
13.439	0.122	0.329	-0.4139	0.122
13.545	0.122	0.332	-0.4161	0.122
13.656	0.123	0.334	-0.4184	0.123
13.768	0.123	0.336	-0.4209	0.123
13.876	0.124	0.338	-0.422	0.124
13.984	0.124	0.34	-0.4242	0.124
14.092	0.125	0.342	-0.4264	0.125
14.205	0.125	0.344	-0.4285	0.125
14.313	0.126	0.345	-0.4299	0.126
14.421	0.126	0.348	-0.4321	0.126
14.53	0.127	0.35	-0.4343	0.127
14.637	0.127	0.352	-0.4364	0.127
14.746	0.128	0.353	-0.4374	0.128
14.86	0.128	0.356	-0.44	0.128
14.965	0.128	0.358	-0.4422	0.128
15.076	0.129	0.36	-0.4443	0.129
15.183	0.129	0.361	-0.4453	0.129
15.297	0.129	0.363	-0.4479	0.129
15.402	0.13	0.366	-0.45	0.13
15.513	0.13	0.368	-0.4522	0.13
15.622	0.131	0.369	-0.4532	0.131
15.735	0.131	0.371	-0.4553	0.131
15.84	0.132	0.373	-0.4579	0.132
15.952	0.132	0.376	-0.4601	0.132
16.06	0.133	0.377	-0.461	0.133
16.168	0.134	0.379	-0.4632	0.134
16.277	0.135	0.381	-0.4656	0.135
16.384	0.135	0.383	-0.4678	0.135
16.498	0.136	0.384	-0.4688	0.136
16.606	0.137	0.387	-0.4709	0.137
16.712	0.139	0.389	-0.4729	0.139
16.826	0.139	0.391	-0.4755	0.139
16.936	0.14	0.392	-0.4765	0.14
17.044	0.142	0.394	-0.4785	0.142
17.149	0.143	0.396	-0.4807	0.143
17.26	0.144	0.399	-0.483	0.144
17.373	0.145	0.4	-0.4841	0.145
17.481	0.146	0.402	-0.4862	0.146
17.586	0.148	0.404	-0.4883	0.148
17.698	0.148	0.406	-0.4904	0.148
17.807	0.15	0.407	-0.4915	0.15
17.92	0.151	0.409	-0.4938	0.151
18.026	0.153	0.412	-0.496	0.153
18.135	0.153	0.414	-0.498	0.153
18.241	0.155	0.415	-0.4991	0.155
18.35	0.156	0.417	-0.5015	0.156
18.462	0.158	0.419	-0.5036	0.158
18.569	0.158	0.421	-0.5056	0.158
18.678	0.16	0.422	-0.5067	0.16
18.792	0.161	0.425	-0.5091	0.161
18.898	0.163	0.427	-0.5112	0.163
19.012	0.164	0.429	-0.5133	0.164
19.115	0.165	0.43	-0.5143	0.165
19.226	0.167	0.432	-0.5163	0.167
19.333	0.169	0.434	-0.5188	0.169
19.445	0.17	0.436	-0.5208	0.17
19.558	0.172	0.437	-0.5219	0.172
19.661	0.172	0.439	-0.5239	0.172
19.772	0.174	0.441	-0.5259	0.174
19.883	0.176	0.444	-0.5283	0.176
19.991	0.178	0.445	-0.5294	0.178
20.104	0.179	0.447	-0.5314	0.179
20.208	0.181	0.449	-0.5334	0.181
20.319	0.182	0.451	-0.5355	0.182
20.43	0.184	0.452	-0.5369	0.184
20.537	0.185	0.454	-0.5389	0.185
20.645	0.186	0.457	-0.5409	0.186
20.759	0.188	0.459	-0.543	0.188
20.862	0.189	0.46	-0.5444	0.189
20.976	0.19	0.462	-0.5464	0.19
21.082	0.191	0.464	-0.5485	0.191
21.196	0.192	0.466	-0.5505	0.192
21.304	0.194	0.467	-0.5515	0.194
21.412	0.194	0.469	-0.5539	0.194
21.517	0.196	0.472	-0.556	0.196
21.631	0.197	0.473	-0.5579	0.197
21.741	0.198	0.475	-0.559	0.198
21.851	0.199	0.477	-0.5611	0.199
21.956	0.2	0.479	-0.5635	0.2
22.067	0.201	0.481	-0.5654	0.201
22.175	0.202	0.482	-0.5665	0.202
22.281	0.203	0.484	-0.5685	0.203
22.394	0.203	0.486	-0.5709	0.203
22.503	0.204	0.488	-0.5729	0.204
22.614	0.204	0.489	-0.5739	0.204
22.722	0.204	0.491	-0.5759	0.204
22.827	0.204	0.494	-0.578	0.204
22.937	0.205	0.496	-0.5804	0.205
23.046	0.205	0.497	-0.5814	0.205
23.157	0.205	0.499	-0.5833	0.205
23.264	0.206	0.501	-0.5855	0.206
23.379	0.206	0.503	-0.5878	0.206
23.484	0.206	0.505	-0.5898	0.206
23.595	0.206	0.507	-0.5918	0.206
23.701	0.207	0.508	-0.5928	0.207
23.812	0.207	0.511	-0.5952	0.207
23.925	0.208	0.513	-0.5972	0.208
24.035	0.208	0.515	-0.5992	0.208
24.14	0.209	0.516	-0.6002	0.209
24.251	0.209	0.518	-0.6022	0.209
24.359	0.21	0.52	-0.6046	0.21
24.465	0.21	0.522	-0.6066	0.21
24.575	0.211	0.523	-0.6077	0.211
24.687	0.212	0.525	-0.6096	0.212
24.798	0.212	0.527	-0.6118	0.212
24.906	0.213	0.53	-0.6141	0.213
25.011	0.214	0.531	-0.615	0.214
25.121	0.214	0.533	-0.6171	0.214
25.23	0.214	0.535	-0.619	0.214
25.339	0.215	0.537	-0.6215	0.215
25.448	0.216	0.538	-0.6225	0.216
25.557	0.216	0.54	-0.6245	0.216
25.666	0.217	0.542	-0.6265	0.217
25.78	0.217	0.544	-0.6285	0.217
25.919	0.218	0.545	-0.6296	0.218
26.025	0.219	0.547	-0.6319	0.219
26.136	0.219	0.549	-0.6338	0.219
26.248	0.22	0.551	-0.6358	0.22
26.353	0.221	0.552	-0.6369	0.221
26.462	0.222	0.555	-0.6393	0.222
26.571	0.222	0.557	-0.6413	0.222
26.68	0.223	0.559	-0.6433	0.223
26.794	0.224	0.56	-0.6443	0.224
26.902	0.225	0.562	-0.6463	0.225
27.01	0.226	0.564	-0.6485	0.226
27.117	0.227	0.566	-0.6506	0.227
27.231	0.228	0.567	-0.6516	0.228
27.34	0.23	0.569	-0.6536	0.23
27.445	0.23	0.572	-0.656	0.23
27.559	0.232	0.574	-0.658	0.232
27.668	0.233	0.575	-0.659	0.233
27.776	0.234	0.577	-0.661	0.234
27.884	0.235	0.579	-0.6631	0.235
27.995	0.237	0.581	-0.6654	0.237
28.105	0.238	0.582	-0.6664	0.238
28.215	0.239	0.584	-0.6684	0.239
28.318	0.24	0.586	-0.6704	0.24
28.43	0.242	0.588	-0.6728	0.242
28.542	0.243	0.589	-0.6737	0.243
28.646	0.244	0.591	-0.6758	0.244
28.757	0.245	0.593	-0.6778	0.245
28.869	0.246	0.595	-0.6798	0.246
28.977	0.248	0.597	-0.6811	0.248
29.085	0.249	0.599	-0.6831	0.249
29.193	0.25	0.601	-0.6852	0.25
29.307	0.251	0.603	-0.6871	0.251
29.413	0.252	0.604	-0.6881	0.252
29.524	0.253	0.606	-0.6905	0.253
29.631	0.254	0.608	-0.6925	0.254
29.738	0.255	0.61	-0.6946	0.255
29.847	0.256	0.611	-0.6955	0.256
29.961	0.257	0.613	-0.6975	0.257
30.066	0.257	0.615	-0.6998	0.257
30.177	0.258	0.617	-0.7018	0.258
30.29	0.259	0.618	-0.7027	0.259
30.398	0.26	0.62	-0.7048	0.26
30.502	0.26	0.623	-0.7072	0.26
30.614	0.261	0.625	-0.7092	0.261
30.723	0.262	0.626	-0.7102	0.262
30.836	0.263	0.628	-0.7122	0.263
30.941	0.263	0.63	-0.7142	0.263
31.053	0.264	0.632	-0.7165	0.264
31.161	0.265	0.633	-0.7175	0.265
31.269	0.266	0.635	-0.7195	0.266
31.378	0.267	0.637	-0.7215	0.267
31.49	0.267	0.639	-0.7239	0.267
31.594	0.268	0.64	-0.7249	0.268
31.708	0.269	0.642	-0.7269	0.269
31.814	0.269	0.644	-0.7288	0.269
31.928	0.27	0.647	-0.731	0.27
32.031	0.27	0.648	-0.7322	0.27
32.145	0.271	0.65	-0.7342	0.271
32.25	0.271	0.652	-0.7362	0.271
32.361	0.271	0.654	-0.7382	0.271
32.473	0.272	0.655	-0.7393	0.272
32.583	0.273	0.657	-0.7415	0.273
32.688	0.273	0.659	-0.7436	0.273
32.799	0.274	0.661	-0.7456	0.274
32.907	0.275	0.662	-0.7466	0.275
33.02	0.276	0.665	-0.749	0.276
33.125	0.277	0.666	-0.7509	0.277
33.237	0.278	0.669	-0.753	0.278
33.345	0.279	0.669	-0.7539	0.279
33.451	0.28	0.672	-0.7562	0.28
33.562	0.281	0.674	-0.7583	0.281
33.674	0.282	0.676	-0.7603	0.282
33.782	0.284	0.677	-0.7612	0.284
33.89	0.285	0.679	-0.7633	0.285
33.996	0.286	0.681	-0.7656	0.286
34.107	0.287	0.683	-0.7676	0.287
34.22	0.289	0.684	-0.7686	0.289
34.328	0.29	0.686	-0.7706	0.29
34.433	0.291	0.688	-0.7727	0.291
34.547	0.292	0.691	-0.775	0.292
34.657	0.294	0.691	-0.7759	0.294
34.767	0.295	0.693	-0.7779	0.295
34.872	0.296	0.695	-0.7799	0.296
34.983	0.298	0.697	-0.7819	0.298
35.091	0.299	0.699	-0.7832	0.299
35.205	0.301	0.701	-0.7854	0.301
35.311	0.302	0.703	-0.7874	0.302
35.417	0.303	0.705	-0.7893	0.303
35.529	0.305	0.706	-0.7903	0.305
35.635	0.306	0.708	-0.7926	0.306
35.747	0.307	0.71	-0.7946	0.307
35.854	0.308	0.712	-0.7967	0.308
35.963	0.31	0.713	-0.7976	0.31
36.077	0.312	0.716	-0.8	0.312
36.183	0.312	0.718	-0.802	0.312
36.297	0.314	0.72	-0.804	0.314
36.4	0.315	0.721	-0.805	0.315
36.512	0.317	0.723	-0.807	0.317
36.618	0.318	0.725	-0.8093	0.318
36.732	0.32	0.727	-0.8111	0.32
36.842	0.321	0.728	-0.8122	0.321
36.952	0.323	0.73	-0.8142	0.323
37.057	0.324	0.732	-0.8166	0.324
37.168	0.326	0.734	-0.8186	0.326
37.276	0.327	0.735	-0.8196	0.327
37.389	0.329	0.737	-0.8216	0.329
37.492	0.33	0.739	-0.8236	0.33
37.604	0.332	0.742	-0.8259	0.332
37.713	0.333	0.743	-0.8269	0.333
37.819	0.335	0.745	-0.8289	0.335
37.93	0.336	0.747	-0.8309	0.336
38.044	0.337	0.749	-0.8333	0.337
38.147	0.339	0.75	-0.8342	0.339
38.258	0.341	0.752	-0.8363	0.341
38.367	0.342	0.754	-0.8382	0.342
38.48	0.344	0.756	-0.8403	0.344
38.588	0.346	0.757	-0.8414	0.346
38.693	0.348	0.759	-0.8437	0.348
38.802	0.349	0.761	-0.8457	0.349
38.913	0.35	0.763	-0.8476	0.35
39.026	0.353	0.764	-0.8486	0.353
39.136	0.355	0.767	-0.851	0.355
39.241	0.355	0.768	-0.8529	0.355
39.352	0.357	0.77	-0.8549	0.357
39.46	0.359	0.772	-0.856	0.359
39.567	0.361	0.773	-0.8579	0.361
39.679	0.362	0.776	-0.8603	0.362
39.788	0.363	0.778	-0.8623	0.363
39.899	0.365	0.779	-0.8633	0.365
40.007	0.367	0.781	-0.8652	0.367
40.112	0.368	0.783	-0.8676	0.368
40.222	0.37	0.785	-0.8695	0.37
40.331	0.372	0.786	-0.8706	0.372
40.442	0.373	0.788	-0.8726	0.373
40.55	0.375	0.79	-0.8749	0.375
40.664	0.376	0.793	-0.877	0.376
40.772	0.378	0.793	-0.8779	0.378
40.88	0.38	0.795	-0.8799	0.38
40.986	0.381	0.798	-0.882	0.381
41.097	0.383	0.8	-0.8843	0.383
41.21	0.385	0.801	-0.8852	0.385
41.32	0.387	0.803	-0.8872	0.387
41.425	0.388	0.805	-0.8892	0.388
41.535	0.39	0.807	-0.8912	0.39
41.646	0.392	0.808	-0.8925	0.392
41.756	0.394	0.81	-0.8945	0.394
41.861	0.395	0.812	-0.8966	0.395
41.973	0.397	0.814	-0.8986	0.397
42.081	0.399	0.815	-0.8996	0.399
42.189	0.401	0.818	-0.9019	0.401
42.297	0.403	0.82	-0.9039	0.403
42.411	0.404	0.821	-0.9059	0.404
42.515	0.406	0.822	-0.9068	0.406
42.626	0.407	0.825	-0.9093	0.407
42.735	0.409	0.827	-0.9113	0.409
42.848	0.41	0.829	-0.9132	0.41
42.951	0.411	0.83	-0.9142	0.411
43.065	0.412	0.832	-0.9162	0.412
43.17	0.413	0.834	-0.9186	0.413
43.281	0.414	0.836	-0.9206	0.414
43.394	0.415	0.837	-0.9216	0.415
43.497	0.416	0.839	-0.9236	0.416
43.611	0.417	0.841	-0.9259	0.417
43.718	0.418	0.843	-0.9278	0.418
43.828	0.419	0.844	-0.9289	0.419
43.934	0.42	0.846	-0.9309	0.42
44.045	0.421	0.848	-0.9328	0.421
44.157	0.422	0.851	-0.9352	0.422
44.265	0.423	0.852	-0.9363	0.423
44.373	0.424	0.854	-0.9383	0.424
44.481	0.425	0.856	-0.9403	0.425
44.595	0.426	0.858	-0.9423	0.426
44.701	0.427	0.859	-0.9435	0.427
44.81	0.427	0.861	-0.9455	0.427
44.919	0.428	0.863	-0.9475	0.428
45.026	0.429	0.865	-0.9496	0.429
45.135	0.43	0.866	-0.9509	0.43
45.249	0.43	0.868	-0.9529	0.43
45.354	0.431	0.871	-0.955	0.431
45.465	0.432	0.872	-0.9569	0.432
45.577	0.433	0.873	-0.9579	0.433
45.687	0.434	0.876	-0.9602	0.434
45.79	0.435	0.878	-0.9622	0.435
45.904	0.436	0.88	-0.9642	0.436
46.012	0.437	0.881	-0.9652	0.437
46.118	0.438	0.883	-0.9672	0.438
46.229	0.439	0.885	-0.9695	0.439
46.341	0.44	0.887	-0.9715	0.44
46.449	0.44	0.888	-0.9726	0.44
46.557	0.441	0.89	-0.9745	0.441
46.664	0.442	0.892	-0.9768	0.442
46.778	0.443	0.894	-0.9788	0.443
46.885	0.444	0.895	-0.9798	0.444
46.996	0.444	0.897	-0.9818	0.444
47.102	0.445	0.899	-0.9838	0.445
47.216	0.446	0.902	-0.9861	0.446
47.319	0.447	0.903	-0.9871	0.447
47.433	0.447	0.905	-0.9892	0.447
47.538	0.448	0.907	-0.9911	0.448
47.647	0.449	0.909	-0.9932	0.449
47.756	0.45	0.91	-0.9945	0.45
47.866	0.451	0.912	-0.9965	0.451
47.974	0.452	0.914	-0.9985	0.452
48.088	0.453	0.916	-1.0005	0.453
48.196	0.455	0.917	-1.0015	0.455
48.302	0.456	0.919	-1.0038	0.456
48.413	0.457	0.921	-1.0059	0.457
48.525	0.458	0.923	-1.0078	0.458
48.632	0.46	0.924	-1.0088	0.46
48.742	0.46	0.927	-1.0111	0.46
48.85	0.462	0.929	-1.0132	0.462
48.957	0.463	0.931	-1.0152	0.463
49.071	0.465	0.932	-1.0162	0.465
49.179	0.466	0.934	-1.0185	0.466
49.285	0.467	0.936	-1.0205	0.467
49.399	0.468	0.938	-1.0225	0.468
49.509	0.469	0.939	-1.0235	0.469
49.612	0.47	0.941	-1.0254	0.47
49.721	0.471	0.943	-1.0278	0.471
49.835	0.472	0.945	-1.0298	0.472
49.94	0.473	0.946	-1.0308	0.473
50.054	0.474	0.948	-1.0328	0.474
50.159	0.475	0.95	-1.0348	0.475
50.27	0.477	0.953	-1.0371	0.477
50.379	0.478	0.954	-1.0381	0.478
50.492	0.479	0.956	-1.0401	0.479
50.597	0.48	0.958	-1.042	0.48
50.707	0.482	0.96	-1.0445	0.482
50.818	0.484	0.961	-1.0454	0.484
50.925	0.484	0.963	-1.0476	0.484
51.033	0.486	0.965	-1.0494	0.486
51.147	0.487	0.967	-1.0515	0.487
51.255	0.489	0.968	-1.0524	0.489
51.363	0.489	0.97	-1.0547	0.489
51.469	0.49	0.972	-1.0568	0.49
51.583	0.492	0.974	-1.0588	0.492
51.687	0.493	0.975	-1.0597	0.493
51.801	0.494	0.978	-1.0621	0.494
51.905	0.495	0.98	-1.0642	0.495
52.019	0.496	0.982	-1.0661	0.496
52.129	0.497	0.983	-1.0671	0.497
52.239	0.498	0.985	-1.0691	0.498
52.344	0.499	0.987	-1.0715	0.499
52.455	0.501	0.989	-1.0735	0.501
52.563	0.502	0.99	-1.0745	0.502
52.676	0.503	0.992	-1.0764	0.503
52.781	0.504	0.994	-1.0788	0.504
52.889	0.506	0.996	-1.0808	0.506
53.003	0.508	0.997	-1.0818	0.508
53.111	0.508	0.999	-1.0837	0.508
53.219	0.51	1.002	-1.0861	0.51
53.326	0.512	1.004	-1.0884	0.512
53.435	0.514	1.006	-1.0904	0.514
53.549	0.515	1.008	-1.0928	0.515
53.655	0.517	1.009	-1.0938	0.517
53.768	0.52	1.011	-1.0957	0.52
53.878	0.523	1.013	-1.0977	0.523
53.983	0.524	1.016	-1.1001	0.524
54.092	0.527	1.017	-1.1011	0.527
54.203	0.529	1.019	-1.1031	0.529
54.313	0.532	1.021	-1.105	0.532
54.423	0.534	1.023	-1.107	0.534
54.528	0.537	1.024	-1.1084	0.537
54.639	0.54	1.026	-1.1103	0.54
54.746	0.543	1.028	-1.1124	0.543
54.855	0.545	1.03	-1.1145	0.545
54.964	0.548	1.031	-1.1158	0.548
55.076	0.551	1.033	-1.1178	0.551
55.187	0.554	1.035	-1.1198	0.554
55.295	0.556	1.037	-1.1218	0.556
55.403	0.56	1.038	-1.1228	0.56
55.51	0.563	1.041	-1.125	0.563
55.619	0.566	1.043	-1.1271	0.566
55.733	0.567	1.045	-1.1291	0.567
55.906	0.571	1.046	-1.13	0.571
56.011	0.574	1.048	-1.132	0.574
56.12	0.577	1.05	-1.1344	0.577
56.231	0.578	1.052	-1.1364	0.578
56.341	0.581	1.053	-1.1374	0.581
56.451	0.586	1.055	-1.1394	0.586
56.556	0.589	1.057	-1.1414	0.589
56.667	0.59	1.059	-1.1437	0.59
56.776	0.594	1.06	-1.1446	0.594
56.888	0.597	1.062	-1.1467	0.597
56.992	0.601	1.064	-1.1486	0.601
57.104	0.603	1.067	-1.151	0.603
57.215	0.606	1.068	-1.152	0.606
57.323	0.609	1.07	-1.154	0.609
57.428	0.613	1.072	-1.1561	0.613
57.543	0.615	1.074	-1.158	0.615
57.651	0.619	1.076	-1.1603	0.619
57.759	0.622	1.078	-1.1623	0.622
57.865	0.626	1.08	-1.1643	0.626
57.98	0.628	1.081	-1.1653	0.628
58.088	0.632	1.083	-1.1677	0.632
58.196	0.635	1.085	-1.1697	0.635
58.302	0.639	1.087	-1.1717	0.639
58.416	0.64	1.088	-1.1727	0.64
58.526	0.645	1.09	-1.1747	0.645
58.634	0.649	1.093	-1.177	0.649
58.739	0.653	1.095	-1.179	0.653
58.85	0.655	1.096	-1.18	0.655
58.963	0.66	1.098	-1.182	0.66
59.072	0.664	1.1	-1.1843	0.664
59.177	0.668	1.102	-1.1863	0.668
59.288	0.67	1.103	-1.1873	0.67
59.399	0.673	1.105	-1.1893	0.673
59.509	0.678	1.107	-1.1913	0.678
59.614	0.682	1.109	-1.1936	0.682
59.726	0.684	1.11	-1.1947	0.684
59.834	0.688	1.112	-1.1966	0.688
59.944	0.693	1.114	-1.1986	0.693
60.049	0.697	1.116	-1.2009	0.697
60.205	0.699	1.117	-1.2019	0.699
60.315	0.703	1.119	-1.2039	0.703
60.426	0.707	1.121	-1.2059	0.707
60.537	0.711	1.124	-1.208	0.711
60.645	0.714	1.125	-1.2093	0.714
60.751	0.718	1.127	-1.2114	0.718
60.86	0.722	1.129	-1.2133	0.722
60.975	0.726	1.131	-1.2153	0.726
61.082	0.729	1.132	-1.2163	0.729
61.19	0.734	1.134	-1.2186	0.734
61.298	0.738	1.136	-1.2206	0.738
61.412	0.742	1.138	-1.2226	0.742
61.52	0.745	1.139	-1.2236	0.745
61.628	0.749	1.141	-1.2256	0.749
61.734	0.753	1.144	-1.228	0.753
61.849	0.757	1.146	-1.23	0.757
61.957	0.759	1.147	-1.231	0.759
62.064	0.764	1.149	-1.233	0.764
62.173	0.768	1.151	-1.2352	0.768
62.284	0.773	1.153	-1.2373	0.773
62.394	0.775	1.154	-1.2383	0.775
62.504	0.78	1.156	-1.2403	0.78
62.609	0.784	1.158	-1.2423	0.784
62.72	0.789	1.16	-1.2445	0.789
62.829	0.791	1.161	-1.2456	0.791
62.94	0.795	1.163	-1.2475	0.795
63.045	0.8	1.165	-1.2496	0.8
63.157	0.805	1.167	-1.2519	0.805
63.265	0.809	1.169	-1.253	0.809
63.376	0.813	1.17	-1.2549	0.813
63.481	0.818	1.172	-1.2569	0.818
63.595	0.823	1.175	-1.2592	0.823
63.703	0.825	1.176	-1.2602	0.825
63.809	0.829	1.178	-1.2622	0.829
63.918	0.834	1.18	-1.2642	0.834
64.032	0.838	1.182	-1.2662	0.838
64.141	0.84	1.183	-1.2672	0.84
64.249	0.845	1.185	-1.2695	0.845
64.357	0.849	1.187	-1.2716	0.849
64.468	0.854	1.189	-1.2736	0.854
64.578	0.856	1.19	-1.2745	0.856
64.688	0.861	1.192	-1.2766	0.861
64.793	0.865	1.194	-1.2789	0.865
64.903	0.87	1.196	-1.2809	0.87
65.013	0.872	1.197	-1.2819	0.872
65.124	0.877	1.199	-1.2839	0.877
65.229	0.881	1.202	-1.2863	0.881
65.341	0.886	1.204	-1.2882	0.886
65.449	0.888	1.205	-1.2893	0.888
65.56	0.893	1.207	-1.2913	0.893
65.665	0.897	1.209	-1.2936	0.897
65.779	0.901	1.211	-1.2955	0.901
65.886	0.903	1.212	-1.2966	0.903
65.997	0.908	1.214	-1.2985	0.908
66.104	0.913	1.216	-1.3005	0.913
66.211	0.917	1.218	-1.3029	0.917
66.32	0.92	1.219	-1.3038	0.92
66.434	0.924	1.221	-1.3059	0.924
66.539	0.929	1.223	-1.3079	0.929
66.65	0.934	1.225	-1.3099	0.934
66.763	0.936	1.227	-1.3112	0.936
66.871	0.941	1.229	-1.3131	0.941
66.976	0.946	1.231	-1.3151	0.946
67.084	0.952	1.233	-1.3171	0.952
67.196	0.954	1.234	-1.3181	0.954
67.309	0.959	1.236	-1.3205	0.959
67.414	0.964	1.238	-1.3225	0.964
67.526	0.97	1.24	-1.3245	0.97
67.634	0.972	1.241	-1.3255	0.972
67.742	0.977	1.243	-1.3278	0.977
67.85	0.983	1.245	-1.3299	0.983
67.958	0.988	1.247	-1.3319	0.988
68.072	0.991	1.248	-1.3328	0.991
68.181	0.996	1.25	-1.3348	0.996
68.287	1.001	1.253	-1.3372	1.001
68.401	1.006	1.255	-1.3392	1.006
68.504	1.008	1.256	-1.3402	1.008
68.618	1.014	1.258	-1.3422	1.014
68.723	1.019	1.26	-1.3441	1.019
68.834	1.023	1.262	-1.3465	1.023
68.941	1.023	1.263	-1.3476	1.023
69.055	1.026	1.265	-1.3495	1.026
69.159	1.028	1.267	-1.3515	1.028
69.27	1.031	1.269	-1.3538	1.031
69.382	1.032	1.27	-1.3548	1.032
69.492	1.035	1.272	-1.3568	1.035
69.597	1.036	1.274	-1.3588	1.036
69.709	1.039	1.277	-1.3611	1.039
69.817	1.04	1.278	-1.3622	1.04
69.926	1.042	1.28	-1.3642	1.042
70.035	1.044	1.282	-1.3661	1.044
70.148	1.047	1.284	-1.3681	1.047
70.256	1.048	1.285	-1.3691	1.048
70.364	1.051	1.287	-1.3714	1.051
70.47	1.053	1.289	-1.3734	1.053
70.581	1.055	1.291	-1.3755	1.055
70.694	1.058	1.292	-1.3765	1.058
70.802	1.06	1.294	-1.3788	1.06
70.907	1.06	1.296	-1.3809	1.06
71.019	1.064	1.298	-1.3827	1.064
71.13	1.065	1.299	-1.3838	1.065
71.24	1.066	1.301	-1.3859	1.066
71.345	1.07	1.304	-1.3881	1.07
71.456	1.071	1.306	-1.3901	1.071
71.565	1.075	1.307	-1.3911	1.075
71.678	1.076	1.309	-1.3931	1.076
71.784	1.078	1.311	-1.3954	1.078
71.893	1.08	1.313	-1.3974	1.08
72.002	1.083	1.314	-1.3984	1.083
72.111	1.083	1.316	-1.4005	1.083
72.22	1.088	1.318	-1.4025	1.088
72.327	1.088	1.32	-1.4048	1.088
72.436	1.093	1.321	-1.4058	1.093
72.55	1.093	1.323	-1.4078	1.093
72.655	1.095	1.325	-1.4098	1.095
72.769	1.098	1.328	-1.4121	1.098
72.879	1.099	1.329	-1.4131	1.099
72.984	1.102	1.331	-1.4151	1.102
73.091	1.102	1.333	-1.4171	1.102
73.203	1.107	1.335	-1.4191	1.107
73.309	1.108	1.336	-1.4204	1.108
73.424	1.111	1.338	-1.4224	1.111
73.529	1.113	1.34	-1.4244	1.113
73.64	1.114	1.342	-1.4265	1.114
73.749	1.117	1.343	-1.4274	1.117
73.855	1.118	1.345	-1.4297	1.118
73.965	1.119	1.347	-1.4317	1.119
74.077	1.121	1.349	-1.4338	1.121
74.183	1.123	1.35	-1.4347	1.123
74.292	1.124	1.353	-1.437	1.124
74.403	1.127	1.355	-1.4391	1.127
74.517	1.128	1.357	-1.4412	1.128
74.62	1.128	1.358	-1.4421	1.128
74.731	1.131	1.36	-1.4441	1.131
74.84	1.133	1.362	-1.4463	1.133
74.947	1.134	1.364	-1.4484	1.134
75.058	1.137	1.365	-1.4493	1.137
75.169	1.138	1.367	-1.4514	1.138
75.275	1.14	1.369	-1.4534	1.14
75.386	1.142	1.371	-1.4559	1.142
75.499	1.143	1.372	-1.4567	1.143
75.609	1.145	1.374	-1.4588	1.145
75.714	1.148	1.376	-1.4607	1.148
75.825	1.15	1.379	-1.463	1.15
75.933	1.151	1.38	-1.464	1.151
76.045	1.155	1.382	-1.466	1.155
76.149	1.155	1.384	-1.468	1.155
76.261	1.159	1.386	-1.47	1.159
76.372	1.16	1.387	-1.4714	1.16
76.48	1.163	1.389	-1.4734	1.163
76.585	1.164	1.391	-1.4754	1.164
76.695	1.166	1.393	-1.4773	1.166
76.804	1.169	1.394	-1.4784	1.169
76.915	1.171	1.396	-1.4807	1.171
77.022	1.175	1.398	-1.4827	1.175
77.136	1.176	1.4	-1.4847	1.176
77.246	1.18	1.401	-1.4857	1.18
77.354	1.18	1.404	-1.488	1.18
77.459	1.182	1.406	-1.49	1.182
77.57	1.183	1.407	-1.4919	1.183
77.683	1.188	1.409	-1.493	1.188
77.786	1.188	1.411	-1.495	1.188
77.897	1.192	1.413	-1.4973	1.192
78.005	1.194	1.415	-1.4994	1.194
78.117	1.196	1.416	-1.5004	1.196
78.223	1.198	1.418	-1.5024	1.198
78.332	1.2	1.42	-1.5044	1.2
78.447	1.201	1.422	-1.5067	1.201
78.555	1.202	1.423	-1.5076	1.202
78.663	1.206	1.425	-1.5097	1.206
78.771	1.208	1.427	-1.5117	1.208
78.878	1.21	1.43	-1.514	1.21
78.992	1.212	1.431	-1.515	1.212
79.099	1.213	1.433	-1.517	1.213
79.206	1.216	1.435	-1.519	1.216
79.321	1.22	1.437	-1.521	1.22
79.424	1.221	1.438	-1.5222	1.221
79.538	1.223	1.44	-1.5243	1.223
79.643	1.226	1.443	-1.527	1.226
79.754	1.228	1.445	-1.5293	1.228
79.867	1.229	1.447	-1.5313	1.229
79.97	1.233	1.449	-1.5333	1.233
80.08	1.234	1.45	-1.5343	1.234
80.191	1.238	1.452	-1.5367	1.238
80.301	1.24	1.454	-1.5386	1.24
80.407	1.243	1.456	-1.5406	1.243
80.518	1.243	1.457	-1.5417	1.243
80.63	1.245	1.459	-1.5436	1.245
80.738	1.248	1.461	-1.5459	1.248
80.846	1.25	1.464	-1.548	1.25
80.954	1.254	1.465	-1.549	1.254
81.068	1.254	1.466	-1.5509	1.254
81.174	1.258	1.469	-1.5533	1.258
81.281	1.26	1.471	-1.5553	1.26
81.39	1.26	1.472	-1.5563	1.26
81.504	1.264	1.474	-1.5583	1.264
81.614	1.266	1.476	-1.5603	1.266
81.722	1.269	1.478	-1.5626	1.269
81.827	1.27	1.479	-1.5636	1.27
81.938	1.275	1.481	-1.5656	1.275
82.051	1.275	1.483	-1.5676	1.275
82.237	1.277	1.485	-1.5696	1.277
82.345	1.28	1.486	-1.5709	1.28
82.453	1.281	1.488	-1.5729	1.281
82.562	1.283	1.49	-1.5749	1.283
82.669	1.285	1.492	-1.5769	1.285
82.778	1.289	1.494	-1.5782	1.289
82.892	1.289	1.496	-1.5803	1.289
82.997	1.291	1.498	-1.5823	1.291
83.109	1.294	1.5	-1.5843	1.294
83.215	1.295	1.501	-1.5853	1.295
83.33	1.299	1.503	-1.5875	1.299
83.435	1.301	1.505	-1.5895	1.301
83.546	1.302	1.507	-1.5915	1.302
83.657	1.304	1.508	-1.5927	1.304
83.767	1.304	1.51	-1.5945	1.304
83.872	1.308	1.512	-1.5969	1.308
83.984	1.31	1.515	-1.599	1.31
84.089	1.313	1.515	-1.5999	1.313
84.2	1.317	1.518	-1.602	1.317
84.308	1.317	1.52	-1.6043	1.317
84.422	1.319	1.522	-1.6062	1.319
84.53	1.323	1.523	-1.6073	1.323
84.638	1.323	1.525	-1.6092	1.323
84.744	1.326	1.527	-1.6112	1.326
84.858	1.327	1.529	-1.6136	1.327
84.968	1.331	1.53	-1.6146	1.331
85.076	1.331	1.532	-1.6166	1.331
85.18	1.333	1.534	-1.6186	1.333
85.294	1.337	1.536	-1.6208	1.337
85.399	1.338	1.537	-1.6218	1.338
85.513	1.341	1.539	-1.6238	1.341
85.618	1.345	1.541	-1.6258	1.345
85.729	1.346	1.543	-1.6278	1.346
85.838	1.348	1.544	-1.6288	1.348
85.951	1.349	1.547	-1.6312	1.349
86.056	1.353	1.549	-1.6332	1.353
86.166	1.355	1.551	-1.6352	1.355
86.275	1.357	1.552	-1.6362	1.357
86.384	1.362	1.554	-1.6385	1.362
86.492	1.362	1.556	-1.6405	1.362
86.606	1.365	1.558	-1.6425	1.365
86.714	1.368	1.559	-1.6435	1.368
86.822	1.37	1.561	-1.6455	1.37
86.928	1.371	1.563	-1.6479	1.371
87.042	1.374	1.565	-1.6498	1.374
87.151	1.377	1.566	-1.6509	1.377
87.26	1.38	1.568	-1.6529	1.38
87.364	1.382	1.571	-1.6552	1.382
87.478	1.384	1.573	-1.6572	1.384
87.588	1.388	1.574	-1.6583	1.388
87.699	1.392	1.576	-1.6603	1.392
87.804	1.394	1.578	-1.6622	1.394
87.915	1.395	1.58	-1.6645	1.395
88.023	1.399	1.581	-1.6655	1.399
88.136	1.401	1.583	-1.6675	1.401
88.239	1.402	1.585	-1.6695	1.402
88.351	1.406	1.587	-1.6719	1.406
88.46	1.408	1.588	-1.6729	1.408
88.571	1.411	1.59	-1.6749	1.411
88.676	1.415	1.592	-1.6768	1.415
88.788	1.415	1.594	-1.6789	1.415
88.899	1.417	1.596	-1.6801	1.417
89.007	1.419	1.598	-1.682	1.419
89.112	1.421	1.6	-1.6841	1.421
89.222	1.425	1.602	-1.6862	1.425
89.334	1.425	1.603	-1.6871	1.425
89.444	1.429	1.605	-1.6895	1.429
89.55	1.431	1.607	-1.6915	1.431
89.664	1.432	1.609	-1.6935	1.432
89.774	1.435	1.61	-1.6945	1.435
89.879	1.438	1.612	-1.6965	1.438
89.988	1.439	1.614	-1.6988	1.439
90.099	1.442	1.616	-1.7008	1.442
90.21	1.443	1.617	-1.7018	1.443
90.319	1.445	1.619	-1.7038	1.445
90.425	1.447	1.622	-1.7061	1.447
90.536	1.45	1.624	-1.7081	1.45
90.644	1.451	1.625	-1.7091	1.451
90.75	1.455	1.627	-1.7111	1.455
90.861	1.456	1.629	-1.7132	1.456
90.973	1.457	1.631	-1.7155	1.457
91.081	1.46	1.632	-1.7165	1.46
91.187	1.464	1.634	-1.7185	1.464
91.296	1.464	1.636	-1.7204	1.464
91.406	1.467	1.638	-1.7228	1.467
91.518	1.467	1.639	-1.7238	1.467
91.626	1.47	1.641	-1.7258	1.47
91.735	1.473	1.643	-1.7278	1.473
91.842	1.475	1.645	-1.7298	1.475
91.958	1.476	1.647	-1.7311	1.476
92.063	1.479	1.649	-1.7331	1.479
92.172	1.48	1.651	-1.7351	1.48
92.281	1.482	1.653	-1.7371	1.482
92.393	1.484	1.654	-1.7381	1.484
92.503	1.487	1.656	-1.7404	1.487
92.608	1.489	1.658	-1.7424	1.489
92.719	1.489	1.66	-1.7444	1.489
92.83	1.491	1.661	-1.7454	1.491
92.94	1.492	1.663	-1.7477	1.492
93.045	1.494	1.665	-1.7498	1.494
93.157	1.498	1.667	-1.7518	1.498
93.265	1.499	1.668	-1.7527	1.499
93.374	1.5	1.67	-1.7548	1.5
93.48	1.502	1.673	-1.757	1.502
93.59	1.505	1.675	-1.759	1.505
93.701	1.506	1.676	-1.7601	1.506
93.812	1.509	1.678	-1.7621	1.509
93.918	1.512	1.68	-1.764	1.512
94.032	1.513	1.682	-1.7665	1.513
94.135	1.514	1.683	-1.7675	1.514
94.248	1.516	1.685	-1.7694	1.516
94.355	1.518	1.687	-1.7715	1.518
94.463	1.522	1.689	-1.7737	1.522
94.572	1.523	1.69	-1.7747	1.523
94.682	1.525	1.692	-1.7767	1.525
94.793	1.527	1.694	-1.7787	1.527
94.904	1.53	1.696	-1.7807	1.53
95.012	1.532	1.698	-1.7821	1.532
95.118	1.534	1.7	-1.7841	1.534
95.229	1.537	1.702	-1.786	1.537
95.337	1.538	1.704	-1.788	1.538
95.451	1.539	1.705	-1.789	1.539
95.557	1.541	1.707	-1.7914	1.541
95.665	1.542	1.709	-1.7934	1.542
95.779	1.545	1.711	-1.7954	1.545
95.887	1.548	1.712	-1.7964	1.548
95.995	1.548	1.714	-1.7987	1.548
96.101	1.551	1.716	-1.8007	1.551
96.215	1.554	1.718	-1.8027	1.554
96.319	1.555	1.719	-1.8036	1.555
96.431	1.557	1.721	-1.8056	1.557
96.538	1.56	1.724	-1.808	1.56
96.649	1.562	1.726	-1.8102	1.562
96.762	1.563	1.727	-1.811	1.563
96.865	1.565	1.729	-1.813	1.565
96.976	1.567	1.731	-1.8154	1.567
97.087	1.568	1.733	-1.8173	1.568
97.198	1.572	1.734	-1.8183	1.572
97.308	1.574	1.736	-1.8204	1.574
97.411	1.575	1.738	-1.8224	1.575
97.524	1.578	1.741	-1.825	1.578
97.632	1.582	1.743	-1.827	1.582
97.743	1.582	1.745	-1.829	1.582
97.848	1.586	1.747	-1.8309	1.586
97.962	1.588	1.748	-1.832	1.588
98.07	1.59	1.75	-1.834	1.59
98.178	1.592	1.752	-1.8364	1.592
98.285	1.595	1.754	-1.8383	1.595
98.399	1.596	1.755	-1.8394	1.596
98.509	1.6	1.757	-1.8413	1.6
98.617	1.602	1.759	-1.8437	1.602
98.722	1.602	1.761	-1.8456	1.602
98.833	1.607	1.762	-1.8466	1.607
98.946	1.611	1.764	-1.8486	1.611
99.049	1.612	1.766	-1.8506	1.612
99.16	1.615	1.769	-1.853	1.615
99.271	1.619	1.769	-1.8539	1.619
99.382	1.62	1.771	-1.8559	1.62
99.486	1.621	1.773	-1.8579	1.621
99.595	1.625	1.776	-1.8603	1.625
99.704	1.628	1.777	-1.8614	1.628
99.818	1.629	1.779	-1.8634	1.629
99.926	1.633	1.781	-1.8654	1.633
100.094	1.635	1.783	-1.8676	1.635
100.208	1.636	1.784	-1.8686	1.636
100.314	1.639	1.786	-1.8707	1.639
100.424	1.641	1.788	-1.8725	1.641
100.531	1.643	1.79	-1.8746	1.643
100.643	1.647	1.791	-1.8756	1.647
100.754	1.648	1.794	-1.878	1.648
100.86	1.649	1.796	-1.88	1.649
100.974	1.654	1.798	-1.882	1.654
101.077	1.655	1.799	-1.883	1.655
101.191	1.658	1.801	-1.8853	1.658
101.296	1.662	1.803	-1.8873	1.662
101.407	1.663	1.805	-1.8893	1.663
101.514	1.664	1.806	-1.8903	1.664
101.628	1.667	1.808	-1.8923	1.667
101.733	1.668	1.81	-1.8946	1.668
101.844	1.673	1.812	-1.8965	1.673
101.953	1.675	1.813	-1.8976	1.675
102.066	1.677	1.815	-1.8996	1.677
102.171	1.679	1.818	-1.9019	1.679
102.283	1.682	1.82	-1.9039	1.682
102.391	1.682	1.821	-1.9049	1.682
102.499	1.685	1.822	-1.9069	1.685
102.608	1.688	1.824	-1.9088	1.688
102.715	1.689	1.827	-1.9112	1.689
102.829	1.689	1.828	-1.9122	1.689
102.937	1.692	1.83	-1.9142	1.692
103.043	1.693	1.832	-1.9162	1.693
103.157	1.695	1.834	-1.9183	1.695
103.267	1.697	1.835	-1.9196	1.697
103.373	1.699	1.837	-1.9216	1.699
103.479	1.701	1.839	-1.9236	1.701
103.589	1.702	1.841	-1.9256	1.702
103.698	1.705	1.842	-1.9268	1.705
103.812	1.707	1.844	-1.9289	1.707
103.917	1.709	1.846	-1.9309	1.709
104.028	1.709	1.848	-1.9329	1.709
104.137	1.712	1.849	-1.9339	1.712
104.25	1.714	1.852	-1.9363	1.714
104.355	1.716	1.854	-1.9383	1.716
104.462	1.716	1.856	-1.9403	1.716
104.576	1.718	1.857	-1.9413	1.718
104.68	1.72	1.859	-1.9436	1.72
104.791	1.72	1.861	-1.9456	1.72
104.905	1.723	1.863	-1.9475	1.723
105.008	1.725	1.864	-1.9485	1.725
105.123	1.726	1.866	-1.9506	1.726
105.229	1.727	1.868	-1.9529	1.727
105.343	1.729	1.87	-1.9548	1.729
105.446	1.732	1.871	-1.9559	1.732
105.557	1.735	1.873	-1.9579	1.735
105.664	1.736	1.875	-1.9599	1.736
105.778	1.737	1.878	-1.9622	1.737
105.888	1.739	1.879	-1.9632	1.739
105.998	1.743	1.881	-1.9651	1.743
106.103	1.743	1.883	-1.9671	1.743
106.214	1.746	1.885	-1.9695	1.746
106.322	1.747	1.886	-1.9706	1.747
106.429	1.748	1.888	-1.9725	1.748
106.538	1.751	1.89	-1.9745	1.751
106.65	1.755	1.892	-1.9766	1.755
106.761	1.755	1.893	-1.9778	1.755
106.869	1.759	1.895	-1.9798	1.759
106.977	1.761	1.897	-1.9818	1.761
107.084	1.762	1.899	-1.9838	1.762
107.193	1.765	1.901	-1.9852	1.765
107.307	1.769	1.903	-1.9872	1.769
107.412	1.771	1.905	-1.9892	1.771
107.526	1.773	1.907	-1.9912	1.773
107.636	1.774	1.908	-1.9922	1.774
107.741	1.775	1.91	-1.9942	1.775
107.85	1.778	1.912	-1.9965	1.778
107.961	1.782	1.914	-1.9985	1.782
108.071	1.782	1.915	-1.9996	1.782
108.181	1.786	1.917	-2.0015	1.786
108.286	1.788	1.919	-2.0038	1.788
108.397	1.79	1.921	-2.0058	1.79
108.508	1.792	1.922	-2.0068	1.792
108.613	1.795	1.924	-2.0088	1.795
108.722	1.798	1.927	-2.0112	1.798
108.834	1.8	1.929	-2.0132	1.8
108.945	1.802	1.93	-2.0142	1.802
109.053	1.802	1.932	-2.0162	1.802
109.158	1.807	1.934	-2.0182	1.807
109.268	1.809	1.936	-2.0204	1.809
109.377	1.811	1.937	-2.0215	1.811
109.488	1.815	1.939	-2.0234	1.815
109.595	1.816	1.941	-2.0254	1.816
109.709	1.817	1.943	-2.0275	1.817
109.819	1.822	1.944	-2.0288	1.822
109.927	1.824	1.946	-2.0308	1.824
110.032	1.827	1.948	-2.0328	1.827
110.143	1.829	1.95	-2.0349	1.829
110.256	1.831	1.951	-2.0358	1.831
110.366	1.833	1.954	-2.0381	1.833
110.471	1.837	1.956	-2.0402	1.837
110.581	1.838	1.958	-2.0422	1.838
110.688	1.842	1.959	-2.0431	1.842
110.797	1.844	1.961	-2.0455	1.844
110.909	1.846	1.963	-2.0475	1.846
111.018	1.848	1.965	-2.0494	1.848
111.129	1.852	1.966	-2.0505	1.852
111.237	1.852	1.968	-2.0525	1.852
111.342	1.856	1.97	-2.0548	1.856
111.452	1.856	1.972	-2.0568	1.856
111.561	1.861	1.973	-2.0578	1.861
111.672	1.863	1.975	-2.0597	1.863
111.779	1.864	1.978	-2.0621	1.864
111.89	1.867	1.98	-2.0641	1.867
112.003	1.871	1.981	-2.0651	1.871
112.111	1.871	1.983	-2.0671	1.871
112.216	1.875	1.985	-2.0691	1.875
112.327	1.877	1.987	-2.0715	1.877
112.44	1.879	1.988	-2.0725	1.879
112.544	1.881	1.99	-2.0744	1.881
112.654	1.883	1.992	-2.0764	1.883
112.764	1.885	1.994	-2.0787	1.885
112.876	1.89	1.995	-2.0798	1.89
112.986	1.891	1.997	-2.0818	1.891
113.091	1.892	1.999	-2.0837	1.892
113.203	1.896	2.001	-2.0858	1.896
113.311	1.898	2.004	-2.0881	1.898
113.419	1.9	2.006	-2.0901	1.9
113.528	1.904	2.008	-2.0921	1.904
113.641	1.905	2.01	-2.0941	1.905
113.747	1.906	2.011	-2.0952	1.906
113.858	1.908	2.013	-2.0974	1.908
113.964	1.911	2.015	-2.0994	1.911
114.078	1.915	2.017	-2.1014	1.915
114.181	1.915	2.018	-2.1024	1.915
114.295	1.919	2.02	-2.1044	1.919
114.4	1.921	2.022	-2.1067	1.921
114.509	1.924	2.024	-2.1088	1.924
114.624	1.926	2.025	-2.1098	1.926
114.727	1.929	2.027	-2.1117	1.929
114.838	1.931	2.03	-2.114	1.931
114.949	1.933	2.032	-2.116	1.933
115.06	1.935	2.033	-2.117	1.935
115.17	1.936	2.035	-2.1189	1.936
115.275	1.939	2.037	-2.1213	1.939
115.387	1.942	2.039	-2.1234	1.942
115.495	1.943	2.04	-2.1244	1.943
115.603	1.947	2.042	-2.1264	1.947
115.71	1.949	2.044	-2.1284	1.949
115.885	1.95	2.046	-2.1307	1.95
115.996	1.953	2.047	-2.1317	1.953
116.106	1.957	2.049	-2.1337	1.957
116.211	1.957	2.051	-2.1357	1.957
116.323	1.96	2.054	-2.1381	1.96
116.431	1.961	2.055	-2.139	1.961
116.537	1.962	2.057	-2.141	1.962
116.648	1.966	2.059	-2.1431	1.966
116.755	1.971	2.061	-2.145	1.971
116.867	1.976	2.062	-2.146	1.976
116.978	1.978	2.064	-2.1484	1.978
117.084	1.982	2.066	-2.1504	1.982
117.198	1.986	2.068	-2.1524	1.986
117.301	1.991	2.069	-2.1534	1.991
117.415	1.993	2.071	-2.1557	1.993
117.52	1.997	2.073	-2.1577	1.997
117.631	2.001	2.076	-2.1601	2.001
117.738	2.004	2.078	-2.162	2.004
117.848	2.006	2.08	-2.1641	2.006
117.956	2.01	2.082	-2.1663	2.01
118.07	2.014	2.083	-2.1673	2.014
118.178	2.017	2.085	-2.1693	2.017
118.284	2.019	2.087	-2.1713	2.019
118.395	2.023	2.089	-2.1733	2.023
118.507	2.026	2.09	-2.1746	2.026
118.615	2.029	2.092	-2.1767	2.029
118.723	2.03	2.094	-2.1787	2.03
118.832	2.034	2.096	-2.1807	2.034
118.939	2.038	2.097	-2.1817	2.038
119.053	2.041	2.1	-2.1839	2.041
119.161	2.043	2.102	-2.186	2.043
119.267	2.046	2.104	-2.1883	2.046
119.381	2.05	2.106	-2.1903	2.05
119.491	2.053	2.108	-2.1923	2.053
119.597	2.055	2.11	-2.1946	2.055
119.706	2.058	2.111	-2.1957	2.058
119.813	2.061	2.113	-2.1977	2.061
119.922	2.065	2.115	-2.1996	2.065
120.036	2.066	2.118	-2.202	2.066
120.208	2.07	2.119	-2.203	2.07
120.318	2.073	2.121	-2.205	2.073
120.423	2.076	2.123	-2.207	2.076
120.532	2.078	2.125	-2.209	2.078
120.642	2.081	2.126	-2.2103	2.081
120.753	2.084	2.128	-2.2123	2.084
120.863	2.087	2.13	-2.2143	2.087
120.968	2.09	2.132	-2.2164	2.09
121.079	2.093	2.133	-2.2173	2.093
121.188	2.097	2.135	-2.2196	2.097
121.301	2.1	2.137	-2.2216	2.1
121.407	2.102	2.139	-2.2236	2.102
121.516	2.106	2.14	-2.2246	2.106
121.625	2.11	2.142	-2.2269	2.11
121.734	2.113	2.144	-2.2289	2.113
121.906	2.115	2.147	-2.231	2.115
122.017	2.119	2.147	-2.2319	2.119
122.125	2.122	2.15	-2.2342	2.122
122.233	2.126	2.152	-2.2362	2.126
122.34	2.128	2.154	-2.2382	2.128
122.449	2.131	2.155	-2.2392	2.131
122.563	2.135	2.157	-2.2412	2.135
122.668	2.138	2.159	-2.2435	2.138
122.783	2.14	2.161	-2.2456	2.14
122.892	2.143	2.162	-2.2466	2.143
123	2.146	2.164	-2.2486	2.146
123.105	2.15	2.166	-2.2506	2.15
123.219	2.151	2.169	-2.253	2.151
123.329	2.154	2.169	-2.2539	2.154
123.439	2.158	2.172	-2.2559	2.158
123.544	2.161	2.174	-2.2579	2.161
123.655	2.163	2.176	-2.2599	2.163
123.763	2.165	2.177	-2.2613	2.165
123.871	2.168	2.179	-2.2632	2.168
123.979	2.171	2.181	-2.2653	2.171
124.091	2.173	2.183	-2.2672	2.173
124.202	2.175	2.184	-2.2682	2.175
124.31	2.178	2.186	-2.2706	2.178
124.415	2.18	2.188	-2.2727	2.18
124.525	2.181	2.19	-2.2747	2.181
124.634	2.183	2.191	-2.2756	2.183
124.743	2.185	2.193	-2.2778	2.185
124.852	2.186	2.195	-2.2799	2.186
124.963	2.187	2.197	-2.2819	2.187
125.076	2.189	2.198	-2.2828	2.189
125.184	2.19	2.2	-2.2849	2.19
125.289	2.192	2.203	-2.2872	2.192
125.4	2.193	2.205	-2.2892	2.193
125.513	2.195	2.206	-2.2902	2.195
125.623	2.197	2.208	-2.2922	2.197
125.726	2.199	2.21	-2.2945	2.199
125.837	2.199	2.212	-2.2965	2.199
125.947	2.201	2.213	-2.2975	2.201
126.053	2.203	2.215	-2.2995	2.203
126.164	2.205	2.217	-2.3015	2.205
126.276	2.206	2.219	-2.3039	2.206
126.384	2.208	2.22	-2.3049	2.208
126.49	2.21	2.222	-2.3069	2.21
126.601	2.212	2.224	-2.3087	2.212
126.713	2.213	2.227	-2.3112	2.213
126.821	2.214	2.228	-2.3122	2.214
126.93	2.216	2.23	-2.3142	2.216
127.036	2.218	2.232	-2.3162	2.218
127.147	2.219	2.234	-2.3182	2.219
127.26	2.221	2.235	-2.3191	2.221
127.368	2.223	2.237	-2.3215	2.223
127.473	2.224	2.239	-2.3235	2.224
127.584	2.225	2.241	-2.3255	2.225
127.692	2.227	2.242	-2.3266	2.227
127.806	2.229	2.244	-2.3289	2.229
127.911	2.23	2.246	-2.3309	2.23
128.023	2.231	2.248	-2.3328	2.231
128.131	2.233	2.249	-2.3338	2.233
128.237	2.235	2.251	-2.3358	2.235
128.348	2.236	2.254	-2.3382	2.236
128.46	2.237	2.256	-2.3402	2.237
128.568	2.239	2.257	-2.3412	2.239
128.676	2.241	2.259	-2.3432	2.241
128.785	2.243	2.261	-2.3455	2.243
128.898	2.244	2.263	-2.3475	2.244
129.004	2.246	2.264	-2.3485	2.246
129.115	2.248	2.266	-2.3505	2.248
129.221	2.25	2.268	-2.3526	2.25
129.335	2.251	2.27	-2.3549	2.251
129.438	2.253	2.271	-2.3558	2.253
129.552	2.254	2.273	-2.3578	2.254
129.657	2.256	2.275	-2.3598	2.256
129.769	2.257	2.277	-2.3618	2.257
129.88	2.259	2.279	-2.3631	2.259
129.99	2.261	2.281	-2.3652	2.261
130.095	2.264	2.283	-2.3672	2.264
130.206	2.264	2.285	-2.3692	2.264
130.317	2.266	2.286	-2.3705	2.266
130.427	2.268	2.288	-2.3724	2.268
130.532	2.27	2.29	-2.3744	2.27
130.644	2.271	2.292	-2.3765	2.271
130.752	2.273	2.293	-2.3774	2.273
130.861	2.275	2.295	-2.3798	2.275
130.968	2.277	2.297	-2.3819	2.277
131.082	2.278	2.299	-2.3838	2.278
131.19	2.28	2.3	-2.3848	2.28
131.298	2.281	2.302	-2.3868	2.281
131.404	2.283	2.305	-2.3891	2.283
131.518	2.284	2.307	-2.391	2.284
131.628	2.286	2.308	-2.392	2.286
131.736	2.288	2.31	-2.3941	2.288
131.841	2.289	2.312	-2.3964	2.289
131.952	2.29	2.314	-2.3984	2.29
132.059	2.292	2.315	-2.3994	2.292
132.169	2.294	2.317	-2.4015	2.294
132.277	2.296	2.319	-2.4034	2.296
132.391	2.297	2.321	-2.4058	2.297
132.499	2.299	2.322	-2.4068	2.299
132.605	2.301	2.324	-2.4088	2.301
132.716	2.303	2.326	-2.4107	2.303
132.823	2.304	2.329	-2.4131	2.304
132.936	2.306	2.33	-2.4141	2.306
133.044	2.308	2.332	-2.4161	2.308
133.152	2.31	2.334	-2.418	2.31
133.266	2.311	2.336	-2.4201	2.311
133.374	2.313	2.337	-2.4215	2.313
133.482	2.314	2.339	-2.4235	2.314
133.588	2.317	2.341	-2.4255	2.317
133.702	2.318	2.343	-2.4275	2.318
133.811	2.32	2.344	-2.4285	2.32
133.918	2.322	2.346	-2.4307	2.322
134.025	2.325	2.348	-2.4327	2.325
134.136	2.326	2.35	-2.4347	2.326
134.249	2.329	2.351	-2.4358	2.329
134.358	2.331	2.353	-2.4377	2.331
134.463	2.334	2.356	-2.44	2.334
134.574	2.335	2.358	-2.442	2.335
134.685	2.337	2.359	-2.4431	2.337
134.79	2.34	2.361	-2.445	2.34
134.899	2.342	2.363	-2.4474	2.342
135.011	2.343	2.365	-2.4493	2.343
135.119	2.346	2.366	-2.4503	2.346
135.23	2.348	2.368	-2.4523	2.348
135.335	2.35	2.37	-2.4547	2.35
135.449	2.351	2.372	-2.4567	2.351
135.557	2.353	2.373	-2.4576	2.353
135.665	2.356	2.375	-2.4597	2.356
135.774	2.358	2.377	-2.4617	2.358
135.886	2.358	2.38	-2.464	2.358
135.99	2.36	2.381	-2.465	2.36
136.104	2.362	2.383	-2.467	2.362
136.209	2.365	2.385	-2.4691	2.365
136.32	2.366	2.387	-2.4713	2.366
136.433	2.368	2.388	-2.4723	2.368
136.536	2.37	2.39	-2.4744	2.37
136.647	2.372	2.392	-2.4764	2.372
136.758	2.373	2.394	-2.4784	2.373
136.866	2.375	2.395	-2.4794	2.375
136.978	2.376	2.397	-2.4818	2.376
137.083	2.378	2.399	-2.4837	2.378
137.195	2.379	2.401	-2.4857	2.379
137.303	2.381	2.402	-2.4867	2.381
137.414	2.383	2.405	-2.489	2.383
137.519	2.385	2.407	-2.491	2.385
137.633	2.386	2.409	-2.493	2.386
137.741	2.387	2.41	-2.494	2.387
137.85	2.39	2.412	-2.496	2.39
137.959	2.392	2.414	-2.4983	2.392
138.065	2.393	2.416	-2.5003	2.393
138.174	2.394	2.417	-2.5014	2.394
138.288	2.397	2.419	-2.5033	2.397
138.393	2.399	2.421	-2.5056	2.399
138.504	2.4	2.423	-2.5076	2.4
138.617	2.401	2.424	-2.5086	2.401
138.72	2.403	2.426	-2.5106	2.403
138.831	2.406	2.428	-2.5126	2.406
138.938	2.407	2.431	-2.515	2.407
139.05	2.409	2.432	-2.516	2.409
139.162	2.41	2.434	-2.5181	2.41
139.267	2.412	2.436	-2.52	2.412
139.379	2.413	2.438	-2.522	2.413
139.487	2.415	2.439	-2.5233	2.415
139.598	2.417	2.441	-2.5253	2.417
139.703	2.418	2.444	-2.528	2.418
139.817	2.419	2.446	-2.53	2.419
139.925	2.42	2.448	-2.5321	2.42
140.035	2.422	2.45	-2.534	2.422
140.14	2.423	2.451	-2.5353	2.423
140.251	2.424	2.453	-2.5373	2.424
140.364	2.425	2.455	-2.5393	2.425
140.472	2.426	2.457	-2.5413	2.426
140.577	2.427	2.458	-2.5423	2.427
140.691	2.428	2.46	-2.5447	2.428
140.801	2.429	2.462	-2.5467	2.429
140.911	2.43	2.464	-2.5487	2.43
141.014	2.431	2.465	-2.5497	2.431
141.127	2.432	2.467	-2.5519	2.432
141.235	2.433	2.469	-2.5538	2.433
141.348	2.434	2.471	-2.5559	2.434
141.454	2.435	2.472	-2.5569	2.435
141.563	2.435	2.474	-2.5589	2.435
141.674	2.436	2.477	-2.5613	2.436
141.782	2.437	2.479	-2.5633	2.437
141.888	2.437	2.48	-2.5642	2.437
142.003	2.437	2.482	-2.5663	2.437
142.106	2.437	2.484	-2.5683	2.437
142.279	2.438	2.486	-2.5706	2.438
142.392	2.438	2.487	-2.5716	2.438
142.5	2.438	2.489	-2.5736	2.438
142.605	2.439	2.491	-2.5756	2.439
142.719	2.439	2.493	-2.5779	2.439
142.829	2.44	2.494	-2.5789	2.44
142.939	2.44	2.496	-2.5809	2.44
143.042	2.441	2.499	-2.583	2.441
143.155	2.442	2.501	-2.585	2.442
143.263	2.443	2.502	-2.5863	2.443
143.376	2.444	2.504	-2.5883	2.444
143.482	2.445	2.506	-2.5903	2.445
143.591	2.446	2.508	-2.5922	2.446
143.702	2.446	2.509	-2.5932	2.446
143.81	2.447	2.511	-2.5956	2.447
143.916	2.448	2.513	-2.5976	2.448
144.03	2.449	2.515	-2.5996	2.449
144.138	2.45	2.516	-2.6006	2.45
144.245	2.451	2.519	-2.603	2.451
144.354	2.452	2.52	-2.6049	2.452
144.461	2.453	2.522	-2.6069	2.453
144.577	2.455	2.523	-2.6079	2.455
144.682	2.455	2.525	-2.6099	2.455
144.791	2.457	2.528	-2.6122	2.457
144.902	2.458	2.53	-2.6142	2.458
145.012	2.46	2.531	-2.6152	2.46
145.122	2.46	2.533	-2.6172	2.46
145.228	2.462	2.535	-2.6195	2.462
145.339	2.463	2.537	-2.6216	2.463
145.447	2.464	2.538	-2.6225	2.464
145.553	2.465	2.54	-2.6246	2.465
145.664	2.465	2.542	-2.6266	2.465
145.776	2.447	2.544	-2.6288	2.447
145.884	2.431	2.545	-2.6298	2.431
145.99	2.424	2.547	-2.6318	2.424
146.099	2.409	2.549	-2.6339	2.409
146.214	2.397	2.551	-2.6358	2.397
146.322	2.385	2.553	-2.6372	2.385
146.43	2.379	2.555	-2.6393	2.379
146.536	2.361	2.557	-2.6413	2.361
146.647	2.355	2.559	-2.6433	2.355
146.76	2.355	2.56	-2.6442	2.355
146.868	2.355	2.562	-2.6465	2.355
146.973	2.355	2.564	-2.6485	2.355
147.085	2.355	2.566	-2.6505	2.355
147.191	2.354	2.567	-2.6515	2.354
147.306	2.354	2.569	-2.6539	2.354
147.411	2.354	2.571	-2.6559	2.354
147.522	2.354	2.573	-2.6578	2.354
147.631	2.354	2.574	-2.6588	2.354
147.737	2.353	2.577	-2.6612	2.353
147.848	2.353	2.579	-2.6631	2.353
147.96	2.352	2.581	-2.6652	2.352
148.065	2.352	2.582	-2.6662	2.352
148.176	2.351	2.584	-2.6681	2.351
148.285	2.351	2.586	-2.6705	2.351
148.392	2.35	2.588	-2.6725	2.35
148.506	2.35	2.589	-2.6735	2.35
148.614	2.35	2.591	-2.6755	2.35
148.72	2.348	2.593	-2.6775	2.348
148.834	2.348	2.595	-2.6798	2.348
148.944	2.348	2.596	-2.6809	2.348
149.05	2.347	2.598	-2.6829	2.347
149.157	2.347	2.6	-2.6849	2.347
149.269	2.345	2.602	-2.6869	2.345
149.375	2.345	2.604	-2.6881	2.345
149.485	2.344	2.606	-2.69	2.344
149.596	2.342	2.608	-2.6922	2.342
149.707	2.342	2.61	-2.6942	2.342
149.815	2.34	2.611	-2.6955	2.34
149.921	2.339	2.613	-2.6975	2.339
150.03	2.338	2.615	-2.6996	2.338
150.143	2.337	2.617	-2.7015	2.337
150.252	2.336	2.618	-2.7025	2.336
150.36	2.335	2.62	-2.7048	2.335
150.468	2.334	2.622	-2.7068	2.334
150.582	2.331	2.624	-2.7089	2.331
150.69	2.33	2.625	-2.7098	2.33
150.798	2.33	2.627	-2.7118	2.33
150.904	2.328	2.63	-2.7142	2.328
151.013	2.327	2.632	-2.7162	2.327
151.125	2.324	2.633	-2.7171	2.324
151.236	2.323	2.635	-2.7191	2.323
151.341	2.321	2.637	-2.7214	2.321
151.455	2.317	2.639	-2.7234	2.317
151.565	2.316	2.64	-2.7244	2.316
151.673	2.315	2.642	-2.7264	2.315
151.778	2.312	2.644	-2.7283	2.312
151.889	2.311	2.646	-2.7307	2.311
152.002	2.309	2.647	-2.7318	2.309
152.11	2.308	2.649	-2.7337	2.308
152.214	2.304	2.651	-2.7358	2.304
152.328	2.302	2.654	-2.7381	2.302
152.44	2.302	2.655	-2.7392	2.302
152.547	2.299	2.657	-2.7411	2.299
152.652	2.298	2.659	-2.7431	2.298
152.764	2.295	2.661	-2.7451	2.295
152.872	2.293	2.662	-2.7461	2.293
152.983	2.291	2.664	-2.7484	2.291
153.088	2.289	2.666	-2.7505	2.289
153.202	2.284	2.668	-2.7524	2.284
153.31	2.281	2.669	-2.7534	2.281
153.419	2.28	2.671	-2.7558	2.28
153.527	2.278	2.673	-2.7578	2.278
153.634	2.275	2.675	-2.7598	2.275
153.743	2.275	2.676	-2.7608	2.275
153.857	2.273	2.678	-2.7628	2.273
153.962	2.269	2.681	-2.765	2.269
154.073	2.265	2.683	-2.7671	2.265
154.185	2.262	2.684	-2.7681	2.262
154.29	2.26	2.686	-2.7701	2.26
154.398	2.26	2.688	-2.7723	2.26
154.512	2.258	2.69	-2.7744	2.258
154.62	2.254	2.691	-2.7754	2.254
154.726	2.249	2.693	-2.7774	2.249
154.837	2.249	2.695	-2.7794	2.249
154.949	2.245	2.697	-2.7817	2.245
155.057	2.243	2.698	-2.7827	2.243
155.163	2.243	2.7	-2.7847	2.243
155.274	2.238	2.702	-2.7867	2.238
155.386	2.235	2.705	-2.789	2.235
155.494	2.234	2.706	-2.7901	2.234
155.602	2.233	2.708	-2.7921	2.233
155.708	2.228	2.71	-2.7941	2.228
155.819	2.227	2.712	-2.796	2.227
155.932	2.226	2.713	-2.7973	2.226
156.04	2.221	2.715	-2.7993	2.221
156.145	2.22	2.717	-2.8014	2.22
156.259	2.214	2.719	-2.8034	2.214
156.369	2.207	2.72	-2.8044	2.207
156.479	2.202	2.722	-2.8067	2.202
156.584	2.195	2.724	-2.8087	2.195
156.695	2.19	2.726	-2.8107	2.19
156.803	2.189	2.727	-2.8117	2.189
156.916	2.186	2.73	-2.8141	2.186
157.022	2.176	2.732	-2.8161	2.176
157.131	2.175	2.734	-2.818	2.175
157.24	2.165	2.735	-2.819	2.165
157.35	2.165	2.737	-2.8213	2.165
157.458	2.156	2.739	-2.8233	2.156
157.566	2.152	2.741	-2.8253	2.152
157.675	2.151	2.742	-2.8262	2.151
157.789	2.147	2.744	-2.8283	2.147
157.895	2.142	2.746	-2.8303	2.142
158.009	2.137	2.748	-2.8327	2.137
158.112	2.132	2.749	-2.8337	2.132
158.224	2.126	2.751	-2.8357	2.126
158.33	2.123	2.753	-2.8377	2.123
158.444	2.119	2.755	-2.8399	2.119
158.554	2.118	2.757	-2.841	2.118
158.664	2.113	2.759	-2.843	2.113
158.769	2.111	2.761	-2.845	2.111
158.88	2.106	2.763	-2.847	2.106
158.988	2.101	2.764	-2.8483	2.101
159.101	2.096	2.766	-2.8503	2.096
159.207	2.092	2.768	-2.8524	2.092
159.318	2.088	2.77	-2.8544	2.088
159.426	2.088	2.771	-2.8554	2.088
159.534	2.083	2.773	-2.8577	2.083
159.642	2.079	2.775	-2.8597	2.079
159.756	2.075	2.777	-2.8617	2.075
159.859	2.069	2.778	-2.8626	2.069
159.97	2.065	2.78	-2.8646	2.065
160.079	2.061	2.783	-2.867	2.061
160.186	2.058	2.785	-2.869	2.058
160.3	2.056	2.786	-2.87	2.056
160.408	2.054	2.788	-2.872	2.054
160.514	2.048	2.79	-2.8743	2.048
160.625	2.046	2.792	-2.8763	2.046
160.738	2.04	2.793	-2.8772	2.04
160.848	2.037	2.795	-2.8793	2.037
160.953	2.032	2.797	-2.8816	2.032
161.064	2.028	2.799	-2.8836	2.028
161.172	2.027	2.8	-2.8846	2.027
161.278	2.022	2.802	-2.8866	2.022
161.389	2.02	2.804	-2.8886	2.02
161.501	2.012	2.807	-2.891	2.012
161.609	2.012	2.808	-2.892	2.012
161.715	2.004	2.81	-2.894	2.004
161.826	2.002	2.812	-2.896	2.002
161.94	1.999	2.814	-2.8979	1.999
162.043	1.993	2.815	-2.8994	1.993
162.154	1.992	2.817	-2.9013	1.992
162.262	1.988	2.819	-2.9032	1.988
162.376	1.986	2.821	-2.9053	1.986
162.484	1.98	2.822	-2.9063	1.98
162.592	1.978	2.824	-2.9086	1.978
162.698	1.974	2.826	-2.9106	1.974
162.809	1.972	2.828	-2.9127	1.972
162.922	1.966	2.829	-2.9137	1.966
163.032	1.964	2.831	-2.9159	1.964
163.137	1.96	2.833	-2.9179	1.96
163.246	1.959	2.835	-2.9199	1.959
163.356	1.951	2.836	-2.9209	1.951
163.462	1.951	2.838	-2.9229	1.951
163.573	1.948	2.841	-2.9253	1.948
163.685	1.944	2.843	-2.9273	1.944
163.793	1.939	2.844	-2.9283	1.939
163.901	1.936	2.846	-2.9303	1.936
164.009	1.932	2.848	-2.9325	1.932
164.123	1.931	2.85	-2.9346	1.931
164.229	1.924	2.851	-2.9354	1.924
164.338	1.924	2.853	-2.9375	1.924
164.445	1.921	2.855	-2.9395	1.921
164.559	1.916	2.857	-2.9419	1.916
164.669	1.914	2.858	-2.9429	1.914
164.777	1.908	2.86	-2.9449	1.908
164.882	1.907	2.862	-2.9469	1.907
164.993	1.904	2.864	-2.9488	1.904
165.106	1.901	2.866	-2.9502	1.901
165.209	1.898	2.868	-2.9522	1.898
165.321	1.896	2.87	-2.9542	1.896
165.432	1.893	2.872	-2.9562	1.893
165.54	1.887	2.873	-2.9576	1.887
165.646	1.886	2.875	-2.9596	1.886
165.757	1.881	2.877	-2.9616	1.881
165.869	1.879	2.879	-2.9636	1.879
165.977	1.879	2.88	-2.9646	1.879
166.085	1.875	2.883	-2.967	1.875
166.193	1.874	2.884	-2.9689	1.874
166.307	1.869	2.886	-2.9709	1.869
166.413	1.866	2.887	-2.9719	1.866
166.522	1.865	2.889	-2.9739	1.865
166.631	1.863	2.892	-2.9762	1.863
166.738	1.859	2.894	-2.9782	1.859
166.847	1.856	2.895	-2.9792	1.856
166.961	1.855	2.897	-2.9812	1.855
167.067	1.851	2.899	-2.9835	1.851
167.177	1.849	2.901	-2.9856	1.849
167.284	1.849	2.902	-2.9865	1.849
167.394	1.845	2.904	-2.9885	1.845
167.502	1.845	2.906	-2.9908	1.845
167.616	1.841	2.908	-2.9928	1.841
167.726	1.839	2.909	-2.9938	1.839
167.836	1.838	2.911	-2.9958	1.838
167.941	1.835	2.913	-2.9978	1.835
168.053	1.833	2.916	-3.0002	1.833
168.161	1.831	2.917	-3.0011	1.831
168.269	1.827	2.919	-3.0032	1.827
168.378	1.826	2.921	-3.0052	1.826
168.485	1.823	2.923	-3.0072	1.823
168.599	1.823	2.924	-3.0086	1.823
168.707	1.821	2.926	-3.0104	1.821
168.813	1.818	2.928	-3.0124	1.818
168.927	1.816	2.93	-3.0145	1.816
169.037	1.814	2.931	-3.0154	1.814
169.145	1.812	2.933	-3.0178	1.812
169.251	1.809	2.935	-3.0199	1.809
169.359	1.808	2.937	-3.0219	1.808
169.468	1.807	2.938	-3.0229	1.807
169.578	1.806	2.94	-3.0249	1.806
169.686	1.804	2.943	-3.0271	1.804
169.8	1.802	2.945	-3.0291	1.802
169.908	1.801	2.946	-3.0301	1.801
170.014	1.798	2.948	-3.0321	1.798
170.125	1.797	2.95	-3.0345	1.797
170.237	1.796	2.952	-3.0364	1.796
170.345	1.793	2.953	-3.0375	1.793
170.453	1.793	2.955	-3.0394	1.793
170.562	1.791	2.957	-3.0418	1.791
170.669	1.79	2.959	-3.0438	1.79
170.783	1.788	2.96	-3.0448	1.788
170.891	1.788	2.962	-3.0468	1.788
170.997	1.786	2.964	-3.0488	1.786
171.111	1.784	2.967	-3.0511	1.784
171.221	1.783	2.968	-3.0521	1.783
171.329	1.781	2.97	-3.0541	1.781
171.434	1.78	2.972	-3.0561	1.78
171.545	1.779	2.974	-3.0584	1.779
171.658	1.778	2.975	-3.0594	1.778
171.761	1.778	2.977	-3.0615	1.778
171.872	1.775	2.979	-3.0635	1.775
171.983	1.775	2.981	-3.0655	1.775
172.091	1.772	2.982	-3.0665	1.772
172.204	1.771	2.984	-3.0687	1.771
172.307	1.77	2.986	-3.0707	1.77
172.419	1.769	2.988	-3.0728	1.769
172.53	1.768	2.989	-3.0738	1.768
172.637	1.766	2.992	-3.0762	1.766
172.745	1.765	2.994	-3.0782	1.765
172.859	1.764	2.996	-3.0801	1.764
172.967	1.763	2.997	-3.0812	1.763
173.075	1.761	2.999	-3.0832	1.761
173.181	1.76	3.001	-3.0854	1.76
173.295	1.758	3.003	-3.0874	1.758
173.399	1.756	3.004	-3.0884	1.756
173.513	1.756	3.006	-3.0904	1.756
173.618	1.754	3.008	-3.0927	1.754
173.729	1.754	3.01	-3.0947	1.754
173.842	1.751	3.011	-3.0957	1.751
173.945	1.751	3.013	-3.0977	1.751
174.056	1.749	3.015	-3.0997	1.749
174.167	1.747	3.018	-3.1021	1.747
174.275	1.747	3.019	-3.1031	1.747
174.388	1.746	3.021	-3.105	1.746
174.491	1.744	3.023	-3.107	1.744
174.603	1.743	3.025	-3.1094	1.743
174.714	1.742	3.026	-3.1103	1.742
174.822	1.741	3.028	-3.1124	1.741
174.93	1.739	3.03	-3.1144	1.739
175.037	1.738	3.032	-3.1164	1.738
175.152	1.738	3.033	-3.1175	1.738
175.26	1.736	3.035	-3.1198	1.736
175.366	1.734	3.037	-3.1218	1.734
175.48	1.734	3.039	-3.1238	1.734
175.585	1.732	3.04	-3.1248	1.732
175.696	1.732	3.043	-3.1271	1.732
175.802	1.73	3.045	-3.1291	1.73
175.916	1.73	3.047	-3.1311	1.73
176.026	1.729	3.048	-3.1321	1.729
176.136	1.728	3.05	-3.1341	1.728
176.241	1.727	3.052	-3.1365	1.727
176.352	1.726	3.054	-3.1384	1.726
176.458	1.725	3.055	-3.1394	1.725
176.567	1.724	3.057	-3.1414	1.724
176.679	1.723	3.059	-3.1437	1.723
176.788	1.722	3.061	-3.1457	1.722
176.899	1.721	3.062	-3.1467	1.721
177.007	1.721	3.064	-3.1487	1.721
177.115	1.719	3.066	-3.1506	1.719
177.222	1.718	3.069	-3.153	1.718
177.331	1.717	3.07	-3.154	1.717
177.445	1.716	3.072	-3.156	1.716
177.55	1.715	3.074	-3.158	1.715
177.664	1.715	3.076	-3.1601	1.715
177.774	1.714	3.077	-3.1613	1.714
177.879	1.713	3.079	-3.1632	1.713
177.988	1.711	3.081	-3.1652	1.711
178.099	1.711	3.083	-3.1673	1.711
178.209	1.71	3.084	-3.1683	1.71
178.319	1.709	3.086	-3.1707	1.709
178.424	1.708	3.088	-3.1727	1.708
178.534	1.707	3.09	-3.1747	1.707
178.644	1.706	3.091	-3.1757	1.706
178.757	1.706	3.094	-3.178	1.706
178.863	1.704	3.096	-3.18	1.704
178.972	1.703	3.098	-3.182	1.703
179.083	1.703	3.099	-3.183	1.703
179.191	1.702	3.101	-3.1854	1.702
179.296	1.702	3.103	-3.1874	1.702
179.406	1.701	3.105	-3.1893	1.701
179.517	1.7	3.106	-3.1903	1.7
179.628	1.699	3.108	-3.1923	1.699
179.733	1.698	3.11	-3.1947	1.698
179.844	1.697	3.112	-3.1967	1.697
179.957	1.697	3.113	-3.1977	1.697
180.065	1.696	3.115	-3.1997	1.696
180.17	1.695	3.118	-3.202	1.695
180.281	1.694	3.12	-3.204	1.694
180.394	1.693	3.12	-3.2049	1.693
180.504	1.693	3.122	-3.2069	1.693
180.609	1.692	3.124	-3.2089	1.692
180.718	1.691	3.127	-3.2113	1.691
180.83	1.691	3.128	-3.2123	1.691
180.94	1.69	3.13	-3.2143	1.69
181.045	1.69	3.132	-3.2163	1.69
181.157	1.689	3.134	-3.2183	1.689
181.265	1.689	3.135	-3.2195	1.689
181.371	1.689	3.137	-3.2215	1.689
181.48	1.689	3.139	-3.2236	1.689
181.59	1.688	3.141	-3.2256	1.688
181.703	1.688	3.142	-3.2266	1.688
181.811	1.688	3.145	-3.229	1.688
181.917	1.687	3.147	-3.231	1.687
182.028	1.687	3.149	-3.233	1.687
182.141	1.687	3.15	-3.234	1.687
182.249	1.687	3.152	-3.2362	1.687
182.355	1.686	3.154	-3.2383	1.686
182.469	1.686	3.156	-3.2403	1.686
182.578	1.686	3.157	-3.2413	1.686
182.682	1.685	3.159	-3.2433	1.685
182.791	1.685	3.161	-3.2456	1.685
182.902	1.685	3.163	-3.2477	1.685
183.015	1.684	3.164	-3.2487	1.684
183.118	1.684	3.166	-3.2506	1.684
183.229	1.683	3.168	-3.2527	1.683
183.34	1.683	3.171	-3.2549	1.683
183.451	1.683	3.172	-3.2559	1.683
183.555	1.683	3.174	-3.2579	1.683
183.666	1.682	3.175	-3.2599	1.682
183.773	1.682	3.178	-3.2622	1.682
183.887	1.682	3.179	-3.2632	1.682
183.995	1.681	3.181	-3.2653	1.681
184.103	1.681	3.183	-3.2672	1.681
184.21	1.681	3.185	-3.2692	1.681
184.324	1.681	3.186	-3.2706	1.681
184.432	1.68	3.188	-3.2726	1.68
184.54	1.68	3.19	-3.2745	1.68
184.652	1.679	3.192	-3.2766	1.679
184.756	1.679	3.193	-3.2776	1.679
184.87	1.678	3.195	-3.2798	1.678
184.975	1.678	3.197	-3.2819	1.678
185.086	1.677	3.199	-3.2839	1.677
185.199	1.677	3.2	-3.2849	1.677
185.302	1.676	3.202	-3.2869	1.676
185.413	1.676	3.205	-3.2892	1.676
185.523	1.675	3.207	-3.2913	1.675
185.634	1.674	3.208	-3.2923	1.674
185.744	1.674	3.21	-3.2943	1.674
185.849	1.673	3.212	-3.2966	1.673
185.961	1.673	3.214	-3.2985	1.673
186.069	1.672	3.215	-3.2995	1.672
186.18	1.672	3.217	-3.3016	1.672
186.285	1.672	3.219	-3.3039	1.672
186.399	1.671	3.221	-3.3059	1.671
186.503	1.67	3.222	-3.3069	1.67
186.616	1.67	3.224	-3.3089	1.67
186.722	1.67	3.226	-3.3109	1.67
186.836	1.67	3.229	-3.3131	1.67
186.946	1.669	3.23	-3.3141	1.669
187.054	1.668	3.232	-3.3161	1.668
187.159	1.668	3.234	-3.3181	1.668
187.27	1.667	3.236	-3.3201	1.667
187.383	1.667	3.237	-3.3215	1.667
187.486	1.666	3.239	-3.3235	1.666
187.597	1.665	3.241	-3.3255	1.665
187.709	1.665	3.243	-3.3275	1.665
187.816	1.664	3.244	-3.3288	1.664
187.929	1.664	3.246	-3.3309	1.664
188.034	1.664	3.248	-3.3328	1.664
188.146	1.663	3.25	-3.3349	1.663
188.254	1.663	3.251	-3.3358	1.663
188.362	1.662	3.254	-3.3382	1.662
188.47	1.661	3.256	-3.3402	1.661
188.583	1.659	3.258	-3.3422	1.659
188.691	1.659	3.259	-3.3431	1.659
188.801	1.658	3.261	-3.3455	1.658
188.907	1.657	3.263	-3.3475	1.657
189.021	1.656	3.265	-3.3496	1.656
189.124	1.654	3.266	-3.3505	1.654
189.238	1.653	3.268	-3.3525	1.653
189.343	1.651	3.27	-3.3545	1.651
189.454	1.651	3.272	-3.3568	1.651
189.566	1.649	3.273	-3.3578	1.649
189.676	1.647	3.275	-3.3598	1.647
189.779	1.647	3.277	-3.3619	1.647
189.893	1.646	3.28	-3.3642	1.646
190.001	1.644	3.281	-3.3651	1.644
190.107	1.642	3.283	-3.3671	1.642
190.218	1.641	3.285	-3.3692	1.641
190.33	1.64	3.287	-3.3714	1.64
190.438	1.639	3.288	-3.3723	1.639
190.546	1.637	3.29	-3.3744	1.637
190.653	1.635	3.292	-3.3764	1.635
190.767	1.634	3.294	-3.3784	1.634
190.874	1.634	3.295	-3.3798	1.634
190.985	1.633	3.297	-3.3818	1.633
191.091	1.631	3.299	-3.3837	1.631
191.205	1.629	3.301	-3.3858	1.629
191.308	1.627	3.302	-3.3868	1.627
191.419	1.626	3.305	-3.3891	1.626
191.528	1.626	3.307	-3.3911	1.626
191.64	1.624	3.309	-3.3931	1.624
191.75	1.622	3.31	-3.3941	1.622
191.859	1.622	3.312	-3.3961	1.622
191.964	1.62	3.314	-3.3983	1.62
192.075	1.619	3.316	-3.4004	1.619
192.184	1.617	3.317	-3.4015	1.617
192.297	1.615	3.319	-3.4035	1.615
192.403	1.615	3.321	-3.4058	1.615
192.512	1.612	3.323	-3.4078	1.612
192.622	1.611	3.324	-3.4088	1.611
192.732	1.609	3.326	-3.4107	1.609
192.84	1.608	3.328	-3.4127	1.608
192.947	1.607	3.331	-3.4151	1.607
193.056	1.604	3.332	-3.4161	1.604
193.17	1.603	3.334	-3.4181	1.603
193.276	1.602	3.336	-3.4201	1.602
193.39	1.601	3.338	-3.4225	1.601
193.493	1.599	3.339	-3.4234	1.599
193.602	1.598	3.341	-3.4254	1.598
193.711	1.596	3.343	-3.4275	1.596
193.825	1.595	3.345	-3.4295	1.595
193.934	1.593	3.346	-3.4308	1.593
194.039	1.591	3.348	-3.4327	1.591
194.15	1.59	3.35	-3.4347	1.59
194.261	1.588	3.352	-3.4367	1.588
194.369	1.587	3.353	-3.4377	1.587
194.482	1.584	3.356	-3.4401	1.584
194.588	1.584	3.358	-3.4421	1.584
194.697	1.581	3.36	-3.4442	1.581
194.807	1.578	3.361	-3.4451	1.578
194.915	1.578	3.363	-3.4474	1.578
195.023	1.576	3.365	-3.4494	1.576
195.137	1.575	3.367	-3.4514	1.575
195.24	1.572	3.368	-3.4523	1.572
195.351	1.568	3.37	-3.4544	1.568
195.46	1.568	3.372	-3.4568	1.568
195.567	1.563	3.374	-3.4587	1.563
195.681	1.563	3.375	-3.4598	1.563
195.79	1.56	3.377	-3.4618	1.56
195.895	1.557	3.379	-3.4638	1.557
196.006	1.555	3.382	-3.466	1.555
196.119	1.555	3.383	-3.467	1.555
196.229	1.55	3.385	-3.469	1.55
196.334	1.545	3.387	-3.4711	1.545
196.445	1.544	3.389	-3.4734	1.544
196.553	1.539	3.39	-3.4743	1.539
196.665	1.537	3.392	-3.4763	1.537
196.772	1.534	3.394	-3.4783	1.534
196.878	1.533	3.396	-3.4803	1.533
196.992	1.529	3.397	-3.4817	1.529
197.1	1.528	3.399	-3.4837	1.528
197.205	1.524	3.401	-3.4857	1.524
197.315	1.522	3.403	-3.4877	1.522
197.424	1.519	3.404	-3.4887	1.519
197.535	1.515	3.407	-3.491	1.515
197.644	1.513	3.409	-3.493	1.513
197.752	1.51	3.411	-3.495	1.51
197.865	1.509	3.412	-3.496	1.509
197.972	1.505	3.414	-3.4984	1.505
198.081	1.501	3.416	-3.5004	1.501
198.192	1.497	3.418	-3.5024	1.497
198.302	1.497	3.419	-3.5034	1.497
198.412	1.495	3.421	-3.5054	1.495
198.517	1.491	3.423	-3.5076	1.491
198.628	1.487	3.425	-3.5096	1.487
198.737	1.483	3.426	-3.5107	1.483
198.849	1.482	3.428	-3.5126	1.482
198.953	1.482	3.431	-3.515	1.482
199.065	1.477	3.433	-3.517	1.477
199.176	1.477	3.434	-3.5181	1.477
199.284	1.474	3.436	-3.52	1.474
199.389	1.47	3.438	-3.522	1.47
199.503	1.469	3.44	-3.5243	1.469
199.611	1.468	3.441	-3.5253	1.468
199.719	1.464	3.443	-3.5273	1.464
199.826	1.461	3.445	-3.5293	1.461
199.941	1.459	3.447	-3.5313	1.459
200.044	1.458	3.448	-3.5327	1.458
200.158	1.456	3.45	-3.5346	1.456
200.263	1.453	3.452	-3.5367	1.453
200.374	1.452	3.454	-3.5387	1.452
200.487	1.449	3.456	-3.5399	1.449
200.59	1.449	3.458	-3.5419	1.449
200.7	1.445	3.46	-3.5439	1.445
200.811	1.444	3.462	-3.5459	1.444
200.923	1.444	3.463	-3.5469	1.444
201.028	1.44	3.465	-3.5493	1.44
201.136	1.439	3.467	-3.5513	1.439
201.251	1.436	3.469	-3.5534	1.436
201.359	1.435	3.47	-3.5543	1.435
201.467	1.433	3.472	-3.5563	1.433
201.575	1.432	3.474	-3.5587	1.432
201.682	1.431	3.476	-3.5606	1.431
201.795	1.428	3.477	-3.5616	1.428
201.905	1.427	3.479	-3.5636	1.427
202.01	1.424	3.482	-3.566	1.424
202.124	1.422	3.483	-3.5679	1.422
202.234	1.421	3.485	-3.569	1.421
202.342	1.419	3.486	-3.5709	1.419
202.447	1.417	3.489	-3.573	1.417
202.558	1.416	3.491	-3.5753	1.416
202.671	1.415	3.492	-3.5763	1.415
202.78	1.413	3.494	-3.5783	1.413
202.883	1.411	3.496	-3.5803	1.411
202.995	1.41	3.498	-3.5826	1.41
203.107	1.409	3.499	-3.5835	1.409
203.217	1.407	3.501	-3.5856	1.407
203.322	1.406	3.503	-3.5876	1.406
203.434	1.404	3.505	-3.5895	1.404
203.542	1.403	3.506	-3.5905	1.403
203.65	1.401	3.508	-3.5929	1.401
203.759	1.401	3.51	-3.5949	1.401
203.871	1.4	3.512	-3.5969	1.4
203.975	1.397	3.513	-3.5979	1.397
204.089	1.397	3.516	-3.6002	1.397
204.195	1.394	3.518	-3.6022	1.394
204.309	1.392	3.52	-3.6042	1.392
204.412	1.392	3.521	-3.6052	1.392
204.526	1.39	3.523	-3.6072	1.39
204.631	1.387	3.525	-3.6096	1.387
204.742	1.387	3.527	-3.6116	1.387
204.849	1.385	3.528	-3.6126	1.385
204.959	1.385	3.53	-3.6146	1.385
205.069	1.382	3.532	-3.6169	1.382
205.18	1.381	3.535	-3.6189	1.381
205.291	1.38	3.536	-3.6199	1.38
205.401	1.377	3.537	-3.6219	1.377
205.506	1.375	3.54	-3.6242	1.375
205.618	1.374	3.542	-3.6262	1.374
205.726	1.371	3.543	-3.6272	1.371
205.834	1.371	3.545	-3.6292	1.371
205.943	1.37	3.547	-3.6312	1.37
206.055	1.368	3.549	-3.6336	1.368
206.163	1.367	3.55	-3.6346	1.367
206.271	1.364	3.552	-3.6366	1.364
206.38	1.362	3.554	-3.6385	1.362
206.487	1.362	3.556	-3.6405	1.362
206.596	1.36	3.557	-3.6418	1.36
206.71	1.358	3.559	-3.6438	1.358
206.814	1.356	3.561	-3.6458	1.356
206.926	1.355	3.563	-3.6478	1.355
207.038	1.352	3.564	-3.6488	1.352
207.148	1.35	3.567	-3.6512	1.35
207.253	1.348	3.569	-3.6532	1.348
207.364	1.347	3.571	-3.6552	1.347
207.472	1.346	3.572	-3.6561	1.346
207.585	1.345	3.574	-3.6582	1.345
207.69	1.342	3.576	-3.6605	1.342
207.797	1.34	3.578	-3.6626	1.34
207.909	1.34	3.579	-3.6635	1.34
208.02	1.337	3.581	-3.6655	1.337
208.127	1.334	3.583	-3.6678	1.334
208.234	1.333	3.585	-3.6699	1.333
208.348	1.331	3.586	-3.6708	1.331
208.456	1.329	3.588	-3.6729	1.329
208.562	1.326	3.591	-3.6752	1.326
208.676	1.326	3.593	-3.6772	1.326
208.786	1.323	3.594	-3.6782	1.323
208.894	1.323	3.596	-3.6802	1.323
208.999	1.32	3.598	-3.6822	1.32
209.112	1.319	3.6	-3.6845	1.319
209.222	1.317	3.601	-3.6856	1.317
209.332	1.315	3.603	-3.6875	1.315
209.437	1.313	3.605	-3.6895	1.313
209.548	1.311	3.607	-3.6918	1.311
209.656	1.309	3.608	-3.6928	1.309
209.769	1.308	3.61	-3.6948	1.308
209.872	1.305	3.612	-3.6967	1.305
209.985	1.305	3.614	-3.6987	1.305
210.094	1.302	3.615	-3.6998	1.302
210.205	1.301	3.618	-3.7021	1.301
210.31	1.299	3.62	-3.7041	1.299
210.424	1.298	3.622	-3.7061	1.298
210.532	1.295	3.623	-3.7071	1.295
210.64	1.295	3.625	-3.7095	1.295
210.746	1.292	3.627	-3.7115	1.292
210.861	1.289	3.629	-3.7135	1.289
210.97	1.289	3.63	-3.7145	1.289
211.074	1.287	3.632	-3.7165	1.287
211.183	1.285	3.634	-3.7188	1.285
211.297	1.283	3.636	-3.7208	1.283
211.407	1.281	3.637	-3.7218	1.281
211.517	1.28	3.639	-3.7238	1.28
211.622	1.278	3.641	-3.7258	1.278
211.733	1.277	3.644	-3.7282	1.277
211.841	1.274	3.645	-3.7292	1.274
211.948	1.273	3.647	-3.7312	1.273
212.06	1.27	3.649	-3.7332	1.27
212.169	1.267	3.651	-3.7354	1.267
212.28	1.267	3.652	-3.7365	1.267
212.388	1.266	3.654	-3.7384	1.266
212.496	1.263	3.656	-3.7404	1.263
212.603	1.26	3.658	-3.7424	1.26
212.712	1.26	3.659	-3.7439	1.26
212.826	1.258	3.661	-3.7458	1.258
212.93	1.256	3.663	-3.7478	1.256
213.046	1.256	3.665	-3.7497	1.256
213.149	1.253	3.666	-3.7508	1.253
213.26	1.251	3.669	-3.753	1.251
213.369	1.249	3.671	-3.755	1.249
213.48	1.247	3.673	-3.7571	1.247
213.59	1.247	3.674	-3.758	1.247
213.698	1.245	3.676	-3.7604	1.245
213.804	1.243	3.678	-3.7624	1.243
213.916	1.241	3.68	-3.7644	1.241
214.027	1.24	3.681	-3.7654	1.24
214.137	1.238	3.683	-3.7677	1.238
214.242	1.237	3.685	-3.7697	1.237
214.353	1.235	3.687	-3.7717	1.235
214.462	1.233	3.688	-3.7727	1.233
214.568	1.232	3.69	-3.7747	1.232
214.679	1.23	3.693	-3.7771	1.23
214.791	1.229	3.695	-3.779	1.229
214.896	1.228	3.696	-3.78	1.228
215.007	1.226	3.698	-3.7821	1.226
215.115	1.225	3.7	-3.7842	1.225
215.229	1.224	3.702	-3.7865	1.224
215.337	1.223	3.703	-3.7875	1.223
215.445	1.221	3.705	-3.7894	1.221
[truncated: 713 more rows]
