# Supplementary material for: Research on the Mechanical Properties of EPS Lightweight Soil Mixed with Fly Ash
Source: Polymers (Basel). 2024 Dec 18;16(24):3517. doi: 10.3390/polym16243517 (PMC11678610; doi:10.3390/polym16243517)
Supplement: Supplementary file 1 [file polymers-16-03517-s001.zip › polymers-3283519-supplementary-final/raw data/EPS0.5%,curing agent content 10%,replace proportion 45%.xls]

## Sheet: Sheet1
试件批号	1
钢号	1
试验日期	2023/12/9
试验人	XDD
试件形状
尺寸(mm)	39.1
So(mm^2)	1200.73
标距倍率
Lo(mm)	80
引伸计标距	50
Lu(mm)
A(%)	/
断面尺寸
Su(mm^2)
Z(%)	/
Fm(kN)	1.15
Rm(MPa)
FeH(kN)	1.37
ReH(MPa)
FeL(kN)	1.26
ReL(MPa)
Fp(kN)	0.99
Rp(MPa)
Ft(kN)	0.00
Rt(MPa)
E(GPa)	0.01
屈强比	0.5
强屈比	2
At(%)	/
Agt(%)	3
时间(秒)	力(kN)	变形(mm)	位移(mm)	扩展
0	0	0	-0.0033	0
0.113	0	0	-0.0044	0
0.227	0	0	-0.0066	0
0.331	0	0	-0.0093	0
0.444	0	0	-0.0127	0
0.549	0.002	0.002	-0.0145	0.002
0.66	0.005	0.005	-0.018	0.005
0.767	0.007	0.009	-0.0219	0.007
0.881	0.009	0.013	-0.026	0.009
0.986	0.012	0.015	-0.0281	0.012
1.099	0.013	0.021	-0.0336	0.013
1.207	0.015	0.026	-0.0386	0.015
1.313	0.016	0.031	-0.0439	0.016
1.422	0.018	0.034	-0.0467	0.018
1.534	0.019	0.04	-0.0527	0.019
1.645	0.021	0.045	-0.0579	0.021
1.753	0.022	0.05	-0.0632	0.022
1.86	0.024	0.053	-0.0657	0.024
1.973	0.025	0.059	-0.0716	0.025
2.08	0.026	0.064	-0.0765	0.026
2.191	0.028	0.069	-0.0813	0.028
2.297	0.029	0.071	-0.0838	0.029
2.411	0.03	0.076	-0.0887	0.03
2.514	0.031	0.081	-0.0941	0.031
2.628	0.032	0.086	-0.0987	0.032
2.733	0.033	0.088	-0.101	0.033
2.844	0.034	0.093	-0.1055	0.034
2.952	0.034	0.097	-0.11	0.034
3.065	0.036	0.103	-0.1152	0.036
3.17	0.037	0.105	-0.1175	0.037
3.281	0.037	0.109	-0.1217	0.037
3.39	0.038	0.113	-0.1261	0.038
3.502	0.039	0.118	-0.1309	0.039
3.607	0.04	0.12	-0.133	0.04
3.719	0.041	0.124	-0.1372	0.041
3.827	0.042	0.129	-0.1413	0.042
3.938	0.043	0.133	-0.1453	0.043
4.043	0.044	0.135	-0.1479	0.044
4.157	0.044	0.139	-0.1519	0.044
4.265	0.046	0.143	-0.1557	0.046
4.373	0.047	0.147	-0.1596	0.047
4.479	0.048	0.149	-0.1616	0.048
4.59	0.049	0.153	-0.166	0.049
4.703	0.05	0.157	-0.1697	0.05
4.809	0.052	0.161	-0.1734	0.052
4.916	0.053	0.163	-0.1752	0.053
5.03	0.054	0.166	-0.1789	0.054
5.139	0.055	0.17	-0.1831	0.055
5.249	0.056	0.174	-0.1867	0.056
5.354	0.057	0.176	-0.1885	0.057
5.462	0.058	0.179	-0.1919	0.058
5.574	0.059	0.183	-0.1959	0.059
5.687	0.059	0.187	-0.1995	0.059
5.791	0.06	0.188	-0.2011	0.06
5.903	0.061	0.192	-0.2044	0.061
6.011	0.061	0.196	-0.2084	0.061
6.12	0.062	0.199	-0.2117	0.062
6.228	0.063	0.201	-0.2134	0.063
6.342	0.063	0.204	-0.2165	0.063
6.449	0.064	0.207	-0.2198	0.064
6.559	0.065	0.211	-0.2235	0.065
6.665	0.066	0.212	-0.2252	0.066
6.774	0.067	0.216	-0.2283	0.067
6.887	0.068	0.219	-0.2314	0.068
6.995	0.069	0.222	-0.2345	0.069
7.1	0.07	0.224	-0.2366	0.07
7.214	0.071	0.227	-0.2396	0.071
7.324	0.072	0.23	-0.2427	0.072
7.434	0.073	0.233	-0.2457	0.073
7.537	0.074	0.234	-0.2471	0.074
7.648	0.075	0.238	-0.2506	0.075
7.76	0.076	0.241	-0.2536	0.076
7.87	0.077	0.244	-0.2565	0.077
7.974	0.078	0.245	-0.2579	0.078
8.086	0.078	0.249	-0.2614	0.078
8.195	0.079	0.251	-0.2642	0.079
8.301	0.08	0.254	-0.267	0.08
8.412	0.081	0.256	-0.2685	0.081
8.525	0.081	0.259	-0.2713	0.081
8.633	0.082	0.262	-0.2746	0.082
8.741	0.083	0.265	-0.2774	0.083
8.847	0.083	0.266	-0.2786	0.083
8.958	0.084	0.269	-0.2815	0.084
9.071	0.084	0.271	-0.2842	0.084
9.177	0.085	0.275	-0.2874	0.085
9.286	0.085	0.276	-0.2886	0.085
9.397	0.085	0.279	-0.2914	0.085
9.507	0.086	0.281	-0.294	0.086
9.617	0.086	0.284	-0.2972	0.086
9.722	0.087	0.286	-0.2984	0.087
9.833	0.088	0.288	-0.301	0.088
9.942	0.088	0.291	-0.3037	0.088
10.048	0.09	0.294	-0.3062	0.09
10.158	0.091	0.295	-0.308	0.091
10.27	0.091	0.298	-0.3105	0.091
10.381	0.092	0.3	-0.3131	0.092
10.489	0.093	0.303	-0.3157	0.093
10.594	0.094	0.304	-0.317	0.094
10.709	0.095	0.307	-0.3199	0.095
10.817	0.096	0.31	-0.3224	0.096
10.922	0.097	0.312	-0.3249	0.097
11.033	0.097	0.313	-0.3261	0.097
11.14	0.098	0.316	-0.329	0.098
11.252	0.099	0.319	-0.3316	0.099
11.363	0.1	0.321	-0.3339	0.1
11.469	0.101	0.322	-0.3351	0.101
11.583	0.102	0.325	-0.3376	0.102
11.686	0.103	0.328	-0.3405	0.103
11.8	0.104	0.33	-0.3429	0.104
11.905	0.105	0.331	-0.3441	0.105
12.016	0.106	0.334	-0.3465	0.106
12.128	0.107	0.336	-0.3488	0.107
12.238	0.108	0.339	-0.3515	0.108
12.343	0.109	0.34	-0.3528	0.109
12.453	0.11	0.342	-0.3552	0.11
12.561	0.111	0.345	-0.3577	0.111
12.674	0.112	0.348	-0.3603	0.112
12.779	0.113	0.349	-0.3614	0.113
12.891	0.114	0.351	-0.3638	0.114
12.999	0.115	0.353	-0.3661	0.115
13.11	0.116	0.356	-0.3685	0.116
13.215	0.117	0.357	-0.37	0.117
13.329	0.118	0.36	-0.3723	0.118
13.437	0.119	0.362	-0.3746	0.119
13.545	0.119	0.364	-0.3769	0.119
13.652	0.12	0.365	-0.3781	0.12
13.766	0.121	0.368	-0.3807	0.121
13.871	0.121	0.37	-0.3831	0.121
13.984	0.122	0.373	-0.3853	0.122
14.089	0.123	0.374	-0.3864	0.123
14.198	0.123	0.376	-0.389	0.123
14.307	0.124	0.379	-0.3913	0.124
14.417	0.124	0.381	-0.3935	0.124
14.525	0.125	0.382	-0.3946	0.125
14.637	0.126	0.384	-0.3969	0.126
14.749	0.127	0.387	-0.3996	0.127
14.859	0.128	0.389	-0.4018	0.128
14.964	0.129	0.39	-0.4028	0.129
15.076	0.129	0.392	-0.405	0.129
15.184	0.131	0.395	-0.4077	0.131
15.292	0.132	0.397	-0.4098	0.132
15.4	0.133	0.398	-0.4109	0.133
15.513	0.133	0.4	-0.4132	0.133
15.621	0.134	0.403	-0.4156	0.134
15.73	0.135	0.405	-0.4178	0.135
15.839	0.136	0.406	-0.419	0.136
15.951	0.136	0.408	-0.4211	0.136
16.061	0.137	0.411	-0.4234	0.137
16.169	0.138	0.413	-0.4259	0.138
16.274	0.139	0.414	-0.427	0.139
16.385	0.14	0.416	-0.4291	0.14
16.498	0.14	0.419	-0.4313	0.14
16.601	0.141	0.421	-0.4334	0.141
16.712	0.142	0.422	-0.4349	0.142
16.823	0.143	0.424	-0.4371	0.143
16.931	0.143	0.427	-0.4393	0.143
17.043	0.144	0.429	-0.4413	0.144
17.149	0.145	0.43	-0.4423	0.145
17.259	0.146	0.432	-0.4449	0.146
17.37	0.147	0.434	-0.447	0.147
17.478	0.148	0.436	-0.4492	0.148
17.586	0.149	0.438	-0.4502	0.149
17.698	0.149	0.44	-0.4527	0.149
17.806	0.15	0.442	-0.4549	0.15
17.914	0.151	0.444	-0.457	0.151
18.022	0.152	0.445	-0.458	0.152
18.135	0.153	0.447	-0.4601	0.153
18.245	0.154	0.45	-0.4627	0.154
18.351	0.154	0.452	-0.4648	0.154
18.457	0.155	0.453	-0.4658	0.155
18.571	0.156	0.455	-0.4679	0.156
18.682	0.157	0.458	-0.4704	0.157
18.785	0.158	0.46	-0.4725	0.158
18.896	0.159	0.461	-0.4735	0.159
19.008	0.159	0.463	-0.4756	0.159
19.116	0.16	0.465	-0.4777	0.16
19.222	0.161	0.467	-0.4801	0.161
19.331	0.162	0.468	-0.4812	0.162
19.443	0.162	0.471	-0.4833	0.162
19.554	0.163	0.473	-0.4853	0.163
19.66	0.164	0.475	-0.4874	0.164
19.768	0.165	0.476	-0.4888	0.165
19.882	0.166	0.478	-0.4909	0.166
19.99	0.167	0.48	-0.4929	0.167
20.1	0.168	0.482	-0.4951	0.168
20.206	0.169	0.483	-0.4961	0.169
20.318	0.169	0.486	-0.4985	0.169
20.428	0.17	0.488	-0.5006	0.17
20.536	0.171	0.49	-0.5026	0.171
20.641	0.172	0.491	-0.5037	0.172
20.755	0.172	0.493	-0.5061	0.172
20.865	0.173	0.495	-0.5082	0.173
20.97	0.174	0.498	-0.5103	0.174
21.078	0.175	0.499	-0.5113	0.175
21.189	0.176	0.501	-0.5134	0.176
21.297	0.176	0.503	-0.5157	0.176
21.406	0.177	0.505	-0.5177	0.177
21.516	0.178	0.507	-0.5199	0.178
21.628	0.179	0.508	-0.521	0.179
21.736	0.179	0.511	-0.5233	0.179
21.858	0.18	0.513	-0.5253	0.18
21.972	0.181	0.515	-0.5274	0.181
22.077	0.182	0.516	-0.5284	0.182
22.191	0.182	0.518	-0.5305	0.182
22.301	0.183	0.52	-0.5329	0.183
22.406	0.184	0.522	-0.5349	0.184
22.515	0.185	0.523	-0.536	0.185
22.626	0.185	0.525	-0.538	0.185
22.737	0.186	0.527	-0.54	0.186
22.847	0.186	0.53	-0.5424	0.186
22.952	0.187	0.531	-0.5434	0.187
23.062	0.188	0.533	-0.5455	0.188
23.171	0.188	0.535	-0.5475	0.188
23.284	0.189	0.537	-0.5498	0.189
23.387	0.19	0.538	-0.5509	0.19
23.499	0.19	0.54	-0.5529	0.19
23.61	0.191	0.542	-0.555	0.191
23.714	0.192	0.544	-0.557	0.192
23.825	0.193	0.546	-0.5584	0.193
23.939	0.194	0.548	-0.5604	0.194
24.046	0.195	0.55	-0.5625	0.195
24.154	0.196	0.552	-0.5645	0.196
24.26	0.197	0.553	-0.5655	0.197
24.374	0.198	0.555	-0.5679	0.198
24.484	0.199	0.557	-0.5699	0.199
24.591	0.2	0.559	-0.5719	0.2
24.697	0.201	0.56	-0.573	0.201
24.808	0.202	0.563	-0.5754	0.202
24.921	0.202	0.565	-0.5774	0.202
25.026	0.203	0.567	-0.5793	0.203
25.134	0.204	0.568	-0.5803	0.204
25.245	0.205	0.57	-0.5824	0.205
25.353	0.206	0.572	-0.5848	0.206
25.462	0.207	0.574	-0.5868	0.207
25.574	0.208	0.575	-0.5878	0.208
25.683	0.209	0.577	-0.5899	0.209
25.794	0.21	0.579	-0.5919	0.21
25.902	0.211	0.582	-0.5942	0.211
26.007	0.212	0.583	-0.5952	0.212
26.117	0.213	0.585	-0.5973	0.213
26.226	0.214	0.587	-0.5993	0.214
26.337	0.215	0.589	-0.6016	0.215
26.444	0.216	0.59	-0.6026	0.216
26.555	0.217	0.592	-0.6046	0.217
26.668	0.218	0.594	-0.6067	0.218
26.775	0.219	0.596	-0.609	0.219
26.881	0.22	0.597	-0.61	0.22
26.992	0.221	0.599	-0.612	0.221
27.105	0.222	0.601	-0.6141	0.222
27.215	0.223	0.603	-0.6161	0.223
27.32	0.224	0.605	-0.6175	0.224
27.43	0.225	0.607	-0.6195	0.225
27.539	0.226	0.609	-0.6215	0.226
27.645	0.227	0.611	-0.6235	0.227
27.756	0.227	0.612	-0.6246	0.227
27.869	0.228	0.614	-0.6268	0.228
27.977	0.229	0.616	-0.6289	0.229
28.085	0.229	0.618	-0.6309	0.229
28.193	0.23	0.619	-0.6319	0.23
28.3	0.231	0.621	-0.6338	0.231
28.412	0.232	0.624	-0.6363	0.232
28.523	0.232	0.626	-0.6383	0.232
28.629	0.233	0.627	-0.6393	0.233
28.743	0.234	0.629	-0.6413	0.234
28.851	0.235	0.631	-0.6436	0.235
28.959	0.235	0.633	-0.6456	0.235
29.067	0.236	0.634	-0.6466	0.236
29.176	0.237	0.636	-0.6486	0.237
29.289	0.237	0.638	-0.6506	0.237
29.392	0.238	0.64	-0.653	0.238
29.503	0.239	0.641	-0.6541	0.239
29.614	0.239	0.643	-0.656	0.239
29.725	0.24	0.645	-0.6582	0.24
29.835	0.241	0.648	-0.6603	0.241
29.94	0.241	0.649	-0.6613	0.241
30.052	0.242	0.651	-0.6634	0.242
30.16	0.242	0.653	-0.6654	0.242
30.268	0.243	0.655	-0.6674	0.243
30.376	0.244	0.656	-0.6684	0.244
30.49	0.244	0.658	-0.6708	0.244
30.594	0.245	0.66	-0.6728	0.245
30.705	0.246	0.662	-0.6749	0.246
30.813	0.247	0.663	-0.6758	0.247
30.927	0.247	0.665	-0.6781	0.247
31.03	0.248	0.667	-0.6801	0.248
31.142	0.249	0.669	-0.6821	0.249
31.251	0.25	0.67	-0.6831	0.25
31.362	0.25	0.673	-0.6855	0.25
31.473	0.251	0.675	-0.6875	0.251
31.576	0.252	0.677	-0.6895	0.252
31.687	0.253	0.678	-0.6905	0.253
31.798	0.254	0.68	-0.6925	0.254
31.909	0.255	0.682	-0.6948	0.255
32.019	0.255	0.684	-0.6968	0.255
32.123	0.256	0.685	-0.6978	0.256
32.235	0.257	0.687	-0.6998	0.257
32.343	0.258	0.689	-0.7018	0.258
32.45	0.258	0.691	-0.7042	0.258
32.561	0.259	0.692	-0.7052	0.259
32.668	0.26	0.694	-0.7072	0.26
32.782	0.26	0.696	-0.7092	0.26
32.891	0.261	0.699	-0.7115	0.261
32.998	0.262	0.7	-0.7125	0.262
33.111	0.263	0.702	-0.7145	0.263
33.22	0.264	0.704	-0.7165	0.264
33.328	0.265	0.706	-0.7185	0.265
33.436	0.266	0.707	-0.7199	0.266
33.546	0.266	0.709	-0.7219	0.266
33.657	0.267	0.711	-0.7239	0.267
33.767	0.268	0.713	-0.7259	0.268
33.87	0.269	0.714	-0.7269	0.269
33.984	0.27	0.717	-0.7292	0.27
34.092	0.271	0.719	-0.7313	0.271
34.203	0.271	0.721	-0.7332	0.271
34.308	0.272	0.722	-0.7342	0.272
34.42	0.273	0.724	-0.7362	0.273
34.529	0.274	0.726	-0.7386	0.274
34.637	0.275	0.728	-0.7406	0.275
34.745	0.275	0.729	-0.7416	0.275
34.859	0.276	0.731	-0.7436	0.276
34.965	0.277	0.733	-0.746	0.277
35.076	0.277	0.735	-0.748	0.277
35.181	0.278	0.736	-0.749	0.278
35.295	0.279	0.738	-0.7509	0.279
35.405	0.28	0.74	-0.7529	0.28
35.511	0.28	0.743	-0.7553	0.28
35.617	0.281	0.744	-0.7563	0.281
35.731	0.282	0.746	-0.7582	0.282
35.841	0.283	0.748	-0.7602	0.283
35.951	0.284	0.75	-0.7626	0.284
36.056	0.285	0.751	-0.7636	0.285
36.167	0.285	0.753	-0.7656	0.285
36.275	0.286	0.755	-0.7676	0.286
36.388	0.287	0.757	-0.7697	0.287
36.493	0.288	0.758	-0.771	0.288
36.603	0.288	0.76	-0.773	0.288
36.713	0.289	0.762	-0.7749	0.289
36.821	0.29	0.764	-0.7769	0.29
36.93	0.29	0.765	-0.778	0.29
37.037	0.291	0.768	-0.7804	0.291
37.151	0.292	0.77	-0.7823	0.292
37.26	0.292	0.772	-0.7843	0.292
37.366	0.293	0.773	-0.7853	0.293
37.48	0.294	0.775	-0.7876	0.294
37.583	0.295	0.777	-0.7896	0.295
37.697	0.296	0.779	-0.7916	0.296
37.802	0.297	0.78	-0.7926	0.297
37.911	0.297	0.782	-0.7946	0.297
38.02	0.298	0.784	-0.797	0.298
38.134	0.299	0.786	-0.799	0.299
38.238	0.3	0.787	-0.8	0.3
38.352	0.301	0.789	-0.802	0.301
38.46	0.302	0.792	-0.8043	0.302
38.571	0.303	0.794	-0.8063	0.303
38.676	0.303	0.795	-0.8073	0.303
38.788	0.304	0.797	-0.8093	0.304
38.896	0.304	0.799	-0.8112	0.304
39.006	0.305	0.801	-0.8136	0.305
39.114	0.306	0.802	-0.8146	0.306
39.221	0.306	0.804	-0.8166	0.306
39.335	0.307	0.806	-0.8187	0.307
39.443	0.307	0.808	-0.8207	0.307
39.548	0.308	0.809	-0.822	0.308
39.659	0.308	0.811	-0.824	0.308
39.767	0.309	0.813	-0.8259	0.309
39.878	0.31	0.815	-0.8279	0.31
39.985	0.311	0.816	-0.8289	0.311
40.099	0.311	0.819	-0.8313	0.311
40.209	0.312	0.821	-0.8333	0.312
40.319	0.313	0.823	-0.8353	0.313
40.424	0.314	0.824	-0.8363	0.314
40.535	0.315	0.826	-0.8387	0.315
40.643	0.316	0.828	-0.8407	0.316
40.756	0.317	0.83	-0.8426	0.317
40.862	0.318	0.831	-0.8436	0.318
40.971	0.318	0.833	-0.8459	0.318
41.082	0.319	0.835	-0.8479	0.319
41.186	0.32	0.837	-0.8499	0.32
41.298	0.321	0.838	-0.8509	0.321
41.405	0.322	0.84	-0.8529	0.322
41.514	0.322	0.842	-0.855	0.322
41.627	0.323	0.845	-0.8573	0.323
41.732	0.324	0.846	-0.8583	0.324
41.842	0.325	0.848	-0.8603	0.325
41.955	0.326	0.85	-0.8623	0.326
42.062	0.327	0.852	-0.8646	0.327
42.171	0.328	0.853	-0.8656	0.328
42.284	0.328	0.855	-0.8676	0.328
42.394	0.329	0.857	-0.8696	0.329
42.499	0.33	0.859	-0.872	0.33
42.606	0.331	0.86	-0.873	0.331
42.719	0.331	0.862	-0.875	0.331
42.829	0.332	0.864	-0.877	0.332
42.939	0.333	0.866	-0.8789	0.333
43.045	0.334	0.868	-0.8802	0.334
43.156	0.335	0.87	-0.8823	0.335
43.264	0.336	0.872	-0.8842	0.336
43.371	0.337	0.874	-0.8863	0.337
43.479	0.338	0.875	-0.8873	0.338
43.594	0.338	0.877	-0.8896	0.338
43.703	0.339	0.879	-0.8916	0.339
43.811	0.34	0.881	-0.8936	0.34
43.916	0.341	0.882	-0.8946	0.341
44.031	0.341	0.884	-0.8966	0.341
44.139	0.342	0.886	-0.8989	0.342
44.246	0.343	0.888	-0.9009	0.343
44.353	0.343	0.889	-0.9019	0.343
44.467	0.344	0.891	-0.9039	0.344
44.577	0.345	0.894	-0.9063	0.345
44.683	0.345	0.895	-0.9082	0.345
44.79	0.346	0.897	-0.9093	0.346
44.901	0.346	0.898	-0.9112	0.346
45.009	0.347	0.901	-0.9133	0.347
45.123	0.348	0.903	-0.9156	0.348
45.228	0.348	0.904	-0.9166	0.348
45.339	0.349	0.906	-0.9186	0.349
45.45	0.35	0.908	-0.9206	0.35
45.56	0.35	0.91	-0.9229	0.35
45.663	0.351	0.911	-0.9239	0.351
45.776	0.351	0.913	-0.926	0.351
45.887	0.352	0.915	-0.9278	0.352
45.995	0.353	0.917	-0.9299	0.353
46.102	0.354	0.919	-0.9313	0.354
46.209	0.355	0.92	-0.9332	0.355
46.319	0.356	0.923	-0.9353	0.356
46.43	0.357	0.924	-0.9372	0.357
46.539	0.358	0.925	-0.9382	0.358
46.646	0.359	0.928	-0.9405	0.359
46.755	0.36	0.93	-0.9426	0.36
46.869	0.361	0.932	-0.9445	0.361
46.974	0.362	0.933	-0.9455	0.362
47.083	0.363	0.935	-0.9479	0.363
47.192	0.364	0.937	-0.9499	0.364
47.302	0.365	0.939	-0.9519	0.365
47.412	0.366	0.94	-0.9528	0.366
47.523	0.367	0.942	-0.9549	0.367
47.634	0.368	0.945	-0.9572	0.368
47.744	0.369	0.947	-0.9592	0.369
47.849	0.37	0.948	-0.9602	0.37
47.961	0.371	0.95	-0.9622	0.371
48.069	0.372	0.952	-0.9642	0.372
48.177	0.373	0.954	-0.9665	0.373
48.285	0.374	0.955	-0.9676	0.374
48.398	0.375	0.957	-0.9695	0.375
48.506	0.376	0.959	-0.9715	0.376
48.614	0.378	0.961	-0.9735	0.378
48.723	0.379	0.962	-0.9748	0.379
48.836	0.38	0.964	-0.9768	0.38
48.939	0.381	0.966	-0.9788	0.381
49.053	0.383	0.968	-0.9808	0.383
49.158	0.384	0.969	-0.9822	0.384
49.269	0.385	0.971	-0.9842	0.385
49.381	0.386	0.973	-0.9862	0.386
49.491	0.388	0.975	-0.9882	0.388
49.596	0.389	0.977	-0.9896	0.389
49.707	0.39	0.979	-0.9915	0.39
49.818	0.391	0.981	-0.9935	0.391
49.928	0.393	0.983	-0.9955	0.393
50.033	0.394	0.984	-0.9965	0.394
50.14	0.395	0.986	-0.9988	0.395
50.254	0.396	0.988	-1.0008	0.396
50.361	0.398	0.99	-1.0028	0.398
50.47	0.4	0.991	-1.0038	0.4
50.577	0.4	0.993	-1.0058	0.4
50.692	0.402	0.995	-1.0082	0.402
50.799	0.404	0.997	-1.0102	0.404
50.908	0.406	0.999	-1.0113	0.406
51.015	0.407	1	-1.0132	0.407
51.13	0.409	1.002	-1.0152	0.409
51.238	0.41	1.005	-1.0175	0.41
51.343	0.411	1.007	-1.0198	0.411
51.456	0.412	1.009	-1.0218	0.412
51.566	0.414	1.011	-1.0238	0.414
51.676	0.415	1.012	-1.0248	0.415
51.844	0.416	1.014	-1.0271	0.416
51.957	0.418	1.016	-1.0291	0.418
52.06	0.42	1.018	-1.0311	0.42
52.169	0.42	1.019	-1.0321	0.42
52.283	0.422	1.021	-1.0341	0.422
52.391	0.424	1.024	-1.0365	0.424
52.497	0.426	1.026	-1.0385	0.426
52.608	0.427	1.027	-1.0395	0.427
52.72	0.429	1.029	-1.0415	0.429
52.827	0.43	1.031	-1.0438	0.43
52.938	0.432	1.033	-1.0458	0.432
53.043	0.433	1.034	-1.0468	0.433
53.157	0.435	1.036	-1.0488	0.435
53.265	0.437	1.038	-1.0511	0.437
53.373	0.438	1.04	-1.0532	0.438
53.482	0.439	1.041	-1.0541	0.439
53.589	0.441	1.043	-1.0561	0.441
53.698	0.443	1.045	-1.0581	0.443
53.812	0.444	1.048	-1.0605	0.444
53.917	0.445	1.049	-1.0615	0.445
54.028	0.447	1.051	-1.0635	0.447
54.136	0.448	1.053	-1.0655	0.448
54.25	0.45	1.055	-1.0675	0.45
54.355	0.451	1.056	-1.0685	0.451
54.465	0.453	1.058	-1.0708	0.453
54.574	0.454	1.06	-1.0727	0.454
54.687	0.456	1.062	-1.0747	0.456
54.79	0.457	1.063	-1.0757	0.457
54.902	0.459	1.065	-1.0781	0.459
55.013	0.461	1.067	-1.0801	0.461
55.121	0.463	1.069	-1.0821	0.463
55.227	0.464	1.07	-1.0831	0.464
55.341	0.466	1.073	-1.0854	0.466
55.445	0.467	1.075	-1.0874	0.467
55.559	0.469	1.077	-1.0894	0.469
55.665	0.471	1.078	-1.0904	0.471
55.779	0.473	1.08	-1.0924	0.473
55.882	0.475	1.082	-1.0948	0.475
55.993	0.477	1.084	-1.0967	0.477
56.102	0.478	1.085	-1.0978	0.478
56.212	0.48	1.087	-1.0998	0.48
56.319	0.482	1.089	-1.1017	0.482
56.433	0.484	1.091	-1.1041	0.484
56.539	0.485	1.092	-1.1051	0.485
56.65	0.487	1.094	-1.1071	0.487
56.758	0.487	1.096	-1.1091	0.487
56.87	0.487	1.099	-1.1114	0.487
56.975	0.487	1.1	-1.1124	0.487
57.087	0.487	1.102	-1.1144	0.487
57.195	0.487	1.104	-1.1164	0.487
57.301	0.487	1.106	-1.1188	0.487
57.412	0.487	1.107	-1.1198	0.487
57.525	0.487	1.109	-1.1218	0.487
57.633	0.487	1.111	-1.1237	0.487
57.741	0.487	1.113	-1.1257	0.487
57.849	0.487	1.114	-1.127	0.487
57.962	0.487	1.116	-1.129	0.487
58.072	0.487	1.118	-1.131	0.487
58.177	0.487	1.12	-1.1331	0.487
58.284	0.487	1.121	-1.1341	0.487
58.398	0.487	1.124	-1.1364	0.487
58.508	0.487	1.126	-1.1384	0.487
58.618	0.487	1.128	-1.1404	0.487
58.723	0.487	1.129	-1.1414	0.487
58.83	0.488	1.131	-1.1434	0.488
58.942	0.488	1.133	-1.1457	0.488
59.055	0.488	1.135	-1.1477	0.488
59.161	0.488	1.136	-1.1487	0.488
59.272	0.488	1.138	-1.1507	0.488
59.379	0.488	1.14	-1.1527	0.488
59.485	0.488	1.142	-1.155	0.488
59.594	0.488	1.144	-1.1571	0.488
59.704	0.488	1.146	-1.1591	0.488
59.813	0.488	1.149	-1.1613	0.488
59.924	0.488	1.151	-1.1633	0.488
60.033	0.488	1.152	-1.1643	0.488
60.206	0.489	1.154	-1.1663	0.489
60.317	0.489	1.156	-1.1683	0.489
60.425	0.489	1.158	-1.1706	0.489
60.53	0.489	1.159	-1.1717	0.489
60.64	0.489	1.161	-1.1737	0.489
60.749	0.49	1.163	-1.1757	0.49
60.858	0.49	1.165	-1.1777	0.49
60.967	0.49	1.166	-1.179	0.49
61.078	0.49	1.168	-1.1809	0.49
61.191	0.49	1.17	-1.1829	0.49
61.297	0.49	1.172	-1.185	0.49
61.406	0.491	1.173	-1.1859	0.491
61.517	0.491	1.176	-1.1883	0.491
61.627	0.491	1.178	-1.1903	0.491
61.737	0.491	1.18	-1.1923	0.491
61.842	0.491	1.181	-1.1933	0.491
61.952	0.492	1.183	-1.1957	0.492
62.064	0.492	1.185	-1.1977	0.492
62.174	0.492	1.187	-1.1997	0.492
62.281	0.492	1.188	-1.2006	0.492
62.39	0.492	1.19	-1.2027	0.492
62.501	0.492	1.192	-1.205	0.492
62.608	0.493	1.194	-1.2069	0.493
62.716	0.493	1.195	-1.208	0.493
62.83	0.493	1.197	-1.2099	0.493
62.936	0.493	1.2	-1.2124	0.493
63.044	0.493	1.202	-1.2143	0.493
63.153	0.494	1.203	-1.2154	0.494
63.26	0.494	1.205	-1.2173	0.494
63.369	0.494	1.207	-1.2193	0.494
63.483	0.495	1.209	-1.2216	0.495
63.588	0.495	1.21	-1.2226	0.495
63.699	0.495	1.212	-1.2246	0.495
63.812	0.495	1.214	-1.2266	0.495
63.921	0.496	1.216	-1.229	0.496
64.026	0.496	1.217	-1.23	0.496
64.137	0.496	1.219	-1.2319	0.496
64.248	0.497	1.221	-1.234	0.497
64.358	0.497	1.223	-1.236	0.497
64.463	0.497	1.224	-1.2369	0.497
64.571	0.498	1.227	-1.2392	0.498
64.685	0.498	1.229	-1.2413	0.498
64.793	0.498	1.231	-1.2433	0.498
64.898	0.499	1.232	-1.2442	0.499
65.013	0.499	1.234	-1.2466	0.499
65.121	0.499	1.236	-1.2486	0.499
65.229	0.5	1.238	-1.2506	0.5
65.335	0.5	1.239	-1.2516	0.5
65.444	0.5	1.241	-1.2537	0.5
65.553	0.5	1.243	-1.2559	0.5
65.665	0.501	1.245	-1.2579	0.501
65.774	0.501	1.246	-1.2589	0.501
65.885	0.501	1.248	-1.2609	0.501
65.996	0.501	1.25	-1.2632	0.501
66.099	0.501	1.252	-1.2652	0.501
66.21	0.502	1.253	-1.2662	0.502
66.321	0.502	1.256	-1.2683	0.502
66.432	0.502	1.257	-1.2702	0.502
66.542	0.503	1.26	-1.2726	0.503
66.646	0.503	1.261	-1.2736	0.503
66.758	0.503	1.263	-1.2756	0.503
66.869	0.504	1.265	-1.2776	0.504
66.976	0.504	1.267	-1.2799	0.504
67.084	0.504	1.268	-1.2809	0.504
67.191	0.504	1.27	-1.2829	0.504
67.305	0.504	1.272	-1.2849	0.504
67.412	0.505	1.274	-1.2869	0.505
67.521	0.505	1.275	-1.2879	0.505
67.633	0.505	1.277	-1.2902	0.505
67.743	0.505	1.279	-1.2922	0.505
67.851	0.506	1.282	-1.2943	0.506
67.956	0.506	1.282	-1.2952	0.506
68.067	0.506	1.285	-1.2975	0.506
68.181	0.506	1.287	-1.2995	0.506
68.284	0.507	1.289	-1.3015	0.507
68.393	0.507	1.29	-1.3025	0.507
68.505	0.507	1.292	-1.3048	0.507
68.617	0.507	1.294	-1.3069	0.507
68.721	0.508	1.296	-1.3089	0.508
68.832	0.508	1.297	-1.3099	0.508
68.944	0.508	1.299	-1.312	0.508
69.052	0.509	1.302	-1.3142	0.509
69.16	0.509	1.304	-1.3162	0.509
69.268	0.509	1.305	-1.3172	0.509
69.382	0.509	1.306	-1.3191	0.509
69.49	0.509	1.309	-1.3212	0.509
69.598	0.51	1.311	-1.3236	0.51
69.706	0.51	1.312	-1.3246	0.51
69.813	0.51	1.314	-1.3266	0.51
69.922	0.51	1.316	-1.3285	0.51
70.034	0.511	1.318	-1.3308	0.511
70.143	0.511	1.319	-1.3318	0.511
70.254	0.511	1.321	-1.3338	0.511
70.359	0.511	1.323	-1.3358	0.511
70.469	0.512	1.325	-1.3378	0.512
70.577	0.512	1.326	-1.3392	0.512
70.689	0.512	1.328	-1.3412	0.512
70.801	0.512	1.33	-1.3432	0.512
70.911	0.512	1.332	-1.3451	0.512
71.014	0.512	1.333	-1.3462	0.512
71.126	0.513	1.336	-1.3485	0.513
71.237	0.513	1.338	-1.3505	0.513
71.345	0.513	1.34	-1.3525	0.513
71.451	0.513	1.341	-1.3535	0.513
71.565	0.513	1.343	-1.3558	0.513
71.669	0.513	1.345	-1.3578	0.513
71.783	0.513	1.347	-1.3598	0.513
71.889	0.514	1.348	-1.3608	0.514
72.003	0.514	1.35	-1.3628	0.514
72.106	0.514	1.352	-1.3652	0.514
72.22	0.515	1.354	-1.3672	0.515
72.325	0.515	1.355	-1.3682	0.515
72.437	0.515	1.357	-1.3702	0.515
72.543	0.515	1.36	-1.3725	0.515
72.657	0.515	1.362	-1.3744	0.515
72.763	0.516	1.363	-1.3755	0.516
72.874	0.516	1.365	-1.3775	0.516
72.985	0.516	1.367	-1.3795	0.516
73.089	0.516	1.369	-1.3818	0.516
73.2	0.516	1.37	-1.3829	0.516
73.311	0.517	1.372	-1.3849	0.517
73.419	0.517	1.374	-1.3868	0.517
73.532	0.517	1.376	-1.3891	0.517
73.638	0.517	1.377	-1.3901	0.517
73.747	0.518	1.379	-1.3921	0.518
73.858	0.518	1.381	-1.3941	0.518
73.966	0.518	1.383	-1.3961	0.518
74.074	0.519	1.385	-1.3974	0.519
74.181	0.519	1.387	-1.3995	0.519
74.29	0.519	1.389	-1.4014	0.519
74.404	0.519	1.391	-1.4035	0.519
74.508	0.52	1.392	-1.4045	0.52
74.619	0.52	1.394	-1.4068	0.52
74.732	0.52	1.396	-1.4087	0.52
74.84	0.52	1.398	-1.4108	0.52
74.945	0.52	1.399	-1.4117	0.52
75.054	0.521	1.401	-1.4137	0.521
75.168	0.521	1.403	-1.4161	0.521
75.278	0.521	1.405	-1.4181	0.521
75.383	0.522	1.406	-1.4191	0.522
75.494	0.522	1.408	-1.4211	0.522
75.603	0.523	1.411	-1.4235	0.523
75.709	0.523	1.413	-1.4255	0.523
75.822	0.523	1.414	-1.4264	0.523
75.931	0.523	1.416	-1.4284	0.523
76.042	0.523	1.418	-1.4304	0.523
76.146	0.523	1.42	-1.4328	0.523
76.257	0.524	1.421	-1.4337	0.524
76.371	0.524	1.423	-1.4357	0.524
76.478	0.525	1.425	-1.4377	0.525
76.586	0.525	1.427	-1.4397	0.525
76.692	0.525	1.428	-1.4411	0.525
76.807	0.525	1.43	-1.4431	0.525
76.917	0.525	1.432	-1.4451	0.525
77.022	0.526	1.434	-1.4472	0.526
77.129	0.526	1.435	-1.4482	0.526
77.24	0.526	1.438	-1.4504	0.526
77.353	0.527	1.44	-1.4524	0.527
77.458	0.527	1.442	-1.4543	0.527
77.566	0.527	1.443	-1.4554	0.527
77.677	0.528	1.445	-1.4577	0.528
77.787	0.528	1.447	-1.4597	0.528
77.893	0.528	1.449	-1.4617	0.528
78.004	0.528	1.45	-1.4627	0.528
78.114	0.529	1.452	-1.465	0.529
78.225	0.529	1.454	-1.467	0.529
78.333	0.529	1.456	-1.469	0.529
78.441	0.53	1.457	-1.47	0.53
78.555	0.53	1.459	-1.472	0.53
78.658	0.531	1.462	-1.4744	0.531
78.767	0.531	1.464	-1.4764	0.531
78.876	0.531	1.465	-1.4774	0.531
78.99	0.531	1.467	-1.4794	0.531
79.099	0.531	1.469	-1.4814	0.531
79.206	0.532	1.471	-1.4837	0.532
79.315	0.532	1.472	-1.4847	0.532
79.426	0.533	1.474	-1.4867	0.533
79.536	0.533	1.476	-1.4887	0.533
79.646	0.533	1.478	-1.4907	0.533
79.751	0.534	1.479	-1.492	0.534
79.861	0.534	1.481	-1.4941	0.534
79.973	0.534	1.483	-1.496	0.534
80.083	0.535	1.485	-1.498	0.535
80.186	0.535	1.487	-1.4994	0.535
80.301	0.535	1.489	-1.5014	0.535
80.409	0.535	1.491	-1.5034	0.535
80.517	0.536	1.493	-1.5054	0.536
80.624	0.536	1.494	-1.5064	0.536
80.738	0.536	1.496	-1.5087	0.536
80.845	0.537	1.498	-1.5106	0.537
80.953	0.537	1.5	-1.5127	0.537
81.062	0.537	1.501	-1.5137	0.537
81.174	0.538	1.503	-1.516	0.538
81.284	0.538	1.505	-1.518	0.538
81.392	0.538	1.507	-1.52	0.538
81.497	0.539	1.508	-1.5211	0.539
81.608	0.539	1.51	-1.523	0.539
81.721	0.539	1.513	-1.5253	0.539
81.83	0.54	1.515	-1.5272	0.54
81.935	0.54	1.516	-1.5283	0.54
82.044	0.54	1.518	-1.5302	0.54
82.152	0.54	1.52	-1.5323	0.54
82.261	0.541	1.522	-1.5346	0.541
82.372	0.541	1.523	-1.5357	0.541
82.484	0.541	1.525	-1.5376	0.541
82.592	0.541	1.527	-1.5397	0.541
82.7	0.542	1.529	-1.542	0.542
82.808	0.542	1.53	-1.5429	0.542
82.922	0.542	1.532	-1.5449	0.542
83.03	0.543	1.534	-1.547	0.543
83.138	0.543	1.537	-1.5493	0.543
83.244	0.543	1.538	-1.5503	0.543
83.358	0.544	1.54	-1.5523	0.544
83.468	0.544	1.542	-1.5543	0.544
83.574	0.544	1.544	-1.5563	0.544
83.683	0.544	1.545	-1.5573	0.544
83.794	0.544	1.547	-1.5596	0.544
83.904	0.544	1.549	-1.5616	0.544
84.014	0.544	1.551	-1.5636	0.544
84.119	0.544	1.552	-1.5646	0.544
84.229	0.544	1.554	-1.5669	0.544
84.341	0.545	1.556	-1.569	0.545
84.451	0.545	1.558	-1.5709	0.545
84.554	0.545	1.559	-1.5719	0.545
84.663	0.545	1.561	-1.5739	0.545
84.777	0.545	1.564	-1.5763	0.545
84.885	0.545	1.566	-1.5783	0.545
84.993	0.545	1.567	-1.5793	0.545
85.106	0.545	1.569	-1.5813	0.545
85.212	0.545	1.571	-1.5836	0.545
85.323	0.545	1.573	-1.5856	0.545
85.429	0.545	1.574	-1.5866	0.545
85.543	0.545	1.576	-1.5886	0.545
85.651	0.545	1.578	-1.5905	0.545
85.76	0.546	1.58	-1.593	0.546
85.866	0.546	1.581	-1.594	0.546
85.977	0.546	1.583	-1.5959	0.546
86.09	0.546	1.585	-1.598	0.546
86.193	0.546	1.588	-1.6003	0.546
86.304	0.546	1.589	-1.6012	0.546
86.415	0.546	1.591	-1.6032	0.546
86.526	0.546	1.593	-1.6052	0.546
86.636	0.546	1.595	-1.6072	0.546
86.741	0.546	1.596	-1.6082	0.546
86.853	0.546	1.598	-1.6107	0.546
86.96	0.547	1.6	-1.6126	0.547
87.071	0.547	1.602	-1.6146	0.547
87.176	0.547	1.603	-1.6156	0.547
87.29	0.547	1.605	-1.6179	0.547
87.398	0.547	1.607	-1.6198	0.547
87.506	0.547	1.609	-1.6219	0.547
87.615	0.547	1.61	-1.6228	0.547
87.722	0.547	1.612	-1.6249	0.547
87.831	0.547	1.614	-1.6272	0.547
87.945	0.548	1.616	-1.6292	0.548
88.05	0.548	1.617	-1.6302	0.548
88.163	0.548	1.619	-1.6322	0.548
88.274	0.548	1.622	-1.6346	0.548
88.377	0.548	1.624	-1.6365	0.548
88.488	0.548	1.625	-1.6375	0.548
88.599	0.549	1.627	-1.6395	0.549
88.707	0.549	1.629	-1.6415	0.549
88.82	0.549	1.631	-1.6439	0.549
88.923	0.549	1.632	-1.6449	0.549
89.035	0.549	1.634	-1.6468	0.549
89.146	0.549	1.636	-1.6489	0.549
89.252	0.549	1.639	-1.6513	0.549
89.36	0.55	1.639	-1.6522	0.55
89.474	0.55	1.641	-1.6542	0.55
89.582	0.55	1.643	-1.6562	0.55
89.69	0.55	1.645	-1.6582	0.55
89.799	0.55	1.646	-1.6592	0.55
89.906	0.551	1.649	-1.6615	0.551
90.015	0.551	1.651	-1.6635	0.551
90.129	0.551	1.653	-1.6656	0.551
90.234	0.551	1.654	-1.6665	0.551
90.345	0.551	1.656	-1.6689	0.551
90.458	0.551	1.658	-1.6709	0.551
90.561	0.551	1.66	-1.6729	0.551
90.67	0.552	1.661	-1.6738	0.552
90.781	0.552	1.663	-1.6759	0.552
90.893	0.552	1.666	-1.6782	0.552
91.003	0.552	1.667	-1.6801	0.552
91.108	0.552	1.669	-1.6812	0.552
91.221	0.553	1.671	-1.6832	0.553
91.328	0.553	1.673	-1.6855	0.553
91.434	0.553	1.675	-1.6875	0.553
91.545	0.553	1.676	-1.6885	0.553
91.654	0.553	1.678	-1.6905	0.553
91.765	0.553	1.68	-1.6926	0.553
91.876	0.554	1.682	-1.6948	0.554
91.98	0.554	1.683	-1.6958	0.554
92.091	0.554	1.685	-1.6978	0.554
92.204	0.554	1.687	-1.6998	0.554
92.311	0.554	1.689	-1.7021	0.554
92.417	0.554	1.69	-1.7031	0.554
92.531	0.555	1.692	-1.7052	0.555
92.638	0.555	1.694	-1.7071	0.555
92.75	0.555	1.697	-1.7095	0.555
92.855	0.555	1.698	-1.7105	0.555
92.963	0.555	1.7	-1.7125	0.555
93.075	0.555	1.702	-1.7145	0.555
93.188	0.555	1.704	-1.7164	0.555
93.294	0.556	1.705	-1.7174	0.556
93.405	0.556	1.707	-1.7198	0.556
93.513	0.556	1.709	-1.7218	0.556
93.621	0.556	1.711	-1.7238	0.556
93.73	0.556	1.712	-1.7247	0.556
93.837	0.556	1.714	-1.7271	0.556
93.946	0.556	1.716	-1.7291	0.556
94.06	0.556	1.718	-1.7312	0.556
94.165	0.557	1.719	-1.7321	0.557
94.279	0.557	1.721	-1.7342	0.557
94.383	0.557	1.724	-1.7365	0.557
94.494	0.558	1.726	-1.7384	0.558
94.603	0.558	1.727	-1.7395	0.558
94.714	0.558	1.729	-1.7414	0.558
94.824	0.558	1.731	-1.7434	0.558
94.934	0.559	1.733	-1.7458	0.559
95.038	0.559	1.734	-1.7468	0.559
95.149	0.559	1.736	-1.7488	0.559
95.261	0.56	1.738	-1.7508	0.56
95.371	0.56	1.74	-1.753	0.56
95.476	0.561	1.741	-1.7541	0.561
95.588	0.561	1.743	-1.756	0.561
95.697	0.561	1.745	-1.758	0.561
95.802	0.562	1.747	-1.7601	0.562
95.913	0.562	1.749	-1.7615	0.562
96.026	0.562	1.751	-1.7635	0.562
96.134	0.563	1.753	-1.7654	0.563
96.242	0.563	1.755	-1.7674	0.563
96.349	0.564	1.756	-1.7684	0.564
96.463	0.564	1.758	-1.7707	0.564
96.573	0.565	1.76	-1.7727	0.565
96.678	0.565	1.762	-1.7747	0.565
96.785	0.565	1.763	-1.7757	0.565
96.896	0.566	1.765	-1.7777	0.566
97.009	0.566	1.767	-1.7801	0.566
97.118	0.566	1.769	-1.7821	0.566
97.222	0.567	1.77	-1.783	0.567
97.333	0.567	1.772	-1.7851	0.567
97.443	0.568	1.775	-1.7874	0.568
97.549	0.568	1.777	-1.7894	0.568
97.66	0.569	1.778	-1.7904	0.569
97.772	0.569	1.78	-1.7924	0.569
97.88	0.569	1.782	-1.7943	0.569
97.986	0.569	1.784	-1.7967	0.569
98.095	0.57	1.785	-1.7977	0.57
98.205	0.571	1.787	-1.7997	0.571
98.314	0.571	1.789	-1.8018	0.571
98.426	0.572	1.791	-1.8041	0.572
98.532	0.572	1.792	-1.8051	0.572
98.646	0.572	1.794	-1.8071	0.572
98.75	0.573	1.796	-1.8091	0.573
98.864	0.573	1.799	-1.8114	0.573
98.969	0.574	1.8	-1.8123	0.574
99.081	0.574	1.802	-1.8144	0.574
99.187	0.574	1.804	-1.8163	0.574
99.297	0.574	1.806	-1.8183	0.574
99.408	0.575	1.807	-1.8194	0.575
99.519	0.576	1.809	-1.8217	0.576
99.627	0.577	1.811	-1.8237	0.577
99.733	0.577	1.813	-1.8256	0.577
99.844	0.577	1.814	-1.8267	0.577
99.956	0.577	1.816	-1.829	0.577
100.061	0.577	1.818	-1.831	0.577
100.172	0.578	1.82	-1.833	0.578
100.279	0.578	1.821	-1.834	0.578
100.389	0.579	1.823	-1.8359	0.579
100.501	0.579	1.826	-1.8383	0.579
100.609	0.58	1.828	-1.8404	0.58
100.718	0.58	1.829	-1.8413	0.58
100.83	0.58	1.831	-1.8433	0.58
100.94	0.58	1.833	-1.8456	0.58
101.048	0.581	1.835	-1.8476	0.581
101.153	0.581	1.836	-1.8486	0.581
101.264	0.582	1.838	-1.8506	0.582
101.377	0.582	1.84	-1.8527	0.582
101.481	0.583	1.842	-1.855	0.583
101.592	0.583	1.843	-1.856	0.583
101.703	0.583	1.845	-1.858	0.583
101.811	0.583	1.847	-1.86	0.583
101.917	0.584	1.849	-1.862	0.584
102.026	0.585	1.851	-1.8634	0.585
102.139	0.585	1.853	-1.8653	0.585
102.25	0.585	1.855	-1.8673	0.585
102.358	0.585	1.857	-1.8693	0.585
102.463	0.585	1.858	-1.8703	0.585
102.577	0.585	1.86	-1.8726	0.585
102.685	0.586	1.862	-1.8746	0.586
102.793	0.586	1.864	-1.8766	0.586
102.9	0.586	1.865	-1.8777	0.586
103.014	0.586	1.867	-1.88	0.586
103.124	0.586	1.869	-1.882	0.586
103.229	0.586	1.871	-1.884	0.586
103.338	0.586	1.872	-1.885	0.586
103.447	0.586	1.874	-1.887	0.586
103.556	0.587	1.877	-1.8893	0.587
103.666	0.587	1.879	-1.8912	0.587
103.774	0.587	1.88	-1.8922	0.587
103.888	0.587	1.882	-1.8942	0.587
103.996	0.587	1.884	-1.8966	0.587
104.102	0.588	1.886	-1.8986	0.588
104.213	0.588	1.887	-1.8996	0.588
104.324	0.588	1.889	-1.9016	0.588
104.432	0.588	1.891	-1.9036	0.588
104.544	0.588	1.893	-1.9059	0.588
104.649	0.588	1.894	-1.9069	0.588
104.757	0.589	1.896	-1.9089	0.589
104.869	0.589	1.898	-1.911	0.589
104.98	0.589	1.901	-1.9133	0.589
105.085	0.589	1.902	-1.9143	0.589
105.199	0.589	1.904	-1.9163	0.589
105.307	0.59	1.906	-1.9183	0.59
105.415	0.59	1.908	-1.9203	0.59
105.524	0.59	1.909	-1.9216	0.59
105.631	0.59	1.911	-1.9236	0.59
105.74	0.59	1.913	-1.9256	0.59
105.849	0.591	1.915	-1.9275	0.591
105.958	0.591	1.916	-1.9286	0.591
106.072	0.591	1.918	-1.9309	0.591
106.183	0.591	1.92	-1.933	0.591
106.292	0.591	1.922	-1.9349	0.591
106.397	0.591	1.923	-1.9359	0.591
106.508	0.592	1.926	-1.9383	0.592
106.616	0.592	1.928	-1.9403	0.592
106.729	0.592	1.93	-1.9423	0.592
106.835	0.592	1.931	-1.9433	0.592
106.944	0.592	1.933	-1.9452	0.592
107.055	0.592	1.935	-1.9475	0.592
107.159	0.593	1.937	-1.9496	0.593
107.27	0.593	1.938	-1.9506	0.593
107.384	0.593	1.94	-1.9525	0.593
107.487	0.593	1.942	-1.9546	0.593
107.599	0.593	1.944	-1.9569	0.593
107.705	0.594	1.945	-1.9579	0.594
107.821	0.594	1.947	-1.9599	0.594
107.924	0.594	1.949	-1.9619	0.594
108.035	0.594	1.952	-1.9642	0.594
108.144	0.594	1.953	-1.9653	0.594
108.256	0.594	1.955	-1.9672	0.594
108.366	0.594	1.957	-1.9692	0.594
108.476	0.594	1.959	-1.9712	0.594
108.579	0.594	1.96	-1.9725	0.594
108.69	0.594	1.962	-1.9746	0.594
108.802	0.595	1.964	-1.9766	0.595
108.912	0.595	1.966	-1.9786	0.595
109.017	0.595	1.967	-1.9796	0.595
109.129	0.595	1.969	-1.9819	0.595
109.237	0.595	1.971	-1.9839	0.595
109.346	0.595	1.973	-1.9859	0.595
109.454	0.595	1.974	-1.9868	0.595
109.568	0.595	1.976	-1.9892	0.595
109.671	0.595	1.978	-1.9912	0.595
109.785	0.595	1.98	-1.9932	0.595
109.891	0.596	1.981	-1.9942	0.596
110.004	0.596	1.983	-1.9962	0.596
110.114	0.596	1.986	-1.9985	0.596
110.22	0.596	1.988	-2.0005	0.596
110.326	0.596	1.989	-2.0014	0.596
110.437	0.596	1.991	-2.0035	0.596
110.545	0.596	1.993	-2.0058	0.596
110.659	0.596	1.995	-2.0078	0.596
110.764	0.596	1.996	-2.0089	0.596
110.874	0.597	1.998	-2.0108	0.597
110.984	0.597	2	-2.0128	0.597
111.09	0.597	2.002	-2.0151	0.597
111.201	0.598	2.004	-2.0172	0.598
111.314	0.598	2.006	-2.0192	0.598
111.422	0.598	2.008	-2.0212	0.598
111.53	0.598	2.011	-2.0235	0.598
111.636	0.599	2.012	-2.0245	0.599
111.812	0.599	2.014	-2.0265	0.599
111.92	0.6	2.016	-2.0285	0.6
112.027	0.6	2.018	-2.0305	0.6
112.139	0.6	2.019	-2.0319	0.6
112.248	0.6	2.021	-2.0339	0.6
112.359	0.601	2.023	-2.0358	0.601
112.467	0.602	2.025	-2.0379	0.602
112.573	0.602	2.026	-2.0391	0.602
112.687	0.602	2.028	-2.0411	0.602
112.795	0.602	2.03	-2.0431	0.602
112.903	0.603	2.032	-2.0451	0.603
113.009	0.603	2.034	-2.0462	0.603
113.12	0.603	2.036	-2.0485	0.603
113.233	0.604	2.038	-2.0505	0.604
113.341	0.604	2.04	-2.0525	0.604
113.446	0.604	2.041	-2.0534	0.604
113.557	0.605	2.043	-2.0554	0.605
113.664	0.605	2.045	-2.0578	0.605
113.779	0.605	2.047	-2.0598	0.605
113.884	0.605	2.048	-2.0607	0.605
113.995	0.606	2.05	-2.0628	0.606
114.104	0.606	2.052	-2.0651	0.606
114.21	0.606	2.054	-2.0671	0.606
114.319	0.606	2.055	-2.0681	0.606
114.434	0.607	2.057	-2.0701	0.607
114.542	0.607	2.059	-2.0722	0.607
114.65	0.607	2.062	-2.0745	0.607
114.758	0.607	2.063	-2.0754	0.607
114.865	0.608	2.065	-2.0774	0.608
114.975	0.608	2.067	-2.0794	0.608
115.086	0.608	2.069	-2.0817	0.608
115.195	0.608	2.07	-2.0828	0.608
115.307	0.608	2.072	-2.0848	0.608
115.416	0.608	2.074	-2.0868	0.608
115.524	0.608	2.076	-2.0887	0.608
115.632	0.609	2.077	-2.0902	0.609
115.743	0.609	2.079	-2.0921	0.609
115.853	0.609	2.081	-2.0941	0.609
115.963	0.609	2.083	-2.0961	0.609
116.069	0.609	2.084	-2.0971	0.609
116.18	0.609	2.087	-2.0994	0.609
116.286	0.61	2.089	-2.1014	0.61
116.395	0.611	2.091	-2.1034	0.611
116.503	0.612	2.092	-2.1044	0.612
116.618	0.613	2.094	-2.1064	0.613
116.727	0.615	2.096	-2.1087	0.615
116.835	0.615	2.098	-2.1107	0.615
116.94	0.617	2.099	-2.1117	0.617
117.055	0.618	2.101	-2.1138	0.618
117.163	0.618	2.103	-2.116	0.618
117.271	0.619	2.105	-2.118	0.619
117.379	0.62	2.106	-2.119	0.62
117.486	0.622	2.108	-2.1211	0.622
117.595	0.623	2.11	-2.123	0.623
117.707	0.623	2.113	-2.1254	0.623
117.816	0.624	2.114	-2.1264	0.624
117.925	0.626	2.116	-2.1285	0.626
118.038	0.626	2.118	-2.1305	0.626
118.141	0.627	2.12	-2.1324	0.627
118.252	0.629	2.121	-2.1337	0.629
118.36	0.629	2.123	-2.1356	0.629
118.472	0.63	2.125	-2.1377	0.63
118.578	0.63	2.127	-2.1397	0.63
118.687	0.631	2.128	-2.1411	0.631
118.796	0.633	2.13	-2.1431	0.633
118.91	0.634	2.132	-2.145	0.634
119.018	0.634	2.134	-2.147	0.634
119.126	0.635	2.135	-2.148	0.635
119.233	0.636	2.138	-2.1504	0.636
119.345	0.636	2.14	-2.1523	0.636
119.456	0.638	2.142	-2.1543	0.638
119.562	0.639	2.143	-2.1554	0.639
119.671	0.64	2.146	-2.1583	0.64
119.784	0.641	2.148	-2.1603	0.641
119.891	0.641	2.15	-2.1623	0.641
120	0.644	2.152	-2.1643	0.644
120.111	0.644	2.153	-2.1657	0.644
120.282	0.646	2.155	-2.1677	0.646
120.39	0.647	2.157	-2.1697	0.647
120.501	0.649	2.159	-2.1717	0.649
120.606	0.65	2.16	-2.1727	0.65
120.721	0.651	2.162	-2.175	0.651
120.829	0.651	2.164	-2.177	0.651
120.937	0.654	2.166	-2.179	0.654
121.046	0.654	2.167	-2.1799	0.654
121.158	0.657	2.17	-2.1823	0.657
121.268	0.657	2.172	-2.1843	0.657
121.374	0.66	2.174	-2.1863	0.66
121.482	0.66	2.175	-2.1873	0.66
121.593	0.661	2.177	-2.1894	0.661
121.699	0.661	2.179	-2.1917	0.661
121.809	0.664	2.181	-2.1937	0.664
121.917	0.665	2.182	-2.1947	0.665
122.031	0.667	2.184	-2.1967	0.667
122.138	0.668	2.186	-2.199	0.668
122.251	0.67	2.188	-2.201	0.67
122.356	0.671	2.189	-2.202	0.671
122.466	0.672	2.191	-2.204	0.672
122.577	0.673	2.194	-2.2063	0.673
122.685	0.675	2.196	-2.2084	0.675
122.791	0.676	2.197	-2.2094	0.676
122.902	0.677	2.199	-2.2113	0.677
123.013	0.68	2.201	-2.2133	0.68
123.123	0.681	2.203	-2.2156	0.681
123.229	0.682	2.204	-2.2166	0.682
123.343	0.683	2.206	-2.2186	0.683
123.446	0.684	2.208	-2.2206	0.684
123.56	0.685	2.21	-2.2226	0.685
123.665	0.687	2.211	-2.224	0.687
123.777	0.688	2.213	-2.226	0.688
123.883	0.691	2.215	-2.228	0.691
123.997	0.691	2.217	-2.2299	0.691
124.101	0.692	2.218	-2.231	0.692
124.215	0.694	2.221	-2.2332	0.694
124.323	0.696	2.223	-2.2352	0.696
124.435	0.696	2.225	-2.2373	0.696
124.54	0.699	2.226	-2.2382	0.699
124.652	0.699	2.228	-2.2406	0.699
124.76	0.701	2.23	-2.2426	0.701
124.868	0.703	2.232	-2.2446	0.703
124.976	0.703	2.233	-2.2455	0.703
125.09	0.706	2.235	-2.2477	0.706
125.196	0.706	2.237	-2.25	0.706
125.307	0.708	2.239	-2.2519	0.708
125.412	0.709	2.24	-2.2529	0.709
125.526	0.712	2.242	-2.2549	0.712
125.636	0.712	2.244	-2.2569	0.712
125.744	0.713	2.247	-2.2592	0.713
125.849	0.715	2.248	-2.2602	0.715
125.961	0.716	2.25	-2.2623	0.716
126.071	0.718	2.252	-2.2644	0.718
126.181	0.719	2.254	-2.2666	0.719
126.286	0.72	2.255	-2.2676	0.72
126.397	0.722	2.257	-2.2696	0.722
126.508	0.723	2.259	-2.2716	0.723
126.618	0.723	2.261	-2.2738	0.723
126.723	0.726	2.262	-2.2749	0.726
126.835	0.726	2.264	-2.2769	0.726
126.943	0.729	2.266	-2.2789	0.729
127.049	0.729	2.268	-2.2809	0.729
127.161	0.731	2.269	-2.2819	0.731
127.268	0.731	2.271	-2.2842	0.731
127.377	0.733	2.273	-2.2862	0.733
127.491	0.734	2.276	-2.2883	0.734
127.597	0.735	2.276	-2.2892	0.735
127.711	0.737	2.279	-2.2916	0.737
127.819	0.738	2.281	-2.2935	0.738
127.927	0.739	2.283	-2.2955	0.739
128.032	0.741	2.284	-2.2965	0.741
128.146	0.741	2.286	-2.2986	0.741
128.255	0.742	2.288	-2.3009	0.742
128.365	0.744	2.29	-2.3029	0.744
128.471	0.745	2.291	-2.3039	0.745
128.582	0.747	2.293	-2.3059	0.747
128.69	0.747	2.296	-2.3082	0.747
128.798	0.751	2.298	-2.3102	0.751
128.906	0.751	2.299	-2.3112	0.751
129.02	0.752	2.301	-2.3132	0.752
129.128	0.752	2.303	-2.3155	0.752
129.236	0.755	2.305	-2.3176	0.755
129.344	0.756	2.306	-2.3186	0.756
129.458	0.757	2.308	-2.3206	0.757
129.564	0.76	2.31	-2.3226	0.76
129.675	0.76	2.312	-2.3245	0.76
129.781	0.762	2.313	-2.3259	0.762
129.895	0.763	2.315	-2.3278	0.763
130.002	0.764	2.317	-2.3298	0.764
130.11	0.765	2.319	-2.3318	0.765
130.216	0.767	2.321	-2.3332	0.767
130.327	0.769	2.322	-2.3352	0.769
130.44	0.769	2.324	-2.3372	0.769
130.544	0.77	2.326	-2.3391	0.77
130.655	0.772	2.327	-2.3402	0.772
130.766	0.773	2.33	-2.3426	0.773
130.874	0.775	2.332	-2.3445	0.775
130.98	0.776	2.334	-2.3466	0.776
131.091	0.777	2.335	-2.3475	0.777
131.199	0.777	2.337	-2.3498	0.777
131.313	0.778	2.339	-2.3518	0.778
131.421	0.78	2.341	-2.3538	0.78
131.526	0.78	2.342	-2.3547	0.78
131.636	0.782	2.344	-2.3568	0.782
131.745	0.784	2.346	-2.3592	0.784
131.858	0.784	2.348	-2.3612	0.784
131.964	0.785	2.349	-2.3622	0.785
132.072	0.787	2.351	-2.3642	0.787
132.188	0.788	2.353	-2.3662	0.788
132.293	0.79	2.356	-2.3685	0.79
132.402	0.79	2.357	-2.3694	0.79
132.509	0.792	2.359	-2.3715	0.792
132.618	0.793	2.361	-2.3735	0.793
132.733	0.793	2.363	-2.3758	0.793
132.838	0.795	2.364	-2.3768	0.795
132.95	0.796	2.366	-2.3788	0.796
133.058	0.797	2.368	-2.3808	0.797
133.164	0.799	2.37	-2.3827	0.799
133.274	0.8	2.371	-2.3841	0.8
133.386	0.8	2.373	-2.3861	0.8
133.493	0.801	2.375	-2.3881	0.801
133.601	0.803	2.377	-2.3901	0.803
133.712	0.805	2.378	-2.3911	0.805
133.826	0.807	2.381	-2.3935	0.807
133.932	0.807	2.383	-2.3955	0.807
134.04	0.809	2.385	-2.3974	0.809
134.149	0.81	2.386	-2.3985	0.81
134.262	0.812	2.388	-2.4008	0.812
134.365	0.813	2.39	-2.4028	0.813
134.479	0.814	2.392	-2.4048	0.814
134.584	0.815	2.393	-2.4058	0.815
134.695	0.817	2.395	-2.4077	0.817
134.808	0.818	2.397	-2.4101	0.818
134.912	0.82	2.399	-2.4121	0.82
135.023	0.82	2.4	-2.4131	0.82
135.134	0.821	2.402	-2.4151	0.821
135.241	0.823	2.404	-2.4171	0.823
135.354	0.823	2.407	-2.4195	0.823
135.459	0.825	2.408	-2.4205	0.825
135.57	0.827	2.41	-2.4224	0.827
135.681	0.827	2.412	-2.4245	0.827
135.791	0.828	2.414	-2.4268	0.828
135.894	0.831	2.415	-2.4277	0.831
136.003	0.831	2.417	-2.4297	0.831
136.117	0.833	2.419	-2.4317	0.833
136.225	0.833	2.421	-2.4341	0.833
136.331	0.835	2.422	-2.4351	0.835
136.445	0.836	2.424	-2.437	0.836
136.552	0.837	2.426	-2.4391	0.837
136.661	0.838	2.428	-2.4411	0.838
136.77	0.84	2.429	-2.4421	0.84
136.877	0.84	2.432	-2.4444	0.84
136.991	0.842	2.434	-2.4464	0.842
137.098	0.843	2.436	-2.4483	0.843
137.207	0.845	2.437	-2.4494	0.845
137.317	0.845	2.439	-2.4517	0.845
137.423	0.846	2.441	-2.4537	0.846
137.533	0.847	2.443	-2.4558	0.847
137.642	0.849	2.444	-2.4568	0.849
137.753	0.85	2.446	-2.4588	0.85
137.865	0.85	2.448	-2.461	0.85
137.975	0.852	2.45	-2.463	0.852
138.079	0.853	2.451	-2.464	0.853
138.192	0.855	2.453	-2.466	0.855
138.297	0.857	2.455	-2.468	0.857
138.411	0.857	2.458	-2.4703	0.857
138.516	0.858	2.459	-2.4714	0.858
138.63	0.859	2.461	-2.4734	0.859
138.738	0.86	2.463	-2.4754	0.86
138.846	0.862	2.465	-2.4777	0.862
138.955	0.862	2.466	-2.4787	0.862
139.062	0.864	2.468	-2.4807	0.864
139.171	0.865	2.47	-2.4827	0.865
139.285	0.866	2.472	-2.4847	0.866
139.389	0.867	2.473	-2.486	0.867
139.503	0.869	2.475	-2.488	0.869
139.608	0.87	2.477	-2.49	0.87
139.722	0.871	2.479	-2.492	0.871
139.827	0.872	2.48	-2.493	0.872
139.938	0.872	2.483	-2.4954	0.872
140.048	0.874	2.485	-2.4974	0.874
140.154	0.876	2.487	-2.4994	0.876
140.265	0.876	2.488	-2.5004	0.876
140.375	0.877	2.49	-2.5026	0.877
140.486	0.879	2.492	-2.5046	0.879
140.594	0.88	2.494	-2.5067	0.88
140.7	0.88	2.495	-2.5077	0.88
140.814	0.882	2.497	-2.5097	0.882
140.922	0.883	2.499	-2.5121	0.883
141.03	0.884	2.501	-2.514	0.884
141.137	0.884	2.502	-2.515	0.884
141.251	0.885	2.504	-2.517	0.885
141.36	0.886	2.507	-2.5193	0.886
141.468	0.888	2.509	-2.5213	0.888
141.573	0.889	2.51	-2.5223	0.889
141.685	0.889	2.512	-2.5243	0.889
141.798	0.89	2.514	-2.5263	0.89
141.901	0.892	2.516	-2.5287	0.892
142.011	0.893	2.517	-2.5296	0.893
142.122	0.893	2.519	-2.5317	0.893
142.231	0.895	2.521	-2.5337	0.895
142.344	0.896	2.523	-2.536	0.896
142.45	0.897	2.524	-2.5369	0.897
142.559	0.898	2.526	-2.5389	0.898
142.668	0.899	2.528	-2.541	0.899
142.774	0.899	2.53	-2.543	0.899
142.885	0.901	2.531	-2.5439	0.901
142.994	0.902	2.534	-2.5462	0.902
143.105	0.902	2.536	-2.5483	0.902
143.216	0.904	2.538	-2.5503	0.904
143.322	0.905	2.539	-2.5513	0.905
143.435	0.906	2.541	-2.5537	0.906
143.545	0.907	2.543	-2.5557	0.907
143.65	0.908	2.545	-2.5577	0.908
143.757	0.909	2.546	-2.5586	0.909
143.871	0.909	2.548	-2.5606	0.909
143.981	0.911	2.55	-2.563	0.911
144.085	0.911	2.552	-2.565	0.911
144.196	0.913	2.553	-2.566	0.913
144.307	0.913	2.555	-2.568	0.913
144.415	0.914	2.558	-2.5703	0.914
144.528	0.915	2.56	-2.5723	0.915
144.634	0.916	2.561	-2.5733	0.916
144.744	0.918	2.563	-2.5754	0.918
144.852	0.918	2.565	-2.5776	0.918
144.958	0.919	2.567	-2.5796	0.919
145.07	0.92	2.568	-2.5806	0.92
145.177	0.921	2.57	-2.5826	0.921
145.286	0.922	2.572	-2.5846	0.922
145.395	0.923	2.574	-2.5866	0.923
145.504	0.923	2.575	-2.588	0.923
145.619	0.924	2.577	-2.5899	0.924
145.728	0.926	2.579	-2.592	0.926
145.836	0.926	2.581	-2.594	0.926
145.941	0.928	2.582	-2.5949	0.928
146.054	0.929	2.585	-2.5972	0.929
146.164	0.93	2.587	-2.5992	0.93
146.274	0.93	2.589	-2.6012	0.93
146.379	0.932	2.59	-2.6022	0.932
146.489	0.933	2.592	-2.6046	0.933
146.601	0.933	2.594	-2.6066	0.933
146.706	0.935	2.596	-2.6086	0.935
146.818	0.935	2.597	-2.6096	0.935
146.927	0.935	2.599	-2.6116	0.935
147.038	0.937	2.601	-2.6139	0.937
147.145	0.938	2.603	-2.6158	0.938
147.253	0.939	2.604	-2.6169	0.939
147.367	0.939	2.606	-2.619	0.939
147.473	0.94	2.608	-2.6212	0.94
147.581	0.941	2.61	-2.6232	0.941
147.69	0.943	2.611	-2.6242	0.943
147.799	0.943	2.613	-2.6262	0.943
147.912	0.944	2.616	-2.6283	0.944
148.02	0.945	2.618	-2.6306	0.945
148.125	0.946	2.619	-2.6316	0.946
148.236	0.947	2.621	-2.6336	0.947
148.349	0.947	2.623	-2.6356	0.947
148.458	0.949	2.625	-2.6379	0.949
148.563	0.949	2.626	-2.6389	0.949
148.673	0.949	2.628	-2.6409	0.949
148.783	0.95	2.63	-2.6428	0.95
148.889	0.952	2.632	-2.6449	0.952
149	0.953	2.634	-2.6463	0.953
149.112	0.953	2.635	-2.6482	0.953
149.22	0.954	2.637	-2.6502	0.954
149.326	0.955	2.64	-2.6523	0.955
149.437	0.956	2.64	-2.6532	0.956
149.55	0.956	2.643	-2.6555	0.956
149.658	0.957	2.645	-2.6575	0.957
149.765	0.957	2.647	-2.6595	0.957
149.874	0.958	2.648	-2.6605	0.958
149.981	0.959	2.65	-2.6625	0.959
150.09	0.96	2.652	-2.6649	0.96
150.203	0.961	2.654	-2.6669	0.961
150.311	0.961	2.655	-2.6679	0.961
150.422	0.961	2.657	-2.6698	0.961
150.532	0.962	2.659	-2.6721	0.962
150.642	0.964	2.661	-2.6741	0.964
150.747	0.965	2.662	-2.6751	0.965
150.859	0.965	2.664	-2.6771	0.965
150.967	0.965	2.667	-2.6792	0.965
151.073	0.966	2.669	-2.6815	0.966
151.182	0.968	2.67	-2.6825	0.968
151.297	0.968	2.672	-2.6845	0.968
151.405	0.969	2.674	-2.6866	0.969
151.513	0.969	2.676	-2.6888	0.969
151.621	0.97	2.677	-2.6898	0.97
151.734	0.971	2.679	-2.6918	0.971
151.84	0.971	2.681	-2.6938	0.971
151.951	0.972	2.683	-2.6957	0.972
152.057	0.972	2.684	-2.6971	0.972
152.171	0.972	2.686	-2.6992	0.972
152.274	0.973	2.688	-2.7012	0.973
152.388	0.974	2.69	-2.7031	0.974
152.493	0.975	2.692	-2.7045	0.975
152.604	0.975	2.694	-2.7066	0.975
152.717	0.975	2.696	-2.7085	0.975
152.821	0.976	2.698	-2.7105	0.976
152.932	0.977	2.699	-2.7115	0.977
153.043	0.978	2.701	-2.7138	0.978
153.151	0.978	2.703	-2.7158	0.978
153.258	0.979	2.705	-2.7178	0.979
153.366	0.979	2.706	-2.7188	0.979
153.481	0.98	2.708	-2.7207	0.98
153.588	0.981	2.71	-2.7231	0.981
153.696	0.982	2.712	-2.7252	0.982
153.803	0.982	2.713	-2.7261	0.982
153.917	0.983	2.715	-2.7282	0.983
154.025	0.983	2.718	-2.7304	0.983
154.133	0.984	2.72	-2.7324	0.984
154.24	0.984	2.721	-2.7334	0.984
154.354	0.985	2.723	-2.7354	0.985
154.464	0.985	2.725	-2.7375	0.985
154.57	0.986	2.727	-2.7398	0.986
154.678	0.986	2.728	-2.7408	0.986
154.789	0.986	2.73	-2.7428	0.986
154.895	0.987	2.732	-2.7448	0.987
155.005	0.987	2.734	-2.7471	0.987
155.113	0.988	2.735	-2.7481	0.988
155.227	0.988	2.737	-2.7501	0.988
155.335	0.988	2.739	-2.7521	0.988
155.441	0.988	2.741	-2.7541	0.988
155.551	0.989	2.742	-2.7551	0.989
155.664	0.989	2.745	-2.7575	0.989
155.772	0.989	2.747	-2.7595	0.989
155.881	0.989	2.749	-2.7614	0.989
155.989	0.99	2.75	-2.7624	0.99
156.103	0.99	2.752	-2.7648	0.99
156.209	0.99	2.754	-2.7667	0.99
156.32	0.991	2.756	-2.7687	0.991
156.426	0.991	2.757	-2.7697	0.991
156.54	0.992	2.759	-2.7717	0.992
156.648	0.992	2.761	-2.774	0.992
156.756	0.993	2.763	-2.7761	0.993
156.864	0.993	2.764	-2.7771	0.993
156.975	0.993	2.766	-2.7791	0.993
157.085	0.994	2.769	-2.7814	0.994
157.19	0.994	2.771	-2.7835	0.994
157.298	0.994	2.772	-2.7844	0.994
157.412	0.995	2.774	-2.7864	0.995
157.52	0.995	2.776	-2.7884	0.995
157.631	0.995	2.778	-2.7907	0.995
157.735	0.996	2.779	-2.7917	0.996
157.847	0.996	2.781	-2.7937	0.996
157.957	0.997	2.783	-2.7958	0.997
158.065	0.997	2.785	-2.7981	0.997
158.173	0.997	2.786	-2.799	0.997
158.287	0.998	2.788	-2.8011	0.998
158.395	0.998	2.79	-2.8031	0.998
158.503	0.999	2.792	-2.8051	0.999
158.611	0.999	2.793	-2.8061	0.999
158.718	0.999	2.796	-2.8084	0.999
158.827	1	2.798	-2.8103	1
158.941	1	2.8	-2.8124	1
159.046	1	2.801	-2.8134	1
159.157	1	2.803	-2.8157	1
159.269	1.004	2.805	-2.8177	1.004
159.379	1.008	2.807	-2.8197	1.008
159.484	1.012	2.808	-2.8207	1.012
159.591	1.014	2.81	-2.823	1.014
159.703	1.017	2.812	-2.825	1.017
159.816	1.021	2.814	-2.827	1.021
159.919	1.025	2.815	-2.828	1.025
160.031	1.027	2.817	-2.8299	1.027
160.142	1.03	2.82	-2.8323	1.03
160.25	1.033	2.822	-2.8343	1.033
160.358	1.037	2.823	-2.8354	1.037
160.465	1.038	2.825	-2.8374	1.038
160.579	1.041	2.827	-2.8397	1.041
160.688	1.044	2.829	-2.8417	1.044
160.795	1.047	2.83	-2.8427	1.047
160.902	1.048	2.832	-2.8446	1.048
161.011	1.052	2.834	-2.8467	1.052
161.125	1.055	2.836	-2.849	1.055
161.23	1.059	2.837	-2.85	1.059
161.341	1.061	2.839	-2.852	1.061
161.454	1.065	2.841	-2.854	1.065
161.557	1.069	2.843	-2.856	1.069
161.666	1.073	2.845	-2.8573	1.073
161.777	1.074	2.847	-2.8594	1.074
161.889	1.079	2.849	-2.8614	1.079
161.999	1.082	2.851	-2.8634	1.082
162.104	1.086	2.852	-2.8644	1.086
162.216	1.088	2.854	-2.8667	1.088
162.325	1.091	2.856	-2.8686	1.091
162.433	1.095	2.858	-2.8706	1.095
162.541	1.098	2.859	-2.8716	1.098
162.654	1.099	2.861	-2.874	1.099
162.762	1.102	2.863	-2.876	1.102
162.87	1.106	2.865	-2.878	1.106
162.976	1.109	2.866	-2.879	1.109
163.087	1.11	2.868	-2.881	1.11
163.2	1.114	2.871	-2.8833	1.114
163.306	1.117	2.873	-2.8852	1.117
163.415	1.12	2.874	-2.8863	1.12
163.526	1.122	2.876	-2.8882	1.122
163.636	1.126	2.878	-2.8907	1.126
163.746	1.129	2.88	-2.8926	1.129
163.851	1.133	2.881	-2.8937	1.133
163.962	1.136	2.883	-2.8956	1.136
164.071	1.14	2.885	-2.8976	1.14
164.184	1.143	2.887	-2.8999	1.143
164.288	1.147	2.888	-2.9009	1.147
164.4	1.149	2.89	-2.9029	1.149
164.508	1.153	2.892	-2.9049	1.153
164.614	1.156	2.895	-2.9073	1.156
164.726	1.159	2.896	-2.9083	1.159
164.838	1.161	2.898	-2.9103	1.161
164.946	1.165	2.9	-2.9123	1.165
165.056	1.168	2.902	-2.9143	1.168
165.162	1.172	2.903	-2.9153	1.172
165.27	1.173	2.905	-2.9176	1.173
165.379	1.177	2.907	-2.9196	1.177
165.49	1.181	2.909	-2.9216	1.181
165.599	1.184	2.91	-2.9225	1.184
165.709	1.185	2.912	-2.9249	1.185
165.815	1.189	2.914	-2.9269	1.189
165.93	1.193	2.916	-2.929	1.193
166.036	1.196	2.917	-2.9299	1.196
166.147	1.198	2.919	-2.9319	1.198
166.255	1.201	2.922	-2.9343	1.201
166.361	1.205	2.924	-2.9363	1.205
166.472	1.209	2.925	-2.9373	1.209
166.583	1.21	2.927	-2.9393	1.21
166.689	1.214	2.929	-2.9416	1.214
166.804	1.217	2.931	-2.9435	1.217
166.909	1.221	2.932	-2.9446	1.221
167.019	1.223	2.934	-2.9465	1.223
167.13	1.226	2.936	-2.9486	1.226
167.238	1.229	2.938	-2.9509	1.229
167.344	1.232	2.939	-2.952	1.232
167.454	1.234	2.941	-2.9539	1.234
167.565	1.238	2.943	-2.9559	1.238
167.676	1.241	2.946	-2.9582	1.241
167.781	1.244	2.947	-2.9592	1.244
167.895	1.245	2.949	-2.9612	1.245
168	1.248	2.951	-2.9632	1.248
168.111	1.251	2.953	-2.9652	1.251
168.22	1.253	2.954	-2.9662	1.253
168.33	1.255	2.956	-2.9685	1.255
168.441	1.258	2.958	-2.9706	1.258
168.551	1.26	2.96	-2.9727	1.26
168.656	1.263	2.961	-2.9736	1.263
168.766	1.264	2.963	-2.9758	1.264
168.878	1.267	2.965	-2.9779	1.267
168.988	1.27	2.967	-2.9798	1.27
169.093	1.273	2.968	-2.9808	1.273
169.205	1.274	2.97	-2.9832	1.274
169.313	1.277	2.972	-2.9852	1.277
169.421	1.28	2.974	-2.9872	1.28
169.529	1.283	2.975	-2.9882	1.283
169.643	1.285	2.977	-2.9902	1.285
169.749	1.288	2.98	-2.9926	1.288
169.858	1.291	2.982	-2.9945	1.291
169.967	1.295	2.983	-2.9955	1.295
170.079	1.296	2.985	-2.9975	1.296
170.189	1.299	2.987	-2.9995	1.299
170.297	1.302	2.989	-3.0019	1.302
170.404	1.304	2.99	-3.0028	1.304
170.515	1.306	2.992	-3.0049	1.306
170.625	1.309	2.994	-3.0068	1.309
170.735	1.311	2.996	-3.0092	1.311
170.84	1.314	2.997	-3.0102	1.314
170.951	1.316	2.999	-3.0122	1.316
171.06	1.319	3.001	-3.0142	1.319
171.166	1.322	3.003	-3.0162	1.322
171.277	1.325	3.004	-3.0172	1.325
171.384	1.326	3.007	-3.0195	1.326
171.498	1.329	3.009	-3.0214	1.329
171.606	1.333	3.011	-3.0235	1.333
171.714	1.336	3.012	-3.0244	1.336
171.826	1.338	3.014	-3.0269	1.338
171.934	1.34	3.016	-3.0288	1.34
172.042	1.344	3.018	-3.0308	1.344
172.149	1.347	3.019	-3.0318	1.347
172.263	1.348	3.021	-3.0338	1.348
172.373	1.35	3.023	-3.0361	1.35
172.481	1.353	3.025	-3.0381	1.353
172.586	1.348	3.026	-3.0391	1.348
172.697	1.345	3.029	-3.0412	1.345
172.809	1.339	3.031	-3.0435	1.339
172.919	1.334	3.033	-3.0455	1.334
173.024	1.328	3.034	-3.0465	1.328
173.137	1.326	3.036	-3.0485	1.326
173.245	1.323	3.038	-3.0505	1.323
173.351	1.32	3.04	-3.0528	1.32
173.46	1.317	3.041	-3.0538	1.317
173.572	1.316	3.043	-3.0558	1.316
173.683	1.314	3.045	-3.0578	1.314
173.789	1.313	3.047	-3.0601	1.313
173.897	1.312	3.048	-3.0611	1.312
174.011	1.311	3.05	-3.0631	1.311
174.119	1.31	3.052	-3.0651	1.31
174.227	1.309	3.054	-3.0671	1.309
174.336	1.309	3.056	-3.0685	1.309
174.448	1.308	3.058	-3.0705	1.308
174.558	1.307	3.06	-3.0724	1.307
174.666	1.307	3.062	-3.0744	1.307
174.771	1.306	3.063	-3.0754	1.306
174.882	1.306	3.065	-3.0778	1.306
174.995	1.305	3.067	-3.0798	1.305
175.098	1.305	3.069	-3.0818	1.305
175.209	1.304	3.07	-3.0827	1.304
175.32	1.304	3.072	-3.0851	1.304
175.428	1.304	3.074	-3.0871	1.304
175.535	1.303	3.076	-3.0891	1.303
175.646	1.302	3.077	-3.0901	1.302
175.758	1.301	3.079	-3.0921	1.301
175.862	1.3	3.082	-3.0944	1.3
175.976	1.298	3.084	-3.0964	1.298
176.081	1.296	3.085	-3.0974	1.296
176.195	1.295	3.087	-3.0994	1.295
176.303	1.294	3.089	-3.1014	1.294
176.411	1.292	3.091	-3.1038	1.292
176.52	1.29	3.092	-3.1047	1.29
176.627	1.29	3.094	-3.1068	1.29
176.736	1.289	3.096	-3.1088	1.289
176.848	1.287	3.098	-3.1111	1.287
176.954	1.286	3.099	-3.1121	1.286
177.068	1.286	3.101	-3.114	1.286
177.178	1.285	3.103	-3.116	1.285
177.288	1.284	3.106	-3.1184	1.284
177.391	1.284	3.107	-3.1194	1.284
177.503	1.284	3.109	-3.1214	1.284
177.612	1.284	3.111	-3.1234	1.284
177.725	1.283	3.113	-3.1254	1.283
177.831	1.283	3.114	-3.1264	1.283
177.942	1.283	3.116	-3.1287	1.283
178.05	1.283	3.118	-3.1307	1.283
178.158	1.283	3.12	-3.1327	1.283
178.266	1.284	3.121	-3.1337	1.284
178.38	1.284	3.123	-3.1361	1.284
178.483	1.284	3.125	-3.138	1.284
178.597	1.284	3.127	-3.1401	1.284
178.703	1.284	3.128	-3.141	1.284
178.817	1.284	3.13	-3.143	1.284
178.92	1.284	3.133	-3.1454	1.284
179.031	1.284	3.135	-3.1474	1.284
179.14	1.284	3.136	-3.1484	1.284
179.252	1.284	3.138	-3.1504	1.284
179.362	1.285	3.14	-3.1527	1.285
179.472	1.285	3.142	-3.1547	1.285
179.577	1.285	3.143	-3.1557	1.285
179.688	1.285	3.145	-3.1577	1.285
179.796	1.285	3.147	-3.1601	1.285
179.903	1.285	3.149	-3.1621	1.285
180.015	1.285	3.15	-3.1631	1.285
180.124	1.285	3.152	-3.165	1.285
180.233	1.286	3.154	-3.1671	1.286
180.339	1.286	3.156	-3.1691	1.286
180.449	1.287	3.158	-3.1703	1.287
180.563	1.287	3.16	-3.1723	1.287
180.671	1.288	3.162	-3.1743	1.288
180.779	1.288	3.164	-3.1763	1.288
180.886	1.289	3.165	-3.1777	1.289
181	1.289	3.167	-3.1797	1.289
181.11	1.29	3.169	-3.1817	1.29
181.215	1.291	3.171	-3.1836	1.291
181.324	1.291	3.172	-3.1847	1.291
181.435	1.292	3.174	-3.187	1.292
181.546	1.292	3.176	-3.1889	1.292
181.656	1.293	3.178	-3.191	1.293
181.761	1.294	3.179	-3.192	1.294
181.872	1.294	3.181	-3.194	1.294
181.981	1.295	3.184	-3.1963	1.295
182.087	1.296	3.186	-3.1983	1.296
182.197	1.297	3.187	-3.1993	1.297
182.309	1.298	3.189	-3.2013	1.298
182.417	1.299	3.191	-3.2036	1.299
182.523	1.3	3.193	-3.2056	1.3
182.632	1.301	3.194	-3.2066	1.301
182.742	1.301	3.196	-3.2086	1.301
182.851	1.303	3.198	-3.2106	1.303
182.962	1.304	3.2	-3.213	1.304
183.071	1.305	3.201	-3.214	1.305
183.178	1.306	3.203	-3.216	1.306
183.292	1.307	3.205	-3.2181	1.307
183.4	1.308	3.208	-3.2203	1.308
183.506	1.309	3.209	-3.2214	1.309
183.617	1.31	3.211	-3.2233	1.31
183.73	1.312	3.213	-3.2253	1.312
183.84	1.313	3.215	-3.2273	1.313
183.945	1.314	3.216	-3.2286	1.314
184.056	1.315	3.218	-3.2307	1.315
184.164	1.316	3.22	-3.2326	1.316
184.27	1.317	3.222	-3.2346	1.317
184.381	1.319	3.223	-3.2357	1.319
184.493	1.319	3.225	-3.238	1.319
184.601	1.32	3.227	-3.24	1.32
184.707	1.322	3.229	-3.242	1.322
184.818	1.323	3.23	-3.243	1.323
184.932	1.323	3.232	-3.245	1.323
185.038	1.325	3.235	-3.2472	1.325
185.146	1.326	3.237	-3.2493	1.326
185.253	1.327	3.238	-3.2502	1.327
185.367	1.327	3.24	-3.2522	1.327
185.477	1.329	3.242	-3.2545	1.329
185.581	1.33	3.244	-3.2566	1.33
185.69	1.331	3.245	-3.2576	1.331
185.801	1.332	3.247	-3.2596	1.332
185.914	1.333	3.249	-3.2616	1.333
186.018	1.334	3.251	-3.2639	1.334
186.129	1.336	3.252	-3.2649	1.336
186.24	1.336	3.254	-3.2668	1.336
186.348	1.338	3.256	-3.2689	1.338
186.455	1.339	3.258	-3.2712	1.339
186.563	1.34	3.26	-3.2723	1.34
186.676	1.341	3.262	-3.2743	1.341
186.787	1.342	3.263	-3.2762	1.342
186.895	1.343	3.266	-3.2783	1.343
187	1.345	3.267	-3.2795	1.345
187.11	1.345	3.269	-3.2815	1.345
187.221	1.347	3.271	-3.2836	1.347
187.33	1.348	3.273	-3.2856	1.348
187.439	1.349	3.274	-3.2865	1.349
187.546	1.349	3.276	-3.2889	1.349
187.66	1.35	3.278	-3.2909	1.35
187.768	1.351	3.28	-3.2929	1.351
187.876	1.352	3.281	-3.2939	1.352
187.984	1.353	3.283	-3.2959	1.353
188.097	1.354	3.286	-3.2983	1.354
188.207	1.355	3.288	-3.3003	1.355
188.313	1.356	3.289	-3.3012	1.356
188.424	1.356	3.291	-3.3032	1.356
188.532	1.357	3.293	-3.3055	1.357
188.646	1.358	3.295	-3.3075	1.358
188.747	1.359	3.296	-3.3085	1.359
188.862	1.36	3.298	-3.3105	1.36
188.97	1.361	3.3	-3.3126	1.361
189.078	1.361	3.302	-3.3149	1.361
189.186	1.362	3.303	-3.3159	1.362
189.293	1.363	3.305	-3.3179	1.363
189.407	1.363	3.307	-3.3198	1.363
189.514	1.364	3.309	-3.3221	1.364
189.623	1.364	3.311	-3.3232	1.364
189.735	1.365	3.312	-3.3251	1.365
189.845	1.365	3.315	-3.3273	1.365
189.953	1.366	3.317	-3.3292	1.366
190.058	1.366	3.318	-3.3306	1.366
190.169	1.366	3.32	-3.3325	1.366
190.282	1.367	3.322	-3.3345	1.367
190.386	1.367	3.324	-3.3366	1.367
190.494	1.367	3.325	-3.3375	1.367
190.609	1.368	3.327	-3.3398	1.368
190.719	1.368	3.329	-3.3418	1.368
190.829	1.368	3.331	-3.3438	1.368
190.934	1.368	3.332	-3.3448	1.368
191.045	1.368	3.334	-3.3472	1.368
191.153	1.367	3.336	-3.3492	1.367
191.264	1.367	3.338	-3.3512	1.367
191.369	1.367	3.339	-3.3522	1.367
191.483	1.367	3.341	-3.3542	1.367
191.591	1.366	3.344	-3.3565	1.366
191.701	1.365	3.346	-3.3584	1.365
191.807	1.364	3.347	-3.3594	1.364
191.921	1.363	3.349	-3.3614	1.363
192.024	1.363	3.351	-3.3638	1.363
192.138	1.362	3.353	-3.3658	1.362
192.243	1.361	3.354	-3.3668	1.361
192.354	1.36	3.356	-3.3688	1.36
192.467	1.36	3.358	-3.3708	1.36
192.571	1.359	3.36	-3.3731	1.359
192.679	1.359	3.361	-3.3742	1.359
192.793	1.359	3.363	-3.3761	1.359
192.901	1.359	3.365	-3.3782	1.359
193.007	1.359	3.368	-3.3804	1.359
193.116	1.358	3.369	-3.3815	1.358
193.228	1.358	3.371	-3.3834	1.358
193.339	1.358	3.373	-3.3855	1.358
193.446	1.357	3.375	-3.3875	1.357
193.554	1.357	3.376	-3.3885	1.357
193.668	1.357	3.378	-3.3909	1.357
193.774	1.356	3.38	-3.3929	1.356
193.885	1.355	3.382	-3.3949	1.355
193.991	1.354	3.383	-3.3958	1.354
194.104	1.353	3.385	-3.3981	1.353
194.214	1.352	3.387	-3.4001	1.352
194.322	1.351	3.389	-3.4021	1.351
194.427	1.349	3.39	-3.4031	1.349
194.538	1.349	3.392	-3.4051	1.349
194.651	1.347	3.395	-3.4075	1.347
194.759	1.345	3.397	-3.4095	1.345
194.864	1.343	3.398	-3.4105	1.343
194.975	1.342	3.4	-3.4125	1.342
195.082	1.339	3.402	-3.4148	1.339
195.191	1.337	3.404	-3.4167	1.337
195.302	1.334	3.405	-3.4177	1.334
195.412	1.332	3.407	-3.4198	1.332
195.523	1.328	3.409	-3.4217	1.328
195.63	1.323	3.411	-3.4241	1.323
195.739	1.317	3.412	-3.4251	1.317
195.846	1.314	3.414	-3.4271	1.314
195.96	1.308	3.416	-3.4291	1.308
196.068	1.301	3.419	-3.4314	1.301
196.176	1.294	3.42	-3.4324	1.294
196.283	1.288	3.422	-3.4344	1.288
196.392	1.281	3.424	-3.4364	1.281
196.506	1.272	3.426	-3.4384	1.272
196.611	1.265	3.427	-3.4393	1.265
196.722	1.261	3.429	-3.4417	1.261
196.829	1.252	3.431	-3.4437	1.252
196.943	1.246	3.433	-3.4458	1.246
197.047	1.239	3.434	-3.4467	1.239
197.159	1.235	3.436	-3.4491	1.235
197.268	1.228	3.438	-3.4511	1.228
197.381	1.219	3.44	-3.4531	1.219
197.487	1.213	3.441	-3.4541	1.213
197.596	1.21	3.443	-3.4561	1.21
197.707	1.204	3.446	-3.4584	1.204
197.817	1.197	3.448	-3.4604	1.197
197.922	1.192	3.449	-3.4613	1.192
198.034	1.19	3.451	-3.4634	1.19
198.142	1.184	3.453	-3.4658	1.184
198.248	1.179	3.455	-3.4677	1.179
198.359	1.174	3.456	-3.4688	1.174
198.472	1.172	3.458	-3.4707	1.172
198.578	1.168	3.46	-3.473	1.168
198.689	1.164	3.462	-3.475	1.164
198.794	1.159	3.463	-3.4761	1.159
198.905	1.157	3.465	-3.478	1.157
199.018	1.152	3.467	-3.48	1.152
199.126	1.148	3.47	-3.4824	1.148
199.231	1.143	3.471	-3.4834	1.143
199.342	1.141	3.473	-3.4854	1.141
199.455	1.136	3.475	-3.4874	1.136
199.565	1.132	3.477	-3.4894	1.132
199.67	1.127	3.478	-3.4907	1.127
199.777	1.125	3.48	-3.4927	1.125
199.889	1.119	3.482	-3.4946	1.119
199.995	1.114	3.484	-3.4967	1.114
200.105	1.109	3.485	-3.4977	1.109
200.217	1.106	3.487	-3.5	1.106
200.328	1.101	3.489	-3.502	1.101
200.436	1.096	3.491	-3.504	1.096
200.541	1.091	3.492	-3.505	1.091
200.651	1.088	3.495	-3.5074	1.088
200.76	1.083	3.497	-3.5093	1.083
200.871	1.078	3.499	-3.5113	1.078
200.98	1.073	3.5	-3.5123	1.073
201.087	1.071	3.502	-3.5143	1.071
201.202	1.066	3.504	-3.5168	1.066
201.31	1.062	3.506	-3.5187	1.062
201.415	1.057	3.507	-3.5196	1.057
201.526	1.054	3.509	-3.5217	1.054
201.638	1.05	3.511	-3.5237	1.05
201.748	1.046	3.513	-3.526	1.046
201.852	1.042	3.514	-3.527	1.042
201.963	1.04	3.516	-3.5291	1.04
202.075	1.035	3.518	-3.531	1.035
202.18	1.031	3.521	-3.5333	1.031
202.288	1.028	3.522	-3.5343	1.028
202.403	1.025	3.524	-3.5363	1.025
202.51	1.022	3.526	-3.5383	1.022
202.618	1.018	3.528	-3.5403	1.018
202.726	1.015	3.529	-3.5417	1.015
202.84	1.014	3.531	-3.5437	1.014
202.948	1.01	3.533	-3.5457	1.01
203.056	1.007	3.535	-3.5476	1.007
203.162	1.004	3.536	-3.5487	1.004
203.276	1.003	3.538	-3.551	1.003
203.386	0.999	3.54	-3.5529	0.999
203.49	0.999	3.542	-3.555	0.999
203.599	0.998	3.543	-3.5559	0.998
203.71	0.998	3.546	-3.5583	0.998
203.823	0.998	3.548	-3.5603	0.998
203.932	0.998	3.55	-3.5623	0.998
204.037	0.997	3.551	-3.5633	0.997
204.148	0.997	3.553	-3.5653	0.997
204.259	0.997	3.555	-3.5675	0.997
204.369	0.997	3.557	-3.5696	0.997
204.474	0.996	3.558	-3.5706	0.996
204.585	0.996	3.56	-3.5726	0.996
204.694	0.996	3.562	-3.5749	0.996
204.802	0.995	3.564	-3.5769	0.995
204.909	0.995	3.565	-3.5779	0.995
205.023	0.995	3.567	-3.5799	0.995
205.131	0.994	3.569	-3.5819	0.994
205.24	0.994	3.572	-3.5843	0.994
205.346	0.994	3.573	-3.5853	0.994
205.46	0.994	3.575	-3.5872	0.994
205.564	0.994	3.577	-3.5892	0.994
205.678	0.993	3.579	-3.5912	0.993
205.783	0.993	3.58	-3.5926	0.993
205.895	0.993	3.582	-3.5946	0.993
206.001	0.993	3.584	-3.5966	0.993
206.111	0.993	3.586	-3.5986	0.993
206.219	0.992	3.587	-3.5997	0.992
206.333	0.992	3.589	-3.602	0.992
206.441	0.992	3.591	-3.604	0.992
206.552	0.991	3.593	-3.606	0.991
206.657	0.991	3.594	-3.6069	0.991
206.769	0.991	3.597	-3.6092	0.991
206.875	0.991	3.599	-3.6112	0.991
206.986	0.99	3.601	-3.6132	0.99
207.094	0.99	3.602	-3.6143	0.99
207.208	0.99	3.604	-3.6162	0.99
207.314	0.99	3.606	-3.6186	0.99
207.425	0.989	3.608	-3.6206	0.989
207.531	0.989	3.609	-3.6216	0.989
207.641	0.989	3.611	-3.6235	0.989
207.754	0.989	3.613	-3.6259	0.989
207.862	0.988	3.615	-3.6279	0.988
207.967	0.988	3.616	-3.6289	0.988
208.079	0.988	3.618	-3.6308	0.988
208.192	0.988	3.62	-3.6329	0.988
208.296	0.988	3.622	-3.6352	0.988
208.404	0.988	3.623	-3.6362	0.988
208.518	0.987	3.625	-3.6382	0.987
208.628	0.987	3.628	-3.6403	0.987
208.738	0.987	3.629	-3.6422	0.987
208.843	0.986	3.631	-3.6435	0.986
208.953	0.986	3.633	-3.6455	0.986
209.064	0.986	3.635	-3.6475	0.986
209.171	0.986	3.637	-3.6495	0.986
209.278	0.986	3.638	-3.6509	0.986
209.392	0.985	3.64	-3.6529	0.985
209.5	0.985	3.642	-3.6549	0.985
209.61	0.985	3.644	-3.6569	0.985
209.716	0.985	3.645	-3.6579	0.985
209.83	0.984	3.648	-3.6602	0.984
209.938	0.984	3.649	-3.6622	0.984
210.046	0.983	3.651	-3.6642	0.983
210.151	0.983	3.653	-3.6652	0.983
210.265	0.983	3.655	-3.6672	0.983
210.375	0.982	3.657	-3.6695	0.982
210.485	0.982	3.659	-3.6715	0.982
210.588	0.982	3.66	-3.6725	0.982
210.701	0.981	3.662	-3.6745	0.981
210.809	0.981	3.664	-3.6768	0.981
210.922	0.98	3.666	-3.6789	0.98
211.027	0.98	3.667	-3.6799	0.98
211.139	0.98	3.669	-3.6819	0.98
211.247	0.979	3.671	-3.6841	0.979
211.355	0.979	3.674	-3.6862	0.979
211.463	0.979	3.674	-3.6871	0.979
211.577	0.978	3.676	-3.6891	0.978
211.683	0.978	3.679	-3.6912	0.978
211.794	0.978	3.681	-3.6935	0.978
211.9	0.977	3.682	-3.6945	0.977
212.013	0.977	3.684	-3.6965	0.977
212.123	0.977	3.686	-3.6985	0.977
212.229	0.976	3.688	-3.7005	0.976
212.336	0.976	3.689	-3.7018	0.976
212.447	0.975	3.691	-3.7038	0.975
212.56	0.975	3.693	-3.7058	0.975
212.668	0.975	3.695	-3.7078	0.975
212.773	0.975	3.696	-3.7089	0.975
212.884	0.974	3.698	-3.7111	0.974
212.993	0.973	3.7	-3.7131	0.973
213.106	0.973	3.702	-3.7152	0.973
213.212	0.973	3.703	-3.7161	0.973
213.321	0.973	3.706	-3.7184	0.973
213.431	0.972	3.708	-3.7205	0.972
213.539	0.972	3.71	-3.7224	0.972
213.648	0.971	3.711	-3.7235	0.971
213.76	0.971	3.713	-3.7255	0.971
213.868	0.971	3.715	-3.7278	0.971
213.973	0.97	3.717	-3.7298	0.97
214.082	0.97	3.718	-3.7308	0.97
214.193	0.969	3.72	-3.7328	0.969
214.306	0.969	3.722	-3.7348	0.969
214.412	0.969	3.724	-3.7371	0.969
214.521	0.968	3.725	-3.7381	0.968
214.632	0.968	3.727	-3.7401	0.968
214.742	0.968	3.729	-3.7421	0.968
214.852	0.967	3.732	-3.7444	0.967
214.957	0.966	3.733	-3.7454	0.966
215.067	0.966	3.735	-3.7474	0.966
215.179	0.965	3.737	-3.7494	0.965
[truncated: 781 more rows]
