# Supplementary material for: Research on the Mechanical Properties of EPS Lightweight Soil Mixed with Fly Ash
Source: Polymers (Basel). 2024 Dec 18;16(24):3517. doi: 10.3390/polym16243517 (PMC11678610; doi:10.3390/polym16243517)
Supplement: Supplementary file 1 [file polymers-16-03517-s001.zip › polymers-3283519-supplementary-final/raw data/EPS0.5%,curing agent content 10%,replace proportion 60%.xls]

## Sheet: Sheet1
试件批号	1
钢号	1
试验日期	2023/12/15
试验人	XDD
试件形状
尺寸(mm)	39.1
So(mm^2)	1200.73
标距倍率
Lo(mm)	80
引伸计标距	50
Lu(mm)
A(%)	/
断面尺寸
Su(mm^2)
Z(%)	/
Fm(kN)	0.65
Rm(MPa)
FeH(kN)	1.22
ReH(MPa)	1
FeL(kN)	0.89
ReL(MPa)	1
Fp(kN)	0.89
Rp(MPa)	1
Ft(kN)	0.02
Rt(MPa)
E(GPa)	0.02
屈强比	1
强屈比	1
At(%)	/
Agt(%)	5
时间(秒)	力(kN)	变形(mm)	位移(mm)	扩展
0	0	0	-0.0018624	0
0.123	0	0	-0.00335232	0
0.235	0	0	-0.0062	0
0.348	0.001	0.002	-0.0084	0.001
0.451	0.003	0.003	-0.0095	0.003
0.562	0.004	0.006	-0.0126	0.004
0.673	0.007	0.01	-0.0157	0.007
0.781	0.009	0.013	-0.0191	0.009
0.894	0.012	0.015	-0.0209	0.012
1	0.013	0.018	-0.0245	0.013
1.109	0.015	0.023	-0.0295	0.015
1.215	0.018	0.028	-0.034	0.018
1.324	0.019	0.03	-0.0364	0.019
1.435	0.02	0.035	-0.0415	0.02
1.543	0.022	0.041	-0.0477	0.022
1.652	0.023	0.047	-0.0529	0.023
1.766	0.025	0.05	-0.0558	0.025
1.872	0.025	0.055	-0.061	0.025
1.986	0.026	0.06	-0.0661	0.026
2.089	0.027	0.066	-0.072	0.027
2.2	0.029	0.068	-0.0744	0.029
2.308	0.029	0.073	-0.0793	0.029
2.419	0.03	0.078	-0.0842	0.03
2.531	0.03	0.083	-0.0891	0.03
2.641	0.03	0.086	-0.0922	0.03
2.746	0.03	0.091	-0.097	0.03
2.857	0.03	0.095	-0.1016	0.03
2.965	0.03	0.1	-0.1061	0.03
3.078	0.03	0.102	-0.1085	0.03
3.184	0.031	0.108	-0.1138	0.031
3.293	0.031	0.112	-0.1181	0.031
3.404	0.031	0.116	-0.1225	0.031
3.508	0.031	0.118	-0.1247	0.031
3.62	0.031	0.123	-0.1295	0.031
3.734	0.031	0.127	-0.1336	0.031
3.837	0.032	0.132	-0.1378	0.032
3.951	0.032	0.134	-0.14	0.032
4.057	0.032	0.138	-0.144	0.032
4.171	0.032	0.143	-0.1487	0.032
4.279	0.032	0.147	-0.1528	0.032
4.387	0.032	0.149	-0.1548	0.032
4.492	0.032	0.152	-0.1586	0.032
4.603	0.032	0.157	-0.1632	0.032
4.716	0.032	0.161	-0.167	0.032
4.826	0.034	0.163	-0.1689	0.034
4.931	0.034	0.166	-0.1726	0.034
5.042	0.036	0.17	-0.1763	0.036
5.15	0.038	0.174	-0.1806	0.038
5.256	0.04	0.176	-0.1824	0.04
5.369	0.04	0.18	-0.1859	0.04
5.478	0.042	0.183	-0.1895	0.042
5.589	0.043	0.187	-0.1937	0.043
5.697	0.045	0.189	-0.1954	0.045
5.802	0.045	0.193	-0.1987	0.045
5.912	0.047	0.196	-0.2022	0.047
6.021	0.048	0.2	-0.2057	0.048
6.132	0.049	0.201	-0.2074	0.049
6.241	0.05	0.205	-0.2113	0.05
6.349	0.051	0.208	-0.2145	0.051
6.462	0.052	0.212	-0.2179	0.052
6.569	0.054	0.214	-0.2201	0.054
6.678	0.054	0.217	-0.2227	0.054
6.789	0.056	0.22	-0.2265	0.056
6.899	0.057	0.223	-0.2296	0.057
7.007	0.059	0.225	-0.2312	0.059
7.115	0.06	0.228	-0.2343	0.06
7.226	0.061	0.232	-0.2379	0.061
7.336	0.063	0.235	-0.241	0.063
7.446	0.064	0.236	-0.2424	0.064
7.551	0.065	0.239	-0.2455	0.065
7.663	0.066	0.242	-0.2485	0.066
7.771	0.067	0.246	-0.252	0.067
7.877	0.069	0.247	-0.2535	0.069
7.988	0.069	0.25	-0.2564	0.069
8.1	0.071	0.253	-0.2594	0.071
8.208	0.072	0.257	-0.2628	0.072
8.314	0.074	0.258	-0.2642	0.074
8.425	0.074	0.261	-0.2671	0.074
8.532	0.075	0.264	-0.2699	0.075
8.644	0.077	0.267	-0.2733	0.077
8.755	0.078	0.268	-0.2747	0.078
8.861	0.079	0.271	-0.2775	0.079
8.972	0.08	0.274	-0.2802	0.08
9.078	0.081	0.277	-0.2829	0.081
9.192	0.082	0.278	-0.2843	0.082
9.297	0.083	0.281	-0.2875	0.083
9.41	0.084	0.284	-0.2902	0.084
9.52	0.085	0.287	-0.2929	0.085
9.63	0.087	0.288	-0.2942	0.087
9.735	0.087	0.291	-0.2973	0.087
9.846	0.089	0.294	-0.3	0.089
9.957	0.09	0.296	-0.3026	0.09
10.067	0.091	0.298	-0.3039	0.091
10.172	0.092	0.301	-0.307	0.092
10.284	0.093	0.303	-0.3095	0.093
10.392	0.095	0.306	-0.3121	0.095
10.5	0.096	0.307	-0.3134	0.096
10.607	0.097	0.31	-0.3161	0.097
10.721	0.098	0.312	-0.3185	0.098
10.829	0.099	0.315	-0.3215	0.099
10.937	0.101	0.317	-0.3228	0.101
11.046	0.102	0.319	-0.3253	0.102
11.153	0.103	0.322	-0.3278	0.103
11.262	0.105	0.325	-0.3308	0.105
11.374	0.107	0.326	-0.3319	0.107
11.483	0.107	0.328	-0.3344	0.107
11.595	0.109	0.331	-0.3368	0.109
11.704	0.111	0.334	-0.3397	0.111
11.814	0.112	0.335	-0.3409	0.112
11.919	0.113	0.337	-0.3434	0.113
12.03	0.115	0.34	-0.3457	0.115
12.141	0.117	0.342	-0.3481	0.117
12.251	0.118	0.344	-0.3497	0.118
12.354	0.119	0.346	-0.3522	0.119
12.466	0.121	0.348	-0.3545	0.121
12.577	0.122	0.351	-0.3569	0.122
12.685	0.124	0.352	-0.3581	0.124
12.793	0.125	0.355	-0.3608	0.125
12.9	0.127	0.357	-0.3632	0.127
13.014	0.128	0.359	-0.3655	0.128
13.122	0.13	0.361	-0.3667	0.13
13.228	0.131	0.363	-0.3695	0.131
13.342	0.131	0.366	-0.3717	0.131
13.446	0.132	0.368	-0.3742	0.132
13.56	0.132	0.369	-0.3752	0.132
13.665	0.133	0.371	-0.3775	0.133
13.776	0.133	0.374	-0.3802	0.133
13.889	0.134	0.376	-0.3825	0.134
13.992	0.134	0.377	-0.3836	0.134
14.103	0.134	0.38	-0.3859	0.134
14.214	0.135	0.382	-0.3882	0.135
14.322	0.136	0.385	-0.3908	0.136
14.435	0.136	0.386	-0.392	0.136
14.54	0.137	0.388	-0.3941	0.137
14.652	0.137	0.39	-0.3965	0.137
14.76	0.137	0.393	-0.399	0.137
14.868	0.138	0.394	-0.4001	0.138
14.976	0.138	0.396	-0.4024	0.138
15.09	0.139	0.398	-0.4046	0.139
15.198	0.139	0.401	-0.4068	0.139
15.306	0.14	0.402	-0.4083	0.14
15.413	0.141	0.404	-0.4105	0.141
15.527	0.141	0.407	-0.4127	0.141
15.63	0.142	0.409	-0.4149	0.142
15.744	0.143	0.41	-0.416	0.143
15.849	0.143	0.412	-0.4186	0.143
15.96	0.143	0.415	-0.4207	0.143
16.073	0.144	0.417	-0.423	0.144
16.176	0.144	0.418	-0.4242	0.144
16.287	0.145	0.42	-0.4265	0.145
16.398	0.146	0.423	-0.4288	0.146
16.506	0.146	0.425	-0.431	0.146
16.619	0.147	0.426	-0.432	0.147
16.723	0.148	0.428	-0.4342	0.148
16.835	0.148	0.431	-0.4367	0.148
16.943	0.149	0.433	-0.4389	0.149
17.049	0.15	0.434	-0.44	0.15
17.16	0.15	0.436	-0.4421	0.15
17.27	0.15	0.438	-0.4446	0.15
17.377	0.151	0.441	-0.4468	0.151
17.491	0.151	0.442	-0.4478	0.151
17.645	0.152	0.444	-0.45	0.152
17.754	0.152	0.446	-0.4521	0.152
17.862	0.153	0.448	-0.4546	0.153
17.975	0.154	0.451	-0.4571	0.154
18.084	0.154	0.453	-0.4591	0.154
18.193	0.155	0.454	-0.4601	0.155
18.299	0.156	0.456	-0.4623	0.156
18.412	0.156	0.459	-0.4648	0.156
18.516	0.156	0.461	-0.467	0.156
18.627	0.157	0.462	-0.4679	0.157
18.734	0.157	0.464	-0.47	0.157
18.848	0.158	0.466	-0.4721	0.158
18.958	0.158	0.468	-0.4747	0.158
19.068	0.159	0.469	-0.4757	0.159
19.173	0.16	0.472	-0.4778	0.16
19.284	0.16	0.474	-0.4799	0.16
19.392	0.16	0.476	-0.482	0.16
19.499	0.161	0.477	-0.4834	0.161
19.611	0.161	0.479	-0.4855	0.161
19.72	0.162	0.481	-0.4876	0.162
19.83	0.162	0.483	-0.4896	0.162
19.938	0.163	0.485	-0.4907	0.163
20.046	0.164	0.487	-0.4932	0.164
20.16	0.164	0.489	-0.4953	0.164
20.263	0.165	0.491	-0.4973	0.165
20.374	0.166	0.492	-0.4984	0.166
20.482	0.166	0.495	-0.5007	0.166
20.596	0.167	0.497	-0.5028	0.167
20.707	0.168	0.499	-0.5049	0.168
20.843	0.168	0.5	-0.506	0.168
20.954	0.169	0.502	-0.5079	0.169
21.065	0.169	0.504	-0.5104	0.169
21.17	0.17	0.506	-0.5124	0.17
21.282	0.171	0.508	-0.5143	0.171
21.39	0.172	0.51	-0.5166	0.172
21.496	0.172	0.511	-0.5176	0.172
21.607	0.173	0.514	-0.52	0.173
21.721	0.174	0.516	-0.5221	0.174
21.824	0.175	0.518	-0.5242	0.175
21.935	0.175	0.519	-0.5251	0.175
22.044	0.176	0.521	-0.5275	0.176
22.151	0.176	0.523	-0.5296	0.176
22.267	0.177	0.526	-0.5317	0.177
22.372	0.178	0.527	-0.5328	0.178
22.481	0.179	0.529	-0.5351	0.179
22.59	0.179	0.531	-0.5371	0.179
22.703	0.181	0.533	-0.5392	0.181
22.807	0.181	0.534	-0.5402	0.181
22.918	0.181	0.536	-0.5422	0.181
23.029	0.183	0.538	-0.5447	0.183
23.137	0.183	0.54	-0.5467	0.183
23.243	0.184	0.542	-0.5478	0.184
23.354	0.184	0.544	-0.5498	0.184
23.466	0.186	0.546	-0.5518	0.186
23.574	0.186	0.548	-0.5542	0.186
23.68	0.186	0.549	-0.5552	0.186
23.79	0.188	0.551	-0.5573	0.188
23.904	0.188	0.553	-0.5593	0.188
24.012	0.189	0.555	-0.5616	0.189
24.12	0.19	0.556	-0.5626	0.19
24.226	0.191	0.558	-0.5646	0.191
24.34	0.191	0.56	-0.5666	0.191
24.45	0.191	0.563	-0.5687	0.191
24.557	0.193	0.564	-0.5697	0.193
24.665	0.193	0.566	-0.5722	0.193
24.776	0.194	0.568	-0.5741	0.194
24.886	0.195	0.57	-0.5762	0.195
24.996	0.196	0.571	-0.5772	0.196
25.101	0.197	0.573	-0.5795	0.197
25.212	0.197	0.575	-0.5816	0.197
25.323	0.198	0.577	-0.5836	0.198
25.433	0.198	0.578	-0.5846	0.198
25.536	0.199	0.581	-0.5871	0.199
25.651	0.2	0.583	-0.5891	0.2
25.759	0.201	0.585	-0.5911	0.201
25.867	0.202	0.586	-0.5921	0.202
25.975	0.202	0.588	-0.5941	0.202
26.082	0.204	0.59	-0.5964	0.204
26.196	0.204	0.592	-0.5985	0.204
26.304	0.205	0.593	-0.5995	0.205
26.41	0.207	0.595	-0.6015	0.207
26.524	0.207	0.597	-0.6035	0.207
26.628	0.208	0.6	-0.606	0.208
26.742	0.208	0.601	-0.607	0.208
26.847	0.209	0.603	-0.609	0.209
26.958	0.209	0.605	-0.6109	0.209
27.071	0.211	0.607	-0.6133	0.211
27.174	0.211	0.608	-0.6143	0.211
27.285	0.212	0.61	-0.6163	0.212
27.396	0.213	0.612	-0.6183	0.213
27.507	0.213	0.614	-0.6203	0.213
27.617	0.215	0.615	-0.6217	0.215
27.722	0.215	0.618	-0.6238	0.215
27.834	0.216	0.62	-0.6257	0.216
27.942	0.217	0.622	-0.6277	0.217
28.05	0.217	0.623	-0.6287	0.217
28.158	0.218	0.625	-0.6311	0.218
28.272	0.219	0.627	-0.6331	0.219
28.38	0.22	0.629	-0.6351	0.22
28.488	0.221	0.63	-0.6361	0.221
28.595	0.221	0.632	-0.6385	0.221
28.709	0.222	0.634	-0.6405	0.222
28.812	0.223	0.636	-0.6425	0.223
28.926	0.224	0.637	-0.6435	0.224
29.031	0.225	0.639	-0.6455	0.225
29.142	0.226	0.642	-0.6479	0.226
29.255	0.226	0.644	-0.6499	0.226
29.358	0.228	0.645	-0.6509	0.228
29.469	0.228	0.647	-0.6529	0.228
29.58	0.229	0.649	-0.6553	0.229
29.691	0.229	0.651	-0.6573	0.229
29.801	0.231	0.652	-0.6583	0.231
29.904	0.231	0.654	-0.6603	0.231
30.013	0.232	0.656	-0.6622	0.232
30.127	0.233	0.659	-0.6647	0.233
30.235	0.234	0.659	-0.6656	0.234
30.343	0.234	0.662	-0.6677	0.234
30.45	0.235	0.664	-0.6697	0.235
30.564	0.236	0.666	-0.672	0.236
30.673	0.237	0.667	-0.673	0.237
30.779	0.238	0.669	-0.675	0.238
30.888	0.238	0.671	-0.677	0.238
31.001	0.239	0.673	-0.679	0.239
31.109	0.24	0.674	-0.68	0.24
31.217	0.24	0.676	-0.6823	0.24
31.328	0.241	0.678	-0.6844	0.241
31.438	0.242	0.68	-0.6863	0.242
31.548	0.242	0.681	-0.6874	0.242
31.651	0.244	0.683	-0.6897	0.244
31.765	0.244	0.685	-0.6917	0.244
31.873	0.245	0.688	-0.6938	0.245
31.985	0.245	0.689	-0.6948	0.245
32.09	0.246	0.691	-0.6967	0.246
32.263	0.247	0.693	-0.6991	0.247
32.369	0.247	0.695	-0.701	0.247
32.483	0.249	0.697	-0.7031	0.249
32.588	0.249	0.699	-0.7051	0.249
32.7	0.25	0.701	-0.7075	0.25
32.808	0.251	0.703	-0.7095	0.251
32.916	0.251	0.704	-0.7105	0.251
33.024	0.252	0.706	-0.7125	0.252
33.136	0.253	0.709	-0.7148	0.253
33.247	0.253	0.711	-0.7168	0.253
33.355	0.254	0.712	-0.7178	0.254
33.463	0.255	0.714	-0.7198	0.255
33.57	0.255	0.716	-0.7218	0.255
33.682	0.257	0.718	-0.7242	0.257
33.793	0.257	0.719	-0.7252	0.257
33.899	0.258	0.721	-0.7272	0.258
34.013	0.258	0.723	-0.7291	0.258
34.116	0.259	0.725	-0.7314	0.259
34.23	0.26	0.726	-0.7324	0.26
34.335	0.261	0.728	-0.7345	0.261
34.446	0.262	0.73	-0.7365	0.262
34.559	0.262	0.732	-0.7384	0.262
34.662	0.264	0.733	-0.7395	0.264
34.773	0.264	0.736	-0.7418	0.264
34.884	0.265	0.738	-0.7438	0.265
34.992	0.265	0.74	-0.7458	0.265
35.105	0.266	0.741	-0.7468	0.266
35.21	0.267	0.743	-0.7491	0.267
35.322	0.268	0.745	-0.7512	0.268
35.43	0.269	0.747	-0.7531	0.269
35.538	0.269	0.748	-0.7541	0.269
35.646	0.27	0.75	-0.7561	0.27
35.76	0.271	0.752	-0.7585	0.271
35.868	0.271	0.754	-0.7606	0.271
35.975	0.272	0.755	-0.7616	0.272
36.081	0.273	0.757	-0.7635	0.273
36.192	0.274	0.76	-0.7659	0.274
36.305	0.274	0.762	-0.7679	0.274
36.413	0.275	0.763	-0.7688	0.275
36.518	0.276	0.765	-0.7709	0.276
36.632	0.276	0.767	-0.7728	0.276
36.741	0.277	0.769	-0.7752	0.277
36.851	0.277	0.77	-0.7762	0.277
36.956	0.278	0.772	-0.7782	0.278
37.067	0.279	0.774	-0.7802	0.279
37.176	0.279	0.776	-0.7825	0.279
37.289	0.28	0.777	-0.7835	0.28
37.395	0.281	0.779	-0.7855	0.281
37.504	0.282	0.781	-0.7875	0.282
37.615	0.282	0.784	-0.7898	0.282
37.719	0.284	0.784	-0.7905	0.284
37.83	0.284	0.787	-0.7928	0.284
37.944	0.284	0.789	-0.7949	0.284
38.051	0.285	0.791	-0.7969	0.285
38.159	0.285	0.792	-0.7978	0.285
38.265	0.286	0.794	-0.8002	0.286
38.375	0.287	0.796	-0.8022	0.287
38.484	0.288	0.798	-0.8042	0.288
38.596	0.289	0.799	-0.8053	0.289
38.705	0.289	0.801	-0.8075	0.289
38.818	0.29	0.803	-0.8095	0.29
38.928	0.291	0.805	-0.8115	0.291
39.033	0.292	0.806	-0.8125	0.292
39.142	0.292	0.808	-0.8146	0.292
39.253	0.293	0.811	-0.8169	0.293
39.363	0.294	0.813	-0.8189	0.294
39.473	0.294	0.814	-0.8199	0.294
39.578	0.295	0.816	-0.8219	0.295
39.689	0.296	0.818	-0.824	0.296
39.798	0.297	0.82	-0.8262	0.297
39.904	0.298	0.821	-0.8271	0.298
40.013	0.298	0.823	-0.8292	0.298
40.128	0.299	0.825	-0.8313	0.299
40.236	0.299	0.827	-0.8332	0.299
40.344	0.3	0.828	-0.8345	0.3
40.452	0.301	0.83	-0.8366	0.301
40.559	0.302	0.832	-0.8386	0.302
40.673	0.303	0.834	-0.8405	0.303
40.781	0.303	0.836	-0.8418	0.303
40.887	0.304	0.838	-0.8438	0.304
41.001	0.306	0.84	-0.8458	0.306
41.105	0.306	0.842	-0.8478	0.306
41.219	0.307	0.843	-0.8488	0.307
41.324	0.308	0.845	-0.8511	0.308
41.435	0.309	0.847	-0.8531	0.309
41.548	0.31	0.849	-0.8552	0.31
41.651	0.311	0.85	-0.8562	0.311
41.761	0.311	0.852	-0.8585	0.311
41.872	0.313	0.854	-0.8605	0.313
41.984	0.313	0.856	-0.8625	0.313
42.094	0.314	0.857	-0.8635	0.314
42.199	0.315	0.859	-0.8655	0.315
42.311	0.316	0.862	-0.8678	0.316
42.419	0.317	0.864	-0.8699	0.317
42.527	0.318	0.865	-0.8709	0.318
42.635	0.318	0.867	-0.8729	0.318
42.749	0.32	0.869	-0.8749	0.32
42.856	0.32	0.871	-0.8772	0.32
42.964	0.321	0.872	-0.8782	0.321
43.071	0.322	0.874	-0.8802	0.322
43.185	0.324	0.876	-0.8821	0.324
43.295	0.325	0.878	-0.8844	0.325
43.403	0.326	0.879	-0.8855	0.326
43.51	0.326	0.881	-0.8875	0.326
43.621	0.327	0.883	-0.8895	0.327
43.731	0.328	0.886	-0.8919	0.328
43.844	0.329	0.887	-0.8929	0.329
43.946	0.329	0.889	-0.8948	0.329
44.057	0.331	0.891	-0.8969	0.331
44.168	0.331	0.893	-0.8989	0.331
44.278	0.332	0.894	-0.8998	0.332
44.383	0.334	0.896	-0.9021	0.334
44.495	0.334	0.898	-0.9041	0.334
44.603	0.336	0.9	-0.9061	0.336
44.711	0.336	0.901	-0.9071	0.336
44.818	0.337	0.903	-0.9095	0.337
44.932	0.338	0.905	-0.9115	0.338
45.04	0.339	0.907	-0.9135	0.339
45.148	0.339	0.908	-0.9146	0.339
45.257	0.341	0.91	-0.9166	0.341
45.364	0.341	0.913	-0.9188	0.341
45.473	0.343	0.915	-0.9208	0.343
45.587	0.343	0.916	-0.9218	0.343
45.692	0.344	0.918	-0.9238	0.344
45.803	0.345	0.92	-0.9262	0.345
45.91	0.346	0.922	-0.9281	0.346
46.02	0.346	0.923	-0.9292	0.346
46.128	0.348	0.925	-0.9312	0.348
46.242	0.348	0.927	-0.9332	0.348
46.35	0.35	0.929	-0.9355	0.35
46.456	0.351	0.93	-0.9365	0.351
46.567	0.352	0.932	-0.9384	0.352
46.679	0.352	0.934	-0.9405	0.352
46.787	0.353	0.937	-0.9428	0.353
46.895	0.354	0.938	-0.9437	0.354
47.004	0.354	0.94	-0.9457	0.354
47.112	0.356	0.942	-0.9478	0.356
47.223	0.356	0.944	-0.9497	0.356
47.334	0.358	0.945	-0.9507	0.358
47.44	0.358	0.947	-0.9532	0.358
47.555	0.359	0.949	-0.9551	0.359
47.657	0.359	0.951	-0.9571	0.359
47.769	0.36	0.952	-0.9581	0.36
47.875	0.361	0.954	-0.9605	0.361
47.989	0.362	0.956	-0.9624	0.362
48.099	0.363	0.958	-0.9644	0.363
48.209	0.363	0.959	-0.9654	0.363
48.314	0.364	0.961	-0.9675	0.364
48.425	0.365	0.964	-0.9698	0.365
48.533	0.365	0.966	-0.9718	0.365
48.646	0.366	0.967	-0.9728	0.366
48.751	0.367	0.969	-0.9748	0.367
48.858	0.367	0.971	-0.977	0.367
48.97	0.367	0.973	-0.9791	0.367
49.081	0.368	0.974	-0.9802	0.368
49.186	0.369	0.976	-0.9821	0.369
49.362	0.369	0.978	-0.9841	0.369
49.47	0.37	0.98	-0.9865	0.37
49.576	0.371	0.982	-0.9885	0.371
49.687	0.371	0.984	-0.9905	0.371
49.799	0.372	0.986	-0.9924	0.372
49.906	0.373	0.989	-0.9947	0.373
50.017	0.374	0.99	-0.9957	0.374
50.122	0.375	0.992	-0.9977	0.375
50.236	0.375	0.994	-0.9997	0.375
50.344	0.376	0.996	-1.0017	0.376
50.452	0.378	0.997	-1.0031	0.378
50.627	0.378	0.999	-1.005	0.378
50.734	0.38	1.001	-1.007	0.38
50.843	0.38	1.003	-1.0094	0.38
50.951	0.382	1.005	-1.0113	0.382
51.058	0.383	1.008	-1.0137	0.383
51.167	0.384	1.01	-1.0157	0.384
51.281	0.384	1.011	-1.0167	0.384
51.386	0.387	1.013	-1.0187	0.387
51.497	0.387	1.015	-1.0211	0.387
51.61	0.389	1.017	-1.0232	0.389
51.713	0.389	1.018	-1.0241	0.389
51.824	0.391	1.02	-1.0261	0.391
51.934	0.392	1.022	-1.0281	0.392
52.043	0.392	1.024	-1.0304	0.392
52.156	0.393	1.025	-1.0313	0.393
52.262	0.394	1.027	-1.0334	0.394
52.371	0.396	1.029	-1.0354	0.396
52.482	0.397	1.032	-1.0377	0.397
52.59	0.399	1.033	-1.0388	0.399
52.698	0.399	1.035	-1.0408	0.399
52.805	0.4	1.036	-1.0427	0.4
52.914	0.401	1.038	-1.0447	0.401
53.028	0.403	1.04	-1.046	0.403
53.134	0.403	1.042	-1.048	0.403
53.248	0.405	1.044	-1.05	0.405
53.351	0.406	1.046	-1.0521	0.406
53.462	0.408	1.047	-1.053	0.408
53.571	0.408	1.049	-1.0554	0.408
53.682	0.411	1.051	-1.0573	0.411
53.792	0.411	1.053	-1.0593	0.411
53.902	0.412	1.054	-1.0604	0.412
54.006	0.413	1.056	-1.0624	0.413
54.117	0.414	1.058	-1.0646	0.414
54.227	0.414	1.06	-1.0666	0.414
54.34	0.416	1.061	-1.0676	0.416
54.446	0.416	1.063	-1.0696	0.416
54.555	0.418	1.066	-1.072	0.418
54.666	0.418	1.068	-1.074	0.418
54.774	0.419	1.069	-1.075	0.419
54.882	0.42	1.071	-1.0771	0.42
54.994	0.421	1.073	-1.079	0.421
55.102	0.422	1.075	-1.0814	0.422
55.21	0.423	1.076	-1.0823	0.423
55.317	0.424	1.078	-1.0843	0.424
55.431	0.425	1.08	-1.0863	0.425
55.541	0.427	1.082	-1.0886	0.427
55.646	0.427	1.084	-1.0897	0.427
55.755	0.428	1.086	-1.0917	0.428
55.866	0.428	1.087	-1.0936	0.428
55.972	0.43	1.089	-1.0956	0.43
56.087	0.431	1.091	-1.097	0.431
56.192	0.432	1.093	-1.099	0.432
56.303	0.434	1.095	-1.101	0.434
56.412	0.434	1.097	-1.103	0.434
56.518	0.434	1.098	-1.104	0.434
56.629	0.437	1.1	-1.1063	0.437
56.741	0.437	1.102	-1.1083	0.437
56.849	0.438	1.104	-1.1103	0.438
56.955	0.439	1.105	-1.1113	0.439
57.064	0.441	1.107	-1.1132	0.441
57.174	0.441	1.109	-1.1156	0.441
57.287	0.442	1.111	-1.1176	0.442
57.395	0.444	1.112	-1.1186	0.444
57.501	0.444	1.114	-1.1206	0.444
57.612	0.446	1.117	-1.1229	0.446
57.725	0.447	1.119	-1.1249	0.447
57.833	0.448	1.12	-1.1259	0.448
57.938	0.448	1.122	-1.128	0.448
58.05	0.45	1.124	-1.13	0.45
58.156	0.451	1.126	-1.1323	0.451
58.266	0.452	1.127	-1.1334	0.452
58.378	0.454	1.129	-1.1353	0.454
58.488	0.454	1.131	-1.1373	0.454
58.596	0.456	1.133	-1.1396	0.456
58.702	0.457	1.134	-1.1405	0.457
58.813	0.457	1.136	-1.1426	0.457
58.925	0.458	1.138	-1.1446	0.458
59.033	0.46	1.14	-1.1466	0.46
59.139	0.461	1.142	-1.148	0.461
59.25	0.462	1.144	-1.15	0.462
59.364	0.463	1.146	-1.1519	0.463
59.467	0.465	1.148	-1.154	0.465
59.578	0.466	1.149	-1.1549	0.466
59.687	0.466	1.151	-1.1573	0.466
59.794	0.467	1.153	-1.1593	0.467
59.903	0.468	1.155	-1.1612	0.468
60.013	0.469	1.156	-1.1622	0.469
60.189	0.471	1.158	-1.1646	0.471
60.294	0.472	1.16	-1.1665	0.472
60.405	0.473	1.163	-1.1689	0.473
60.514	0.474	1.165	-1.1709	0.474
60.625	0.475	1.167	-1.173	0.475
60.735	0.475	1.169	-1.1752	0.475
60.845	0.477	1.17	-1.1762	0.477
60.95	0.477	1.172	-1.1782	0.477
61.061	0.479	1.174	-1.1801	0.479
61.172	0.48	1.176	-1.1822	0.48
61.282	0.481	1.177	-1.1836	0.481
61.387	0.482	1.179	-1.1856	0.482
61.499	0.482	1.181	-1.1875	0.482
61.607	0.484	1.183	-1.1896	0.484
61.715	0.485	1.184	-1.1906	0.485
61.823	0.486	1.187	-1.1929	0.486
61.937	0.487	1.189	-1.1948	0.487
62.041	0.488	1.191	-1.1969	0.488
62.152	0.489	1.192	-1.1979	0.489
62.261	0.491	1.194	-1.2003	0.491
62.373	0.491	1.196	-1.2022	0.491
62.483	0.492	1.198	-1.2042	0.492
62.591	0.493	1.199	-1.2053	0.493
62.696	0.495	1.201	-1.2072	0.495
62.807	0.495	1.203	-1.2096	0.495
62.92	0.497	1.205	-1.2115	0.497
63.023	0.498	1.206	-1.2125	0.498
63.133	0.499	1.208	-1.2145	0.499
63.244	0.499	1.21	-1.2165	0.499
63.354	0.501	1.213	-1.2188	0.501
63.46	0.501	1.214	-1.2198	0.501
63.571	0.504	1.216	-1.2218	0.504
63.683	0.504	1.218	-1.2238	0.504
63.791	0.506	1.22	-1.2263	0.506
63.899	0.507	1.221	-1.2272	0.507
64.007	0.507	1.223	-1.2292	0.507
64.12	0.508	1.225	-1.2312	0.508
64.228	0.51	1.227	-1.2332	0.51
64.336	0.511	1.228	-1.2342	0.511
64.443	0.513	1.23	-1.2365	0.513
64.557	0.513	1.232	-1.2385	0.513
64.667	0.515	1.234	-1.2405	0.515
64.775	0.516	1.235	-1.2416	0.516
64.88	0.518	1.238	-1.2439	0.518
64.991	0.518	1.24	-1.2459	0.518
65.098	0.519	1.242	-1.2478	0.519
65.208	0.521	1.243	-1.2489	0.521
65.316	0.522	1.245	-1.2512	0.522
65.43	0.525	1.247	-1.2532	0.525
65.538	0.525	1.249	-1.2551	0.525
65.644	0.528	1.25	-1.2562	0.528
65.754	0.528	1.252	-1.2581	0.528
65.862	0.529	1.254	-1.2605	0.529
65.976	0.53	1.256	-1.2625	0.53
66.084	0.532	1.257	-1.2635	0.532
66.192	0.534	1.259	-1.2655	0.534
66.299	0.536	1.261	-1.2676	0.536
66.411	0.537	1.264	-1.2698	0.537
66.522	0.538	1.265	-1.2708	0.538
66.628	0.54	1.267	-1.2727	0.54
66.742	0.541	1.269	-1.2748	0.541
66.845	0.542	1.271	-1.2771	0.542
66.959	0.543	1.272	-1.2782	0.543
67.064	0.546	1.274	-1.2801	0.546
67.175	0.546	1.276	-1.2821	0.546
67.288	0.55	1.278	-1.2842	0.55
67.391	0.55	1.279	-1.2855	0.55
67.502	0.551	1.281	-1.2875	0.551
67.613	0.553	1.283	-1.2894	0.553
67.721	0.554	1.285	-1.2914	0.554
67.835	0.555	1.286	-1.2924	0.555
67.939	0.557	1.289	-1.2949	0.557
68.051	0.558	1.291	-1.2968	0.558
68.158	0.56	1.293	-1.2988	0.56
68.269	0.561	1.294	-1.2998	0.561
68.374	0.562	1.296	-1.3018	0.562
68.488	0.565	1.298	-1.3041	0.565
68.596	0.565	1.3	-1.3061	0.565
68.704	0.566	1.301	-1.3072	0.566
68.813	0.568	1.303	-1.3092	0.568
68.92	0.569	1.305	-1.3114	0.569
69.029	0.57	1.307	-1.3134	0.57
69.138	0.572	1.308	-1.3145	0.572
69.247	0.572	1.31	-1.3164	0.572
69.361	0.575	1.313	-1.3188	0.575
69.466	0.575	1.315	-1.3208	0.575
69.577	0.576	1.316	-1.3218	0.576
69.686	0.578	1.318	-1.3238	0.578
69.797	0.579	1.32	-1.3257	0.579
69.907	0.58	1.322	-1.3281	0.58
70.017	0.582	1.323	-1.3291	0.582
70.123	0.582	1.325	-1.331	0.582
70.232	0.584	1.327	-1.333	0.584
70.344	0.585	1.329	-1.3354	0.585
70.454	0.586	1.33	-1.3364	0.586
70.559	0.587	1.332	-1.3384	0.587
70.671	0.588	1.334	-1.3404	0.588
70.779	0.59	1.336	-1.3424	0.59
70.885	0.591	1.337	-1.3434	0.591
70.996	0.592	1.34	-1.3457	0.592
71.11	0.593	1.342	-1.3477	0.593
71.216	0.595	1.344	-1.3498	0.595
71.324	0.595	1.345	-1.3507	0.595
71.433	0.598	1.347	-1.3531	0.598
71.546	0.598	1.349	-1.3551	0.598
71.656	0.601	1.351	-1.3571	0.601
71.761	0.601	1.352	-1.358	0.601
71.87	0.602	1.354	-1.3601	0.602
71.981	0.604	1.356	-1.3624	0.604
72.091	0.605	1.358	-1.3644	0.605
72.196	0.605	1.359	-1.3654	0.605
72.307	0.608	1.361	-1.3674	0.608
72.419	0.609	1.363	-1.3694	0.609
72.526	0.611	1.366	-1.3717	0.611
72.632	0.612	1.367	-1.3727	0.612
72.743	0.613	1.369	-1.3747	0.613
72.855	0.615	1.371	-1.3768	0.615
72.963	0.616	1.373	-1.3791	0.616
73.069	0.616	1.374	-1.3801	0.616
73.18	0.619	1.376	-1.382	0.619
73.293	0.619	1.378	-1.384	0.619
73.401	0.622	1.38	-1.3863	0.622
73.509	0.623	1.381	-1.3873	0.623
73.618	0.624	1.383	-1.3893	0.624
73.725	0.626	1.385	-1.3913	0.626
73.841	0.627	1.387	-1.3934	0.627
73.946	0.627	1.389	-1.3947	0.627
74.055	0.629	1.391	-1.3967	0.629
74.166	0.63	1.393	-1.3987	0.63
74.276	0.632	1.394	-1.4007	0.632
74.386	0.633	1.395	-1.4017	0.633
74.49	0.634	1.398	-1.404	0.634
74.601	0.636	1.4	-1.406	0.636
74.713	0.637	1.402	-1.4079	0.637
74.823	0.637	1.403	-1.409	0.637
74.928	0.639	1.405	-1.4114	0.639
75.04	0.64	1.407	-1.4134	0.64
75.148	0.642	1.409	-1.4154	0.642
75.257	0.643	1.41	-1.4164	0.643
75.365	0.643	1.412	-1.4184	0.643
75.472	0.645	1.415	-1.4207	0.645
75.585	0.647	1.417	-1.4227	0.647
75.693	0.647	1.418	-1.4237	0.647
75.802	0.649	1.419	-1.4256	0.649
75.909	0.649	1.421	-1.4276	0.649
76.018	0.652	1.424	-1.43	0.652
76.132	0.652	1.425	-1.4311	0.652
76.237	0.653	1.427	-1.433	0.653
76.348	0.655	1.429	-1.435	0.655
76.461	0.656	1.431	-1.4374	0.656
76.57	0.657	1.432	-1.4384	0.657
76.676	0.659	1.434	-1.4403	0.659
76.786	0.659	1.436	-1.4423	0.659
76.897	0.661	1.438	-1.4443	0.661
77.007	0.662	1.439	-1.4456	0.662
77.112	0.664	1.441	-1.4476	0.664
77.224	0.664	1.443	-1.4496	0.664
77.332	0.665	1.445	-1.4516	0.665
77.44	0.667	1.446	-1.4525	0.667
77.547	0.669	1.449	-1.4549	0.669
77.657	0.67	1.451	-1.457	0.67
77.768	0.671	1.453	-1.4591	0.671
77.879	0.672	1.454	-1.46	0.672
77.985	0.674	1.456	-1.462	0.674
78.099	0.674	1.458	-1.4643	0.674
78.202	0.676	1.46	-1.4663	0.676
78.314	0.677	1.461	-1.4672	0.677
78.423	0.679	1.463	-1.4693	0.679
78.534	0.68	1.465	-1.4717	0.68
78.644	0.682	1.467	-1.4737	0.682
78.754	0.683	1.468	-1.4747	0.683
78.859	0.685	1.47	-1.4767	0.685
78.97	0.685	1.472	-1.4787	0.685
79.081	0.686	1.475	-1.4809	0.686
79.191	0.688	1.476	-1.4819	0.688
79.295	0.69	1.478	-1.4839	0.69
79.407	0.691	1.48	-1.486	0.691
79.515	0.693	1.482	-1.4882	0.693
79.624	0.695	1.483	-1.4893	0.695
79.732	0.696	1.485	-1.4913	0.696
79.846	0.696	1.487	-1.4932	0.696
79.954	0.697	1.489	-1.4952	0.697
80.062	0.699	1.49	-1.4965	0.699
80.168	0.7	1.492	-1.4986	0.7
80.282	0.702	1.494	-1.5005	0.702
80.391	0.704	1.496	-1.5025	0.704
80.499	0.706	1.497	-1.5035	0.706
80.608	0.707	1.5	-1.5058	0.707
80.718	0.708	1.502	-1.5079	0.708
80.828	0.708	1.504	-1.5099	0.708
80.938	0.711	1.505	-1.5109	0.711
81.043	0.711	1.507	-1.513	0.711
81.154	0.713	1.509	-1.5153	0.713
81.265	0.713	1.511	-1.5173	0.713
81.375	0.716	1.512	-1.5182	0.716
81.48	0.717	1.514	-1.5202	0.717
81.587	0.718	1.516	-1.5226	0.718
81.701	0.718	1.518	-1.5246	0.718
81.809	0.721	1.519	-1.5256	0.721
81.917	0.722	1.521	-1.5276	0.722
82.024	0.724	1.523	-1.5296	0.724
82.138	0.724	1.526	-1.5319	0.724
82.246	0.727	1.527	-1.533	0.727
82.352	0.728	1.529	-1.535	0.728
82.466	0.729	1.531	-1.537	0.729
82.576	0.729	1.533	-1.5392	0.729
82.684	0.732	1.534	-1.5403	0.732
82.789	0.733	1.536	-1.5422	0.733
82.9	0.734	1.538	-1.5442	0.734
83.013	0.737	1.54	-1.5462	0.737
83.116	0.737	1.541	-1.5476	0.737
83.227	0.738	1.543	-1.5495	0.738
83.334	0.74	1.545	-1.5515	0.74
83.446	0.741	1.547	-1.5535	0.741
83.559	0.742	1.548	-1.5545	0.742
83.662	0.744	1.551	-1.5568	0.744
83.774	0.746	1.553	-1.5588	0.746
83.885	0.747	1.555	-1.5608	0.747
83.993	0.749	1.556	-1.5618	0.749
84.101	0.75	1.558	-1.5642	0.75
84.208	0.752	1.56	-1.5662	0.752
84.322	0.753	1.562	-1.5683	0.753
84.431	0.755	1.563	-1.5692	0.755
84.537	0.755	1.565	-1.5712	0.755
84.651	0.758	1.567	-1.5735	0.758
84.754	0.759	1.569	-1.5755	0.759
84.868	0.759	1.57	-1.5764	0.759
84.973	0.762	1.572	-1.5785	0.762
85.084	0.762	1.575	-1.5809	0.762
85.197	0.764	1.577	-1.5829	0.764
85.3	0.766	1.578	-1.5838	0.766
85.409	0.767	1.58	-1.5859	0.767
85.523	0.767	1.582	-1.5879	0.767
85.631	0.768	1.584	-1.5902	0.768
85.737	0.77	1.585	-1.5912	0.77
85.848	0.771	1.587	-1.5932	0.771
85.96	0.774	1.589	-1.5952	0.774
86.068	0.774	1.591	-1.5975	0.774
86.176	0.777	1.592	-1.5985	0.777
86.284	0.777	1.594	-1.6004	0.777
86.392	0.778	1.596	-1.6024	0.778
86.506	0.779	1.598	-1.6044	0.779
86.614	0.78	1.599	-1.6055	0.78
86.722	0.782	1.602	-1.6079	0.782
86.829	0.783	1.604	-1.6098	0.783
86.938	0.785	1.606	-1.6118	0.785
87.052	0.786	1.607	-1.6129	0.786
87.157	0.786	1.609	-1.6151	0.786
87.268	0.789	1.611	-1.6171	0.789
87.381	0.79	1.613	-1.6191	0.79
87.489	0.792	1.614	-1.6201	0.792
87.594	0.792	1.616	-1.6222	0.792
87.705	0.794	1.618	-1.6245	0.794
87.814	0.796	1.62	-1.6264	0.796
87.927	0.796	1.621	-1.6275	0.796
88.033	0.799	1.623	-1.6294	0.799
88.142	0.8	1.626	-1.6318	0.8
88.253	0.802	1.628	-1.6338	0.802
88.361	0.804	1.629	-1.6348	0.804
88.469	0.805	1.631	-1.6368	0.805
88.576	0.808	1.633	-1.6388	0.808
88.685	0.808	1.635	-1.6412	0.808
88.799	0.811	1.636	-1.6421	0.811
88.905	0.812	1.638	-1.6442	0.812
89.019	0.814	1.64	-1.6462	0.814
89.122	0.815	1.642	-1.6485	0.815
89.233	0.816	1.643	-1.6495	0.816
89.342	0.818	1.645	-1.6514	0.818
89.452	0.82	1.647	-1.6534	0.82
89.565	0.821	1.649	-1.6554	0.821
89.668	0.822	1.651	-1.6568	0.822
89.778	0.824	1.653	-1.6587	0.824
89.889	0.825	1.655	-1.6608	0.825
89.998	0.825	1.657	-1.6627	0.825
90.111	0.828	1.658	-1.6638	0.828
90.217	0.828	1.66	-1.6661	0.828
90.326	0.83	1.662	-1.6681	0.83
90.432	0.832	1.664	-1.6701	0.832
90.541	0.833	1.665	-1.6711	0.833
90.652	0.833	1.667	-1.6734	0.833
90.765	0.834	1.669	-1.6754	0.834
90.873	0.836	1.671	-1.6774	0.836
90.982	0.838	1.672	-1.6784	0.838
91.088	0.839	1.674	-1.6804	0.839
91.199	0.841	1.677	-1.6827	0.841
91.312	0.843	1.679	-1.6847	0.843
91.42	0.843	1.68	-1.6858	0.843
91.525	0.844	1.682	-1.6878	0.844
91.636	0.846	1.684	-1.69	0.846
91.749	0.848	1.686	-1.6921	0.848
91.859	0.849	1.687	-1.693	0.849
91.964	0.85	1.689	-1.6951	0.85
92.075	0.852	1.691	-1.697	0.852
92.183	0.853	1.693	-1.6994	0.853
92.289	0.854	1.694	-1.7004	0.854
92.4	0.854	1.696	-1.7024	0.854
92.511	0.857	1.698	-1.7044	0.857
92.622	0.857	1.7	-1.7064	0.857
92.73	0.859	1.701	-1.7076	0.859
92.836	0.86	1.703	-1.7096	0.86
92.945	0.861	1.706	-1.7117	0.861
93.054	0.862	1.708	-1.7137	0.862
93.165	0.864	1.709	-1.7147	0.864
93.274	0.864	1.711	-1.7171	0.864
93.381	0.865	1.713	-1.7191	0.865
93.491	0.867	1.715	-1.721	0.867
93.602	0.868	1.716	-1.722	0.868
93.711	0.869	1.718	-1.7243	0.869
93.82	0.869	1.72	-1.7263	0.869
93.933	0.871	1.722	-1.7283	0.871
94.043	0.872	1.723	-1.7293	0.872
94.148	0.872	1.725	-1.7314	0.872
94.259	0.874	1.728	-1.7337	0.874
94.367	0.875	1.73	-1.7357	0.875
94.473	0.876	1.731	-1.7367	0.876
94.586	0.877	1.733	-1.7387	0.877
94.695	0.878	1.735	-1.7411	0.878
94.804	0.879	1.737	-1.7431	0.879
94.91	0.88	1.738	-1.7441	0.88
95.021	0.881	1.74	-1.7461	0.881
95.128	0.882	1.742	-1.748	0.882
95.242	0.883	1.744	-1.7503	0.883
95.35	0.885	1.745	-1.7514	0.885
95.456	0.885	1.747	-1.7533	0.885
95.571	0.887	1.749	-1.7553	0.887
95.674	0.888	1.751	-1.7574	0.888
95.784	0.889	1.752	-1.7587	0.889
95.893	0.889	1.754	-1.7606	0.889
96.004	0.891	1.756	-1.7627	0.891
96.117	0.891	1.758	-1.7647	0.891
96.22	0.893	1.759	-1.7656	0.893
96.331	0.893	1.762	-1.7679	0.893
96.442	0.894	1.764	-1.77	0.894
96.551	0.895	1.766	-1.772	0.895
96.657	0.897	1.767	-1.773	0.897
96.768	0.898	1.769	-1.7753	0.898
96.879	0.898	1.771	-1.7773	0.898
96.99	0.898	1.773	-1.7793	0.898
97.098	0.9	1.774	-1.7803	0.9
97.203	0.901	1.776	-1.7823	0.901
97.313	0.904	1.778	-1.7846	0.904
97.424	0.907	1.781	-1.7867	0.907
97.531	0.911	1.781	-1.7876	0.911
97.64	0.915	1.783	-1.7896	0.915
97.754	0.917	1.786	-1.7919	0.917
97.863	0.921	1.788	-1.7939	0.921
97.971	0.925	1.789	-1.795	0.925
98.079	0.928	1.791	-1.797	0.928
98.19	0.928	1.793	-1.799	0.928
98.3	0.928	1.795	-1.8013	0.928
98.41	0.928	1.796	-1.8023	0.928
98.515	0.928	1.798	-1.8043	0.928
98.625	0.929	1.8	-1.8062	0.929
98.737	0.929	1.803	-1.8087	0.929
98.847	0.929	1.803	-1.8096	0.929
98.952	0.929	1.805	-1.8116	0.929
99.064	0.929	1.807	-1.8136	0.929
99.172	0.93	1.809	-1.8156	0.93
99.28	0.93	1.811	-1.817	0.93
99.388	0.931	1.813	-1.8189	0.931
99.502	0.931	1.815	-1.8209	0.931
99.609	0.931	1.817	-1.823	0.931
99.717	0.932	1.818	-1.8239	0.932
99.826	0.932	1.82	-1.8262	0.932
99.938	0.933	1.822	-1.8282	0.933
100.048	0.934	1.824	-1.8303	0.934
100.156	0.934	1.825	-1.8312	0.934
100.261	0.934	1.827	-1.8332	0.934
100.372	0.935	1.829	-1.8356	0.935
100.485	0.936	1.831	-1.8376	0.936
100.588	0.936	1.832	-1.8386	0.936
100.697	0.937	1.834	-1.8407	0.937
100.811	0.938	1.837	-1.8429	0.938
100.916	0.939	1.839	-1.8449	0.939
101.03	0.939	1.84	-1.8459	0.939
101.135	0.94	1.842	-1.8479	0.94
101.246	0.94	1.844	-1.8499	0.94
101.355	0.942	1.846	-1.8523	0.942
101.468	0.942	1.847	-1.8534	0.942
101.573	0.942	1.849	-1.8553	0.942
101.683	0.942	1.851	-1.8573	0.942
101.794	0.943	1.853	-1.8595	0.943
101.901	0.944	1.854	-1.8606	0.944
102.009	0.946	1.856	-1.8625	0.946
102.123	0.947	1.858	-1.8645	0.947
102.231	0.947	1.86	-1.8665	0.947
102.338	0.948	1.862	-1.8679	0.948
102.447	0.95	1.864	-1.8699	0.95
102.554	0.95	1.866	-1.8719	0.95
102.663	0.95	1.868	-1.8739	0.95
102.777	0.952	1.869	-1.8748	0.952
102.881	0.953	1.871	-1.8772	0.953
102.995	0.954	1.873	-1.8792	0.954
103.105	0.955	1.875	-1.8812	0.955
103.215	0.955	1.876	-1.8821	0.955
103.32	0.957	1.878	-1.8842	0.957
103.431	0.957	1.88	-1.8865	0.957
103.539	0.958	1.882	-1.8885	0.958
103.651	0.959	1.883	-1.8895	0.959
103.756	0.961	1.885	-1.8915	0.961
103.868	0.962	1.888	-1.8939	0.962
103.976	0.963	1.89	-1.8959	0.963
104.082	0.965	1.891	-1.8969	0.965
104.193	0.965	1.893	-1.8989	0.965
104.307	0.966	1.895	-1.9012	0.966
104.41	0.966	1.897	-1.9031	0.966
104.524	0.968	1.898	-1.9042	0.968
104.629	0.969	1.9	-1.9062	0.969
104.743	0.97	1.902	-1.9082	0.97
104.853	0.971	1.904	-1.9106	0.971
104.958	0.972	1.905	-1.9116	0.972
105.067	0.972	1.907	-1.9136	0.972
105.178	0.974	1.909	-1.9156	0.974
105.288	0.975	1.911	-1.9175	0.975
105.398	0.976	1.913	-1.9188	0.976
105.503	0.976	1.915	-1.9209	0.976
105.614	0.979	1.917	-1.9228	0.979
105.723	0.979	1.919	-1.9247	0.979
105.836	0.979	1.92	-1.9258	0.979
105.939	0.981	1.922	-1.9282	0.981
106.051	0.982	1.924	-1.9301	0.982
106.162	0.983	1.926	-1.9321	0.983
106.27	0.984	1.927	-1.9331	0.984
106.378	0.984	1.929	-1.9354	0.984
106.485	0.985	1.931	-1.9374	0.985
106.594	0.986	1.933	-1.9395	0.986
106.708	0.987	1.934	-1.9404	0.987
106.814	0.988	1.937	-1.9427	0.988
106.921	0.988	1.939	-1.9448	0.988
107.035	0.989	1.941	-1.9468	0.989
107.143	0.989	1.942	-1.9478	0.989
107.249	0.99	1.944	-1.9499	0.99
107.36	0.991	1.946	-1.9518	0.991
107.473	0.992	1.948	-1.9541	0.992
107.583	0.992	1.949	-1.9551	0.992
107.686	0.993	1.951	-1.9571	0.993
107.797	0.993	1.953	-1.9591	0.993
107.909	0.994	1.955	-1.9615	0.994
108.019	0.994	1.956	-1.9625	0.994
108.124	0.994	1.958	-1.9645	0.994
108.236	0.995	1.96	-1.9665	0.995
108.344	0.995	1.962	-1.9685	0.995
108.45	0.995	1.964	-1.9699	0.995
108.562	0.996	1.966	-1.9718	0.996
108.676	0.996	1.968	-1.9739	0.996
108.782	0.996	1.97	-1.9758	0.996
108.89	0.997	1.971	-1.9768	0.997
108.997	0.999	1.973	-1.9791	0.999
109.108	1.002	1.975	-1.981	1.002
109.221	1.005	1.977	-1.9831	1.005
109.329	1.008	1.978	-1.984	1.008
109.434	1.009	1.98	-1.9864	1.009
109.545	1.012	1.982	-1.9884	1.012
109.658	1.015	1.984	-1.9904	1.015
109.767	1.017	1.985	-1.9914	1.017
109.872	1.019	1.987	-1.9934	1.019
109.98	1.021	1.99	-1.9957	1.021
110.092	1.024	1.992	-1.9977	1.024
110.198	1.026	1.993	-1.9987	1.026
110.309	1.028	1.995	-2.0007	1.028
110.421	1.03	1.997	-2.0032	1.03
110.529	1.032	1.999	-2.0051	1.032
110.703	1.035	2	-2.0061	1.035
110.809	1.036	2.002	-2.0081	1.036
110.918	1.038	2.005	-2.0111	1.038
111.028	1.041	2.007	-2.0131	1.041
111.134	1.044	2.009	-2.0152	1.044
111.244	1.044	2.01	-2.0162	1.044
111.355	1.047	2.012	-2.0184	1.047
111.466	1.049	2.014	-2.0204	1.049
111.574	1.051	2.016	-2.0224	1.051
111.68	1.052	2.017	-2.0234	1.052
111.79	1.053	2.019	-2.0254	1.053
111.902	1.054	2.022	-2.0278	1.054
112.008	1.055	2.024	-2.0298	1.055
112.12	1.056	2.025	-2.0308	1.056
112.228	1.057	2.027	-2.0327	1.057
112.335	1.058	2.029	-2.035	1.058
112.449	1.059	2.031	-2.037	1.059
112.557	1.059	2.032	-2.038	1.059
112.663	1.06	2.034	-2.0399	1.06
112.778	1.062	2.036	-2.042	1.062
112.881	1.063	2.038	-2.0444	1.063
112.995	1.063	2.039	-2.0454	1.063
113.1	1.065	2.041	-2.0474	1.065
113.211	1.066	2.043	-2.0494	1.066
113.324	1.067	2.045	-2.0513	1.067
113.427	1.068	2.046	-2.0527	1.068
113.538	1.07	2.048	-2.0547	1.07
113.649	1.071	2.05	-2.0567	1.071
113.756	1.073	2.053	-2.0587	1.073
113.865	1.074	2.054	-2.06	1.074
113.974	1.076	2.056	-2.062	1.076
114.086	1.078	2.058	-2.064	1.078
114.197	1.081	2.06	-2.066	1.081
114.305	1.082	2.061	-2.067	1.082
114.41	1.084	2.063	-2.0694	1.084
114.52	1.087	2.065	-2.0714	1.087
114.631	1.09	2.067	-2.0735	1.09
114.742	1.091	2.068	-2.0744	1.091
114.849	1.093	2.07	-2.0764	1.093
114.956	1.096	2.073	-2.0787	1.096
115.071	1.098	2.075	-2.0807	1.098
115.179	1.099	2.076	-2.0817	1.099
115.284	1.102	2.078	-2.0837	1.102
115.395	1.105	2.08	-2.0861	1.105
115.508	1.107	2.082	-2.088	1.107
115.611	1.108	2.083	-2.089	1.108
115.722	1.111	2.085	-2.091	1.111
115.832	1.113	2.087	-2.093	1.113
115.944	1.115	2.089	-2.0953	1.115
116.054	1.116	2.09	-2.0963	1.116
116.157	1.118	2.092	-2.0983	1.118
116.266	1.12	2.094	-2.1002	1.12
116.38	1.123	2.096	-2.1026	1.123
116.488	1.124	2.098	-2.1037	1.124
116.596	1.126	2.1	-2.1057	1.126
116.703	1.128	2.101	-2.1076	1.128
116.812	1.131	2.103	-2.1096	1.131
116.926	1.132	2.105	-2.1109	1.132
117.032	1.134	2.107	-2.1129	1.134
117.146	1.136	2.109	-2.1149	1.136
117.249	1.139	2.111	-2.1169	1.139
117.363	1.14	2.112	-2.118	1.14
117.468	1.142	2.114	-2.1203	1.142
117.579	1.143	2.116	-2.1223	1.143
117.692	1.146	2.118	-2.1244	1.146
117.795	1.146	2.119	-2.1253	1.146
117.906	1.148	2.121	-2.1277	1.148
118.017	1.15	2.123	-2.1297	1.15
118.126	1.152	2.126	-2.1317	1.152
118.232	1.153	2.126	-2.1326	1.153
118.343	1.154	2.128	-2.1346	1.154
118.455	1.156	2.131	-2.1369	1.156
118.563	1.157	2.133	-2.139	1.157
118.671	1.158	2.134	-2.14	1.158
118.779	1.159	2.136	-2.1419	1.159
118.892	1.161	2.138	-2.1439	1.161
119	1.162	2.14	-2.1463	1.162
119.105	1.163	2.141	-2.1472	1.163
119.217	1.163	2.143	-2.1493	1.163
119.324	1.163	2.145	-2.1513	1.163
119.433	1.163	2.147	-2.1536	1.163
119.547	1.164	2.148	-2.1546	1.164
119.652	1.165	2.15	-2.1566	1.165
119.763	1.165	2.152	-2.1586	1.165
119.875	1.165	2.154	-2.1605	1.165
119.985	1.166	2.156	-2.1619	1.166
120.09	1.166	2.158	-2.1639	1.166
120.249	1.166	2.16	-2.1659	1.166
120.357	1.167	2.162	-2.1679	1.167
120.463	1.167	2.164	-2.1703	1.167
120.577	1.168	2.166	-2.1723	1.168
120.687	1.168	2.168	-2.1743	1.168
120.795	1.168	2.169	-2.1752	1.168
120.899	1.169	2.171	-2.1773	1.169
121.013	1.169	2.174	-2.1797	1.169
121.123	1.169	2.175	-2.1816	1.169
121.233	1.17	2.176	-2.1826	1.17
121.338	1.17	2.179	-2.1847	1.17
121.449	1.171	2.181	-2.1869	1.171
121.557	1.171	2.183	-2.1889	1.171
121.67	1.172	2.184	-2.1899	1.172
121.775	1.172	2.186	-2.1919	1.172
121.882	1.172	2.188	-2.1939	1.172
121.996	1.173	2.19	-2.1962	1.173
122.104	1.173	2.191	-2.1972	1.173
122.212	1.173	2.193	-2.1992	1.173
122.325	1.173	2.195	-2.2012	1.173
122.433	1.174	2.197	-2.2035	1.174
122.541	1.174	2.198	-2.2046	1.174
122.647	1.174	2.2	-2.2066	1.174
122.761	1.174	2.202	-2.2085	1.174
122.871	1.175	2.204	-2.2105	1.175
122.976	1.175	2.205	-2.2115	1.175
123.085	1.175	2.208	-2.2138	1.175
123.192	1.175	2.21	-2.2158	1.175
123.308	1.176	2.212	-2.2179	1.176
123.411	1.176	2.213	-2.2189	1.176
123.522	1.176	2.215	-2.2213	1.176
123.633	1.176	2.217	-2.2233	1.176
123.741	1.176	2.219	-2.2253	1.176
123.854	1.177	2.22	-2.2262	1.177
123.957	1.177	2.222	-2.2282	1.177
124.069	1.177	2.224	-2.2305	1.177
124.18	1.177	2.226	-2.2325	1.177
124.284	1.177	2.227	-2.2335	1.177
124.395	1.178	2.229	-2.2355	1.178
124.509	1.178	2.232	-2.2379	1.178
124.612	1.179	2.234	-2.2399	1.179
124.726	1.179	2.235	-2.2408	1.179
124.832	1.179	2.237	-2.2429	1.179
124.945	1.18	2.239	-2.2451	1.18
125.055	1.18	2.241	-2.2472	1.18
125.16	1.181	2.242	-2.2482	1.181
125.267	1.181	2.244	-2.2502	1.181
125.381	1.181	2.246	-2.2522	1.181
125.491	1.181	2.248	-2.2541	1.181
125.601	1.182	2.249	-2.2555	1.182
125.706	1.182	2.251	-2.2574	1.182
125.817	1.183	2.253	-2.2595	1.183
125.923	1.183	2.255	-2.2615	1.183
126.033	1.183	2.257	-2.2628	1.183
126.145	1.184	2.259	-2.2648	1.184
126.254	1.184	2.261	-2.2668	1.184
126.365	1.184	2.263	-2.2687	1.184
126.473	1.185	2.264	-2.2697	1.185
126.578	1.186	2.266	-2.2721	1.186
126.688	1.186	2.268	-2.2741	1.186
126.797	1.187	2.27	-2.2762	1.187
126.908	1.187	2.271	-2.2772	1.187
127.015	1.187	2.273	-2.2795	1.187
127.126	1.188	2.275	-2.2815	1.188
127.239	1.189	2.277	-2.2835	1.189
127.347	1.189	2.278	-2.2844	1.189
127.452	1.19	2.28	-2.2865	1.19
127.563	1.19	2.283	-2.2888	1.19
127.676	1.19	2.285	-2.2909	1.19
127.786	1.191	2.286	-2.2918	1.191
127.891	1.192	2.288	-2.2938	1.192
128.001	1.192	2.29	-2.2958	1.192
128.11	1.192	2.292	-2.2982	1.192
128.216	1.193	2.293	-2.2991	1.193
128.329	1.193	2.295	-2.3012	1.193
128.438	1.193	2.297	-2.3032	1.193
128.549	1.194	2.299	-2.3054	1.194
128.657	1.196	2.3	-2.3064	1.196
128.762	1.196	2.302	-2.3084	1.196
128.872	1.197	2.304	-2.3104	1.197
128.981	1.199	2.306	-2.3123	1.199
129.092	1.2	2.308	-2.3138	1.2
129.201	1.2	2.31	-2.3158	1.2
129.313	1.201	2.312	-2.3178	1.201
129.423	1.202	2.314	-2.3198	1.202
129.531	1.203	2.315	-2.3208	1.203
129.636	1.204	2.317	-2.323	1.204
129.747	1.205	2.319	-2.325	1.205
129.86	1.206	2.321	-2.327	1.206
129.97	1.207	2.322	-2.328	1.207
130.075	1.208	2.324	-2.3305	1.208
130.186	1.209	2.326	-2.3324	1.209
130.292	1.21	2.328	-2.3344	1.21
130.401	1.212	2.329	-2.3355	1.212
130.509	1.212	2.331	-2.3374	1.212
130.624	1.213	2.334	-2.3398	1.213
130.732	1.214	2.336	-2.3418	1.214
130.84	1.216	2.337	-2.3427	1.216
130.948	1.216	2.339	-2.3447	1.216
131.061	1.218	2.341	-2.3468	1.218
131.169	1.218	2.343	-2.3491	1.218
131.277	1.215	2.344	-2.3501	1.215
131.385	1.213	2.346	-2.352	1.213
131.492	1.212	2.348	-2.3541	1.212
131.601	1.211	2.35	-2.3565	1.211
131.715	1.208	2.351	-2.3575	1.208
131.82	1.208	2.353	-2.3594	1.208
131.934	1.206	2.355	-2.3614	1.206
132.044	1.205	2.357	-2.3634	1.205
132.152	1.204	2.359	-2.3647	1.204
132.257	1.202	2.36	-2.3666	1.202
132.369	1.202	2.362	-2.3686	1.202
132.475	1.201	2.365	-2.3707	1.201
132.585	1.2	2.366	-2.3717	1.2
132.693	1.2	2.368	-2.3741	1.2
132.807	1.199	2.37	-2.376	1.199
132.915	1.198	2.372	-2.378	1.198
133.021	1.197	2.373	-2.3791	1.197
133.13	1.196	2.375	-2.3813	1.196
133.239	1.196	2.377	-2.3833	1.196
133.351	1.195	2.379	-2.3854	1.195
133.462	1.194	2.38	-2.3864	1.194
133.567	1.194	2.382	-2.3883	1.194
133.681	1.193	2.385	-2.3908	1.193
133.789	1.193	2.387	-2.3927	1.193
133.897	1.192	2.387	-2.3936	1.192
134.006	1.191	2.39	-2.3957	1.191
134.119	1.191	2.392	-2.3978	1.191
134.222	1.19	2.394	-2.4	1.19
134.336	1.19	2.395	-2.401	1.19
134.441	1.189	2.397	-2.403	1.189
134.552	1.189	2.399	-2.4051	1.189
134.665	1.188	2.401	-2.4074	1.188
134.768	1.188	2.402	-2.4084	1.188
134.879	1.188	2.404	-2.4103	1.188
134.99	1.188	2.406	-2.4124	1.188
135.098	1.187	2.408	-2.4147	1.187
135.211	1.187	2.409	-2.4157	1.187
135.316	1.186	2.411	-2.4177	1.186
135.427	1.185	2.413	-2.4196	1.185
135.535	1.184	2.415	-2.4216	1.184
135.646	1.183	2.416	-2.4226	1.183
135.751	1.182	2.419	-2.425	1.182
135.865	1.182	2.421	-2.427	1.182
135.973	1.181	2.423	-2.429	1.181
136.078	1.18	2.424	-2.43	1.18
136.19	1.18	2.426	-2.4324	1.18
136.297	1.179	2.428	-2.4343	1.179
136.411	1.177	2.43	-2.4363	1.177
136.519	1.176	2.431	-2.4374	1.176
136.624	1.175	2.433	-2.4394	1.175
136.738	1.175	2.436	-2.4417	1.175
136.848	1.173	2.437	-2.4436	1.173
136.958	1.171	2.438	-2.4446	1.171
137.063	1.17	2.441	-2.4467	1.17
137.175	1.169	2.442	-2.4486	1.169
137.283	1.169	2.445	-2.451	1.169
137.389	1.166	2.446	-2.4521	1.166
137.5	1.164	2.448	-2.454	1.164
137.612	1.163	2.45	-2.456	1.163
137.72	1.162	2.452	-2.4583	1.162
137.828	1.161	2.453	-2.4593	1.161
137.936	1.16	2.455	-2.4613	1.16
138.05	1.159	2.457	-2.4632	1.159
138.156	1.156	2.46	-2.4657	1.156
138.267	1.155	2.461	-2.4667	1.155
138.373	1.154	2.462	-2.4686	1.154
138.487	1.153	2.464	-2.4707	1.153
138.59	1.15	2.466	-2.4726	1.15
138.701	1.15	2.468	-2.4739	1.15
138.81	1.148	2.47	-2.4759	1.148
138.921	1.145	2.472	-2.4779	1.145
139.031	1.144	2.474	-2.4799	1.144
139.141	1.143	2.475	-2.4809	1.143
139.246	1.142	2.477	-2.4833	1.142
139.357	1.14	2.479	-2.4853	1.14
139.467	1.14	2.481	-2.4873	1.14
139.573	1.137	2.482	-2.4883	1.137
139.685	1.135	2.484	-2.4903	1.135
139.794	1.134	2.486	-2.4926	1.134
139.905	1.133	2.488	-2.4946	1.133
140.013	1.13	2.489	-2.4956	1.13
140.119	1.128	2.491	-2.4975	1.128
140.233	1.127	2.494	-2.4999	1.127
140.341	1.126	2.496	-2.5019	1.126
140.45	1.123	2.497	-2.5029	1.123
140.556	1.123	2.499	-2.505	1.123
140.67	1.12	2.501	-2.5069	1.12
140.78	1.119	2.503	-2.5093	1.119
140.885	1.118	2.504	-2.5104	1.118
140.994	1.115	2.506	-2.5123	1.115
141.105	1.113	2.508	-2.5143	1.113
141.215	1.113	2.51	-2.5165	1.113
141.325	1.111	2.511	-2.5176	1.111
141.43	1.108	2.513	-2.5196	1.108
141.541	1.108	2.515	-2.5215	1.108
141.65	1.107	2.517	-2.5235	1.107
141.763	1.103	2.519	-2.5249	1.103
141.869	1.102	2.521	-2.5269	1.102
141.978	1.1	2.523	-2.5289	1.1
142.089	1.098	2.525	-2.5309	1.098
142.196	1.097	2.526	-2.5319	1.097
142.304	1.096	2.528	-2.5341	1.096
142.418	1.093	2.53	-2.5362	1.093
142.521	1.093	2.532	-2.5382	1.093
142.632	1.089	2.533	-2.5392	1.089
142.741	1.088	2.535	-2.5415	1.088
142.848	1.086	2.537	-2.5435	1.086
142.964	1.085	2.539	-2.5455	1.085
143.069	1.083	2.54	-2.5465	1.083
143.176	1.082	2.542	-2.5486	1.082
143.287	1.08	2.545	-2.5509	1.08
143.4	1.079	2.547	-2.5529	1.079
143.505	1.076	2.548	-2.5539	1.076
143.616	1.075	2.55	-2.5558	1.075
143.727	1.075	2.552	-2.5582	1.075
143.836	1.072	2.554	-2.5602	1.072
143.941	1.071	2.555	-2.5613	1.071
144.052	1.07	2.557	-2.5633	1.07
144.164	1.068	2.559	-2.5652	1.068
144.272	1.066	2.561	-2.5676	1.066
144.378	1.066	2.562	-2.5685	1.066
144.488	1.064	2.564	-2.5705	1.064
144.602	1.064	2.566	-2.5725	1.064
144.71	1.062	2.568	-2.5745	1.062
144.818	1.06	2.57	-2.5759	1.06
144.924	1.06	2.572	-2.5778	1.06
145.035	1.059	2.574	-2.5798	1.059
145.148	1.057	2.576	-2.5818	1.057
145.254	1.055	2.577	-2.5832	1.055
145.363	1.055	2.579	-2.5851	1.055
145.474	1.053	2.581	-2.5871	1.053
145.584	1.051	2.583	-2.5892	1.051
145.694	1.051	2.584	-2.5902	1.051
145.799	1.048	2.586	-2.5924	1.048
145.91	1.046	2.588	-2.5944	1.046
146.019	1.044	2.59	-2.5964	1.044
146.125	1.041	2.591	-2.5974	1.041
146.235	1.039	2.593	-2.5995	1.039
146.348	1.035	2.596	-2.6019	1.035
146.458	1.032	2.598	-2.6038	1.032
146.564	1.031	2.599	-2.6049	1.031
146.672	1.028	2.601	-2.6069	1.028
146.786	1.023	2.603	-2.6089	1.023
146.894	1.022	2.605	-2.611	1.022
147.002	1.018	2.606	-2.6122	1.018
147.108	1.015	2.608	-2.6142	1.015
147.217	1.011	2.61	-2.6162	1.011
147.331	1.006	2.612	-2.6185	1.006
147.439	1.001	2.613	-2.6195	1.001
147.547	1.001	2.615	-2.6215	1.001
147.658	0.999	2.617	-2.6235	0.999
147.768	0.995	2.62	-2.6258	0.995
147.878	0.99	2.621	-2.6268	0.99
147.983	0.986	2.623	-2.6288	0.986
148.094	0.986	2.625	-2.6308	0.986
148.205	0.986	2.627	-2.6327	0.986
148.315	0.986	2.628	-2.6338	0.986
148.42	0.985	2.63	-2.6361	0.985
148.532	0.985	2.632	-2.6381	0.985
148.64	0.985	2.634	-2.6401	0.985
148.748	0.985	2.635	-2.6411	0.985
148.856	0.985	2.637	-2.6435	0.985
148.97	0.985	2.639	-2.6455	0.985
149.078	0.985	2.641	-2.6474	0.985
149.186	0.985	2.642	-2.6484	0.985
149.292	0.985	2.644	-2.6504	0.985
149.406	0.985	2.647	-2.6528	0.985
149.516	0.985	2.649	-2.6548	0.985
149.622	0.985	2.65	-2.6558	0.985
149.731	0.984	2.652	-2.6579	0.984
149.842	0.984	2.654	-2.6602	0.984
149.952	0.984	2.656	-2.6621	0.984
150.062	0.984	2.657	-2.6631	0.984
150.167	0.984	2.659	-2.6651	0.984
150.275	0.983	2.661	-2.6671	0.983
150.387	0.983	2.663	-2.6695	0.983
150.493	0.983	2.664	-2.6705	0.983
150.602	0.983	2.666	-2.6725	0.983
150.711	0.983	2.668	-2.6744	0.983
150.825	0.982	2.67	-2.6764	0.982
150.933	0.982	2.672	-2.6778	0.982
151.041	0.982	2.674	-2.6798	0.982
151.148	0.982	2.676	-2.6818	0.982
151.262	0.982	2.678	-2.6838	0.982
151.369	0.982	2.679	-2.6851	0.982
151.478	0.981	2.681	-2.687	0.981
151.585	0.981	2.683	-2.689	0.981
151.694	0.98	2.685	-2.691	0.98
151.808	0.98	2.686	-2.692	0.98
151.913	0.98	2.688	-2.6944	0.98
152.024	0.98	2.69	-2.6963	0.98
152.137	0.98	2.692	-2.6984	0.98
152.24	0.98	2.693	-2.6994	0.98
152.35	0.98	2.695	-2.7017	0.98
152.461	0.98	2.698	-2.7037	0.98
152.573	0.98	2.699	-2.7056	0.98
152.683	0.98	2.7	-2.7066	0.98
152.788	0.98	2.703	-2.7087	0.98
152.9	0.979	2.705	-2.7111	0.979
153.008	0.979	2.707	-2.7131	0.979
153.116	0.979	2.708	-2.714	0.979
153.224	0.979	2.71	-2.7161	0.979
153.338	0.979	2.712	-2.7181	0.979
153.446	0.979	2.714	-2.7203	0.979
153.554	0.979	2.715	-2.7214	0.979
153.66	0.978	2.717	-2.7234	0.978
153.774	0.978	2.719	-2.7253	0.978
153.884	0.978	2.722	-2.7277	0.978
153.992	0.978	2.723	-2.7287	0.978
154.097	0.978	2.725	-2.7307	0.978
154.208	0.978	2.727	-2.7327	0.978
154.316	0.977	2.729	-2.7347	0.977
154.429	0.977	2.73	-2.7361	0.977
154.534	0.977	2.732	-2.7381	0.977
154.645	0.977	2.734	-2.7401	0.977
154.754	0.977	2.736	-2.742	0.977
154.867	0.976	2.737	-2.7431	0.976
154.972	0.976	2.739	-2.7453	0.976
155.084	0.976	2.741	-2.7473	0.976
155.192	0.976	2.743	-2.7493	0.976
155.3	0.975	2.744	-2.7503	0.975
155.409	0.975	2.747	-2.7527	0.975
155.516	0.975	2.748	-2.7546	0.975
155.63	0.974	2.75	-2.7567	0.974
155.737	0.974	2.751	-2.7577	0.974
155.846	0.974	2.753	-2.7596	0.974
155.953	0.973	2.756	-2.7619	0.973
156.062	0.973	2.758	-2.7639	0.973
156.176	0.973	2.759	-2.7649	0.973
156.281	0.972	2.761	-2.767	0.972
156.392	0.972	2.763	-2.7693	0.972
156.505	0.972	2.765	-2.7714	0.972
156.608	0.971	2.766	-2.7723	0.971
156.717	0.971	2.768	-2.7743	0.971
156.831	0.971	2.77	-2.7764	0.971
156.939	0.971	2.773	-2.7787	0.971
157.045	0.97	2.773	-2.7796	0.97
157.156	0.97	2.776	-2.7817	0.97
157.268	0.97	2.778	-2.7837	0.97
157.372	0.969	2.78	-2.786	0.969
157.486	0.969	2.781	-2.787	0.969
157.591	0.969	2.783	-2.789	0.969
157.705	0.969	2.785	-2.791	0.969
157.813	0.969	2.787	-2.793	0.969
157.921	0.969	2.788	-2.794	0.969
158.027	0.969	2.79	-2.7963	0.969
158.138	0.969	2.792	-2.7983	0.969
158.251	0.968	2.794	-2.8003	0.968
158.359	0.968	2.795	-2.8013	0.968
158.464	0.968	2.797	-2.8036	0.968
158.578	0.968	2.799	-2.8055	0.968
158.683	0.967	2.801	-2.8076	0.967
158.797	0.967	2.802	-2.8086	0.967
158.902	0.967	2.804	-2.8106	0.967
159.013	0.967	2.807	-2.8129	0.967
159.122	0.966	2.809	-2.8149	0.966
159.235	0.966	2.81	-2.816	0.966
159.341	0.966	2.812	-2.818	0.966
159.45	0.966	2.814	-2.8203	0.966
159.561	0.966	2.816	-2.8222	0.966
159.669	0.966	2.817	-2.8233	0.966
159.776	0.966	2.819	-2.8252	0.966
159.89	0.966	2.821	-2.8272	0.966
159.993	0.966	2.823	-2.8296	0.966
160.107	0.966	2.824	-2.8306	0.966
160.213	0.966	2.826	-2.8326	0.966
160.327	0.966	2.828	-2.8346	0.966
160.435	0.966	2.831	-2.8369	0.966
160.543	0.966	2.832	-2.8379	0.966
160.648	0.966	2.834	-2.8399	0.966
160.76	0.966	2.836	-2.8419	0.966
160.873	0.966	2.838	-2.8439	0.966
160.977	0.966	2.839	-2.8449	0.966
161.088	0.966	2.841	-2.8473	0.966
161.199	0.966	2.843	-2.8493	0.966
161.307	0.966	2.845	-2.8513	0.966
161.415	0.965	2.846	-2.8522	0.965
161.526	0.965	2.848	-2.8545	0.965
161.635	0.965	2.85	-2.8565	0.965
161.744	0.965	2.852	-2.8585	0.965
161.85	0.965	2.853	-2.8595	0.965
161.961	0.965	2.856	-2.8619	0.965
162.075	0.965	2.858	-2.8639	0.965
162.178	0.965	2.86	-2.8658	0.965
162.289	0.965	2.861	-2.8669	0.965
162.398	0.965	2.863	-2.8689	0.965
162.511	0.964	2.865	-2.8708	0.964
162.621	0.964	2.867	-2.8732	0.964
162.726	0.964	2.868	-2.8743	0.964
162.833	0.964	2.87	-2.8762	0.964
162.944	0.964	2.872	-2.8782	0.964
163.057	0.964	2.874	-2.8806	0.964
163.165	0.964	2.875	-2.8815	0.964
163.27	0.964	2.877	-2.8835	0.964
163.381	0.964	2.879	-2.8856	0.964
163.493	0.964	2.881	-2.8876	0.964
163.603	0.963	2.883	-2.8889	0.963
163.708	0.963	2.885	-2.8909	0.963
163.82	0.963	2.887	-2.893	0.963
163.928	0.963	2.889	-2.8949	0.963
164.034	0.963	2.89	-2.8961	0.963
164.145	0.963	2.892	-2.8982	0.963
164.257	0.963	2.894	-2.9002	0.963
164.365	0.963	2.896	-2.9023	0.963
164.471	0.962	2.897	-2.9032	0.962
164.582	0.962	2.899	-2.9055	0.962
164.69	0.962	2.901	-2.9075	0.962
164.801	0.962	2.903	-2.9095	0.962
164.912	0.962	2.904	-2.9105	0.962
165.018	0.962	2.906	-2.9125	0.962
165.132	0.962	2.909	-2.9148	0.962
165.235	0.962	2.911	-2.9168	0.962
165.349	0.961	2.912	-2.9178	0.961
165.454	0.961	2.914	-2.9198	0.961
165.565	0.961	2.916	-2.9221	0.961
165.678	0.961	2.918	-2.9241	0.961
165.781	0.961	2.919	-2.9252	0.961
165.892	0.96	2.921	-2.9272	0.96
166.006	0.96	2.923	-2.9292	0.96
166.113	0.96	2.925	-2.9315	0.96
166.223	0.96	2.926	-2.9324	0.96
166.328	0.96	2.928	-2.9344	0.96
166.44	0.96	2.93	-2.9365	0.96
166.548	0.959	2.933	-2.9388	0.959
166.66	0.959	2.934	-2.9398	0.959
166.765	0.959	2.936	-2.9418	0.959
166.879	0.959	2.938	-2.9438	0.959
166.987	0.959	2.94	-2.9459	0.959
167.095	0.958	2.941	-2.9472	0.958
167.201	0.958	2.943	-2.9492	0.958
167.315	0.958	2.945	-2.9512	0.958
167.425	0.958	2.947	-2.9532	0.958
167.531	0.958	2.948	-2.9541	0.958
167.64	0.958	2.95	-2.9565	0.958
167.751	0.958	2.952	-2.9585	0.958
167.861	0.957	2.954	-2.9605	0.957
167.971	0.957	2.955	-2.9614	0.957
168.076	0.957	2.957	-2.9635	0.957
168.187	0.957	2.96	-2.9658	0.957
168.298	0.957	2.962	-2.9678	0.957
168.408	0.957	2.963	-2.9688	0.957
168.511	0.956	2.965	-2.9708	0.956
168.62	0.956	2.967	-2.9731	0.956
168.734	0.956	2.969	-2.9751	0.956
168.842	0.956	2.97	-2.9761	0.956
168.95	0.956	2.972	-2.9781	0.956
169.057	0.956	2.974	-2.98	0.956
169.171	0.955	2.976	-2.9824	0.955
169.279	0.955	2.977	-2.9834	0.955
169.385	0.955	2.979	-2.9855	0.955
169.499	0.955	2.981	-2.9875	0.955
169.603	0.955	2.984	-2.9897	0.955
169.717	0.955	2.985	-2.9908	0.955
169.822	0.954	2.987	-2.9927	0.954
169.933	0.954	2.989	-2.9947	0.954
170.046	0.954	2.991	-2.9968	0.954
170.149	0.953	2.992	-2.9981	0.953
170.26	0.953	2.994	-3.0001	0.953
170.371	0.953	2.996	-3.0022	0.953
170.479	0.953	2.998	-3.0041	0.953
170.592	0.953	2.999	-3.0051	0.953
170.697	0.952	3.001	-3.0074	0.952
170.809	0.952	3.003	-3.0094	0.952
170.917	0.952	3.005	-3.0115	0.952
171.025	0.952	3.006	-3.0124	0.952
171.133	0.952	3.009	-3.0147	0.952
171.247	0.952	3.011	-3.0168	0.952
171.355	0.952	3.013	-3.0187	0.952
171.463	0.952	3.013	-3.0196	0.952
171.57	0.952	3.016	-3.0218	0.952
171.684	0.952	3.018	-3.0241	0.952
171.787	0.952	3.02	-3.0261	0.952
171.901	0.951	3.021	-3.0271	0.951
172.006	0.951	3.023	-3.0291	0.951
172.127	0.951	3.025	-3.0313	0.951
172.23	0.951	3.027	-3.0333	0.951
172.333	0.951	3.028	-3.0343	0.951
172.444	0.951	3.03	-3.0364	0.951
172.555	0.951	3.032	-3.0385	0.951
172.663	0.951	3.035	-3.0407	0.951
172.776	0.951	3.036	-3.0418	0.951
172.879	0.951	3.038	-3.0438	0.951
172.991	0.951	3.039	-3.0457	0.951
173.102	0.951	3.041	-3.0477	0.951
173.211	0.95	3.043	-3.0491	0.95
173.318	0.95	3.045	-3.0511	0.95
173.425	0.95	3.047	-3.053	0.95
173.539	0.95	3.049	-3.055	0.95
173.648	0.95	3.05	-3.0564	0.95
173.754	0.95	3.052	-3.0584	0.95
173.868	0.95	3.054	-3.0604	0.95
173.976	0.95	3.056	-3.0624	0.95
174.084	0.95	3.057	-3.0634	0.95
174.189	0.95	3.06	-3.0657	0.95
174.303	0.949	3.061	-3.0676	0.949
174.413	0.949	3.064	-3.0697	0.949
174.523	0.949	3.064	-3.0706	0.949
174.626	0.949	3.066	-3.0726	0.949
174.737	0.948	3.069	-3.075	0.948
174.849	0.948	3.071	-3.077	0.948
174.959	0.948	3.072	-3.078	0.948
175.064	0.948	3.074	-3.08	0.948
175.176	0.948	3.076	-3.0823	0.948
175.284	0.948	3.078	-3.0843	0.948
175.39	0.947	3.079	-3.0853	0.947
175.501	0.947	3.081	-3.0873	0.947
175.61	0.947	3.084	-3.0897	0.947
175.718	0.946	3.086	-3.0917	0.946
175.832	0.946	3.087	-3.0927	0.946
175.936	0.946	3.089	-3.0947	0.946
176.047	0.946	3.091	-3.0967	0.946
176.16	0.945	3.093	-3.0987	0.945
176.268	0.945	3.094	-3.1001	0.945
176.373	0.945	3.096	-3.102	0.945
176.487	0.945	3.098	-3.104	0.945
176.597	0.945	3.1	-3.106	0.945
176.701	0.944	3.101	-3.1074	0.944
176.812	0.944	3.103	-3.1093	0.944
176.923	0.943	3.105	-3.1113	0.943
177.031	0.943	3.107	-3.1133	0.943
177.144	0.943	3.108	-3.1143	0.943
177.25	0.943	3.11	-3.1167	0.943
177.359	0.943	3.112	-3.1187	0.943
177.47	0.943	3.114	-3.1207	0.943
177.578	0.943	3.115	-3.1217	0.943
177.683	0.942	3.118	-3.1239	0.942
177.793	0.942	3.12	-3.1259	0.942
177.902	0.942	3.122	-3.1279	0.942
178.014	0.941	3.123	-3.1289	0.941
178.12	0.941	3.125	-3.1312	0.941
178.231	0.941	3.127	-3.1333	0.941
178.344	0.941	3.129	-3.1353	0.941
178.453	0.941	3.13	-3.1363	0.941
178.558	0.941	3.132	-3.1383	0.941
178.668	0.94	3.134	-3.1403	0.94
178.781	0.94	3.136	-3.1426	0.94
178.891	0.94	3.137	-3.1435	0.94
178.996	0.94	3.139	-3.1456	0.94
179.107	0.94	3.142	-3.1477	0.94
179.216	0.939	3.144	-3.15	0.939
179.322	0.939	3.145	-3.1509	0.939
179.433	0.939	3.147	-3.153	0.939
179.545	0.939	3.149	-3.155	0.939
179.653	0.939	3.151	-3.157	0.939
179.759	0.938	3.152	-3.1583	0.938
179.87	0.938	3.154	-3.1603	0.938
179.979	0.938	3.156	-3.1623	0.938
180.091	0.937	3.158	-3.1642	0.937
180.199	0.937	3.159	-3.1653	0.937
180.305	0.937	3.161	-3.1676	0.937
180.416	0.937	3.163	-3.1696	0.937
180.529	0.937	3.165	-3.1715	0.937
180.637	0.936	3.166	-3.1726	0.936
180.742	0.936	3.168	-3.1746	0.936
180.853	0.936	3.171	-3.1769	0.936
180.966	0.936	3.173	-3.1789	0.936
181.076	0.935	3.174	-3.1799	0.935
181.181	0.935	3.176	-3.1819	0.935
181.292	0.935	3.178	-3.1842	0.935
181.4	0.935	3.18	-3.1862	0.935
181.506	0.934	3.181	-3.1872	0.934
181.617	0.934	3.183	-3.1892	0.934
181.727	0.934	3.185	-3.1915	0.934
181.838	0.934	3.187	-3.1936	0.934
181.946	0.934	3.188	-3.1945	0.934
182.052	0.933	3.19	-3.1965	0.933
182.162	0.933	3.192	-3.1986	0.933
182.273	0.933	3.195	-3.2009	0.933
182.382	0.933	3.196	-3.2019	0.933
182.491	0.933	3.198	-3.2039	0.933
182.598	0.932	3.2	-3.2059	0.932
182.707	0.932	3.202	-3.2083	0.932
182.821	0.932	3.203	-3.2092	0.932
182.926	0.932	3.205	-3.2113	0.932
183.037	0.931	3.207	-3.2133	0.931
183.15	0.931	3.209	-3.2153	0.931
183.253	0.931	3.21	-3.2163	0.931
183.364	0.93	3.212	-3.2186	0.93
183.475	0.93	3.214	-3.2206	0.93
183.586	0.93	3.216	-3.2225	0.93
183.696	0.93	3.217	-3.2235	0.93
183.799	0.93	3.22	-3.2259	0.93
183.914	0.93	3.222	-3.2279	0.93
184.022	0.929	3.224	-3.2299	0.929
184.129	0.929	3.225	-3.2309	0.929
184.237	0.929	3.227	-3.2329	0.929
184.351	0.929	3.229	-3.2352	0.929
184.459	0.929	3.231	-3.2372	0.929
184.567	0.928	3.232	-3.2382	0.928
184.673	0.928	3.234	-3.2401	0.928
184.787	0.928	3.236	-3.2425	0.928
184.896	0.928	3.238	-3.2445	0.928
185.004	0.928	3.239	-3.2455	0.928
185.112	0.928	3.241	-3.2474	0.928
185.223	0.928	3.243	-3.2494	0.928
185.333	0.927	3.246	-3.2519	0.927
185.443	0.927	3.247	-3.2529	0.927
185.547	0.927	3.249	-3.2549	0.927
185.66	0.927	3.251	-3.2569	0.927
185.766	0.926	3.253	-3.2589	0.926
185.879	0.926	3.254	-3.2601	0.926
185.984	0.926	3.256	-3.2622	0.926
186.096	0.926	3.258	-3.2642	0.926
186.204	0.925	3.26	-3.2662	0.925
186.315	0.925	3.261	-3.2672	0.925
186.42	0.925	3.263	-3.2696	0.925
186.534	0.925	3.265	-3.2715	0.925
186.617	0.925	3.267	-3.2735	0.925
186.723	0.924	3.268	-3.2745	0.924
186.837	0.924	3.27	-3.3545	0.924
186.947	0.924	3.272	-3.3568	0.924
187.055	0.924	3.273	-3.3578	0.924
187.16	0.924	3.275	-3.3598	0.924
187.271	0.923	3.277	-3.3619	0.923
187.384	0.923	3.28	-3.3642	0.923
187.487	0.923	3.281	-3.3651	0.923
187.598	0.923	3.283	-3.3671	0.923
187.71	0.922	3.285	-3.3692	0.922
187.817	0.922	3.287	-3.3714	0.922
187.93	0.922	3.288	-3.3723	0.922
188.035	0.922	3.29	-3.3744	0.922
188.147	0.921	3.292	-3.3764	0.921
188.255	0.921	3.294	-3.3784	0.921
188.363	0.921	3.295	-3.3798	0.921
188.471	0.921	3.297	-3.3818	0.921
188.584	0.921	3.299	-3.3837	0.921
188.692	0.92	3.301	-3.3858	0.92
188.802	0.92	3.302	-3.3868	0.92
188.908	0.92	3.305	-3.3891	0.92
189.022	0.92	3.307	-3.3911	0.92
189.125	0.92	3.309	-3.3931	0.92
189.239	0.92	3.31	-3.3941	0.92
189.344	0.919	3.312	-3.3961	0.919
189.455	0.919	3.314	-3.3983	0.919
189.567	0.919	3.316	-3.4004	0.919
189.677	0.919	3.317	-3.4015	0.919
189.78	0.919	3.319	-3.4035	0.919
189.894	0.918	3.321	-3.4058	0.918
190.002	0.918	3.323	-3.4078	0.918
190.108	0.918	3.324	-3.4088	0.918
190.219	0.918	3.326	-3.4107	0.918
190.331	0.918	3.328	-3.4127	0.918
190.439	0.918	3.331	-3.4151	0.918
190.547	0.918	3.332	-3.4161	0.918
190.654	0.918	3.334	-3.4181	0.918
190.768	0.918	3.336	-3.4201	0.918
190.875	0.918	3.338	-3.4225	0.918
190.986	0.918	3.339	-3.4234	0.918
191.092	0.918	3.341	-3.4254	0.918
191.206	0.917	3.343	-3.4275	0.917
191.309	0.917	3.345	-3.4295	0.917
191.42	0.917	3.346	-3.4308	0.917
191.529	0.917	3.348	-3.4327	0.917
191.641	0.917	3.35	-3.4347	0.917
191.751	0.917	3.352	-3.4367	0.917
191.86	0.917	3.353	-3.4377	0.917
191.965	0.917	3.356	-3.4401	0.917
192.076	0.917	3.358	-3.4421	0.917
192.185	0.917	3.36	-3.4442	0.917
192.298	0.917	3.361	-3.4451	0.917
192.404	0.917	3.363	-3.4474	0.917
192.513	0.917	3.365	-3.4494	0.917
192.623	0.916	3.367	-3.4514	0.916
192.733	0.916	3.368	-3.4523	0.916
192.841	0.916	3.37	-3.4544	0.916
192.948	0.916	3.372	-3.4568	0.916
193.057	0.916	3.374	-3.4587	0.916
193.171	0.916	3.375	-3.4598	0.916
193.277	0.915	3.377	-3.4618	0.915
193.391	0.915	3.379	-3.4638	0.915
193.494	0.915	3.382	-3.466	0.915
193.603	0.915	3.383	-3.467	0.915
193.712	0.915	3.385	-3.469	0.915
193.826	0.915	3.387	-3.4711	0.915
193.935	0.914	3.389	-3.4734	0.914
194.04	0.914	3.39	-3.4743	0.914
194.151	0.914	3.392	-3.4763	0.914
194.262	0.914	3.394	-3.4783	0.914
194.37	0.914	3.396	-3.4803	0.914
194.483	0.914	3.397	-3.4817	0.914
194.589	0.914	3.399	-3.4837	0.914
194.698	0.913	3.401	-3.4857	0.913
194.808	0.913	3.403	-3.4877	0.913
194.916	0.913	3.404	-3.4887	0.913
195.024	0.913	3.407	-3.491	0.913
195.138	0.913	3.409	-3.493	0.913
195.241	0.913	3.411	-3.495	0.913
195.352	0.913	3.412	-3.496	0.913
195.461	0.912	3.414	-3.4984	0.912
195.568	0.912	3.416	-3.5004	0.912
195.682	0.912	3.418	-3.5024	0.912
195.791	0.912	3.419	-3.5034	0.912
195.896	0.912	3.421	-3.5054	0.912
196.007	0.912	3.423	-3.5076	0.912
196.12	0.912	3.425	-3.5096	0.912
196.23	0.912	3.426	-3.5107	0.912
196.335	0.912	3.428	-3.5126	0.912
196.446	0.911	3.431	-3.515	0.911
196.554	0.91	3.433	-3.517	0.91
196.666	0.91	3.434	-3.5181	0.91
196.773	0.91	3.436	-3.52	0.91
196.879	0.909	3.438	-3.522	0.909
196.993	0.908	3.44	-3.5243	0.908
197.101	0.908	3.441	-3.5253	0.908
197.206	0.907	3.443	-3.5273	0.907
197.316	0.906	3.445	-3.5293	0.906
197.425	0.906	3.447	-3.5313	0.906
197.536	0.905	3.448	-3.5327	0.905
197.645	0.904	3.45	-3.5346	0.904
197.753	0.904	3.452	-3.5367	0.904
197.866	0.903	3.454	-3.5387	0.903
197.973	0.902	3.456	-3.5399	0.902
198.082	0.902	3.458	-3.5419	0.902
198.193	0.901	3.46	-3.5439	0.901
198.303	0.901	3.462	-3.5459	0.901
198.413	0.9	3.463	-3.5469	0.9
198.518	0.9	3.465	-3.5493	0.9
198.629	0.898	3.467	-3.5513	0.898
198.738	0.898	3.469	-3.5534	0.898
198.85	0.896	3.47	-3.5543	0.896
198.954	0.895	3.472	-3.5563	0.895
199.066	0.895	3.474	-3.5587	0.895
199.177	0.893	3.476	-3.5606	0.893
199.285	0.893	3.477	-3.5616	0.893
199.39	0.891	3.479	-3.5636	0.891
199.504	0.891	3.482	-3.566	0.891
199.612	0.889	3.483	-3.5679	0.889
199.72	0.889	3.485	-3.569	0.889
199.827	0.888	3.486	-3.5709	0.888
199.942	0.886	3.489	-3.573	0.886
200.045	0.886	3.491	-3.5753	0.886
200.159	0.886	3.492	-3.5763	0.886
200.264	0.884	3.494	-3.5783	0.884
200.375	0.884	3.496	-3.5803	0.884
200.488	0.883	3.498	-3.5826	0.883
200.591	0.882	3.499	-3.5835	0.882
200.701	0.881	3.501	-3.5856	0.881
200.812	0.88	3.503	-3.5876	0.88
200.924	0.879	3.505	-3.5895	0.879
201.029	0.877	3.506	-3.5905	0.877
201.137	0.877	3.508	-3.5929	0.877
201.252	0.875	3.51	-3.5949	0.875
201.36	0.875	3.512	-3.5969	0.875
201.468	0.875	3.513	-3.5979	0.875
201.576	0.873	3.516	-3.6002	0.873
201.683	0.873	3.518	-3.6022	0.873
201.796	0.871	3.52	-3.6042	0.871
201.906	0.87	3.521	-3.6052	0.87
202.011	0.869	3.523	-3.6072	0.869
202.125	0.867	3.525	-3.6096	0.867
202.235	0.867	3.527	-3.6116	0.867
202.343	0.866	3.528	-3.6126	0.866
202.448	0.864	3.53	-3.6146	0.864
202.559	0.864	3.532	-3.6169	0.864
202.672	0.863	3.535	-3.6189	0.863
202.781	0.862	3.536	-3.6199	0.862
202.884	0.86	3.537	-3.6219	0.86
202.996	0.86	3.54	-3.6242	0.86
203.108	0.859	3.542	-3.6262	0.859
203.218	0.858	3.543	-3.6272	0.858
203.323	0.856	3.545	-3.6292	0.856
203.435	0.855	3.547	-3.6312	0.855
203.543	0.854	3.549	-3.6336	0.854
203.651	0.854	3.55	-3.6346	0.854
203.76	0.853	3.552	-3.6366	0.853
203.872	0.852	3.554	-3.6385	0.852
203.976	0.852	3.556	-3.6405	0.852
204.09	0.851	3.557	-3.6418	0.851
204.196	0.85	3.559	-3.6438	0.85
204.31	0.848	3.561	-3.6458	0.848
204.413	0.847	3.563	-3.6478	0.847
204.527	0.846	3.564	-3.6488	0.846
204.632	0.845	3.567	-3.6512	0.845
204.743	0.845	3.569	-3.6532	0.845
204.85	0.844	3.571	-3.6552	0.844
204.96	0.842	3.572	-3.6561	0.842
205.07	0.842	3.574	-3.6582	0.842
205.181	0.84	3.576	-3.6605	0.84
205.292	0.84	3.578	-3.6626	0.84
205.402	0.838	3.579	-3.6635	0.838
205.507	0.837	3.581	-3.6655	0.837
205.619	0.837	3.583	-3.6678	0.837
205.727	0.836	3.585	-3.6699	0.836
205.835	0.836	3.586	-3.6708	0.836
205.944	0.835	3.588	-3.6729	0.835
206.056	0.834	3.591	-3.6752	0.834
206.164	0.833	3.593	-3.6772	0.833
206.272	0.832	3.594	-3.6782	0.832
206.381	0.831	3.596	-3.6802	0.831
206.488	0.83	3.598	-3.6822	0.83
206.597	0.829	3.6	-3.6845	0.829
206.711	0.829	3.601	-3.6856	0.829
206.815	0.827	3.603	-3.6875	0.827
206.927	0.827	3.605	-3.6895	0.827
207.039	0.826	3.607	-3.6918	0.826
207.149	0.825	3.608	-3.6928	0.825
207.254	0.824	3.61	-3.6948	0.824
207.365	0.823	3.612	-3.6967	0.823
207.473	0.822	3.614	-3.6987	0.822
207.586	0.821	3.615	-3.6998	0.821
207.691	0.821	3.618	-3.7021	0.821
207.798	0.819	3.62	-3.7041	0.819
207.91	0.819	3.622	-3.7061	0.819
208.021	0.818	3.623	-3.7071	0.818
208.128	0.818	3.625	-3.7095	0.818
208.235	0.817	3.627	-3.7115	0.817
208.349	0.816	3.629	-3.7135	0.816
208.457	0.815	3.63	-3.7145	0.815
208.563	0.814	3.632	-3.7165	0.814
208.677	0.813	3.634	-3.7188	0.813
208.787	0.812	3.636	-3.7208	0.812
208.895	0.811	3.637	-3.7218	0.811
209	0.811	3.639	-3.7238	0.811
209.113	0.81	3.641	-3.7258	0.81
209.223	0.81	3.644	-3.7282	0.81
209.333	0.807	3.645	-3.7292	0.807
209.438	0.807	3.647	-3.7312	0.807
209.549	0.805	3.649	-3.7332	0.805
209.657	0.805	3.651	-3.7354	0.805
209.77	0.803	3.652	-3.7365	0.803
209.873	0.802	3.654	-3.7384	0.802
209.986	0.802	3.656	-3.7404	0.802
210.095	0.8	3.658	-3.7424	0.8
210.206	0.8	3.659	-3.7439	0.8
210.311	0.798	3.661	-3.7458	0.798
210.425	0.797	3.663	-3.7478	0.797
210.533	0.797	3.665	-3.7497	0.797
210.641	0.796	3.666	-3.7508	0.796
210.747	0.795	3.669	-3.753	0.795
210.862	0.794	3.671	-3.755	0.794
210.971	0.794	3.673	-3.7571	0.794
211.075	0.792	3.674	-3.758	0.792
211.184	0.791	3.676	-3.7604	0.791
211.298	0.79	3.678	-3.7624	0.79
211.408	0.789	3.68	-3.7644	0.789
211.518	0.788	3.681	-3.7654	0.788
211.623	0.787	3.683	-3.7677	0.787
211.734	0.787	3.685	-3.7697	0.787
211.842	0.786	3.687	-3.7717	0.786
211.949	0.785	3.688	-3.7727	0.785
212.061	0.785	3.69	-3.7747	0.785
212.17	0.783	3.693	-3.7771	0.783
212.281	0.783	3.695	-3.779	0.783
212.389	0.781	3.696	-3.78	0.781
212.497	0.78	3.698	-3.7821	0.78
212.604	0.78	3.7	-3.7842	0.78
212.713	0.779	3.702	-3.7865	0.779
212.827	0.779	3.703	-3.7875	0.779
212.931	0.777	3.705	-3.7894	0.777
213.047	0.776	3.707	-3.7914	0.776
213.15	0.776	3.709	-3.7934	0.776
213.261	0.775	3.71	-3.7947	0.775
213.37	0.774	3.712	-3.7967	0.774
213.481	0.774	3.714	-3.7988	0.774
213.591	0.772	3.716	-3.8007	0.772
213.699	0.771	3.718	-3.8021	0.771
213.805	0.771	3.72	-3.8041	0.771
213.917	0.77	3.722	-3.806	0.77
214.028	0.769	3.724	-3.808	0.769
214.138	0.768	3.725	-3.8091	0.768
214.243	0.768	3.727	-3.8113	0.768
214.354	0.766	3.729	-3.8133	0.766
214.463	0.766	3.731	-3.8153	0.766
214.569	0.764	3.732	-3.8163	0.764
214.68	0.764	3.734	-3.8187	0.764
214.792	0.763	3.736	-3.8206	0.763
214.897	0.762	3.738	-3.8227	0.762
215.008	0.762	3.739	-3.8237	0.762
215.116	0.761	3.741	-3.8258	0.761
215.23	0.76	3.744	-3.828	0.76
215.338	0.76	3.746	-3.83	0.76
[truncated: 672 more rows]
