# Supplementary material for: Research on the Mechanical Properties of EPS Lightweight Soil Mixed with Fly Ash
Source: Polymers (Basel). 2024 Dec 18;16(24):3517. doi: 10.3390/polym16243517 (PMC11678610; doi:10.3390/polym16243517)
Supplement: Supplementary file 1 [file polymers-16-03517-s001.zip › polymers-3283519-supplementary-final/raw data/EPS0.5%,curing agent content 15%,replace proportion 15%.xls]

## Sheet: Sheet1
试件批号	1
钢号	1
试验日期	2023/12/15
试验人	XDD
试件形状
尺寸(mm)	39.1
So(mm^2)	1200.73
标距倍率
Lo(mm)	80
引伸计标距	50
Lu(mm)
A(%)	/
断面尺寸
Su(mm^2)
Z(%)	/
Fm(kN)	1.67
Rm(MPa)
FeH(kN)	2.2
ReH(MPa)	1
FeL(kN)	1.89
ReL(MPa)	1
Fp(kN)	1.36
Rp(MPa)	1
Ft(kN)	0.07
Rt(MPa)
E(GPa)	0.03
屈强比	/
强屈比	/
At(%)	/
Agt(%)	3.5
时间(秒)	力(kN)	变形(mm)	位移(mm)	扩展
0	0	0	-0.0159	0
0.118	0	0	-0.018	0
0.23	0.002	0.004	-0.0215	0.002
0.341	0.002	0.008	-0.0255	0.002
0.447	0.003	0.012	-0.0297	0.003
0.555	0.004	0.014	-0.0319	0.004
0.669	0.004	0.019	-0.0373	0.004
0.777	0.005	0.024	-0.0424	0.005
0.885	0.006	0.03	-0.0478	0.006
0.991	0.007	0.033	-0.0505	0.007
1.106	0.007	0.038	-0.0558	0.007
1.209	0.009	0.044	-0.0618	0.009
1.323	0.01	0.049	-0.067	0.01
1.428	0.011	0.052	-0.0695	0.011
1.539	0.012	0.057	-0.0746	0.012
1.652	0.014	0.062	-0.0804	0.014
1.755	0.016	0.067	-0.0852	0.016
1.866	0.017	0.07	-0.0875	0.017
1.976	0.018	0.074	-0.0923	0.018
2.086	0.019	0.079	-0.0971	0.019
2.192	0.019	0.084	-0.1024	0.019
2.303	0.019	0.087	-0.1047	0.019
2.411	0.02	0.091	-0.1093	0.02
2.525	0.021	0.096	-0.1137	0.021
2.632	0.021	0.101	-0.1189	0.021
2.738	0.022	0.103	-0.1211	0.022
2.852	0.022	0.107	-0.1255	0.022
2.96	0.023	0.112	-0.1297	0.023
3.068	0.023	0.116	-0.1339	0.023
3.177	0.023	0.119	-0.1366	0.023
3.284	0.024	0.123	-0.1407	0.024
3.393	0.024	0.127	-0.1448	0.024
3.507	0.025	0.131	-0.1489	0.025
3.612	0.025	0.134	-0.1515	0.025
3.725	0.026	0.137	-0.1553	0.026
3.835	0.026	0.141	-0.1593	0.026
3.945	0.027	0.145	-0.1632	0.027
4.048	0.027	0.147	-0.1651	0.027
4.162	0.028	0.152	-0.1695	0.028
4.27	0.029	0.155	-0.1734	0.029
4.376	0.029	0.159	-0.177	0.029
4.485	0.029	0.161	-0.1789	0.029
4.594	0.03	0.165	-0.1825	0.03
4.706	0.03	0.169	-0.1867	0.03
4.817	0.031	0.172	-0.1902	0.031
4.922	0.032	0.174	-0.1919	0.032
5.036	0.034	0.177	-0.1954	0.034
5.145	0.035	0.181	-0.1995	0.035
5.253	0.035	0.185	-0.2028	0.035
5.362	0.036	0.187	-0.2046	0.036
5.483	0.036	0.19	-0.2079	0.036
5.583	0.036	0.193	-0.2113	0.036
5.687	0.037	0.197	-0.2152	0.037
5.799	0.037	0.199	-0.2168	0.037
5.91	0.038	0.202	-0.2201	0.038
6.02	0.039	0.205	-0.2232	0.039
6.125	0.04	0.209	-0.2271	0.04
6.233	0.042	0.211	-0.2286	0.042
6.347	0.042	0.214	-0.2317	0.042
6.453	0.043	0.217	-0.2349	0.043
6.561	0.043	0.22	-0.238	0.043
6.672	0.044	0.222	-0.24	0.044
6.782	0.044	0.225	-0.2431	0.044
6.893	0.044	0.228	-0.2461	0.044
7.001	0.045	0.231	-0.249	0.045
7.109	0.045	0.233	-0.2505	0.045
7.216	0.046	0.236	-0.254	0.046
7.33	0.047	0.239	-0.2569	0.047
7.438	0.047	0.242	-0.2599	0.047
7.546	0.048	0.243	-0.2613	0.048
7.653	0.049	0.246	-0.2642	0.049
7.762	0.05	0.25	-0.2676	0.05
7.876	0.05	0.252	-0.2704	0.05
7.98	0.051	0.254	-0.2719	0.051
8.094	0.051	0.257	-0.2747	0.051
8.199	0.051	0.26	-0.2779	0.051
8.313	0.052	0.263	-0.2807	0.052
8.418	0.053	0.264	-0.2822	0.053
8.529	0.054	0.267	-0.2848	0.054
8.638	0.055	0.27	-0.288	0.055
8.75	0.055	0.273	-0.2907	0.055
8.855	0.056	0.274	-0.292	0.056
8.967	0.056	0.277	-0.2948	0.056
9.075	0.057	0.279	-0.2974	0.057
9.184	0.058	0.282	-0.3	0.058
9.292	0.06	0.284	-0.3018	0.06
9.406	0.061	0.286	-0.3043	0.061
9.509	0.062	0.289	-0.307	0.062
9.623	0.062	0.292	-0.3096	0.062
9.729	0.063	0.293	-0.3113	0.063
9.842	0.063	0.296	-0.3139	0.063
9.952	0.064	0.299	-0.3165	0.064
10.06	0.064	0.301	-0.319	0.064
10.164	0.065	0.302	-0.3203	0.065
10.278	0.065	0.305	-0.3232	0.065
10.388	0.066	0.308	-0.3258	0.066
10.498	0.066	0.31	-0.3282	0.066
10.603	0.067	0.312	-0.3295	0.067
10.714	0.068	0.314	-0.3322	0.068
10.822	0.068	0.317	-0.3348	0.068
10.935	0.069	0.319	-0.3373	0.069
11.038	0.069	0.321	-0.3386	0.069
11.147	0.07	0.323	-0.341	0.07
11.261	0.071	0.325	-0.3434	0.071
11.369	0.071	0.328	-0.3462	0.071
11.477	0.072	0.329	-0.3474	0.072
11.589	0.073	0.332	-0.3498	0.073
11.697	0.074	0.334	-0.3522	0.074
11.807	0.075	0.337	-0.3549	0.075
11.913	0.076	0.338	-0.3562	0.076
12.027	0.077	0.34	-0.3585	0.077
12.13	0.077	0.343	-0.3608	0.077
12.241	0.078	0.346	-0.3636	0.078
12.35	0.078	0.347	-0.3648	0.078
12.461	0.079	0.349	-0.3671	0.079
12.572	0.08	0.351	-0.3694	0.08
12.682	0.08	0.354	-0.3722	0.08
12.785	0.081	0.355	-0.3733	0.081
12.896	0.082	0.358	-0.3756	0.082
13.008	0.083	0.36	-0.378	0.083
13.118	0.083	0.362	-0.3802	0.083
13.222	0.085	0.363	-0.3812	0.085
13.334	0.086	0.366	-0.3841	0.086
13.445	0.087	0.368	-0.3862	0.087
13.553	0.088	0.371	-0.3886	0.088
13.661	0.088	0.372	-0.3898	0.088
13.768	0.088	0.374	-0.3924	0.088
13.88	0.088	0.377	-0.3946	0.088
13.991	0.088	0.379	-0.3969	0.088
14.097	0.089	0.38	-0.3979	0.089
14.211	0.09	0.382	-0.4001	0.09
14.314	0.09	0.385	-0.4028	0.09
14.425	0.091	0.387	-0.4051	0.091
14.534	0.091	0.388	-0.4061	0.091
14.643	0.092	0.39	-0.4083	0.092
14.756	0.092	0.393	-0.4109	0.092
14.865	0.093	0.395	-0.4131	0.093
14.97	0.093	0.396	-0.4142	0.093
15.081	0.094	0.398	-0.4164	0.094
15.19	0.095	0.401	-0.4186	0.095
15.297	0.096	0.403	-0.4212	0.096
15.409	0.096	0.404	-0.4223	0.096
15.518	0.097	0.406	-0.4245	0.097
15.627	0.097	0.409	-0.4266	0.097
15.733	0.098	0.411	-0.4287	0.098
15.842	0.099	0.412	-0.4302	0.099
15.952	0.099	0.414	-0.4324	0.099
16.061	0.1	0.417	-0.4346	0.1
16.172	0.101	0.419	-0.4367	0.101
16.279	0.103	0.42	-0.4378	0.103
16.39	0.105	0.422	-0.4403	0.105
16.504	0.106	0.425	-0.4425	0.106
16.607	0.106	0.427	-0.4446	0.106
16.716	0.107	0.428	-0.4457	0.107
16.827	0.107	0.43	-0.4482	0.107
16.939	0.108	0.432	-0.4503	0.108
17.046	0.108	0.434	-0.4524	0.108
17.154	0.109	0.436	-0.4535	0.109
17.265	0.109	0.438	-0.456	0.109
17.374	0.11	0.44	-0.4581	0.11
17.48	0.111	0.442	-0.4603	0.111
17.591	0.112	0.443	-0.4612	0.112
17.702	0.112	0.445	-0.4634	0.112
17.813	0.113	0.448	-0.4658	0.113
17.92	0.114	0.45	-0.4679	0.114
18.028	0.114	0.451	-0.469	0.114
18.142	0.115	0.453	-0.4711	0.115
18.245	0.116	0.455	-0.4731	0.116
18.356	0.116	0.458	-0.4757	0.116
18.465	0.117	0.459	-0.4768	0.117
18.578	0.117	0.461	-0.4788	0.117
18.686	0.118	0.463	-0.4809	0.118
18.794	0.118	0.465	-0.4834	0.118
18.9	0.119	0.466	-0.4844	0.119
19.011	0.12	0.469	-0.4866	0.12
19.124	0.121	0.471	-0.4887	0.121
19.227	0.122	0.473	-0.4907	0.122
19.339	0.123	0.474	-0.4917	0.123
19.45	0.123	0.476	-0.4942	0.123
19.558	0.124	0.478	-0.4962	0.124
19.67	0.124	0.48	-0.4984	0.124
19.775	0.125	0.481	-0.4994	0.125
19.883	0.125	0.484	-0.5018	0.125
19.997	0.126	0.486	-0.5038	0.126
20.104	0.127	0.488	-0.5059	0.127
20.212	0.128	0.489	-0.507	0.128
20.325	0.128	0.491	-0.509	0.128
20.433	0.128	0.494	-0.5115	0.128
20.541	0.129	0.495	-0.5134	0.129
20.647	0.129	0.497	-0.5146	0.129
20.762	0.129	0.499	-0.5166	0.129
20.865	0.13	0.501	-0.519	0.13
20.977	0.13	0.503	-0.521	0.13
21.086	0.131	0.505	-0.5231	0.131
21.197	0.132	0.506	-0.5242	0.132
21.308	0.133	0.508	-0.5261	0.133
21.411	0.134	0.511	-0.5285	0.134
21.522	0.135	0.513	-0.5306	0.135
21.632	0.135	0.514	-0.5317	0.135
21.742	0.136	0.516	-0.5337	0.136
21.849	0.137	0.518	-0.536	0.137
21.976	0.139	0.52	-0.5381	0.139
22.084	0.139	0.521	-0.5392	0.139
22.191	0.14	0.523	-0.5412	0.14
22.301	0.142	0.525	-0.5433	0.142
22.412	0.143	0.528	-0.5456	0.143
22.521	0.144	0.529	-0.5467	0.144
22.629	0.145	0.531	-0.5488	0.145
22.738	0.146	0.533	-0.5508	0.146
22.852	0.148	0.535	-0.5528	0.148
22.959	0.148	0.536	-0.5542	0.148
23.07	0.15	0.538	-0.5562	0.15
23.175	0.151	0.54	-0.5583	0.151
23.285	0.153	0.542	-0.5603	0.153
23.395	0.153	0.543	-0.5614	0.153
23.506	0.155	0.546	-0.5636	0.155
23.617	0.156	0.548	-0.5656	0.156
23.726	0.158	0.55	-0.5678	0.158
23.831	0.158	0.551	-0.5687	0.158
23.939	0.16	0.553	-0.5711	0.16
24.051	0.161	0.555	-0.5732	0.161
24.164	0.163	0.557	-0.5751	0.163
24.269	0.164	0.558	-0.5762	0.164
24.379	0.165	0.561	-0.5785	0.165
24.49	0.167	0.563	-0.5806	0.167
24.598	0.169	0.565	-0.5826	0.169
24.706	0.17	0.566	-0.5836	0.17
24.818	0.172	0.568	-0.5856	0.172
24.926	0.172	0.57	-0.5877	0.172
25.036	0.174	0.572	-0.59	0.174
25.142	0.176	0.573	-0.5911	0.176
25.256	0.178	0.575	-0.5931	0.178
25.364	0.179	0.577	-0.5952	0.179
25.472	0.181	0.58	-0.5975	0.181
25.577	0.182	0.58	-0.5984	0.182
25.691	0.184	0.583	-0.6006	0.184
25.796	0.185	0.585	-0.6025	0.185
25.91	0.186	0.587	-0.6049	0.186
26.014	0.188	0.588	-0.606	0.188
26.124	0.189	0.59	-0.608	0.189
26.236	0.19	0.592	-0.61	0.19
26.342	0.191	0.594	-0.6119	0.191
26.454	0.192	0.595	-0.6133	0.192
26.563	0.194	0.597	-0.6154	0.194
26.674	0.194	0.599	-0.6173	0.194
26.781	0.196	0.601	-0.6193	0.196
26.889	0.197	0.602	-0.6204	0.197
27.002	0.198	0.605	-0.6227	0.198
27.11	0.199	0.607	-0.6248	0.199
27.218	0.2	0.609	-0.6267	0.2
27.324	0.201	0.61	-0.6277	0.201
27.44	0.202	0.612	-0.6297	0.202
27.543	0.203	0.614	-0.6321	0.203
27.655	0.203	0.616	-0.6341	0.203
27.761	0.204	0.617	-0.6351	0.204
27.875	0.204	0.619	-0.6371	0.204
27.985	0.205	0.622	-0.6395	0.205
28.094	0.206	0.623	-0.6415	0.206
28.199	0.206	0.624	-0.6425	0.206
28.31	0.208	0.627	-0.6445	0.208
28.419	0.208	0.629	-0.6468	0.208
28.532	0.209	0.631	-0.6488	0.209
28.638	0.209	0.632	-0.6499	0.209
28.747	0.21	0.634	-0.652	0.21
28.856	0.21	0.636	-0.6539	0.21
28.962	0.211	0.638	-0.6563	0.211
29.074	0.212	0.639	-0.6573	0.212
29.187	0.212	0.641	-0.6593	0.212
29.29	0.213	0.643	-0.6613	0.213
29.399	0.214	0.645	-0.6633	0.214
29.508	0.214	0.646	-0.6643	0.214
29.619	0.214	0.649	-0.6666	0.214
29.732	0.215	0.651	-0.6687	0.215
29.838	0.216	0.653	-0.6707	0.216
29.947	0.216	0.654	-0.6717	0.216
30.057	0.217	0.656	-0.6741	0.217
30.17	0.217	0.658	-0.676	0.217
30.273	0.218	0.66	-0.678	0.218
30.384	0.219	0.661	-0.679	0.219
30.493	0.219	0.663	-0.681	0.219
30.601	0.22	0.665	-0.6834	0.22
30.709	0.221	0.667	-0.6853	0.221
30.819	0.222	0.668	-0.6863	0.222
30.931	0.222	0.67	-0.6883	0.222
31.037	0.223	0.673	-0.6908	0.223
31.146	0.224	0.675	-0.6928	0.224
31.257	0.225	0.676	-0.6938	0.225
31.371	0.226	0.678	-0.6958	0.226
31.477	0.227	0.68	-0.6977	0.227
31.585	0.228	0.682	-0.7001	0.228
31.694	0.23	0.683	-0.701	0.23
31.801	0.23	0.685	-0.7031	0.23
31.915	0.232	0.687	-0.7052	0.232
32.023	0.233	0.689	-0.7074	0.233
32.129	0.234	0.69	-0.7085	0.234
32.241	0.235	0.692	-0.7105	0.235
32.347	0.237	0.694	-0.7125	0.237
32.462	0.238	0.696	-0.7145	0.238
32.567	0.239	0.698	-0.7158	0.239
32.678	0.24	0.7	-0.7179	0.24
32.787	0.242	0.702	-0.7198	0.242
32.899	0.243	0.704	-0.7218	0.243
33.004	0.244	0.705	-0.7232	0.244
33.115	0.245	0.707	-0.7252	0.245
33.226	0.246	0.709	-0.7272	0.246
33.334	0.248	0.711	-0.7292	0.248
33.439	0.249	0.712	-0.7302	0.249
33.554	0.25	0.715	-0.7325	0.25
33.662	0.251	0.716	-0.7344	0.251
33.77	0.252	0.719	-0.7365	0.252
33.876	0.253	0.72	-0.7375	0.253
33.987	0.254	0.721	-0.7394	0.254
34.1	0.255	0.724	-0.7418	0.255
34.208	0.256	0.726	-0.7438	0.256
34.313	0.257	0.727	-0.7449	0.257
34.424	0.257	0.729	-0.7468	0.257
34.536	0.258	0.731	-0.7491	0.258
34.646	0.259	0.733	-0.7511	0.259
34.751	0.26	0.734	-0.7521	0.26
34.859	0.26	0.736	-0.7541	0.26
34.971	0.261	0.738	-0.7561	0.261
35.077	0.262	0.741	-0.7585	0.262
35.186	0.263	0.742	-0.7596	0.263
35.301	0.263	0.744	-0.7615	0.263
35.408	0.264	0.746	-0.7636	0.264
35.517	0.265	0.748	-0.7656	0.265
35.625	0.266	0.749	-0.7668	0.266
35.732	0.267	0.751	-0.7689	0.267
35.846	0.267	0.753	-0.7709	0.267
35.953	0.268	0.755	-0.7729	0.268
36.062	0.269	0.756	-0.7739	0.269
36.175	0.269	0.758	-0.7762	0.269
36.278	0.27	0.76	-0.7782	0.27
36.392	0.27	0.762	-0.7802	0.27
36.497	0.271	0.763	-0.7813	0.271
36.608	0.273	0.766	-0.7835	0.273
36.715	0.273	0.768	-0.7855	0.273
36.825	0.274	0.77	-0.7875	0.274
36.934	0.275	0.771	-0.7885	0.275
37.045	0.276	0.773	-0.7905	0.276
37.155	0.277	0.775	-0.7929	0.277
37.261	0.278	0.777	-0.7948	0.278
37.372	0.279	0.778	-0.7958	0.279
37.484	0.28	0.78	-0.7979	0.28
37.592	0.281	0.782	-0.8003	0.281
37.7	0.282	0.784	-0.8023	0.282
37.808	0.284	0.785	-0.8032	0.284
37.922	0.285	0.787	-0.8052	0.285
38.03	0.286	0.789	-0.8072	0.286
38.135	0.287	0.792	-0.8095	0.287
38.246	0.289	0.793	-0.8105	0.289
38.353	0.29	0.795	-0.8125	0.29
38.462	0.291	0.797	-0.8145	0.291
38.574	0.292	0.799	-0.8169	0.292
38.683	0.294	0.8	-0.8179	0.294
38.794	0.295	0.802	-0.8199	0.295
38.904	0.296	0.804	-0.8219	0.296
39.014	0.298	0.806	-0.8239	0.298
39.119	0.299	0.807	-0.8249	0.299
39.229	0.301	0.809	-0.8272	0.301
39.341	0.302	0.811	-0.8292	0.302
39.451	0.303	0.813	-0.8312	0.303
39.555	0.305	0.814	-0.8322	0.305
39.667	0.306	0.817	-0.8346	0.306
39.776	0.307	0.819	-0.8366	0.307
39.884	0.308	0.821	-0.8386	0.308
39.991	0.31	0.822	-0.8396	0.31
40.106	0.312	0.824	-0.8416	0.312
40.214	0.312	0.826	-0.8438	0.312
40.322	0.314	0.828	-0.8458	0.314
40.431	0.315	0.829	-0.8468	0.315
40.538	0.317	0.831	-0.8488	0.317
40.652	0.318	0.833	-0.8512	0.318
40.76	0.32	0.835	-0.8532	0.32
40.868	0.321	0.836	-0.8542	0.321
40.978	0.323	0.838	-0.8562	0.323
41.084	0.324	0.84	-0.8582	0.324
41.199	0.326	0.843	-0.8605	0.326
41.303	0.327	0.844	-0.8615	0.327
41.414	0.329	0.846	-0.8635	0.329
41.526	0.33	0.847	-0.8654	0.33
41.636	0.332	0.85	-0.8679	0.332
41.741	0.333	0.851	-0.8689	0.333
41.853	0.335	0.853	-0.8708	0.335
41.958	0.336	0.855	-0.8728	0.336
42.069	0.337	0.857	-0.8748	0.337
42.177	0.339	0.858	-0.8762	0.339
42.29	0.341	0.86	-0.8782	0.341
42.398	0.342	0.862	-0.8802	0.342
42.506	0.344	0.864	-0.8821	0.344
42.615	0.346	0.865	-0.8832	0.346
42.722	0.348	0.868	-0.8855	0.348
42.831	0.349	0.87	-0.8875	0.349
42.945	0.35	0.872	-0.8895	0.35
43.049	0.353	0.873	-0.8905	0.353
43.163	0.355	0.875	-0.8929	0.355
43.268	0.355	0.877	-0.8949	0.355
43.382	0.357	0.879	-0.8969	0.357
43.487	0.359	0.88	-0.8979	0.359
43.595	0.361	0.882	-0.8998	0.361
43.707	0.362	0.884	-0.9022	0.362
43.82	0.363	0.886	-0.9041	0.363
43.925	0.365	0.887	-0.9051	0.365
44.035	0.367	0.889	-0.9072	0.367
44.146	0.368	0.892	-0.9095	0.368
44.253	0.37	0.894	-0.9116	0.37
44.36	0.372	0.894	-0.9125	0.372
44.474	0.373	0.896	-0.9145	0.373
44.582	0.375	0.898	-0.9165	0.375
44.692	0.376	0.901	-0.9188	0.376
44.798	0.378	0.902	-0.9198	0.378
44.912	0.38	0.904	-0.9218	0.38
45.02	0.381	0.906	-0.9237	0.381
45.128	0.383	0.908	-0.9261	0.383
45.233	0.385	0.909	-0.9272	0.385
45.347	0.387	0.911	-0.9292	0.387
45.457	0.388	0.913	-0.9311	0.388
45.567	0.39	0.915	-0.9332	0.39
45.67	0.392	0.916	-0.9342	0.392
45.784	0.394	0.918	-0.9364	0.394
45.892	0.395	0.92	-0.9384	0.395
45.998	0.397	0.922	-0.9404	0.397
46.11	0.399	0.923	-0.9414	0.399
46.219	0.401	0.926	-0.9438	0.401
46.328	0.403	0.928	-0.9458	0.403
46.434	0.404	0.93	-0.9478	0.404
46.545	0.406	0.931	-0.9488	0.406
46.658	0.407	0.933	-0.9509	0.407
46.766	0.409	0.935	-0.9532	0.409
46.874	0.41	0.937	-0.9551	0.41
46.98	0.411	0.938	-0.9561	0.411
47.095	0.412	0.94	-0.9581	0.412
47.205	0.413	0.943	-0.9605	0.413
47.308	0.414	0.944	-0.9624	0.414
47.417	0.415	0.946	-0.9635	0.415
47.531	0.416	0.947	-0.9654	0.416
47.641	0.417	0.949	-0.9674	0.417
47.751	0.418	0.952	-0.9698	0.418
47.856	0.419	0.953	-0.9708	0.419
47.967	0.42	0.955	-0.9728	0.42
48.075	0.421	0.957	-0.9748	0.421
48.188	0.422	0.959	-0.9768	0.422
48.291	0.423	0.96	-0.9781	0.423
48.403	0.424	0.962	-0.9801	0.424
48.514	0.425	0.964	-0.9821	0.425
48.622	0.426	0.966	-0.9841	0.426
48.73	0.427	0.967	-0.9854	0.427
48.843	0.427	0.969	-0.9875	0.427
48.946	0.428	0.971	-0.9895	0.428
49.055	0.429	0.973	-0.9915	0.429
49.164	0.43	0.974	-0.9925	0.43
49.275	0.43	0.977	-0.9947	0.43
49.383	0.431	0.979	-0.9968	0.431
49.494	0.432	0.981	-0.9988	0.432
49.603	0.433	0.982	-0.9997	0.433
49.713	0.434	0.984	-1.0017	0.434
49.826	0.435	0.986	-1.0042	0.435
49.929	0.436	0.988	-1.0061	0.436
50.04	0.437	0.989	-1.007	0.437
50.149	0.438	0.991	-1.0091	0.438
50.261	0.439	0.993	-1.0111	0.439
50.371	0.44	0.995	-1.0133	0.44
50.476	0.44	0.996	-1.0143	0.44
50.588	0.441	0.998	-1.0164	0.441
50.693	0.442	1	-1.0183	0.442
50.802	0.443	1.003	-1.0207	0.443
50.913	0.444	1.005	-1.0227	0.444
51.027	0.444	1.007	-1.0247	0.444
51.133	0.445	1.009	-1.0268	0.445
51.241	0.446	1.011	-1.0291	0.446
51.348	0.447	1.012	-1.0301	0.447
51.459	0.447	1.014	-1.0321	0.447
51.572	0.448	1.016	-1.034	0.448
51.68	0.449	1.018	-1.036	0.449
51.785	0.45	1.019	-1.0374	0.45
51.957	0.451	1.021	-1.0394	0.451
52.066	0.452	1.023	-1.0414	0.452
52.177	0.453	1.025	-1.0434	0.453
52.286	0.455	1.026	-1.0444	0.455
52.399	0.456	1.029	-1.0468	0.456
52.509	0.457	1.031	-1.0488	0.457
52.614	0.458	1.033	-1.0508	0.458
52.721	0.46	1.034	-1.0518	0.46
52.832	0.46	1.036	-1.0541	0.46
52.945	0.462	1.038	-1.056	0.462
53.055	0.463	1.04	-1.058	0.463
53.158	0.465	1.041	-1.059	0.465
53.269	0.466	1.043	-1.061	0.466
53.381	0.467	1.045	-1.0633	0.467
53.491	0.468	1.047	-1.0653	0.468
53.596	0.469	1.048	-1.0664	0.469
53.708	0.47	1.05	-1.0683	0.47
53.816	0.471	1.053	-1.0706	0.471
53.924	0.472	1.055	-1.0727	0.472
54.032	0.473	1.056	-1.0736	0.473
54.146	0.474	1.058	-1.0756	0.474
54.254	0.475	1.06	-1.078	0.475
54.359	0.477	1.062	-1.08	0.477
54.468	0.478	1.063	-1.081	0.478
54.582	0.479	1.065	-1.083	0.479
54.692	0.48	1.067	-1.085	0.48
54.798	0.482	1.069	-1.087	0.482
54.906	0.484	1.07	-1.0883	0.484
55.017	0.484	1.072	-1.0903	0.484
55.123	0.486	1.074	-1.0923	0.486
55.237	0.487	1.076	-1.0942	0.487
55.342	0.489	1.078	-1.0957	0.489
55.455	0.489	1.08	-1.0977	0.489
55.565	0.49	1.082	-1.0997	0.49
55.675	0.492	1.084	-1.1017	0.492
55.778	0.493	1.085	-1.1027	0.493
55.892	0.494	1.087	-1.105	0.494
56	0.495	1.089	-1.107	0.495
56.106	0.496	1.091	-1.109	0.496
56.215	0.497	1.092	-1.11	0.497
56.324	0.498	1.094	-1.1123	0.498
56.436	0.499	1.096	-1.1143	0.499
56.547	0.501	1.098	-1.1163	0.501
56.652	0.502	1.099	-1.1173	0.502
56.766	0.503	1.101	-1.1193	0.503
56.874	0.504	1.104	-1.1216	0.504
56.982	0.506	1.106	-1.1236	0.506
57.091	0.508	1.107	-1.1246	0.508
57.203	0.508	1.109	-1.1267	0.508
57.313	0.51	1.111	-1.1289	0.51
57.419	0.512	1.113	-1.1309	0.512
57.529	0.514	1.114	-1.1319	0.514
57.64	0.515	1.116	-1.1338	0.515
57.75	0.517	1.118	-1.1359	0.517
57.86	0.52	1.12	-1.1383	0.52
57.965	0.523	1.121	-1.1393	0.523
58.076	0.524	1.123	-1.1413	0.524
58.182	0.527	1.125	-1.1433	0.527
58.291	0.529	1.127	-1.1453	0.529
58.402	0.532	1.129	-1.1466	0.532
58.512	0.534	1.131	-1.1486	0.534
58.621	0.537	1.133	-1.1506	0.537
58.732	0.54	1.135	-1.1526	0.54
58.838	0.543	1.136	-1.1537	0.543
58.951	0.545	1.138	-1.156	0.545
59.059	0.548	1.14	-1.158	0.548
59.167	0.551	1.142	-1.1603	0.551
59.274	0.554	1.144	-1.1622	0.554
59.388	0.556	1.146	-1.1642	0.556
59.497	0.56	1.149	-1.1666	0.56
59.605	0.563	1.15	-1.1676	0.563
59.71	0.566	1.152	-1.1696	0.566
59.82	0.567	1.154	-1.1716	0.567
59.929	0.571	1.156	-1.1736	0.571
60.043	0.574	1.157	-1.1749	0.574
60.21	0.577	1.159	-1.1769	0.577
60.319	0.578	1.161	-1.1789	0.578
60.433	0.581	1.163	-1.1809	0.581
60.537	0.586	1.164	-1.182	0.586
60.651	0.589	1.166	-1.1842	0.589
60.759	0.59	1.168	-1.1862	0.59
60.87	0.594	1.17	-1.1882	0.594
60.974	0.597	1.171	-1.1892	0.597
61.086	0.601	1.174	-1.1916	0.601
61.197	0.603	1.176	-1.1936	0.603
61.305	0.606	1.178	-1.1957	0.606
61.413	0.609	1.179	-1.1966	0.609
61.525	0.613	1.181	-1.1986	0.613
61.633	0.615	1.183	-1.2009	0.615
61.741	0.619	1.185	-1.2028	0.619
61.848	0.622	1.186	-1.2038	0.622
61.962	0.626	1.188	-1.2059	0.626
62.072	0.628	1.19	-1.2083	0.628
62.177	0.632	1.192	-1.2102	0.632
62.284	0.635	1.193	-1.2112	0.635
62.398	0.639	1.195	-1.2133	0.639
62.508	0.64	1.197	-1.2152	0.64
62.618	0.645	1.199	-1.2175	0.645
62.722	0.649	1.201	-1.2185	0.649
62.833	0.653	1.203	-1.2205	0.653
62.944	0.655	1.205	-1.2225	0.655
63.054	0.66	1.207	-1.2249	0.66
63.159	0.664	1.208	-1.2259	0.664
63.269	0.668	1.21	-1.2278	0.668
63.38	0.67	1.212	-1.2298	0.67
63.486	0.673	1.214	-1.2319	0.673
63.597	0.678	1.215	-1.2332	0.678
63.704	0.682	1.217	-1.2352	0.682
63.813	0.684	1.219	-1.2372	0.684
63.927	0.688	1.221	-1.2392	0.688
64.033	0.693	1.222	-1.2401	0.693
64.147	0.697	1.225	-1.2425	0.697
64.25	0.699	1.227	-1.2445	0.699
64.361	0.703	1.229	-1.2465	0.703
64.47	0.707	1.23	-1.2475	0.707
64.582	0.711	1.232	-1.2496	0.711
64.692	0.714	1.234	-1.2519	0.714
64.802	0.718	1.236	-1.2538	0.718
64.905	0.722	1.237	-1.2549	0.722
65.016	0.726	1.239	-1.2569	0.726
65.128	0.729	1.241	-1.2592	0.729
65.238	0.734	1.243	-1.2612	0.734
65.345	0.738	1.244	-1.2622	0.738
65.454	0.742	1.246	-1.2642	0.742
65.563	0.745	1.248	-1.2661	0.745
65.669	0.749	1.25	-1.2685	0.749
65.78	0.753	1.251	-1.2695	0.753
65.894	0.757	1.254	-1.2716	0.757
66	0.759	1.255	-1.2735	0.759
66.108	0.764	1.258	-1.2758	0.764
66.217	0.768	1.259	-1.2768	0.768
66.329	0.773	1.261	-1.2788	0.773
66.439	0.775	1.263	-1.2808	0.775
66.546	0.78	1.265	-1.2831	0.78
66.652	0.784	1.266	-1.2842	0.784
66.763	0.789	1.268	-1.2861	0.789
66.876	0.791	1.27	-1.2882	0.791
66.981	0.795	1.272	-1.2902	0.795
67.089	0.8	1.273	-1.2914	0.8
67.2	0.805	1.275	-1.2934	0.805
67.308	0.809	1.278	-1.2955	0.809
67.417	0.813	1.279	-1.2974	0.813
67.529	0.818	1.28	-1.2984	0.818
67.64	0.823	1.283	-1.3007	0.823
67.748	0.825	1.285	-1.3028	0.825
67.856	0.829	1.287	-1.3048	0.829
67.962	0.834	1.288	-1.3058	0.834
68.072	0.838	1.29	-1.3079	0.838
68.181	0.84	1.292	-1.3102	0.84
68.292	0.845	1.294	-1.3121	0.845
68.399	0.849	1.295	-1.3131	0.849
68.514	0.854	1.297	-1.3151	0.854
68.622	0.856	1.3	-1.3175	0.856
68.73	0.861	1.301	-1.3194	0.861
68.836	0.865	1.303	-1.3205	0.865
68.945	0.87	1.305	-1.3225	0.87
69.054	0.872	1.307	-1.3245	0.872
69.169	0.877	1.309	-1.3268	0.877
69.274	0.881	1.31	-1.3278	0.881
69.384	0.886	1.312	-1.3299	0.886
69.492	0.888	1.314	-1.3319	0.888
69.601	0.893	1.316	-1.3338	0.893
69.709	0.897	1.317	-1.3351	0.897
69.824	0.901	1.319	-1.337	0.901
69.932	0.903	1.321	-1.3391	0.903
70.041	0.908	1.323	-1.3411	0.908
70.146	0.913	1.324	-1.342	0.913
70.256	0.917	1.326	-1.3444	0.917
70.367	0.92	1.328	-1.3464	0.92
70.478	0.924	1.33	-1.3485	0.924
70.583	0.929	1.331	-1.3494	0.929
70.697	0.934	1.334	-1.3516	0.934
70.807	0.936	1.336	-1.3537	0.936
70.915	0.941	1.338	-1.3557	0.941
71.02	0.946	1.339	-1.3567	0.946
71.131	0.952	1.341	-1.3588	0.952
71.244	0.954	1.343	-1.3611	0.954
71.347	0.959	1.345	-1.3631	0.959
71.458	0.964	1.346	-1.364	0.964
71.568	0.97	1.348	-1.3661	0.97
71.678	0.972	1.35	-1.3683	0.972
71.784	0.977	1.352	-1.3704	0.977
71.895	0.983	1.353	-1.3714	0.983
72.005	0.988	1.355	-1.3734	0.988
72.116	0.991	1.357	-1.3754	0.991
72.224	0.996	1.36	-1.3777	0.996
72.332	1.001	1.361	-1.3788	1.001
72.44	1.006	1.363	-1.3808	1.006
72.551	1.008	1.365	-1.3828	1.008
72.66	1.014	1.367	-1.3848	1.014
72.769	1.019	1.368	-1.3861	1.019
72.876	1.023	1.37	-1.3881	1.023
72.985	1.026	1.372	-1.39	1.026
73.099	1.031	1.374	-1.392	1.031
73.204	1.036	1.375	-1.3933	1.036
73.315	1.04	1.377	-1.3953	1.04
73.427	1.042	1.379	-1.3973	1.042
73.537	1.047	1.381	-1.3993	1.047
73.64	1.053	1.382	-1.4003	1.053
73.754	1.058	1.385	-1.4027	1.058
73.862	1.06	1.387	-1.4047	1.06
73.968	1.065	1.389	-1.4067	1.065
74.077	1.07	1.39	-1.4077	1.07
74.186	1.076	1.392	-1.41	1.076
74.3	1.078	1.394	-1.412	1.078
74.406	1.083	1.396	-1.414	1.083
74.514	1.088	1.397	-1.415	1.088
74.623	1.093	1.399	-1.417	1.093
74.735	1.095	1.401	-1.4194	1.095
74.846	1.099	1.403	-1.4213	1.099
74.952	1.102	1.404	-1.4223	1.102
75.067	1.107	1.406	-1.4244	1.107
75.17	1.111	1.408	-1.4264	1.111
75.284	1.114	1.411	-1.4287	1.114
75.389	1.117	1.412	-1.4296	1.117
75.5	1.118	1.414	-1.4317	1.118
75.613	1.121	1.416	-1.4337	1.121
75.717	1.124	1.418	-1.436	1.124
75.825	1.127	1.419	-1.437	1.127
75.939	1.128	1.421	-1.4391	1.128
76.045	1.131	1.423	-1.441	1.131
76.153	1.133	1.425	-1.443	1.133
76.264	1.137	1.426	-1.4443	1.137
76.376	1.138	1.428	-1.4463	1.138
76.484	1.142	1.43	-1.4482	1.142
76.594	1.145	1.432	-1.4502	1.145
76.699	1.148	1.433	-1.4513	1.148
76.813	1.151	1.436	-1.4536	1.151
76.921	1.155	1.438	-1.4556	1.155
77.029	1.159	1.44	-1.4576	1.159
77.136	1.164	1.441	-1.4586	1.164
77.25	1.166	1.443	-1.4606	1.166
77.36	1.171	1.445	-1.463	1.171
77.466	1.176	1.447	-1.465	1.176
77.572	1.18	1.448	-1.466	1.18
77.682	1.183	1.45	-1.468	1.183
77.791	1.188	1.452	-1.4703	1.188
77.905	1.192	1.454	-1.4723	1.192
78.01	1.196	1.455	-1.4732	1.196
78.122	1.198	1.457	-1.4753	1.198
78.23	1.201	1.46	-1.4776	1.201
78.343	1.206	1.462	-1.4797	1.206
78.448	1.21	1.463	-1.4806	1.21
78.558	1.212	1.465	-1.4827	1.212
78.669	1.216	1.467	-1.4847	1.216
78.777	1.221	1.469	-1.487	1.221
78.885	1.226	1.47	-1.4879	1.226
78.992	1.228	1.472	-1.49	1.228
79.104	1.233	1.474	-1.4919	1.233
79.215	1.238	1.476	-1.4943	1.238
79.321	1.243	1.477	-1.4953	1.243
79.435	1.245	1.479	-1.4973	1.245
79.538	1.25	1.481	-1.4993	1.25
79.652	1.254	1.483	-1.5013	1.254
79.757	1.258	1.484	-1.5023	1.258
79.868	1.26	1.487	-1.5045	1.26
79.981	1.266	1.489	-1.5066	1.266
80.084	1.27	1.491	-1.5085	1.27
80.195	1.275	1.492	-1.5095	1.275
80.306	1.277	1.494	-1.5119	1.277
80.414	1.281	1.496	-1.5139	1.281
80.527	1.285	1.498	-1.5159	1.285
80.631	1.289	1.499	-1.5169	1.289
80.743	1.291	1.501	-1.5189	1.291
80.851	1.294	1.503	-1.5212	1.294
80.962	1.299	1.505	-1.5232	1.299
81.067	1.302	1.506	-1.5242	1.302
81.181	1.304	1.508	-1.5261	1.304
81.289	1.308	1.511	-1.5285	1.308
81.397	1.313	1.513	-1.5305	1.313
81.504	1.317	1.514	-1.5316	1.317
81.618	1.319	1.516	-1.5336	1.319
81.728	1.323	1.518	-1.5356	1.323
81.833	1.327	1.52	-1.538	1.327
81.942	1.331	1.521	-1.5389	1.331
82.053	1.333	1.523	-1.5409	1.333
82.164	1.337	1.525	-1.5429	1.337
82.274	1.341	1.527	-1.5452	1.341
82.379	1.346	1.528	-1.5462	1.346
82.49	1.349	1.53	-1.5483	1.349
82.598	1.353	1.532	-1.5503	1.353
82.711	1.357	1.534	-1.5522	1.357
82.814	1.362	1.536	-1.5535	1.362
82.926	1.365	1.537	-1.5555	1.365
83.037	1.37	1.539	-1.5575	1.37
83.141	1.374	1.541	-1.5595	1.374
83.252	1.38	1.543	-1.5606	1.38
83.366	1.382	1.545	-1.5628	1.382
83.469	1.388	1.547	-1.5649	1.388
83.583	1.394	1.549	-1.5668	1.394
83.687	1.399	1.55	-1.5678	1.399
83.801	1.401	1.552	-1.5702	1.401
83.911	1.406	1.554	-1.5722	1.406
84.019	1.411	1.556	-1.5742	1.411
84.124	1.415	1.557	-1.5752	1.415
84.238	1.417	1.559	-1.5772	1.417
84.348	1.421	1.562	-1.5795	1.421
84.458	1.425	1.564	-1.5815	1.425
84.561	1.429	1.565	-1.5825	1.429
84.672	1.431	1.566	-1.5844	1.431
84.78	1.435	1.569	-1.5865	1.435
84.889	1.438	1.571	-1.5889	1.438
85.001	1.443	1.572	-1.5898	1.443
85.11	1.445	1.574	-1.5918	1.445
85.221	1.447	1.576	-1.5939	1.447
85.329	1.451	1.578	-1.5959	1.451
85.434	1.455	1.579	-1.5971	1.455
85.544	1.456	1.581	-1.5992	1.456
85.656	1.46	1.583	-1.6012	1.46
85.764	1.464	1.585	-1.6032	1.464
85.871	1.467	1.587	-1.6045	1.467
85.982	1.47	1.589	-1.6065	1.47
86.095	1.473	1.591	-1.6085	1.473
86.202	1.476	1.593	-1.6105	1.476
86.308	1.479	1.593	-1.6114	1.479
86.422	1.48	1.596	-1.6139	1.48
86.532	1.484	1.598	-1.6158	1.484
86.638	1.487	1.6	-1.6178	1.487
86.745	1.489	1.601	-1.6188	1.489
86.857	1.491	1.603	-1.6211	1.491
86.963	1.494	1.605	-1.6231	1.494
87.073	1.498	1.607	-1.6251	1.498
87.184	1.5	1.608	-1.6261	1.5
87.293	1.502	1.61	-1.6281	1.502
87.405	1.505	1.612	-1.6305	1.505
87.515	1.509	1.614	-1.6325	1.509
87.618	1.512	1.615	-1.6335	1.512
87.733	1.514	1.617	-1.6355	1.514
87.839	1.518	1.62	-1.6377	1.518
87.95	1.522	1.622	-1.6397	1.522
88.055	1.525	1.623	-1.6408	1.525
88.166	1.527	1.625	-1.6427	1.527
88.277	1.53	1.627	-1.6448	1.53
88.385	1.534	1.629	-1.6468	1.534
88.494	1.537	1.63	-1.6481	1.537
88.601	1.539	1.632	-1.6501	1.539
88.71	1.542	1.634	-1.6522	1.542
88.824	1.545	1.636	-1.6541	1.545
88.929	1.548	1.637	-1.6554	1.548
89.041	1.551	1.639	-1.6574	1.551
89.147	1.554	1.641	-1.6594	1.554
89.257	1.557	1.644	-1.6615	1.557
89.365	1.56	1.644	-1.6624	1.56
89.479	1.562	1.647	-1.6647	1.562
89.587	1.565	1.649	-1.6667	1.565
89.698	1.568	1.651	-1.6688	1.568
89.803	1.572	1.652	-1.6698	1.572
89.915	1.574	1.654	-1.6718	1.574
90.023	1.578	1.656	-1.6741	1.578
90.134	1.582	1.658	-1.676	1.582
90.24	1.586	1.659	-1.6771	1.586
90.354	1.588	1.661	-1.679	1.588
90.462	1.592	1.663	-1.6814	1.592
90.57	1.596	1.665	-1.6834	1.596
90.676	1.6	1.666	-1.6844	1.6
90.79	1.602	1.668	-1.6864	1.602
90.899	1.607	1.67	-1.6884	1.607
91.007	1.611	1.673	-1.6907	1.611
91.115	1.615	1.674	-1.6918	1.615
91.225	1.619	1.676	-1.6937	1.619
91.331	1.621	1.678	-1.6958	1.621
91.441	1.625	1.68	-1.698	1.625
91.549	1.629	1.681	-1.6991	1.629
91.661	1.633	1.683	-1.7011	1.633
91.773	1.635	1.685	-1.7031	1.635
91.878	1.639	1.687	-1.7051	1.639
91.986	1.643	1.688	-1.7064	1.643
92.095	1.647	1.69	-1.7084	1.647
92.209	1.649	1.692	-1.7104	1.649
92.317	1.654	1.694	-1.7124	1.654
92.425	1.658	1.695	-1.7134	1.658
92.533	1.662	1.698	-1.7156	1.662
92.647	1.664	1.7	-1.7177	1.664
92.754	1.668	1.702	-1.7197	1.668
92.863	1.673	1.703	-1.7206	1.673
92.975	1.677	1.705	-1.7231	1.677
93.085	1.679	1.707	-1.7251	1.679
93.193	1.682	1.709	-1.7271	1.682
93.298	1.685	1.71	-1.7281	1.685
93.409	1.688	1.712	-1.73	1.688
93.522	1.689	1.714	-1.7323	1.689
93.625	1.692	1.716	-1.7343	1.692
93.734	1.695	1.717	-1.7353	1.695
93.848	1.697	1.719	-1.7373	1.697
93.956	1.699	1.722	-1.7398	1.699
94.062	1.702	1.724	-1.7417	1.702
94.173	1.705	1.725	-1.7426	1.705
94.284	1.707	1.727	-1.7447	1.707
94.392	1.709	1.729	-1.7467	1.709
94.503	1.712	1.731	-1.749	1.712
94.608	1.714	1.732	-1.75	1.714
94.722	1.716	1.734	-1.752	1.716
94.83	1.718	1.736	-1.754	1.718
94.939	1.72	1.738	-1.756	1.72
95.045	1.723	1.739	-1.7574	1.723
95.159	1.725	1.741	-1.7594	1.725
95.269	1.726	1.743	-1.7613	1.726
95.377	1.729	1.745	-1.7633	1.729
95.482	1.732	1.746	-1.7643	1.732
95.593	1.735	1.749	-1.7667	1.735
95.701	1.736	1.751	-1.7687	1.736
95.814	1.739	1.753	-1.7707	1.739
95.919	1.743	1.754	-1.7717	1.743
96.03	1.746	1.756	-1.7739	1.746
96.139	1.748	1.758	-1.7759	1.748
96.252	1.751	1.76	-1.778	1.751
96.355	1.755	1.761	-1.7789	1.755
96.467	1.759	1.763	-1.7813	1.759
96.578	1.761	1.765	-1.7834	1.761
96.686	1.765	1.767	-1.7853	1.765
96.792	1.769	1.768	-1.7863	1.769
96.906	1.773	1.77	-1.7883	1.773
97.014	1.775	1.773	-1.7906	1.775
97.122	1.778	1.775	-1.7926	1.778
97.228	1.782	1.776	-1.7937	1.782
97.338	1.786	1.778	-1.7956	1.786
97.447	1.788	1.78	-1.7976	1.788
97.558	1.792	1.782	-1.8	1.792
97.667	1.795	1.783	-1.801	1.795
97.777	1.8	1.785	-1.8029	1.8
97.89	1.802	1.787	-1.805	1.802
97.998	1.807	1.789	-1.8073	1.807
98.103	1.811	1.79	-1.8083	1.811
98.214	1.815	1.792	-1.8103	1.815
98.323	1.817	1.794	-1.8122	1.817
98.435	1.822	1.796	-1.8142	1.822
98.54	1.827	1.798	-1.8156	1.827
98.652	1.831	1.8	-1.8176	1.831
98.758	1.833	1.802	-1.8196	1.833
98.869	1.838	1.804	-1.8217	1.838
98.976	1.842	1.805	-1.8227	1.842
99.09	1.846	1.807	-1.825	1.846
99.198	1.848	1.809	-1.8269	1.848
99.306	1.852	1.811	-1.8289	1.852
99.412	1.856	1.812	-1.8299	1.856
99.523	1.861	1.814	-1.8319	1.861
99.636	1.863	1.816	-1.8343	1.863
99.744	1.867	1.818	-1.8363	1.867
99.849	1.871	1.819	-1.8372	1.871
99.963	1.875	1.821	-1.8393	1.875
100.073	1.877	1.824	-1.8416	1.877
100.183	1.881	1.826	-1.8436	1.881
100.286	1.885	1.827	-1.8446	1.885
100.399	1.89	1.829	-1.8466	1.89
100.507	1.892	1.831	-1.8486	1.892
100.62	1.896	1.833	-1.8509	1.896
100.726	1.9	1.834	-1.8519	1.9
100.836	1.904	1.836	-1.8539	1.904
100.944	1.906	1.838	-1.8559	1.906
101.054	1.911	1.84	-1.8583	1.911
101.159	1.915	1.841	-1.8593	1.915
101.269	1.919	1.843	-1.8613	1.919
101.378	1.921	1.845	-1.8633	1.921
101.491	1.926	1.847	-1.8653	1.926
101.597	1.929	1.848	-1.8663	1.929
101.711	1.933	1.851	-1.8686	1.933
101.82	1.935	1.853	-1.8706	1.935
101.928	1.939	1.855	-1.8725	1.939
102.033	1.943	1.856	-1.8735	1.943
102.144	1.947	1.858	-1.876	1.947
102.257	1.949	1.86	-1.8779	1.949
102.367	1.953	1.862	-1.8799	1.953
102.47	1.957	1.863	-1.8809	1.957
102.581	1.96	1.865	-1.8832	1.96
102.693	1.962	1.867	-1.8851	1.962
102.798	1.966	1.869	-1.8872	1.966
102.91	1.971	1.87	-1.8881	1.971
103.019	1.976	1.872	-1.8901	1.976
103.13	1.978	1.875	-1.8925	1.978
103.238	1.982	1.877	-1.8946	1.982
103.345	1.986	1.878	-1.8955	1.986
103.458	1.991	1.88	-1.8975	1.991
103.566	1.993	1.882	-1.8996	1.993
103.674	1.997	1.884	-1.9019	1.997
103.78	2.001	1.885	-1.9029	2.001
103.891	2.004	1.887	-1.9048	2.004
104.004	2.006	1.889	-1.9068	2.006
104.11	2.01	1.891	-1.9088	2.01
104.219	2.014	1.892	-1.9101	2.014
104.33	2.017	1.894	-1.9121	2.017
104.435	2.019	1.896	-1.9142	2.019
104.55	2.023	1.898	-1.9162	2.023
104.655	2.026	1.9	-1.9176	2.026
104.766	2.029	1.902	-1.9196	2.029
104.875	2.03	1.904	-1.9216	2.03
104.981	2.034	1.906	-1.9236	2.034
105.09	2.038	1.906	-1.9245	2.038
105.205	2.041	1.909	-1.9268	2.041
105.313	2.043	1.911	-1.9289	2.043
105.421	2.046	1.913	-1.9308	2.046
105.527	2.05	1.914	-1.9319	2.05
105.637	2.053	1.916	-1.9342	2.053
105.748	2.055	1.918	-1.9362	2.055
105.858	2.058	1.92	-1.9382	2.058
105.964	2.061	1.921	-1.9392	2.061
106.073	2.065	1.923	-1.9412	2.065
106.182	2.066	1.925	-1.9434	2.066
106.296	2.07	1.927	-1.9454	2.07
106.402	2.073	1.929	-1.9465	2.073
106.512	2.076	1.93	-1.9484	2.076
106.625	2.078	1.932	-1.9504	2.078
106.728	2.081	1.935	-1.9527	2.081
106.839	2.084	1.936	-1.9538	2.084
106.951	2.087	1.938	-1.9558	2.087
107.059	2.09	1.94	-1.9579	2.09
107.171	2.093	1.942	-1.9601	2.093
107.276	2.097	1.943	-1.9611	2.097
107.388	2.1	1.945	-1.9631	2.1
107.496	2.102	1.947	-1.9651	2.102
107.604	2.106	1.949	-1.9672	2.106
107.712	2.11	1.951	-1.9685	2.11
107.826	2.113	1.953	-1.9705	2.113
107.932	2.115	1.955	-1.9725	2.115
108.043	2.119	1.957	-1.9745	2.119
108.15	2.122	1.958	-1.9758	2.122
108.257	2.126	1.96	-1.9778	2.126
108.366	2.128	1.962	-1.9798	2.128
108.48	2.131	1.964	-1.9818	2.131
108.585	2.135	1.965	-1.9828	2.135
108.696	2.138	1.967	-1.9852	2.138
108.809	2.14	1.969	-1.9871	2.14
108.913	2.143	1.971	-1.9891	2.143
109.021	2.146	1.972	-1.9901	2.146
109.133	2.15	1.974	-1.9921	2.15
109.245	2.151	1.976	-1.9944	2.151
109.349	2.154	1.978	-1.9964	2.154
109.46	2.158	1.979	-1.9974	2.158
109.571	2.161	1.981	-1.9995	2.161
109.679	2.163	1.984	-2.0017	2.163
109.79	2.165	1.986	-2.0037	2.165
109.896	2.168	1.987	-2.0047	2.168
110.011	2.171	1.989	-2.0067	2.171
110.119	2.173	1.991	-2.0087	2.173
110.226	2.175	1.993	-2.0111	2.175
110.335	2.178	1.994	-2.0122	2.178
110.442	2.18	1.996	-2.0142	2.18
110.557	2.181	1.998	-2.0162	2.181
110.665	2.183	2	-2.0182	2.183
110.77	2.185	2.001	-2.0194	2.185
110.883	2.186	2.004	-2.0224	2.186
110.993	2.187	2.006	-2.0244	2.187
111.103	2.189	2.008	-2.0264	2.189
111.206	2.19	2.01	-2.0278	2.19
111.32	2.192	2.012	-2.0298	2.192
111.428	2.193	2.014	-2.0317	2.193
111.535	2.195	2.016	-2.0337	2.195
111.643	2.197	2.017	-2.035	2.197
111.752	2.199	2.019	-2.037	2.199
111.924	2.199	2.021	-2.0391	2.199
112.034	2.201	2.023	-2.041	2.201
112.142	2.198	2.024	-2.042	2.198
112.256	2.195	2.026	-2.0444	2.195
112.364	2.189	2.028	-2.0463	2.189
112.47	2.176	2.03	-2.0483	2.176
112.579	2.165	2.031	-2.0493	2.165
112.688	2.152	2.034	-2.0517	2.152
112.802	2.147	2.036	-2.0537	2.147
112.91	2.137	2.038	-2.0557	2.137
113.016	2.126	2.039	-2.0567	2.126
113.13	2.118	2.041	-2.0587	2.118
113.238	2.113	2.043	-2.061	2.113
113.346	2.106	2.045	-2.063	2.106
113.455	2.096	2.046	-2.064	2.096
113.562	2.088	2.048	-2.0661	2.088
113.671	2.083	2.05	-2.0681	2.083
113.785	2.075	2.052	-2.0704	2.075
113.889	2.065	2.053	-2.0714	2.065
114.001	2.058	2.055	-2.0734	2.058
114.114	2.054	2.057	-2.0753	2.054
114.222	2.046	2.06	-2.0776	2.046
114.327	2.037	2.061	-2.0787	2.037
114.438	2.027	2.063	-2.0807	2.027
114.547	2.022	2.065	-2.0827	2.022
114.659	2.012	2.067	-2.0847	2.012
114.764	2.002	2.068	-2.0861	2.002
114.876	1.992	2.07	-2.088	1.992
114.984	1.989	2.072	-2.09	1.989
115.095	1.988	2.074	-2.0921	1.988
115.201	1.988	2.075	-2.0931	1.988
115.315	1.987	2.077	-2.0953	1.987
115.421	1.985	2.079	-2.0973	1.985
115.532	1.981	2.081	-2.0993	1.981
115.639	1.98	2.082	-2.1003	1.98
115.746	1.972	2.084	-2.1022	1.972
115.855	1.968	2.087	-2.1047	1.968
115.969	1.968	2.089	-2.1067	1.968
116.074	1.968	2.09	-2.1076	1.968
116.185	1.968	2.092	-2.1096	1.968
116.292	1.968	2.094	-2.112	1.968
116.406	1.968	2.096	-2.1139	1.968
116.511	1.968	2.097	-2.1149	1.968
116.623	1.968	2.099	-2.117	1.968
116.731	1.968	2.101	-2.1189	1.968
116.844	1.968	2.104	-2.1215	1.968
116.948	1.968	2.104	-2.1223	1.968
117.06	1.968	2.106	-2.1243	1.968
117.168	1.968	2.108	-2.1263	1.968
117.278	1.968	2.111	-2.1287	1.968
117.386	1.968	2.112	-2.1296	1.968
117.498	1.968	2.114	-2.1317	1.968
117.606	1.968	2.116	-2.1336	1.968
117.714	1.967	2.118	-2.1356	1.967
117.822	1.967	2.119	-2.1367	1.967
117.936	1.967	2.121	-2.139	1.967
118.043	1.967	2.123	-2.141	1.967
118.151	1.967	2.125	-2.143	1.967
118.257	1.966	2.126	-2.144	1.966
118.368	1.966	2.128	-2.1464	1.966
118.48	1.966	2.13	-2.1483	1.966
118.587	1.966	2.132	-2.1503	1.966
118.694	1.966	2.134	-2.1523	1.966
118.805	1.965	2.137	-2.1546	1.965
118.918	1.965	2.139	-2.1565	1.965
119.023	1.965	2.141	-2.1586	1.965
119.131	1.964	2.143	-2.1606	1.964
119.242	1.964	2.145	-2.1629	1.964
119.352	1.964	2.147	-2.165	1.964
119.458	1.964	2.149	-2.167	1.964
119.569	1.964	2.15	-2.1679	1.964
119.742	1.964	2.152	-2.1699	1.964
119.848	1.964	2.154	-2.1723	1.964
119.963	1.963	2.156	-2.1742	1.963
120.068	1.963	2.157	-2.1753	1.963
120.239	1.963	2.159	-2.1772	1.963
120.352	1.962	2.162	-2.1796	1.962
120.46	1.962	2.164	-2.1816	1.962
120.566	1.962	2.165	-2.1826	1.962
120.679	1.961	2.167	-2.1847	1.961
120.789	1.961	2.169	-2.1869	1.961
120.899	1.96	2.171	-2.1889	1.96
121.004	1.96	2.172	-2.1899	1.96
121.116	1.96	2.174	-2.1919	1.96
121.224	1.96	2.176	-2.1939	1.96
121.331	1.959	2.178	-2.1962	1.959
121.439	1.959	2.179	-2.1972	1.959
121.554	1.959	2.181	-2.1992	1.959
121.662	1.959	2.183	-2.2012	1.959
121.771	1.959	2.185	-2.2032	1.959
121.876	1.959	2.187	-2.2046	1.959
121.986	1.959	2.189	-2.2066	1.959
122.097	1.959	2.191	-2.2086	1.959
122.208	1.959	2.192	-2.2105	1.959
122.315	1.959	2.193	-2.2115	1.959
122.422	1.959	2.196	-2.2138	1.959
122.531	1.958	2.198	-2.2159	1.958
122.645	1.958	2.2	-2.2179	1.958
122.75	1.958	2.201	-2.2189	1.958
122.861	1.958	2.203	-2.2212	1.958
122.968	1.958	2.205	-2.2232	1.958
123.078	1.957	2.207	-2.2252	1.957
123.189	1.957	2.208	-2.2262	1.957
123.3	1.957	2.21	-2.2283	1.957
123.408	1.956	2.213	-2.2306	1.956
123.514	1.956	2.215	-2.2325	1.956
123.625	1.955	2.216	-2.2335	1.955
123.735	1.955	2.218	-2.2355	1.955
123.846	1.954	2.22	-2.2379	1.954
123.954	1.954	2.222	-2.2399	1.954
124.062	1.954	2.223	-2.2409	1.954
124.17	1.954	2.225	-2.243	1.954
124.281	1.953	2.227	-2.2449	1.953
124.39	1.953	2.229	-2.2472	1.953
124.498	1.952	2.23	-2.2482	1.952
124.612	1.952	2.232	-2.2502	1.952
124.715	1.951	2.234	-2.2521	1.951
124.829	1.951	2.237	-2.2545	1.951
124.934	1.951	2.238	-2.2556	1.951
125.045	1.95	2.24	-2.2576	1.95
125.152	1.95	2.242	-2.2595	1.95
125.262	1.95	2.244	-2.2615	1.95
125.37	1.949	2.245	-2.2625	1.949
125.484	1.948	2.247	-2.2648	1.948
125.592	1.948	2.249	-2.2668	1.948
125.698	1.947	2.251	-2.2687	1.947
125.809	1.947	2.252	-2.2697	1.947
125.921	1.946	2.254	-2.2721	1.946
126.028	1.945	2.256	-2.2741	1.945
126.137	1.944	2.258	-2.2762	1.944
126.245	1.944	2.259	-2.2771	1.944
126.354	1.944	2.261	-2.2791	1.944
126.465	1.943	2.264	-2.2816	1.943
126.576	1.942	2.265	-2.2835	1.942
126.682	1.942	2.267	-2.2845	1.942
126.796	1.942	2.269	-2.2865	1.942
126.899	1.941	2.271	-2.2888	1.941
127.013	1.941	2.273	-2.2909	1.941
127.118	1.94	2.274	-2.2918	1.94
127.229	1.939	2.276	-2.2938	1.939
127.342	1.939	2.278	-2.2958	1.939
127.446	1.938	2.28	-2.2982	1.938
127.556	1.938	2.281	-2.2992	1.938
127.667	1.937	2.283	-2.3012	1.937
127.777	1.937	2.285	-2.3032	1.937
127.883	1.936	2.288	-2.3055	1.936
127.994	1.936	2.289	-2.3065	1.936
128.106	1.935	2.291	-2.3085	1.935
128.214	1.935	2.293	-2.3105	1.935
128.322	1.934	2.294	-2.3124	1.934
128.431	1.934	2.296	-2.3135	1.934
128.538	1.933	2.298	-2.3158	1.933
128.652	1.932	2.3	-2.3178	1.932
128.76	1.932	2.302	-2.3198	1.932
128.868	1.931	2.303	-2.3208	1.931
128.975	1.93	2.305	-2.323	1.93
129.084	1.929	2.307	-2.3251	1.929
129.198	1.928	2.309	-2.3271	1.928
129.303	1.927	2.31	-2.3281	1.927
129.414	1.927	2.312	-2.3304	1.927
129.527	1.926	2.314	-2.3323	1.926
129.63	1.926	2.317	-2.3345	1.926
129.741	1.925	2.317	-2.3354	1.925
129.853	1.924	2.319	-2.3374	1.924
129.961	1.924	2.322	-2.3398	1.924
130.067	1.923	2.324	-2.3417	1.923
130.176	1.922	2.325	-2.3427	1.922
130.288	1.921	2.327	-2.3447	1.921
130.399	1.921	2.329	-2.347	1.921
130.506	1.92	2.331	-2.3491	1.92
130.613	1.92	2.332	-2.3501	1.92
130.727	1.919	2.334	-2.3521	1.919
130.835	1.918	2.336	-2.3541	1.918
130.943	1.918	2.338	-2.3565	1.918
131.052	1.918	2.339	-2.3575	1.918
131.159	1.918	2.341	-2.3595	1.918
131.268	1.918	2.343	-2.3614	1.918
131.382	1.917	2.345	-2.3634	1.917
131.487	1.917	2.347	-2.3648	1.917
131.598	1.917	2.349	-2.3667	1.917
131.711	1.917	2.351	-2.3687	1.917
131.814	1.917	2.353	-2.3706	1.917
131.925	1.917	2.354	-2.3717	1.917
132.036	1.917	2.356	-2.3741	1.917
132.144	1.917	2.358	-2.376	1.917
132.257	1.917	2.36	-2.3781	1.917
132.362	1.917	2.361	-2.3791	1.917
132.472	1.916	2.363	-2.3811	1.916
132.583	1.916	2.365	-2.3833	1.916
132.691	1.916	2.367	-2.3853	1.916
132.799	1.916	2.368	-2.3863	1.916
132.911	1.916	2.37	-2.3883	1.916
133.019	1.916	2.373	-2.3907	1.916
133.127	1.916	2.375	-2.3927	1.916
133.233	1.916	2.376	-2.3938	1.916
133.344	1.916	2.378	-2.3957	1.916
133.452	1.916	2.38	-2.3977	1.916
133.561	1.916	2.382	-2.4	1.916
133.67	1.916	2.383	-2.401	1.916
133.784	1.916	2.385	-2.403	1.916
133.894	1.916	2.387	-2.4051	1.916
134.004	1.916	2.389	-2.4074	1.916
134.109	1.916	2.39	-2.4083	1.916
134.22	1.916	2.392	-2.4104	1.916
134.328	1.916	2.394	-2.4124	1.916
134.441	1.915	2.396	-2.4144	1.915
134.547	1.915	2.398	-2.4157	1.915
134.656	1.915	2.4	-2.4177	1.915
134.767	1.915	2.402	-2.4197	1.915
134.875	1.915	2.404	-2.4217	1.915
134.983	1.914	2.405	-2.4227	1.914
135.096	1.914	2.407	-2.425	1.914
135.199	1.914	2.409	-2.427	1.914
135.313	1.913	2.411	-2.4289	1.913
135.419	1.913	2.412	-2.43	1.913
135.533	1.912	2.414	-2.4324	1.912
135.636	1.912	2.416	-2.4343	1.912
135.747	1.912	2.418	-2.4363	1.912
135.856	1.911	2.419	-2.4374	1.911
135.968	1.911	2.421	-2.4393	1.911
136.078	1.911	2.424	-2.4416	1.911
136.188	1.911	2.426	-2.4436	1.911
136.291	1.911	2.427	-2.4446	1.911
136.402	1.911	2.429	-2.4466	1.911
136.51	1.911	2.431	-2.4487	1.911
136.624	1.91	2.433	-2.451	1.91
136.729	1.91	2.434	-2.452	1.91
136.841	1.91	2.436	-2.454	1.91
136.949	1.909	2.438	-2.456	1.909
137.055	1.909	2.44	-2.4583	1.909
137.166	1.908	2.441	-2.4593	1.908
137.275	1.908	2.443	-2.4613	1.908
137.386	1.908	2.445	-2.4633	1.908
137.494	1.907	2.447	-2.4653	1.907
137.601	1.907	2.449	-2.4667	1.907
137.712	1.906	2.451	-2.4686	1.906
137.825	1.906	2.453	-2.4707	1.906
137.931	1.905	2.455	-2.4727	1.905
138.04	1.905	2.456	-2.4736	1.905
138.151	1.904	2.458	-2.476	1.904
138.261	1.904	2.46	-2.4779	1.904
138.371	1.903	2.462	-2.4799	1.903
138.476	1.902	2.463	-2.481	1.902
138.587	1.902	2.465	-2.4832	1.902
138.696	1.901	2.467	-2.4853	1.901
138.802	1.901	2.469	-2.4872	1.901
138.913	1.9	2.47	-2.4883	1.9
139.025	1.9	2.472	-2.4903	1.9
139.133	1.899	2.475	-2.4926	1.899
139.239	1.899	2.477	-2.4946	1.899
139.348	1.898	2.478	-2.4956	1.898
139.458	1.898	2.48	-2.4975	1.898
139.571	1.897	2.482	-2.4995	1.897
139.678	1.897	2.484	-2.5019	1.897
139.787	1.896	2.485	-2.503	1.896
139.894	1.895	2.487	-2.5049	1.895
140.008	1.895	2.489	-2.5069	1.895
140.116	1.894	2.491	-2.5093	1.894
140.222	1.893	2.492	-2.5103	1.893
140.335	1.893	2.494	-2.5123	1.893
140.445	1.891	2.496	-2.5143	1.891
140.55	1.891	2.498	-2.5163	1.891
140.661	1.889	2.5	-2.5176	1.889
140.772	1.888	2.502	-2.5196	1.888
140.88	1.887	2.504	-2.5216	1.887
140.987	1.886	2.506	-2.5236	1.886
141.095	1.885	2.507	-2.5246	1.885
141.208	1.884	2.509	-2.5269	1.884
141.319	1.882	2.511	-2.529	1.882
141.427	1.881	2.513	-2.531	1.881
141.532	1.881	2.514	-2.5319	1.881
141.642	1.88	2.516	-2.5342	1.88
141.753	1.879	2.518	-2.5362	1.879
141.864	1.878	2.52	-2.5382	1.878
141.969	1.876	2.521	-2.5391	1.876
142.083	1.875	2.524	-2.5416	1.875
142.193	1.875	2.526	-2.5436	1.875
142.301	1.874	2.528	-2.5456	1.874
142.406	1.874	2.529	-2.5466	1.874
142.517	1.872	2.531	-2.5486	1.872
142.624	1.87	2.533	-2.5508	1.87
142.739	1.868	2.535	-2.5528	1.868
142.844	1.867	2.536	-2.5538	1.867
142.955	1.866	2.538	-2.5559	1.866
143.066	1.865	2.54	-2.5578	1.865
143.176	1.865	2.542	-2.5602	1.865
143.281	1.863	2.543	-2.5612	1.863
143.391	1.862	2.545	-2.5632	1.862
143.502	1.861	2.547	-2.5651	1.861
143.61	1.859	2.55	-2.5676	1.859
143.718	1.857	2.551	-2.5685	1.857
143.825	1.857	2.553	-2.5705	1.857
143.939	1.856	2.555	-2.5725	1.856
144.048	1.855	2.557	-2.5745	1.855
144.153	1.854	2.558	-2.5759	1.854
144.267	1.852	2.56	-2.5778	1.852
144.372	1.851	2.562	-2.5798	1.851
144.483	1.85	2.564	-2.5819	1.85
144.592	1.849	2.565	-2.5829	1.849
144.701	1.848	2.567	-2.5852	1.848
144.814	1.848	2.569	-2.5872	1.848
144.917	1.848	2.571	-2.5892	1.848
145.027	1.846	2.572	-2.5902	1.846
145.141	1.845	2.574	-2.5922	1.845
145.249	1.845	2.577	-2.5945	1.845
145.355	1.844	2.579	-2.5968	1.844
145.466	1.843	2.581	-2.5988	1.843
145.578	1.843	2.583	-2.6008	1.843
145.685	1.842	2.585	-2.6031	1.842
145.796	1.841	2.586	-2.6041	1.841
145.901	1.84	2.588	-2.6061	1.84
146.015	1.839	2.59	-2.6081	1.839
146.123	1.839	2.592	-2.6101	1.839
146.231	1.838	2.593	-2.6111	1.838
146.4	1.837	2.596	-2.6135	1.837
146.514	1.836	2.598	-2.6155	1.836
146.622	1.835	2.6	-2.6175	1.835
146.73	1.835	2.601	-2.6185	1.835
146.837	1.834	2.603	-2.6208	1.834
146.946	1.833	2.605	-2.6228	1.833
147.058	1.833	2.607	-2.6248	1.833
147.167	1.833	2.608	-2.6257	1.833
147.277	1.832	2.61	-2.6278	1.832
147.383	1.831	2.612	-2.6302	1.831
147.493	1.831	2.614	-2.6321	1.831
147.601	1.831	2.615	-2.6331	1.831
147.715	1.831	2.617	-2.6352	1.831
147.823	1.83	2.62	-2.6376	1.83
147.929	1.83	2.621	-2.6395	1.83
148.04	1.83	2.623	-2.6405	1.83
148.147	1.83	2.624	-2.6425	1.83
148.261	1.83	2.626	-2.6445	1.83
148.369	1.83	2.629	-2.6468	1.83
148.477	1.83	2.63	-2.6477	1.83
148.584	1.83	2.632	-2.6497	1.83
148.694	1.829	2.634	-2.6518	1.829
148.805	1.829	2.636	-2.6537	1.829
148.913	1.829	2.637	-2.6552	1.829
149.026	1.829	2.639	-2.6571	1.829
149.134	1.829	2.641	-2.6591	1.829
149.242	1.829	2.643	-2.6611	1.829
149.348	1.829	2.644	-2.6621	1.829
149.463	1.829	2.646	-2.6644	1.829
149.573	1.829	2.648	-2.6664	1.829
149.676	1.828	2.65	-2.6684	1.828
149.785	1.828	2.651	-2.6694	1.828
149.899	1.828	2.654	-2.6718	1.828
150.009	1.828	2.656	-2.6737	1.828
150.113	1.828	2.658	-2.6758	1.828
150.222	1.828	2.659	-2.6767	1.828
150.333	1.828	2.661	-2.6791	1.828
150.445	1.827	2.663	-2.6811	1.827
150.55	1.827	2.665	-2.6831	1.827
150.66	1.827	2.666	-2.684	1.827
150.771	1.827	2.668	-2.686	1.827
150.882	1.827	2.671	-2.6885	1.827
150.99	1.826	2.672	-2.6904	1.826
151.096	1.826	2.673	-2.6914	1.826
151.21	1.826	2.676	-2.6935	1.826
151.318	1.826	2.678	-2.6955	1.826
151.426	1.826	2.68	-2.6977	1.826
151.532	1.825	2.681	-2.6987	1.825
151.643	1.825	2.683	-2.7007	1.825
151.751	1.825	2.685	-2.7027	1.825
151.862	1.825	2.687	-2.7051	1.825
151.971	1.825	2.688	-2.706	1.825
152.082	1.825	2.69	-2.7081	1.825
152.192	1.824	2.692	-2.71	1.824
152.302	1.824	2.694	-2.712	1.824
152.407	1.824	2.695	-2.7134	1.824
152.518	1.824	2.697	-2.7154	1.824
152.627	1.824	2.699	-2.7174	1.824
152.739	1.823	2.701	-2.7194	1.823
152.844	1.823	2.702	-2.7204	1.823
152.956	1.823	2.705	-2.7227	1.823
153.064	1.823	2.707	-2.7247	1.823
153.17	1.823	2.709	-2.7267	1.823
153.28	1.823	2.71	-2.7278	1.823
153.394	1.822	2.712	-2.7301	1.822
153.498	1.822	2.714	-2.7321	1.822
153.609	1.822	2.716	-2.7341	1.822
153.718	1.822	2.717	-2.7351	1.822
153.831	1.822	2.719	-2.7371	1.822
153.941	1.822	2.721	-2.7394	1.822
154.046	1.822	2.723	-2.7414	1.822
154.153	1.822	2.724	-2.7424	1.822
154.264	1.822	2.726	-2.7443	1.822
154.377	1.821	2.729	-2.7468	1.821
154.487	1.821	2.731	-2.7488	1.821
154.592	1.821	2.732	-2.7496	1.821
154.703	1.82	2.734	-2.7517	1.82
154.811	1.82	2.736	-2.7537	1.82
154.917	1.819	2.738	-2.7559	1.819
155.028	1.819	2.739	-2.7569	1.819
155.14	1.819	2.741	-2.759	1.819
155.248	1.818	2.743	-2.761	1.818
155.354	1.817	2.745	-2.763	1.817
155.465	1.817	2.746	-2.7643	1.817
155.578	1.817	2.748	-2.7663	1.817
155.686	1.816	2.75	-2.7683	1.816
155.793	1.815	2.752	-2.7703	1.815
155.902	1.815	2.753	-2.7713	1.815
156.009	1.814	2.756	-2.7737	1.814
156.125	1.814	2.758	-2.7757	1.814
156.23	1.813	2.76	-2.7776	1.813
156.338	1.812	2.761	-2.7786	1.812
156.449	1.811	2.763	-2.781	1.811
156.561	1.81	2.765	-2.7829	1.81
156.664	1.809	2.767	-2.785	1.809
156.774	1.809	2.768	-2.7861	1.809
156.885	1.808	2.77	-2.788	1.808
156.997	1.808	2.772	-2.7904	1.808
157.107	1.807	2.774	-2.7924	1.807
157.21	1.805	2.775	-2.7934	1.805
157.325	1.804	2.777	-2.7953	1.804
157.433	1.804	2.78	-2.7976	1.804
157.541	1.802	2.782	-2.7996	1.802
157.647	1.801	2.783	-2.8007	1.801
157.757	1.801	2.785	-2.8026	1.801
157.869	1.8	2.787	-2.8045	1.8
157.977	1.798	2.789	-2.807	1.798
158.086	1.798	2.79	-2.8079	1.798
158.193	1.797	2.792	-2.8099	1.797
158.302	1.796	2.794	-2.8119	1.796
158.416	1.795	2.796	-2.8143	1.795
158.521	1.793	2.797	-2.8152	1.793
158.632	1.793	2.799	-2.8173	1.793
158.745	1.793	2.801	-2.8193	1.793
158.854	1.792	2.803	-2.8212	1.792
158.959	1.791	2.805	-2.8226	1.791
159.07	1.79	2.807	-2.8246	1.79
159.181	1.789	2.809	-2.8266	1.789
159.285	1.788	2.811	-2.8286	1.788
159.396	1.787	2.812	-2.8297	1.787
159.508	1.786	2.814	-2.8319	1.786
159.616	1.785	2.816	-2.8339	1.785
159.724	1.784	2.818	-2.8358	1.784
159.831	1.782	2.819	-2.8369	1.782
159.941	1.781	2.821	-2.8393	1.781
160.052	1.781	2.823	-2.8413	1.781
160.163	1.779	2.825	-2.8433	1.779
160.27	1.779	2.826	-2.8443	1.779
160.377	1.778	2.828	-2.8463	1.778
160.486	1.777	2.831	-2.8486	1.777
160.595	1.775	2.833	-2.8506	1.775
160.707	1.775	2.834	-2.8516	1.775
160.817	1.775	2.836	-2.8536	1.775
160.923	1.774	2.838	-2.8556	1.774
161.033	1.772	2.84	-2.858	1.772
161.141	1.772	2.841	-2.8589	1.772
161.253	1.77	2.843	-2.8609	1.77
161.365	1.769	2.845	-2.8629	1.769
161.475	1.769	2.847	-2.8652	1.769
161.58	1.767	2.848	-2.8662	1.767
161.687	1.766	2.85	-2.8682	1.766
161.801	1.765	2.852	-2.8703	1.765
161.908	1.765	2.854	-2.8723	1.765
162.016	1.764	2.856	-2.8735	1.764
162.13	1.763	2.858	-2.8755	1.763
162.238	1.761	2.86	-2.8775	1.761
162.345	1.761	2.862	-2.8795	1.761
162.455	1.76	2.863	-2.8805	1.76
162.562	1.759	2.865	-2.8829	1.759
162.671	1.758	2.867	-2.8849	1.758
162.785	1.757	2.869	-2.8869	1.757
162.892	1.756	2.87	-2.888	1.756
163.003	1.755	2.872	-2.8902	1.755
163.113	1.754	2.874	-2.8921	1.754
163.223	1.752	2.876	-2.8942	1.752
163.326	1.751	2.877	-2.8952	1.751
163.44	1.749	2.879	-2.8972	1.749
163.548	1.749	2.882	-2.8996	1.749
163.659	1.748	2.884	-2.9015	1.748
163.764	1.747	2.885	-2.9026	1.747
163.872	1.747	2.887	-2.9046	1.747
163.986	1.746	2.889	-2.9068	1.746
164.094	1.746	2.891	-2.9088	1.746
164.202	1.744	2.892	-2.9099	1.744
164.314	1.743	2.894	-2.9118	1.743
164.422	1.743	2.896	-2.9138	1.743
164.53	1.742	2.898	-2.9162	1.742
164.639	1.741	2.899	-2.9172	1.741
164.751	1.741	2.901	-2.9191	1.741
164.861	1.74	2.903	-2.9212	1.74
164.969	1.739	2.905	-2.9232	1.739
165.074	1.738	2.906	-2.9241	1.738
165.185	1.738	2.908	-2.9265	1.738
165.293	1.736	2.91	-2.9285	1.736
165.407	1.735	2.912	-2.9305	1.735
165.512	1.734	2.913	-2.9315	1.734
165.623	1.733	2.916	-2.9338	1.733
165.731	1.732	2.918	-2.9358	1.732
165.844	1.732	2.92	-2.9378	1.732
165.947	1.732	2.921	-2.9389	1.732
166.059	1.731	2.923	-2.9413	1.731
166.17	1.731	2.925	-2.9432	1.731
166.278	1.73	2.927	-2.9452	1.73
166.386	1.73	2.928	-2.9462	1.73
166.493	1.728	2.93	-2.9482	1.728
166.607	1.727	2.933	-2.9505	1.727
166.716	1.727	2.935	-2.9525	1.727
166.822	1.727	2.936	-2.9535	1.727
166.935	1.726	2.938	-2.9555	1.726
167.045	1.725	2.94	-2.9579	1.725
167.153	1.725	2.942	-2.9598	1.725
167.258	1.724	2.943	-2.9609	1.724
167.37	1.723	2.945	-2.9628	1.723
167.476	1.722	2.947	-2.9648	1.722
167.59	1.722	2.949	-2.9671	1.722
167.694	1.721	2.95	-2.9681	1.721
167.808	1.721	2.952	-2.9701	1.721
167.916	1.72	2.954	-2.972	1.72
168.022	1.719	2.956	-2.9741	1.719
168.134	1.718	2.957	-2.9754	1.718
168.243	1.718	2.959	-2.9774	1.718
168.352	1.716	2.962	-2.9795	1.716
168.462	1.716	2.964	-2.9815	1.716
168.57	1.715	2.965	-2.9827	1.715
168.677	1.714	2.967	-2.9847	1.714
168.789	1.714	2.969	-2.9867	1.714
168.9	1.714	2.971	-2.9887	1.714
169.004	1.713	2.972	-2.9897	1.713
169.115	1.713	2.974	-2.9918	1.713
169.228	1.712	2.976	-2.9941	1.712
169.336	1.711	2.978	-2.9961	1.711
169.441	1.71	2.979	-2.9971	1.71
169.555	1.709	2.981	-2.9991	1.709
169.665	1.709	2.983	-3.0014	1.709
169.774	1.709	2.985	-3.0035	1.709
169.878	1.708	2.987	-3.0045	1.708
169.99	1.708	2.988	-3.0064	1.708
170.099	1.707	2.991	-3.0088	1.707
170.212	1.706	2.993	-3.0108	1.706
170.318	1.706	2.994	-3.0118	1.706
170.428	1.705	2.996	-3.0138	1.705
170.536	1.704	2.998	-3.0158	1.704
170.642	1.704	3	-3.0182	1.704
170.754	1.703	3.001	-3.0191	1.703
170.861	1.702	3.003	-3.0211	1.702
170.97	1.702	3.005	-3.0231	1.702
171.084	1.702	3.007	-3.0251	1.702
171.19	1.701	3.008	-3.0264	1.701
171.304	1.701	3.01	-3.0283	1.701
171.413	1.7	3.012	-3.0304	1.7
171.518	1.699	3.014	-3.0324	1.699
171.627	1.698	3.015	-3.0334	1.698
171.738	1.698	3.018	-3.0357	1.698
171.848	1.697	3.02	-3.0378	1.697
171.958	1.696	3.022	-3.0398	1.696
172.064	1.696	3.023	-3.0407	1.696
172.175	1.695	3.025	-3.043	1.695
172.283	1.695	3.027	-3.045	1.695
172.389	1.695	3.029	-3.0471	1.695
172.5	1.694	3.03	-3.048	1.694
172.612	1.693	3.032	-3.05	1.693
172.72	1.693	3.034	-3.0524	1.693
172.829	1.692	3.036	-3.0544	1.692
172.935	1.691	3.037	-3.0553	1.691
173.05	1.691	3.039	-3.0574	1.691
173.158	1.69	3.042	-3.0597	1.69
173.266	1.69	3.044	-3.0617	1.69
173.372	1.69	3.045	-3.0627	1.69
173.483	1.689	3.047	-3.0647	1.689
173.596	1.689	3.049	-3.0667	1.689
173.704	1.689	3.051	-3.069	1.689
173.809	1.689	3.052	-3.0701	1.689
173.92	1.689	3.054	-3.072	1.689
174.033	1.688	3.056	-3.0741	1.688
174.143	1.688	3.058	-3.076	1.688
174.248	1.688	3.059	-3.0774	1.688
174.359	1.687	3.061	-3.0794	1.687
174.467	1.687	3.063	-3.0814	1.687
174.573	1.687	3.065	-3.0833	1.687
174.684	1.687	3.067	-3.0847	1.687
174.792	1.686	3.069	-3.0867	1.686
174.906	1.686	3.071	-3.0886	1.686
175.014	1.686	3.073	-3.0906	1.686
175.119	1.686	3.074	-3.0917	1.686
175.229	1.685	3.076	-3.094	1.685
175.338	1.685	3.078	-3.096	1.685
175.45	1.685	3.08	-3.098	1.685
175.556	1.685	3.081	-3.099	1.685
175.667	1.684	3.083	-3.1011	1.684
175.78	1.684	3.085	-3.1033	1.684
175.886	1.684	3.087	-3.1053	1.684
175.994	1.683	3.088	-3.1063	1.683
176.104	1.683	3.09	-3.1083	1.683
176.217	1.683	3.093	-3.1107	1.683
176.32	1.682	3.095	-3.1127	1.682
176.431	1.682	3.096	-3.1137	1.682
176.543	1.682	3.098	-3.1157	1.682
176.651	1.682	3.1	-3.1177	1.682
176.757	1.681	3.102	-3.12	1.681
176.867	1.681	3.103	-3.1209	1.681
176.979	1.681	3.105	-3.123	1.681
177.088	1.681	3.107	-3.1249	1.681
177.196	1.68	3.109	-3.1274	1.68
177.304	1.68	3.11	-3.1284	1.68
177.418	1.679	3.112	-3.1304	1.679
177.525	1.679	3.114	-3.1323	1.679
177.633	1.679	3.116	-3.1343	1.679
177.742	1.678	3.118	-3.1356	1.678
177.855	1.678	3.12	-3.1376	1.678
177.958	1.678	3.122	-3.1396	1.678
178.068	1.678	3.124	-3.1415	1.678
178.177	1.677	3.125	-3.1426	1.677
178.288	1.676	3.127	-3.1449	1.676
178.401	1.676	3.129	-3.1469	1.676
178.505	1.676	3.131	-3.1489	1.676
178.616	1.675	3.132	-3.1499	1.675
178.727	1.674	3.134	-3.1523	1.674
178.835	1.674	3.136	-3.1543	1.674
178.942	1.673	3.138	-3.1563	1.673
179.051	1.673	3.139	-3.1573	1.673
179.163	1.672	3.141	-3.1593	1.672
179.274	1.672	3.144	-3.1616	1.672
179.382	1.672	3.146	-3.1636	1.672
179.488	1.672	3.147	-3.1645	1.672
179.602	1.671	3.149	-3.1666	1.671
179.71	1.671	3.151	-3.169	1.671
179.818	1.671	3.153	-3.171	1.671
179.927	1.67	3.154	-3.172	1.67
180.034	1.67	3.156	-3.174	1.67
180.146	1.67	3.158	-3.176	1.67
180.257	1.669	3.16	-3.1783	1.669
180.363	1.668	3.161	-3.1792	1.668
180.472	1.668	3.163	-3.1812	1.668
180.585	1.667	3.165	-3.1833	1.667
180.693	1.667	3.168	-3.1856	1.667
180.798	1.667	3.169	-3.1865	1.667
180.91	1.667	3.171	-3.1886	1.667
181.023	1.666	3.173	-3.1906	1.666
181.131	1.665	3.175	-3.1925	1.665
181.237	1.665	3.176	-3.1936	1.665
181.347	1.665	3.178	-3.1959	1.665
181.456	1.664	3.18	-3.1979	1.664
181.569	1.664	3.182	-3.1998	1.664
181.674	1.663	3.183	-3.2009	1.663
181.786	1.663	3.185	-3.2032	1.663
181.89	1.663	3.187	-3.2052	1.663
182.003	1.663	3.189	-3.2073	1.663
182.111	1.662	3.19	-3.2082	1.662
182.223	1.661	3.192	-3.2103	1.661
182.331	1.661	3.195	-3.2125	1.661
182.439	1.659	3.197	-3.2145	1.659
182.548	1.659	3.198	-3.2155	1.659
182.655	1.659	3.2	-3.2175	1.659
182.77	1.659	3.202	-3.2199	1.659
182.878	1.657	3.204	-3.2219	1.657
182.982	1.657	3.205	-3.2229	1.657
183.096	1.657	3.207	-3.2249	1.657
183.201	1.656	3.209	-3.2269	1.656
183.315	1.654	3.211	-3.2293	1.654
183.42	1.654	3.212	-3.2302	1.654
183.532	1.653	3.214	-3.2322	1.653
183.64	1.653	3.216	-3.2342	1.653
183.753	1.652	3.219	-3.2366	1.652
183.858	1.652	3.22	-3.2376	1.652
183.968	1.651	3.222	-3.2395	1.651
184.079	1.649	3.224	-3.2415	1.649
184.186	1.649	3.226	-3.2435	1.649
184.294	1.649	3.227	-3.2449	1.649
184.408	1.647	3.229	-3.2469	1.647
184.511	1.646	3.231	-3.2489	1.646
184.625	1.645	3.233	-3.2509	1.645
184.731	1.645	3.234	-3.2519	1.645
184.845	1.645	3.236	-3.2542	1.645
184.953	1.644	3.238	-3.2562	1.644
185.06	1.644	3.24	-3.2581	1.644
185.166	1.642	3.241	-3.2591	1.642
185.28	1.641	3.243	-3.2611	1.641
185.39	1.64	3.246	-3.2635	1.64
185.5	1.639	3.248	-3.2656	1.639
185.603	1.639	3.249	-3.2665	1.639
185.714	1.639	3.25	-3.2685	1.639
185.826	1.637	3.253	-3.2707	1.637
185.936	1.637	3.255	-3.2728	1.637
186.043	1.635	3.256	-3.2737	1.635
186.152	1.635	3.258	-3.2758	1.635
186.261	1.635	3.26	-3.2778	1.635
186.367	1.634	3.262	-3.2802	1.634
186.478	1.634	3.263	-3.2812	1.634
186.586	1.633	3.265	-3.2832	1.633
186.695	1.632	3.267	-3.2852	1.632
186.809	1.631	3.27	-3.2875	1.631
186.915	1.63	3.27	-3.2885	1.63
187.028	1.63	3.272	-3.2904	1.63
187.138	1.629	3.275	-3.2926	1.629
187.243	1.629	3.276	-3.2944	1.629
187.352	1.628	3.277	-3.2954	1.628
187.463	1.627	3.28	-3.2978	1.627
187.573	1.626	3.282	-3.2998	1.626
187.683	1.625	3.284	-3.3018	1.625
187.788	1.624	3.285	-3.3028	1.624
187.899	1.624	3.287	-3.3052	1.624
188.008	1.623	3.289	-3.3071	1.623
188.114	1.622	3.291	-3.3092	1.622
188.224	1.622	3.292	-3.3102	1.622
188.336	1.622	3.294	-3.3121	1.622
188.447	1.621	3.296	-3.3144	1.621
188.555	1.62	3.298	-3.3164	1.62
188.66	1.619	3.299	-3.3174	1.619
188.77	1.619	3.302	-3.3195	1.619
188.879	1.617	3.304	-3.3218	1.617
188.988	1.617	3.306	-3.3238	1.617
189.097	1.616	3.307	-3.3249	1.616
189.208	1.615	3.309	-3.3269	1.615
189.32	1.615	3.311	-3.3288	1.615
189.428	1.614	3.313	-3.3311	1.614
189.534	1.613	3.314	-3.3321	1.613
189.647	1.612	3.316	-3.3341	1.612
189.757	1.612	3.318	-3.3361	1.612
189.867	1.611	3.321	-3.3385	1.611
189.972	1.61	3.321	-3.3395	1.61
190.082	1.609	3.323	-3.3414	1.609
190.194	1.609	3.325	-3.3435	1.609
190.304	1.608	3.327	-3.3455	1.608
190.409	1.607	3.329	-3.3467	1.607
190.521	1.606	3.331	-3.3487	1.606
190.629	1.604	3.333	-3.3507	1.604
190.738	1.604	3.335	-3.3527	1.604
190.846	1.604	3.336	-3.3537	1.604
190.96	1.603	3.338	-3.356	1.603
191.064	1.603	3.34	-3.3581	1.603
191.175	1.602	3.342	-3.3601	1.602
191.281	1.602	3.343	-3.361	1.602
191.392	1.601	3.345	-3.3631	1.601
191.505	1.601	3.347	-3.3654	1.601
191.613	1.599	3.349	-3.3674	1.599
191.718	1.599	3.35	-3.3684	1.599
191.829	1.598	3.352	-3.3704	1.598
191.942	1.597	3.355	-3.3727	1.597
192.051	1.596	3.357	-3.3748	1.596
192.156	1.596	3.358	-3.3758	1.596
192.264	1.596	3.36	-3.3777	1.596
192.376	1.595	3.362	-3.3797	1.595
192.482	1.594	3.364	-3.382	1.594
192.592	1.594	3.365	-3.3831	1.594
192.704	1.593	3.367	-3.3851	1.593
192.815	1.593	3.369	-3.3871	1.593
192.923	1.593	3.371	-3.3894	1.593
193.028	1.592	3.372	-3.3904	1.592
193.143	1.591	3.374	-3.3924	1.591
193.251	1.591	3.376	-3.3944	1.591
193.358	1.591	3.378	-3.3964	1.591
193.467	1.591	3.38	-3.3977	1.591
193.574	1.59	3.382	-3.3997	1.59
193.683	1.59	3.384	-3.4017	1.59
193.797	1.588	3.386	-3.4037	1.588
193.902	1.587	3.387	-3.4048	1.587
194.013	1.586	3.389	-3.4069	1.586
194.126	1.584	3.391	-3.409	1.584
194.229	1.581	3.393	-3.4109	1.581
194.339	1.58	3.394	-3.4119	1.58
194.45	1.578	3.396	-3.4143	1.578
194.562	1.576	3.398	-3.4164	1.576
194.672	1.573	3.4	-3.4184	1.573
194.777	1.572	3.401	-3.4194	1.572
194.889	1.57	3.403	-3.4214	1.57
194.997	1.568	3.406	-3.4236	1.568
195.106	1.563	3.408	-3.4256	1.563
195.214	1.563	3.409	-3.4267	1.563
195.327	1.56	3.411	-3.4287	1.56
195.435	1.557	3.413	-3.4307	1.557
195.543	1.555	3.415	-3.433	1.555
195.651	1.552	3.416	-3.434	1.552
195.763	1.549	3.418	-3.436	1.549
195.873	1.545	3.42	-3.438	1.545
195.981	1.543	3.422	-3.4403	1.543
196.086	1.537	3.423	-3.4413	1.537
196.197	1.534	3.425	-3.4433	1.534
196.31	1.531	3.427	-3.4453	1.531
196.419	1.528	3.429	-3.4473	1.528
196.523	1.528	3.431	-3.4487	1.528
196.634	1.523	3.433	-3.4507	1.523
196.744	1.517	3.435	-3.4526	1.517
196.85	1.513	3.437	-3.4547	1.513
196.961	1.511	3.438	-3.4557	1.511
197.073	1.508	3.44	-3.458	1.508
197.18	1.502	3.442	-3.46	1.502
197.291	1.497	3.444	-3.462	1.497
197.397	1.496	3.445	-3.463	1.496
197.511	1.49	3.447	-3.4652	1.49
197.619	1.487	3.449	-3.4673	1.487
197.727	1.482	3.451	-3.4693	1.482
197.834	1.481	3.452	-3.4702	1.481
197.948	1.477	3.454	-3.4723	1.477
198.058	1.475	3.457	-3.4747	1.475
198.164	1.469	3.459	-3.4766	1.469
198.273	1.468	3.46	-3.4776	1.468
198.383	1.465	3.462	-3.4797	1.465
198.489	1.46	3.464	-3.4816	1.46
198.599	1.459	3.466	-3.4839	1.459
198.709	1.455	3.467	-3.485	1.455
198.821	1.452	3.469	-3.4869	1.452
198.929	1.45	3.471	-3.4889	1.45
199.035	1.449	3.473	-3.4912	1.449
199.145	1.447	3.474	-3.4923	1.447
199.257	1.444	3.476	-3.4943	1.444
199.363	1.44	3.478	-3.4963	1.44
199.474	1.439	3.48	-3.4983	1.439
199.582	1.435	3.482	-3.4996	1.435
199.696	1.435	3.484	-3.5016	1.435
199.802	1.432	3.486	-3.5035	1.432
199.913	1.43	3.488	-3.5055	1.43
200.019	1.428	3.489	-3.5069	1.428
200.133	1.427	3.491	-3.509	1.427
200.236	1.422	3.493	-3.5109	1.422
200.35	1.422	3.495	-3.5129	1.422
200.454	1.417	3.496	-3.5139	1.417
200.568	1.417	3.498	-3.5163	1.417
200.678	1.415	3.5	-3.5182	1.415
200.783	1.412	3.502	-3.5202	1.412
200.891	1.41	3.503	-3.5212	1.41
201.005	1.409	3.505	-3.5232	1.409
201.113	1.407	3.508	-3.5256	1.407
201.224	1.404	3.51	-3.5276	1.404
201.329	1.403	3.511	-3.5285	1.403
201.44	1.401	3.513	-3.5305	1.401
201.551	1.399	3.515	-3.533	1.399
201.657	1.397	3.517	-3.535	1.397
201.765	1.394	3.518	-3.5359	1.394
201.879	1.392	3.52	-3.538	1.392
201.987	1.392	3.522	-3.5399	1.392
202.095	1.388	3.524	-3.5423	1.388
202.204	1.387	3.525	-3.5432	1.387
202.311	1.385	3.527	-3.5452	1.385
202.425	1.383	3.529	-3.5472	1.383
202.533	1.381	3.532	-3.5496	1.381
202.638	1.378	3.533	-3.5506	1.378
202.752	1.375	3.535	-3.5526	1.375
202.862	1.375	3.537	-3.5546	1.375
202.972	1.371	3.539	-3.5566	1.371
203.077	1.37	3.54	-3.5579	1.37
203.184	1.368	3.542	-3.5599	1.368
203.296	1.365	3.544	-3.5618	1.365
203.409	1.362	3.546	-3.5639	1.362
203.514	1.36	3.547	-3.5649	1.36
203.626	1.357	3.549	-3.5673	1.357
203.734	1.356	3.551	-3.5692	1.356
203.842	1.352	3.553	-3.5712	1.352
203.95	1.348	3.554	-3.5722	1.348
204.064	1.347	3.556	-3.5741	1.347
204.167	1.346	3.559	-3.5765	1.346
204.281	1.34	3.561	-3.5785	1.34
204.387	1.34	3.562	-3.5795	1.34
204.5	1.337	3.563	-3.5814	1.337
204.61	1.333	3.566	-3.5838	1.333
204.717	1.332	3.568	-3.5858	1.332
204.822	1.326	3.569	-3.5868	1.326
204.936	1.326	3.571	-3.5888	1.326
205.046	1.323	3.573	-3.5912	1.323
205.156	1.32	3.575	-3.5932	1.32
205.259	1.317	3.576	-3.5942	1.317
205.37	1.317	3.578	-3.5962	1.317
205.48	1.311	3.58	-3.5982	1.311
205.593	1.31	3.582	-3.6004	1.31
205.699	1.305	3.584	-3.6015	1.305
205.808	1.304	3.586	-3.6036	1.304
205.917	1.301	3.588	-3.6056	1.301
206.023	1.297	3.59	-3.6075	1.297
206.134	1.295	3.591	-3.6089	1.295
206.247	1.294	3.593	-3.6109	1.294
206.355	1.289	3.595	-3.6129	1.289
206.46	1.287	3.597	-3.6149	1.287
206.569	1.283	3.598	-3.6159	1.283
206.68	1.28	3.6	-3.6182	1.28
206.793	1.28	3.602	-3.6201	1.28
206.899	1.274	3.604	-3.6221	1.274
207.008	1.273	3.605	-3.6232	1.273
207.119	1.271	3.607	-3.6251	1.271
207.229	1.267	3.609	-3.6275	1.267
207.339	1.266	3.611	-3.6295	1.266
207.444	1.26	3.612	-3.6305	1.26
207.554	1.26	3.614	-3.6325	1.26
207.666	1.256	3.617	-3.6347	1.256
207.77	1.255	3.619	-3.6368	1.255
207.881	1.252	3.62	-3.6378	1.252
207.993	1.248	3.622	-3.6397	1.248
208.101	1.247	3.624	-3.6421	1.247
208.207	1.242	3.626	-3.6441	1.242
208.316	1.238	3.627	-3.6451	1.238
208.426	1.237	3.629	-3.6472	1.237
208.538	1.236	3.631	-3.6491	1.236
208.646	1.232	3.634	-3.6515	1.232
208.755	1.229	3.634	-3.6524	1.229
208.862	1.228	3.636	-3.6544	1.228
208.976	1.224	3.639	-3.6565	1.224
209.085	1.223	3.641	-3.6588	1.223
209.19	1.221	3.642	-3.6598	1.221
209.302	1.218	3.644	-3.6618	1.218
209.408	1.214	3.646	-3.6638	1.214
209.523	1.213	3.648	-3.6658	1.213
209.628	1.211	3.649	-3.6668	1.211
209.739	1.21	3.651	-3.6691	1.21
209.848	1.207	3.653	-3.6711	1.207
209.954	1.204	3.655	-3.6731	1.204
210.065	1.201	3.656	-3.6741	1.201
210.177	1.2	3.658	-3.6764	1.2
210.282	1.199	3.66	-3.6784	1.199
210.391	1.196	3.662	-3.6804	1.196
210.502	1.193	3.663	-3.6814	1.193
210.615	1.19	3.665	-3.6833	1.19
210.722	1.189	3.668	-3.6858	1.189
210.832	1.188	3.67	-3.6877	1.188
210.938	1.185	3.671	-3.6888	1.185
211.052	1.183	3.673	-3.6908	1.183
211.16	1.183	3.675	-3.693	1.183
211.268	1.18	3.677	-3.695	1.18
211.376	1.178	3.678	-3.696	1.178
211.483	1.176	3.68	-3.698	1.176
211.592	1.172	3.682	-3.7	1.172
211.706	1.17	3.684	-3.7025	1.17
211.811	1.17	3.685	-3.7034	1.17
211.922	1.168	3.687	-3.7054	1.168
212.029	1.165	3.689	-3.7075	1.165
212.139	1.163	3.692	-3.7096	1.163
212.248	1.16	3.693	-3.7107	1.16
212.36	1.159	3.695	-3.7127	1.159
212.471	1.156	3.697	-3.7147	1.156
212.581	1.156	3.699	-3.7167	1.156
212.686	1.154	3.7	-3.7177	1.154
212.798	1.151	3.702	-3.7201	1.151
212.906	1.15	3.704	-3.722	1.15
213.014	1.148	3.706	-3.7241	1.148
213.123	1.145	3.707	-3.725	1.145
213.236	1.145	3.709	-3.7274	1.145
213.342	1.143	3.711	-3.7294	1.143
213.453	1.142	3.713	-3.7313	1.142
213.558	1.14	3.714	-3.7323	1.14
213.672	1.139	3.717	-3.7347	1.139
213.776	1.137	3.719	-3.7367	1.137
213.89	1.135	3.721	-3.7387	1.135
213.997	1.134	3.722	-3.7397	1.134
214.108	1.131	3.724	-3.7417	1.131
214.218	1.129	3.726	-3.7441	1.129
214.328	1.127	3.728	-3.746	1.127
214.433	1.125	3.729	-3.747	1.125
214.544	1.124	3.731	-3.749	1.124
214.655	1.123	3.733	-3.751	1.123
214.765	1.12	3.735	-3.7533	1.12
214.871	1.117	3.736	-3.7544	1.117
214.978	1.116	3.738	-3.7563	1.116
215.092	1.113	3.74	-3.7583	1.113
215.2	1.111	3.743	-3.7607	1.111
215.306	1.108	3.744	-3.7618	1.108
[truncated: 600 more rows]
