# Supplementary material for: Research on the Mechanical Properties of EPS Lightweight Soil Mixed with Fly Ash
Source: Polymers (Basel). 2024 Dec 18;16(24):3517. doi: 10.3390/polym16243517 (PMC11678610; doi:10.3390/polym16243517)
Supplement: Supplementary file 1 [file polymers-16-03517-s001.zip › polymers-3283519-supplementary-final/raw data/EPS0.5%,curing agent content 15%,replace proportion 45%.xls]

## Sheet: Sheet1
试件批号	1
钢号	1
试验日期	2023/12/9
试验人	XDD
试件形状
尺寸(mm)	39.1
So(mm^2)	1200.73
标距倍率
Lo(mm)	80
引伸计标距	50
Lu(mm)
A(%)	/
断面尺寸
Su(mm^2)
Z(%)	/
Fm(kN)	1.52
Rm(MPa)
FeH(kN)	1.8
ReH(MPa)
FeL(kN)	1.52
ReL(MPa)
Fp(kN)	1.33
Rp(MPa)
Ft(kN)	0.08
Rt(MPa)
E(GPa)	0.01
屈强比	/
强屈比	/
At(%)	/
Agt(%)	7
时间(秒)	力(kN)	变形(mm)	位移(mm)	扩展
0	0	0	-0.0004	0
0.126	0	0	-0.0009	0
0.23	0	0	-0.0018	0
0.342	0.001	0	-0.0025	0.001
0.453	0.001	0.003	-0.0041	0.001
0.561	0.002	0.004	-0.0058	0.002
0.667	0.003	0.006	-0.008	0.003
0.781	0.003	0.008	-0.0091	0.003
0.89	0.004	0.011	-0.0122	0.004
0.997	0.005	0.014	-0.0152	0.005
1.104	0.006	0.017	-0.0184	0.006
1.218	0.006	0.019	-0.0202	0.006
1.322	0.007	0.023	-0.0247	0.007
1.436	0.007	0.027	-0.0288	0.007
1.541	0.008	0.032	-0.0333	0.008
1.653	0.008	0.034	-0.0357	0.008
1.759	0.008	0.04	-0.0415	0.008
1.873	0.008	0.045	-0.0468	0.008
1.978	0.009	0.051	-0.0521	0.009
2.089	0.009	0.053	-0.0548	0.009
2.198	0.009	0.059	-0.0601	0.009
2.31	0.009	0.065	-0.0661	0.009
2.415	0.01	0.07	-0.0711	0.01
2.527	0.01	0.072	-0.0736	0.01
2.635	0.01	0.077	-0.0786	0.01
2.741	0.01	0.083	-0.0842	0.01
2.852	0.011	0.088	-0.0892	0.011
2.966	0.011	0.09	-0.0914	0.011
3.073	0.011	0.095	-0.0962	0.011
3.178	0.012	0.099	-0.1009	0.012
3.287	0.012	0.105	-0.1062	0.012
3.398	0.013	0.107	-0.1084	0.013
3.511	0.013	0.111	-0.1129	0.013
3.619	0.014	0.116	-0.1174	0.014
3.724	0.014	0.12	-0.1217	0.014
3.838	0.015	0.123	-0.1246	0.015
3.948	0.015	0.127	-0.1288	0.015
4.053	0.016	0.132	-0.1331	0.016
4.161	0.016	0.136	-0.1372	0.016
4.27	0.016	0.138	-0.1393	0.016
4.382	0.017	0.143	-0.1441	0.017
4.495	0.017	0.147	-0.1481	0.017
4.601	0.018	0.151	-0.1521	0.018
4.71	0.018	0.153	-0.1541	0.018
4.821	0.019	0.157	-0.1586	0.019
4.929	0.019	0.161	-0.1624	0.019
5.037	0.019	0.165	-0.1662	0.019
5.149	0.019	0.167	-0.1681	0.019
5.256	0.02	0.17	-0.172	0.02
5.367	0.02	0.175	-0.1762	0.02
5.473	0.02	0.178	-0.1799	0.02
5.587	0.021	0.18	-0.1818	0.021
5.69	0.021	0.184	-0.1854	0.021
5.801	0.021	0.187	-0.1889	0.021
5.91	0.022	0.191	-0.193	0.022
6.021	0.022	0.193	-0.1948	0.022
6.131	0.023	0.197	-0.1983	0.023
6.241	0.023	0.2	-0.2017	0.023
6.346	0.024	0.204	-0.2056	0.024
6.456	0.024	0.206	-0.2073	0.024
6.568	0.024	0.209	-0.2106	0.024
6.678	0.025	0.212	-0.214	0.025
6.783	0.025	0.216	-0.2173	0.025
6.895	0.025	0.218	-0.2194	0.025
7.003	0.026	0.221	-0.2227	0.026
7.113	0.026	0.224	-0.2258	0.026
7.218	0.027	0.228	-0.2291	0.027
7.333	0.027	0.229	-0.2306	0.027
7.441	0.027	0.233	-0.2342	0.027
7.549	0.028	0.236	-0.2373	0.028
7.655	0.028	0.239	-0.2404	0.028
7.766	0.028	0.24	-0.242	0.028
7.879	0.028	0.244	-0.2455	0.028
7.987	0.029	0.247	-0.2486	0.029
8.092	0.029	0.25	-0.2515	0.029
8.203	0.029	0.251	-0.253	0.029
8.315	0.03	0.254	-0.2559	0.03
8.425	0.03	0.258	-0.2593	0.03
8.53	0.03	0.261	-0.2622	0.03
8.641	0.03	0.262	-0.2637	0.03
8.75	0.031	0.265	-0.2666	0.031
8.856	0.031	0.268	-0.2698	0.031
8.967	0.031	0.271	-0.2727	0.031
9.079	0.032	0.273	-0.2741	0.032
9.187	0.032	0.275	-0.2768	0.032
9.296	0.032	0.278	-0.2796	0.032
9.403	0.033	0.281	-0.2829	0.033
9.512	0.033	0.283	-0.2842	0.033
9.622	0.033	0.285	-0.2869	0.033
9.732	0.034	0.288	-0.2897	0.034
9.841	0.034	0.291	-0.2929	0.034
9.948	0.034	0.293	-0.2942	0.034
10.064	0.035	0.295	-0.2968	0.035
10.169	0.035	0.298	-0.2995	0.035
10.276	0.036	0.301	-0.3022	0.036
10.388	0.036	0.302	-0.3034	0.036
10.494	0.037	0.305	-0.3065	0.037
10.604	0.037	0.308	-0.3091	0.037
10.715	0.038	0.31	-0.3116	0.038
10.826	0.038	0.311	-0.313	0.038
10.934	0.038	0.314	-0.316	0.038
11.04	0.039	0.317	-0.3185	0.039
11.149	0.04	0.319	-0.321	0.04
11.259	0.04	0.321	-0.3223	0.04
11.368	0.04	0.323	-0.3248	0.04
11.479	0.041	0.326	-0.3277	0.041
11.587	0.041	0.329	-0.3302	0.041
11.701	0.042	0.33	-0.3314	0.042
11.809	0.042	0.332	-0.3339	0.042
11.917	0.043	0.335	-0.3368	0.043
12.023	0.043	0.338	-0.3392	0.043
12.137	0.043	0.339	-0.3404	0.043
12.241	0.044	0.341	-0.3429	0.044
12.353	0.044	0.344	-0.3453	0.044
12.46	0.045	0.347	-0.3481	0.045
12.571	0.045	0.348	-0.3493	0.045
12.684	0.046	0.35	-0.3516	0.046
12.787	0.046	0.353	-0.3541	0.046
12.899	0.047	0.355	-0.3568	0.047
13.01	0.047	0.356	-0.358	0.047
13.121	0.048	0.359	-0.3604	0.048
13.231	0.048	0.361	-0.3627	0.048
13.335	0.049	0.364	-0.3651	0.049
13.447	0.049	0.365	-0.3663	0.049
13.558	0.049	0.367	-0.369	0.049
13.666	0.05	0.37	-0.3713	0.05
13.771	0.05	0.372	-0.3736	0.05
13.881	0.05	0.373	-0.3748	0.05
13.992	0.051	0.376	-0.3774	0.051
14.103	0.051	0.378	-0.3797	0.051
14.21	0.051	0.38	-0.382	0.051
14.322	0.051	0.382	-0.3831	0.051
14.432	0.052	0.384	-0.3854	0.052
14.54	0.052	0.387	-0.3881	0.052
14.645	0.053	0.389	-0.3903	0.053
14.756	0.053	0.39	-0.3915	0.053
14.869	0.054	0.392	-0.3937	0.054
14.972	0.054	0.395	-0.3964	0.054
15.083	0.055	0.397	-0.3986	0.055
15.194	0.055	0.398	-0.3997	0.055
15.305	0.055	0.4	-0.402	0.055
15.415	0.055	0.403	-0.4042	0.055
15.518	0.056	0.405	-0.4068	0.056
15.627	0.056	0.406	-0.4078	0.056
15.741	0.056	0.408	-0.41	0.056
15.849	0.057	0.411	-0.4123	0.057
15.957	0.057	0.413	-0.4148	0.057
16.064	0.057	0.414	-0.416	0.057
16.178	0.058	0.417	-0.4182	0.058
16.287	0.059	0.419	-0.4204	0.059
16.393	0.059	0.421	-0.4226	0.059
16.507	0.059	0.422	-0.424	0.059
16.61	0.06	0.425	-0.4261	0.06
16.724	0.061	0.427	-0.4285	0.061
16.829	0.061	0.429	-0.4305	0.061
16.94	0.062	0.43	-0.4316	0.062
17.053	0.062	0.433	-0.4341	0.062
17.156	0.063	0.435	-0.4363	0.063
17.266	0.063	0.437	-0.4384	0.063
17.375	0.063	0.438	-0.4395	0.063
17.487	0.064	0.44	-0.4417	0.064
17.593	0.064	0.443	-0.4442	0.064
17.704	0.065	0.445	-0.4463	0.065
17.816	0.065	0.446	-0.4474	0.065
17.924	0.065	0.448	-0.4495	0.065
18.032	0.066	0.45	-0.452	0.066
18.14	0.066	0.453	-0.4541	0.066
18.249	0.066	0.454	-0.4552	0.066
18.357	0.067	0.456	-0.4573	0.067
18.466	0.067	0.458	-0.4599	0.067
18.577	0.068	0.46	-0.4619	0.068
18.691	0.068	0.461	-0.463	0.068
18.794	0.068	0.464	-0.465	0.068
18.908	0.069	0.466	-0.4671	0.069
19.012	0.069	0.468	-0.4697	0.069
19.123	0.069	0.469	-0.4707	0.069
19.236	0.07	0.471	-0.4728	0.07
19.342	0.07	0.473	-0.4749	0.07
19.449	0.071	0.475	-0.477	0.071
19.563	0.071	0.477	-0.4784	0.071
19.673	0.072	0.479	-0.4805	0.072
19.783	0.072	0.481	-0.4827	0.072
19.888	0.072	0.483	-0.4847	0.072
19.995	0.073	0.484	-0.4857	0.073
20.107	0.073	0.487	-0.4882	0.073
20.22	0.073	0.489	-0.4903	0.073
20.323	0.074	0.491	-0.4923	0.074
20.435	0.074	0.492	-0.4934	0.074
20.546	0.075	0.494	-0.4958	0.075
20.654	0.075	0.496	-0.4979	0.075
20.762	0.076	0.498	-0.4999	0.076
20.869	0.076	0.499	-0.501	0.076
20.978	0.077	0.502	-0.5034	0.077
21.103	0.077	0.504	-0.5054	0.077
21.214	0.077	0.506	-0.5076	0.077
21.321	0.078	0.508	-0.5096	0.078
21.431	0.078	0.509	-0.5107	0.078
21.544	0.079	0.511	-0.5127	0.079
21.654	0.079	0.514	-0.5152	0.079
21.759	0.079	0.516	-0.5172	0.079
21.87	0.08	0.517	-0.5182	0.08
21.979	0.08	0.519	-0.5203	0.08
22.091	0.081	0.521	-0.5227	0.081
22.196	0.081	0.523	-0.5247	0.081
22.304	0.081	0.524	-0.5258	0.081
22.413	0.082	0.526	-0.5278	0.082
22.525	0.082	0.528	-0.5299	0.082
22.633	0.083	0.531	-0.5322	0.083
22.747	0.083	0.532	-0.5333	0.083
22.85	0.084	0.534	-0.5353	0.084
22.961	0.084	0.536	-0.5375	0.084
23.068	0.085	0.538	-0.5398	0.085
23.179	0.085	0.539	-0.5408	0.085
23.292	0.085	0.541	-0.5429	0.085
23.398	0.086	0.543	-0.5449	0.086
23.505	0.086	0.545	-0.5468	0.086
23.618	0.086	0.547	-0.5483	0.086
23.728	0.087	0.549	-0.5503	0.087
23.838	0.087	0.551	-0.5523	0.087
23.943	0.087	0.553	-0.5544	0.087
24.051	0.087	0.554	-0.5554	0.087
24.163	0.088	0.556	-0.5578	0.088
24.269	0.088	0.558	-0.5598	0.088
24.379	0.088	0.56	-0.5619	0.088
24.491	0.088	0.561	-0.5629	0.088
24.602	0.089	0.564	-0.5654	0.089
24.71	0.089	0.566	-0.5674	0.089
24.815	0.089	0.568	-0.5694	0.089
24.925	0.089	0.569	-0.5703	0.089
25.034	0.09	0.571	-0.5727	0.09
25.145	0.09	0.573	-0.5747	0.09
25.254	0.09	0.575	-0.5768	0.09
25.367	0.09	0.576	-0.5778	0.09
25.476	0.091	0.578	-0.5798	0.091
25.584	0.091	0.581	-0.5822	0.091
25.689	0.091	0.583	-0.5843	0.091
25.8	0.092	0.584	-0.5853	0.092
25.913	0.092	0.586	-0.5873	0.092
26.016	0.092	0.588	-0.5893	0.092
26.126	0.092	0.59	-0.5917	0.092
26.237	0.093	0.591	-0.5926	0.093
26.349	0.093	0.593	-0.5947	0.093
26.454	0.093	0.595	-0.5967	0.093
26.563	0.094	0.597	-0.5987	0.094
26.675	0.094	0.599	-0.6001	0.094
26.786	0.094	0.601	-0.6021	0.094
26.894	0.094	0.603	-0.6041	0.094
26.999	0.095	0.605	-0.6061	0.095
27.114	0.095	0.606	-0.6075	0.095
27.222	0.095	0.608	-0.6095	0.095
27.33	0.096	0.61	-0.6115	0.096
27.436	0.096	0.612	-0.6135	0.096
27.551	0.096	0.613	-0.6145	0.096
27.654	0.097	0.615	-0.6169	0.097
27.768	0.097	0.617	-0.6189	0.097
27.873	0.097	0.619	-0.621	0.097
27.984	0.097	0.62	-0.6219	0.097
28.097	0.098	0.622	-0.6239	0.098
28.206	0.098	0.625	-0.6263	0.098
28.311	0.098	0.627	-0.6283	0.098
28.422	0.099	0.628	-0.6294	0.099
28.529	0.099	0.63	-0.6314	0.099
28.638	0.1	0.632	-0.6337	0.1
28.746	0.1	0.634	-0.6357	0.1
28.861	0.1	0.635	-0.6367	0.1
28.969	0.101	0.637	-0.6387	0.101
29.077	0.101	0.639	-0.6407	0.101
29.183	0.102	0.642	-0.6431	0.102
29.293	0.102	0.643	-0.6441	0.102
29.402	0.102	0.645	-0.6462	0.102
29.511	0.103	0.647	-0.6481	0.103
29.62	0.103	0.649	-0.6502	0.103
29.734	0.103	0.65	-0.6514	0.103
29.844	0.103	0.652	-0.6534	0.103
29.952	0.104	0.654	-0.6554	0.104
30.057	0.104	0.656	-0.6575	0.104
30.169	0.104	0.657	-0.6585	0.104
30.275	0.105	0.659	-0.6609	0.105
30.386	0.105	0.661	-0.6629	0.105
30.496	0.106	0.663	-0.6649	0.106
30.607	0.106	0.664	-0.6659	0.106
30.718	0.106	0.667	-0.6682	0.106
30.828	0.107	0.669	-0.6701	0.107
30.934	0.107	0.671	-0.6721	0.107
31.045	0.107	0.672	-0.6732	0.107
31.15	0.108	0.674	-0.6752	0.108
31.261	0.108	0.676	-0.6776	0.108
31.369	0.108	0.678	-0.6796	0.108
31.482	0.109	0.679	-0.6806	0.109
31.59	0.109	0.681	-0.6827	0.109
31.698	0.11	0.683	-0.6849	0.11
31.807	0.11	0.685	-0.6869	0.11
31.914	0.11	0.686	-0.6879	0.11
32.023	0.11	0.688	-0.6899	0.11
32.137	0.111	0.691	-0.6923	0.111
32.242	0.111	0.693	-0.6943	0.111
32.353	0.111	0.694	-0.6953	0.111
32.466	0.111	0.696	-0.6973	0.111
32.575	0.112	0.698	-0.6993	0.112
32.68	0.112	0.7	-0.7017	0.112
32.791	0.112	0.701	-0.7027	0.112
32.902	0.112	0.703	-0.7046	0.112
33.012	0.113	0.705	-0.7067	0.113
33.117	0.113	0.707	-0.7086	0.113
33.228	0.114	0.708	-0.71	0.114
33.336	0.114	0.71	-0.712	0.114
33.447	0.115	0.712	-0.714	0.115
33.554	0.115	0.715	-0.7161	0.115
33.667	0.115	0.716	-0.7171	0.115
33.775	0.116	0.718	-0.7194	0.116
33.883	0.116	0.72	-0.7214	0.116
33.989	0.117	0.722	-0.7234	0.117
34.103	0.117	0.723	-0.7244	0.117
34.212	0.117	0.725	-0.7267	0.117
34.32	0.118	0.727	-0.7288	0.118
34.425	0.118	0.729	-0.7309	0.118
34.539	0.119	0.73	-0.7317	0.119
34.649	0.119	0.732	-0.7338	0.119
34.759	0.12	0.735	-0.7361	0.12
34.864	0.12	0.737	-0.7381	0.12
34.975	0.121	0.738	-0.7391	0.121
35.083	0.122	0.74	-0.7411	0.122
35.196	0.122	0.742	-0.7431	0.122
35.301	0.123	0.744	-0.7454	0.123
35.413	0.124	0.745	-0.7464	0.124
35.52	0.124	0.747	-0.7484	0.124
35.627	0.125	0.749	-0.7504	0.125
35.738	0.126	0.751	-0.7528	0.126
35.845	0.127	0.752	-0.7538	0.127
35.959	0.127	0.754	-0.7559	0.127
36.067	0.128	0.756	-0.7578	0.128
36.173	0.129	0.758	-0.7598	0.129
36.287	0.129	0.759	-0.761	0.129
36.397	0.13	0.762	-0.7631	0.13
36.5	0.131	0.763	-0.765	0.131
36.609	0.132	0.766	-0.7671	0.132
36.723	0.132	0.767	-0.7685	0.132
36.833	0.133	0.769	-0.7704	0.133
36.943	0.134	0.771	-0.7724	0.134
37.048	0.135	0.773	-0.7745	0.135
37.159	0.135	0.774	-0.7754	0.135
37.267	0.136	0.776	-0.7775	0.136
37.38	0.137	0.778	-0.7798	0.137
37.487	0.138	0.78	-0.7818	0.138
37.595	0.138	0.781	-0.7828	0.138
37.704	0.139	0.783	-0.7848	0.139
37.81	0.14	0.786	-0.7871	0.14
37.921	0.14	0.788	-0.7891	0.14
38.035	0.141	0.789	-0.7901	0.141
38.138	0.141	0.791	-0.7921	0.141
38.247	0.142	0.793	-0.7944	0.142
38.356	0.142	0.795	-0.7964	0.142
38.467	0.143	0.796	-0.7974	0.143
38.575	0.143	0.798	-0.7994	0.143
38.687	0.143	0.8	-0.8014	0.143
38.793	0.144	0.802	-0.8038	0.144
38.907	0.144	0.803	-0.8048	0.144
39.017	0.144	0.805	-0.8068	0.144
39.127	0.144	0.807	-0.8088	0.144
39.232	0.145	0.81	-0.8111	0.145
39.341	0.145	0.811	-0.8121	0.145
39.453	0.145	0.813	-0.8141	0.145
39.563	0.146	0.815	-0.8161	0.146
39.667	0.146	0.817	-0.818	0.146
39.779	0.147	0.818	-0.819	0.147
39.89	0.147	0.82	-0.8215	0.147
39.998	0.148	0.822	-0.8234	0.148
40.106	0.149	0.824	-0.8254	0.149
40.213	0.149	0.825	-0.8264	0.149
40.325	0.15	0.827	-0.8288	0.15
40.436	0.15	0.829	-0.8308	0.15
40.542	0.151	0.831	-0.8328	0.151
40.655	0.151	0.832	-0.8338	0.151
40.759	0.152	0.835	-0.8361	0.152
40.87	0.153	0.837	-0.8381	0.153
40.979	0.153	0.839	-0.8401	0.153
41.09	0.154	0.84	-0.8411	0.154
41.2	0.154	0.842	-0.8431	0.154
41.31	0.155	0.844	-0.8451	0.155
41.415	0.156	0.846	-0.8475	0.156
41.526	0.156	0.847	-0.8485	0.156
41.635	0.157	0.849	-0.8505	0.157
41.747	0.157	0.851	-0.8524	0.157
41.851	0.158	0.853	-0.8547	0.158
41.963	0.158	0.854	-0.8558	0.158
42.074	0.159	0.856	-0.8578	0.159
42.182	0.16	0.858	-0.8597	0.16
42.287	0.161	0.86	-0.8618	0.161
42.402	0.161	0.862	-0.8632	0.161
42.51	0.162	0.864	-0.8651	0.162
42.617	0.163	0.866	-0.8671	0.163
42.725	0.163	0.868	-0.8691	0.163
42.839	0.164	0.869	-0.8701	0.164
42.949	0.165	0.871	-0.8724	0.165
43.054	0.166	0.873	-0.8743	0.166
43.163	0.166	0.875	-0.8764	0.166
43.274	0.167	0.876	-0.8774	0.167
43.384	0.168	0.878	-0.8797	0.168
43.494	0.168	0.88	-0.8818	0.168
43.598	0.169	0.882	-0.8838	0.169
43.707	0.17	0.883	-0.8847	0.17
43.82	0.17	0.885	-0.8867	0.17
43.926	0.171	0.888	-0.8891	0.171
44.039	0.172	0.89	-0.891	0.172
44.147	0.173	0.891	-0.8921	0.173
44.258	0.173	0.893	-0.894	0.173
44.365	0.174	0.895	-0.8964	0.174
44.473	0.175	0.897	-0.8984	0.175
44.587	0.175	0.898	-0.8993	0.175
44.693	0.176	0.9	-0.9014	0.176
44.801	0.177	0.902	-0.9034	0.177
44.91	0.178	0.904	-0.9058	0.178
45.017	0.178	0.905	-0.9068	0.178
45.133	0.178	0.907	-0.9087	0.178
45.238	0.179	0.909	-0.9107	0.179
45.345	0.18	0.912	-0.9131	0.18
45.456	0.18	0.912	-0.914	0.18
45.569	0.18	0.915	-0.9161	0.18
45.678	0.181	0.917	-0.9181	0.181
45.782	0.181	0.919	-0.9201	0.181
45.893	0.182	0.92	-0.9211	0.182
46.005	0.182	0.922	-0.9234	0.182
46.115	0.183	0.924	-0.9255	0.183
46.22	0.184	0.926	-0.9274	0.184
46.332	0.184	0.927	-0.9283	0.184
46.44	0.185	0.929	-0.9307	0.185
46.548	0.186	0.931	-0.9327	0.186
46.655	0.186	0.933	-0.9347	0.186
46.77	0.187	0.934	-0.9357	0.187
46.876	0.187	0.936	-0.9377	0.187
46.987	0.188	0.939	-0.9401	0.188
47.093	0.189	0.94	-0.942	0.189
47.207	0.189	0.942	-0.9431	0.189
47.31	0.19	0.943	-0.945	0.19
47.422	0.191	0.946	-0.9473	0.191
47.531	0.191	0.948	-0.9493	0.191
47.642	0.192	0.949	-0.9504	0.192
47.752	0.192	0.951	-0.9523	0.192
47.863	0.193	0.953	-0.9542	0.193
47.968	0.194	0.955	-0.9567	0.194
48.079	0.194	0.956	-0.9577	0.194
48.19	0.195	0.958	-0.9597	0.195
48.3	0.196	0.96	-0.9617	0.196
48.405	0.197	0.963	-0.964	0.197
48.517	0.197	0.964	-0.965	0.197
48.625	0.198	0.965	-0.967	0.198
48.734	0.198	0.967	-0.969	0.198
48.84	0.199	0.969	-0.971	0.199
48.95	0.199	0.971	-0.9723	0.199
49.061	0.2	0.973	-0.9744	0.2
49.172	0.201	0.975	-0.9764	0.201
49.339	0.201	0.977	-0.9788	0.201
49.453	0.202	0.979	-0.9807	0.202
49.561	0.203	0.981	-0.9829	0.203
49.669	0.204	0.983	-0.985	0.204
49.781	0.204	0.984	-0.986	0.204
49.888	0.205	0.986	-0.988	0.205
49.999	0.206	0.989	-0.9903	0.206
50.105	0.207	0.991	-0.9924	0.207
50.219	0.207	0.992	-0.9933	0.207
50.322	0.208	0.994	-0.9954	0.208
50.436	0.209	0.996	-0.9974	0.209
50.541	0.21	0.998	-0.9996	0.21
50.652	0.211	0.999	-1.0007	0.211
50.764	0.212	1.001	-1.0027	0.212
50.874	0.212	1.003	-1.0047	0.212
51.043	0.213	1.006	-1.0071	0.213
51.149	0.214	1.008	-1.0093	0.214
51.263	0.215	1.01	-1.0113	0.215
51.368	0.216	1.012	-1.0133	0.216
51.479	0.217	1.013	-1.0143	0.217
51.588	0.218	1.015	-1.0163	0.218
51.701	0.219	1.017	-1.0186	0.219
51.806	0.22	1.019	-1.0207	0.22
51.916	0.22	1.02	-1.0216	0.22
52.027	0.221	1.022	-1.0236	0.221
52.135	0.222	1.024	-1.0256	0.222
52.243	0.223	1.026	-1.028	0.223
52.35	0.224	1.027	-1.029	0.224
52.464	0.225	1.029	-1.031	0.225
52.572	0.226	1.031	-1.033	0.226
52.678	0.227	1.034	-1.0353	0.227
52.792	0.228	1.035	-1.0362	0.228
52.901	0.229	1.037	-1.0383	0.229
53.009	0.23	1.039	-1.0403	0.23
53.114	0.231	1.041	-1.0423	0.231
53.228	0.232	1.042	-1.0436	0.232
53.338	0.233	1.044	-1.0457	0.233
53.448	0.234	1.046	-1.0477	0.234
53.553	0.235	1.048	-1.0496	0.235
53.664	0.236	1.049	-1.0507	0.236
53.772	0.237	1.051	-1.0529	0.237
53.879	0.238	1.053	-1.055	0.238
53.991	0.239	1.055	-1.0569	0.239
54.1	0.24	1.056	-1.058	0.24
54.211	0.241	1.059	-1.0603	0.241
54.319	0.242	1.061	-1.0623	0.242
54.427	0.243	1.063	-1.0643	0.243
54.534	0.243	1.064	-1.0653	0.243
54.643	0.245	1.066	-1.0673	0.245
54.752	0.246	1.068	-1.0696	0.246
54.862	0.247	1.07	-1.0715	0.247
54.976	0.248	1.071	-1.0726	0.248
55.086	0.249	1.073	-1.0746	0.249
55.191	0.25	1.075	-1.0765	0.25
55.3	0.251	1.077	-1.0789	0.251
55.411	0.251	1.078	-1.0799	0.251
55.521	0.253	1.08	-1.082	0.253
55.631	0.254	1.082	-1.0839	0.254
55.736	0.255	1.085	-1.0862	0.255
55.846	0.255	1.086	-1.0873	0.255
55.956	0.257	1.088	-1.0893	0.257
56.069	0.258	1.09	-1.0912	0.258
56.175	0.259	1.092	-1.0935	0.259
56.284	0.259	1.093	-1.0942	0.259
56.395	0.261	1.095	-1.0966	0.261
56.503	0.262	1.097	-1.0986	0.262
56.612	0.263	1.099	-1.1006	0.263
56.718	0.264	1.1	-1.1015	0.264
56.83	0.265	1.102	-1.104	0.265
56.939	0.266	1.104	-1.1059	0.266
57.045	0.268	1.106	-1.1079	0.268
57.156	0.268	1.107	-1.1089	0.268
57.269	0.269	1.109	-1.1109	0.269
57.377	0.271	1.112	-1.1132	0.271
57.482	0.272	1.114	-1.1152	0.272
57.593	0.272	1.115	-1.1162	0.272
57.706	0.274	1.117	-1.1182	0.274
57.811	0.275	1.119	-1.1206	0.275
57.919	0.276	1.121	-1.1226	0.276
58.03	0.277	1.122	-1.1236	0.277
58.142	0.278	1.124	-1.1256	0.278
58.252	0.28	1.126	-1.1275	0.28
58.357	0.281	1.128	-1.1298	0.281
58.469	0.282	1.129	-1.1308	0.282
58.575	0.283	1.131	-1.1328	0.283
58.686	0.285	1.133	-1.1348	0.285
58.794	0.287	1.136	-1.1372	0.287
58.907	0.288	1.137	-1.1382	0.288
59.011	0.289	1.139	-1.1402	0.289
59.122	0.291	1.141	-1.1422	0.291
59.231	0.293	1.143	-1.1442	0.293
59.338	0.294	1.144	-1.1455	0.294
59.454	0.296	1.146	-1.1475	0.296
59.559	0.299	1.148	-1.1495	0.299
59.668	0.301	1.15	-1.1515	0.301
59.779	0.302	1.151	-1.1525	0.302
59.889	0.304	1.153	-1.1548	0.304
59.999	0.306	1.155	-1.1568	0.306
60.104	0.308	1.157	-1.1588	0.308
60.28	0.31	1.159	-1.1608	0.31
60.39	0.312	1.162	-1.1632	0.312
60.495	0.314	1.164	-1.1652	0.314
60.604	0.316	1.166	-1.1672	0.316
60.715	0.317	1.167	-1.1682	0.317
60.825	0.318	1.169	-1.1701	0.318
60.935	0.32	1.171	-1.1724	0.32
61.041	0.322	1.173	-1.1745	0.322
61.152	0.322	1.174	-1.1755	0.322
61.26	0.324	1.176	-1.1775	0.324
61.366	0.325	1.178	-1.1799	0.325
61.477	0.327	1.18	-1.1819	0.327
61.589	0.328	1.181	-1.1828	0.328
61.697	0.33	1.183	-1.1849	0.33
61.805	0.331	1.185	-1.1869	0.331
61.912	0.333	1.188	-1.1891	0.333
62.027	0.334	1.189	-1.1902	0.334
62.135	0.336	1.191	-1.1922	0.336
62.243	0.338	1.193	-1.1942	0.338
62.349	0.34	1.195	-1.1965	0.34
62.463	0.341	1.196	-1.1975	0.341
62.573	0.343	1.198	-1.1995	0.343
62.681	0.345	1.2	-1.2015	0.345
62.786	0.347	1.202	-1.2034	0.347
62.898	0.349	1.203	-1.2048	0.349
63.005	0.351	1.205	-1.2068	0.351
63.119	0.353	1.207	-1.2087	0.353
63.224	0.355	1.209	-1.2107	0.355
63.335	0.356	1.21	-1.2118	0.356
63.446	0.359	1.213	-1.2141	0.359
63.556	0.361	1.215	-1.2161	0.361
63.661	0.363	1.217	-1.2181	0.363
63.773	0.364	1.218	-1.2192	0.364
63.878	0.366	1.22	-1.2214	0.366
63.987	0.368	1.222	-1.2234	0.368
64.098	0.37	1.224	-1.2254	0.37
64.205	0.371	1.225	-1.2264	0.371
64.319	0.372	1.227	-1.2284	0.372
64.427	0.375	1.229	-1.2307	0.375
64.533	0.376	1.231	-1.2328	0.376
64.647	0.377	1.232	-1.2338	0.377
64.757	0.379	1.234	-1.2358	0.379
64.865	0.381	1.237	-1.2381	0.381
64.97	0.383	1.239	-1.2401	0.383
65.082	0.384	1.24	-1.2411	0.384
65.188	0.386	1.242	-1.2431	0.386
65.299	0.388	1.244	-1.2451	0.388
65.407	0.39	1.246	-1.2474	0.39
65.521	0.391	1.247	-1.2484	0.391
65.629	0.393	1.249	-1.2504	0.393
65.735	0.395	1.251	-1.2524	0.395
65.846	0.397	1.253	-1.2547	0.397
65.957	0.398	1.254	-1.2558	0.398
66.065	0.4	1.256	-1.2578	0.4
66.176	0.402	1.258	-1.2598	0.402
66.347	0.404	1.26	-1.262	0.404
66.455	0.406	1.262	-1.264	0.406
66.566	0.408	1.265	-1.2664	0.408
66.671	0.41	1.267	-1.2684	0.41
66.785	0.411	1.268	-1.2694	0.411
66.893	0.413	1.27	-1.2714	0.413
67.001	0.415	1.272	-1.2735	0.415
67.108	0.417	1.274	-1.2757	0.417
67.222	0.418	1.275	-1.2767	0.418
67.332	0.42	1.277	-1.2787	0.42
67.44	0.422	1.279	-1.2807	0.422
67.545	0.424	1.282	-1.2831	0.424
67.656	0.425	1.283	-1.2841	0.425
67.769	0.427	1.285	-1.2861	0.427
67.872	0.429	1.287	-1.2881	0.429
67.982	0.431	1.289	-1.2901	0.431
68.094	0.432	1.29	-1.2914	0.432
68.205	0.434	1.292	-1.2934	0.434
68.315	0.436	1.294	-1.2954	0.436
68.42	0.438	1.296	-1.2974	0.438
68.532	0.439	1.297	-1.2983	0.439
68.64	0.441	1.299	-1.3007	0.441
68.748	0.443	1.301	-1.3027	0.443
68.856	0.445	1.303	-1.3046	0.445
68.97	0.446	1.304	-1.3057	0.446
69.076	0.449	1.307	-1.3081	0.449
69.185	0.451	1.308	-1.31	0.451
69.294	0.453	1.311	-1.3121	0.453
69.401	0.454	1.312	-1.3131	0.454
69.51	0.456	1.314	-1.3151	0.456
69.624	0.459	1.316	-1.3173	0.459
69.729	0.461	1.318	-1.3193	0.461
69.84	0.462	1.319	-1.3203	0.462
69.953	0.465	1.321	-1.3223	0.465
70.061	0.467	1.323	-1.3243	0.467
70.166	0.469	1.325	-1.3266	0.469
70.277	0.47	1.326	-1.3278	0.47
70.386	0.472	1.328	-1.3297	0.472
70.499	0.474	1.33	-1.3317	0.474
70.604	0.476	1.332	-1.334	0.476
70.716	0.477	1.333	-1.3349	0.477
70.824	0.479	1.335	-1.337	0.479
70.932	0.481	1.337	-1.339	0.481
71.041	0.483	1.34	-1.3413	0.483
71.153	0.484	1.341	-1.3423	0.484
71.261	0.486	1.343	-1.3443	0.486
71.369	0.488	1.345	-1.3464	0.488
71.478	0.49	1.347	-1.3483	0.49
71.585	0.492	1.348	-1.3496	0.492
71.694	0.494	1.35	-1.3516	0.494
71.808	0.496	1.352	-1.3536	0.496
71.913	0.499	1.354	-1.3556	0.499
72.024	0.5	1.355	-1.3566	0.5
72.131	0.502	1.357	-1.359	0.502
72.245	0.504	1.359	-1.361	0.504
72.35	0.506	1.361	-1.3629	0.506
72.461	0.507	1.362	-1.3639	0.507
72.57	0.508	1.364	-1.366	0.508
72.683	0.51	1.367	-1.3683	0.51
72.788	0.512	1.369	-1.3703	0.512
72.9	0.513	1.37	-1.3713	0.513
73.004	0.514	1.372	-1.3733	0.514
73.115	0.516	1.374	-1.3756	0.516
73.223	0.518	1.376	-1.3776	0.518
73.337	0.519	1.377	-1.3786	0.519
73.445	0.522	1.379	-1.3805	0.522
73.553	0.524	1.381	-1.3826	0.524
73.659	0.527	1.383	-1.385	0.527
73.77	0.528	1.384	-1.386	0.528
73.883	0.53	1.386	-1.388	0.53
73.991	0.533	1.388	-1.39	0.533
74.097	0.536	1.391	-1.3923	0.536
74.209	0.537	1.392	-1.3932	0.537
74.319	0.54	1.394	-1.3953	0.54
74.429	0.542	1.396	-1.3973	0.542
74.534	0.544	1.398	-1.3993	0.544
74.645	0.546	1.399	-1.4006	0.546
74.754	0.548	1.401	-1.4026	0.548
74.867	0.551	1.403	-1.4047	0.551
74.973	0.554	1.405	-1.4067	0.554
75.082	0.555	1.406	-1.4076	0.555
75.191	0.558	1.408	-1.4099	0.558
75.297	0.561	1.41	-1.4119	0.561
75.408	0.564	1.412	-1.4139	0.564
75.522	0.565	1.413	-1.4149	0.565
75.625	0.569	1.416	-1.4172	0.569
75.739	0.572	1.418	-1.4193	0.572
75.845	0.575	1.42	-1.4213	0.575
75.959	0.576	1.421	-1.4223	0.576
76.068	0.579	1.423	-1.4243	0.579
76.174	0.583	1.425	-1.4265	0.583
76.281	0.585	1.427	-1.4285	0.585
76.392	0.587	1.428	-1.4295	0.587
76.505	0.589	1.43	-1.4315	0.589
76.608	0.592	1.432	-1.4339	0.592
76.719	0.594	1.434	-1.4359	0.594
76.83	0.596	1.435	-1.4369	0.596
76.938	0.598	1.437	-1.4389	0.598
77.051	0.6	1.439	-1.4409	0.6
77.157	0.602	1.442	-1.4433	0.602
77.268	0.603	1.443	-1.4442	0.603
77.376	0.605	1.445	-1.4462	0.605
77.484	0.607	1.447	-1.4482	0.607
77.592	0.61	1.449	-1.4502	0.61
77.706	0.612	1.45	-1.4515	0.612
77.809	0.614	1.452	-1.4535	0.614
77.92	0.617	1.454	-1.4555	0.617
78.029	0.62	1.456	-1.4576	0.62
78.142	0.621	1.457	-1.4585	0.621
78.251	0.624	1.459	-1.4609	0.624
78.359	0.627	1.461	-1.463	0.627
78.464	0.63	1.463	-1.465	0.63
78.575	0.632	1.464	-1.4659	0.632
78.688	0.635	1.467	-1.4682	0.635
78.798	0.638	1.469	-1.4702	0.638
78.903	0.641	1.471	-1.4721	0.641
79.014	0.642	1.472	-1.4731	0.642
79.122	0.645	1.474	-1.4752	0.645
79.229	0.648	1.476	-1.4776	0.648
79.341	0.652	1.478	-1.4795	0.652
79.45	0.653	1.479	-1.4805	0.653
79.561	0.656	1.481	-1.4826	0.656
79.669	0.659	1.483	-1.4848	0.659
79.774	0.662	1.485	-1.4868	0.662
79.884	0.663	1.486	-1.4878	0.663
79.993	0.666	1.488	-1.4898	0.666
80.102	0.669	1.49	-1.4918	0.669
80.212	0.672	1.493	-1.4941	0.672
80.326	0.674	1.494	-1.4952	0.674
80.436	0.676	1.496	-1.4971	0.676
80.541	0.679	1.498	-1.4991	0.679
80.65	0.682	1.5	-1.5015	0.682
80.761	0.684	1.501	-1.5025	0.684
80.871	0.686	1.503	-1.5044	0.686
80.979	0.689	1.505	-1.5065	0.689
81.087	0.691	1.507	-1.5085	0.691
81.198	0.692	1.508	-1.5098	0.692
81.308	0.695	1.51	-1.5118	0.695
81.418	0.697	1.512	-1.5138	0.697
81.523	0.7	1.514	-1.5159	0.7
81.634	0.701	1.515	-1.5168	0.701
81.745	0.704	1.518	-1.5191	0.704
81.855	0.706	1.52	-1.5212	0.706
81.96	0.709	1.522	-1.5232	0.709
82.072	0.71	1.523	-1.5241	0.71
82.18	0.713	1.525	-1.5261	0.713
82.288	0.716	1.527	-1.5285	0.716
82.396	0.718	1.529	-1.5305	0.718
82.51	0.72	1.53	-1.5314	0.72
82.618	0.723	1.532	-1.5335	0.723
82.726	0.725	1.534	-1.5358	0.725
82.833	0.728	1.536	-1.5378	0.728
82.947	0.729	1.537	-1.5388	0.729
83.057	0.731	1.539	-1.5409	0.731
83.163	0.734	1.541	-1.5428	0.734
83.27	0.737	1.544	-1.5452	0.737
83.381	0.738	1.545	-1.5461	0.738
83.494	0.74	1.547	-1.5481	0.74
83.597	0.742	1.549	-1.5501	0.742
83.708	0.745	1.551	-1.5525	0.745
83.819	0.746	1.552	-1.5534	0.746
83.93	0.748	1.554	-1.5555	0.748
84.04	0.751	1.556	-1.5575	0.751
84.145	0.753	1.558	-1.5595	0.753
84.252	0.755	1.559	-1.5607	0.755
84.364	0.757	1.561	-1.5627	0.757
84.475	0.76	1.563	-1.5647	0.76
84.58	0.762	1.565	-1.5667	0.762
84.694	0.764	1.566	-1.5677	0.764
84.802	0.766	1.569	-1.5701	0.766
84.91	0.769	1.571	-1.5721	0.769
85.019	0.771	1.573	-1.5742	0.771
85.126	0.772	1.574	-1.5751	0.772
85.235	0.775	1.576	-1.5774	0.775
85.349	0.777	1.578	-1.5794	0.777
85.454	0.78	1.58	-1.5814	0.78
85.565	0.781	1.581	-1.5823	0.781
85.678	0.783	1.583	-1.5844	0.783
85.781	0.786	1.585	-1.5867	0.786
85.892	0.788	1.587	-1.5888	0.788
86.003	0.789	1.588	-1.5897	0.789
86.111	0.791	1.59	-1.5917	0.791
86.224	0.794	1.592	-1.5937	0.794
86.327	0.796	1.595	-1.5961	0.796
86.439	0.798	1.596	-1.5971	0.798
86.55	0.8	1.598	-1.5991	0.8
86.658	0.803	1.6	-1.6011	0.803
86.829	0.805	1.602	-1.6034	0.805
86.94	0.808	1.604	-1.6058	0.808
87.048	0.811	1.606	-1.6076	0.811
87.156	0.813	1.608	-1.6098	0.813
87.269	0.815	1.609	-1.6107	0.815
87.375	0.817	1.611	-1.6128	0.817
87.486	0.82	1.613	-1.615	0.82
87.592	0.822	1.615	-1.617	0.822
87.706	0.824	1.616	-1.618	0.824
87.809	0.826	1.618	-1.62	0.826
87.923	0.829	1.621	-1.6224	0.829
88.028	0.832	1.623	-1.6244	0.832
88.139	0.833	1.624	-1.6253	0.833
88.251	0.835	1.626	-1.6275	0.835
88.356	0.837	1.628	-1.6294	0.837
88.464	0.84	1.63	-1.6317	0.84
88.578	0.841	1.631	-1.6327	0.841
88.686	0.844	1.633	-1.6346	0.844
88.792	0.846	1.635	-1.6366	0.846
88.903	0.849	1.638	-1.6391	0.849
89.015	0.85	1.639	-1.6401	0.85
89.123	0.853	1.64	-1.642	0.853
89.229	0.855	1.642	-1.644	0.855
89.338	0.857	1.644	-1.646	0.857
89.452	0.858	1.645	-1.647	0.858
89.56	0.861	1.648	-1.6494	0.861
89.668	0.863	1.65	-1.6514	0.863
89.774	0.866	1.652	-1.6534	0.866
89.885	0.867	1.653	-1.6544	0.867
89.998	0.869	1.655	-1.6567	0.869
90.106	0.872	1.657	-1.6587	0.872
90.211	0.874	1.659	-1.6607	0.874
90.325	0.875	1.66	-1.6617	0.875
90.435	0.878	1.662	-1.6637	0.878
90.545	0.88	1.665	-1.6661	0.88
90.65	0.883	1.666	-1.668	0.883
90.761	0.884	1.667	-1.669	0.884
90.869	0.886	1.669	-1.671	0.886
90.982	0.889	1.672	-1.6733	0.889
91.088	0.891	1.674	-1.6754	0.891
91.197	0.892	1.675	-1.6763	0.892
91.306	0.895	1.677	-1.6783	0.895
91.416	0.898	1.679	-1.6804	0.898
91.524	0.901	1.681	-1.6827	0.901
91.631	0.902	1.682	-1.6837	0.902
91.74	0.905	1.684	-1.6857	0.905
91.854	0.907	1.686	-1.6877	0.907
91.96	0.91	1.688	-1.6899	0.91
92.074	0.912	1.689	-1.6908	0.912
92.177	0.914	1.691	-1.6929	0.914
92.289	0.917	1.693	-1.695	0.917
92.396	0.92	1.695	-1.6969	0.92
92.507	0.921	1.696	-1.6979	0.921
92.62	0.924	1.699	-1.7004	0.924
92.723	0.927	1.701	-1.7023	0.927
92.834	0.929	1.703	-1.7043	0.929
92.945	0.93	1.704	-1.7053	0.93
93.053	0.933	1.706	-1.7076	0.933
93.159	0.935	1.708	-1.7097	0.935
93.27	0.937	1.71	-1.7116	0.937
93.383	0.938	1.711	-1.7126	0.938
93.491	0.941	1.713	-1.7149	0.941
93.599	0.943	1.715	-1.7169	0.943
93.707	0.945	1.717	-1.7189	0.945
93.821	0.946	1.718	-1.72	0.946
93.924	0.948	1.72	-1.722	0.948
94.035	0.951	1.723	-1.7243	0.951
94.144	0.953	1.725	-1.7263	0.953
94.251	0.954	1.726	-1.7273	0.954
94.366	0.956	1.728	-1.7293	0.956
94.472	0.958	1.73	-1.7313	0.958
94.581	0.961	1.732	-1.7336	0.961
94.692	0.962	1.733	-1.7346	0.962
94.802	0.964	1.735	-1.7366	0.964
94.912	0.966	1.737	-1.7386	0.966
95.017	0.969	1.739	-1.7409	0.969
95.128	0.97	1.74	-1.742	0.97
95.237	0.972	1.742	-1.7439	0.972
95.343	0.975	1.744	-1.7459	0.975
95.454	0.977	1.746	-1.748	0.977
95.566	0.978	1.748	-1.7492	0.978
95.674	0.98	1.75	-1.7512	0.98
95.78	0.982	1.752	-1.7532	0.982
95.891	0.984	1.754	-1.7552	0.984
96.005	0.986	1.755	-1.7562	0.986
96.108	0.988	1.757	-1.7586	0.988
96.219	0.99	1.759	-1.7605	0.99
96.327	0.992	1.761	-1.7625	0.992
96.436	0.993	1.762	-1.7637	0.993
96.549	0.996	1.764	-1.7656	0.996
96.657	0.998	1.766	-1.7679	0.998
96.763	1	1.768	-1.7699	1
96.874	1.002	1.769	-1.7708	1.002
96.987	1.004	1.771	-1.773	1.004
97.09	1.007	1.774	-1.7752	1.007
97.201	1.009	1.776	-1.7772	1.009
97.312	1.01	1.777	-1.7783	1.01
97.423	1.012	1.779	-1.7802	1.012
97.533	1.014	1.781	-1.7823	1.014
97.638	1.017	1.783	-1.7845	1.017
97.75	1.018	1.784	-1.7855	1.018
97.858	1.02	1.786	-1.7875	1.02
97.966	1.022	1.788	-1.7894	1.022
98.074	1.024	1.79	-1.7919	1.024
98.188	1.025	1.791	-1.7929	1.025
98.296	1.027	1.793	-1.7948	1.027
98.405	1.029	1.795	-1.7969	1.029
98.512	1.031	1.798	-1.7992	1.031
98.619	1.032	1.799	-1.8002	1.032
98.728	1.034	1.801	-1.8022	1.034
98.842	1.035	1.803	-1.8042	1.035
98.947	1.037	1.805	-1.8062	1.037
99.058	1.038	1.806	-1.8072	1.038
99.171	1.04	1.808	-1.8095	1.04
99.274	1.042	1.81	-1.8115	1.042
99.386	1.044	1.812	-1.8135	1.044
99.495	1.045	1.813	-1.8145	1.045
99.605	1.047	1.815	-1.8169	1.047
99.711	1.049	1.817	-1.8189	1.049
99.822	1.051	1.819	-1.8209	1.051
99.934	1.052	1.82	-1.8219	1.052
100.042	1.053	1.822	-1.8239	1.053
100.15	1.056	1.825	-1.8261	1.056
100.259	1.057	1.827	-1.8281	1.057
100.373	1.058	1.828	-1.8292	1.058
100.479	1.06	1.83	-1.8312	1.06
100.588	1.062	1.832	-1.8332	1.062
100.697	1.065	1.834	-1.8355	1.065
100.804	1.066	1.835	-1.8365	1.066
100.913	1.068	1.837	-1.8385	1.068
101.027	1.07	1.839	-1.8406	1.07
101.132	1.073	1.841	-1.8427	1.073
101.243	1.074	1.842	-1.8438	1.074
101.356	1.076	1.844	-1.8458	1.076
101.46	1.078	1.846	-1.8478	1.078
101.569	1.08	1.848	-1.8497	1.08
101.68	1.082	1.85	-1.8511	1.082
101.792	1.084	1.852	-1.8531	1.084
101.902	1.086	1.854	-1.8551	1.086
102.007	1.088	1.856	-1.8572	1.088
102.119	1.089	1.857	-1.8581	1.089
102.227	1.091	1.859	-1.8605	1.091
102.335	1.093	1.861	-1.8624	1.093
102.444	1.095	1.863	-1.8644	1.095
102.551	1.096	1.864	-1.8654	1.096
102.665	1.098	1.866	-1.8678	1.098
102.773	1.1	1.868	-1.8698	1.1
102.879	1.103	1.87	-1.8718	1.103
102.993	1.104	1.871	-1.8729	1.104
103.103	1.105	1.873	-1.8748	1.105
103.211	1.108	1.876	-1.8772	1.108
103.316	1.11	1.878	-1.8792	1.11
103.425	1.111	1.879	-1.8801	1.111
103.534	1.113	1.881	-1.8821	1.113
103.644	1.115	1.883	-1.8845	1.115
103.752	1.117	1.885	-1.8865	1.117
103.866	1.118	1.886	-1.8875	1.118
103.974	1.12	1.888	-1.8895	1.12
104.08	1.122	1.89	-1.8915	1.122
104.191	1.124	1.892	-1.8938	1.124
104.303	1.125	1.893	-1.8948	1.125
104.411	1.127	1.895	-1.8968	1.127
104.519	1.129	1.897	-1.8988	1.129
104.626	1.131	1.899	-1.9008	1.131
104.74	1.132	1.901	-1.9021	1.132
104.848	1.134	1.903	-1.9041	1.134
104.956	1.136	1.904	-1.906	1.136
105.065	1.138	1.906	-1.908	1.138
105.172	1.139	1.908	-1.9094	1.139
105.281	1.141	1.91	-1.9115	1.141
105.395	1.142	1.912	-1.9134	1.142
105.5	1.144	1.914	-1.9155	1.144
105.612	1.145	1.915	-1.9164	1.145
105.718	1.147	1.917	-1.9187	1.147
105.832	1.148	1.919	-1.9207	1.148
105.937	1.15	1.921	-1.9227	1.15
106.048	1.151	1.922	-1.9237	1.151
106.157	1.153	1.924	-1.9257	1.153
106.27	1.155	1.927	-1.9281	1.155
106.375	1.156	1.929	-1.9301	1.156
106.485	1.157	1.93	-1.9311	1.157
106.594	1.158	1.932	-1.9331	1.158
106.703	1.16	1.934	-1.9354	1.16
106.811	1.161	1.936	-1.9374	1.161
106.925	1.162	1.937	-1.9384	1.162
107.033	1.163	1.939	-1.9404	1.163
107.141	1.165	1.941	-1.9424	1.165
107.247	1.166	1.943	-1.9447	1.166
107.361	1.167	1.944	-1.9458	1.167
107.471	1.168	1.946	-1.9477	1.168
107.579	1.169	1.948	-1.9497	1.169
107.684	1.171	1.951	-1.9521	1.171
107.795	1.171	1.952	-1.9531	1.171
107.908	1.173	1.954	-1.9551	1.173
108.011	1.174	1.956	-1.9571	1.174
108.122	1.175	1.958	-1.9591	1.175
108.233	1.176	1.959	-1.9603	1.176
108.341	1.177	1.961	-1.9623	1.177
108.454	1.179	1.963	-1.9643	1.179
108.557	1.18	1.965	-1.9664	1.18
108.669	1.181	1.966	-1.9674	1.181
108.78	1.182	1.968	-1.9697	1.182
108.888	1.183	1.97	-1.9717	1.183
108.996	1.183	1.972	-1.9737	1.183
109.103	1.184	1.973	-1.9747	1.184
109.212	1.184	1.975	-1.9769	1.184
109.326	1.185	1.977	-1.9789	1.185
109.432	1.185	1.98	-1.9811	1.185
109.544	1.188	1.98	-1.982	1.188
109.65	1.189	1.982	-1.984	1.189
109.761	1.192	1.985	-1.9864	1.192
109.867	1.195	1.987	-1.9884	1.195
109.981	1.198	1.988	-1.9893	1.198
110.091	1.2	1.99	-1.9914	1.2
110.201	1.203	1.992	-1.9934	1.203
110.306	1.206	1.994	-1.9957	1.206
110.417	1.209	1.995	-1.9966	1.209
110.523	1.21	1.997	-1.9987	1.21
110.632	1.213	1.999	-2.0007	1.213
110.744	1.216	2.001	-2.003	1.216
110.853	1.219	2.002	-2.004	1.219
111.039	1.221	2.005	-2.007	1.221
111.151	1.224	2.008	-2.0091	1.224
111.261	1.227	2.01	-2.0113	1.227
111.366	1.23	2.012	-2.0133	1.23
111.478	1.231	2.013	-2.0143	1.231
111.586	1.235	2.015	-2.0163	1.235
111.696	1.238	2.017	-2.0183	1.238
111.804	1.242	2.019	-2.0206	1.242
111.911	1.243	2.02	-2.0216	1.243
112.025	1.247	2.022	-2.0236	1.247
112.133	1.25	2.024	-2.0256	1.25
112.238	1.254	2.026	-2.0276	1.254
112.348	1.255	2.027	-2.029	1.255
112.457	1.259	2.029	-2.031	1.259
112.569	1.262	2.031	-2.033	1.262
112.675	1.264	2.033	-2.035	1.264
112.79	1.267	2.035	-2.0363	1.267
112.893	1.27	2.037	-2.0383	1.27
113.017	1.273	2.039	-2.0403	1.273
113.128	1.274	2.041	-2.0423	1.274
113.238	1.278	2.043	-2.0446	1.278
113.348	1.281	2.044	-2.0457	1.281
113.46	1.284	2.046	-2.0476	1.284
113.565	1.286	2.048	-2.0497	1.286
113.673	1.289	2.05	-2.0517	1.289
113.786	1.292	2.051	-2.0526	1.292
113.897	1.295	2.053	-2.0549	1.295
114.005	1.297	2.055	-2.0569	1.297
114.11	1.3	2.057	-2.0589	1.3
114.22	1.303	2.058	-2.0599	1.303
114.331	1.307	2.061	-2.0623	1.307
114.442	1.308	2.063	-2.0643	1.308
114.548	1.311	2.065	-2.0663	1.311
114.662	1.314	2.066	-2.0673	1.314
114.77	1.317	2.068	-2.0693	1.317
114.878	1.319	2.07	-2.0715	1.319
114.986	1.322	2.072	-2.0736	1.322
115.097	1.325	2.073	-2.0746	1.325
115.207	1.328	2.075	-2.0765	1.328
115.317	1.329	2.077	-2.079	1.329
115.422	1.333	2.079	-2.0809	1.333
115.533	1.335	2.08	-2.0819	1.335
115.644	1.338	2.082	-2.0839	1.338
115.754	1.34	2.084	-2.0859	1.34
115.859	1.343	2.087	-2.0883	1.343
115.971	1.346	2.088	-2.0893	1.346
116.079	1.35	2.09	-2.0912	1.35
116.187	1.351	2.092	-2.0932	1.351
116.295	1.354	2.094	-2.0955	1.354
116.409	1.358	2.095	-2.0966	1.358
116.517	1.361	2.097	-2.0985	1.361
116.624	1.363	2.099	-2.1005	1.363
116.733	1.366	2.101	-2.1026	1.366
116.846	1.369	2.102	-2.1036	1.369
116.955	1.372	2.104	-2.1059	1.372
117.063	1.374	2.106	-2.1079	1.374
117.168	1.377	2.108	-2.11	1.377
117.279	1.38	2.109	-2.1109	1.38
117.392	1.384	2.112	-2.1132	1.384
117.495	1.386	2.114	-2.1151	1.386
117.606	1.389	2.116	-2.1173	1.389
117.719	1.393	2.117	-2.1182	1.393
117.829	1.396	2.119	-2.1206	1.396
117.939	1.398	2.121	-2.1225	1.398
118.044	1.401	2.123	-2.1246	1.401
118.156	1.405	2.124	-2.1255	1.405
118.264	1.408	2.126	-2.1276	1.408
118.372	1.41	2.128	-2.1298	1.41
118.48	1.414	2.13	-2.1319	1.414
118.589	1.417	2.131	-2.1329	1.417
118.7	1.42	2.133	-2.1349	1.42
118.811	1.422	2.136	-2.1372	1.422
118.917	1.425	2.138	-2.1392	1.425
119.031	1.429	2.139	-2.1402	1.429
119.139	1.432	2.141	-2.1422	1.432
119.247	1.433	2.143	-2.1443	1.433
119.355	1.437	2.145	-2.1465	1.437
119.466	1.441	2.146	-2.1475	1.441
119.576	1.444	2.148	-2.1495	1.444
119.686	1.445	2.15	-2.1515	1.445
119.789	1.449	2.152	-2.1534	1.449
119.903	1.452	2.153	-2.1549	1.452
120.011	1.456	2.155	-2.1569	1.456
120.184	1.457	2.158	-2.1595	1.457
120.292	1.461	2.16	-2.1615	1.461
120.403	1.465	2.162	-2.1635	1.465
120.508	1.468	2.164	-2.1655	1.468
120.622	1.47	2.165	-2.1665	1.47
120.728	1.473	2.167	-2.1688	1.473
120.839	1.476	2.169	-2.1709	1.476
120.945	1.48	2.171	-2.1729	1.48
121.059	1.482	2.172	-2.1738	1.482
121.162	1.486	2.175	-2.1761	1.486
121.276	1.489	2.177	-2.1782	1.489
121.381	1.492	2.179	-2.1801	1.492
121.492	1.494	2.18	-2.181	1.494
121.605	1.498	2.182	-2.1831	1.498
121.713	1.501	2.184	-2.1855	1.501
121.817	1.505	2.186	-2.1875	1.505
121.931	1.506	2.187	-2.1885	1.506
122.039	1.51	2.189	-2.1905	1.51
122.145	1.513	2.191	-2.1928	1.513
122.256	1.517	2.193	-2.1948	1.517
122.368	1.518	2.194	-2.1958	1.518
122.476	1.522	2.196	-2.1978	1.522
122.584	1.525	2.198	-2.1998	1.525
122.691	1.528	2.201	-2.2021	1.528
122.8	1.529	2.202	-2.2032	1.529
122.912	1.532	2.204	-2.2051	1.532
123.023	1.535	2.206	-2.2071	1.535
123.129	1.537	2.208	-2.2095	1.537
123.243	1.538	2.209	-2.2105	1.538
123.346	1.541	2.211	-2.2125	1.541
123.46	1.543	2.213	-2.2145	1.543
123.565	1.546	2.215	-2.2165	1.546
123.676	1.547	2.216	-2.2175	1.547
123.783	1.549	2.218	-2.2198	1.549
123.897	1.551	2.22	-2.2217	1.551
124.002	1.554	2.222	-2.2238	1.554
124.113	1.555	2.223	-2.2248	1.555
124.222	1.558	2.226	-2.2271	1.558
124.335	1.56	2.228	-2.2292	1.56
124.441	1.562	2.23	-2.2312	1.562
124.55	1.564	2.231	-2.2321	1.564
124.661	1.566	2.233	-2.2344	1.566
124.769	1.569	2.235	-2.2364	1.569
124.877	1.572	2.237	-2.2384	1.572
124.984	1.573	2.238	-2.2394	1.573
125.093	1.577	2.24	-2.2414	1.577
125.207	1.579	2.242	-2.2438	1.579
125.313	1.582	2.244	-2.2457	1.582
125.427	1.583	2.245	-2.2468	1.583
125.53	1.586	2.247	-2.2488	1.586
125.641	1.589	2.249	-2.2508	1.589
125.748	1.592	2.252	-2.2531	1.592
125.86	1.594	2.253	-2.2541	1.594
125.971	1.596	2.255	-2.2561	1.596
126.081	1.599	2.256	-2.258	1.599
126.186	1.602	2.259	-2.2604	1.602
126.297	1.605	2.26	-2.2614	1.605
126.406	1.607	2.262	-2.2634	1.607
126.519	1.61	2.264	-2.2654	1.61
126.625	1.613	2.266	-2.2678	1.613
126.734	1.615	2.267	-2.2687	1.615
126.844	1.617	2.269	-2.2707	1.617
126.952	1.619	2.271	-2.2727	1.619
127.061	1.622	2.273	-2.2747	1.622
127.174	1.623	2.274	-2.2757	1.623
127.277	1.626	2.276	-2.278	1.626
127.391	1.628	2.279	-2.2801	1.628
127.497	1.63	2.281	-2.2821	1.63
127.611	1.631	2.281	-2.283	1.631
127.714	1.634	2.284	-2.2854	1.634
127.825	1.637	2.286	-2.2874	1.637
127.932	1.639	2.288	-2.2894	1.639
128.046	1.641	2.289	-2.2903	1.641
128.156	1.643	2.291	-2.2924	1.643
128.266	1.646	2.293	-2.2947	1.646
128.371	1.649	2.295	-2.2967	1.649
128.482	1.65	2.296	-2.2977	1.65
128.59	1.652	2.298	-2.2997	1.652
128.696	1.655	2.301	-2.3021	1.655
128.809	1.658	2.303	-2.3041	1.658
128.915	1.659	2.304	-2.3051	1.659
129.029	1.661	2.305	-2.307	1.661
129.137	1.664	2.308	-2.3091	1.664
129.242	1.666	2.31	-2.3113	1.666
129.352	1.667	2.311	-2.3123	1.667
129.461	1.67	2.313	-2.3144	1.67
129.572	1.673	2.315	-2.3163	1.673
129.681	1.675	2.317	-2.3187	1.675
129.788	1.678	2.318	-2.3198	1.678
129.899	1.681	2.32	-2.3217	1.681
130.009	1.682	2.322	-2.3237	1.682
130.118	1.684	2.324	-2.3257	1.684
130.232	1.687	2.325	-2.3289	1.687
130.34	1.689	2.327	-2.3309	1.689
130.453	1.691	2.328	-2.3333	1.691
130.556	1.694	2.33	-2.3343	1.694
130.668	1.696	2.332	-2.3363	1.696
130.777	1.698	2.334	-2.3383	1.698
130.887	1.699	2.335	-2.3407	1.699
130.995	1.701	2.337	-2.3417	1.701
131.102	1.703	2.339	-2.3437	1.703
131.216	1.705	2.341	-2.3456	1.705
131.324	1.706	2.342	-2.3476	1.706
131.43	1.708	2.344	-2.3486	1.708
131.539	1.709	2.346	-2.351	1.709
131.648	1.711	2.348	-2.3529	1.711
131.762	1.712	2.35	-2.355	1.712
131.867	1.714	2.352	-2.3559	1.714
131.978	1.716	2.354	-2.3583	1.716
132.091	1.718	2.356	-2.3604	1.718
132.194	1.719	2.357	-2.3624	1.719
132.305	1.721	2.359	-2.3634	1.721
132.416	1.723	2.361	-2.3654	1.723
132.524	1.724	2.363	-2.3676	1.724
132.636	1.725	2.364	-2.3696	1.725
132.741	1.727	2.366	-2.3706	1.727
132.853	1.729	2.368	-2.3726	1.729
132.961	1.731	2.37	-2.375	1.731
133.072	1.731	2.371	-2.377	1.731
133.177	1.733	2.374	-2.378	1.733
133.291	1.734	2.376	-2.38	1.734
133.399	1.736	2.378	-2.382	1.736
133.508	1.737	2.379	-2.3843	1.737
133.617	1.738	2.381	-2.3852	1.738
133.724	1.74	2.383	-2.3872	1.74
133.838	1.742	2.385	-2.3893	1.742
133.945	1.742	2.386	-2.3912	1.742
134.051	1.744	2.388	-2.3926	1.744
134.165	1.745	2.39	-2.3946	1.745
134.275	1.747	2.392	-2.3966	1.747
134.385	1.747	2.393	-2.3986	1.747
134.49	1.749	2.395	-2.3996	1.749
134.601	1.75	2.397	-2.4019	1.75
134.709	1.752	2.399	-2.4038	1.752
134.817	1.752	2.4	-2.4058	1.752
134.928	1.754	2.402	-2.4069	1.754
135.037	1.755	2.404	-2.4093	1.755
135.148	1.756	2.406	-2.4112	1.756
135.256	1.757	2.408	-2.4132	1.757
135.364	1.758	2.41	-2.4143	1.758
135.471	1.759	2.412	-2.4166	1.759
135.58	1.76	2.414	-2.4186	1.76
135.694	1.761	2.415	-2.4206	1.761
135.8	1.762	2.417	-2.4216	1.762
135.912	1.763	2.419	-2.4236	1.763
136.022	1.764	2.421	-2.4259	1.764
136.13	1.765	2.422	-2.4279	1.765
136.235	1.766	2.424	-2.4288	1.766
136.349	1.768	2.426	-2.4309	1.768
136.459	1.769	2.429	-2.4329	1.769
136.569	1.77	2.43	-2.4352	1.77
136.672	1.77	2.431	-2.4362	1.77
136.783	1.772	2.434	-2.4383	1.772
136.891	1.773	2.436	-2.4403	1.773
137	1.773	2.437	-2.4425	1.773
137.112	1.774	2.439	-2.4435	1.774
137.221	1.775	2.441	-2.4455	1.775
137.332	1.775	2.443	-2.4475	1.775
137.44	1.776	2.444	-2.4495	1.776
137.548	1.776	2.446	-2.4509	1.776
137.66	1.776	2.448	-2.4528	1.776
137.768	1.777	2.45	-2.4549	1.777
137.875	1.777	2.451	-2.4569	1.777
137.984	1.777	2.453	-2.4579	1.777
138.091	1.777	2.455	-2.4601	1.777
138.207	1.778	2.457	-2.4622	1.778
138.312	1.778	2.459	-2.4642	1.778
138.421	1.779	2.461	-2.4652	1.779
138.532	1.779	2.463	-2.4671	1.779
138.637	1.78	2.465	-2.4695	1.78
138.752	1.781	2.466	-2.4716	1.781
138.857	1.781	2.468	-2.4726	1.781
138.967	1.782	2.47	-2.4745	1.782
139.079	1.782	2.472	-2.4768	1.782
139.189	1.783	2.473	-2.4788	1.783
139.294	1.783	2.475	-2.4798	1.783
139.405	1.784	2.477	-2.4818	1.784
139.516	1.785	2.479	-2.4838	1.785
139.626	1.786	2.48	-2.4863	1.786
139.731	1.786	2.482	-2.4872	1.786
139.843	1.788	2.485	-2.4892	1.788
139.951	1.789	2.487	-2.4912	1.789
140.059	1.79	2.488	-2.4935	1.79
140.167	1.791	2.49	-2.4945	1.791
140.281	1.792	2.492	-2.4965	1.792
140.389	1.793	2.494	-2.4985	1.793
140.497	1.795	2.495	-2.5005	1.795
140.603	1.795	2.497	-2.5015	1.795
140.717	1.796	2.5	-2.5038	1.796
140.827	1.798	2.502	-2.5058	1.798
140.933	1.799	2.504	-2.5078	1.799
141.041	1.799	2.505	-2.5088	1.799
141.151	1.8	2.507	-2.5112	1.8
141.264	1.8	2.509	-2.5132	1.8
141.367	1.801	2.511	-2.5152	1.801
141.478	1.801	2.512	-2.5162	1.801
141.589	1.801	2.514	-2.5185	1.801
141.698	1.792	2.517	-2.5205	1.792
141.804	1.766	2.519	-2.5223	1.766
141.913	1.743	2.52	-2.5235	1.743
142.022	1.731	2.522	-2.5255	1.731
142.136	1.727	2.524	-2.5278	1.727
142.244	1.72	2.526	-2.5299	1.72
142.352	1.714	2.527	-2.5309	1.714
142.459	1.709	2.529	-2.5328	1.709
142.573	1.707	2.531	-2.5348	1.707
142.681	1.702	2.533	-2.5371	1.702
142.789	1.695	2.534	-2.5381	1.695
142.896	1.689	2.536	-2.5401	1.689
143.011	1.685	2.538	-2.5431	1.685
143.182	1.678	2.541	-2.5451	1.678
143.292	1.671	2.542	-2.5471	1.671
143.397	1.663	2.544	-2.548	1.663
143.509	1.659	2.546	-2.5504	1.659
143.617	1.652	2.548	-2.5524	1.652
143.725	1.645	2.549	-2.5545	1.645
143.833	1.637	2.551	-2.5554	1.637
143.942	1.634	2.553	-2.5574	1.634
144.053	1.629	2.555	-2.5598	1.629
144.164	1.623	2.556	-2.5617	1.623
144.27	1.617	2.558	-2.5627	1.617
144.384	1.614	2.56	-2.5647	1.614
144.487	1.608	2.562	-2.5671	1.608
144.601	1.602	2.563	-2.5691	1.602
144.706	1.596	2.566	-2.5701	1.596
144.817	1.593	2.568	-2.5721	1.593
144.93	1.586	2.57	-2.5741	1.586
145.034	1.58	2.571	-2.5764	1.58
145.142	1.573	2.573	-2.5774	1.573
145.256	1.57	2.575	-2.5794	1.57
145.364	1.563	2.577	-2.5814	1.563
145.47	1.557	2.578	-2.5838	1.557
145.581	1.552	2.58	-2.5848	1.552
145.693	1.549	2.582	-2.5868	1.549
145.801	1.543	2.584	-2.5888	1.543
145.909	1.537	2.585	-2.5907	1.537
146.016	1.531	2.587	-2.5918	1.531
146.13	1.528	2.589	-2.5942	1.528
146.238	1.523	2.591	-2.5961	1.523
146.346	1.517	2.593	-2.598	1.517
146.455	1.511	2.595	-2.5991	1.511
146.562	1.508	2.597	-2.6013	1.508
146.671	1.502	2.599	-2.6034	1.502
146.785	1.496	2.6	-2.6053	1.496
146.89	1.49	2.602	-2.6064	1.49
147.001	1.487	2.604	-2.6087	1.487
147.108	1.481	2.606	-2.6107	1.481
147.222	1.475	2.607	-2.6127	1.475
147.327	1.469	2.609	-2.6137	1.469
147.438	1.465	2.611	-2.6157	1.465
147.547	1.46	2.613	-2.618	1.46
147.66	1.455	2.614	-2.62	1.455
147.763	1.45	2.616	-2.6209	1.45
147.875	1.447	2.619	-2.6231	1.447
147.986	1.44	2.621	-2.625	1.44
148.093	1.435	2.622	-2.6274	1.435
148.201	1.43	2.624	-2.6284	1.43
148.315	1.428	2.626	-2.6304	1.428
148.423	1.422	2.628	-2.6324	1.422
148.531	1.417	2.629	-2.6345	1.417
148.637	1.412	2.631	-2.6357	1.412
148.751	1.409	2.633	-2.6377	1.409
148.855	1.404	2.635	-2.6397	1.404
148.969	1.399	2.636	-2.6417	1.399
149.074	1.394	2.638	-2.6427	1.394
149.185	1.392	2.64	-2.645	1.392
149.298	1.388	2.643	-2.647	1.388
149.401	1.383	2.644	-2.6491	1.383
149.512	1.378	2.646	-2.6501	1.378
149.623	1.375	2.648	-2.6524	1.375
149.731	1.37	2.65	-2.6543	1.37
149.844	1.365	2.651	-2.6563	1.365
149.95	1.36	2.653	-2.6573	1.36
150.059	1.357	2.655	-2.6593	1.357
150.169	1.352	2.657	-2.6616	1.352
150.277	1.347	2.658	-2.6636	1.347
150.385	1.34	2.66	-2.6646	1.34
150.499	1.337	2.662	-2.6666	1.337
150.602	1.332	2.664	-2.669	1.332
150.716	1.326	2.665	-2.671	1.326
150.82	1.32	2.667	-2.672	1.32
150.931	1.317	2.67	-2.674	1.317
151.04	1.31	2.672	-2.676	1.31
151.151	1.304	2.673	-2.6783	1.304
151.26	1.297	2.675	-2.6793	1.297
151.371	1.294	2.677	-2.6813	1.294
151.481	1.287	2.679	-2.6833	1.287
151.591	1.28	2.68	-2.6856	1.28
151.696	1.274	2.682	-2.6867	1.274
151.807	1.271	2.684	-2.6887	1.271
151.917	1.266	2.686	-2.6907	1.266
152.023	1.26	2.687	-2.6927	1.26
152.133	1.255	2.689	-2.6939	1.255
152.245	1.252	2.691	-2.696	1.252
152.353	1.248	2.694	-2.698	1.248
152.459	1.242	2.694	-2.7	1.242
152.57	1.237	2.696	-2.701	1.237
152.684	1.236	2.699	-2.7034	1.236
152.787	1.232	2.701	-2.7053	1.232
152.901	1.228	2.702	-2.7073	1.228
153.007	1.223	2.704	-2.7083	1.223
153.116	1.221	2.706	-2.7103	1.221
153.229	1.218	2.708	-2.7125	1.218
153.337	1.214	2.709	-2.7145	1.214
153.442	1.211	2.711	-2.7156	1.211
153.556	1.21	2.713	-2.7176	1.21
153.666	1.207	2.715	-2.7199	1.207
153.776	1.204	2.716	-2.7219	1.204
153.88	1.201	2.718	-2.7229	1.201
153.991	1.199	2.721	-2.7249	1.199
154.1	1.196	2.722	-2.7269	1.196
154.212	1.193	2.724	-2.7293	1.193
154.317	1.19	2.725	-2.7303	1.19
154.429	1.189	2.728	-2.7323	1.189
154.537	1.185	2.73	-2.7342	1.185
154.643	1.185	2.731	-2.7366	1.185
154.754	1.185	2.733	-2.7375	1.185
154.863	1.184	2.735	-2.7395	1.184
154.974	1.184	2.737	-2.7416	1.184
155.082	1.184	2.738	-2.7436	1.184
155.189	1.184	2.74	-2.745	1.184
155.3	1.183	2.742	-2.747	1.183
155.413	1.183	2.745	-2.749	1.183
155.521	1.183	2.746	-2.751	1.183
155.626	1.182	2.748	-2.752	1.182
155.737	1.182	2.75	-2.7543	1.182
155.849	1.181	2.752	-2.7563	1.181
155.959	1.18	2.753	-2.7582	1.18
156.064	1.18	2.755	-2.7593	1.18
156.175	1.18	2.757	-2.7612	1.18
156.284	1.179	2.759	-2.7636	1.179
156.39	1.179	2.76	-2.7655	1.179
156.501	1.178	2.762	-2.7666	1.178
156.613	1.177	2.764	-2.7685	1.177
156.721	1.176	2.766	-2.7708	1.176
156.827	1.176	2.767	-2.7728	1.176
156.936	1.175	2.77	-2.7739	1.175
157.046	1.175	2.771	-2.7758	1.175
157.159	1.174	2.773	-2.7778	1.174
157.267	1.173	2.774	-2.7802	1.173
157.373	1.172	2.776	-2.7812	1.172
157.484	1.171	2.779	-2.7832	1.171
157.597	1.171	2.781	-2.7852	1.171
157.705	1.171	2.782	-2.7875	1.171
157.81	1.17	2.784	-2.7885	1.17
157.921	1.169	2.786	-2.7905	1.169
158.034	1.168	2.788	-2.7925	1.168
158.137	1.168	2.789	-2.7948	1.168
158.249	1.167	2.791	-2.7959	1.167
158.36	1.166	2.793	-2.7979	1.166
158.466	1.165	2.795	-2.7999	1.165
158.575	1.165	2.796	-2.8019	1.165
158.683	1.163	2.798	-2.8033	1.163
158.798	1.163	2.8	-2.8052	1.163
158.906	1.162	2.802	-2.8072	1.162
159.013	1.161	2.804	-2.8092	1.161
159.121	1.161	2.806	-2.8102	1.161
159.235	1.16	2.808	-2.8126	1.16
159.343	1.16	2.81	-2.8145	1.16
159.451	1.159	2.811	-2.8165	1.159
159.557	1.158	2.813	-2.8175	1.158
159.671	1.157	2.815	-2.8195	1.157
159.781	1.156	2.818	-2.8218	1.156
159.889	1.156	2.82	-2.8238	1.156
159.994	1.155	2.822	-2.8249	1.155
160.105	1.154	2.824	-2.8269	1.154
160.212	1.154	2.825	-2.8291	1.154
160.322	1.153	2.827	-2.8311	1.153
160.433	1.151	2.829	-2.8322	1.151
160.544	1.151	2.831	-2.8341	1.151
160.652	1.15	2.832	-2.8361	1.15
160.758	1.15	2.834	-2.8385	1.15
160.869	1.148	2.836	-2.8395	1.148
160.979	1.148	2.838	-2.8415	1.148
161.09	1.147	2.839	-2.8435	1.147
161.198	1.145	2.842	-2.8455	1.145
161.305	1.145	2.844	-2.8468	1.145
161.419	1.144	2.846	-2.8487	1.144
161.527	1.143	2.847	-2.8508	1.143
161.635	1.142	2.849	-2.8529	1.142
161.741	1.142	2.851	-2.8538	1.142
161.855	1.141	2.853	-2.8561	1.141
161.96	1.14	2.854	-2.8582	1.14
162.071	1.14	2.856	-2.8608	1.14
162.258	1.139	2.858	-2.8628	1.139
162.37	1.138	2.86	-2.8648	1.138
162.48	1.137	2.861	-2.8672	1.137
162.585	1.136	2.863	-2.8682	1.136
162.697	1.135	2.866	-2.8702	1.135
162.805	1.134	2.868	-2.8721	1.134
162.913	1.134	2.869	-2.8741	1.134
163.022	1.132	2.871	-2.8754	1.132
163.129	1.131	2.873	-2.8774	1.131
163.241	1.131	2.875	-2.8794	1.131
163.35	1.129	2.876	-2.8814	1.129
163.459	1.129	2.878	-2.8824	1.129
163.566	1.127	2.88	-2.8848	1.127
163.675	1.127	2.882	-2.8868	1.127
163.789	1.125	2.883	-2.8887	1.125
163.894	1.125	2.885	-2.8897	1.125
164.005	1.124	2.887	-2.8917	1.124
164.118	1.123	2.889	-2.8941	1.123
164.221	1.123	2.89	-2.8961	1.123
164.33	1.122	2.893	-2.8971	1.122
164.444	1.12	2.895	-2.8991	1.12
164.552	1.12	2.897	-2.9014	1.12
164.658	1.118	2.898	-2.9034	1.118
164.769	1.117	2.9	-2.9044	1.117
164.881	1.117	2.902	-2.9064	1.117
164.989	1.116	2.904	-2.9088	1.116
165.099	1.115	2.905	-2.9107	1.115
165.204	1.113	2.907	-2.9117	1.113
165.318	1.113	2.909	-2.9137	1.113
165.426	1.111	2.911	-2.9157	1.111
165.534	1.111	2.912	-2.9181	1.111
165.643	1.11	2.914	-2.9191	1.11
165.75	1.108	2.916	-2.9211	1.108
165.859	1.108	2.919	-2.9231	1.108
165.973	1.107	2.92	-2.9251	1.107
166.078	1.105	2.922	-2.9264	1.105
166.189	1.104	2.924	-2.9284	1.104
166.296	1.104	2.926	-2.9304	1.104
166.41	1.103	2.927	-2.9324	1.103
166.515	1.102	2.929	-2.9334	1.102
166.626	1.1	2.931	-2.9357	1.1
166.735	1.099	2.933	-2.9377	1.099
166.848	1.099	2.934	-2.9397	1.099
166.953	1.098	2.936	-2.9407	1.098
167.063	1.098	2.938	-2.9431	1.098
167.174	1.096	2.94	-2.945	1.096
167.282	1.095	2.941	-2.9471	1.095
167.391	1.095	2.944	-2.9481	1.095
167.497	1.093	2.946	-2.9501	1.093
167.611	1.093	2.948	-2.9523	1.093
167.719	1.091	2.949	-2.9543	1.091
167.825	1.091	2.951	-2.9553	1.091
167.939	1.09	2.953	-2.9573	1.09
168.044	1.089	2.955	-2.9594	1.089
168.155	1.089	2.956	-2.9618	1.089
168.261	1.088	2.958	-2.9627	1.088
168.373	1.087	2.96	-2.9647	1.087
168.487	1.086	2.962	-2.9668	1.086
168.59	1.084	2.963	-2.969	1.084
168.701	1.084	2.965	-2.97	1.084
168.812	1.082	2.968	-2.972	1.082
168.92	1.082	2.969	-2.974	1.082
169.033	1.08	2.971	-2.9764	1.08
169.138	1.08	2.973	-2.9774	1.08
169.25	1.078	2.975	-2.9793	1.078
169.359	1.078	2.977	-2.9814	1.078
169.467	1.076	2.978	-2.9834	1.076
169.575	1.075	2.98	-2.9843	1.075
169.682	1.074	2.982	-2.9867	1.074
169.791	1.073	2.984	-2.9887	1.073
169.905	1.073	2.985	-2.9906	1.073
170.011	1.072	2.987	-2.9916	1.072
170.125	1.07	2.989	-2.994	1.07
170.228	1.07	2.991	-2.996	1.07
170.339	1.068	2.993	-2.9979	1.068
170.446	1.067	2.995	-2.9989	1.067
170.557	1.066	2.997	-3.001	1.066
170.67	1.065	2.999	-3.0033	1.065
170.778	1.065	3	-3.0053	1.065
170.883	1.064	3.002	-3.0064	1.064
170.994	1.062	3.004	-3.0084	1.062
171.107	1.062	3.006	-3.0106	1.062
171.217	1.06	3.007	-3.0125	1.06
171.32	1.06	3.009	-3.0137	1.06
171.431	1.059	3.011	-3.0156	1.059
171.543	1.058	3.013	-3.0176	1.058
171.653	1.057	3.014	-3.02	1.057
171.758	1.057	3.016	-3.021	1.057
171.87	1.056	3.018	-3.023	1.056
171.978	1.055	3.021	-3.0251	1.055
172.084	1.053	3.022	-3.027	1.053
172.193	1.052	3.024	-3.0283	1.052
172.303	1.052	3.026	-3.0303	1.052
172.415	1.051	3.028	-3.0323	1.051
172.523	1.049	3.029	-3.0343	1.049
172.632	1.049	3.031	-3.0356	1.049
172.739	1.047	3.033	-3.0376	1.047
172.855	1.047	3.035	-3.0396	1.047
172.96	1.046	3.036	-3.0416	1.046
173.069	1.045	3.038	-3.0426	1.045
173.178	1.045	3.04	-3.0449	1.045
173.291	1.044	3.042	-3.0469	1.044
173.395	1.043	3.044	-3.0489	1.043
173.506	1.042	3.045	-3.0499	1.042
173.617	1.04	3.047	-3.0519	1.04
173.725	1.039	3.05	-3.0542	1.039
173.831	1.038	3.05	-3.0562	1.038
173.942	1.037	3.053	-3.0573	1.037
174.054	1.036	3.055	-3.0593	1.036
174.162	1.035	3.057	-3.0612	1.035
174.27	1.035	3.058	-3.0636	1.035
174.377	1.034	3.06	-3.0646	1.034
174.487	1.032	3.062	-3.0666	1.032
174.598	1.032	3.064	-3.0686	1.032
174.709	1.031	3.065	-3.071	1.031
174.815	1.03	3.067	-3.072	1.03
174.929	1.029	3.07	-3.0739	1.029
175.032	1.029	3.072	-3.0759	1.029
175.142	1.027	3.073	-3.078	1.027
175.251	1.027	3.075	-3.0793	1.027
175.362	1.025	3.077	-3.0812	1.025
175.475	1.025	3.079	-3.0833	1.025
175.578	1.024	3.08	-3.0853	1.024
175.689	1.023	3.082	-3.0866	1.023
175.8	1.022	3.084	-3.0885	1.022
175.911	1.021	3.086	-3.0905	1.021
176.021	1.02	3.087	-3.0926	1.02
176.126	1.018	3.089	-3.0935	1.018
176.237	1.018	3.091	-3.0959	1.018
176.348	1.017	3.093	-3.0979	1.017
176.455	1.017	3.094	-3.0999	1.017
176.563	1.016	3.097	-3.1009	1.016
176.67	1.014	3.099	-3.1032	1.014
176.784	1.014	3.101	-3.1052	1.014
176.892	1.013	3.102	-3.1071	1.013
176.998	1.012	3.104	-3.1082	1.012
177.112	1.012	3.106	-3.1102	1.012
177.221	1.01	3.108	-3.1126	1.01
177.329	1.01	3.109	-3.1146	1.01
177.437	1.009	3.111	-3.1156	1.009
177.546	1.009	3.113	-3.1176	1.009
177.659	1.007	3.115	-3.1196	1.007
177.768	1.006	3.116	-3.1218	1.006
177.873	1.004	3.118	-3.1229	1.004
177.984	1.004	3.12	-3.1248	1.004
178.095	1.004	3.122	-3.1268	1.004
178.204	1.003	3.123	-3.1292	1.003
178.309	1.002	3.125	-3.1302	1.002
178.417	1.001	3.127	-3.1322	1.001
178.529	1	3.13	-3.1342	1
178.64	0.999	3.131	-3.1362	0.999
178.745	0.998	3.133	-3.1372	0.998
178.859	0.997	3.135	-3.1395	0.997
178.967	0.996	3.137	-3.1415	0.996
179.075	0.996	3.138	-3.1435	0.996
179.184	0.994	3.14	-3.1445	0.994
179.296	0.993	3.142	-3.1468	0.993
179.406	0.992	3.144	-3.1488	0.992
179.514	0.991	3.145	-3.1509	0.991
179.619	0.99	3.147	-3.1518	0.99
179.73	0.989	3.149	-3.1542	0.989
179.843	0.988	3.151	-3.1562	0.988
179.946	0.988	3.153	-3.1582	0.988
180.057	0.986	3.155	-3.1592	0.986
180.168	0.986	3.157	-3.1612	0.986
180.279	0.984	3.159	-3.1635	0.984
180.389	0.984	3.16	-3.1655	0.984
180.492	0.983	3.162	-3.1665	0.983
180.601	0.982	3.164	-3.1685	0.982
180.715	0.981	3.166	-3.1705	0.981
180.823	0.98	3.167	-3.1728	0.98
180.931	0.98	3.169	-3.1739	0.98
181.038	0.978	3.171	-3.1758	0.978
181.152	0.978	3.173	-3.1778	0.978
181.261	0.977	3.174	-3.1802	0.977
181.367	0.975	3.176	-3.1812	0.975
181.48	0.975	3.179	-3.1832	0.975
181.584	0.972	3.181	-3.1852	0.972
181.698	0.972	3.182	-3.1871	0.972
181.803	0.971	3.184	-3.1885	0.971
181.914	0.97	3.186	-3.1905	0.97
182.027	0.969	3.188	-3.1924	0.969
182.13	0.967	3.189	-3.1945	0.967
182.239	0.966	3.191	-3.1958	0.966
182.353	0.964	3.193	-3.1977	0.964
182.461	0.964	3.195	-3.1997	0.964
182.572	0.962	3.196	-3.2017	0.962
182.677	0.961	3.198	-3.2027	0.961
182.789	0.96	3.2	-3.2047	0.96
182.897	0.96	3.202	-3.2071	0.96
183.008	0.958	3.204	-3.2091	0.958
183.113	0.958	3.206	-3.2101	0.958
183.227	0.956	3.208	-3.2121	0.956
183.334	0.954	3.21	-3.2145	0.954
183.445	0.954	3.211	-3.2165	0.954
183.552	0.953	3.213	-3.2175	0.953
183.659	0.951	3.215	-3.2194	0.951
183.768	0.951	3.217	-3.2218	0.951
183.882	0.948	3.218	-3.2238	0.948
183.987	0.947	3.22	-3.2247	0.947
184.098	0.946	3.222	-3.2268	0.946
184.211	0.946	3.224	-3.2288	0.946
184.319	0.945	3.225	-3.2311	0.945
184.424	0.943	3.227	-3.2322	0.943
184.535	0.943	3.229	-3.2342	0.943
184.645	0.941	3.232	-3.2361	0.941
184.751	0.94	3.233	-3.2384	0.94
184.862	0.938	3.235	-3.2394	0.938
184.974	0.937	3.237	-3.2414	0.937
185.082	0.937	3.239	-3.2434	0.937
185.19	0.936	3.24	-3.2454	0.936
185.299	0.935	3.242	-3.2468	0.935
185.406	0.933	3.244	-3.2488	0.933
185.515	0.933	3.246	-3.2507	0.933
185.629	0.931	3.247	-3.2527	0.931
185.735	0.931	3.249	-3.2537	0.931
185.849	0.93	3.251	-3.2561	0.93
185.953	0.929	3.253	-3.2579	0.929
186.064	0.929	3.255	-3.26	0.929
186.173	0.928	3.257	-3.2611	0.928
186.284	0.927	3.259	-3.263	0.927
186.394	0.926	3.261	-3.2654	0.926
186.504	0.924	3.262	-3.2674	0.924
186.608	0.924	3.264	-3.2684	0.924
186.719	0.922	3.266	-3.2703	0.922
186.831	0.921	3.268	-3.2724	0.921
186.941	0.921	3.269	-3.2747	0.921
187.046	0.921	3.271	-3.2756	0.921
187.158	0.92	3.273	-3.2777	0.92
187.266	0.919	3.275	-3.2797	0.919
187.375	0.917	3.276	-3.2821	0.917
187.483	0.916	3.278	-3.2831	0.916
187.591	0.915	3.281	-3.285	0.915
187.7	0.914	3.283	-3.2871	0.914
187.814	0.913	3.284	-3.2894	0.913
187.92	0.912	3.286	-3.2904	0.912
188.034	0.911	3.288	-3.2924	0.911
188.137	0.91	3.29	-3.2944	0.91
188.248	0.909	3.291	-3.2964	0.909
188.355	0.907	3.293	-3.2977	0.907
188.469	0.906	3.295	-3.2997	0.906
188.579	0.905	3.297	-3.3017	0.905
188.689	0.905	3.298	-3.3037	0.905
188.794	0.903	3.3	-3.3047	0.903
188.905	0.902	3.302	-3.3071	0.902
189.013	0.901	3.304	-3.309	0.901
189.119	0.9	3.305	-3.3111	0.9
189.23	0.899	3.308	-3.312	0.899
189.338	0.898	3.31	-3.3143	0.898
189.452	0.897	3.312	-3.3163	0.897
189.56	0.895	3.313	-3.3183	0.895
189.665	0.895	3.315	-3.3193	0.895
189.775	0.893	3.317	-3.3213	0.893
189.884	0.892	3.319	-3.3236	0.892
189.995	0.891	3.32	-3.3257	0.891
190.104	0.89	3.322	-3.3267	0.89
190.211	0.889	3.324	-3.3287	0.889
190.327	0.886	3.326	-3.3307	0.886
190.432	0.886	3.327	-3.333	0.886
190.541	0.885	3.329	-3.334	0.885
190.652	0.884	3.332	-3.336	0.884
190.762	0.883	3.334	-3.338	0.883
190.872	0.882	3.335	-3.3404	0.882
190.977	0.881	3.337	-3.3414	0.881
191.088	0.88	3.339	-3.3434	0.88
191.197	0.88	3.341	-3.3454	0.88
191.303	0.878	3.342	-3.3473	0.878
191.413	0.877	3.344	-3.3484	0.877
191.525	0.876	3.346	-3.3506	0.876
191.634	0.875	3.348	-3.3526	0.875
191.743	0.874	3.349	-3.3546	0.874
191.851	0.874	3.351	-3.3556	0.874
191.965	0.872	3.353	-3.3581	0.872
192.068	0.872	3.356	-3.36	0.872
192.179	0.87	3.358	-3.362	0.87
192.288	0.869	3.36	-3.363	0.869
192.401	0.869	3.361	-3.3653	0.869
192.511	0.867	3.363	-3.3672	0.867
192.614	0.867	3.365	-3.3693	0.867
192.723	0.866	3.367	-3.3703	0.866
192.834	0.866	3.368	-3.3723	0.866
192.947	0.865	3.371	-3.3746	0.865
193.05	0.864	3.373	-3.3766	0.864
193.161	0.863	3.375	-3.3776	0.863
193.272	0.863	3.376	-3.3796	0.863
193.383	0.861	3.378	-3.382	0.861
193.488	0.861	3.38	-3.384	0.861
193.596	0.861	3.382	-3.385	0.861
193.709	0.86	3.383	-3.387	0.86
193.82	0.859	3.385	-3.389	0.859
193.928	0.858	3.387	-3.3913	0.858
194.033	0.858	3.389	-3.3923	0.858
194.143	0.857	3.39	-3.3942	0.857
194.254	0.856	3.392	-3.3963	0.856
194.365	0.855	3.394	-3.3989	0.855
194.537	0.855	3.397	-3.4009	0.855
194.642	0.854	3.398	-3.4029	0.854
194.751	0.853	3.399	-3.4043	0.853
194.862	0.853	3.401	-3.4063	0.853
194.975	0.852	3.404	-3.4083	0.852
195.078	0.851	3.405	-3.4102	0.851
195.189	0.85	3.407	-3.4113	0.85
195.3	0.85	3.409	-3.4136	0.85
195.411	0.849	3.411	-3.4156	0.849
195.516	0.849	3.412	-3.4176	0.849
195.624	0.848	3.414	-3.4186	0.848
195.737	0.847	3.416	-3.4208	0.847
195.848	0.846	3.418	-3.4229	0.846
195.956	0.846	3.419	-3.4249	0.846
196.061	0.846	3.422	-3.4259	0.846
196.171	0.845	3.424	-3.4279	0.845
196.282	0.844	3.425	-3.4303	0.844
196.393	0.844	3.427	-3.4322	0.844
196.498	0.843	3.429	-3.4332	0.843
196.612	0.842	3.431	-3.4352	0.842
196.716	0.841	3.433	-3.4375	0.841
196.83	0.841	3.434	-3.4396	0.841
196.935	0.84	3.436	-3.4406	0.84
197.046	0.84	3.438	-3.4425	0.84
197.159	0.839	3.44	-3.4445	0.839
197.262	0.838	3.441	-3.447	0.838
197.373	0.837	3.443	-3.4478	0.837
197.483	0.837	3.445	-3.45	0.837
197.595	0.836	3.447	-3.452	0.836
197.704	0.835	3.448	-3.4542	0.835
197.81	0.835	3.45	-3.4552	0.835
197.922	0.834	3.452	-3.4572	0.834
198.03	0.833	3.455	-3.4592	0.833
198.138	0.833	3.456	-3.4612	0.833
198.246	0.832	3.458	-3.4625	0.832
198.36	0.832	3.46	-3.4646	0.832
198.463	0.831	3.462	-3.4666	0.831
198.577	0.83	3.463	-3.4685	0.83
198.683	0.829	3.465	-3.4696	0.829
198.796	0.829	3.467	-3.4719	0.829
198.906	0.828	3.469	-3.4739	0.828
199.014	0.827	3.47	-3.4758	0.827
199.119	0.826	3.472	-3.4768	0.826
199.23	0.826	3.474	-3.4792	0.826
199.343	0.825	3.476	-3.4811	0.825
199.446	0.824	3.477	-3.4832	0.824
199.557	0.824	3.48	-3.4842	0.824
199.668	0.822	3.482	-3.4862	0.822
199.777	0.822	3.484	-3.4885	0.822
199.883	0.821	3.485	-3.4905	0.821
199.994	0.821	3.487	-3.4915	0.821
200.106	0.82	3.489	-3.4935	0.82
200.214	0.819	3.491	-3.4955	0.819
200.322	0.817	3.492	-3.4979	0.817
200.43	0.816	3.494	-3.4988	0.816
200.543	0.815	3.496	-3.5008	0.815
200.651	0.813	3.498	-3.5028	0.813
200.761	0.812	3.499	-3.5052	0.812
200.866	0.811	3.501	-3.5062	0.811
200.98	0.811	3.504	-3.5082	0.811
201.09	0.808	3.506	-3.5102	0.808
201.198	0.808	3.507	-3.5122	0.808
201.303	0.805	3.509	-3.5135	0.805
201.414	0.805	3.511	-3.5154	0.805
201.526	0.803	3.513	-3.5175	0.803
201.633	0.801	3.514	-3.5195	0.801
201.739	0.8	3.516	-3.5205	0.8
201.853	0.8	3.518	-3.5228	0.8
201.963	0.798	3.52	-3.5248	0.798
202.073	0.797	3.521	-3.5268	0.797
202.178	0.797	3.523	-3.5278	0.797
202.289	0.796	3.525	-3.5298	0.796
202.397	0.794	3.527	-3.5321	0.794
202.51	0.794	3.528	-3.5341	0.794
202.616	0.792	3.531	-3.535	0.792
202.725	0.791	3.533	-3.5371	0.791
202.834	0.791	3.535	-3.5394	0.791
202.94	0.789	3.536	-3.5414	0.789
203.051	0.789	3.538	-3.5424	0.789
203.165	0.788	3.54	-3.5444	0.788
203.268	0.787	3.542	-3.5468	0.787
203.382	0.786	3.543	-3.5488	0.786
203.489	0.786	3.545	-3.5498	0.786
203.602	0.785	3.547	-3.5518	0.785
203.712	0.783	3.549	-3.5538	0.783
203.815	0.783	3.55	-3.5561	0.783
203.924	0.782	3.552	-3.557	0.782
204.038	0.781	3.555	-3.5591	0.781
204.148	0.781	3.557	-3.5611	0.781
204.258	0.781	3.558	-3.5635	0.781
204.363	0.78	3.56	-3.5645	0.78
204.474	0.779	3.562	-3.5665	0.779
204.582	0.778	3.564	-3.5685	0.778
204.695	0.777	3.565	-3.5705	0.777
204.798	0.777	3.567	-3.5715	0.777
204.91	0.777	3.569	-3.5737	0.777
205.021	0.776	3.571	-3.5758	0.776
205.129	0.775	3.572	-3.5778	0.775
205.234	0.775	3.574	-3.5788	0.775
205.344	0.774	3.576	-3.5811	0.774
205.453	0.773	3.578	-3.5831	0.773
205.562	0.773	3.579	-3.585	0.773
205.671	0.772	3.582	-3.5861	0.772
205.782	0.772	3.584	-3.5881	0.772
205.894	0.771	3.586	-3.5904	0.771
206.002	0.77	3.587	-3.5923	0.77
206.108	0.769	3.589	-3.5934	0.769
206.219	0.769	3.591	-3.5954	0.769
206.332	0.768	3.593	-3.5977	0.768
206.442	0.767	3.594	-3.5997	0.767
206.547	0.766	3.596	-3.6008	0.766
206.656	0.766	3.598	-3.6028	0.766
206.768	0.765	3.6	-3.6048	0.765
206.878	0.764	3.601	-3.607	0.764
206.983	0.764	3.603	-3.608	0.764
207.095	0.763	3.605	-3.61	0.763
207.203	0.763	3.608	-3.6119	0.763
207.309	0.762	3.609	-3.6145	0.762
207.42	0.762	3.611	-3.6154	0.762
207.534	0.761	3.613	-3.6174	0.761
207.64	0.76	3.615	-3.6194	0.76
207.748	0.76	3.616	-3.6214	0.76
207.855	0.759	3.618	-3.6224	0.759
207.97	0.758	3.62	-3.6248	0.758
208.08	0.757	3.622	-3.6267	0.757
208.185	0.757	3.623	-3.6287	0.757
208.294	0.757	3.625	-3.6297	0.757
208.405	0.756	3.627	-3.632	0.756
208.515	0.755	3.629	-3.634	0.755
208.625	0.755	3.63	-3.636	0.755
208.73	0.754	3.633	-3.637	0.754
208.838	0.754	3.635	-3.639	0.754
208.95	0.753	3.637	-3.6414	0.753
209.056	0.753	3.638	-3.6434	0.753
209.167	0.751	3.64	-3.6444	0.751
209.279	0.751	3.642	-3.6464	0.751
209.387	0.75	3.644	-3.6484	0.75
209.495	0.75	3.645	-3.6506	0.75
209.603	0.749	3.647	-3.6516	0.749
209.717	0.749	3.649	-3.6537	0.749
209.825	0.748	3.651	-3.6556	0.748
209.932	0.748	3.652	-3.6581	0.748
210.041	0.747	3.654	-3.659	0.747
210.148	0.746	3.657	-3.661	0.746
210.257	0.746	3.659	-3.663	0.746
210.371	0.745	3.66	-3.6651	0.745
210.476	0.745	3.662	-3.6662	0.745
210.587	0.745	3.664	-3.6683	0.745
210.699	0.744	3.666	-3.6704	0.744
210.809	0.743	3.667	-3.6723	0.743
210.913	0.743	3.669	-3.6733	0.743
211.024	0.742	3.671	-3.6757	0.742
211.136	0.742	3.673	-3.6777	0.742
211.246	0.741	3.674	-3.6797	0.741
211.351	0.74	3.676	-3.6807	0.74
211.463	0.74	3.678	-3.6829	0.74
211.571	0.74	3.68	-3.685	0.74
211.68	0.739	3.682	-3.687	0.739
211.788	0.738	3.684	-3.6879	0.738
211.901	0.738	3.686	-3.6899	0.738
212.008	0.738	3.688	-3.6923	0.738
212.116	0.737	3.689	-3.6943	0.737
212.225	0.737	3.691	-3.6953	0.737
212.332	0.737	3.693	-3.6973	0.737
212.441	0.736	3.695	-3.6997	0.736
212.555	0.735	3.696	-3.7017	0.735
212.66	0.734	3.698	-3.7027	0.734
212.771	0.734	3.7	-3.7046	0.734
212.884	0.733	3.702	-3.7069	0.733
212.988	0.732	3.703	-3.7089	0.732
213.096	0.731	3.705	-3.7099	0.731
213.21	0.731	3.708	-3.712	0.731
213.318	0.73	3.71	-3.714	0.73
213.424	0.729	3.71	-3.7163	0.729
213.535	0.729	3.713	-3.7173	0.729
213.647	0.728	3.715	-3.7193	0.728
213.755	0.728	3.717	-3.7212	0.728
213.863	0.727	3.718	-3.7234	0.727
213.972	0.727	3.72	-3.7246	0.727
214.079	0.726	3.722	-3.7266	0.726
214.193	0.725	3.724	-3.7286	0.725
214.301	0.725	3.725	-3.7306	0.725
214.407	0.724	3.728	-3.7316	0.724
214.521	0.723	3.73	-3.7339	0.723
214.631	0.723	3.731	-3.7359	0.723
214.737	0.722	3.732	-3.738	0.722
214.846	0.721	3.735	-3.739	0.721
214.956	0.72	3.737	-3.7413	0.72
215.062	0.72	3.738	-3.7432	0.72
215.172	0.719	3.74	-3.7452	0.719
215.28	0.719	3.742	-3.7462	0.719
215.394	0.718	3.744	-3.7482	0.718
215.502	0.718	3.745	-3.7506	0.718
215.608	0.717	3.747	-3.7526	0.717
[truncated: 621 more rows]
