# Supplementary material for: Research on the Mechanical Properties of EPS Lightweight Soil Mixed with Fly Ash
Source: Polymers (Basel). 2024 Dec 18;16(24):3517. doi: 10.3390/polym16243517 (PMC11678610; doi:10.3390/polym16243517)
Supplement: Supplementary file 1 [file polymers-16-03517-s001.zip › polymers-3283519-supplementary-final/raw data/EPS0.5%,curing agent content 15%,replace proportion 60%.xls]

## Sheet: Sheet1
试件批号	1
钢号	1
试验日期	2023/12/9
试验人	XDD
试件形状
尺寸(mm)	39.1
So(mm^2)	1200.73
标距倍率
Lo(mm)	80
引伸计标距	50
Lu(mm)
A(%)	/
断面尺寸
Su(mm^2)
Z(%)	/
Fm(kN)	1.15
Rm(MPa)
FeH(kN)	1.61
ReH(MPa)
FeL(kN)	0.89
ReL(MPa)
Fp(kN)	1.22
Rp(MPa)
Ft(kN)	0.09
Rt(MPa)
E(GPa)	0.02
屈强比	1
强屈比	1
At(%)	/
Agt(%)	10.5
时间(秒)	力(kN)	变形(mm)	位移(mm)	扩展
0	0	0	-0.0004	0
0.123	0	0	-0.0012	0
0.233	0	0	-0.0016	0
0.345	0.001	0.002	-0.0028	0.001
0.455	0.003	0.007	-0.0042	0.003
0.56	0.005	0.013	-0.0064	0.005
0.672	0.005	0.017	-0.0074	0.005
0.78	0.007	0.02	-0.0098	0.007
0.886	0.009	0.024	-0.0124	0.009
0.998	0.012	0.029	-0.0159	0.012
1.11	0.013	0.034	-0.0175	0.013
1.218	0.015	0.036	-0.021	0.015
1.326	0.016	0.04	-0.025	0.016
1.432	0.018	0.045	-0.0291	0.018
1.543	0.019	0.049	-0.0321	0.019
1.656	0.021	0.052	-0.0367	0.021
1.764	0.022	0.056	-0.0418	0.022
1.869	0.024	0.06	-0.0469	0.024
1.981	0.025	0.064	-0.0496	0.025
2.092	0.026	0.066	-0.0559	0.026
2.197	0.028	0.07	-0.061	0.028
2.308	0.029	0.074	-0.0662	0.029
2.419	0.03	0.078	-0.0689	0.03
2.527	0.031	0.08	-0.0738	0.031
2.633	0.032	0.085	-0.0797	0.032
2.744	0.033	0.088	-0.0845	0.033
2.856	0.034	0.092	-0.087	0.034
2.964	0.034	0.094	-0.0917	0.034
3.073	0.036	0.098	-0.0972	0.036
3.181	0.037	0.102	-0.1018	0.037
3.295	0.037	0.105	-0.1041	0.037
3.398	0.038	0.107	-0.1086	0.038
3.509	0.039	0.11	-0.113	0.039
3.618	0.04	0.114	-0.1182	0.04
3.725	0.041	0.118	-0.1206	0.041
3.841	0.042	0.12	-0.1249	0.042
3.946	0.043	0.123	-0.1292	0.043
4.053	0.044	0.126	-0.1334	0.044
4.164	0.044	0.13	-0.1361	0.044
4.277	0.046	0.132	-0.1403	0.046
4.387	0.047	0.135	-0.1444	0.047
4.492	0.048	0.138	-0.1485	0.048
4.603	0.049	0.142	-0.151	0.049
4.711	0.05	0.144	-0.155	0.05
4.817	0.052	0.147	-0.1588	0.052
4.928	0.053	0.15	-0.1627	0.053
5.04	0.054	0.153	-0.1646	0.054
5.148	0.055	0.155	-0.1691	0.055
5.258	0.056	0.158	-0.1728	0.056
5.363	0.057	0.161	-0.1766	0.057
5.473	0.058	0.164	-0.1782	0.058
5.582	0.059	0.166	-0.1827	0.059
5.693	0.059	0.169	-0.1862	0.059
5.802	0.06	0.172	-0.1898	0.06
5.909	0.061	0.175	-0.1916	0.061
6.018	0.061	0.177	-0.195	0.061
6.13	0.062	0.179	-0.199	0.062
6.239	0.063	0.183	-0.2026	0.063
6.348	0.063	0.186	-0.2043	0.063
6.461	0.064	0.187	-0.2076	0.064
6.564	0.065	0.19	-0.2108	0.065
6.675	0.066	0.193	-0.2147	0.066
6.786	0.067	0.196	-0.2164	0.067
6.897	0.068	0.197	-0.2196	0.068
7.007	0.069	0.2	-0.2229	0.069
7.111	0.07	0.203	-0.2266	0.07
7.223	0.071	0.206	-0.2282	0.071
7.334	0.072	0.207	-0.2315	0.072
7.442	0.073	0.21	-0.2345	0.073
7.548	0.074	0.213	-0.2376	0.074
7.657	0.075	0.215	-0.2395	0.075
7.768	0.076	0.217	-0.2428	0.076
7.879	0.077	0.22	-0.2459	0.077
7.985	0.078	0.222	-0.2488	0.078
8.099	0.078	0.225	-0.2502	0.078
8.207	0.079	0.226	-0.2537	0.079
8.316	0.08	0.229	-0.2567	0.08
8.421	0.081	0.232	-0.2596	0.081
8.532	0.081	0.234	-0.261	0.081
8.645	0.082	0.235	-0.2639	0.082
8.748	0.083	0.238	-0.2672	0.083
8.859	0.083	0.241	-0.2701	0.083
8.97	0.084	0.243	-0.2716	0.084
9.079	0.084	0.245	-0.2743	0.084
9.191	0.085	0.247	-0.2776	0.085
9.294	0.085	0.25	-0.2804	0.085
9.409	0.085	0.252	-0.2817	0.085
9.517	0.086	0.254	-0.2846	0.086
9.625	0.086	0.256	-0.2873	0.086
9.733	0.087	0.259	-0.2905	0.087
9.84	0.088	0.261	-0.2917	0.088
9.954	0.088	0.263	-0.2945	0.088
10.062	0.09	0.265	-0.2972	0.09
10.168	0.091	0.268	-0.2998	0.091
10.282	0.091	0.27	-0.3015	0.091
10.386	0.092	0.271	-0.3042	0.092
10.5	0.093	0.274	-0.3067	0.093
10.605	0.094	0.276	-0.3093	0.094
10.716	0.095	0.279	-0.3106	0.095
10.829	0.096	0.28	-0.3137	0.096
10.932	0.097	0.282	-0.3162	0.097
11.043	0.097	0.285	-0.3188	0.097
11.151	0.098	0.287	-0.32	0.098
11.263	0.099	0.289	-0.323	0.099
11.374	0.1	0.291	-0.3254	0.1
11.479	0.101	0.293	-0.328	0.101
11.591	0.102	0.295	-0.3291	0.102
11.699	0.103	0.297	-0.3317	0.103
11.81	0.104	0.299	-0.3346	0.104
11.915	0.105	0.302	-0.337	0.105
12.029	0.106	0.304	-0.3382	0.106
12.137	0.107	0.305	-0.3407	0.107
12.245	0.108	0.308	-0.3436	0.108
12.354	0.109	0.31	-0.346	0.109
12.461	0.11	0.312	-0.3471	0.11
12.57	0.111	0.313	-0.3496	0.111
12.684	0.112	0.315	-0.3524	0.112
12.789	0.113	0.318	-0.3547	0.113
12.9	0.114	0.32	-0.3559	0.114
13.013	0.115	0.321	-0.3583	0.115
13.116	0.116	0.324	-0.3607	0.116
13.226	0.117	0.326	-0.3634	0.117
13.337	0.118	0.328	-0.3646	0.118
13.447	0.119	0.329	-0.367	0.119
13.553	0.119	0.332	-0.3693	0.119
13.664	0.12	0.334	-0.3719	0.12
13.776	0.121	0.336	-0.3731	0.121
13.884	0.121	0.338	-0.3753	0.121
13.992	0.122	0.34	-0.3777	0.122
14.1	0.123	0.342	-0.38	0.123
14.213	0.123	0.344	-0.3812	0.123
14.321	0.124	0.345	-0.3838	0.124
14.429	0.124	0.348	-0.3861	0.124
14.538	0.125	0.35	-0.3883	0.125
14.645	0.126	0.352	-0.3894	0.126
14.754	0.127	0.353	-0.3921	0.127
14.868	0.128	0.356	-0.3945	0.128
14.973	0.129	0.358	-0.3966	0.129
15.084	0.129	0.36	-0.3978	0.129
15.191	0.131	0.361	-0.4	0.131
15.305	0.132	0.363	-0.4025	0.132
15.41	0.133	0.366	-0.4049	0.133
15.521	0.133	0.368	-0.4059	0.133
15.63	0.134	0.369	-0.4081	0.134
15.743	0.135	0.371	-0.4108	0.135
15.848	0.136	0.373	-0.4129	0.136
15.96	0.136	0.376	-0.414	0.136
16.068	0.137	0.377	-0.4162	0.137
16.176	0.138	0.379	-0.4185	0.138
16.285	0.139	0.381	-0.421	0.139
16.392	0.14	0.383	-0.4221	0.14
16.506	0.14	0.384	-0.4243	0.14
16.614	0.141	0.387	-0.4265	0.141
16.72	0.142	0.389	-0.4286	0.142
16.834	0.143	0.391	-0.43	0.143
16.944	0.143	0.392	-0.4322	0.143
17.052	0.144	0.394	-0.4344	0.144
17.157	0.145	0.396	-0.4365	0.145
17.268	0.146	0.399	-0.4375	0.146
17.381	0.147	0.4	-0.4401	0.147
17.489	0.148	0.402	-0.4423	0.148
17.594	0.149	0.404	-0.4444	0.149
17.706	0.149	0.406	-0.4454	0.149
17.815	0.15	0.407	-0.448	0.15
17.928	0.151	0.409	-0.4501	0.151
18.034	0.152	0.412	-0.4523	0.152
18.143	0.153	0.414	-0.4533	0.153
18.249	0.154	0.415	-0.4554	0.154
18.358	0.154	0.417	-0.458	0.154
18.47	0.155	0.419	-0.4602	0.155
18.577	0.156	0.421	-0.4611	0.156
18.686	0.157	0.422	-0.4633	0.157
18.8	0.158	0.425	-0.4657	0.158
18.906	0.159	0.427	-0.4679	0.159
19.02	0.159	0.429	-0.4689	0.159
19.123	0.16	0.43	-0.471	0.16
19.234	0.161	0.432	-0.473	0.161
19.341	0.162	0.434	-0.4756	0.162
19.453	0.162	0.436	-0.4766	0.162
19.566	0.163	0.437	-0.4786	0.163
19.669	0.164	0.439	-0.4808	0.164
19.78	0.165	0.441	-0.4831	0.165
19.891	0.166	0.444	-0.4842	0.166
19.999	0.167	0.445	-0.4863	0.167
20.112	0.168	0.447	-0.4884	0.168
20.216	0.169	0.449	-0.4905	0.169
20.327	0.169	0.451	-0.4916	0.169
20.438	0.17	0.452	-0.4939	0.17
20.545	0.171	0.454	-0.4961	0.171
20.653	0.172	0.457	-0.4981	0.172
20.767	0.172	0.459	-0.4992	0.172
20.87	0.173	0.46	-0.5016	0.173
20.984	0.174	0.462	-0.5037	0.174
21.09	0.175	0.464	-0.5057	0.175
21.204	0.176	0.466	-0.5068	0.176
21.312	0.176	0.467	-0.5092	0.176
21.42	0.177	0.469	-0.5113	0.177
21.525	0.178	0.472	-0.5134	0.178
21.639	0.179	0.473	-0.5144	0.179
21.749	0.179	0.475	-0.5164	0.179
21.859	0.18	0.477	-0.5189	0.18
21.964	0.181	0.479	-0.5209	0.181
22.075	0.182	0.481	-0.522	0.182
22.183	0.182	0.482	-0.524	0.182
22.289	0.183	0.484	-0.526	0.183
22.402	0.184	0.486	-0.5284	0.184
22.511	0.185	0.488	-0.5295	0.185
22.622	0.185	0.489	-0.5315	0.185
22.73	0.186	0.491	-0.5335	0.186
22.835	0.186	0.494	-0.5356	0.186
22.945	0.187	0.496	-0.537	0.187
23.054	0.188	0.497	-0.539	0.188
23.165	0.188	0.499	-0.541	0.188
23.272	0.189	0.501	-0.5431	0.189
23.387	0.19	0.503	-0.5445	0.19
23.492	0.19	0.505	-0.5465	0.19
23.603	0.191	0.507	-0.5486	0.191
23.709	0.192	0.508	-0.5506	0.192
23.82	0.193	0.511	-0.5516	0.193
23.933	0.194	0.513	-0.554	0.194
24.043	0.195	0.515	-0.5561	0.195
24.148	0.196	0.516	-0.558	0.196
24.259	0.197	0.518	-0.5591	0.197
24.367	0.198	0.52	-0.5612	0.198
24.473	0.199	0.522	-0.5636	0.199
24.583	0.2	0.523	-0.5655	0.2
24.695	0.201	0.525	-0.5666	0.201
24.806	0.202	0.527	-0.5686	0.202
24.914	0.202	0.53	-0.571	0.202
25.019	0.203	0.531	-0.573	0.203
25.129	0.204	0.533	-0.574	0.204
25.238	0.205	0.535	-0.576	0.205
25.347	0.206	0.537	-0.5781	0.206
25.456	0.207	0.538	-0.5805	0.207
25.565	0.208	0.54	-0.5815	0.208
25.674	0.209	0.542	-0.5834	0.209
25.788	0.21	0.544	-0.5856	0.21
25.927	0.211	0.545	-0.5879	0.211
26.033	0.212	0.547	-0.5899	0.212
26.144	0.213	0.549	-0.5919	0.213
26.256	0.214	0.551	-0.5929	0.214
26.361	0.215	0.552	-0.5953	0.215
26.47	0.216	0.555	-0.5973	0.216
26.579	0.217	0.557	-0.5993	0.217
26.688	0.218	0.559	-0.6003	0.218
26.802	0.219	0.56	-0.6023	0.219
26.91	0.22	0.562	-0.6047	0.22
27.018	0.221	0.564	-0.6067	0.221
27.125	0.222	0.566	-0.6078	0.222
27.239	0.223	0.567	-0.6097	0.223
27.348	0.224	0.569	-0.6119	0.224
27.453	0.225	0.572	-0.6142	0.225
27.567	0.226	0.574	-0.6151	0.226
27.676	0.227	0.575	-0.6172	0.227
27.784	0.227	0.577	-0.6191	0.227
27.892	0.228	0.579	-0.6216	0.228
28.003	0.229	0.581	-0.6226	0.229
28.113	0.229	0.582	-0.6246	0.229
28.223	0.23	0.584	-0.6266	0.23
28.326	0.231	0.586	-0.6286	0.231
28.438	0.232	0.588	-0.6297	0.232
28.55	0.232	0.589	-0.632	0.232
28.654	0.233	0.591	-0.6339	0.233
28.765	0.234	0.593	-0.6359	0.234
28.877	0.235	0.595	-0.637	0.235
28.985	0.235	0.597	-0.6394	0.235
29.093	0.236	0.599	-0.6414	0.236
29.201	0.237	0.601	-0.6434	0.237
29.315	0.237	0.603	-0.6444	0.237
29.421	0.238	0.604	-0.6464	0.238
29.532	0.239	0.606	-0.6486	0.239
29.639	0.239	0.608	-0.6507	0.239
29.746	0.24	0.61	-0.6517	0.24
29.855	0.241	0.611	-0.6537	0.241
29.969	0.241	0.613	-0.6561	0.241
30.074	0.242	0.615	-0.6581	0.242
30.185	0.242	0.617	-0.6591	0.242
30.298	0.243	0.618	-0.6611	0.243
30.406	0.244	0.62	-0.6632	0.244
30.51	0.244	0.623	-0.6655	0.244
30.622	0.245	0.625	-0.6665	0.245
30.731	0.246	0.626	-0.6685	0.246
30.844	0.247	0.628	-0.6705	0.247
30.949	0.247	0.63	-0.6729	0.247
31.061	0.248	0.632	-0.6738	0.248
31.169	0.249	0.633	-0.6759	0.249
31.277	0.25	0.635	-0.6779	0.25
31.386	0.25	0.637	-0.6799	0.25
31.498	0.251	0.639	-0.6812	0.251
31.602	0.252	0.64	-0.6832	0.252
31.716	0.253	0.642	-0.6853	0.253
31.822	0.254	0.644	-0.6872	0.254
31.936	0.255	0.647	-0.6882	0.255
32.039	0.255	0.648	-0.6906	0.255
32.153	0.256	0.65	-0.6926	0.256
32.258	0.257	0.652	-0.6947	0.257
32.369	0.258	0.654	-0.6956	0.258
32.481	0.258	0.655	-0.6976	0.258
32.591	0.259	0.657	-0.6999	0.259
32.696	0.26	0.659	-0.7019	0.26
32.807	0.26	0.661	-0.7028	0.26
32.915	0.261	0.662	-0.7049	0.261
33.028	0.262	0.665	-0.7073	0.262
33.133	0.263	0.666	-0.7093	0.263
33.245	0.264	0.669	-0.7103	0.264
33.353	0.265	0.669	-0.7123	0.265
33.459	0.266	0.672	-0.7143	0.266
33.57	0.266	0.674	-0.7166	0.266
33.682	0.267	0.676	-0.7176	0.267
33.79	0.268	0.677	-0.7196	0.268
33.898	0.269	0.679	-0.7216	0.269
34.004	0.27	0.681	-0.724	0.27
34.115	0.271	0.683	-0.725	0.271
34.228	0.271	0.684	-0.727	0.271
34.336	0.272	0.686	-0.7289	0.272
34.441	0.273	0.688	-0.7311	0.273
34.555	0.274	0.691	-0.7323	0.274
34.665	0.275	0.691	-0.7343	0.275
34.775	0.275	0.693	-0.7363	0.275
34.88	0.276	0.695	-0.7383	0.276
34.991	0.277	0.697	-0.7394	0.277
35.099	0.277	0.699	-0.7416	0.277
35.213	0.278	0.701	-0.7437	0.278
35.319	0.279	0.703	-0.7457	0.279
35.425	0.28	0.705	-0.7467	0.28
35.537	0.28	0.706	-0.7491	0.28
35.643	0.281	0.708	-0.751	0.281
35.755	0.282	0.71	-0.7531	0.282
35.862	0.283	0.712	-0.754	0.283
35.971	0.284	0.713	-0.7563	0.284
36.085	0.285	0.716	-0.7584	0.285
36.191	0.285	0.718	-0.7604	0.285
36.305	0.286	0.72	-0.7613	0.286
36.408	0.287	0.721	-0.7634	0.287
36.52	0.288	0.723	-0.7657	0.288
36.626	0.288	0.725	-0.7677	0.288
36.74	0.289	0.727	-0.7687	0.289
36.85	0.29	0.728	-0.7707	0.29
36.96	0.29	0.73	-0.7728	0.29
37.065	0.291	0.732	-0.7751	0.291
37.176	0.292	0.734	-0.776	0.292
37.284	0.292	0.735	-0.778	0.292
37.397	0.293	0.737	-0.78	0.293
37.5	0.294	0.739	-0.782	0.294
37.612	0.295	0.742	-0.7833	0.295
37.721	0.296	0.743	-0.7855	0.296
37.827	0.297	0.745	-0.7875	0.297
37.938	0.297	0.747	-0.7894	0.297
38.052	0.298	0.749	-0.7904	0.298
38.155	0.299	0.75	-0.7927	0.299
38.266	0.3	0.752	-0.7947	0.3
38.375	0.301	0.754	-0.7968	0.301
38.488	0.302	0.756	-0.7977	0.302
38.596	0.303	0.757	-0.8001	0.303
38.701	0.303	0.759	-0.8021	0.303
38.81	0.304	0.761	-0.8041	0.304
38.921	0.304	0.763	-0.8051	0.304
39.034	0.305	0.764	-0.8071	0.305
39.144	0.306	0.767	-0.8094	0.306
39.249	0.306	0.768	-0.8112	0.306
39.36	0.307	0.77	-0.8123	0.307
39.468	0.307	0.772	-0.8143	0.307
39.575	0.308	0.773	-0.8167	0.308
39.687	0.308	0.776	-0.8187	0.308
39.796	0.309	0.778	-0.8197	0.309
39.907	0.31	0.779	-0.8217	0.31
40.015	0.311	0.781	-0.8237	0.311
40.12	0.311	0.783	-0.826	0.311
40.23	0.312	0.785	-0.827	0.312
40.339	0.313	0.786	-0.829	0.313
40.45	0.314	0.788	-0.831	0.314
40.558	0.315	0.79	-0.8334	0.315
40.672	0.316	0.793	-0.8343	0.316
40.78	0.317	0.793	-0.8364	0.317
40.888	0.318	0.795	-0.8383	0.318
40.994	0.318	0.798	-0.8404	0.318
41.105	0.319	0.8	-0.8415	0.319
41.218	0.32	0.801	-0.8438	0.32
41.328	0.321	0.803	-0.8458	0.321
41.433	0.322	0.805	-0.8477	0.322
41.543	0.322	0.807	-0.8487	0.322
41.654	0.323	0.808	-0.8511	0.323
41.764	0.324	0.81	-0.853	0.324
41.869	0.325	0.812	-0.855	0.325
41.981	0.326	0.814	-0.8561	0.326
42.089	0.327	0.815	-0.858	0.327
42.197	0.328	0.818	-0.8604	0.328
42.305	0.328	0.82	-0.8624	0.328
42.419	0.329	0.821	-0.8634	0.329
42.523	0.33	0.822	-0.8653	0.33
42.634	0.331	0.825	-0.8677	0.331
42.743	0.331	0.827	-0.8696	0.331
42.856	0.332	0.829	-0.8707	0.332
42.959	0.333	0.83	-0.8727	0.333
43.073	0.334	0.832	-0.875	0.334
43.178	0.335	0.834	-0.8771	0.335
43.289	0.336	0.836	-0.878	0.336
43.402	0.337	0.837	-0.88	0.337
43.505	0.338	0.839	-0.8821	0.338
43.619	0.338	0.841	-0.8844	0.338
43.726	0.339	0.843	-0.8853	0.339
43.836	0.34	0.844	-0.8873	0.34
43.942	0.341	0.846	-0.8893	0.341
44.053	0.341	0.848	-0.8913	0.341
44.165	0.342	0.851	-0.8926	0.342
44.273	0.343	0.852	-0.8946	0.343
44.381	0.343	0.854	-0.8967	0.343
44.489	0.344	0.856	-0.8987	0.344
44.603	0.345	0.858	-0.8997	0.345
44.709	0.345	0.859	-0.902	0.345
44.818	0.346	0.861	-0.904	0.346
44.927	0.346	0.863	-0.906	0.346
45.034	0.347	0.865	-0.9069	0.347
45.143	0.348	0.866	-0.9094	0.348
45.257	0.348	0.868	-0.9114	0.348
45.362	0.349	0.871	-0.9133	0.349
45.473	0.35	0.872	-0.9143	0.35
45.585	0.35	0.873	-0.9163	0.35
45.695	0.351	0.876	-0.9187	0.351
45.798	0.351	0.878	-0.9207	0.351
45.912	0.352	0.88	-0.9217	0.352
46.02	0.353	0.881	-0.9237	0.353
46.126	0.354	0.883	-0.926	0.354
46.237	0.355	0.885	-0.9279	0.355
46.349	0.356	0.887	-0.929	0.356
46.457	0.357	0.888	-0.931	0.357
46.565	0.358	0.89	-0.9329	0.358
46.672	0.359	0.892	-0.9353	0.359
46.786	0.36	0.894	-0.9364	0.36
46.893	0.361	0.895	-0.9384	0.361
47.004	0.362	0.897	-0.9404	0.362
47.11	0.363	0.899	-0.9424	0.363
47.224	0.364	0.902	-0.9436	0.364
47.327	0.365	0.903	-0.9456	0.365
47.441	0.366	0.905	-0.9476	0.366
47.546	0.367	0.907	-0.9497	0.367
47.655	0.368	0.909	-0.951	0.368
47.764	0.369	0.91	-0.953	0.369
47.874	0.37	0.912	-0.9551	0.37
47.982	0.371	0.914	-0.957	0.371
48.096	0.372	0.916	-0.958	0.372
48.204	0.373	0.917	-0.9603	0.373
48.31	0.374	0.919	-0.9623	0.374
48.421	0.375	0.921	-0.9643	0.375
48.533	0.376	0.923	-0.9653	0.376
48.64	0.378	0.924	-0.9673	0.378
48.75	0.379	0.927	-0.9696	0.379
48.858	0.38	0.929	-0.9716	0.38
48.965	0.381	0.931	-0.9727	0.381
49.079	0.383	0.932	-0.9746	0.383
49.187	0.384	0.934	-0.9769	0.384
49.293	0.385	0.936	-0.9789	0.385
49.407	0.386	0.938	-0.9799	0.386
49.517	0.388	0.939	-0.9819	0.388
49.62	0.389	0.941	-0.9839	0.389
49.729	0.39	0.943	-0.9862	0.39
49.843	0.391	0.945	-0.9872	0.391
49.948	0.393	0.946	-0.9893	0.393
50.062	0.394	0.948	-0.9912	0.394
50.167	0.395	0.95	-0.9933	0.395
50.278	0.396	0.953	-0.9946	0.396
50.387	0.398	0.954	-0.9966	0.398
50.5	0.4	0.956	-0.9986	0.4
50.605	0.4	0.958	-1.0006	0.4
50.715	0.402	0.96	-1.0016	0.402
50.826	0.404	0.961	-1.0039	0.404
50.933	0.406	0.963	-1.006	0.406
51.041	0.407	0.965	-1.0079	0.407
51.155	0.409	0.967	-1.0089	0.409
51.263	0.41	0.968	-1.0112	0.41
51.371	0.411	0.97	-1.0133	0.411
51.477	0.412	0.972	-1.0153	0.412
51.591	0.414	0.974	-1.0163	0.414
51.695	0.415	0.975	-1.0186	0.415
51.809	0.416	0.978	-1.0206	0.416
51.913	0.418	0.98	-1.0226	0.418
52.027	0.42	0.982	-1.0236	0.42
52.137	0.42	0.983	-1.0255	0.42
52.247	0.422	0.985	-1.0279	0.422
52.352	0.424	0.987	-1.0299	0.424
52.463	0.426	0.989	-1.0309	0.426
52.571	0.427	0.99	-1.0329	0.427
52.684	0.429	0.992	-1.0349	0.429
52.789	0.43	0.994	-1.0372	0.43
52.897	0.432	0.996	-1.0382	0.432
53.011	0.433	0.997	-1.0402	0.433
53.119	0.435	0.999	-1.0421	0.435
53.227	0.437	1.002	-1.0446	0.437
53.334	0.438	1.004	-1.0455	0.438
53.443	0.439	1.006	-1.0477	0.439
53.557	0.441	1.008	-1.0495	0.441
53.663	0.443	1.009	-1.0516	0.443
53.776	0.444	1.011	-1.0525	0.444
53.886	0.445	1.013	-1.0548	0.445
53.991	0.447	1.016	-1.0569	0.447
54.1	0.448	1.017	-1.0589	0.448
54.211	0.45	1.019	-1.0598	0.45
54.321	0.451	1.021	-1.0622	0.451
54.431	0.453	1.023	-1.0643	0.453
54.536	0.454	1.024	-1.0662	0.454
54.647	0.456	1.026	-1.0672	0.456
54.754	0.457	1.028	-1.0692	0.457
54.863	0.459	1.03	-1.0716	0.459
54.972	0.461	1.031	-1.0736	0.461
55.084	0.463	1.033	-1.0746	0.463
55.195	0.464	1.035	-1.0765	0.464
55.303	0.466	1.037	-1.0789	0.466
55.411	0.467	1.038	-1.0809	0.467
55.518	0.469	1.041	-1.0819	0.469
55.627	0.471	1.043	-1.0838	0.471
55.741	0.473	1.045	-1.0862	0.473
55.914	0.475	1.046	-1.0885	0.475
56.019	0.477	1.048	-1.0905	0.477
56.128	0.478	1.05	-1.0929	0.478
56.239	0.48	1.052	-1.0939	0.48
56.349	0.482	1.053	-1.0958	0.482
56.459	0.484	1.055	-1.0978	0.484
56.564	0.485	1.057	-1.1002	0.485
56.675	0.487	1.059	-1.1012	0.487
56.784	0.49	1.06	-1.1032	0.49
56.896	0.492	1.062	-1.1051	0.492
57	0.493	1.064	-1.1071	0.493
57.112	0.496	1.067	-1.1085	0.496
57.223	0.498	1.068	-1.1104	0.498
57.331	0.5	1.07	-1.1125	0.5
57.436	0.502	1.072	-1.1146	0.502
57.551	0.504	1.074	-1.1159	0.504
57.659	0.507	1.076	-1.1179	0.507
57.767	0.509	1.078	-1.1199	0.509
57.873	0.511	1.08	-1.1219	0.511
57.988	0.513	1.081	-1.1229	0.513
58.096	0.516	1.083	-1.1251	0.516
58.204	0.519	1.085	-1.1272	0.519
58.31	0.52	1.087	-1.1292	0.52
58.424	0.523	1.088	-1.1301	0.523
58.534	0.525	1.09	-1.1321	0.525
58.642	0.528	1.093	-1.1345	0.528
58.747	0.53	1.095	-1.1365	0.53
58.858	0.532	1.096	-1.1375	0.532
58.971	0.535	1.098	-1.1395	0.535
59.08	0.538	1.1	-1.1415	0.538
59.185	0.539	1.102	-1.1438	0.539
59.296	0.542	1.103	-1.1447	0.542
59.407	0.545	1.105	-1.1468	0.545
59.517	0.548	1.107	-1.1487	0.548
59.622	0.549	1.109	-1.1511	0.549
59.734	0.553	1.11	-1.1521	0.553
59.842	0.556	1.112	-1.1541	0.556
59.952	0.559	1.114	-1.1562	0.559
60.057	0.562	1.116	-1.1581	0.562
60.213	0.565	1.117	-1.1604	0.565
60.323	0.569	1.119	-1.1624	0.569
60.434	0.572	1.121	-1.1644	0.572
60.545	0.574	1.124	-1.1654	0.574
60.653	0.577	1.125	-1.1678	0.577
60.759	0.58	1.127	-1.1698	0.58
60.868	0.583	1.129	-1.1718	0.583
60.983	0.585	1.131	-1.1728	0.585
61.09	0.588	1.132	-1.1748	0.588
61.198	0.591	1.134	-1.1771	0.591
61.306	0.595	1.136	-1.1791	0.595
61.42	0.597	1.138	-1.1801	0.597
61.528	0.6	1.139	-1.1821	0.6
61.636	0.603	1.141	-1.1844	0.603
61.742	0.607	1.144	-1.1864	0.607
61.857	0.609	1.146	-1.1874	0.609
61.965	0.612	1.147	-1.1894	0.612
62.072	0.615	1.149	-1.1914	0.615
62.181	0.618	1.151	-1.1937	0.618
62.292	0.62	1.153	-1.1948	0.62
62.402	0.623	1.154	-1.1967	0.623
62.512	0.626	1.156	-1.1987	0.626
62.617	0.629	1.158	-1.201	0.629
62.728	0.63	1.16	-1.202	0.63
62.837	0.634	1.161	-1.204	0.634
62.948	0.636	1.163	-1.206	0.636
63.053	0.639	1.165	-1.2081	0.639
63.165	0.641	1.167	-1.2094	0.641
63.273	0.644	1.169	-1.2115	0.644
63.384	0.647	1.17	-1.2134	0.647
63.489	0.65	1.172	-1.2154	0.65
63.603	0.651	1.175	-1.2164	0.651
63.711	0.654	1.176	-1.2187	0.654
63.817	0.657	1.178	-1.2207	0.657
63.926	0.66	1.18	-1.2227	0.66
64.04	0.661	1.182	-1.2237	0.661
64.149	0.664	1.183	-1.2257	0.664
64.257	0.667	1.185	-1.2281	0.667
64.365	0.67	1.187	-1.2301	0.67
64.476	0.672	1.189	-1.2311	0.672
64.586	0.675	1.19	-1.2331	0.675
64.696	0.677	1.192	-1.2353	0.677
64.801	0.681	1.194	-1.2374	0.681
64.911	0.682	1.196	-1.2384	0.682
65.021	0.685	1.197	-1.2404	0.685
65.132	0.688	1.199	-1.2424	0.688
65.237	0.691	1.202	-1.2446	0.691
65.349	0.692	1.204	-1.2457	0.692
65.457	0.696	1.205	-1.2476	0.696
65.568	0.699	1.207	-1.2497	0.699
65.673	0.701	1.209	-1.252	0.701
65.787	0.703	1.211	-1.2531	0.703
65.894	0.706	1.212	-1.255	0.706
66.005	0.709	1.214	-1.257	0.709
66.112	0.712	1.216	-1.2593	0.712
66.219	0.713	1.218	-1.2603	0.713
66.328	0.716	1.219	-1.2623	0.716
66.442	0.719	1.221	-1.2643	0.719
66.547	0.722	1.223	-1.2663	0.722
66.658	0.723	1.225	-1.2673	0.723
66.771	0.726	1.227	-1.2696	0.726
66.879	0.729	1.229	-1.2717	0.729
66.984	0.731	1.231	-1.2737	0.731
67.092	0.733	1.233	-1.2746	0.733
67.204	0.735	1.234	-1.2767	0.735
67.317	0.738	1.236	-1.279	0.738
67.422	0.741	1.238	-1.281	0.741
67.534	0.742	1.24	-1.282	0.742
67.642	0.745	1.241	-1.284	0.745
67.75	0.747	1.243	-1.2864	0.747
67.858	0.751	1.245	-1.2883	0.751
67.966	0.752	1.247	-1.2894	0.752
68.08	0.755	1.248	-1.2914	0.755
68.189	0.757	1.25	-1.2937	0.757
68.295	0.76	1.253	-1.2956	0.76
68.409	0.762	1.255	-1.2967	0.762
68.512	0.764	1.256	-1.2986	0.764
68.626	0.767	1.258	-1.3006	0.767
68.731	0.769	1.26	-1.303	0.769
68.842	0.77	1.262	-1.3039	0.77
68.949	0.773	1.263	-1.306	0.773
69.063	0.775	1.265	-1.308	0.775
69.167	0.777	1.267	-1.31	0.777
69.278	0.778	1.269	-1.3113	0.778
69.39	0.78	1.27	-1.3132	0.78
69.5	0.782	1.272	-1.3152	0.782
69.605	0.784	1.274	-1.3172	0.784
69.717	0.785	1.277	-1.3182	0.785
69.825	0.787	1.278	-1.3206	0.787
69.934	0.79	1.28	-1.3226	0.79
70.043	0.792	1.282	-1.3246	0.792
70.156	0.793	1.284	-1.3256	0.793
70.264	0.795	1.285	-1.3279	0.795
70.372	0.797	1.287	-1.33	0.797
70.478	0.799	1.289	-1.332	0.799
70.589	0.8	1.291	-1.3329	0.8
70.702	0.803	1.292	-1.3349	0.803
70.81	0.805	1.294	-1.3373	0.805
70.915	0.807	1.296	-1.3393	0.807
71.027	0.809	1.298	-1.3403	0.809
71.138	0.812	1.299	-1.3423	0.812
71.248	0.813	1.301	-1.3442	0.813
71.353	0.815	1.304	-1.3466	0.815
71.464	0.817	1.306	-1.3477	0.817
71.573	0.82	1.307	-1.3496	0.82
71.686	0.821	1.309	-1.3516	0.821
71.792	0.823	1.311	-1.3539	0.823
71.901	0.825	1.313	-1.3549	0.825
72.01	0.827	1.314	-1.3569	0.827
72.119	0.828	1.316	-1.3589	0.828
72.228	0.831	1.318	-1.3612	0.831
72.335	0.833	1.32	-1.3623	0.833
72.444	0.835	1.321	-1.3643	0.835
72.558	0.836	1.323	-1.3662	0.836
72.663	0.838	1.325	-1.3682	0.838
72.777	0.84	1.328	-1.3692	0.84
72.887	0.842	1.329	-1.3715	0.842
72.992	0.843	1.331	-1.3735	0.843
73.099	0.845	1.333	-1.3756	0.845
73.211	0.847	1.335	-1.3766	0.847
73.317	0.849	1.336	-1.3789	0.849
73.432	0.85	1.338	-1.381	0.85
73.537	0.852	1.34	-1.3828	0.852
73.648	0.855	1.342	-1.3839	0.855
73.757	0.857	1.343	-1.386	0.857
73.863	0.858	1.345	-1.3882	0.858
73.973	0.86	1.347	-1.3902	0.86
74.085	0.862	1.349	-1.3912	0.862
74.191	0.864	1.35	-1.3932	0.864
74.3	0.865	1.353	-1.3955	0.865
74.411	0.867	1.355	-1.3975	0.867
74.525	0.869	1.357	-1.3985	0.869
74.628	0.871	1.358	-1.4006	0.871
74.739	0.872	1.36	-1.4026	0.872
74.848	0.874	1.362	-1.4049	0.874
74.955	0.876	1.364	-1.4059	0.876
75.066	0.877	1.365	-1.4079	0.877
75.177	0.879	1.367	-1.4099	0.879
75.283	0.88	1.369	-1.4122	0.88
75.394	0.882	1.371	-1.4132	0.882
75.507	0.884	1.372	-1.4152	0.884
75.617	0.884	1.374	-1.4172	0.884
75.722	0.886	1.376	-1.4192	0.886
75.833	0.888	1.379	-1.4205	0.888
75.941	0.889	1.38	-1.4225	0.889
76.053	0.89	1.382	-1.4245	0.89
76.157	0.892	1.384	-1.4266	0.892
76.269	0.893	1.386	-1.4275	0.893
76.38	0.895	1.387	-1.4298	0.895
76.488	0.896	1.389	-1.4318	0.896
76.593	0.898	1.391	-1.4339	0.898
76.703	0.899	1.393	-1.4348	0.899
76.812	0.901	1.394	-1.4371	0.901
76.923	0.902	1.396	-1.4392	0.902
77.03	0.904	1.398	-1.4413	0.904
77.144	0.905	1.4	-1.4422	0.905
77.254	0.907	1.401	-1.4442	0.907
77.362	0.908	1.404	-1.4464	0.908
77.467	0.909	1.406	-1.4485	0.909
77.578	0.911	1.407	-1.4494	0.911
77.691	0.913	1.409	-1.4515	0.913
77.794	0.913	1.411	-1.4535	0.913
77.905	0.915	1.413	-1.456	0.915
78.013	0.916	1.415	-1.4568	0.916
78.125	0.918	1.416	-1.4589	0.918
78.231	0.919	1.418	-1.4608	0.919
78.34	0.92	1.42	-1.4631	0.92
78.455	0.922	1.422	-1.4641	0.922
78.563	0.923	1.423	-1.4661	0.923
78.671	0.924	1.425	-1.4681	0.924
78.779	0.926	1.427	-1.4701	0.926
78.886	0.928	1.43	-1.4715	0.928
79	0.929	1.431	-1.4735	0.929
79.107	0.93	1.433	-1.4755	0.93
79.214	0.932	1.435	-1.4774	0.932
79.329	0.933	1.437	-1.4785	0.933
79.432	0.935	1.438	-1.4808	0.935
79.546	0.935	1.44	-1.4828	0.935
79.651	0.937	1.443	-1.4848	0.937
79.762	0.938	1.445	-1.4858	0.938
79.875	0.939	1.447	-1.4881	0.939
79.978	0.94	1.449	-1.4901	0.94
80.088	0.941	1.45	-1.492	0.941
80.199	0.943	1.452	-1.4931	0.943
80.309	0.944	1.454	-1.4951	0.944
80.415	0.945	1.456	-1.4974	0.945
80.526	0.946	1.457	-1.4995	0.946
80.638	0.947	1.459	-1.5005	0.947
80.746	0.949	1.461	-1.5025	0.949
80.854	0.949	1.464	-1.5045	0.949
80.962	0.95	1.465	-1.5068	0.95
81.076	0.952	1.466	-1.5077	0.952
81.182	0.953	1.469	-1.5098	0.953
81.289	0.954	1.471	-1.5118	0.954
81.398	0.955	1.472	-1.5141	0.955
81.512	0.956	1.474	-1.5151	0.956
81.622	0.957	1.476	-1.5171	0.957
81.73	0.957	1.478	-1.5191	0.957
81.835	0.958	1.479	-1.5211	0.958
81.946	0.96	1.481	-1.5223	0.96
82.059	0.961	1.483	-1.5244	0.961
82.245	0.961	1.485	-1.5271	0.961
82.353	0.962	1.486	-1.5294	0.962
82.461	0.964	1.488	-1.5314	0.964
82.57	0.965	1.49	-1.5334	0.965
82.677	0.965	1.492	-1.5344	0.965
82.786	0.966	1.494	-1.5368	0.966
82.9	0.968	1.496	-1.5387	0.968
83.005	0.969	1.498	-1.5407	0.969
83.117	0.969	1.5	-1.5418	0.969
83.223	0.97	1.501	-1.5437	0.97
83.338	0.971	1.503	-1.546	0.971
83.443	0.972	1.505	-1.5481	0.972
83.554	0.972	1.507	-1.5491	0.972
83.665	0.973	1.508	-1.551	0.973
83.775	0.974	1.51	-1.5534	0.974
83.88	0.975	1.512	-1.5554	0.975
83.992	0.975	1.515	-1.5564	0.975
84.097	0.976	1.515	-1.5584	0.976
84.208	0.977	1.518	-1.5604	0.977
84.316	0.978	1.52	-1.5627	0.978
84.43	0.979	1.522	-1.5637	0.979
84.538	0.979	1.523	-1.5657	0.979
84.646	0.98	1.525	-1.5677	0.98
84.752	0.981	1.527	-1.5697	0.981
84.866	0.982	1.529	-1.571	0.982
84.976	0.983	1.53	-1.573	0.983
85.084	0.983	1.532	-1.575	0.983
85.188	0.984	1.534	-1.577	0.984
85.302	0.985	1.536	-1.5783	0.985
85.407	0.985	1.537	-1.5804	0.985
85.521	0.986	1.539	-1.5824	0.986
85.626	0.986	1.541	-1.5844	0.986
85.737	0.986	1.543	-1.5854	0.986
85.846	0.987	1.544	-1.5876	0.987
85.959	0.987	1.547	-1.5896	0.987
86.064	0.988	1.549	-1.5916	0.988
86.174	0.988	1.551	-1.5928	0.988
86.283	0.988	1.552	-1.5946	0.988
86.392	0.988	1.554	-1.597	0.988
86.5	0.989	1.556	-1.5991	0.989
86.614	0.989	1.558	-1.6	0.989
86.722	0.989	1.559	-1.6021	0.989
86.83	0.99	1.561	-1.6044	0.99
86.936	0.99	1.563	-1.6063	0.99
87.05	0.99	1.565	-1.6074	0.99
87.159	0.991	1.566	-1.6093	0.991
87.268	0.991	1.568	-1.6113	0.991
87.372	0.992	1.571	-1.6137	0.992
87.486	0.992	1.573	-1.6147	0.992
87.596	0.993	1.574	-1.6167	0.993
87.707	0.993	1.576	-1.6187	0.993
87.812	0.994	1.578	-1.6209	0.994
87.923	0.994	1.58	-1.6219	0.994
88.031	0.994	1.581	-1.6239	0.994
88.144	0.995	1.583	-1.6259	0.995
88.247	0.995	1.585	-1.6279	0.995
88.359	0.995	1.587	-1.6289	0.995
88.468	0.996	1.588	-1.6313	0.996
88.579	0.996	1.59	-1.6333	0.996
88.684	0.997	1.592	-1.6353	0.997
88.796	0.997	1.594	-1.6363	0.997
88.907	0.998	1.596	-1.6386	0.998
89.015	0.998	1.598	-1.6406	0.998
89.12	0.999	1.6	-1.6426	0.999
89.23	0.999	1.602	-1.6436	0.999
89.342	0.999	1.603	-1.6456	0.999
89.452	1	1.605	-1.648	1
89.558	1	1.607	-1.6499	1
89.672	1	1.609	-1.651	1
89.782	1.001	1.61	-1.653	1.001
89.887	1.006	1.612	-1.6553	1.006
89.996	1.011	1.614	-1.6573	1.011
90.107	1.015	1.616	-1.6584	1.015
90.218	1.018	1.617	-1.6604	1.018
90.327	1.019	1.619	-1.6623	1.019
90.433	1.02	1.622	-1.6646	1.02
90.544	1.02	1.624	-1.6656	1.02
90.652	1.021	1.625	-1.6676	1.021
90.758	1.022	1.627	-1.6696	1.022
90.869	1.023	1.629	-1.672	1.023
90.981	1.023	1.631	-1.673	1.023
91.089	1.024	1.632	-1.675	1.024
91.195	1.025	1.634	-1.6769	1.025
91.304	1.026	1.636	-1.679	1.026
91.414	1.027	1.638	-1.6802	1.027
91.526	1.028	1.639	-1.6821	1.028
91.634	1.028	1.641	-1.6842	1.028
91.743	1.029	1.643	-1.6863	1.029
91.85	1.03	1.645	-1.6872	1.03
91.966	1.031	1.647	-1.6896	1.031
92.071	1.032	1.649	-1.6916	1.032
92.18	1.032	1.651	-1.6936	1.032
92.289	1.033	1.653	-1.6946	1.033
92.401	1.034	1.654	-1.6966	1.034
92.511	1.034	1.656	-1.6989	1.034
92.616	1.035	1.658	-1.7009	1.035
92.727	1.035	1.66	-1.7019	1.035
92.838	1.036	1.661	-1.7039	1.036
92.948	1.037	1.663	-1.7062	1.037
93.053	1.037	1.665	-1.7082	1.037
93.165	1.038	1.667	-1.7092	1.038
93.273	1.038	1.668	-1.7112	1.038
93.382	1.039	1.67	-1.7133	1.039
93.488	1.039	1.673	-1.7156	1.039
93.598	1.039	1.675	-1.7166	1.039
93.709	1.04	1.676	-1.7186	1.04
93.82	1.041	1.678	-1.7205	1.041
93.926	1.041	1.68	-1.7229	1.041
94.04	1.042	1.682	-1.7239	1.042
94.143	1.042	1.683	-1.7259	1.042
94.256	1.043	1.685	-1.7279	1.043
94.363	1.044	1.687	-1.7299	1.044
94.471	1.044	1.689	-1.7312	1.044
94.58	1.044	1.69	-1.7332	1.044
94.69	1.045	1.692	-1.7352	1.045
94.801	1.045	1.694	-1.7372	1.045
94.912	1.046	1.696	-1.7382	1.046
95.02	1.046	1.698	-1.7405	1.046
95.126	1.047	1.7	-1.7425	1.047
95.237	1.048	1.702	-1.7445	1.048
95.345	1.048	1.704	-1.7455	1.048
95.459	1.048	1.705	-1.7478	1.048
95.565	1.049	1.707	-1.7499	1.049
95.673	1.049	1.709	-1.7519	1.049
95.787	1.05	1.711	-1.7528	1.05
95.895	1.051	1.712	-1.7549	1.051
96.003	1.051	1.714	-1.7571	1.051
96.109	1.052	1.716	-1.7591	1.052
96.223	1.053	1.718	-1.7602	1.053
96.327	1.053	1.719	-1.7622	1.053
96.439	1.054	1.721	-1.7641	1.054
96.546	1.055	1.724	-1.7666	1.055
96.657	1.055	1.726	-1.7676	1.055
96.77	1.056	1.727	-1.7695	1.056
96.873	1.057	1.729	-1.7716	1.057
96.984	1.058	1.731	-1.7738	1.058
97.095	1.059	1.733	-1.7748	1.059
97.206	1.059	1.734	-1.7768	1.059
97.316	1.06	1.736	-1.7788	1.06
97.419	1.06	1.738	-1.7808	1.06
97.532	1.061	1.741	-1.7822	1.061
97.64	1.062	1.743	-1.7842	1.062
97.751	1.062	1.745	-1.7861	1.062
97.856	1.063	1.747	-1.7881	1.063
97.97	1.064	1.748	-1.7891	1.064
98.078	1.064	1.75	-1.7915	1.064
98.186	1.064	1.752	-1.7935	1.064
98.293	1.065	1.754	-1.7955	1.065
98.407	1.065	1.755	-1.7965	1.065
98.517	1.066	1.757	-1.7988	1.066
98.625	1.066	1.759	-1.8008	1.066
98.73	1.066	1.761	-1.8028	1.066
98.841	1.067	1.762	-1.8037	1.067
98.954	1.068	1.764	-1.8057	1.068
99.057	1.069	1.766	-1.8081	1.069
99.168	1.069	1.769	-1.8103	1.069
99.279	1.07	1.769	-1.8111	1.07
99.39	1.071	1.771	-1.8131	1.071
99.494	1.071	1.773	-1.8155	1.071
99.603	1.072	1.776	-1.8174	1.072
99.712	1.073	1.777	-1.8184	1.073
99.826	1.074	1.779	-1.8205	1.074
99.934	1.075	1.781	-1.8225	1.075
100.102	1.076	1.783	-1.8251	1.076
100.216	1.077	1.784	-1.8271	1.077
100.322	1.077	1.786	-1.8291	1.077
100.432	1.078	1.788	-1.831	1.078
100.539	1.079	1.79	-1.8321	1.079
100.651	1.08	1.791	-1.8341	1.08
100.762	1.08	1.794	-1.8365	1.08
100.868	1.081	1.796	-1.8384	1.081
100.982	1.082	1.798	-1.8395	1.082
101.085	1.083	1.799	-1.8414	1.083
101.199	1.083	1.801	-1.8438	1.083
101.304	1.084	1.803	-1.8457	1.084
101.415	1.084	1.805	-1.8467	1.084
101.522	1.085	1.806	-1.8487	1.085
101.636	1.087	1.808	-1.8507	1.087
101.741	1.088	1.81	-1.8531	1.088
101.852	1.088	1.812	-1.854	1.088
101.961	1.088	1.813	-1.856	1.088
102.074	1.089	1.815	-1.858	1.089
102.179	1.09	1.818	-1.8604	1.09
102.291	1.091	1.82	-1.8615	1.091
102.399	1.092	1.821	-1.8635	1.092
102.507	1.092	1.822	-1.8655	1.092
102.616	1.093	1.824	-1.8677	1.093
102.723	1.093	1.827	-1.8687	1.093
102.837	1.094	1.828	-1.8708	1.094
102.945	1.095	1.83	-1.8726	1.095
103.051	1.096	1.832	-1.8747	1.096
103.165	1.097	1.834	-1.8757	1.097
103.275	1.098	1.835	-1.8781	1.098
103.381	1.098	1.837	-1.8801	1.098
103.487	1.098	1.839	-1.8821	1.098
103.597	1.099	1.841	-1.8831	1.099
103.706	1.1	1.842	-1.8854	1.1
103.82	1.101	1.844	-1.8874	1.101
103.925	1.102	1.846	-1.8894	1.102
104.036	1.102	1.848	-1.8904	1.102
104.145	1.103	1.849	-1.8924	1.103
104.258	1.104	1.852	-1.8947	1.104
104.363	1.105	1.854	-1.8966	1.105
104.47	1.105	1.856	-1.8977	1.105
104.584	1.106	1.857	-1.8997	1.106
104.688	1.107	1.859	-1.902	1.107
104.799	1.108	1.861	-1.904	1.108
104.913	1.109	1.863	-1.905	1.109
105.016	1.109	1.864	-1.907	1.109
105.131	1.11	1.866	-1.9089	1.11
105.237	1.111	1.868	-1.9113	1.111
105.351	1.112	1.87	-1.9123	1.112
105.454	1.113	1.871	-1.9143	1.113
105.565	1.113	1.873	-1.9163	1.113
105.672	1.114	1.875	-1.9184	1.114
105.786	1.115	1.878	-1.9197	1.115
105.896	1.116	1.879	-1.9217	1.116
106.006	1.117	1.881	-1.9237	1.117
106.111	1.118	1.883	-1.9257	1.118
106.222	1.119	1.885	-1.9269	1.119
106.33	1.119	1.886	-1.929	1.119
106.437	1.121	1.888	-1.931	1.121
106.546	1.121	1.89	-1.933	1.121
106.658	1.122	1.892	-1.934	1.122
106.769	1.123	1.893	-1.9364	1.123
106.877	1.124	1.895	-1.9384	1.124
106.985	1.125	1.897	-1.9404	1.125
107.092	1.126	1.899	-1.9414	1.126
107.201	1.127	1.901	-1.9437	1.127
107.315	1.128	1.903	-1.9457	1.128
107.42	1.129	1.905	-1.9476	1.129
107.534	1.13	1.907	-1.9486	1.13
107.644	1.131	1.908	-1.9507	1.131
107.749	1.133	1.91	-1.953	1.133
107.858	1.134	1.912	-1.9549	1.134
107.969	1.134	1.914	-1.956	1.134
108.079	1.135	1.915	-1.958	1.135
108.189	1.136	1.917	-1.96	1.136
108.294	1.137	1.919	-1.9623	1.137
108.405	1.138	1.921	-1.9633	1.138
108.516	1.14	1.922	-1.9652	1.14
108.621	1.14	1.924	-1.9672	1.14
108.73	1.14	1.927	-1.9696	1.14
108.842	1.142	1.929	-1.9707	1.142
108.953	1.143	1.93	-1.9726	1.143
109.061	1.143	1.932	-1.9746	1.143
109.166	1.145	1.934	-1.9767	1.145
109.276	1.145	1.936	-1.9779	1.145
109.385	1.147	1.937	-1.9799	1.147
109.496	1.148	1.939	-1.9819	1.148
109.603	1.15	1.941	-1.9839	1.15
109.717	1.15	1.943	-1.9853	1.15
109.827	1.15	1.944	-1.9873	1.15
109.935	1.152	1.946	-1.9893	1.152
110.04	1.153	1.948	-1.9913	1.153
110.151	1.154	1.95	-1.9923	1.154
110.264	1.155	1.951	-1.9943	1.155
110.374	1.155	1.954	-1.9966	1.155
110.479	1.156	1.956	-1.9986	1.156
110.589	1.158	1.958	-1.9997	1.158
110.696	1.159	1.959	-2.0016	1.159
110.805	1.16	1.961	-2.0039	1.16
110.917	1.16	1.963	-2.0059	1.16
111.026	1.162	1.965	-2.0069	1.162
111.137	1.163	1.966	-2.0089	1.163
111.245	1.164	1.968	-2.0113	1.164
111.35	1.165	1.97	-2.0133	1.165
111.46	1.166	1.972	-2.0143	1.166
111.569	1.168	1.973	-2.0163	1.168
111.68	1.169	1.975	-2.0183	1.169
111.787	1.169	1.978	-2.0205	1.169
111.898	1.171	1.98	-2.0216	1.171
112.011	1.172	1.981	-2.0235	1.172
112.119	1.174	1.983	-2.0255	1.174
112.224	1.175	1.985	-2.0276	1.175
112.335	1.175	1.987	-2.0289	1.175
112.448	1.177	1.988	-2.0309	1.177
112.552	1.178	1.99	-2.0329	1.178
112.662	1.18	1.992	-2.035	1.18
112.772	1.18	1.994	-2.0359	1.18
112.884	1.182	1.995	-2.0382	1.182
112.994	1.182	1.997	-2.0403	1.182
113.099	1.183	1.999	-2.0423	1.183
113.211	1.184	2.001	-2.0432	1.184
113.319	1.186	2.004	-2.0456	1.186
113.427	1.187	2.006	-2.0476	1.187
113.536	1.188	2.008	-2.0495	1.188
113.649	1.189	2.01	-2.0506	1.189
113.755	1.19	2.011	-2.0526	1.19
113.866	1.192	2.013	-2.0549	1.192
113.972	1.193	2.015	-2.0569	1.193
114.086	1.194	2.017	-2.0579	1.194
114.189	1.195	2.018	-2.0598	1.195
114.303	1.196	2.02	-2.0622	1.196
114.408	1.197	2.022	-2.0642	1.197
114.517	1.199	2.024	-2.0652	1.199
114.632	1.2	2.025	-2.0672	1.2
114.735	1.2	2.027	-2.0692	1.2
114.846	1.201	2.03	-2.0716	1.201
114.957	1.202	2.032	-2.0726	1.202
115.068	1.203	2.033	-2.0745	1.203
115.178	1.205	2.035	-2.0765	1.205
115.283	1.206	2.037	-2.0788	1.206
115.395	1.207	2.039	-2.0799	1.207
115.503	1.208	2.04	-2.0819	1.208
115.611	1.209	2.042	-2.0838	1.209
115.718	1.211	2.044	-2.0859	1.211
115.893	1.212	2.046	-2.0882	1.212
116.004	1.213	2.047	-2.0902	1.213
116.114	1.213	2.049	-2.0922	1.213
116.219	1.215	2.051	-2.0942	1.215
116.331	1.217	2.054	-2.0953	1.217
116.439	1.218	2.055	-2.0975	1.218
116.545	1.219	2.057	-2.0995	1.219
116.656	1.22	2.059	-2.1015	1.22
116.763	1.221	2.061	-2.1025	1.221
116.875	1.223	2.062	-2.1045	1.223
116.986	1.223	2.064	-2.1068	1.223
117.092	1.225	2.066	-2.1089	1.225
117.206	1.226	2.068	-2.1099	1.226
117.309	1.228	2.069	-2.1118	1.228
117.423	1.229	2.071	-2.1141	1.229
117.528	1.23	2.073	-2.1161	1.23
117.639	1.232	2.076	-2.1171	1.232
117.746	1.233	2.078	-2.119	1.233
117.856	1.234	2.08	-2.1214	1.234
117.964	1.235	2.082	-2.1235	1.235
118.078	1.237	2.083	-2.1245	1.237
118.186	1.24	2.085	-2.1265	1.24
118.292	1.24	2.087	-2.1285	1.24
118.403	1.241	2.089	-2.1308	1.241
118.515	1.243	2.09	-2.1318	1.243
118.623	1.243	2.092	-2.1338	1.243
118.731	1.245	2.094	-2.1358	1.245
118.84	1.247	2.096	-2.1382	1.247
118.947	1.248	2.097	-2.1391	1.248
119.061	1.249	2.1	-2.1411	1.249
119.169	1.251	2.102	-2.1432	1.251
119.275	1.253	2.104	-2.1451	1.253
119.389	1.254	2.106	-2.1461	1.254
119.499	1.256	2.108	-2.1485	1.256
119.605	1.258	2.11	-2.1505	1.258
119.714	1.26	2.111	-2.1525	1.26
119.821	1.26	2.113	-2.1535	1.26
119.93	1.263	2.115	-2.1558	1.263
120.044	1.264	2.118	-2.1578	1.264
120.216	1.266	2.119	-2.1602	1.266
120.326	1.267	2.121	-2.1621	1.267
120.431	1.269	2.123	-2.1642	1.269
120.54	1.27	2.125	-2.1664	1.27
120.65	1.274	2.126	-2.1674	1.274
120.761	1.275	2.128	-2.1694	1.275
120.871	1.277	2.13	-2.1714	1.277
120.976	1.278	2.132	-2.1734	1.278
121.087	1.28	2.133	-2.1747	1.28
121.196	1.281	2.135	-2.1768	1.281
121.309	1.283	2.137	-2.1788	1.283
121.415	1.285	2.139	-2.1808	1.285
121.524	1.287	2.14	-2.1818	1.287
121.633	1.289	2.142	-2.184	1.289
121.742	1.289	2.144	-2.1861	1.289
121.914	1.292	2.147	-2.1884	1.292
122.025	1.295	2.147	-2.1904	1.295
122.133	1.295	2.15	-2.1924	1.295
122.241	1.298	2.152	-2.1947	1.298
122.348	1.299	2.154	-2.1958	1.299
122.457	1.301	2.155	-2.1978	1.301
122.571	1.302	2.157	-2.1997	1.302
122.676	1.304	2.159	-2.2021	1.304
122.791	1.305	2.161	-2.2031	1.305
122.9	1.308	2.162	-2.2051	1.308
123.008	1.309	2.164	-2.2071	1.309
123.113	1.31	2.166	-2.2091	1.31
123.227	1.313	2.169	-2.2104	1.313
123.337	1.315	2.169	-2.2124	1.315
123.447	1.317	2.172	-2.2144	1.317
123.552	1.319	2.174	-2.2165	1.319
123.663	1.32	2.176	-2.2174	1.32
123.771	1.323	2.177	-2.2197	1.323
123.879	1.323	2.179	-2.2217	1.323
123.987	1.326	2.181	-2.2237	1.326
124.099	1.326	2.183	-2.2247	1.326
124.21	1.329	2.184	-2.227	1.329
124.318	1.331	2.186	-2.229	1.331
124.423	1.331	2.188	-2.2311	1.331
124.533	1.334	2.19	-2.232	1.334
124.642	1.337	2.191	-2.2343	1.337
124.751	1.338	2.193	-2.2363	1.338
124.86	1.34	2.195	-2.2383	1.34
124.971	1.342	2.197	-2.2393	1.342
125.084	1.345	2.198	-2.2413	1.345
125.192	1.345	2.2	-2.2436	1.345
125.297	1.347	2.203	-2.2457	1.347
125.408	1.348	2.205	-2.2467	1.348
125.521	1.35	2.206	-2.2487	1.35
125.631	1.352	2.208	-2.2507	1.352
125.734	1.355	2.21	-2.2531	1.355
125.845	1.355	2.212	-2.254	1.355
125.955	1.358	2.213	-2.256	1.358
126.061	1.36	2.215	-2.258	1.36
126.172	1.362	2.217	-2.26	1.362
126.284	1.362	2.219	-2.2614	1.362
126.392	1.364	2.22	-2.2633	1.364
126.498	1.367	2.222	-2.2654	1.367
126.609	1.368	2.224	-2.2673	1.368
126.721	1.37	2.227	-2.2683	1.37
126.829	1.371	2.228	-2.2707	1.371
126.938	1.371	2.23	-2.2728	1.371
127.044	1.374	2.232	-2.2748	1.374
127.155	1.377	2.234	-2.2757	1.377
127.268	1.377	2.235	-2.2779	1.377
127.376	1.38	2.237	-2.28	1.38
127.481	1.382	2.239	-2.282	1.382
127.592	1.384	2.241	-2.2829	1.384
127.7	1.385	2.242	-2.285	1.385
127.814	1.387	2.244	-2.2873	1.387
127.919	1.39	2.246	-2.2893	1.39
128.031	1.392	2.248	-2.2903	1.392
128.139	1.392	2.249	-2.2923	1.392
128.245	1.394	2.251	-2.2946	1.394
128.356	1.395	2.254	-2.2966	1.395
128.468	1.397	2.256	-2.2976	1.397
128.576	1.4	2.257	-2.2996	1.4
128.684	1.401	2.259	-2.3016	1.401
128.793	1.402	2.261	-2.304	1.402
128.906	1.404	2.263	-2.305	1.404
129.012	1.406	2.264	-2.307	1.406
129.123	1.408	2.266	-2.3088	1.408
129.229	1.409	2.268	-2.3113	1.409
129.343	1.411	2.27	-2.3123	1.411
129.446	1.413	2.271	-2.3143	1.413
129.56	1.415	2.273	-2.3163	1.415
129.665	1.416	2.275	-2.3183	1.416
129.777	1.419	2.277	-2.3192	1.419
129.888	1.419	2.279	-2.3216	1.419
129.998	1.421	2.281	-2.3236	1.421
130.103	1.424	2.283	-2.3256	1.424
130.214	1.425	2.285	-2.3267	1.425
130.325	1.428	2.286	-2.329	1.428
130.435	1.431	2.288	-2.331	1.431
130.54	1.432	2.29	-2.3329	1.432
130.652	1.433	2.292	-2.3339	1.433
130.76	1.436	2.293	-2.3359	1.436
130.869	1.439	2.295	-2.3383	1.439
130.976	1.44	2.297	-2.3403	1.44
131.09	1.442	2.299	-2.3413	1.442
131.198	1.444	2.3	-2.3433	1.444
131.306	1.445	2.302	-2.3456	1.445
131.412	1.449	2.305	-2.3476	1.449
131.526	1.45	2.307	-2.3486	1.45
131.636	1.453	2.308	-2.3506	1.453
131.744	1.456	2.31	-2.3527	1.456
131.849	1.457	2.312	-2.355	1.457
131.96	1.458	2.314	-2.3559	1.458
132.067	1.461	2.315	-2.3579	1.461
132.177	1.464	2.317	-2.3599	1.464
132.285	1.464	2.319	-2.3619	1.464
132.399	1.467	2.321	-2.3632	1.467
132.507	1.469	2.322	-2.3653	1.469
132.613	1.47	2.324	-2.3673	1.47
132.724	1.474	2.326	-2.3693	1.474
132.831	1.475	2.329	-2.3706	1.475
132.944	1.477	2.33	-2.3725	1.477
133.052	1.482	2.332	-2.3745	1.482
133.16	1.482	2.334	-2.3766	1.482
133.274	1.483	2.336	-2.3775	1.483
133.382	1.487	2.337	-2.3799	1.487
133.49	1.489	2.339	-2.382	1.489
133.596	1.491	2.341	-2.3839	1.491
133.71	1.492	2.343	-2.3849	1.492
133.819	1.495	2.344	-2.3869	1.495
133.926	1.497	2.346	-2.3892	1.497
134.033	1.499	2.348	-2.3911	1.499
134.144	1.501	2.35	-2.3921	1.501
134.257	1.505	2.351	-2.3942	1.505
134.366	1.506	2.353	-2.3965	1.506
134.471	1.509	2.356	-2.3985	1.509
134.582	1.51	2.358	-2.3995	1.51
134.693	1.513	2.359	-2.4016	1.513
134.798	1.515	2.361	-2.4035	1.515
134.907	1.516	2.363	-2.4059	1.516
135.019	1.519	2.365	-2.4069	1.519
135.127	1.522	2.366	-2.4089	1.522
135.238	1.523	2.368	-2.4108	1.523
135.343	1.524	2.37	-2.4132	1.524
135.457	1.529	2.372	-2.4142	1.529
135.565	1.532	2.373	-2.4162	1.532
135.673	1.533	2.375	-2.4181	1.533
135.782	1.537	2.377	-2.4202	1.537
135.894	1.538	2.38	-2.4216	1.538
135.998	1.539	2.381	-2.4236	1.539
136.112	1.541	2.383	-2.4256	1.541
136.217	1.544	2.385	-2.4276	1.544
136.328	1.548	2.387	-2.4286	1.548
136.441	1.55	2.388	-2.4308	1.55
136.544	1.555	2.39	-2.4328	1.555
136.655	1.555	2.392	-2.4348	1.555
136.766	1.557	2.394	-2.4359	1.557
136.874	1.563	2.395	-2.4378	1.563
136.986	1.563	2.397	-2.4401	1.563
137.091	1.567	2.399	-2.4421	1.567
137.203	1.568	2.401	-2.4432	1.568
137.311	1.575	2.402	-2.4451	1.575
137.422	1.575	2.405	-2.4475	1.575
137.527	1.578	2.407	-2.4494	1.578
137.641	1.582	2.409	-2.4504	1.582
137.749	1.584	2.41	-2.4524	1.584
137.858	1.59	2.412	-2.4548	1.59
137.967	1.59	2.414	-2.4568	1.59
138.073	1.595	2.416	-2.4577	1.595
138.182	1.598	2.417	-2.4598	1.598
138.296	1.602	2.419	-2.4618	1.602
138.401	1.602	2.421	-2.4641	1.602
138.512	1.608	2.423	-2.4651	1.608
138.625	1.612	2.424	-2.4671	1.612
138.728	1.608	2.426	-2.4692	1.608
138.839	1.602	2.428	-2.4714	1.602
138.946	1.598	2.431	-2.4724	1.598
139.058	1.59	2.432	-2.4745	1.59
139.17	1.584	2.434	-2.4765	1.584
139.275	1.578	2.436	-2.4785	1.578
139.387	1.575	2.438	-2.4795	1.575
139.495	1.568	2.439	-2.4819	1.568
139.606	1.563	2.441	-2.4838	1.563
139.711	1.557	2.444	-2.4858	1.557
139.825	1.555	2.446	-2.4868	1.555
139.933	1.55	2.448	-2.4891	1.55
140.043	1.544	2.45	-2.4911	1.544
140.148	1.539	2.451	-2.4931	1.539
140.259	1.537	2.453	-2.4941	1.537
140.372	1.533	2.455	-2.4961	1.533
140.48	1.529	2.457	-2.4984	1.529
140.585	1.524	2.458	-2.5004	1.524
140.699	1.522	2.46	-2.5015	1.522
140.809	1.519	2.462	-2.5034	1.519
140.919	1.515	2.464	-2.5057	1.515
141.022	1.51	2.465	-2.5077	1.51
141.135	1.509	2.467	-2.5087	1.509
141.243	1.505	2.469	-2.5107	1.505
141.356	1.501	2.471	-2.5127	1.501
141.462	1.497	2.472	-2.5151	1.497
141.571	1.495	2.474	-2.5161	1.495
141.682	1.491	2.477	-2.5182	1.491
141.79	1.487	2.479	-2.5201	1.487
141.896	1.483	2.48	-2.5221	1.483
142.011	1.482	2.482	-2.5234	1.482
142.114	1.477	2.484	-2.5254	1.477
142.287	1.474	2.486	-2.5281	1.474
142.4	1.47	2.487	-2.5301	1.47
142.508	1.469	2.489	-2.5322	1.469
142.613	1.464	2.491	-2.5341	1.464
142.727	1.461	2.493	-2.5354	1.461
142.837	1.458	2.494	-2.5374	1.458
142.947	1.456	2.496	-2.5394	1.456
143.05	1.453	2.499	-2.5414	1.453
143.163	1.449	2.501	-2.5424	1.449
143.271	1.445	2.502	-2.5448	1.445
143.384	1.444	2.504	-2.5468	1.444
143.49	1.44	2.506	-2.5488	1.44
143.599	1.436	2.508	-2.5498	1.436
143.71	1.433	2.509	-2.552	1.433
143.818	1.431	2.511	-2.5539	1.431
143.924	1.428	2.513	-2.556	1.428
144.038	1.424	2.515	-2.557	1.424
144.146	1.421	2.516	-2.559	1.421
144.253	1.419	2.519	-2.5614	1.419
144.362	1.416	2.52	-2.5634	1.416
144.469	1.413	2.522	-2.5643	1.413
144.585	1.411	2.523	-2.5664	1.411
144.69	1.409	2.525	-2.5684	1.409
144.799	1.406	2.528	-2.5707	1.406
144.91	1.404	2.53	-2.5717	1.404
145.02	1.401	2.531	-2.5737	1.401
145.13	1.4	2.533	-2.5757	1.4
145.236	1.397	2.535	-2.578	1.397
145.347	1.394	2.537	-2.579	1.394
145.455	1.392	2.538	-2.581	1.392
145.561	1.39	2.54	-2.5831	1.39
145.672	1.387	2.542	-2.5851	1.387
145.784	1.385	2.544	-2.5864	1.385
145.892	1.382	2.545	-2.5884	1.382
145.998	1.38	2.547	-2.5904	1.38
146.107	1.377	2.549	-2.5923	1.377
146.222	1.374	2.551	-2.5933	1.374
146.33	1.371	2.553	-2.5957	1.371
146.438	1.37	2.555	-2.5977	1.37
146.544	1.367	2.557	-2.5997	1.367
146.655	1.364	2.559	-2.6007	1.364
146.768	1.362	2.56	-2.6031	1.362
146.876	1.36	2.562	-2.605	1.36
146.981	1.358	2.564	-2.607	1.358
147.093	1.355	2.566	-2.608	1.355
147.199	1.352	2.567	-2.61	1.352
147.314	1.35	2.569	-2.6123	1.35
147.419	1.347	2.571	-2.6143	1.347
147.53	1.345	2.573	-2.6153	1.345
147.639	1.342	2.574	-2.6173	1.342
147.745	1.34	2.577	-2.6196	1.34
147.856	1.337	2.579	-2.6217	1.337
147.968	1.334	2.581	-2.6226	1.334
148.073	1.331	2.582	-2.6247	1.331
148.184	1.329	2.584	-2.6267	1.329
148.293	1.326	2.586	-2.6289	1.326
148.4	1.323	2.588	-2.6299	1.323
148.514	1.32	2.589	-2.6319	1.32
148.622	1.319	2.591	-2.634	1.319
148.728	1.315	2.593	-2.6359	1.315
148.842	1.313	2.595	-2.6373	1.313
148.952	1.309	2.596	-2.6394	1.309
149.058	1.308	2.598	-2.6414	1.308
149.165	1.305	2.6	-2.6434	1.305
149.277	1.302	2.602	-2.6443	1.302
149.383	1.299	2.604	-2.6466	1.299
149.493	1.298	2.606	-2.6486	1.298
149.604	1.295	2.608	-2.6506	1.295
149.715	1.292	2.61	-2.6516	1.292
149.823	1.289	2.611	-2.654	1.289
149.929	1.287	2.613	-2.656	1.287
150.038	1.285	2.615	-2.6579	1.285
150.151	1.281	2.617	-2.6589	1.281
150.26	1.278	2.618	-2.6613	1.278
150.368	1.277	2.62	-2.6632	1.277
150.476	1.274	2.622	-2.6653	1.274
150.59	1.27	2.624	-2.6663	1.27
150.698	1.267	2.625	-2.6682	1.267
150.806	1.266	2.627	-2.6706	1.266
150.912	1.263	2.63	-2.6726	1.263
151.021	1.26	2.632	-2.6736	1.26
151.133	1.258	2.633	-2.6756	1.258
151.244	1.256	2.635	-2.6776	1.256
151.349	1.253	2.637	-2.6799	1.253
151.463	1.251	2.639	-2.681	1.251
151.573	1.249	2.64	-2.683	1.249
151.681	1.247	2.642	-2.685	1.247
151.786	1.245	2.644	-2.687	1.245
151.897	1.243	2.646	-2.6882	1.243
152.01	1.241	2.647	-2.6901	1.241
152.118	1.24	2.649	-2.6923	1.24
152.222	1.237	2.651	-2.6943	1.237
152.336	1.235	2.654	-2.6956	1.235
152.448	1.233	2.655	-2.6976	1.233
152.555	1.232	2.657	-2.6997	1.232
152.66	1.23	2.659	-2.7016	1.23
152.772	1.228	2.661	-2.7026	1.228
152.88	1.226	2.662	-2.7049	1.226
152.991	1.225	2.664	-2.7069	1.225
153.096	1.223	2.666	-2.709	1.223
153.21	1.221	2.668	-2.7099	1.221
153.318	1.219	2.669	-2.7119	1.219
153.427	1.218	2.671	-2.7143	1.218
153.535	1.217	2.673	-2.7163	1.217
153.642	1.215	2.675	-2.7172	1.215
153.751	1.213	2.676	-2.7192	1.213
153.865	1.212	2.678	-2.7215	1.212
153.97	1.211	2.681	-2.7235	1.211
154.081	1.209	2.683	-2.7245	1.209
154.193	1.207	2.684	-2.7265	1.207
154.298	1.206	2.686	-2.7284	1.206
154.406	1.205	2.688	-2.7308	1.205
154.52	1.203	2.69	-2.7319	1.203
154.628	1.201	2.691	-2.7338	1.201
154.734	1.2	2.693	-2.7359	1.2
154.845	1.199	2.695	-2.7382	1.199
154.957	1.197	2.697	-2.7393	1.197
155.065	1.196	2.698	-2.7412	1.196
155.171	1.195	2.7	-2.7432	1.195
155.282	1.193	2.702	-2.7452	1.193
155.394	1.192	2.705	-2.7462	1.192
155.502	1.19	2.706	-2.7485	1.19
155.61	1.189	2.708	-2.7506	1.189
155.716	1.187	2.71	-2.7525	1.187
155.827	1.186	2.712	-2.7535	1.186
155.94	1.184	2.713	-2.7559	1.184
156.048	1.183	2.715	-2.7579	1.183
156.153	1.182	2.717	-2.7599	1.182
156.267	1.18	2.719	-2.7609	1.18
156.377	1.178	2.72	-2.7629	1.178
156.487	1.177	2.722	-2.7651	1.177
156.592	1.175	2.724	-2.7672	1.175
156.703	1.174	2.726	-2.7682	1.174
156.811	1.172	2.727	-2.7702	1.172
156.924	1.171	2.73	-2.7724	1.171
157.03	1.169	2.732	-2.7745	1.169
157.139	1.168	2.734	-2.7755	1.168
157.248	1.166	2.735	-2.7775	1.166
157.358	1.165	2.737	-2.7795	1.165
157.466	1.164	2.739	-2.7818	1.164
157.574	1.162	2.741	-2.7828	1.162
157.683	1.16	2.742	-2.7848	1.16
157.797	1.159	2.744	-2.7868	1.159
157.903	1.158	2.746	-2.7891	1.158
158.017	1.156	2.748	-2.7902	1.156
158.12	1.155	2.749	-2.7922	1.155
158.232	1.154	2.751	-2.7942	1.154
158.338	1.153	2.753	-2.7961	1.153
158.452	1.152	2.755	-2.7974	1.152
158.562	1.15	2.757	-2.7994	1.15
158.672	1.15	2.759	-2.8015	1.15
158.777	1.148	2.761	-2.8035	1.148
158.888	1.147	2.763	-2.8045	1.147
158.996	1.145	2.764	-2.8068	1.145
159.109	1.145	2.766	-2.8088	1.145
159.215	1.143	2.768	-2.8108	1.143
159.326	1.142	2.77	-2.8118	1.142
159.434	1.14	2.771	-2.8142	1.14
159.542	1.14	2.773	-2.8162	1.14
159.65	1.138	2.775	-2.8181	1.138
159.764	1.137	2.777	-2.8191	1.137
159.867	1.136	2.778	-2.8214	1.136
159.978	1.135	2.78	-2.8234	1.135
160.087	1.134	2.783	-2.8254	1.134
160.194	1.133	2.785	-2.8263	1.133
160.308	1.131	2.786	-2.8284	1.131
160.416	1.13	2.788	-2.8304	1.13
160.522	1.129	2.79	-2.8328	1.129
160.633	1.127	2.792	-2.8338	1.127
160.746	1.126	2.793	-2.8358	1.126
160.856	1.125	2.795	-2.8378	1.125
160.961	1.124	2.797	-2.84	1.124
161.072	1.122	2.799	-2.8411	1.122
161.18	1.121	2.8	-2.8431	1.121
161.286	1.121	2.802	-2.8451	1.121
161.397	1.119	2.804	-2.8471	1.119
161.509	1.118	2.807	-2.8484	1.118
161.617	1.117	2.808	-2.8504	1.117
161.723	1.116	2.81	-2.8525	1.116
161.834	1.115	2.812	-2.8545	1.115
161.948	1.114	2.814	-2.8555	1.114
162.051	1.113	2.815	-2.8578	1.113
162.162	1.112	2.817	-2.8598	1.112
162.27	1.111	2.819	-2.8618	1.111
162.384	1.11	2.821	-2.8627	1.11
162.492	1.109	2.822	-2.8647	1.109
162.6	1.109	2.824	-2.8671	1.109
162.706	1.107	2.826	-2.8691	1.107
162.817	1.106	2.828	-2.8701	1.106
162.93	1.105	2.829	-2.8721	1.105
163.04	1.105	2.831	-2.8744	1.105
163.145	1.104	2.833	-2.8764	1.104
163.254	1.103	2.835	-2.8773	1.103
163.364	1.102	2.836	-2.8794	1.102
163.47	1.101	2.838	-2.8817	1.101
163.581	1.1	2.841	-2.8837	1.1
163.693	1.099	2.843	-2.8847	1.099
163.801	1.098	2.844	-2.8867	1.098
163.909	1.098	2.846	-2.8887	1.098
164.017	1.097	2.848	-2.8911	1.097
164.131	1.096	2.85	-2.8921	1.096
164.237	1.095	2.851	-2.8941	1.095
164.346	1.094	2.853	-2.8961	1.094
164.453	1.093	2.855	-2.898	1.093
164.567	1.092	2.857	-2.8995	1.092
164.677	1.092	2.858	-2.9014	1.092
164.785	1.091	2.86	-2.9033	1.091
164.89	1.09	2.862	-2.9054	1.09
165.001	1.089	2.864	-2.9064	1.089
165.114	1.088	2.866	-2.9087	1.088
165.217	1.088	2.868	-2.9107	1.088
165.329	1.087	2.87	-2.9128	1.087
165.44	1.085	2.872	-2.9138	1.085
165.548	1.084	2.873	-2.916	1.084
165.654	1.084	2.875	-2.918	1.084
165.765	1.083	2.877	-2.92	1.083
165.877	1.082	2.879	-2.921	1.082
165.985	1.081	2.88	-2.923	1.081
166.093	1.08	2.883	-2.9254	1.08
166.201	1.079	2.884	-2.9274	1.079
166.315	1.078	2.886	-2.9284	1.078
166.421	1.077	2.887	-2.9304	1.077
166.53	1.077	2.889	-2.9326	1.077
166.639	1.076	2.892	-2.9347	1.076
166.746	1.074	2.894	-2.9355	1.074
166.855	1.073	2.895	-2.9376	1.073
166.969	1.072	2.897	-2.9396	1.072
167.075	1.071	2.899	-2.942	1.071
167.185	1.07	2.901	-2.943	1.07
167.292	1.069	2.902	-2.945	1.069
167.402	1.069	2.904	-2.947	1.069
167.51	1.068	2.906	-2.9489	1.068
167.624	1.067	2.908	-2.9503	1.067
167.734	1.066	2.909	-2.9523	1.066
167.844	1.066	2.911	-2.9543	1.066
167.949	1.065	2.913	-2.9563	1.065
168.061	1.065	2.916	-2.9577	1.065
168.169	1.064	2.917	-2.9597	1.064
168.277	1.064	2.919	-2.9617	1.064
168.386	1.063	2.921	-2.9637	1.063
168.493	1.062	2.923	-2.9647	1.062
168.607	1.062	2.924	-2.9671	1.062
168.715	1.061	2.926	-2.969	1.061
168.821	1.06	2.928	-2.971	1.06
168.935	1.059	2.93	-2.972	1.059
169.045	1.059	2.931	-2.974	1.059
169.153	1.058	2.933	-2.9763	1.058
169.259	1.057	2.935	-2.9783	1.057
169.367	1.056	2.937	-2.9793	1.056
169.476	1.055	2.938	-2.9813	1.055
169.586	1.054	2.94	-2.9836	1.054
169.694	1.053	2.943	-2.9857	1.053
169.808	1.053	2.945	-2.9866	1.053
169.916	1.052	2.946	-2.9886	1.052
170.022	1.051	2.948	-2.9909	1.051
170.133	1.05	2.95	-2.9929	1.05
170.245	1.049	2.952	-2.9939	1.049
170.353	1.049	2.953	-2.9959	1.049
170.461	1.048	2.955	-2.9979	1.048
170.57	1.048	2.957	-3.0003	1.048
170.677	1.047	2.959	-3.0012	1.047
170.791	1.046	2.96	-3.0033	1.046
170.899	1.046	2.962	-3.0053	1.046
171.005	1.045	2.964	-3.0073	1.045
171.119	1.045	2.967	-3.0087	1.045
171.229	1.044	2.968	-3.0105	1.044
171.337	1.044	2.97	-3.0125	1.044
171.442	1.043	2.972	-3.0146	1.043
171.553	1.042	2.974	-3.0155	1.042
171.666	1.042	2.975	-3.0179	1.042
171.769	1.041	2.977	-3.02	1.041
171.88	1.041	2.979	-3.022	1.041
171.991	1.04	2.981	-3.023	1.04
172.099	1.039	2.982	-3.025	1.039
172.212	1.039	2.984	-3.0272	1.039
172.315	1.038	2.986	-3.0292	1.038
172.427	1.038	2.988	-3.0302	1.038
172.538	1.037	2.989	-3.0322	1.037
172.645	1.037	2.992	-3.0346	1.037
172.753	1.036	2.994	-3.0365	1.036
172.867	1.035	2.996	-3.0376	1.035
172.975	1.034	2.997	-3.0395	1.034
173.083	1.034	2.999	-3.0419	1.034
173.189	1.033	3.001	-3.0439	1.033
173.303	1.032	3.003	-3.0449	1.032
173.407	1.031	3.004	-3.0469	1.031
173.521	1.03	3.006	-3.0489	1.03
173.626	1.029	3.008	-3.0512	1.029
173.737	1.028	3.01	-3.0522	1.028
173.85	1.027	3.011	-3.0542	1.027
173.953	1.026	3.013	-3.0562	1.026
174.064	1.025	3.015	-3.0585	1.025
174.175	1.024	3.018	-3.0595	1.024
174.283	1.023	3.019	-3.0616	1.023
174.396	1.022	3.021	-3.0636	1.022
174.499	1.021	3.023	-3.0656	1.021
174.611	1.02	3.025	-3.0666	1.02
174.722	1.02	3.026	-3.0688	1.02
174.83	1.019	3.028	-3.0708	1.019
174.938	1.019	3.03	-3.0729	1.019
175.045	1.018	3.032	-3.0739	1.018
175.16	1.018	3.033	-3.0763	1.018
175.268	1.017	3.035	-3.0783	1.017
175.374	1.017	3.037	-3.0802	1.017
175.488	1.016	3.039	-3.0813	1.016
175.593	1.016	3.04	-3.0833	1.016
175.704	1.015	3.043	-3.0855	1.015
175.81	1.015	3.045	-3.0875	1.015
175.924	1.014	3.047	-3.0885	1.014
176.034	1.014	3.048	-3.0905	1.014
176.144	1.013	3.05	-3.0928	1.013
176.249	1.013	3.052	-3.0948	1.013
176.36	1.013	3.054	-3.0958	1.013
176.466	1.012	3.055	-3.0978	1.012
176.575	1.012	3.057	-3.0998	1.012
176.687	1.011	3.059	-3.1022	1.011
176.796	1.011	3.061	-3.1032	1.011
176.907	1.01	3.062	-3.1051	1.01
177.015	1.01	3.064	-3.1071	1.01
177.123	1.01	3.066	-3.1095	1.01
177.23	1.009	3.069	-3.1104	1.009
177.339	1.009	3.07	-3.1125	1.009
177.453	1.008	3.072	-3.1145	1.008
177.558	1.008	3.074	-3.1165	1.008
177.672	1.007	3.076	-3.1176	1.007
177.782	1.006	3.077	-3.1199	1.006
177.887	1.006	3.079	-3.1219	1.006
177.996	1.005	3.081	-3.1239	1.005
178.107	1.004	3.083	-3.1249	1.004
178.217	1.004	3.084	-3.1272	1.004
178.327	1.003	3.086	-3.1292	1.003
178.432	1.002	3.088	-3.1312	1.002
178.542	1.002	3.09	-3.1322	1.002
178.652	1.001	3.091	-3.1342	1.001
178.765	1.001	3.094	-3.1366	1.001
178.871	1	3.096	-3.1385	1
178.98	0.999	3.098	-3.1395	0.999
179.091	0.999	3.099	-3.1415	0.999
179.199	0.998	3.101	-3.1438	0.998
179.304	0.998	3.103	-3.1458	0.998
179.414	0.997	3.105	-3.1468	0.997
179.525	0.997	3.106	-3.1488	0.997
179.636	0.996	3.108	-3.1507	0.996
179.741	0.996	3.11	-3.1531	0.996
179.852	0.996	3.112	-3.1541	0.996
179.965	0.995	3.113	-3.1561	0.995
180.073	0.995	3.115	-3.1581	0.995
180.178	0.995	3.118	-3.1602	0.995
180.289	0.994	3.12	-3.1614	0.994
180.402	0.994	3.12	-3.1633	0.994
180.512	0.994	3.122	-3.1653	0.994
180.617	0.994	3.124	-3.1674	0.994
180.726	0.994	3.127	-3.1684	0.994
180.838	0.994	3.128	-3.1708	0.994
180.948	0.994	3.13	-3.1728	0.994
181.053	0.994	3.132	-3.1748	0.994
181.165	0.994	3.134	-3.1758	0.994
181.273	0.994	3.135	-3.1781	0.994
181.379	0.994	3.137	-3.1801	0.994
181.488	0.994	3.139	-3.1821	0.994
181.598	0.994	3.141	-3.1831	0.994
181.711	0.994	3.142	-3.1855	0.994
181.819	0.994	3.145	-3.1875	0.994
181.925	0.994	3.147	-3.1894	0.994
182.036	0.994	3.149	-3.1904	0.994
182.149	0.994	3.15	-3.1924	0.994
182.257	0.994	3.152	-3.1948	0.994
182.363	0.994	3.154	-3.1968	0.994
182.477	0.994	3.156	-3.1978	0.994
182.586	0.994	3.157	-3.1998	0.994
182.69	0.994	3.159	-3.2021	0.994
182.799	0.994	3.161	-3.2041	0.994
182.91	0.994	3.163	-3.205	0.994
183.023	0.994	3.164	-3.207	0.994
183.126	0.994	3.166	-3.209	0.994
183.237	0.994	3.168	-3.2114	0.994
183.348	0.994	3.171	-3.2124	0.994
183.459	0.994	3.172	-3.2144	0.994
183.563	0.993	3.174	-3.2164	0.993
183.674	0.993	3.175	-3.2184	0.993
183.781	0.993	3.178	-3.2196	0.993
183.895	0.993	3.179	-3.2216	0.993
184.003	0.993	3.181	-3.2237	0.993
184.111	0.993	3.183	-3.2257	0.993
184.218	0.992	3.185	-3.2267	0.992
184.332	0.992	3.186	-3.2291	0.992
184.44	0.992	3.188	-3.2311	0.992
184.548	0.991	3.19	-3.2331	0.991
184.66	0.991	3.192	-3.2341	0.991
184.764	0.991	3.193	-3.2363	0.991
184.878	0.991	3.195	-3.2384	0.991
184.983	0.99	3.197	-3.2404	0.99
185.094	0.99	3.199	-3.2414	0.99
185.207	0.99	3.2	-3.2434	0.99
185.31	0.99	3.202	-3.2457	0.99
185.421	0.989	3.205	-3.2478	0.989
185.531	0.989	3.207	-3.2488	0.989
185.642	0.989	3.208	-3.2507	0.989
185.752	0.989	3.21	-3.2528	0.989
185.857	0.988	3.212	-3.255	0.988
185.969	0.988	3.214	-3.256	0.988
186.077	0.988	3.215	-3.258	0.988
186.188	0.988	3.217	-3.26	0.988
186.293	0.987	3.219	-3.2623	0.987
186.407	0.987	3.221	-3.2633	0.987
186.511	0.987	3.222	-3.2654	0.987
186.624	0.986	3.224	-3.2673	0.986
186.73	0.986	3.226	-3.2693	0.986
186.844	0.986	3.229	-3.2707	0.986
186.954	0.986	3.23	-3.2727	0.986
187.062	0.985	3.232	-3.2746	0.985
187.167	0.985	3.234	-3.2767	0.985
187.278	0.985	3.236	-3.2777	0.985
187.391	0.985	3.237	-3.2799	0.985
187.494	0.984	3.239	-3.282	0.984
187.605	0.984	3.241	-3.284	0.984
187.717	0.984	3.243	-3.285	0.984
187.824	0.984	3.244	-3.287	0.984
187.937	0.984	3.246	-3.2893	0.984
188.042	0.983	3.248	-3.2914	0.983
188.154	0.983	3.25	-3.2924	0.983
188.262	0.982	3.251	-3.2944	0.982
188.37	0.982	3.254	-3.2967	0.982
188.478	0.981	3.256	-3.2986	0.981
188.591	0.981	3.258	-3.2996	0.981
188.699	0.98	3.259	-3.3017	0.98
188.809	0.98	3.261	-3.304	0.98
188.915	0.979	3.263	-3.306	0.979
189.029	0.978	3.265	-3.307	0.978
189.132	0.977	3.266	-3.309	0.977
189.246	0.977	3.268	-3.311	0.977
189.351	0.976	3.27	-3.3132	0.976
189.462	0.976	3.272	-3.3142	0.976
189.574	0.975	3.273	-3.3162	0.975
189.684	0.975	3.275	-3.3182	0.975
189.787	0.974	3.277	-3.3202	0.974
189.901	0.974	3.28	-3.3216	0.974
190.009	0.973	3.281	-3.3236	0.973
190.115	0.973	3.283	-3.3256	0.973
190.226	0.972	3.285	-3.3276	0.972
190.338	0.972	3.287	-3.3289	0.972
190.446	0.972	3.288	-3.331	0.972
190.554	0.972	3.29	-3.3329	0.972
190.661	0.972	3.292	-3.335	0.972
190.775	0.972	3.294	-3.3359	0.972
190.882	0.972	3.295	-3.3383	0.972
190.993	0.972	3.297	-3.3403	0.972
191.099	0.971	3.299	-3.3423	0.971
191.213	0.971	3.301	-3.3432	0.971
191.316	0.971	3.302	-3.3456	0.971
191.427	0.971	3.305	-3.3476	0.971
191.536	0.971	3.307	-3.3497	0.971
191.648	0.971	3.309	-3.3506	0.971
191.758	0.971	3.31	-3.3526	0.971
191.867	0.971	3.312	-3.3546	0.971
191.972	0.971	3.314	-3.3569	0.971
192.083	0.971	3.316	-3.3579	0.971
192.192	0.971	3.317	-3.3599	0.971
192.305	0.971	3.319	-3.362	0.971
192.411	0.971	3.321	-3.3643	0.971
192.52	0.971	3.323	-3.3652	0.971
192.63	0.971	3.324	-3.3672	0.971
192.74	0.971	3.326	-3.3693	0.971
192.848	0.971	3.328	-3.3715	0.971
192.955	0.971	3.331	-3.3724	0.971
193.064	0.971	3.332	-3.3745	0.971
193.178	0.971	3.334	-3.3765	0.971
193.284	0.971	3.336	-3.3785	0.971
193.398	0.971	3.338	-3.3799	0.971
193.501	0.971	3.339	-3.3819	0.971
193.61	0.971	3.341	-3.3838	0.971
193.719	0.97	3.343	-3.3859	0.97
193.833	0.97	3.345	-3.3869	0.97
193.942	0.97	3.346	-3.3892	0.97
194.047	0.97	3.348	-3.3912	0.97
194.158	0.97	3.35	-3.3932	0.97
194.269	0.97	3.352	-3.3942	0.97
194.377	0.97	3.353	-3.3962	0.97
194.49	0.97	3.356	-3.3984	0.97
194.596	0.97	3.358	-3.4005	0.97
194.705	0.97	3.36	-3.4016	0.97
194.815	0.97	3.361	-3.4036	0.97
194.923	0.97	3.363	-3.4059	0.97
195.031	0.97	3.365	-3.4079	0.97
195.145	0.97	3.367	-3.4089	0.97
195.248	0.97	3.368	-3.4108	0.97
195.359	0.97	3.37	-3.4128	0.97
195.468	0.97	3.372	-3.4152	0.97
195.575	0.97	3.374	-3.4162	0.97
195.689	0.97	3.375	-3.4182	0.97
195.798	0.97	3.377	-3.4202	0.97
195.903	0.97	3.379	-3.4226	0.97
196.014	0.97	3.382	-3.4235	0.97
196.127	0.97	3.383	-3.4255	0.97
196.237	0.969	3.385	-3.4276	0.969
196.342	0.969	3.387	-3.4296	0.969
196.453	0.969	3.389	-3.4309	0.969
196.561	0.969	3.39	-3.4328	0.969
196.673	0.969	3.392	-3.4348	0.969
196.78	0.969	3.394	-3.4368	0.969
196.886	0.969	3.396	-3.4378	0.969
197	0.969	3.397	-3.4402	0.969
197.108	0.969	3.399	-3.4422	0.969
197.213	0.969	3.401	-3.4443	0.969
197.323	0.969	3.403	-3.4452	0.969
197.432	0.969	3.404	-3.4475	0.969
197.543	0.969	3.407	-3.4495	0.969
197.652	0.969	3.409	-3.4515	0.969
197.76	0.969	3.411	-3.4524	0.969
197.873	0.969	3.412	-3.4545	0.969
197.98	0.969	3.414	-3.4569	0.969
198.089	0.969	3.416	-3.4588	0.969
198.2	0.969	3.418	-3.4599	0.969
198.31	0.969	3.419	-3.4619	0.969
198.42	0.969	3.421	-3.4639	0.969
198.525	0.969	3.423	-3.4661	0.969
198.636	0.969	3.425	-3.4671	0.969
198.745	0.969	3.426	-3.4691	0.969
198.857	0.969	3.428	-3.4712	0.969
198.961	0.969	3.431	-3.4735	0.969
199.073	0.969	3.433	-3.4744	0.969
199.184	0.968	3.434	-3.4764	0.968
199.292	0.968	3.436	-3.4784	0.968
199.397	0.968	3.438	-3.4804	0.968
199.511	0.968	3.44	-3.4818	0.968
199.619	0.968	3.441	-3.4838	0.968
199.727	0.968	3.443	-3.4858	0.968
199.834	0.968	3.445	-3.4878	0.968
199.949	0.968	3.447	-3.4888	0.968
200.052	0.968	3.448	-3.4911	0.968
200.166	0.968	3.45	-3.4931	0.968
200.271	0.967	3.452	-3.4951	0.967
200.382	0.967	3.454	-3.4961	0.967
200.495	0.967	3.456	-3.4985	0.967
200.598	0.967	3.458	-3.5005	0.967
200.708	0.967	3.46	-3.5025	0.967
200.819	0.967	3.462	-3.5035	0.967
200.931	0.967	3.463	-3.5055	0.967
201.036	0.967	3.465	-3.5077	0.967
201.144	0.966	3.467	-3.5097	0.966
201.259	0.966	3.469	-3.5108	0.966
201.367	0.966	3.47	-3.5127	0.966
201.475	0.966	3.472	-3.5151	0.966
201.583	0.966	3.474	-3.5171	0.966
201.69	0.966	3.476	-3.5182	0.966
201.803	0.966	3.477	-3.5201	0.966
201.913	0.965	3.479	-3.5221	0.965
202.018	0.965	3.482	-3.5244	0.965
202.132	0.965	3.483	-3.5254	0.965
202.242	0.965	3.485	-3.5274	0.965
202.35	0.965	3.486	-3.5294	0.965
202.455	0.965	3.489	-3.5314	0.965
202.566	0.965	3.491	-3.5328	0.965
202.679	0.965	3.492	-3.5347	0.965
202.788	0.965	3.494	-3.5368	0.965
202.891	0.965	3.496	-3.5388	0.965
203.003	0.964	3.498	-3.54	0.964
203.115	0.964	3.499	-3.542	0.964
203.225	0.964	3.501	-3.544	0.964
203.33	0.964	3.503	-3.546	0.964
203.442	0.964	3.505	-3.547	0.964
203.55	0.964	3.506	-3.5494	0.964
203.658	0.964	3.508	-3.5514	0.964
203.767	0.964	3.51	-3.5535	0.964
203.879	0.964	3.512	-3.5544	0.964
203.983	0.964	3.513	-3.5564	0.964
204.097	0.964	3.516	-3.5588	0.964
204.203	0.964	3.518	-3.5607	0.964
204.317	0.964	3.52	-3.5617	0.964
204.42	0.964	3.521	-3.5637	0.964
204.534	0.963	3.523	-3.5661	0.963
204.639	0.963	3.525	-3.568	0.963
204.75	0.963	3.527	-3.5691	0.963
204.857	0.963	3.528	-3.571	0.963
204.967	0.963	3.53	-3.5731	0.963
205.077	0.963	3.532	-3.5754	0.963
205.188	0.963	3.535	-3.5764	0.963
205.299	0.963	3.536	-3.5784	0.963
205.409	0.963	3.537	-3.5804	0.963
205.514	0.963	3.54	-3.5827	0.963
205.626	0.963	3.542	-3.5836	0.963
205.734	0.963	3.543	-3.5857	0.963
205.842	0.963	3.545	-3.5877	0.963
205.951	0.963	3.547	-3.5896	0.963
206.063	0.962	3.549	-3.5906	0.962
206.171	0.962	3.55	-3.593	0.962
206.279	0.962	3.552	-3.595	0.962
206.388	0.962	3.554	-3.597	0.962
206.495	0.962	3.556	-3.598	0.962
206.604	0.962	3.557	-3.6003	0.962
206.718	0.962	3.559	-3.6023	0.962
206.822	0.962	3.561	-3.6043	0.962
206.934	0.962	3.563	-3.6053	0.962
207.046	0.962	3.564	-3.6073	0.962
207.156	0.962	3.567	-3.6097	0.962
207.261	0.961	3.569	-3.6117	0.961
207.372	0.961	3.571	-3.6127	0.961
207.48	0.961	3.572	-3.6147	0.961
207.593	0.961	3.574	-3.617	0.961
207.698	0.961	3.576	-3.619	0.961
207.805	0.961	3.578	-3.62	0.961
207.917	0.961	3.579	-3.622	0.961
208.028	0.961	3.581	-3.6243	0.961
208.135	0.961	3.583	-3.6263	0.961
208.242	0.961	3.585	-3.6273	0.961
208.356	0.961	3.586	-3.6293	0.961
208.464	0.961	3.588	-3.6313	0.961
208.57	0.961	3.591	-3.6337	0.961
208.684	0.961	3.593	-3.6347	0.961
208.794	0.961	3.594	-3.6367	0.961
208.902	0.961	3.596	-3.6386	0.961
209.007	0.961	3.598	-3.6406	0.961
209.12	0.96	3.6	-3.6419	0.96
209.23	0.96	3.601	-3.6439	0.96
209.34	0.96	3.603	-3.6459	0.96
209.445	0.96	3.605	-3.6479	0.96
209.556	0.96	3.607	-3.6489	0.96
209.664	0.96	3.608	-3.6513	0.96
209.777	0.96	3.61	-3.6533	0.96
209.88	0.96	3.612	-3.6553	0.96
209.993	0.96	3.614	-3.6562	0.96
210.102	0.96	3.615	-3.6583	0.96
210.213	0.96	3.618	-3.6606	0.96
210.318	0.96	3.62	-3.6627	0.96
210.432	0.96	3.622	-3.6636	0.96
210.54	0.96	3.623	-3.6656	0.96
210.648	0.96	3.625	-3.6679	0.96
210.754	0.96	3.627	-3.67	0.96
210.869	0.959	3.629	-3.6709	0.959
210.978	0.959	3.63	-3.673	0.959
211.082	0.959	3.632	-3.6753	0.959
211.191	0.959	3.634	-3.6773	0.959
211.305	0.959	3.636	-3.6783	0.959
211.415	0.959	3.637	-3.6803	0.959
211.525	0.959	3.639	-3.6823	0.959
211.63	0.959	3.641	-3.6846	0.959
211.741	0.959	3.644	-3.6857	0.959
211.849	0.959	3.645	-3.6876	0.959
211.956	0.959	3.647	-3.6896	0.959
212.068	0.959	3.649	-3.6919	0.959
212.177	0.958	3.651	-3.6929	0.958
212.288	0.958	3.652	-3.6949	0.958
212.396	0.958	3.654	-3.6968	0.958
212.504	0.958	3.656	-3.6988	0.958
212.611	0.958	3.658	-3.6999	0.958
212.72	0.958	3.659	-3.7022	0.958
212.834	0.958	3.661	-3.7042	0.958
212.938	0.958	3.663	-3.7062	0.958
213.054	0.958	3.665	-3.7072	0.958
213.157	0.958	3.666	-3.7096	0.958
213.268	0.958	3.669	-3.7116	0.958
213.377	0.958	3.671	-3.7136	0.958
213.488	0.958	3.673	-3.7146	0.958
213.598	0.958	3.674	-3.7166	0.958
213.706	0.958	3.676	-3.7189	0.958
213.812	0.958	3.678	-3.7209	0.958
213.924	0.958	3.68	-3.7219	0.958
214.035	0.957	3.681	-3.7239	0.957
214.145	0.957	3.683	-3.7259	0.957
214.25	0.957	3.685	-3.7283	0.957
214.361	0.957	3.687	-3.7293	0.957
214.47	0.957	3.688	-3.7313	0.957
214.576	0.957	3.69	-3.7333	0.957
214.687	0.957	3.693	-3.7355	0.957
214.799	0.957	3.695	-3.7366	0.957
214.904	0.957	3.696	-3.7385	0.957
215.015	0.957	3.698	-3.7405	0.957
215.123	0.957	3.7	-3.7425	0.957
215.237	0.957	3.702	-3.744	0.957
215.345	0.956	3.703	-3.7459	0.956
215.453	0.956	3.705	-3.7479	0.956
[truncated: 713 more rows]
