# Supplementary material for: Research on the Mechanical Properties of EPS Lightweight Soil Mixed with Fly Ash
Source: Polymers (Basel). 2024 Dec 18;16(24):3517. doi: 10.3390/polym16243517 (PMC11678610; doi:10.3390/polym16243517)
Supplement: Supplementary file 1 [file polymers-16-03517-s001.zip › polymers-3283519-supplementary-final/raw data/EPS0.5%,curing agent content 20%,replace proportion 0%.xls]

## Sheet: Sheet1
试件批号	1
钢号	1
试验日期	2023/12/9
试验人	XDD
试件形状
尺寸(mm)	39.1
So(mm^2)	1200.73
标距倍率
Lo(mm)	80
引伸计标距	50
Lu(mm)
A(%)	/
断面尺寸
Su(mm^2)
Z(%)	/
Fm(kN)	1.58
Rm(MPa)
FeH(kN)	2.69
ReH(MPa)
FeL(kN)	2.26
ReL(MPa)
Fp(kN)	2.26
Rp(MPa)
Ft(kN)	0.05
Rt(MPa)
E(GPa)	0.01
屈强比	/
强屈比	/
At(%)	/
Agt(%)	12.5
时间(秒)	力(kN)	变形(mm)	位移(mm)	扩展
0	0	0	-0.0003	0
0.121	0	0	-0.0009	0
0.232	0	0	-0.0014	0
0.342	0	0	-0.0025	0
0.452	0	0	-0.004	0
0.557	0	0	-0.0058	0
0.669	0	0	-0.0072	0
0.777	0	0	-0.0095	0
0.883	0	0	-0.0121	0
0.994	0	0	-0.0151	0
1.101	0	0	-0.0173	0
1.215	0	0	-0.0209	0
1.323	0	0	-0.0247	0
1.429	0	0	-0.0288	0
1.543	0	0	-0.0309	0
1.651	0	0	-0.0364	0
1.757	0	0	-0.0415	0
1.866	0	0	-0.0467	0
1.98	0	0	-0.0494	0
2.084	0	0	-0.0547	0
2.198	0	0	-0.0609	0
2.303	0	0	-0.0661	0
2.414	0	0	-0.0686	0
2.527	0.001	0.002	-0.0735	0.001
2.63	0.001	0.008	-0.0794	0.001
2.741	0.001	0.013	-0.0842	0.001
2.851	0.001	0.015	-0.0866	0.001
2.963	0.002	0.02	-0.0914	0.002
3.073	0.002	0.025	-0.0961	0.002
3.178	0.002	0.03	-0.1015	0.002
3.29	0.002	0.033	-0.1038	0.002
3.398	0.002	0.037	-0.1084	0.002
3.508	0.002	0.042	-0.1129	0.002
3.614	0.002	0.046	-0.1174	0.002
3.728	0.003	0.049	-0.1203	0.003
3.836	0.003	0.053	-0.1246	0.003
3.944	0.003	0.058	-0.1288	0.003
4.051	0.003	0.062	-0.1331	0.003
4.165	0.003	0.064	-0.1351	0.003
4.275	0.003	0.069	-0.1399	0.003
4.383	0.004	0.073	-0.144	0.004
4.488	0.004	0.077	-0.1481	0.004
4.599	0.004	0.079	-0.15	0.004
4.712	0.004	0.083	-0.1546	0.004
4.82	0.004	0.087	-0.1585	0.004
4.925	0.004	0.091	-0.1625	0.004
5.036	0.004	0.093	-0.1644	0.004
5.146	0.005	0.097	-0.168	0.005
5.252	0.005	0.102	-0.1727	0.005
5.363	0.005	0.105	-0.1762	0.005
5.473	0.005	0.107	-0.1781	0.005
5.584	0.005	0.111	-0.1818	0.005
5.692	0.005	0.115	-0.186	0.005
5.8	0.005	0.118	-0.1895	0.005
5.912	0.005	0.12	-0.1913	0.005
6.02	0.006	0.123	-0.1946	0.006
6.128	0.006	0.127	-0.1982	0.006
6.237	0.006	0.131	-0.2022	0.006
6.344	0.006	0.133	-0.2039	0.006
6.453	0.006	0.136	-0.2073	0.006
6.567	0.006	0.139	-0.2106	0.006
6.672	0.006	0.143	-0.214	0.006
6.783	0.007	0.145	-0.2162	0.007
6.89	0.007	0.148	-0.2193	0.007
7.004	0.007	0.151	-0.2225	0.007
7.109	0.007	0.155	-0.2259	0.007
7.22	0.007	0.156	-0.2274	0.007
7.329	0.007	0.16	-0.2312	0.007
7.442	0.007	0.163	-0.2343	0.007
7.547	0.008	0.166	-0.2373	0.008
7.659	0.008	0.168	-0.239	0.008
7.767	0.008	0.171	-0.2425	0.008
7.875	0.009	0.174	-0.2455	0.009
7.983	0.009	0.177	-0.2485	0.009
8.097	0.009	0.179	-0.2499	0.009
8.203	0.009	0.182	-0.2529	0.009
8.314	0.009	0.185	-0.2564	0.009
8.42	0.01	0.188	-0.2593	0.01
8.534	0.01	0.19	-0.2607	0.01
8.637	0.01	0.192	-0.2636	0.01
8.748	0.01	0.195	-0.2666	0.01
8.855	0.01	0.199	-0.2698	0.01
8.969	0.011	0.2	-0.2713	0.011
9.079	0.011	0.203	-0.2741	0.011
9.183	0.011	0.206	-0.2768	0.011
9.294	0.011	0.209	-0.2802	0.011
9.401	0.011	0.21	-0.2815	0.011
9.513	0.012	0.213	-0.2843	0.012
9.626	0.012	0.216	-0.2871	0.012
9.732	0.012	0.219	-0.2902	0.012
9.841	0.012	0.22	-0.2914	0.012
9.95	0.012	0.223	-0.2942	0.012
10.056	0.012	0.226	-0.2968	0.012
10.168	0.013	0.228	-0.2994	0.013
10.275	0.013	0.23	-0.3011	0.013
10.384	0.013	0.233	-0.3039	0.013
10.498	0.013	0.235	-0.3064	0.013
10.603	0.014	0.238	-0.309	0.014
10.717	0.014	0.239	-0.3103	0.014
10.827	0.014	0.242	-0.3133	0.014
10.932	0.014	0.245	-0.3159	0.014
11.041	0.014	0.247	-0.3184	0.014
11.148	0.015	0.249	-0.3197	0.015
11.264	0.015	0.251	-0.3227	0.015
11.367	0.015	0.254	-0.3252	0.015
11.478	0.015	0.256	-0.3277	0.015
11.587	0.016	0.258	-0.3289	0.016
11.699	0.016	0.26	-0.3314	0.016
11.809	0.016	0.263	-0.3343	0.016
11.913	0.017	0.266	-0.3368	0.017
12.025	0.017	0.267	-0.338	0.017
12.136	0.017	0.269	-0.3405	0.017
12.24	0.017	0.272	-0.3433	0.017
12.351	0.018	0.274	-0.3456	0.018
12.465	0.018	0.276	-0.3469	0.018
12.572	0.018	0.278	-0.3493	0.018
12.68	0.019	0.281	-0.3517	0.019
12.786	0.019	0.283	-0.3544	0.019
12.897	0.019	0.284	-0.3556	0.019
13.009	0.02	0.287	-0.358	0.02
13.117	0.02	0.289	-0.3603	0.02
13.225	0.021	0.292	-0.3627	0.021
13.336	0.021	0.293	-0.3642	0.021
13.446	0.021	0.295	-0.3666	0.021
13.551	0.022	0.298	-0.3689	0.022
13.662	0.022	0.3	-0.3712	0.022
13.773	0.023	0.301	-0.3723	0.023
13.881	0.023	0.304	-0.3751	0.023
13.993	0.023	0.306	-0.3775	0.023
14.098	0.024	0.309	-0.3797	0.024
14.208	0.024	0.31	-0.3809	0.024
14.319	0.024	0.312	-0.3835	0.024
14.427	0.024	0.315	-0.3858	0.024
14.535	0.025	0.317	-0.3881	0.025
14.649	0.025	0.318	-0.3892	0.025
14.752	0.025	0.321	-0.3918	0.025
14.863	0.026	0.323	-0.3941	0.026
14.97	0.026	0.325	-0.3963	0.026
15.081	0.027	0.326	-0.3975	0.027
15.194	0.027	0.329	-0.3997	0.027
15.302	0.027	0.331	-0.4024	0.027
15.407	0.028	0.333	-0.4046	0.028
15.518	0.028	0.334	-0.4056	0.028
15.631	0.028	0.337	-0.4079	0.028
15.741	0.029	0.339	-0.4101	0.029
15.846	0.029	0.341	-0.4125	0.029
15.953	0.029	0.343	-0.4137	0.029
16.065	0.03	0.345	-0.4159	0.03
16.171	0.03	0.347	-0.4181	0.03
16.284	0.03	0.349	-0.4206	0.03
16.393	0.031	0.351	-0.4217	0.031
16.504	0.031	0.353	-0.424	0.031
16.61	0.032	0.355	-0.4262	0.032
16.718	0.032	0.357	-0.4283	0.032
16.832	0.033	0.358	-0.4293	0.033
16.94	0.033	0.361	-0.432	0.033
17.047	0.033	0.363	-0.4341	0.033
17.156	0.034	0.365	-0.4362	0.034
17.268	0.034	0.366	-0.4373	0.034
17.378	0.034	0.369	-0.4398	0.034
17.486	0.035	0.371	-0.4421	0.035
17.591	0.035	0.373	-0.4441	0.035
17.702	0.036	0.374	-0.4453	0.036
17.815	0.036	0.376	-0.4474	0.036
17.918	0.036	0.379	-0.4499	0.036
18.028	0.037	0.381	-0.452	0.037
18.139	0.037	0.382	-0.453	0.037
18.247	0.037	0.384	-0.4551	0.037
18.356	0.037	0.387	-0.4577	0.037
18.464	0.038	0.389	-0.4598	0.038
18.579	0.038	0.39	-0.4608	0.038
18.688	0.039	0.392	-0.4629	0.039
18.796	0.039	0.394	-0.465	0.039
18.901	0.039	0.396	-0.4675	0.039
19.016	0.04	0.397	-0.4686	0.04
19.124	0.04	0.399	-0.4707	0.04
19.232	0.04	0.402	-0.4728	0.04
19.338	0.041	0.404	-0.4749	0.041
19.452	0.041	0.405	-0.4763	0.041
19.562	0.041	0.407	-0.4784	0.041
19.668	0.041	0.409	-0.4805	0.041
19.777	0.042	0.411	-0.4825	0.042
19.888	0.042	0.413	-0.484	0.042
19.998	0.042	0.415	-0.4862	0.042
20.108	0.042	0.417	-0.4882	0.042
20.212	0.043	0.419	-0.4902	0.043
20.324	0.043	0.42	-0.4913	0.043
20.435	0.043	0.422	-0.4936	0.043
20.545	0.043	0.425	-0.4958	0.043
20.648	0.044	0.427	-0.4979	0.044
20.757	0.044	0.428	-0.499	0.044
20.87	0.044	0.43	-0.501	0.044
20.978	0.044	0.432	-0.5034	0.044
21.086	0.044	0.434	-0.5055	0.044
21.2	0.044	0.435	-0.5065	0.044
21.308	0.044	0.437	-0.5086	0.044
21.416	0.045	0.44	-0.5111	0.045
21.525	0.045	0.442	-0.5131	0.045
21.632	0.045	0.443	-0.5141	0.045
21.746	0.045	0.445	-0.5161	0.045
21.854	0.045	0.447	-0.5181	0.045
21.962	0.045	0.449	-0.5206	0.045
22.072	0.045	0.45	-0.5216	0.045
22.178	0.045	0.453	-0.5237	0.045
22.288	0.045	0.455	-0.5258	0.045
22.396	0.046	0.457	-0.5278	0.046
22.51	0.046	0.458	-0.5291	0.046
22.618	0.046	0.46	-0.5312	0.046
22.729	0.046	0.462	-0.5332	0.046
22.834	0.046	0.464	-0.5353	0.046
22.946	0.046	0.465	-0.5363	0.046
23.052	0.046	0.467	-0.5387	0.046
23.163	0.047	0.47	-0.5408	0.047
23.271	0.047	0.472	-0.5428	0.047
23.385	0.047	0.473	-0.5438	0.047
23.493	0.047	0.475	-0.5463	0.047
23.601	0.048	0.477	-0.5483	0.048
23.707	0.048	0.479	-0.5504	0.048
23.821	0.048	0.48	-0.5514	0.048
23.931	0.049	0.482	-0.5535	0.049
24.039	0.049	0.485	-0.5558	0.049
24.144	0.049	0.487	-0.5578	0.049
24.255	0.05	0.488	-0.5589	0.05
24.367	0.05	0.49	-0.5608	0.05
24.477	0.051	0.492	-0.5632	0.051
24.582	0.051	0.494	-0.5653	0.051
24.693	0.051	0.495	-0.5663	0.051
24.801	0.052	0.497	-0.5683	0.052
24.914	0.052	0.499	-0.5703	0.052
25.019	0.053	0.502	-0.5727	0.053
25.144	0.053	0.504	-0.5747	0.053
25.251	0.053	0.505	-0.5757	0.053
25.363	0.054	0.507	-0.5777	0.054
25.474	0.055	0.509	-0.5802	0.055
25.58	0.055	0.511	-0.5821	0.055
25.694	0.056	0.512	-0.5831	0.056
25.797	0.056	0.514	-0.5852	0.056
25.911	0.057	0.516	-0.5876	0.057
26.016	0.058	0.518	-0.5896	0.058
26.127	0.058	0.519	-0.5905	0.058
26.24	0.059	0.521	-0.5926	0.059
26.343	0.059	0.524	-0.5947	0.059
26.454	0.06	0.526	-0.597	0.06
26.565	0.06	0.527	-0.598	0.06
26.673	0.061	0.529	-0.6	0.061
26.786	0.061	0.531	-0.6021	0.061
26.891	0.062	0.533	-0.6041	0.062
27.002	0.062	0.534	-0.6055	0.062
27.107	0.063	0.536	-0.6075	0.063
27.221	0.063	0.538	-0.6095	0.063
27.326	0.064	0.54	-0.6115	0.064
27.44	0.064	0.541	-0.6126	0.064
27.548	0.065	0.544	-0.6149	0.065
27.656	0.065	0.546	-0.6169	0.065
27.765	0.066	0.548	-0.6189	0.066
27.872	0.066	0.549	-0.6199	0.066
27.981	0.067	0.551	-0.6224	0.067
28.095	0.068	0.553	-0.6242	0.068
28.201	0.068	0.555	-0.6263	0.068
28.308	0.069	0.556	-0.6274	0.069
28.423	0.069	0.558	-0.6293	0.069
28.531	0.07	0.56	-0.6316	0.07
28.636	0.071	0.562	-0.6336	0.071
28.747	0.071	0.563	-0.6346	0.071
28.859	0.072	0.565	-0.6366	0.072
28.969	0.073	0.568	-0.6387	0.073
29.074	0.074	0.57	-0.641	0.074
29.184	0.075	0.571	-0.6421	0.075
29.296	0.076	0.573	-0.6441	0.076
29.401	0.077	0.575	-0.6461	0.077
29.513	0.077	0.577	-0.6484	0.077
29.622	0.078	0.578	-0.6495	0.078
29.733	0.078	0.58	-0.6515	0.078
29.84	0.079	0.582	-0.6535	0.079
29.948	0.08	0.584	-0.6555	0.08
30.062	0.08	0.586	-0.6568	0.08
30.167	0.081	0.588	-0.6588	0.081
30.278	0.082	0.59	-0.6609	0.082
30.384	0.083	0.592	-0.6629	0.083
30.498	0.083	0.593	-0.6639	0.083
30.608	0.084	0.595	-0.6662	0.084
30.713	0.084	0.597	-0.6682	0.084
30.82	0.085	0.599	-0.6703	0.085
30.931	0.085	0.6	-0.6713	0.085
31.044	0.085	0.602	-0.6736	0.085
31.154	0.086	0.604	-0.6756	0.086
31.259	0.086	0.606	-0.6776	0.086
31.37	0.086	0.607	-0.6786	0.086
31.478	0.087	0.609	-0.6807	0.087
31.584	0.087	0.612	-0.6829	0.087
31.695	0.087	0.614	-0.6848	0.087
31.803	0.087	0.615	-0.6858	0.087
31.917	0.088	0.617	-0.6879	0.088
32.025	0.088	0.619	-0.6903	0.088
32.13	0.088	0.621	-0.6923	0.088
32.24	0.088	0.622	-0.6933	0.088
32.351	0.088	0.624	-0.6953	0.088
32.461	0.089	0.626	-0.6973	0.089
32.567	0.089	0.628	-0.6996	0.089
32.681	0.089	0.629	-0.7006	0.089
32.791	0.09	0.631	-0.7026	0.09
32.897	0.09	0.633	-0.7046	0.09
33.006	0.09	0.636	-0.707	0.09
33.117	0.09	0.637	-0.708	0.09
33.228	0.091	0.639	-0.7101	0.091
33.331	0.091	0.641	-0.712	0.091
33.442	0.091	0.643	-0.7141	0.091
33.554	0.091	0.644	-0.7153	0.091
33.662	0.091	0.646	-0.7174	0.091
33.768	0.091	0.648	-0.7194	0.091
33.878	0.092	0.65	-0.7214	0.092
33.99	0.092	0.651	-0.7224	0.092
34.101	0.092	0.654	-0.7248	0.092
34.205	0.092	0.656	-0.7267	0.092
34.316	0.092	0.658	-0.7288	0.092
34.423	0.093	0.659	-0.7297	0.093
34.535	0.093	0.661	-0.7318	0.093
34.646	0.093	0.663	-0.734	0.093
34.752	0.093	0.665	-0.736	0.093
34.866	0.093	0.666	-0.737	0.093
34.969	0.094	0.668	-0.739	0.094
35.083	0.094	0.67	-0.7414	0.094
35.188	0.095	0.672	-0.7434	0.095
35.299	0.095	0.673	-0.7444	0.095
35.412	0.095	0.675	-0.7464	0.095
35.516	0.096	0.677	-0.7484	0.096
35.627	0.096	0.68	-0.7508	0.096
35.738	0.097	0.681	-0.7518	0.097
35.846	0.097	0.682	-0.7537	0.097
35.953	0.098	0.685	-0.7557	0.098
36.061	0.099	0.687	-0.7577	0.099
36.17	0.099	0.688	-0.7591	0.099
36.282	0.1	0.69	-0.7611	0.1
36.391	0.101	0.692	-0.7631	0.101
36.498	0.101	0.694	-0.7651	0.101
36.612	0.102	0.695	-0.766	0.102
36.72	0.102	0.697	-0.7685	0.102
36.828	0.103	0.699	-0.7705	0.103
36.937	0.104	0.701	-0.7725	0.104
37.044	0.104	0.702	-0.7735	0.104
37.153	0.104	0.705	-0.7758	0.104
37.265	0.105	0.707	-0.7778	0.105
37.374	0.105	0.709	-0.7797	0.105
37.485	0.106	0.71	-0.7808	0.106
37.595	0.106	0.712	-0.7827	0.106
37.705	0.107	0.714	-0.7852	0.107
37.81	0.107	0.716	-0.7871	0.107
37.92	0.108	0.717	-0.7881	0.108
38.032	0.108	0.719	-0.7901	0.108
38.142	0.109	0.721	-0.7923	0.109
38.247	0.109	0.723	-0.7944	0.109
38.354	0.11	0.724	-0.7954	0.11
38.468	0.111	0.726	-0.7974	0.111
38.577	0.112	0.728	-0.7994	0.112
38.685	0.112	0.731	-0.8018	0.112
38.792	0.113	0.732	-0.8028	0.113
38.901	0.114	0.734	-0.8048	0.114
39.015	0.114	0.736	-0.8067	0.114
39.121	0.115	0.738	-0.809	0.115
39.235	0.116	0.739	-0.8101	0.116
39.343	0.116	0.741	-0.8121	0.116
39.451	0.117	0.743	-0.814	0.117
39.559	0.117	0.745	-0.8161	0.117
39.67	0.118	0.746	-0.8174	0.118
39.78	0.118	0.748	-0.8194	0.118
39.89	0.119	0.75	-0.8214	0.119
39.995	0.119	0.752	-0.8234	0.119
40.106	0.12	0.753	-0.8245	0.12
40.214	0.12	0.756	-0.8267	0.12
40.327	0.12	0.758	-0.8287	0.12
40.432	0.121	0.76	-0.8307	0.121
40.544	0.121	0.761	-0.8317	0.121
40.652	0.121	0.763	-0.8338	0.121
40.76	0.122	0.765	-0.8361	0.122
40.868	0.122	0.767	-0.8381	0.122
40.981	0.123	0.768	-0.8392	0.123
41.089	0.123	0.77	-0.8411	0.123
41.197	0.124	0.772	-0.8435	0.124
41.304	0.124	0.774	-0.8455	0.124
41.418	0.125	0.775	-0.8464	0.125
41.528	0.125	0.777	-0.8484	0.125
41.636	0.126	0.78	-0.8507	0.126
41.741	0.126	0.782	-0.8528	0.126
41.852	0.127	0.783	-0.8537	0.127
41.964	0.127	0.785	-0.8557	0.127
42.074	0.128	0.787	-0.8577	0.128
42.179	0.128	0.789	-0.8601	0.128
42.29	0.128	0.79	-0.8611	0.128
42.398	0.129	0.792	-0.8631	0.129
42.511	0.129	0.794	-0.8651	0.129
42.614	0.129	0.796	-0.8672	0.129
42.726	0.13	0.797	-0.8681	0.13
42.837	0.13	0.799	-0.8704	0.13
42.945	0.131	0.801	-0.8724	0.131
43.054	0.131	0.803	-0.8744	0.131
43.16	0.132	0.804	-0.8754	0.132
43.274	0.132	0.807	-0.8778	0.132
43.383	0.133	0.809	-0.8798	0.133
43.489	0.134	0.811	-0.8818	0.134
43.598	0.135	0.812	-0.8828	0.135
43.711	0.135	0.814	-0.8848	0.135
43.819	0.136	0.816	-0.8871	0.136
43.924	0.137	0.818	-0.8891	0.137
44.038	0.139	0.819	-0.89	0.139
44.148	0.139	0.821	-0.892	0.139
44.258	0.14	0.823	-0.8945	0.14
44.361	0.142	0.825	-0.8964	0.142
44.472	0.143	0.826	-0.8974	0.143
44.584	0.144	0.828	-0.8993	0.144
44.694	0.145	0.83	-0.9014	0.145
44.799	0.146	0.832	-0.9036	0.146
44.911	0.148	0.833	-0.9046	0.148
45.019	0.148	0.836	-0.9067	0.148
45.125	0.15	0.838	-0.9087	0.15
45.236	0.151	0.84	-0.911	0.151
45.35	0.153	0.841	-0.9121	0.153
45.456	0.153	0.843	-0.9141	0.153
45.567	0.155	0.845	-0.916	0.155
45.671	0.156	0.847	-0.918	0.156
45.782	0.158	0.848	-0.9194	0.158
45.895	0.158	0.85	-0.9214	0.158
45.999	0.16	0.852	-0.9234	0.16
46.108	0.161	0.854	-0.9253	0.161
46.222	0.163	0.856	-0.9267	0.163
46.332	0.164	0.858	-0.9287	0.164
46.436	0.165	0.86	-0.9307	0.165
46.547	0.167	0.862	-0.9328	0.167
46.658	0.169	0.863	-0.9337	0.169
46.766	0.17	0.865	-0.9357	0.17
46.879	0.172	0.867	-0.9381	0.172
46.985	0.172	0.869	-0.9401	0.172
47.094	0.174	0.87	-0.9411	0.174
47.205	0.176	0.872	-0.9431	0.176
47.313	0.178	0.874	-0.9453	0.178
47.421	0.179	0.876	-0.9474	0.179
47.528	0.181	0.877	-0.9484	0.181
47.637	0.182	0.879	-0.9503	0.182
47.751	0.184	0.882	-0.9527	0.184
47.857	0.185	0.884	-0.9547	0.185
47.964	0.186	0.885	-0.9557	0.186
48.078	0.188	0.887	-0.9577	0.188
48.186	0.189	0.889	-0.9597	0.189
48.292	0.19	0.891	-0.962	0.19
48.401	0.191	0.892	-0.9629	0.191
48.51	0.192	0.894	-0.965	0.192
48.625	0.194	0.896	-0.967	0.194
48.731	0.194	0.898	-0.9693	0.194
48.842	0.196	0.899	-0.9703	0.196
48.95	0.197	0.901	-0.9723	0.197
49.062	0.198	0.903	-0.9743	0.198
49.167	0.199	0.905	-0.9764	0.199
49.279	0.2	0.906	-0.9774	0.2
49.387	0.201	0.908	-0.9796	0.201
49.493	0.202	0.91	-0.9816	0.202
49.604	0.203	0.912	-0.9836	0.203
49.716	0.203	0.913	-0.9846	0.203
49.824	0.204	0.916	-0.987	0.204
49.932	0.204	0.918	-0.989	0.204
50.041	0.204	0.92	-0.991	0.204
50.154	0.204	0.921	-0.992	0.204
50.264	0.205	0.923	-0.994	0.205
50.369	0.205	0.925	-0.9963	0.205
50.476	0.205	0.927	-0.9983	0.205
50.587	0.206	0.928	-0.9993	0.206
50.695	0.206	0.93	-1.0013	0.206
50.809	0.206	0.933	-1.0037	0.206
50.914	0.206	0.935	-1.0057	0.206
51.025	0.207	0.935	-1.0066	0.207
51.134	0.207	0.938	-1.0087	0.207
51.24	0.208	0.939	-1.0106	0.208
51.351	0.208	0.942	-1.013	0.208
51.461	0.209	0.943	-1.014	0.209
51.572	0.209	0.945	-1.016	0.209
51.68	0.21	0.947	-1.018	0.21
51.786	0.21	0.949	-1.02	0.21
51.896	0.211	0.95	-1.0212	0.211
52.007	0.212	0.952	-1.0232	0.212
52.116	0.212	0.954	-1.0252	0.212
52.225	0.213	0.956	-1.0272	0.213
52.332	0.214	0.957	-1.0286	0.214
52.441	0.214	0.96	-1.0307	0.214
52.555	0.214	0.961	-1.0326	0.214
52.66	0.215	0.963	-1.0346	0.215
52.772	0.216	0.964	-1.0357	0.216
52.878	0.216	0.967	-1.0379	0.216
52.988	0.217	0.969	-1.0398	0.217
53.097	0.217	0.971	-1.042	0.217
53.208	0.218	0.972	-1.0429	0.218
53.32	0.219	0.974	-1.0453	0.219
53.43	0.219	0.976	-1.0473	0.219
53.533	0.22	0.978	-1.0493	0.22
53.648	0.221	0.979	-1.0503	0.221
53.754	0.222	0.981	-1.0523	0.222
53.865	0.222	0.983	-1.0546	0.222
53.97	0.223	0.985	-1.0566	0.223
54.08	0.224	0.986	-1.0576	0.224
54.192	0.225	0.988	-1.0595	0.225
54.3	0.226	0.99	-1.0616	0.226
54.409	0.227	0.993	-1.0639	0.227
54.521	0.228	0.994	-1.0649	0.228
54.631	0.23	0.996	-1.0669	0.23
54.739	0.23	0.998	-1.0689	0.23
54.844	0.232	1	-1.0713	0.232
54.955	0.233	1.001	-1.0723	0.233
55.125	0.234	1.004	-1.0749	0.234
55.239	0.235	1.006	-1.0772	0.235
55.347	0.237	1.008	-1.0792	0.237
55.452	0.238	1.01	-1.0812	0.238
55.562	0.239	1.011	-1.0822	0.239
55.673	0.24	1.013	-1.0842	0.24
55.783	0.242	1.015	-1.0866	0.242
55.889	0.243	1.017	-1.0886	0.243
56.003	0.244	1.018	-1.0896	0.244
56.114	0.245	1.02	-1.0916	0.245
56.222	0.246	1.023	-1.0939	0.246
56.327	0.248	1.025	-1.0959	0.248
56.438	0.249	1.026	-1.0969	0.249
56.55	0.25	1.028	-1.0989	0.25
56.66	0.251	1.03	-1.1009	0.251
56.765	0.252	1.032	-1.1032	0.252
56.877	0.253	1.033	-1.1043	0.253
56.985	0.254	1.035	-1.1063	0.254
57.091	0.255	1.037	-1.1082	0.255
57.2	0.256	1.039	-1.1102	0.256
57.309	0.257	1.04	-1.1116	0.257
57.423	0.257	1.042	-1.1136	0.257
57.529	0.258	1.044	-1.1156	0.258
57.637	0.259	1.046	-1.1176	0.259
57.751	0.26	1.047	-1.1185	0.26
57.859	0.26	1.05	-1.1208	0.26
57.967	0.261	1.052	-1.1228	0.261
58.076	0.262	1.054	-1.1249	0.262
58.188	0.263	1.055	-1.1258	0.263
58.298	0.263	1.057	-1.1282	0.263
58.406	0.264	1.059	-1.1302	0.264
58.511	0.265	1.061	-1.1322	0.265
58.623	0.266	1.062	-1.1332	0.266
58.729	0.267	1.064	-1.1352	0.267
58.839	0.267	1.066	-1.1375	0.267
58.947	0.268	1.068	-1.1395	0.268
59.061	0.269	1.069	-1.1405	0.269
59.171	0.269	1.071	-1.1425	0.269
59.28	0.27	1.073	-1.1445	0.27
59.385	0.27	1.076	-1.1468	0.27
59.496	0.271	1.077	-1.1478	0.271
59.606	0.271	1.079	-1.1499	0.271
59.712	0.271	1.081	-1.1519	0.271
59.822	0.272	1.083	-1.1541	0.272
59.934	0.273	1.084	-1.1552	0.273
60.042	0.273	1.086	-1.1572	0.273
60.216	0.274	1.089	-1.1599	0.274
60.324	0.275	1.091	-1.1619	0.275
60.432	0.276	1.093	-1.1639	0.276
60.538	0.277	1.095	-1.1659	0.277
60.654	0.278	1.096	-1.1671	0.278
60.757	0.279	1.098	-1.1691	0.279
60.869	0.28	1.1	-1.1711	0.28
60.975	0.281	1.102	-1.1731	0.281
61.089	0.282	1.103	-1.1745	0.282
61.199	0.284	1.105	-1.1764	0.284
61.308	0.285	1.107	-1.1785	0.285
61.413	0.286	1.109	-1.1805	0.286
61.524	0.287	1.11	-1.1815	0.287
61.634	0.289	1.113	-1.1838	0.289
61.74	0.29	1.115	-1.1857	0.29
61.85	0.291	1.117	-1.1878	0.291
61.962	0.292	1.118	-1.1887	0.292
62.07	0.294	1.12	-1.1908	0.294
62.176	0.295	1.122	-1.1931	0.295
62.288	0.296	1.124	-1.1951	0.296
62.395	0.298	1.125	-1.1962	0.298
62.504	0.299	1.127	-1.1982	0.299
62.616	0.301	1.129	-1.2005	0.301
62.722	0.302	1.131	-1.2024	0.302
62.833	0.303	1.132	-1.2034	0.303
62.946	0.305	1.134	-1.2054	0.305
63.054	0.306	1.136	-1.2074	0.306
63.159	0.307	1.139	-1.2098	0.307
63.271	0.308	1.14	-1.2108	0.308
63.384	0.31	1.142	-1.2128	0.31
63.487	0.312	1.144	-1.2148	0.312
63.598	0.312	1.146	-1.2171	0.312
63.707	0.314	1.147	-1.2181	0.314
63.819	0.315	1.149	-1.2202	0.315
63.929	0.317	1.151	-1.2221	0.317
64.034	0.318	1.153	-1.2242	0.318
64.146	0.32	1.154	-1.2254	0.32
64.251	0.321	1.156	-1.2274	0.321
64.36	0.323	1.158	-1.2294	0.323
64.471	0.324	1.16	-1.2314	0.324
64.585	0.326	1.161	-1.2324	0.326
64.688	0.327	1.164	-1.2347	0.327
64.799	0.329	1.166	-1.2368	0.329
64.906	0.33	1.168	-1.2388	0.33
65.017	0.332	1.169	-1.2397	0.332
65.13	0.333	1.171	-1.242	0.333
65.238	0.335	1.173	-1.244	0.335
65.343	0.336	1.175	-1.2461	0.336
65.454	0.337	1.176	-1.247	0.337
65.567	0.339	1.178	-1.2491	0.339
65.671	0.341	1.18	-1.2514	0.341
65.782	0.342	1.182	-1.2535	0.342
65.893	0.344	1.183	-1.2545	0.344
66.001	0.346	1.185	-1.2564	0.346
66.107	0.348	1.188	-1.2587	0.348
66.218	0.349	1.19	-1.2607	0.349
66.329	0.35	1.191	-1.2618	0.35
66.44	0.353	1.193	-1.2637	0.353
66.548	0.355	1.195	-1.2657	0.355
66.654	0.355	1.197	-1.2681	0.355
66.768	0.357	1.198	-1.2691	0.357
66.876	0.359	1.2	-1.2711	0.359
66.984	0.361	1.202	-1.273	0.361
67.09	0.362	1.204	-1.2751	0.362
67.201	0.363	1.205	-1.2764	0.363
67.314	0.365	1.207	-1.2784	0.365
67.422	0.367	1.209	-1.2804	0.367
67.527	0.368	1.211	-1.2823	0.368
67.638	0.37	1.212	-1.2833	0.37
67.745	0.372	1.214	-1.2856	0.372
67.855	0.373	1.217	-1.2877	0.373
67.966	0.375	1.219	-1.2897	0.375
68.077	0.376	1.22	-1.2907	0.376
68.185	0.378	1.222	-1.293	0.378
68.291	0.38	1.224	-1.2951	0.38
68.4	0.381	1.226	-1.2971	0.381
68.515	0.383	1.227	-1.298	0.383
68.623	0.385	1.229	-1.3001	0.385
68.731	0.387	1.231	-1.3023	0.387
68.839	0.388	1.233	-1.3043	0.388
68.946	0.39	1.234	-1.3054	0.39
69.06	0.392	1.236	-1.3074	0.392
69.168	0.394	1.239	-1.3098	0.394
69.274	0.395	1.241	-1.3117	0.395
69.389	0.397	1.242	-1.3127	0.397
69.492	0.399	1.244	-1.3148	0.399
69.606	0.401	1.246	-1.3168	0.401
69.711	0.403	1.248	-1.319	0.403
69.822	0.404	1.249	-1.32	0.404
69.935	0.406	1.251	-1.322	0.406
70.039	0.407	1.253	-1.324	0.407
70.15	0.409	1.255	-1.3263	0.409
70.261	0.41	1.256	-1.3274	0.41
70.369	0.411	1.258	-1.3294	0.411
70.475	0.412	1.26	-1.3314	0.412
70.586	0.413	1.262	-1.3333	0.413
70.698	0.414	1.263	-1.3344	0.414
70.806	0.415	1.265	-1.3366	0.415
70.914	0.416	1.267	-1.3386	0.416
71.023	0.417	1.269	-1.3406	0.417
71.13	0.418	1.27	-1.3416	0.418
71.244	0.419	1.273	-1.344	0.419
71.349	0.42	1.275	-1.3459	0.42
71.458	0.421	1.277	-1.348	0.421
71.572	0.422	1.278	-1.349	0.422
71.682	0.423	1.28	-1.3509	0.423
71.79	0.424	1.282	-1.3533	0.424
71.895	0.425	1.284	-1.3553	0.425
72.006	0.426	1.285	-1.3563	0.426
72.119	0.427	1.287	-1.3583	0.427
72.222	0.427	1.29	-1.3607	0.427
72.333	0.428	1.291	-1.3626	0.428
72.443	0.429	1.292	-1.3636	0.429
72.555	0.43	1.294	-1.3656	0.43
72.665	0.43	1.297	-1.3677	0.43
72.768	0.431	1.299	-1.37	0.431
72.877	0.432	1.3	-1.371	0.432
72.991	0.433	1.302	-1.373	0.433
73.099	0.434	1.304	-1.375	0.434
73.207	0.435	1.306	-1.3773	0.435
73.314	0.436	1.307	-1.3783	0.436
73.427	0.437	1.309	-1.3803	0.437
73.536	0.438	1.311	-1.3823	0.438
73.645	0.439	1.313	-1.3843	0.439
73.752	0.44	1.314	-1.3856	0.44
73.861	0.44	1.316	-1.3876	0.44
73.975	0.441	1.318	-1.3896	0.441
74.08	0.442	1.32	-1.3916	0.442
74.191	0.443	1.321	-1.3926	0.443
74.304	0.444	1.324	-1.3949	0.444
74.413	0.444	1.326	-1.3969	0.444
74.518	0.445	1.328	-1.3989	0.445
74.629	0.446	1.329	-1.3999	0.446
74.74	0.447	1.331	-1.4022	0.447
74.85	0.447	1.333	-1.4042	0.447
74.955	0.448	1.335	-1.4062	0.448
75.065	0.449	1.336	-1.4073	0.449
75.176	0.45	1.338	-1.4092	0.45
75.284	0.451	1.34	-1.4115	0.451
75.392	0.452	1.342	-1.4135	0.452
75.504	0.453	1.343	-1.4145	0.453
75.612	0.455	1.345	-1.4165	0.455
75.72	0.456	1.347	-1.4186	0.456
75.829	0.457	1.35	-1.4209	0.457
75.936	0.458	1.351	-1.4219	0.458
76.045	0.46	1.353	-1.4239	0.46
76.159	0.46	1.355	-1.4259	0.46
76.264	0.462	1.357	-1.4283	0.462
76.375	0.463	1.358	-1.4293	0.463
76.482	0.465	1.36	-1.4313	0.465
76.596	0.466	1.362	-1.4332	0.466
76.701	0.467	1.364	-1.4352	0.467
76.812	0.468	1.365	-1.4365	0.468
76.921	0.469	1.367	-1.4386	0.469
77.034	0.47	1.369	-1.4406	0.47
77.137	0.471	1.371	-1.4426	0.471
77.249	0.472	1.372	-1.4435	0.472
77.36	0.473	1.375	-1.4459	0.473
77.467	0.474	1.377	-1.4479	0.474
77.575	0.475	1.379	-1.4499	0.475
77.689	0.477	1.38	-1.4509	0.477
77.797	0.478	1.382	-1.4531	0.478
77.904	0.479	1.384	-1.4551	0.479
78.013	0.48	1.386	-1.4572	0.48
78.125	0.482	1.387	-1.4581	0.482
78.235	0.484	1.389	-1.4601	0.484
78.343	0.484	1.391	-1.4624	0.484
78.447	0.486	1.393	-1.4646	0.486
78.561	0.487	1.394	-1.4655	0.487
78.671	0.489	1.396	-1.4675	0.489
78.781	0.489	1.398	-1.4696	0.489
78.884	0.49	1.401	-1.4718	0.49
78.998	0.492	1.402	-1.4728	0.492
79.106	0.493	1.404	-1.4748	0.493
79.212	0.494	1.406	-1.4768	0.494
79.323	0.495	1.408	-1.4793	0.495
79.431	0.496	1.409	-1.4802	0.496
79.542	0.497	1.411	-1.4822	0.497
79.648	0.498	1.413	-1.4843	0.498
79.759	0.499	1.415	-1.4862	0.499
79.873	0.501	1.416	-1.4875	0.501
79.976	0.502	1.418	-1.4895	0.502
80.09	0.503	1.42	-1.4915	0.503
80.195	0.504	1.422	-1.4935	0.504
80.309	0.506	1.423	-1.4945	0.506
80.419	0.508	1.426	-1.4968	0.508
80.524	0.508	1.428	-1.4988	0.508
80.633	0.51	1.43	-1.5008	0.51
80.744	0.512	1.431	-1.5018	0.512
80.851	0.514	1.433	-1.5038	0.514
80.965	0.515	1.435	-1.5062	0.515
81.07	0.517	1.437	-1.5082	0.517
81.179	0.52	1.438	-1.5092	0.52
81.291	0.523	1.44	-1.5111	0.523
81.401	0.524	1.442	-1.5134	0.524
81.505	0.527	1.444	-1.5154	0.527
81.617	0.529	1.445	-1.5164	0.529
81.728	0.532	1.447	-1.5185	0.532
81.836	0.534	1.45	-1.5208	0.534
81.942	0.537	1.452	-1.5229	0.537
82.056	0.54	1.453	-1.5238	0.54
82.164	0.543	1.455	-1.5258	0.543
82.272	0.545	1.457	-1.5279	0.545
82.378	0.548	1.459	-1.5301	0.548
82.489	0.551	1.46	-1.5311	0.551
82.597	0.554	1.462	-1.5331	0.554
82.706	0.556	1.464	-1.5352	0.556
82.815	0.56	1.466	-1.5371	0.56
82.927	0.563	1.467	-1.5385	0.563
83.04	0.566	1.469	-1.5405	0.566
83.143	0.567	1.471	-1.5425	0.567
83.254	0.571	1.473	-1.5445	0.571
83.365	0.574	1.475	-1.5457	0.574
83.473	0.577	1.477	-1.5478	0.577
83.585	0.578	1.479	-1.5498	0.578
83.69	0.581	1.481	-1.5518	0.581
83.802	0.586	1.482	-1.5528	0.586
83.91	0.589	1.484	-1.555	0.589
84.016	0.59	1.486	-1.5571	0.59
84.127	0.594	1.488	-1.5591	0.594
84.241	0.597	1.489	-1.5601	0.597
84.344	0.601	1.491	-1.5624	0.601
84.455	0.603	1.493	-1.5644	0.603
84.562	0.606	1.495	-1.5664	0.606
84.673	0.609	1.496	-1.5674	0.609
84.786	0.613	1.498	-1.5694	0.613
84.894	0.615	1.501	-1.5717	0.615
84.999	0.619	1.503	-1.5737	0.619
85.11	0.622	1.504	-1.5748	0.622
85.223	0.626	1.506	-1.5767	0.626
85.333	0.628	1.508	-1.5788	0.628
85.438	0.632	1.51	-1.5811	0.632
85.545	0.635	1.511	-1.5821	0.635
85.657	0.639	1.513	-1.584	0.639
85.763	0.64	1.515	-1.5861	0.64
85.874	0.645	1.517	-1.5885	0.645
85.987	0.649	1.518	-1.5894	0.649
86.095	0.653	1.52	-1.5914	0.653
86.203	0.655	1.522	-1.5934	0.655
86.311	0.66	1.524	-1.5954	0.66
86.425	0.664	1.526	-1.5968	0.664
86.528	0.668	1.528	-1.5987	0.668
86.639	0.67	1.53	-1.6008	0.67
86.748	0.673	1.532	-1.6028	0.673
86.855	0.678	1.533	-1.6037	0.678
86.97	0.682	1.535	-1.606	0.682
87.078	0.684	1.537	-1.608	0.684
87.183	0.688	1.539	-1.61	0.688
87.294	0.693	1.54	-1.611	0.693
87.407	0.697	1.542	-1.613	0.697
87.51	0.699	1.544	-1.6155	0.699
87.62	0.703	1.546	-1.6174	0.703
87.731	0.707	1.547	-1.6184	0.707
87.843	0.711	1.549	-1.6204	0.711
87.948	0.714	1.551	-1.6226	0.714
88.056	0.718	1.554	-1.6247	0.718
88.171	0.722	1.554	-1.6256	0.722
88.28	0.726	1.557	-1.6277	0.726
88.388	0.729	1.559	-1.6297	0.729
88.493	0.734	1.561	-1.632	0.734
88.608	0.738	1.562	-1.633	0.738
88.716	0.742	1.564	-1.635	0.742
88.824	0.745	1.566	-1.637	0.745
88.93	0.749	1.568	-1.6393	0.749
89.044	0.753	1.569	-1.6404	0.753
89.154	0.757	1.571	-1.6423	0.757
89.26	0.759	1.573	-1.6443	0.759
89.369	0.764	1.575	-1.6464	0.764
89.48	0.768	1.577	-1.6477	0.768
89.59	0.773	1.579	-1.6497	0.773
89.7	0.775	1.58	-1.6516	0.775
89.805	0.78	1.582	-1.6536	0.78
89.916	0.784	1.584	-1.6547	0.784
90.027	0.789	1.586	-1.6571	0.789
90.137	0.791	1.588	-1.6591	0.791
90.24	0.795	1.59	-1.661	0.795
90.354	0.8	1.591	-1.662	0.8
90.462	0.805	1.593	-1.664	0.805
90.568	0.809	1.595	-1.6663	0.809
90.677	0.813	1.597	-1.6683	0.813
90.786	0.818	1.598	-1.6693	0.818
90.9	0.823	1.6	-1.6713	0.823
91.009	0.825	1.603	-1.6737	0.825
91.118	0.829	1.605	-1.6757	0.829
91.224	0.834	1.605	-1.6766	0.834
91.336	0.838	1.607	-1.6786	0.838
91.447	0.84	1.61	-1.6809	0.84
91.553	0.845	1.612	-1.683	0.845
91.667	0.849	1.613	-1.684	0.849
91.77	0.854	1.615	-1.686	0.854
91.884	0.856	1.617	-1.6879	0.856
91.989	0.861	1.619	-1.6903	0.861
92.1	0.865	1.62	-1.6914	0.865
92.213	0.87	1.622	-1.6933	0.87
92.321	0.872	1.624	-1.6953	0.872
92.426	0.877	1.626	-1.6974	0.877
92.537	0.881	1.628	-1.6987	0.881
92.644	0.886	1.629	-1.7006	0.886
92.753	0.888	1.631	-1.7026	0.888
92.864	0.893	1.633	-1.7046	0.893
92.976	0.897	1.634	-1.7056	0.897
93.084	0.901	1.637	-1.708	0.901
93.192	0.903	1.639	-1.71	0.903
93.301	0.908	1.641	-1.712	0.908
93.408	0.913	1.642	-1.713	0.913
93.522	0.917	1.644	-1.7153	0.917
93.63	0.92	1.646	-1.7173	0.92
93.738	0.924	1.648	-1.7192	0.924
93.845	0.929	1.649	-1.7202	0.929
93.954	0.934	1.651	-1.7222	0.934
94.068	0.936	1.653	-1.7246	0.936
94.173	0.941	1.655	-1.7266	0.941
94.284	0.946	1.656	-1.7276	0.946
94.391	0.952	1.658	-1.7296	0.952
94.505	0.954	1.66	-1.7316	0.954
94.61	0.959	1.663	-1.7339	0.959
94.722	0.964	1.664	-1.7349	0.964
94.83	0.97	1.666	-1.7369	0.97
94.943	0.972	1.668	-1.739	0.972
95.046	0.977	1.67	-1.7413	0.977
95.158	0.983	1.671	-1.7422	0.983
95.269	0.988	1.673	-1.7443	0.988
95.376	0.991	1.675	-1.7462	0.991
95.484	0.996	1.677	-1.7486	0.996
95.598	1.001	1.678	-1.7496	1.001
95.703	1.006	1.68	-1.7517	1.006
95.814	1.008	1.682	-1.7536	1.008
95.92	1.014	1.684	-1.7556	1.014
96.034	1.019	1.685	-1.7566	1.019
96.138	1.023	1.688	-1.7589	1.023
96.249	1.026	1.69	-1.7609	1.026
96.356	1.031	1.692	-1.7629	1.031
96.47	1.036	1.693	-1.7639	1.036
96.58	1.04	1.695	-1.7663	1.04
96.69	1.042	1.697	-1.7682	1.042
96.795	1.047	1.699	-1.7702	1.047
96.906	1.053	1.7	-1.7712	1.053
97.014	1.058	1.702	-1.7732	1.058
97.127	1.06	1.704	-1.7754	1.06
97.233	1.065	1.706	-1.7775	1.065
97.339	1.07	1.707	-1.7785	1.07
97.453	1.076	1.709	-1.7805	1.076
97.561	1.078	1.712	-1.7829	1.078
97.669	1.083	1.714	-1.7849	1.083
97.781	1.088	1.715	-1.7859	1.088
97.889	1.093	1.717	-1.7879	1.093
97.997	1.095	1.719	-1.7898	1.095
98.103	1.099	1.721	-1.7922	1.099
98.214	1.102	1.722	-1.7932	1.102
98.327	1.107	1.724	-1.7952	1.107
98.433	1.111	1.726	-1.7971	1.111
98.542	1.114	1.728	-1.7996	1.114
98.653	1.117	1.729	-1.8006	1.117
98.764	1.118	1.731	-1.8025	1.118
98.874	1.121	1.733	-1.8046	1.121
98.979	1.124	1.735	-1.8065	1.124
99.09	1.127	1.737	-1.8079	1.127
99.198	1.128	1.739	-1.8099	1.128
99.304	1.131	1.741	-1.8119	1.131
99.414	1.133	1.743	-1.8139	1.133
99.526	1.137	1.744	-1.8149	1.137
99.637	1.138	1.746	-1.8172	1.138
99.741	1.142	1.748	-1.8192	1.142
99.852	1.145	1.75	-1.8212	1.145
99.966	1.148	1.751	-1.8222	1.148
100.069	1.151	1.753	-1.8245	1.151
100.18	1.155	1.755	-1.8265	1.155
100.289	1.159	1.757	-1.8286	1.159
100.402	1.164	1.758	-1.8294	1.164
100.512	1.166	1.76	-1.8315	1.166
100.617	1.171	1.763	-1.8338	1.171
100.726	1.176	1.765	-1.8358	1.176
100.835	1.18	1.766	-1.8368	1.18
100.948	1.183	1.768	-1.8388	1.183
101.058	1.188	1.77	-1.8408	1.188
101.162	1.192	1.772	-1.8431	1.192
101.273	1.196	1.773	-1.8442	1.196
101.382	1.198	1.775	-1.8462	1.198
101.494	1.201	1.777	-1.8482	1.201
101.599	1.206	1.779	-1.8505	1.206
101.711	1.21	1.78	-1.8514	1.21
101.819	1.212	1.782	-1.8534	1.212
101.925	1.216	1.784	-1.8554	1.216
102.036	1.221	1.786	-1.8575	1.221
102.145	1.226	1.788	-1.8589	1.226
102.256	1.228	1.79	-1.8609	1.228
102.364	1.233	1.792	-1.8628	1.233
102.471	1.238	1.794	-1.8648	1.238
102.582	1.243	1.795	-1.8662	1.243
102.695	1.245	1.797	-1.8681	1.245
102.802	1.25	1.799	-1.8701	1.25
102.908	1.254	1.801	-1.8721	1.254
103.019	1.258	1.802	-1.8731	1.258
103.132	1.26	1.804	-1.8752	1.26
103.236	1.266	1.806	-1.8774	1.266
103.347	1.27	1.808	-1.8794	1.27
103.457	1.275	1.809	-1.8804	1.275
103.568	1.277	1.811	-1.8824	1.277
103.678	1.281	1.814	-1.8847	1.281
103.783	1.285	1.816	-1.8868	1.285
103.896	1.289	1.817	-1.8878	1.289
104.004	1.291	1.819	-1.8898	1.291
104.112	1.294	1.821	-1.8918	1.294
104.218	1.299	1.823	-1.894	1.299
104.328	1.302	1.824	-1.895	1.302
104.437	1.304	1.826	-1.897	1.304
104.548	1.308	1.828	-1.8991	1.308
104.657	1.313	1.83	-1.9015	1.313
104.764	1.317	1.831	-1.9025	1.317
104.878	1.319	1.833	-1.9045	1.319
104.986	1.323	1.835	-1.9065	1.323
105.094	1.327	1.838	-1.9088	1.327
105.203	1.331	1.839	-1.9097	1.331
105.316	1.333	1.841	-1.9118	1.333
105.419	1.337	1.843	-1.9138	1.337
105.531	1.341	1.845	-1.9158	1.341
105.642	1.346	1.846	-1.9168	1.346
105.75	1.349	1.848	-1.9191	1.349
105.857	1.353	1.85	-1.9211	1.353
105.965	1.357	1.852	-1.9231	1.357
106.08	1.362	1.853	-1.9241	1.362
106.188	1.365	1.855	-1.9264	1.365
106.295	1.37	1.857	-1.9284	1.37
106.403	1.374	1.859	-1.9303	1.374
106.517	1.38	1.86	-1.9314	1.38
106.625	1.382	1.862	-1.9334	1.382
106.733	1.388	1.865	-1.9357	1.388
106.84	1.394	1.866	-1.9376	1.394
106.954	1.399	1.868	-1.9387	1.399
107.057	1.401	1.87	-1.9407	1.401
107.171	1.406	1.872	-1.9431	1.406
107.276	1.411	1.874	-1.9451	1.411
107.387	1.415	1.875	-1.9461	1.415
107.499	1.417	1.877	-1.948	1.417
107.609	1.421	1.879	-1.95	1.421
107.714	1.425	1.881	-1.9524	1.425
107.825	1.429	1.882	-1.9533	1.429
107.936	1.431	1.884	-1.9554	1.431
108.046	1.435	1.886	-1.9574	1.435
108.151	1.438	1.889	-1.9598	1.438
108.261	1.443	1.89	-1.9607	1.443
108.372	1.445	1.892	-1.9627	1.445
108.481	1.447	1.893	-1.9647	1.447
108.589	1.451	1.896	-1.9668	1.451
108.696	1.455	1.896	-1.9677	1.455
108.81	1.456	1.899	-1.97	1.456
108.919	1.46	1.901	-1.9721	1.46
109.025	1.464	1.903	-1.974	1.464
109.139	1.467	1.904	-1.9751	1.467
109.242	1.47	1.906	-1.9774	1.47
109.356	1.473	1.908	-1.9794	1.473
109.461	1.476	1.91	-1.9814	1.476
109.574	1.479	1.911	-1.9825	1.479
109.684	1.48	1.913	-1.9844	1.48
109.794	1.484	1.915	-1.9866	1.484
109.897	1.487	1.917	-1.9886	1.487
110.011	1.489	1.918	-1.9896	1.489
110.119	1.491	1.92	-1.9916	1.491
110.225	1.494	1.923	-1.994	1.494
110.336	1.498	1.925	-1.996	1.498
110.448	1.5	1.926	-1.997	1.5
110.555	1.502	1.928	-1.999	1.502
110.666	1.505	1.93	-2.001	1.505
110.771	1.509	1.932	-2.0033	1.509
110.885	1.512	1.933	-2.0043	1.512
110.993	1.514	1.935	-2.0062	1.514
111.101	1.518	1.937	-2.0083	1.518
111.21	1.522	1.94	-2.0107	1.522
111.322	1.525	1.941	-2.0117	1.525
111.432	1.527	1.942	-2.0136	1.527
111.535	1.53	1.945	-2.0157	1.53
111.644	1.534	1.947	-2.0177	1.534
111.758	1.537	1.948	-2.019	1.537
111.868	1.539	1.95	-2.021	1.539
111.978	1.542	1.952	-2.023	1.542
112.083	1.545	1.954	-2.025	1.545
112.194	1.548	1.955	-2.026	1.548
112.302	1.551	1.957	-2.0283	1.551
112.415	1.554	1.959	-2.0303	1.554
112.52	1.557	1.961	-2.0323	1.557
112.63	1.56	1.962	-2.0333	1.56
112.741	1.562	1.964	-2.0357	1.562
112.849	1.565	1.966	-2.0377	1.565
112.957	1.568	1.968	-2.0397	1.568
113.064	1.572	1.969	-2.0407	1.572
113.178	1.574	1.971	-2.0427	1.574
113.286	1.578	1.974	-2.0449	1.578
113.394	1.582	1.976	-2.0469	1.582
113.501	1.586	1.977	-2.0479	1.586
113.61	1.588	1.979	-2.0499	1.588
113.724	1.592	1.981	-2.0523	1.592
113.829	1.596	1.983	-2.0543	1.596
113.938	1.6	1.984	-2.0553	1.6
114.047	1.602	1.986	-2.0573	1.602
114.161	1.607	1.988	-2.0593	1.607
114.266	1.611	1.99	-2.0615	1.611
114.377	1.615	1.991	-2.0625	1.615
114.486	1.619	1.993	-2.0645	1.619
114.6	1.621	1.995	-2.0666	1.621
114.704	1.625	1.997	-2.0686	1.625
114.816	1.629	1.999	-2.0699	1.629
114.924	1.633	2.001	-2.0719	1.633
115.098	1.635	2.003	-2.0745	1.635
115.201	1.639	2.005	-2.0766	1.639
115.315	1.643	2.007	-2.0786	1.643
115.42	1.647	2.009	-2.0806	1.647
115.534	1.649	2.01	-2.0816	1.649
115.638	1.654	2.013	-2.084	1.654
115.749	1.658	2.015	-2.086	1.658
115.858	1.662	2.017	-2.0879	1.662
115.965	1.664	2.018	-2.0889	1.664
116.081	1.668	2.02	-2.0912	1.668
116.184	1.673	2.022	-2.0933	1.673
116.295	1.677	2.024	-2.0952	1.677
116.404	1.679	2.025	-2.0962	1.679
116.516	1.682	2.027	-2.0982	1.682
116.626	1.685	2.029	-2.1006	1.685
116.731	1.688	2.031	-2.1025	1.688
116.843	1.689	2.032	-2.1036	1.689
116.951	1.692	2.034	-2.1056	1.692
117.057	1.695	2.037	-2.1078	1.695
117.168	1.697	2.039	-2.1098	1.697
117.282	1.699	2.04	-2.1108	1.699
117.389	1.702	2.042	-2.1128	1.702
117.497	1.705	2.044	-2.1148	1.705
117.603	1.707	2.046	-2.1172	1.707
117.718	1.709	2.047	-2.1182	1.709
117.828	1.712	2.049	-2.1203	1.712
117.933	1.714	2.051	-2.1222	1.714
118.04	1.716	2.053	-2.1243	1.716
118.154	1.718	2.054	-2.1255	1.718
118.264	1.72	2.056	-2.1275	1.72
118.369	1.723	2.058	-2.1295	1.723
118.477	1.725	2.06	-2.1315	1.725
118.588	1.726	2.061	-2.1326	1.726
118.698	1.729	2.064	-2.1349	1.729
118.804	1.732	2.066	-2.1369	1.732
118.915	1.735	2.068	-2.1389	1.735
119.025	1.736	2.069	-2.1399	1.736
119.136	1.739	2.071	-2.1422	1.739
119.244	1.743	2.073	-2.1443	1.743
119.352	1.746	2.075	-2.1462	1.746
119.466	1.748	2.076	-2.1472	1.748
119.569	1.751	2.078	-2.1495	1.751
119.68	1.755	2.08	-2.1515	1.755
119.789	1.759	2.082	-2.1535	1.759
119.896	1.761	2.083	-2.1545	1.761
120.012	1.765	2.085	-2.1564	1.765
120.179	1.769	2.088	-2.1591	1.769
120.292	1.773	2.09	-2.1611	1.773
120.397	1.775	2.092	-2.1635	1.775
120.505	1.778	2.094	-2.1654	1.778
120.616	1.782	2.095	-2.1665	1.782
120.726	1.786	2.097	-2.1685	1.786
120.832	1.788	2.099	-2.1704	1.788
120.943	1.792	2.102	-2.1728	1.792
121.053	1.795	2.103	-2.1739	1.795
121.164	1.8	2.105	-2.1758	1.8
121.272	1.802	2.107	-2.1778	1.802
121.38	1.807	2.109	-2.1801	1.807
121.491	1.811	2.11	-2.1811	1.811
121.602	1.815	2.112	-2.1831	1.815
121.709	1.817	2.114	-2.1851	1.817
121.817	1.822	2.116	-2.1872	1.822
121.924	1.827	2.117	-2.1885	1.827
122.038	1.831	2.119	-2.1905	1.831
122.145	1.833	2.121	-2.1926	1.833
122.254	1.838	2.123	-2.1945	1.838
122.361	1.842	2.124	-2.1956	1.842
122.475	1.846	2.127	-2.1978	1.846
122.583	1.848	2.129	-2.1998	1.848
122.689	1.852	2.131	-2.2019	1.852
122.8	1.856	2.132	-2.2028	1.856
122.913	1.861	2.134	-2.2052	1.861
123.016	1.863	2.136	-2.2071	1.863
123.125	1.867	2.138	-2.2091	1.867
123.239	1.871	2.139	-2.2101	1.871
123.347	1.875	2.141	-2.2121	1.875
123.458	1.877	2.143	-2.2144	1.877
123.563	1.881	2.145	-2.2164	1.881
123.675	1.885	2.146	-2.2174	1.885
123.784	1.89	2.148	-2.2194	1.89
123.892	1.892	2.15	-2.2214	1.892
124	1.896	2.153	-2.2237	1.896
124.114	1.9	2.154	-2.2248	1.9
124.222	1.904	2.156	-2.2268	1.904
124.33	1.906	2.158	-2.2288	1.906
124.436	1.911	2.16	-2.2311	1.911
124.55	1.915	2.161	-2.2321	1.915
124.66	1.919	2.163	-2.2341	1.919
124.766	1.921	2.165	-2.236	1.921
124.875	1.926	2.167	-2.2384	1.926
124.986	1.929	2.168	-2.2395	1.929
125.091	1.933	2.17	-2.2414	1.933
125.201	1.935	2.172	-2.2435	1.935
125.309	1.939	2.174	-2.2455	1.939
125.423	1.943	2.176	-2.2468	1.943
125.533	1.947	2.178	-2.2488	1.947
125.643	1.949	2.18	-2.2508	1.949
125.747	1.953	2.182	-2.2528	1.953
125.859	1.957	2.183	-2.2537	1.957
125.968	1.96	2.185	-2.2561	1.96
126.079	1.962	2.187	-2.2581	1.962
126.186	1.966	2.189	-2.2601	1.966
126.293	1.971	2.19	-2.2611	1.971
126.407	1.976	2.192	-2.263	1.976
126.516	1.978	2.194	-2.2654	1.978
126.622	1.982	2.196	-2.2674	1.982
126.736	1.986	2.197	-2.2684	1.986
126.839	1.991	2.199	-2.2704	1.991
126.953	1.993	2.202	-2.2727	1.993
127.058	1.997	2.204	-2.2747	1.997
127.17	2.001	2.205	-2.2757	2.001
127.276	2.004	2.207	-2.2777	2.004
127.39	2.006	2.208	-2.2796	2.006
127.494	2.01	2.211	-2.282	2.01
127.608	2.014	2.212	-2.2831	2.014
127.716	2.017	2.214	-2.285	2.017
127.827	2.019	2.216	-2.287	2.019
127.932	2.023	2.218	-2.2891	2.023
128.044	2.026	2.219	-2.2904	2.026
128.152	2.029	2.221	-2.2923	2.029
128.263	2.03	2.223	-2.2943	2.03
128.368	2.034	2.225	-2.2964	2.034
128.482	2.038	2.226	-2.2974	2.038
128.589	2.041	2.229	-2.2997	2.041
128.7	2.043	2.231	-2.3018	2.043
128.807	2.046	2.233	-2.3038	2.046
128.914	2.05	2.234	-2.3047	2.05
129.023	2.053	2.236	-2.307	2.053
129.137	2.055	2.238	-2.309	2.055
129.242	2.058	2.24	-2.3111	2.058
129.353	2.061	2.241	-2.312	2.061
129.466	2.065	2.243	-2.314	2.065
129.574	2.066	2.245	-2.3163	2.066
129.679	2.07	2.247	-2.3183	2.07
129.787	2.073	2.248	-2.3193	2.073
129.899	2.076	2.25	-2.3214	2.076
130.012	2.078	2.252	-2.3237	2.078
130.117	2.081	2.254	-2.3257	2.081
130.227	2.084	2.255	-2.3267	2.084
130.338	2.087	2.257	-2.3287	2.087
130.446	2.09	2.259	-2.3307	2.09
130.554	2.093	2.262	-2.3329	2.093
130.661	2.097	2.263	-2.334	2.097
130.77	2.1	2.265	-2.336	2.1
130.884	2.102	2.267	-2.338	2.102
130.99	2.106	2.269	-2.3404	2.106
131.104	2.11	2.27	-2.3413	2.11
131.212	2.113	2.272	-2.3434	2.113
131.32	2.115	2.274	-2.3454	2.115
131.425	2.119	2.276	-2.3473	2.119
131.539	2.122	2.278	-2.3487	2.122
131.648	2.126	2.279	-2.3506	2.126
131.758	2.128	2.281	-2.3526	2.128
131.862	2.131	2.284	-2.3547	2.131
131.973	2.135	2.284	-2.3556	2.135
132.085	2.138	2.287	-2.358	2.138
132.19	2.14	2.289	-2.36	2.14
132.302	2.143	2.291	-2.362	2.143
132.411	2.146	2.292	-2.363	2.146
132.522	2.15	2.294	-2.3653	2.15
132.629	2.151	2.296	-2.3672	2.151
132.737	2.154	2.298	-2.3693	2.154
132.85	2.158	2.299	-2.3703	2.158
132.958	2.161	2.301	-2.3723	2.161
133.066	2.163	2.303	-2.3746	2.163
133.172	2.165	2.305	-2.3766	2.165
133.288	2.168	2.306	-2.3776	2.168
133.391	2.171	2.308	-2.3796	2.171
133.502	2.173	2.31	-2.3816	2.173
133.609	2.175	2.313	-2.3839	2.175
133.723	2.178	2.314	-2.3849	2.178
133.833	2.18	2.316	-2.3869	2.18
133.942	2.181	2.318	-2.3889	2.181
134.047	2.183	2.32	-2.3912	2.183
134.158	2.185	2.321	-2.3923	2.185
134.268	2.186	2.323	-2.3943	2.186
134.374	2.187	2.325	-2.3963	2.187
134.486	2.189	2.327	-2.3987	2.189
134.592	2.19	2.328	-2.3993	2.19
134.706	2.192	2.33	-2.4016	2.192
134.814	2.193	2.332	-2.4036	2.193
134.919	2.195	2.334	-2.4056	2.195
135.029	2.197	2.335	-2.4066	2.197
135.138	2.199	2.338	-2.4089	2.199
135.25	2.199	2.34	-2.4109	2.199
135.356	2.201	2.342	-2.4129	2.201
135.467	2.203	2.343	-2.414	2.203
135.58	2.205	2.345	-2.4162	2.205
135.686	2.206	2.347	-2.4183	2.206
135.795	2.208	2.349	-2.4204	2.208
135.905	2.21	2.35	-2.4213	2.21
136.011	2.212	2.352	-2.4232	2.212
136.126	2.213	2.354	-2.4255	2.213
136.231	2.214	2.356	-2.4275	2.214
136.343	2.216	2.357	-2.4285	2.216
136.451	2.218	2.359	-2.4305	2.218
136.557	2.219	2.362	-2.433	2.219
136.667	2.221	2.364	-2.4349	2.221
136.779	2.223	2.365	-2.4359	2.223
136.885	2.224	2.367	-2.4379	2.224
136.994	2.225	2.369	-2.4399	2.225
137.105	2.227	2.371	-2.4422	2.227
137.219	2.229	2.372	-2.4432	2.229
137.322	2.23	2.374	-2.4452	2.23
137.433	2.231	2.376	-2.4473	2.231
137.542	2.233	2.378	-2.4495	2.233
137.655	2.235	2.379	-2.4506	2.235
137.765	2.236	2.381	-2.4526	2.236
137.87	2.237	2.383	-2.4545	2.237
137.977	2.239	2.385	-2.4566	2.239
138.088	2.241	2.386	-2.4576	2.241
138.201	2.243	2.389	-2.4599	2.243
138.305	2.244	2.391	-2.4619	2.244
138.416	2.246	2.393	-2.4638	2.246
138.527	2.248	2.394	-2.4649	2.248
138.635	2.25	2.396	-2.4672	2.25
138.742	2.251	2.398	-2.4692	2.251
138.85	2.253	2.4	-2.4712	2.253
138.963	2.254	2.401	-2.4722	2.254
139.074	2.256	2.403	-2.4742	2.256
139.182	2.257	2.405	-2.4765	2.257
139.288	2.259	2.407	-2.4785	2.259
139.402	2.261	2.408	-2.4795	2.261
139.51	2.264	2.41	-2.4815	2.264
139.618	2.264	2.413	-2.4837	2.264
139.724	2.266	2.415	-2.4859	2.266
139.838	2.268	2.416	-2.4868	2.268
139.948	2.27	2.418	-2.4888	2.27
140.056	2.271	2.42	-2.4908	2.271
140.161	2.273	2.422	-2.4932	2.273
140.272	2.275	2.423	-2.4941	2.275
140.379	2.277	2.425	-2.4962	2.277
140.489	2.278	2.427	-2.4982	2.278
140.6	2.28	2.429	-2.5004	2.28
140.775	2.281	2.431	-2.5025	2.281
140.883	2.283	2.433	-2.5045	2.283
140.99	2.284	2.435	-2.5065	2.284
141.099	2.286	2.438	-2.5089	2.286
141.21	2.288	2.439	-2.5098	2.288
141.315	2.289	2.441	-2.5118	2.289
141.425	2.29	2.443	-2.5139	2.29
141.536	2.292	2.445	-2.5159	2.292
141.647	2.294	2.446	-2.5171	2.294
141.755	2.296	2.448	-2.5191	2.296
141.861	2.297	2.45	-2.5212	2.297
141.971	2.299	2.452	-2.5231	2.299
142.083	2.301	2.453	-2.5241	2.301
142.194	2.303	2.455	-2.5265	2.303
142.302	2.304	2.457	-2.5285	2.304
142.409	2.306	2.459	-2.5305	2.306
142.516	2.308	2.46	-2.5315	2.308
142.63	2.31	2.462	-2.5335	2.31
142.737	2.311	2.465	-2.5358	2.311
142.846	2.313	2.467	-2.5378	2.313
142.953	2.314	2.468	-2.5388	2.314
143.067	2.317	2.47	-2.5407	2.317
143.175	2.318	2.472	-2.5431	2.318
143.283	2.32	2.474	-2.5451	2.32
143.393	2.322	2.475	-2.5461	2.322
143.5	2.325	2.477	-2.5481	2.325
143.61	2.326	2.479	-2.5501	2.326
143.718	2.329	2.481	-2.5525	2.329
143.832	2.331	2.482	-2.5535	2.331
143.94	2.334	2.484	-2.5555	2.334
144.052	2.335	2.486	-2.5574	2.335
144.157	2.337	2.489	-2.5597	2.337
144.269	2.34	2.49	-2.5608	2.34
144.377	2.342	2.492	-2.5628	2.342
144.485	2.343	2.494	-2.5647	2.343
144.593	2.346	2.496	-2.5668	2.346
144.707	2.348	2.497	-2.5677	2.348
144.813	2.35	2.499	-2.5702	2.35
144.924	2.351	2.501	-2.5721	2.351
145.029	2.353	2.503	-2.5742	2.353
145.143	2.356	2.504	-2.5751	2.356
145.253	2.358	2.506	-2.5774	2.358
145.361	2.358	2.508	-2.5795	2.358
145.466	2.36	2.51	-2.5814	2.36
145.577	2.362	2.511	-2.5824	2.362
145.69	2.365	2.513	-2.5844	2.365
145.794	2.366	2.516	-2.5868	2.366
145.902	2.368	2.518	-2.5888	2.368
146.012	2.37	2.519	-2.5897	2.37
146.124	2.372	2.521	-2.5917	2.372
146.23	2.373	2.523	-2.594	2.373
146.341	2.375	2.525	-2.596	2.375
146.451	2.376	2.526	-2.597	2.376
146.562	2.378	2.528	-2.599	2.378
146.67	2.379	2.53	-2.601	2.379
146.778	2.381	2.532	-2.6033	2.381
146.885	2.383	2.533	-2.6044	2.383
146.999	2.385	2.535	-2.6064	2.385
147.108	2.386	2.537	-2.6084	2.386
147.214	2.387	2.54	-2.6107	2.387
147.328	2.39	2.541	-2.6117	2.39
147.436	2.392	2.543	-2.6137	2.392
147.544	2.393	2.544	-2.6157	2.393
147.649	2.394	2.547	-2.6177	2.394
147.763	2.397	2.548	-2.619	2.397
147.868	2.399	2.55	-2.6211	2.399
147.982	2.4	2.552	-2.6231	2.4
148.086	2.401	2.554	-2.6251	2.401
148.2	2.403	2.555	-2.626	2.403
148.308	2.406	2.557	-2.6284	2.406
148.414	2.407	2.559	-2.6304	2.407
148.525	2.409	2.561	-2.6324	2.409
148.637	2.41	2.562	-2.6334	2.41
148.745	2.412	2.564	-2.6354	2.412
148.853	2.413	2.567	-2.6378	2.413
148.961	2.415	2.569	-2.6397	2.415
149.074	2.417	2.57	-2.6407	2.417
149.182	2.418	2.572	-2.6427	2.418
149.29	2.419	2.574	-2.645	2.419
149.399	2.42	2.576	-2.647	2.42
149.511	2.422	2.577	-2.648	2.422
149.621	2.423	2.579	-2.65	2.423
149.729	2.424	2.581	-2.6523	2.424
149.833	2.425	2.583	-2.6543	2.425
149.947	2.426	2.584	-2.6553	2.426
150.057	2.427	2.586	-2.6573	2.427
150.166	2.428	2.588	-2.6593	2.428
150.271	2.429	2.591	-2.6617	2.429
150.382	2.43	2.592	-2.6627	2.43
150.492	2.431	2.594	-2.6647	2.431
150.598	2.432	2.596	-2.6667	2.432
150.71	2.433	2.598	-2.6689	2.433
150.816	2.434	2.599	-2.67	2.434
150.93	2.435	2.601	-2.672	2.435
151.038	2.435	2.603	-2.6739	2.435
151.146	2.436	2.605	-2.676	2.436
151.253	2.437	2.606	-2.677	2.437
151.362	2.437	2.608	-2.6794	2.437
151.474	2.437	2.61	-2.6813	2.437
151.58	2.437	2.612	-2.6834	2.437
151.691	2.438	2.613	-2.6844	2.438
151.804	2.438	2.615	-2.6867	2.438
151.91	2.438	2.617	-2.6887	2.438
152.019	2.439	2.62	-2.6907	2.439
152.129	2.439	2.62	-2.6916	2.439
152.242	2.44	2.622	-2.6936	2.44
152.345	2.44	2.625	-2.6959	2.44
152.456	2.441	2.627	-2.698	2.441
152.565	2.442	2.628	-2.6989	2.442
152.678	2.443	2.63	-2.7009	2.443
152.788	2.444	2.632	-2.7033	2.444
152.891	2.445	2.634	-2.7053	2.445
153.002	2.446	2.635	-2.7063	2.446
153.109	2.446	2.637	-2.7083	2.446
153.219	2.447	2.639	-2.7103	2.447
153.331	2.448	2.641	-2.7126	2.448
153.44	2.449	2.642	-2.7136	2.449
153.55	2.45	2.644	-2.7156	2.45
153.658	2.451	2.646	-2.7175	2.451
153.766	2.452	2.649	-2.7197	2.452
153.879	2.453	2.65	-2.7209	2.453
153.987	2.455	2.652	-2.723	2.455
154.095	2.455	2.654	-2.725	2.455
154.203	2.457	2.656	-2.7269	2.457
154.31	2.458	2.657	-2.7279	2.458
154.419	2.46	2.659	-2.7303	2.46
154.531	2.46	2.661	-2.7323	2.46
154.64	2.462	2.663	-2.7343	2.462
154.751	2.463	2.664	-2.7353	2.463
154.861	2.464	2.667	-2.7377	2.464
154.971	2.465	2.668	-2.7396	2.465
155.076	2.466	2.67	-2.7416	2.466
155.186	2.467	2.671	-2.7426	2.467
155.298	2.469	2.673	-2.7446	2.469
155.408	2.47	2.676	-2.7469	2.47
155.511	2.471	2.678	-2.7489	2.471
155.626	2.472	2.679	-2.7499	2.472
155.734	2.474	2.681	-2.7518	2.474
155.842	2.475	2.683	-2.7542	2.475
155.948	2.476	2.685	-2.7562	2.476
156.058	2.477	2.686	-2.7572	2.477
156.169	2.479	2.688	-2.7592	2.479
156.28	2.479	2.69	-2.7612	2.479
156.386	2.481	2.692	-2.7636	2.481
156.5	2.483	2.693	-2.7646	2.483
156.608	2.484	2.695	-2.7666	2.484
156.716	2.485	2.697	-2.7685	2.485
156.824	2.486	2.7	-2.7709	2.486
156.934	2.488	2.701	-2.7719	2.488
157.04	2.489	2.703	-2.774	2.489
157.15	2.49	2.705	-2.7759	2.49
157.261	2.491	2.707	-2.7779	2.491
157.372	2.492	2.708	-2.7793	2.492
157.48	2.493	2.71	-2.7813	2.493
157.587	2.494	2.712	-2.7833	2.494
157.695	2.495	2.714	-2.7853	2.495
157.81	2.496	2.715	-2.7863	2.496
157.914	2.497	2.717	-2.7886	2.497
158.025	2.497	2.719	-2.7905	2.497
158.133	2.498	2.721	-2.7925	2.498
158.241	2.499	2.722	-2.7935	2.499
158.355	2.5	2.724	-2.7955	2.5
158.463	2.501	2.727	-2.7979	2.501
158.569	2.502	2.729	-2.7999	2.502
158.683	2.503	2.73	-2.801	2.503
158.793	2.504	2.732	-2.8029	2.504
158.901	2.505	2.734	-2.8052	2.505
159.006	2.506	2.736	-2.8071	2.506
159.117	2.507	2.737	-2.8082	2.507
159.229	2.507	2.739	-2.8101	2.507
159.339	2.508	2.741	-2.8121	2.508
159.444	2.509	2.743	-2.8145	2.509
159.555	2.51	2.744	-2.8155	2.51
159.666	2.51	2.746	-2.8175	2.51
159.776	2.511	2.748	-2.8195	2.511
159.881	2.512	2.751	-2.8218	2.512
159.992	2.513	2.752	-2.8228	2.513
160.1	2.513	2.754	-2.8248	2.513
160.207	2.514	2.756	-2.8268	2.514
160.318	2.515	2.758	-2.8288	2.515
160.425	2.516	2.759	-2.8302	2.516
160.539	2.517	2.761	-2.8322	2.517
160.648	2.518	2.763	-2.8342	2.518
160.754	2.519	2.765	-2.8361	2.519
160.868	2.52	2.766	-2.8371	2.52
160.978	2.521	2.768	-2.8395	2.521
161.086	2.521	2.77	-2.8415	2.521
161.191	2.522	2.772	-2.8435	2.522
161.302	2.523	2.773	-2.8445	2.523
161.415	2.524	2.776	-2.8469	2.524
161.518	2.524	2.778	-2.8488	2.524
161.627	2.525	2.78	-2.8508	2.525
161.741	2.526	2.781	-2.8518	2.526
161.849	2.527	2.783	-2.8538	2.527
161.955	2.527	2.785	-2.8562	2.527
162.064	2.528	2.787	-2.8582	2.528
162.176	2.528	2.788	-2.8592	2.528
162.285	2.529	2.79	-2.8611	2.529
162.396	2.529	2.792	-2.8634	2.529
162.501	2.53	2.794	-2.8654	2.53
162.61	2.531	2.795	-2.8664	2.531
162.724	2.531	2.797	-2.8684	2.531
162.832	2.531	2.799	-2.8704	2.531
162.938	2.531	2.802	-2.8728	2.531
163.052	2.531	2.803	-2.8738	2.531
163.162	2.531	2.805	-2.8758	2.531
163.268	2.532	2.807	-2.8778	2.532
163.374	2.534	2.809	-2.8798	2.534
163.488	2.535	2.81	-2.881	2.535
163.598	2.537	2.812	-2.8832	2.537
163.708	2.539	2.814	-2.8851	2.539
163.813	2.541	2.816	-2.8871	2.541
163.924	2.542	2.817	-2.8881	2.542
164.032	2.543	2.819	-2.8905	2.543
164.145	2.546	2.821	-2.8925	2.546
164.25	2.548	2.823	-2.8945	2.548
164.36	2.549	2.824	-2.8955	2.549
164.471	2.55	2.827	-2.8978	2.55
164.579	2.553	2.829	-2.8998	2.553
164.687	2.555	2.831	-2.9017	2.555
164.794	2.556	2.832	-2.9028	2.556
164.908	2.557	2.834	-2.9048	2.557
165.012	2.559	2.836	-2.9071	2.559
165.124	2.562	2.838	-2.9091	2.562
165.231	2.563	2.839	-2.9102	2.563
165.34	2.565	2.841	-2.9121	2.565
165.454	2.566	2.843	-2.9145	2.566
165.559	2.568	2.845	-2.9164	2.568
165.67	2.569	2.846	-2.9175	2.569
165.783	2.571	2.848	-2.9194	2.571
165.886	2.573	2.85	-2.9214	2.573
165.997	2.574	2.853	-2.9237	2.574
166.106	2.575	2.854	-2.9247	2.575
166.218	2.576	2.856	-2.9267	2.576
166.328	2.578	2.858	-2.9287	2.578
166.433	2.579	2.86	-2.9307	2.579
166.545	2.58	2.861	-2.9321	2.58
166.653	2.581	2.863	-2.9341	2.581
166.762	2.582	2.865	-2.9361	2.582
166.87	2.583	2.867	-2.9381	2.583
166.984	2.584	2.868	-2.9391	2.584
167.09	2.585	2.87	-2.9414	2.585
167.201	2.586	2.872	-2.9434	2.586
167.306	2.587	2.874	-2.9453	2.587
167.42	2.588	2.875	-2.9463	2.588
167.53	2.589	2.878	-2.9488	2.589
167.635	2.59	2.88	-2.9508	2.59
167.742	2.591	2.882	-2.9528	2.591
167.856	2.591	2.883	-2.9538	2.591
167.966	2.592	2.885	-2.9558	2.592
168.075	2.593	2.887	-2.958	2.593
168.18	2.593	2.889	-2.96	2.593
168.291	2.593	2.89	-2.961	2.593
168.402	2.593	2.892	-2.9631	2.593
168.512	2.594	2.894	-2.9651	2.594
168.617	2.594	2.896	-2.9674	2.594
168.729	2.594	2.897	-2.9684	2.594
168.837	2.595	2.899	-2.9704	2.595
168.943	2.595	2.901	-2.9727	2.595
169.054	2.596	2.903	-2.9747	2.596
169.167	2.596	2.905	-2.9757	2.596
169.275	2.597	2.906	-2.9776	2.597
169.385	2.598	2.908	-2.9796	2.598
169.491	2.599	2.911	-2.982	2.599
169.605	2.6	2.912	-2.983	2.6
169.708	2.601	2.914	-2.9849	2.601
169.819	2.602	2.916	-2.987	2.602
169.928	2.602	2.918	-2.989	2.602
170.039	2.603	2.919	-2.9904	2.603
170.149	2.604	2.921	-2.9924	2.604
170.259	2.605	2.923	-2.9944	2.605
170.365	2.606	2.925	-2.9963	2.606
170.476	2.607	2.926	-2.9973	2.607
170.584	2.608	2.928	-2.9996	2.608
170.69	2.609	2.931	-3.0017	2.609
170.8	2.611	2.933	-3.0037	2.611
170.912	2.611	2.934	-3.0047	2.611
171.023	2.613	2.936	-3.0071	2.613
171.13	2.614	2.938	-3.0091	2.614
171.238	2.616	2.94	-3.0111	2.616
171.352	2.616	2.941	-3.0121	2.616
171.458	2.618	2.943	-3.0141	2.618
171.566	2.619	2.945	-3.016	2.619
171.675	2.62	2.947	-3.0184	2.62
171.782	2.621	2.948	-3.0194	2.621
171.898	2.622	2.95	-3.0213	2.622
172.003	2.623	2.952	-3.0233	2.623
172.11	2.625	2.954	-3.0256	2.625
172.221	2.626	2.955	-3.0266	2.626
172.334	2.627	2.957	-3.0286	2.627
172.438	2.628	2.959	-3.0306	2.628
172.549	2.63	2.962	-3.0329	2.63
172.66	2.631	2.963	-3.0339	2.631
172.768	2.632	2.965	-3.0359	2.632
172.874	2.633	2.967	-3.0379	2.633
172.985	2.635	2.969	-3.0399	2.635
173.097	2.635	2.97	-3.0413	2.635
173.205	2.637	2.972	-3.0433	2.637
173.311	2.639	2.974	-3.0453	2.639
173.42	2.64	2.976	-3.0473	2.64
173.53	2.641	2.977	-3.0483	2.641
173.639	2.642	2.979	-3.0506	2.642
173.75	2.644	2.981	-3.0526	2.644
173.857	2.645	2.983	-3.0545	2.645
173.971	2.646	2.984	-3.0555	2.646
174.081	2.647	2.986	-3.0576	2.647
174.187	2.648	2.989	-3.06	2.648
174.296	2.649	2.991	-3.062	2.649
174.403	2.65	2.992	-3.063	2.65
174.517	2.651	2.994	-3.0649	2.651
174.627	2.652	2.996	-3.0674	2.652
174.732	2.653	2.998	-3.0693	2.653
174.844	2.653	2.999	-3.0703	2.653
174.952	2.654	3.001	-3.0723	2.654
175.058	2.655	3.003	-3.0743	2.655
175.168	2.656	3.005	-3.0766	2.656
175.28	2.657	3.006	-3.0776	2.657
175.391	2.658	3.008	-3.0796	2.658
175.497	2.659	3.01	-3.0815	2.659
175.605	2.66	3.013	-3.0839	2.66
175.719	2.661	3.014	-3.0849	2.661
175.825	2.662	3.016	-3.087	2.662
175.936	2.663	3.018	-3.0889	2.663
176.042	2.663	3.02	-3.0909	2.663
176.156	2.664	3.021	-3.0922	2.664
176.264	2.665	3.023	-3.0942	2.665
176.372	2.666	3.025	-3.0961	2.666
176.48	2.666	3.027	-3.0982	2.666
176.591	2.667	3.028	-3.0992	2.667
176.701	2.668	3.03	-3.1016	2.668
176.806	2.669	3.032	-3.1035	2.669
176.917	2.669	3.035	-3.1057	2.669
177.028	2.67	3.035	-3.1066	2.67
177.136	2.671	3.037	-3.1086	2.671
177.248	2.672	3.04	-3.1109	2.672
177.353	2.673	3.042	-3.1129	2.673
177.464	2.674	3.043	-3.1139	2.674
177.575	2.675	3.045	-3.1159	2.675
177.683	2.676	3.047	-3.1183	2.676
177.788	2.677	3.049	-3.1203	2.677
177.902	2.677	3.05	-3.1212	2.677
178.01	2.678	3.052	-3.1232	2.678
178.118	2.679	3.054	-3.1252	2.679
178.225	2.68	3.056	-3.1276	2.68
178.339	2.68	3.057	-3.1285	2.68
178.45	2.681	3.059	-3.1305	2.681
178.557	2.682	3.061	-3.1325	2.682
178.665	2.683	3.064	-3.1348	2.683
178.776	2.683	3.065	-3.1358	2.683
178.886	2.684	3.067	-3.1378	2.684
178.996	2.684	3.069	-3.1399	2.684
179.101	2.685	3.071	-3.1418	2.685
179.277	2.685	3.073	-3.1442	2.685
179.38	2.686	3.075	-3.1462	2.686
179.494	2.687	3.077	-3.1482	2.687
179.601	2.687	3.079	-3.1505	2.687
179.712	2.687	3.08	-3.1515	2.687
179.822	2.687	3.082	-3.1535	2.687
179.932	2.687	3.084	-3.1556	2.687
180.037	2.667	3.086	-3.1575	2.667
180.148	2.667	3.087	-3.1585	2.667
180.257	2.666	3.09	-3.1609	2.666
180.363	2.666	3.092	-3.1629	2.666
180.474	2.665	3.094	-3.1649	2.665
180.581	2.665	3.095	-3.1659	2.665
180.695	2.664	3.097	-3.1682	2.664
180.803	2.663	3.099	-3.1702	2.663
180.909	2.662	3.101	-3.1722	2.662
181.023	2.662	3.102	-3.1732	2.662
181.131	2.661	3.104	-3.1752	2.661
181.237	2.66	3.106	-3.1775	2.66
181.346	2.659	3.108	-3.1795	2.659
181.46	2.658	3.109	-3.1806	2.658
181.564	2.657	3.111	-3.1826	2.657
181.678	2.655	3.114	-3.1848	2.655
181.783	2.653	3.116	-3.1867	2.653
181.894	2.652	3.117	-3.1878	2.652
182.007	2.649	3.119	-3.1897	2.649
182.11	2.642	3.121	-3.1917	2.642
182.221	2.629	3.123	-3.1941	2.629
182.333	2.622	3.124	-3.1951	2.622
182.441	2.601	3.126	-3.1971	2.601
182.552	2.583	3.128	-3.1991	2.583
182.657	2.567	3.13	-3.2012	2.567
182.769	2.56	3.131	-3.2024	2.56
182.877	2.545	3.133	-3.2044	2.545
182.986	2.533	3.135	-3.2064	2.533
183.094	2.531	3.137	-3.2084	2.531
183.208	2.531	3.138	-3.2095	2.531
183.314	2.53	3.141	-3.2118	2.53
183.425	2.53	3.143	-3.2138	2.53
183.53	2.529	3.145	-3.2158	2.529
183.644	2.529	3.146	-3.2168	2.529
183.752	2.528	3.148	-3.2192	2.528
183.86	2.527	3.15	-3.2212	2.527
183.966	2.526	3.152	-3.2232	2.526
184.077	2.526	3.153	-3.2242	2.526
184.19	2.525	3.155	-3.2261	2.525
184.296	2.524	3.157	-3.2285	2.524
184.405	2.523	3.159	-3.2304	2.523
184.516	2.522	3.16	-3.2314	2.522
184.626	2.521	3.162	-3.2335	2.521
184.736	2.521	3.164	-3.2355	2.521
184.841	2.519	3.167	-3.2378	2.519
184.952	2.517	3.168	-3.2388	2.517
185.061	2.516	3.17	-3.2408	2.516
185.174	2.515	3.172	-3.2427	2.515
185.28	2.513	3.174	-3.245	2.513
185.391	2.506	3.175	-3.246	2.506
185.499	2.497	3.177	-3.248	2.497
185.607	2.493	3.179	-3.2501	2.493
185.715	2.486	3.181	-3.2521	2.486
185.829	2.484	3.182	-3.2534	2.484
185.932	2.466	3.184	-3.2554	2.466
186.043	2.465	3.186	-3.2574	2.465
186.152	2.447	3.188	-3.2594	2.447
186.259	2.445	3.19	-3.2607	2.445
186.373	2.435	3.192	-3.2627	2.435
186.481	2.431	3.194	-3.2648	2.431
186.589	2.424	3.196	-3.2667	2.424
186.7	2.414	3.197	-3.2677	2.414
186.81	2.409	3.199	-3.2701	2.409
186.92	2.397	3.201	-3.2721	2.397
187.026	2.396	3.203	-3.2741	2.396
187.137	2.385	3.204	-3.2751	2.385
187.245	2.379	3.206	-3.2771	2.379
187.352	2.379	3.208	-3.2794	2.379
187.464	2.37	3.21	-3.2814	2.37
187.573	2.361	3.211	-3.2824	2.361
187.684	2.356	3.213	-3.2844	2.356
187.792	2.355	3.216	-3.2868	2.355
187.897	2.354	3.218	-3.2887	2.354
188.012	2.354	3.219	-3.2898	2.354
188.12	2.354	3.221	-3.2917	2.354
188.228	2.353	3.223	-3.2937	2.353
188.335	2.352	3.225	-3.2961	2.352
188.449	2.351	3.226	-3.2971	2.351
188.559	2.35	3.228	-3.299	2.35
188.664	2.348	3.23	-3.301	2.348
188.773	2.348	3.232	-3.3033	2.348
188.884	2.347	3.233	-3.3044	2.347
188.995	2.345	3.235	-3.3063	2.345
189.105	2.343	3.237	-3.3083	2.343
189.21	2.342	3.239	-3.3104	2.342
189.321	2.339	3.241	-3.3117	2.339
189.429	2.336	3.243	-3.3137	2.336
189.535	2.334	3.245	-3.3157	2.334
189.644	2.331	3.247	-3.3178	2.331
189.759	2.33	3.248	-3.3187	2.33
189.867	2.33	3.25	-3.321	2.33
189.975	2.325	3.252	-3.3231	2.325
190.081	2.323	3.254	-3.325	2.323
190.191	2.315	3.255	-3.326	2.315
190.302	2.312	3.257	-3.328	2.312
190.411	2.311	3.259	-3.3305	2.311
190.52	2.309	3.261	-3.3324	2.309
190.627	2.302	3.262	-3.3334	2.302
190.736	2.301	3.264	-3.3354	2.301
190.85	2.299	3.267	-3.3377	2.299
190.955	2.293	3.269	-3.3397	2.293
191.066	2.288	3.269	-3.3406	2.288
191.179	2.283	3.271	-3.3426	2.283
191.282	2.281	3.274	-3.3447	2.281
191.394	2.278	3.276	-3.3471	2.278
191.505	2.275	3.277	-3.348	2.275
191.613	2.273	3.279	-3.35	2.273
191.725	2.262	3.281	-3.352	2.262
191.83	2.262	3.283	-3.3543	2.262
191.942	2.26	3.284	-3.3553	2.26
192.05	2.254	3.286	-3.3573	2.254
192.158	2.249	3.288	-3.3593	2.249
192.266	2.249	3.29	-3.3612	2.249
192.38	2.243	3.291	-3.3626	2.243
192.486	2.242	3.293	-3.3646	2.242
192.597	2.235	3.295	-3.3666	2.235
192.704	2.234	3.297	-3.3686	2.234
192.811	2.232	3.298	-3.3696	2.232
192.92	2.227	3.301	-3.3719	2.227
193.03	2.224	3.303	-3.374	2.224
193.139	2.22	3.305	-3.376	2.22
193.25	2.219	3.306	-3.377	2.219
193.363	2.214	3.308	-3.3793	2.214
193.467	2.211	3.31	-3.3812	2.211
193.575	2.207	3.312	-3.3833	2.207
193.687	2.202	3.313	-3.3843	2.202
193.799	2.201	3.315	-3.3863	2.201
193.909	2.195	3.318	-3.3887	2.195
194.014	2.194	3.32	-3.3907	2.194
194.121	2.19	3.321	-3.3917	2.19
194.235	2.19	3.322	-3.3937	2.19
194.343	2.189	3.324	-3.3957	2.189
194.449	2.186	3.327	-3.3979	2.186
194.563	2.182	3.328	-3.3989	2.182
194.671	2.176	3.33	-3.401	2.176
194.779	2.175	3.332	-3.4029	2.175
194.888	2.173	3.334	-3.4053	2.173
194.995	2.165	3.335	-3.4063	2.165
195.104	2.165	3.337	-3.4083	2.165
195.218	2.163	3.339	-3.4103	2.163
195.323	2.158	3.341	-3.4122	2.158
195.432	2.156	3.342	-3.4135	2.156
195.541	2.152	3.344	-3.4155	2.152
195.651	2.151	3.346	-3.4175	2.151
195.76	2.148	3.348	-3.4195	2.148
195.871	2.147	3.349	-3.4205	2.147
195.984	2.142	3.352	-3.4229	2.142
196.093	2.138	3.354	-3.4249	2.138
196.198	2.137	3.356	-3.4269	2.137
196.31	2.132	3.357	-3.428	2.132
196.418	2.128	3.359	-3.4299	2.128
196.528	2.126	3.361	-3.4322	2.126
196.636	2.124	3.363	-3.4343	2.124
196.748	2.123	3.364	-3.4352	2.123
196.856	2.119	3.366	-3.4372	2.119
196.964	2.118	3.368	-3.4396	2.118
197.073	2.116	3.37	-3.4416	2.116
197.185	2.113	3.371	-3.4426	2.113
197.295	2.111	3.373	-3.4446	2.111
197.403	2.108	3.376	-3.447	2.108
197.508	2.106	3.378	-3.449	2.106
197.619	2.101	3.379	-3.4499	2.101
197.727	2.1	3.381	-3.452	2.1
197.841	2.096	3.383	-3.4539	2.096
197.946	2.096	3.385	-3.4562	2.096
198.057	2.092	3.386	-3.4572	2.092
198.165	2.088	3.388	-3.4592	2.088
198.278	2.088	3.39	-3.4612	2.088
198.383	2.087	3.392	-3.4635	2.087
198.493	2.083	3.393	-3.4645	2.083
198.604	2.08	3.395	-3.4665	2.08
198.712	2.079	3.397	-3.4685	2.079
198.819	2.075	3.399	-3.4705	2.075
198.933	2.072	3.4	-3.4715	2.072
199.041	2.069	3.403	-3.4738	2.069
199.15	2.068	3.405	-3.4758	2.068
199.256	2.065	3.407	-3.4778	2.065
199.37	2.061	3.408	-3.4788	2.061
199.473	2.06	3.41	-3.4812	2.06
199.587	2.058	3.412	-3.4832	2.058
199.692	2.056	3.414	-3.4852	2.056
199.804	2.054	3.415	-3.4862	2.054
199.91	2.052	3.417	-3.4885	2.052
200.024	2.048	3.419	-3.4904	2.048
200.128	2.046	3.421	-3.4925	2.046
200.242	2.044	3.422	-3.4935	2.044
200.35	2.04	3.424	-3.4955	2.04
200.456	2.04	3.427	-3.4979	2.04
200.565	2.037	3.429	-3.4999	2.037
200.677	2.032	3.43	-3.5009	2.032
200.786	2.032	3.432	-3.5029	2.032
200.896	2.028	3.434	-3.5049	2.028
201.004	2.027	3.436	-3.5072	2.027
201.111	2.023	3.437	-3.5082	2.023
201.223	2.022	3.439	-3.5102	2.022
201.334	2.02	3.441	-3.5122	2.02
201.44	2.015	3.443	-3.5145	2.015
201.552	2.012	3.444	-3.5154	2.012
201.662	2.012	3.446	-3.5174	2.012
201.77	2.011	3.448	-3.5194	2.011
201.875	2.004	3.45	-3.5215	2.004
201.989	2.002	3.452	-3.5228	2.002
202.099	2.002	3.454	-3.5249	2.002
202.208	1.999	3.456	-3.5268	1.999
202.313	1.993	3.458	-3.5288	1.993
202.424	1.992	3.459	-3.5298	1.992
202.531	1.992	3.461	-3.5321	1.992
202.64	1.988	3.463	-3.5341	1.988
202.749	1.986	3.465	-3.5361	1.986
202.861	1.985	3.466	-3.5372	1.985
202.972	1.981	3.468	-3.5395	1.981
203.08	1.98	3.47	-3.5415	1.98
203.188	1.978	3.472	-3.5435	1.978
203.295	1.975	3.473	-3.5445	1.975
203.404	1.974	3.475	-3.5465	1.974
203.518	1.972	3.478	-3.5488	1.972
203.624	1.969	3.48	-3.5508	1.969
203.738	1.966	3.481	-3.5518	1.966
203.846	1.964	3.483	-3.5537	1.964
203.954	1.962	3.485	-3.5558	1.962
204.059	1.96	3.487	-3.5582	1.96
204.173	1.959	3.488	-3.5591	1.959
204.282	1.959	3.49	-3.5611	1.959
204.392	1.954	3.492	-3.5632	1.954
204.497	1.951	3.494	-3.5654	1.951
204.607	1.951	3.495	-3.5664	1.951
204.719	1.95	3.497	-3.5684	1.95
204.824	1.948	3.499	-3.5704	1.948
204.936	1.945	3.502	-3.5727	1.945
205.045	1.944	3.503	-3.5737	1.944
205.156	1.943	3.505	-3.5758	1.943
205.263	1.94	3.507	-3.5778	1.94
205.371	1.939	3.509	-3.5798	1.939
205.485	1.937	3.51	-3.5808	1.937
205.59	1.936	3.512	-3.5831	1.936
205.701	1.934	3.514	-3.5851	1.934
205.807	1.932	3.516	-3.5871	1.932
205.921	1.932	3.517	-3.5881	1.932
206.031	1.931	3.519	-3.5904	1.931
206.136	1.929	3.521	-3.5924	1.929
206.243	1.926	3.523	-3.5944	1.926
206.354	1.924	3.524	-3.5954	1.924
206.467	1.924	3.526	-3.5974	1.924
206.577	1.924	3.529	-3.5997	1.924
206.682	1.922	3.531	-3.6018	1.922
206.793	1.921	3.532	-3.6028	1.921
206.901	1.92	3.534	-3.6048	1.92
207.007	1.917	3.536	-3.6068	1.917
207.118	1.916	3.538	-3.6091	1.916
207.226	1.915	3.539	-3.6101	1.915
207.34	1.914	3.541	-3.612	1.914
207.448	1.914	3.543	-3.614	1.914
207.553	1.911	3.545	-3.6165	1.911
207.663	1.908	3.546	-3.6175	1.908
207.772	1.908	3.548	-3.6194	1.908
207.884	1.907	3.55	-3.6214	1.907
207.99	1.906	3.552	-3.6235	1.906
208.101	1.905	3.554	-3.6247	1.905
208.214	1.904	3.555	-3.6266	1.904
208.32	1.901	3.558	-3.6287	1.901
208.429	1.901	3.56	-3.6307	1.901
208.54	1.9	3.561	-3.6317	1.9
208.651	1.898	3.563	-3.6341	1.898
208.761	1.897	3.565	-3.636	1.897
208.866	1.896	3.567	-3.638	1.896
208.975	1.894	3.568	-3.639	1.894
209.087	1.893	3.57	-3.6413	1.893
209.197	1.892	3.572	-3.6433	1.892
209.301	1.89	3.574	-3.6454	1.89
209.413	1.887	3.575	-3.6463	1.887
209.524	1.887	3.577	-3.6484	1.887
209.628	1.886	3.58	-3.6507	1.886
209.739	1.885	3.582	-3.6527	1.885
209.846	1.883	3.582	-3.6536	1.883
209.958	1.882	3.585	-3.6557	1.882
210.069	1.881	3.587	-3.6581	1.881
210.175	1.879	3.589	-3.6601	1.879
210.289	1.879	3.59	-3.661	1.879
210.392	1.879	3.592	-3.663	1.879
210.506	1.877	3.594	-3.665	1.877
210.611	1.875	3.596	-3.6673	1.875
210.722	1.875	3.597	-3.6684	1.875
210.835	1.874	3.599	-3.6703	1.874
210.939	1.874	3.601	-3.6724	1.874
211.05	1.872	3.604	-3.6747	1.872
211.161	1.87	3.605	-3.6757	1.87
211.269	1.869	3.607	-3.6777	1.869
211.376	1.868	3.608	-3.6797	1.868
211.484	1.868	3.61	-3.6817	1.868
211.599	1.866	3.612	-3.683	1.866
211.708	1.866	3.614	-3.6849	1.866
211.816	1.865	3.616	-3.687	1.865
211.922	1.864	3.618	-3.6889	1.864
212.036	1.863	3.619	-3.6899	1.863
212.144	1.863	3.621	-3.6923	1.863
212.252	1.862	3.623	-3.6943	1.862
212.358	1.861	3.625	-3.6964	1.861
212.472	1.859	3.626	-3.6973	1.859
212.582	1.859	3.628	-3.6994	1.859
212.689	1.858	3.631	-3.7017	1.858
212.797	1.857	3.632	-3.7036	1.857
212.908	1.856	3.633	-3.7046	1.856
213.018	1.855	3.635	-3.7066	1.855
213.128	1.855	3.638	-3.7089	1.855
213.233	1.854	3.64	-3.711	1.854
213.343	1.852	3.641	-3.712	1.852
213.456	1.851	3.643	-3.714	1.851
213.566	1.851	3.645	-3.716	1.851
213.671	1.85	3.647	-3.7183	1.85
213.778	1.849	3.648	-3.7193	1.849
213.892	1.849	3.65	-3.7213	1.849
214	1.849	3.652	-3.7232	1.849
214.108	1.847	3.654	-3.7256	1.847
214.215	1.846	3.656	-3.7267	1.846
214.324	1.845	3.657	-3.7286	1.845
214.438	1.845	3.659	-3.7306	1.845
214.544	1.845	3.661	-3.7326	1.845
214.658	1.844	3.662	-3.7336	1.844
214.766	1.842	3.665	-3.7359	1.842
214.874	1.842	3.667	-3.738	1.842
214.98	1.841	3.669	-3.7399	1.841
215.094	1.84	3.67	-3.7409	1.84
215.204	1.839	3.672	-3.7432	1.839
215.312	1.839	3.674	-3.7453	1.839
[truncated: 751 more rows]
