# Supplementary material for: Research on the Mechanical Properties of EPS Lightweight Soil Mixed with Fly Ash
Source: Polymers (Basel). 2024 Dec 18;16(24):3517. doi: 10.3390/polym16243517 (PMC11678610; doi:10.3390/polym16243517)
Supplement: Supplementary file 1 [file polymers-16-03517-s001.zip › polymers-3283519-supplementary-final/raw data/EPS0.5%,curing agent content 20%,replace proportion 45%.xls]

## Sheet: Sheet1
试件批号	1
钢号	1
试验日期	2023/12/16
试验人	XDD
试件形状
尺寸(mm)	39.1
So(mm^2)	1200.73
标距倍率
Lo(mm)	80
引伸计标距	50
Lu(mm)
A(%)	/
断面尺寸
Su(mm^2)
Z(%)	/
Fm(kN)	1.16
Rm(MPa)	1
FeH(kN)	2.36
ReH(MPa)	2
FeL(kN)	1.16
ReL(MPa)	1
Fp(kN)	1.77
Rp(MPa)	1
Ft(kN)	0.00
Rt(MPa)
E(GPa)	0.06
屈强比	1.00
强屈比	1.00
At(%)	/
Agt(%)	6.5
时间(秒)	力(kN)	变形(mm)	位移(mm)	扩展
0	0	0	-0.0003	0
0.117	0	0	-0.0011	0
0.227	0	0	-0.0015	0
0.339	0	0	-0.0027	0
0.449	0	0	-0.0041	0
0.554	0	0	-0.0063	0
0.666	0	0	-0.0073	0
0.774	0	0	-0.0097	0
0.88	0	0	-0.0123	0
0.992	0	0	-0.0158	0
1.104	0	0	-0.0174	0
1.212	0	0	-0.0209	0
1.32	0	0	-0.0249	0
1.426	0	0	-0.029	0
1.537	0	0	-0.032	0
1.65	0	0	-0.0366	0
1.758	0	0	-0.0417	0
1.863	0	0	-0.0468	0
1.975	0	0	-0.0495	0
2.086	0	0	-0.0558	0
2.191	0	0	-0.0609	0
2.302	0	0	-0.0661	0
2.413	0	0	-0.0688	0
2.521	0	0	-0.0737	0
2.627	0	0	-0.0796	0
2.738	0.001	0	-0.0844	0.001
2.85	0.001	0.002	-0.0869	0.001
2.958	0.001	0.007	-0.0916	0.001
3.067	0.001	0.013	-0.0971	0.001
3.175	0.001	0.017	-0.1017	0.001
3.289	0.001	0.02	-0.104	0.001
3.392	0.001	0.024	-0.1085	0.001
3.503	0.001	0.029	-0.1129	0.001
3.612	0.001	0.034	-0.1181	0.001
3.719	0.001	0.036	-0.1205	0.001
3.835	0.001	0.04	-0.1248	0.001
3.94	0.001	0.045	-0.1291	0.001
4.047	0.001	0.049	-0.1333	0.001
4.158	0.001	0.052	-0.136	0.001
4.271	0.001	0.056	-0.1402	0.001
4.381	0.001	0.06	-0.1443	0.001
4.486	0.001	0.064	-0.1484	0.001
4.597	0.001	0.066	-0.1509	0.001
4.705	0.001	0.07	-0.1549	0.001
4.811	0.001	0.074	-0.1587	0.001
4.922	0.001	0.078	-0.1626	0.001
5.034	0.001	0.08	-0.1645	0.001
5.142	0.001	0.085	-0.169	0.001
5.252	0.002	0.088	-0.1727	0.002
5.357	0.002	0.092	-0.1765	0.002
5.467	0.002	0.094	-0.1781	0.002
5.576	0.002	0.098	-0.1826	0.002
5.687	0.002	0.102	-0.1861	0.002
5.796	0.002	0.105	-0.1897	0.002
5.903	0.002	0.107	-0.1915	0.002
6.012	0.002	0.11	-0.1949	0.002
6.124	0.002	0.114	-0.1989	0.002
6.233	0.002	0.118	-0.2025	0.002
6.342	0.002	0.12	-0.2042	0.002
6.455	0.002	0.123	-0.2075	0.002
6.558	0.002	0.126	-0.2107	0.002
6.669	0.002	0.13	-0.2146	0.002
6.78	0.002	0.132	-0.2163	0.002
6.891	0.002	0.135	-0.2195	0.002
7.001	0.002	0.138	-0.2228	0.002
7.105	0.002	0.142	-0.2265	0.002
7.217	0.002	0.144	-0.2281	0.002
7.328	0.002	0.147	-0.2314	0.002
7.436	0.002	0.15	-0.2344	0.002
7.542	0.002	0.153	-0.2375	0.002
7.651	0.002	0.155	-0.2394	0.002
7.762	0.002	0.158	-0.2427	0.002
7.873	0.003	0.161	-0.2458	0.003
7.979	0.003	0.164	-0.2487	0.003
8.093	0.003	0.166	-0.2501	0.003
8.201	0.003	0.169	-0.2536	0.003
8.31	0.003	0.172	-0.2566	0.003
8.415	0.003	0.175	-0.2595	0.003
8.526	0.003	0.177	-0.2609	0.003
8.639	0.003	0.179	-0.2638	0.003
8.742	0.003	0.183	-0.2671	0.003
8.853	0.003	0.186	-0.27	0.003
8.964	0.003	0.187	-0.2715	0.003
9.073	0.003	0.19	-0.2742	0.003
9.185	0.003	0.193	-0.2775	0.003
9.288	0.003	0.196	-0.2803	0.003
9.403	0.003	0.197	-0.2816	0.003
9.511	0.003	0.2	-0.2845	0.003
9.619	0.003	0.203	-0.2872	0.003
9.727	0.003	0.206	-0.2904	0.003
9.834	0.003	0.207	-0.2916	0.003
9.948	0.003	0.21	-0.2944	0.003
10.056	0.004	0.213	-0.2971	0.004
10.162	0.004	0.215	-0.2997	0.004
10.276	0.004	0.217	-0.3014	0.004
10.38	0.004	0.22	-0.3041	0.004
10.494	0.004	0.222	-0.3066	0.004
10.599	0.004	0.225	-0.3092	0.004
10.71	0.004	0.226	-0.3105	0.004
10.823	0.004	0.229	-0.3136	0.004
10.926	0.004	0.232	-0.3161	0.004
11.037	0.004	0.234	-0.3187	0.004
11.145	0.004	0.235	-0.3199	0.004
11.257	0.004	0.238	-0.3229	0.004
11.368	0.004	0.241	-0.3253	0.004
11.473	0.005	0.243	-0.3279	0.005
11.585	0.005	0.245	-0.329	0.005
11.693	0.005	0.247	-0.3316	0.005
11.804	0.005	0.25	-0.3345	0.005
11.909	0.005	0.252	-0.3369	0.005
12.023	0.005	0.254	-0.3381	0.005
12.131	0.005	0.256	-0.3406	0.005
12.239	0.005	0.259	-0.3435	0.005
12.348	0.006	0.261	-0.3459	0.006
12.455	0.006	0.263	-0.347	0.006
12.564	0.006	0.265	-0.3495	0.006
12.678	0.006	0.268	-0.3523	0.006
12.783	0.006	0.27	-0.3546	0.006
12.894	0.006	0.271	-0.3558	0.006
13.007	0.006	0.274	-0.3582	0.006
13.11	0.006	0.276	-0.3606	0.006
13.22	0.006	0.279	-0.3633	0.006
13.331	0.006	0.28	-0.3645	0.006
13.441	0.006	0.282	-0.3669	0.006
13.547	0.006	0.285	-0.3692	0.006
13.658	0.006	0.287	-0.3718	0.006
13.77	0.006	0.289	-0.373	0.006
13.878	0.006	0.291	-0.3752	0.006
13.986	0.006	0.293	-0.3776	0.006
14.094	0.006	0.295	-0.3799	0.006
14.207	0.006	0.297	-0.3811	0.006
14.315	0.006	0.299	-0.3837	0.006
14.423	0.006	0.302	-0.386	0.006
14.532	0.006	0.304	-0.3882	0.006
14.639	0.006	0.305	-0.3893	0.006
14.748	0.007	0.308	-0.392	0.007
14.862	0.007	0.31	-0.3944	0.007
14.967	0.007	0.312	-0.3965	0.007
15.078	0.007	0.313	-0.3977	0.007
15.185	0.007	0.315	-0.3999	0.007
15.299	0.007	0.318	-0.4024	0.007
15.404	0.007	0.32	-0.4048	0.007
15.515	0.007	0.321	-0.4058	0.007
15.624	0.007	0.324	-0.408	0.007
15.737	0.007	0.326	-0.4107	0.007
15.842	0.007	0.328	-0.4128	0.007
15.954	0.007	0.329	-0.4139	0.007
16.062	0.007	0.332	-0.4161	0.007
16.17	0.007	0.334	-0.4184	0.007
16.279	0.007	0.336	-0.4209	0.007
16.386	0.007	0.338	-0.422	0.007
16.5	0.007	0.34	-0.4242	0.007
16.608	0.007	0.342	-0.4264	0.007
16.714	0.006	0.344	-0.4285	0.006
16.828	0.006	0.345	-0.4299	0.006
16.938	0.006	0.348	-0.4321	0.006
17.046	0.006	0.35	-0.4343	0.006
17.151	0.006	0.352	-0.4364	0.006
17.262	0.006	0.353	-0.4374	0.006
17.375	0.006	0.356	-0.44	0.006
17.483	0.006	0.358	-0.4422	0.006
17.588	0.006	0.36	-0.4443	0.006
17.7	0.006	0.361	-0.4453	0.006
17.809	0.006	0.363	-0.4479	0.006
17.922	0.006	0.366	-0.45	0.006
18.028	0.006	0.368	-0.4522	0.006
18.137	0.006	0.369	-0.4532	0.006
18.243	0.006	0.371	-0.4553	0.006
18.352	0.006	0.373	-0.4579	0.006
18.464	0.006	0.376	-0.4601	0.006
18.571	0.006	0.377	-0.461	0.006
18.68	0.006	0.379	-0.4632	0.006
18.794	0.006	0.381	-0.4656	0.006
18.9	0.006	0.383	-0.4678	0.006
19.014	0.006	0.384	-0.4688	0.006
19.117	0.007	0.387	-0.4709	0.007
19.228	0.007	0.389	-0.4729	0.007
19.335	0.007	0.391	-0.4755	0.007
19.447	0.007	0.392	-0.4765	0.007
19.56	0.007	0.394	-0.4785	0.007
19.663	0.007	0.396	-0.4807	0.007
19.774	0.007	0.399	-0.483	0.007
19.885	0.007	0.4	-0.4841	0.007
19.993	0.007	0.402	-0.4862	0.007
20.106	0.007	0.404	-0.4883	0.007
20.21	0.007	0.406	-0.4904	0.007
20.321	0.007	0.407	-0.4915	0.007
20.432	0.007	0.409	-0.4938	0.007
20.539	0.007	0.412	-0.496	0.007
20.647	0.007	0.414	-0.498	0.007
20.761	0.007	0.415	-0.4991	0.007
20.864	0.007	0.417	-0.5015	0.007
20.978	0.007	0.419	-0.5036	0.007
21.084	0.007	0.421	-0.5056	0.007
21.198	0.007	0.422	-0.5067	0.007
21.306	0.007	0.425	-0.5091	0.007
21.414	0.007	0.427	-0.5112	0.007
21.519	0.007	0.429	-0.5133	0.007
21.633	0.007	0.43	-0.5143	0.007
21.743	0.007	0.432	-0.5163	0.007
21.853	0.007	0.434	-0.5188	0.007
21.958	0.007	0.436	-0.5208	0.007
22.069	0.007	0.437	-0.5219	0.007
22.177	0.007	0.439	-0.5239	0.007
22.283	0.007	0.441	-0.5259	0.007
22.396	0.007	0.444	-0.5283	0.007
22.505	0.007	0.445	-0.5294	0.007
22.616	0.007	0.447	-0.5314	0.007
22.724	0.008	0.449	-0.5334	0.008
22.829	0.008	0.451	-0.5355	0.008
22.939	0.008	0.452	-0.5369	0.008
23.048	0.008	0.454	-0.5389	0.008
23.159	0.008	0.457	-0.5409	0.008
23.266	0.008	0.459	-0.543	0.008
23.381	0.008	0.46	-0.5444	0.008
23.486	0.008	0.462	-0.5464	0.008
23.597	0.008	0.464	-0.5485	0.008
23.703	0.008	0.466	-0.5505	0.008
23.814	0.008	0.467	-0.5515	0.008
23.927	0.008	0.469	-0.5539	0.008
24.037	0.008	0.472	-0.556	0.008
24.142	0.009	0.473	-0.5579	0.009
24.253	0.009	0.475	-0.559	0.009
24.361	0.009	0.477	-0.5611	0.009
24.467	0.009	0.479	-0.5635	0.009
24.577	0.009	0.481	-0.5654	0.009
24.689	0.009	0.482	-0.5665	0.009
24.8	0.009	0.484	-0.5685	0.009
24.908	0.009	0.486	-0.5709	0.009
25.013	0.009	0.488	-0.5729	0.009
25.123	0.009	0.489	-0.5739	0.009
25.232	0.009	0.491	-0.5759	0.009
25.341	0.009	0.494	-0.578	0.009
25.45	0.009	0.496	-0.5804	0.009
25.559	0.009	0.497	-0.5814	0.009
25.668	0.009	0.499	-0.5833	0.009
25.782	0.009	0.501	-0.5855	0.009
25.921	0.009	0.503	-0.5878	0.009
26.027	0.009	0.505	-0.5898	0.009
26.138	0.009	0.507	-0.5918	0.009
26.25	0.009	0.508	-0.5928	0.009
26.355	0.009	0.511	-0.5952	0.009
26.464	0.009	0.513	-0.5972	0.009
26.573	0.009	0.515	-0.5992	0.009
26.682	0.009	0.516	-0.6002	0.009
26.796	0.009	0.518	-0.6022	0.009
26.904	0.009	0.52	-0.6046	0.009
27.012	0.01	0.522	-0.6066	0.01
27.119	0.01	0.523	-0.6077	0.01
27.233	0.01	0.525	-0.6096	0.01
27.342	0.01	0.527	-0.6118	0.01
27.447	0.01	0.53	-0.6141	0.01
27.561	0.01	0.531	-0.615	0.01
27.67	0.01	0.533	-0.6171	0.01
27.778	0.01	0.535	-0.619	0.01
27.886	0.01	0.537	-0.6215	0.01
27.997	0.01	0.538	-0.6225	0.01
28.107	0.01	0.54	-0.6245	0.01
28.217	0.011	0.542	-0.6265	0.011
28.32	0.011	0.544	-0.6285	0.011
28.432	0.011	0.545	-0.6296	0.011
28.544	0.011	0.547	-0.6319	0.011
28.648	0.011	0.549	-0.6338	0.011
28.759	0.012	0.551	-0.6358	0.012
28.871	0.012	0.552	-0.6369	0.012
28.979	0.012	0.555	-0.6393	0.012
29.087	0.012	0.557	-0.6413	0.012
29.195	0.012	0.559	-0.6433	0.012
29.309	0.012	0.56	-0.6443	0.012
29.415	0.013	0.562	-0.6463	0.013
29.526	0.013	0.564	-0.6485	0.013
29.633	0.013	0.566	-0.6506	0.013
29.74	0.013	0.567	-0.6516	0.013
29.849	0.013	0.569	-0.6536	0.013
29.963	0.014	0.572	-0.656	0.014
30.068	0.014	0.574	-0.658	0.014
30.179	0.014	0.575	-0.659	0.014
30.292	0.014	0.577	-0.661	0.014
30.4	0.014	0.579	-0.6631	0.014
30.504	0.015	0.581	-0.6654	0.015
30.616	0.015	0.582	-0.6664	0.015
30.725	0.015	0.584	-0.6684	0.015
30.838	0.015	0.586	-0.6704	0.015
30.943	0.015	0.588	-0.6728	0.015
31.055	0.016	0.589	-0.6737	0.016
31.163	0.016	0.591	-0.6758	0.016
31.271	0.016	0.593	-0.6778	0.016
31.38	0.016	0.595	-0.6798	0.016
31.492	0.016	0.597	-0.6811	0.016
31.596	0.017	0.599	-0.6831	0.017
31.71	0.017	0.601	-0.6852	0.017
31.816	0.017	0.603	-0.6871	0.017
31.93	0.017	0.604	-0.6881	0.017
32.033	0.018	0.606	-0.6905	0.018
32.147	0.018	0.608	-0.6925	0.018
32.252	0.018	0.61	-0.6946	0.018
32.363	0.018	0.611	-0.6955	0.018
32.475	0.018	0.613	-0.6975	0.018
32.585	0.018	0.615	-0.6998	0.018
32.69	0.018	0.617	-0.7018	0.018
32.801	0.018	0.618	-0.7027	0.018
32.909	0.018	0.62	-0.7048	0.018
33.022	0.019	0.623	-0.7072	0.019
33.127	0.019	0.625	-0.7092	0.019
33.239	0.019	0.626	-0.7102	0.019
33.347	0.019	0.628	-0.7122	0.019
33.453	0.019	0.63	-0.7142	0.019
33.564	0.019	0.632	-0.7165	0.019
33.676	0.019	0.633	-0.7175	0.019
33.784	0.019	0.635	-0.7195	0.019
33.892	0.019	0.637	-0.7215	0.019
33.998	0.02	0.639	-0.7239	0.02
34.109	0.02	0.64	-0.7249	0.02
34.222	0.02	0.642	-0.7269	0.02
34.33	0.02	0.644	-0.7288	0.02
34.435	0.02	0.647	-0.731	0.02
34.549	0.02	0.648	-0.7322	0.02
34.659	0.021	0.65	-0.7342	0.021
34.769	0.021	0.652	-0.7362	0.021
34.874	0.021	0.654	-0.7382	0.021
34.985	0.021	0.655	-0.7393	0.021
35.093	0.021	0.657	-0.7415	0.021
35.207	0.021	0.659	-0.7436	0.021
35.313	0.022	0.661	-0.7456	0.022
35.419	0.022	0.662	-0.7466	0.022
35.531	0.022	0.665	-0.749	0.022
35.637	0.022	0.666	-0.7509	0.022
35.749	0.022	0.669	-0.753	0.022
35.856	0.022	0.669	-0.7539	0.022
35.965	0.023	0.672	-0.7562	0.023
36.079	0.023	0.674	-0.7583	0.023
36.185	0.023	0.676	-0.7603	0.023
36.299	0.023	0.677	-0.7612	0.023
36.402	0.023	0.679	-0.7633	0.023
36.514	0.023	0.681	-0.7656	0.023
36.62	0.023	0.683	-0.7676	0.023
36.734	0.023	0.684	-0.7686	0.023
36.844	0.023	0.686	-0.7706	0.023
36.954	0.023	0.688	-0.7727	0.023
37.059	0.023	0.691	-0.775	0.023
37.17	0.023	0.691	-0.7759	0.023
37.278	0.023	0.693	-0.7779	0.023
37.391	0.023	0.695	-0.7799	0.023
37.494	0.023	0.697	-0.7819	0.023
37.606	0.023	0.699	-0.7832	0.023
37.715	0.023	0.701	-0.7854	0.023
37.821	0.023	0.703	-0.7874	0.023
37.932	0.023	0.705	-0.7893	0.023
38.046	0.023	0.706	-0.7903	0.023
38.149	0.023	0.708	-0.7926	0.023
38.26	0.023	0.71	-0.7946	0.023
38.369	0.023	0.712	-0.7967	0.023
38.482	0.024	0.713	-0.7976	0.024
38.59	0.024	0.716	-0.8	0.024
38.695	0.024	0.718	-0.802	0.024
38.804	0.024	0.72	-0.804	0.024
38.915	0.024	0.721	-0.805	0.024
39.028	0.024	0.723	-0.807	0.024
39.138	0.024	0.725	-0.8093	0.024
39.243	0.024	0.727	-0.8111	0.024
39.354	0.024	0.728	-0.8122	0.024
39.462	0.024	0.73	-0.8142	0.024
39.569	0.025	0.732	-0.8166	0.025
39.681	0.025	0.734	-0.8186	0.025
39.79	0.025	0.735	-0.8196	0.025
39.901	0.025	0.737	-0.8216	0.025
40.009	0.025	0.739	-0.8236	0.025
40.114	0.026	0.742	-0.8259	0.026
40.224	0.026	0.743	-0.8269	0.026
40.333	0.026	0.745	-0.8289	0.026
40.444	0.027	0.747	-0.8309	0.027
40.552	0.027	0.749	-0.8333	0.027
40.666	0.027	0.75	-0.8342	0.027
40.774	0.027	0.752	-0.8363	0.027
40.882	0.028	0.754	-0.8382	0.028
40.988	0.028	0.756	-0.8403	0.028
41.099	0.028	0.757	-0.8414	0.028
41.212	0.028	0.759	-0.8437	0.028
41.322	0.028	0.761	-0.8457	0.028
41.427	0.029	0.763	-0.8476	0.029
41.537	0.029	0.764	-0.8486	0.029
41.648	0.029	0.767	-0.851	0.029
41.758	0.029	0.768	-0.8529	0.029
41.863	0.029	0.77	-0.8549	0.029
41.975	0.03	0.772	-0.856	0.03
42.083	0.03	0.773	-0.8579	0.03
42.191	0.03	0.776	-0.8603	0.03
42.299	0.03	0.778	-0.8623	0.03
42.413	0.03	0.779	-0.8633	0.03
42.517	0.03	0.781	-0.8652	0.03
42.628	0.031	0.783	-0.8676	0.031
42.737	0.031	0.785	-0.8695	0.031
42.85	0.031	0.786	-0.8706	0.031
42.953	0.032	0.788	-0.8726	0.032
43.067	0.032	0.79	-0.8749	0.032
43.172	0.032	0.793	-0.877	0.032
43.283	0.033	0.793	-0.8779	0.033
43.396	0.033	0.795	-0.8799	0.033
43.499	0.033	0.798	-0.882	0.033
43.613	0.034	0.8	-0.8843	0.034
43.72	0.034	0.801	-0.8852	0.034
43.83	0.034	0.803	-0.8872	0.034
43.936	0.035	0.805	-0.8892	0.035
44.047	0.035	0.807	-0.8912	0.035
44.159	0.035	0.808	-0.8925	0.035
44.267	0.035	0.81	-0.8945	0.035
44.375	0.036	0.812	-0.8966	0.036
44.483	0.036	0.814	-0.8986	0.036
44.597	0.036	0.815	-0.8996	0.036
44.703	0.036	0.818	-0.9019	0.036
44.812	0.037	0.82	-0.9039	0.037
44.921	0.037	0.821	-0.9059	0.037
45.028	0.037	0.822	-0.9068	0.037
45.137	0.037	0.825	-0.9093	0.037
45.251	0.038	0.827	-0.9113	0.038
45.356	0.038	0.829	-0.9132	0.038
45.467	0.038	0.83	-0.9142	0.038
45.579	0.039	0.832	-0.9162	0.039
45.689	0.039	0.834	-0.9186	0.039
45.792	0.04	0.836	-0.9206	0.04
45.906	0.04	0.837	-0.9216	0.04
46.014	0.04	0.839	-0.9236	0.04
46.12	0.041	0.841	-0.9259	0.041
46.231	0.041	0.843	-0.9278	0.041
46.343	0.041	0.844	-0.9289	0.041
46.451	0.042	0.846	-0.9309	0.042
46.559	0.042	0.848	-0.9328	0.042
46.666	0.042	0.851	-0.9352	0.042
46.78	0.042	0.852	-0.9363	0.042
46.887	0.042	0.854	-0.9383	0.042
46.998	0.042	0.856	-0.9403	0.042
47.104	0.042	0.858	-0.9423	0.042
47.218	0.042	0.859	-0.9435	0.042
47.321	0.042	0.861	-0.9455	0.042
47.435	0.042	0.863	-0.9475	0.042
47.54	0.042	0.865	-0.9496	0.042
47.649	0.042	0.866	-0.9509	0.042
47.758	0.042	0.868	-0.9529	0.042
47.868	0.042	0.871	-0.955	0.042
47.976	0.042	0.872	-0.9569	0.042
48.09	0.042	0.873	-0.9579	0.042
48.198	0.042	0.876	-0.9602	0.042
48.304	0.042	0.878	-0.9622	0.042
48.415	0.042	0.88	-0.9642	0.042
48.527	0.042	0.881	-0.9652	0.042
48.634	0.042	0.883	-0.9672	0.042
48.744	0.042	0.885	-0.9695	0.042
48.852	0.042	0.887	-0.9715	0.042
48.959	0.042	0.888	-0.9726	0.042
49.073	0.042	0.89	-0.9745	0.042
49.181	0.042	0.892	-0.9768	0.042
49.287	0.042	0.894	-0.9788	0.042
49.401	0.042	0.895	-0.9798	0.042
49.511	0.042	0.897	-0.9818	0.042
49.614	0.042	0.899	-0.9838	0.042
49.723	0.043	0.902	-0.9861	0.043
49.837	0.043	0.903	-0.9871	0.043
49.942	0.043	0.905	-0.9892	0.043
50.056	0.043	0.907	-0.9911	0.043
50.161	0.044	0.909	-0.9932	0.044
50.272	0.044	0.91	-0.9945	0.044
50.381	0.044	0.912	-0.9965	0.044
50.494	0.045	0.914	-0.9985	0.045
50.599	0.045	0.916	-1.0005	0.045
50.709	0.045	0.917	-1.0015	0.045
50.82	0.046	0.919	-1.0038	0.046
50.927	0.046	0.921	-1.0059	0.046
51.035	0.046	0.923	-1.0078	0.046
51.149	0.047	0.924	-1.0088	0.047
51.257	0.047	0.927	-1.0111	0.047
51.365	0.048	0.929	-1.0132	0.048
51.471	0.048	0.931	-1.0152	0.048
51.585	0.048	0.932	-1.0162	0.048
51.689	0.049	0.934	-1.0185	0.049
51.803	0.049	0.936	-1.0205	0.049
51.907	0.049	0.938	-1.0225	0.049
52.021	0.049	0.939	-1.0235	0.049
52.131	0.05	0.941	-1.0254	0.05
52.241	0.05	0.943	-1.0278	0.05
52.346	0.05	0.945	-1.0298	0.05
52.457	0.05	0.946	-1.0308	0.05
52.565	0.051	0.948	-1.0328	0.051
52.678	0.051	0.95	-1.0348	0.051
52.783	0.051	0.953	-1.0371	0.051
52.891	0.052	0.954	-1.0381	0.052
53.005	0.052	0.956	-1.0401	0.052
53.113	0.052	0.958	-1.042	0.052
53.221	0.053	0.96	-1.0445	0.053
53.328	0.053	0.961	-1.0454	0.053
53.437	0.054	0.963	-1.0476	0.054
53.551	0.054	0.965	-1.0494	0.054
53.657	0.055	0.967	-1.0515	0.055
53.77	0.055	0.968	-1.0524	0.055
53.88	0.056	0.97	-1.0547	0.056
53.985	0.056	0.972	-1.0568	0.056
54.094	0.057	0.974	-1.0588	0.057
54.205	0.057	0.975	-1.0597	0.057
54.315	0.058	0.978	-1.0621	0.058
54.425	0.058	0.98	-1.0642	0.058
54.53	0.059	0.982	-1.0661	0.059
54.641	0.059	0.983	-1.0671	0.059
54.748	0.059	0.985	-1.0691	0.059
54.857	0.06	0.987	-1.0715	0.06
54.966	0.06	0.989	-1.0735	0.06
55.078	0.061	0.99	-1.0745	0.061
55.189	0.061	0.992	-1.0764	0.061
55.297	0.062	0.994	-1.0788	0.062
55.405	0.062	0.996	-1.0808	0.062
55.512	0.063	0.997	-1.0818	0.063
55.621	0.063	0.999	-1.0837	0.063
55.735	0.064	1.002	-1.0861	0.064
55.908	0.064	1.004	-1.0884	0.064
56.013	0.065	1.006	-1.0904	0.065
56.122	0.065	1.008	-1.0928	0.065
56.233	0.066	1.009	-1.0938	0.066
56.343	0.066	1.011	-1.0957	0.066
56.453	0.066	1.013	-1.0977	0.066
56.558	0.066	1.016	-1.1001	0.066
56.669	0.067	1.017	-1.1011	0.067
56.778	0.067	1.019	-1.1031	0.067
56.89	0.067	1.021	-1.105	0.067
56.994	0.067	1.023	-1.107	0.067
57.106	0.068	1.024	-1.1084	0.068
57.217	0.068	1.026	-1.1103	0.068
57.325	0.068	1.028	-1.1124	0.068
57.43	0.069	1.03	-1.1145	0.069
57.545	0.069	1.031	-1.1158	0.069
57.653	0.07	1.033	-1.1178	0.07
57.761	0.07	1.035	-1.1198	0.07
57.867	0.07	1.037	-1.1218	0.07
57.982	0.07	1.038	-1.1228	0.07
58.09	0.07	1.041	-1.125	0.07
58.198	0.07	1.043	-1.1271	0.07
58.304	0.071	1.045	-1.1291	0.071
58.418	0.071	1.046	-1.13	0.071
58.528	0.071	1.048	-1.132	0.071
58.636	0.071	1.05	-1.1344	0.071
58.741	0.071	1.052	-1.1364	0.071
58.852	0.071	1.053	-1.1374	0.071
58.965	0.072	1.055	-1.1394	0.072
59.074	0.072	1.057	-1.1414	0.072
59.179	0.073	1.059	-1.1437	0.073
59.29	0.073	1.06	-1.1446	0.073
59.401	0.073	1.062	-1.1467	0.073
59.511	0.074	1.064	-1.1486	0.074
59.616	0.074	1.067	-1.151	0.074
59.728	0.074	1.068	-1.152	0.074
59.836	0.075	1.07	-1.154	0.075
59.946	0.075	1.072	-1.1561	0.075
60.051	0.076	1.074	-1.158	0.076
60.207	0.076	1.076	-1.1603	0.076
60.317	0.077	1.078	-1.1623	0.077
60.428	0.077	1.08	-1.1643	0.077
60.539	0.078	1.081	-1.1653	0.078
60.647	0.078	1.083	-1.1677	0.078
60.753	0.078	1.085	-1.1697	0.078
60.862	0.079	1.087	-1.1717	0.079
60.977	0.079	1.088	-1.1727	0.079
61.084	0.079	1.09	-1.1747	0.079
61.192	0.08	1.093	-1.177	0.08
61.3	0.08	1.095	-1.179	0.08
61.414	0.08	1.096	-1.18	0.08
61.522	0.081	1.098	-1.182	0.081
61.63	0.082	1.1	-1.1843	0.082
61.736	0.082	1.102	-1.1863	0.082
61.851	0.083	1.103	-1.1873	0.083
61.959	0.083	1.105	-1.1893	0.083
62.066	0.084	1.107	-1.1913	0.084
62.175	0.085	1.109	-1.1936	0.085
62.286	0.085	1.11	-1.1947	0.085
62.396	0.086	1.112	-1.1966	0.086
62.506	0.087	1.114	-1.1986	0.087
62.611	0.088	1.116	-1.2009	0.088
62.722	0.088	1.117	-1.2019	0.088
62.831	0.089	1.119	-1.2039	0.089
62.942	0.089	1.121	-1.2059	0.089
63.047	0.09	1.124	-1.208	0.09
63.159	0.09	1.125	-1.2093	0.09
63.267	0.091	1.127	-1.2114	0.091
63.378	0.091	1.129	-1.2133	0.091
63.483	0.092	1.131	-1.2153	0.092
63.597	0.092	1.132	-1.2163	0.092
63.705	0.093	1.134	-1.2186	0.093
63.811	0.094	1.136	-1.2206	0.094
63.92	0.094	1.138	-1.2226	0.094
64.034	0.094	1.139	-1.2236	0.094
64.143	0.095	1.141	-1.2256	0.095
64.251	0.096	1.144	-1.228	0.096
64.359	0.096	1.146	-1.23	0.096
64.47	0.096	1.147	-1.231	0.096
64.58	0.097	1.149	-1.233	0.097
64.69	0.098	1.151	-1.2352	0.098
64.795	0.098	1.153	-1.2373	0.098
64.905	0.098	1.154	-1.2383	0.098
65.015	0.099	1.156	-1.2403	0.099
65.126	0.1	1.158	-1.2423	0.1
65.231	0.1	1.16	-1.2445	0.1
65.343	0.1	1.161	-1.2456	0.1
65.451	0.101	1.163	-1.2475	0.101
65.562	0.101	1.165	-1.2496	0.101
65.667	0.102	1.167	-1.2519	0.102
65.781	0.102	1.169	-1.253	0.102
65.888	0.103	1.17	-1.2549	0.103
65.999	0.103	1.172	-1.2569	0.103
66.106	0.104	1.175	-1.2592	0.104
66.213	0.104	1.176	-1.2602	0.104
66.322	0.104	1.178	-1.2622	0.104
66.436	0.105	1.18	-1.2642	0.105
66.541	0.105	1.182	-1.2662	0.105
66.652	0.105	1.183	-1.2672	0.105
66.765	0.106	1.185	-1.2695	0.106
66.873	0.106	1.187	-1.2716	0.106
66.978	0.107	1.189	-1.2736	0.107
67.086	0.107	1.19	-1.2745	0.107
67.198	0.107	1.192	-1.2766	0.107
67.311	0.108	1.194	-1.2789	0.108
67.416	0.108	1.196	-1.2809	0.108
67.528	0.109	1.197	-1.2819	0.109
67.636	0.109	1.199	-1.2839	0.109
67.744	0.11	1.202	-1.2863	0.11
67.852	0.11	1.204	-1.2882	0.11
67.96	0.111	1.205	-1.2893	0.111
68.074	0.111	1.207	-1.2913	0.111
68.183	0.112	1.209	-1.2936	0.112
68.289	0.112	1.211	-1.2955	0.112
68.403	0.113	1.212	-1.2966	0.113
68.506	0.113	1.214	-1.2985	0.113
68.62	0.114	1.216	-1.3005	0.114
68.725	0.114	1.218	-1.3029	0.114
68.836	0.115	1.219	-1.3038	0.115
68.943	0.115	1.221	-1.3059	0.115
69.057	0.116	1.223	-1.3079	0.116
69.161	0.117	1.225	-1.3099	0.117
69.272	0.117	1.227	-1.3112	0.117
69.384	0.118	1.229	-1.3131	0.118
69.494	0.118	1.231	-1.3151	0.118
69.599	0.119	1.233	-1.3171	0.119
69.711	0.119	1.234	-1.3181	0.119
69.819	0.12	1.236	-1.3205	0.12
69.928	0.12	1.238	-1.3225	0.12
70.037	0.121	1.24	-1.3245	0.121
70.15	0.121	1.241	-1.3255	0.121
70.258	0.122	1.243	-1.3278	0.122
70.366	0.123	1.245	-1.3299	0.123
70.472	0.123	1.247	-1.3319	0.123
70.583	0.124	1.248	-1.3328	0.124
70.696	0.124	1.25	-1.3348	0.124
70.804	0.125	1.253	-1.3372	0.125
70.909	0.125	1.255	-1.3392	0.125
71.021	0.126	1.256	-1.3402	0.126
71.132	0.126	1.258	-1.3422	0.126
71.242	0.127	1.26	-1.3441	0.127
71.347	0.128	1.262	-1.3465	0.128
71.458	0.128	1.263	-1.3476	0.128
71.567	0.129	1.265	-1.3495	0.129
71.68	0.129	1.267	-1.3515	0.129
71.786	0.13	1.269	-1.3538	0.13
71.895	0.13	1.27	-1.3548	0.13
72.004	0.131	1.272	-1.3568	0.131
72.113	0.131	1.274	-1.3588	0.131
72.222	0.132	1.277	-1.3611	0.132
72.329	0.132	1.278	-1.3622	0.132
72.438	0.133	1.28	-1.3642	0.133
72.552	0.133	1.282	-1.3661	0.133
72.657	0.134	1.284	-1.3681	0.134
72.771	0.134	1.285	-1.3691	0.134
72.881	0.135	1.287	-1.3714	0.135
72.986	0.136	1.289	-1.3734	0.136
73.093	0.136	1.291	-1.3755	0.136
73.205	0.137	1.292	-1.3765	0.137
73.311	0.137	1.294	-1.3788	0.137
73.426	0.138	1.296	-1.3809	0.138
73.531	0.139	1.298	-1.3827	0.139
73.642	0.139	1.299	-1.3838	0.139
73.751	0.14	1.301	-1.3859	0.14
73.857	0.14	1.304	-1.3881	0.14
73.967	0.141	1.306	-1.3901	0.141
74.079	0.141	1.307	-1.3911	0.141
74.185	0.142	1.309	-1.3931	0.142
74.294	0.142	1.311	-1.3954	0.142
74.405	0.143	1.313	-1.3974	0.143
74.519	0.143	1.314	-1.3984	0.143
74.622	0.144	1.316	-1.4005	0.144
74.733	0.145	1.318	-1.4025	0.145
74.842	0.146	1.32	-1.4048	0.146
74.949	0.146	1.321	-1.4058	0.146
75.06	0.147	1.323	-1.4078	0.147
75.171	0.148	1.325	-1.4098	0.148
75.277	0.149	1.328	-1.4121	0.149
75.388	0.149	1.329	-1.4131	0.149
75.501	0.15	1.331	-1.4151	0.15
75.611	0.151	1.333	-1.4171	0.151
75.716	0.151	1.335	-1.4191	0.151
75.827	0.152	1.336	-1.4204	0.152
75.935	0.153	1.338	-1.4224	0.153
76.047	0.153	1.34	-1.4244	0.153
76.151	0.154	1.342	-1.4265	0.154
76.263	0.155	1.343	-1.4274	0.155
76.374	0.156	1.345	-1.4297	0.156
76.482	0.156	1.347	-1.4317	0.156
76.587	0.157	1.349	-1.4338	0.157
76.697	0.157	1.35	-1.4347	0.157
76.806	0.158	1.353	-1.437	0.158
76.917	0.159	1.355	-1.4391	0.159
77.024	0.16	1.357	-1.4412	0.16
77.138	0.16	1.358	-1.4421	0.16
77.248	0.161	1.36	-1.4441	0.161
77.356	0.162	1.362	-1.4463	0.162
77.461	0.163	1.364	-1.4484	0.163
77.572	0.163	1.365	-1.4493	0.163
77.685	0.164	1.367	-1.4514	0.164
77.788	0.165	1.369	-1.4534	0.165
77.899	0.166	1.371	-1.4559	0.166
78.007	0.167	1.372	-1.4567	0.167
78.119	0.168	1.374	-1.4588	0.168
78.225	0.169	1.376	-1.4607	0.169
78.334	0.17	1.379	-1.463	0.17
78.449	0.17	1.38	-1.464	0.17
78.557	0.171	1.382	-1.466	0.171
78.665	0.171	1.384	-1.468	0.171
78.773	0.172	1.386	-1.47	0.172
78.88	0.172	1.387	-1.4714	0.172
78.994	0.173	1.389	-1.4734	0.173
79.101	0.174	1.391	-1.4754	0.174
79.208	0.174	1.393	-1.4773	0.174
79.323	0.174	1.394	-1.4784	0.174
79.426	0.175	1.396	-1.4807	0.175
79.54	0.176	1.398	-1.4827	0.176
79.645	0.177	1.4	-1.4847	0.177
79.756	0.177	1.401	-1.4857	0.177
79.869	0.178	1.404	-1.488	0.178
79.972	0.179	1.406	-1.49	0.179
80.082	0.18	1.407	-1.4919	0.18
80.193	0.181	1.409	-1.493	0.181
80.303	0.182	1.411	-1.495	0.182
80.409	0.183	1.413	-1.4973	0.183
80.52	0.184	1.415	-1.4994	0.184
80.632	0.185	1.416	-1.5004	0.185
80.74	0.186	1.418	-1.5024	0.186
80.848	0.187	1.42	-1.5044	0.187
80.956	0.189	1.422	-1.5067	0.189
81.07	0.189	1.423	-1.5076	0.189
81.176	0.191	1.425	-1.5097	0.191
81.283	0.192	1.427	-1.5117	0.192
81.392	0.194	1.43	-1.514	0.194
81.506	0.194	1.431	-1.515	0.194
81.616	0.196	1.433	-1.517	0.196
81.724	0.197	1.435	-1.519	0.197
81.829	0.198	1.437	-1.521	0.198
81.94	0.199	1.438	-1.5222	0.199
82.053	0.201	1.44	-1.5243	0.201
82.239	0.203	1.443	-1.527	0.203
82.347	0.204	1.445	-1.5293	0.204
82.455	0.206	1.447	-1.5313	0.206
82.564	0.207	1.449	-1.5333	0.207
82.671	0.208	1.45	-1.5343	0.208
82.78	0.209	1.452	-1.5367	0.209
82.894	0.211	1.454	-1.5386	0.211
82.999	0.212	1.456	-1.5406	0.212
83.111	0.213	1.457	-1.5417	0.213
83.217	0.214	1.459	-1.5436	0.214
83.332	0.216	1.461	-1.5459	0.216
83.437	0.217	1.464	-1.548	0.217
83.548	0.218	1.465	-1.549	0.218
83.659	0.219	1.466	-1.5509	0.219
83.769	0.221	1.469	-1.5533	0.221
83.874	0.222	1.471	-1.5553	0.222
83.986	0.223	1.472	-1.5563	0.223
84.091	0.224	1.474	-1.5583	0.224
84.202	0.225	1.476	-1.5603	0.225
84.31	0.227	1.478	-1.5626	0.227
84.424	0.227	1.479	-1.5636	0.227
84.532	0.229	1.481	-1.5656	0.229
84.64	0.23	1.483	-1.5676	0.23
84.746	0.231	1.485	-1.5696	0.231
84.86	0.232	1.486	-1.5709	0.232
84.97	0.233	1.488	-1.5729	0.233
85.078	0.234	1.49	-1.5749	0.234
85.182	0.235	1.492	-1.5769	0.235
85.296	0.236	1.494	-1.5782	0.236
85.401	0.237	1.496	-1.5803	0.237
85.515	0.238	1.498	-1.5823	0.238
85.62	0.239	1.5	-1.5843	0.239
85.731	0.24	1.501	-1.5853	0.24
85.84	0.241	1.503	-1.5875	0.241
85.953	0.243	1.505	-1.5895	0.243
86.058	0.244	1.507	-1.5915	0.244
86.168	0.245	1.508	-1.5927	0.245
86.277	0.246	1.51	-1.5945	0.246
86.386	0.248	1.512	-1.5969	0.248
86.494	0.249	1.515	-1.599	0.249
86.608	0.25	1.515	-1.5999	0.25
86.716	0.251	1.518	-1.602	0.251
86.824	0.253	1.52	-1.6043	0.253
86.93	0.254	1.522	-1.6062	0.254
87.044	0.255	1.523	-1.6073	0.255
87.153	0.256	1.525	-1.6092	0.256
87.262	0.257	1.527	-1.6112	0.257
87.366	0.258	1.529	-1.6136	0.258
87.48	0.258	1.53	-1.6146	0.258
87.59	0.259	1.532	-1.6166	0.259
87.701	0.26	1.534	-1.6186	0.26
87.806	0.261	1.536	-1.6208	0.261
87.917	0.262	1.537	-1.6218	0.262
88.025	0.263	1.539	-1.6238	0.263
88.138	0.264	1.541	-1.6258	0.264
88.241	0.264	1.543	-1.6278	0.264
88.353	0.265	1.544	-1.6288	0.265
88.462	0.266	1.547	-1.6312	0.266
88.573	0.267	1.549	-1.6332	0.267
88.678	0.268	1.551	-1.6352	0.268
88.79	0.268	1.552	-1.6362	0.268
88.901	0.269	1.554	-1.6385	0.269
89.009	0.27	1.556	-1.6405	0.27
89.114	0.271	1.558	-1.6425	0.271
89.224	0.272	1.559	-1.6435	0.272
89.336	0.273	1.561	-1.6455	0.273
89.446	0.274	1.563	-1.6479	0.274
89.552	0.275	1.565	-1.6498	0.275
89.666	0.276	1.566	-1.6509	0.276
89.776	0.277	1.568	-1.6529	0.277
89.881	0.278	1.571	-1.6552	0.278
89.99	0.28	1.573	-1.6572	0.28
90.101	0.28	1.574	-1.6583	0.28
90.212	0.281	1.576	-1.6603	0.281
90.321	0.283	1.578	-1.6622	0.283
90.427	0.284	1.58	-1.6645	0.284
90.538	0.285	1.581	-1.6655	0.285
90.646	0.286	1.583	-1.6675	0.286
90.752	0.288	1.585	-1.6695	0.288
90.863	0.289	1.587	-1.6719	0.289
90.975	0.29	1.588	-1.6729	0.29
91.083	0.292	1.59	-1.6749	0.292
91.189	0.293	1.592	-1.6768	0.293
91.298	0.295	1.594	-1.6789	0.295
91.408	0.296	1.596	-1.6801	0.296
91.52	0.297	1.598	-1.682	0.297
91.628	0.299	1.6	-1.6841	0.299
91.737	0.301	1.602	-1.6862	0.301
91.844	0.302	1.603	-1.6871	0.302
91.96	0.304	1.605	-1.6895	0.304
92.065	0.305	1.607	-1.6915	0.305
92.174	0.307	1.609	-1.6935	0.307
92.283	0.308	1.61	-1.6945	0.308
92.395	0.31	1.612	-1.6965	0.31
92.505	0.312	1.614	-1.6988	0.312
92.61	0.313	1.616	-1.7008	0.313
92.721	0.314	1.617	-1.7018	0.314
92.832	0.316	1.619	-1.7038	0.316
92.942	0.318	1.622	-1.7061	0.318
93.047	0.319	1.624	-1.7081	0.319
93.159	0.32	1.625	-1.7091	0.32
93.267	0.322	1.627	-1.7111	0.322
93.376	0.324	1.629	-1.7132	0.324
93.482	0.326	1.631	-1.7155	0.326
93.592	0.327	1.632	-1.7165	0.327
93.703	0.329	1.634	-1.7185	0.329
93.814	0.33	1.636	-1.7204	0.33
93.92	0.332	1.638	-1.7228	0.332
94.034	0.333	1.639	-1.7238	0.333
94.137	0.335	1.641	-1.7258	0.335
94.25	0.337	1.643	-1.7278	0.337
94.357	0.339	1.645	-1.7298	0.339
94.465	0.34	1.647	-1.7311	0.34
94.574	0.342	1.649	-1.7331	0.342
94.684	0.344	1.651	-1.7351	0.344
94.795	0.345	1.653	-1.7371	0.345
94.906	0.346	1.654	-1.7381	0.346
95.014	0.349	1.656	-1.7404	0.349
95.12	0.35	1.658	-1.7424	0.35
95.231	0.352	1.66	-1.7444	0.352
95.339	0.353	1.661	-1.7454	0.353
95.453	0.356	1.663	-1.7477	0.356
95.559	0.358	1.665	-1.7498	0.358
95.667	0.359	1.667	-1.7518	0.359
95.781	0.36	1.668	-1.7527	0.36
95.889	0.362	1.67	-1.7548	0.362
95.997	0.363	1.673	-1.757	0.363
96.103	0.365	1.675	-1.759	0.365
96.217	0.365	1.676	-1.7601	0.365
96.321	0.366	1.678	-1.7621	0.366
96.433	0.367	1.68	-1.764	0.367
96.54	0.368	1.682	-1.7665	0.368
96.651	0.368	1.683	-1.7675	0.368
96.764	0.368	1.685	-1.7694	0.368
96.867	0.369	1.687	-1.7715	0.369
96.978	0.37	1.689	-1.7737	0.37
97.089	0.37	1.69	-1.7747	0.37
97.2	0.371	1.692	-1.7767	0.371
97.31	0.372	1.694	-1.7787	0.372
97.413	0.373	1.696	-1.7807	0.373
97.526	0.373	1.698	-1.7821	0.373
97.634	0.374	1.7	-1.7841	0.374
97.745	0.375	1.702	-1.786	0.375
97.85	0.376	1.704	-1.788	0.376
97.964	0.377	1.705	-1.789	0.377
98.072	0.378	1.707	-1.7914	0.378
98.18	0.379	1.709	-1.7934	0.379
98.287	0.38	1.711	-1.7954	0.38
98.401	0.381	1.712	-1.7964	0.381
98.511	0.382	1.714	-1.7987	0.382
98.619	0.384	1.716	-1.8007	0.384
98.724	0.385	1.718	-1.8027	0.385
98.835	0.386	1.719	-1.8036	0.386
98.948	0.387	1.721	-1.8056	0.387
99.051	0.389	1.724	-1.808	0.389
99.162	0.391	1.726	-1.8102	0.391
99.273	0.392	1.727	-1.811	0.392
99.384	0.394	1.729	-1.813	0.394
99.488	0.396	1.731	-1.8154	0.396
99.597	0.397	1.733	-1.8173	0.397
99.706	0.398	1.734	-1.8183	0.398
99.82	0.4	1.736	-1.8204	0.4
99.928	0.402	1.738	-1.8224	0.402
100.096	0.404	1.741	-1.825	0.404
100.21	0.406	1.743	-1.827	0.406
100.316	0.408	1.745	-1.829	0.408
100.426	0.41	1.747	-1.8309	0.41
100.533	0.41	1.748	-1.832	0.41
100.645	0.412	1.75	-1.834	0.412
100.756	0.413	1.752	-1.8364	0.413
100.862	0.415	1.754	-1.8383	0.415
100.976	0.415	1.755	-1.8394	0.415
101.079	0.417	1.757	-1.8413	0.417
101.193	0.418	1.759	-1.8437	0.418
101.298	0.42	1.761	-1.8456	0.42
101.409	0.42	1.762	-1.8466	0.42
101.516	0.422	1.764	-1.8486	0.422
101.63	0.423	1.766	-1.8506	0.423
101.735	0.425	1.769	-1.853	0.425
101.846	0.426	1.769	-1.8539	0.426
101.955	0.427	1.771	-1.8559	0.427
102.068	0.429	1.773	-1.8579	0.429
102.173	0.43	1.776	-1.8603	0.43
102.285	0.431	1.777	-1.8614	0.431
102.393	0.432	1.779	-1.8634	0.432
102.501	0.433	1.781	-1.8654	0.433
102.61	0.434	1.783	-1.8676	0.434
102.717	0.434	1.784	-1.8686	0.434
102.831	0.435	1.786	-1.8707	0.435
102.939	0.435	1.788	-1.8725	0.435
103.045	0.436	1.79	-1.8746	0.436
103.159	0.436	1.791	-1.8756	0.436
103.269	0.437	1.794	-1.878	0.437
103.375	0.438	1.796	-1.88	0.438
103.481	0.439	1.798	-1.882	0.439
103.591	0.439	1.799	-1.883	0.439
103.7	0.441	1.801	-1.8853	0.441
103.814	0.442	1.803	-1.8873	0.442
103.919	0.443	1.805	-1.8893	0.443
104.03	0.444	1.806	-1.8903	0.444
104.139	0.445	1.808	-1.8923	0.445
104.252	0.447	1.81	-1.8946	0.447
104.357	0.448	1.812	-1.8965	0.448
104.464	0.449	1.813	-1.8976	0.449
104.578	0.451	1.815	-1.8996	0.451
104.682	0.452	1.818	-1.9019	0.452
104.793	0.454	1.82	-1.9039	0.454
104.907	0.455	1.821	-1.9049	0.455
105.01	0.456	1.822	-1.9069	0.456
105.125	0.458	1.824	-1.9088	0.458
105.231	0.46	1.827	-1.9112	0.46
105.345	0.46	1.828	-1.9122	0.46
105.448	0.462	1.83	-1.9142	0.462
105.559	0.464	1.832	-1.9162	0.464
105.666	0.467	1.834	-1.9183	0.467
105.78	0.468	1.835	-1.9196	0.468
105.89	0.471	1.837	-1.9216	0.471
106	0.473	1.839	-1.9236	0.473
106.105	0.476	1.841	-1.9256	0.476
106.216	0.478	1.842	-1.9268	0.478
106.324	0.481	1.844	-1.9289	0.481
106.431	0.483	1.846	-1.9309	0.483
106.54	0.486	1.848	-1.9329	0.486
106.652	0.487	1.849	-1.9339	0.487
106.763	0.49	1.852	-1.9363	0.49
106.871	0.493	1.854	-1.9383	0.493
106.979	0.496	1.856	-1.9403	0.496
107.086	0.497	1.857	-1.9413	0.497
107.195	0.5	1.859	-1.9436	0.5
107.309	0.503	1.861	-1.9456	0.503
107.414	0.505	1.863	-1.9475	0.505
107.528	0.506	1.864	-1.9485	0.506
107.638	0.508	1.866	-1.9506	0.508
107.743	0.511	1.868	-1.9529	0.511
107.852	0.513	1.87	-1.9548	0.513
107.963	0.515	1.871	-1.9559	0.515
108.073	0.517	1.873	-1.9579	0.517
108.183	0.52	1.875	-1.9599	0.52
108.288	0.523	1.878	-1.9622	0.523
108.399	0.524	1.879	-1.9632	0.524
108.51	0.527	1.881	-1.9651	0.527
108.615	0.529	1.883	-1.9671	0.529
108.724	0.532	1.885	-1.9695	0.532
108.836	0.534	1.886	-1.9706	0.534
108.947	0.536	1.888	-1.9725	0.536
109.055	0.539	1.89	-1.9745	0.539
109.16	0.542	1.892	-1.9766	0.542
109.27	0.544	1.893	-1.9778	0.544
109.379	0.547	1.895	-1.9798	0.547
109.49	0.55	1.897	-1.9818	0.55
109.597	0.553	1.899	-1.9838	0.553
109.711	0.555	1.901	-1.9852	0.555
109.821	0.558	1.903	-1.9872	0.558
109.929	0.561	1.905	-1.9892	0.561
110.034	0.563	1.907	-1.9912	0.563
110.145	0.565	1.908	-1.9922	0.565
110.258	0.568	1.91	-1.9942	0.568
110.368	0.571	1.912	-1.9965	0.571
110.473	0.574	1.914	-1.9985	0.574
110.583	0.575	1.915	-1.9996	0.575
110.69	0.578	1.917	-2.0015	0.578
110.799	0.581	1.919	-2.0038	0.581
110.911	0.583	1.921	-2.0058	0.583
111.02	0.584	1.922	-2.0068	0.584
111.131	0.587	1.924	-2.0088	0.587
111.239	0.59	1.927	-2.0112	0.59
111.344	0.593	1.929	-2.0132	0.593
111.454	0.594	1.93	-2.0142	0.594
111.563	0.596	1.932	-2.0162	0.596
111.674	0.599	1.934	-2.0182	0.599
111.781	0.603	1.936	-2.0204	0.603
111.892	0.604	1.937	-2.0215	0.604
112.005	0.607	1.939	-2.0234	0.607
112.113	0.61	1.941	-2.0254	0.61
112.218	0.613	1.943	-2.0275	0.613
112.329	0.615	1.944	-2.0288	0.615
112.442	0.618	1.946	-2.0308	0.618
112.546	0.62	1.948	-2.0328	0.62
112.656	0.623	1.95	-2.0349	0.623
112.766	0.625	1.951	-2.0358	0.625
112.878	0.628	1.954	-2.0381	0.628
112.988	0.631	1.956	-2.0402	0.631
113.093	0.634	1.958	-2.0422	0.634
113.205	0.635	1.959	-2.0431	0.635
113.313	0.638	1.961	-2.0455	0.638
113.421	0.641	1.963	-2.0475	0.641
113.53	0.643	1.965	-2.0494	0.643
113.643	0.644	1.966	-2.0505	0.644
113.749	0.647	1.968	-2.0525	0.647
113.86	0.65	1.97	-2.0548	0.65
113.966	0.653	1.972	-2.0568	0.653
114.08	0.655	1.973	-2.0578	0.655
114.183	0.657	1.975	-2.0597	0.657
114.297	0.66	1.978	-2.0621	0.66
114.402	0.663	1.98	-2.0641	0.663
114.511	0.664	1.981	-2.0651	0.664
114.626	0.667	1.983	-2.0671	0.667
114.729	0.669	1.985	-2.0691	0.669
114.84	0.672	1.987	-2.0715	0.672
114.951	0.673	1.988	-2.0725	0.673
115.062	0.675	1.99	-2.0744	0.675
115.172	0.677	1.992	-2.0764	0.677
115.277	0.68	1.994	-2.0787	0.68
115.389	0.681	1.995	-2.0798	0.681
115.497	0.683	1.997	-2.0818	0.683
115.605	0.685	1.999	-2.0837	0.685
115.712	0.687	2.001	-2.0858	0.687
115.887	0.689	2.004	-2.0881	0.689
115.998	0.691	2.006	-2.0901	0.691
116.108	0.694	2.008	-2.0921	0.694
116.213	0.696	2.01	-2.0941	0.696
116.325	0.697	2.011	-2.0952	0.697
116.433	0.7	2.013	-2.0974	0.7
116.539	0.702	2.015	-2.0994	0.702
116.65	0.704	2.017	-2.1014	0.704
116.757	0.705	2.018	-2.1024	0.705
116.869	0.707	2.02	-2.1044	0.707
116.98	0.709	2.022	-2.1067	0.709
117.086	0.712	2.024	-2.1088	0.712
117.2	0.713	2.025	-2.1098	0.713
117.303	0.715	2.027	-2.1117	0.715
117.417	0.717	2.03	-2.114	0.717
117.522	0.719	2.032	-2.116	0.719
117.633	0.72	2.033	-2.117	0.72
117.74	0.723	2.035	-2.1189	0.723
117.85	0.725	2.037	-2.1213	0.725
117.958	0.728	2.039	-2.1234	0.728
118.072	0.729	2.04	-2.1244	0.729
118.18	0.731	2.042	-2.1264	0.731
118.286	0.734	2.044	-2.1284	0.734
118.397	0.736	2.046	-2.1307	0.736
118.509	0.738	2.047	-2.1317	0.738
118.617	0.74	2.049	-2.1337	0.74
118.725	0.743	2.051	-2.1357	0.743
118.834	0.746	2.054	-2.1381	0.746
118.941	0.747	2.055	-2.139	0.747
119.055	0.749	2.057	-2.141	0.749
119.163	0.752	2.059	-2.1431	0.752
119.269	0.754	2.061	-2.145	0.754
119.383	0.755	2.062	-2.146	0.755
119.493	0.758	2.064	-2.1484	0.758
119.599	0.76	2.066	-2.1504	0.76
119.708	0.762	2.068	-2.1524	0.762
119.815	0.764	2.069	-2.1534	0.764
119.924	0.766	2.071	-2.1557	0.766
120.038	0.768	2.073	-2.1577	0.768
120.21	0.771	2.076	-2.1601	0.771
120.32	0.774	2.078	-2.162	0.774
120.425	0.776	2.08	-2.1641	0.776
120.534	0.779	2.082	-2.1663	0.779
120.644	0.78	2.083	-2.1673	0.78
120.755	0.783	2.085	-2.1693	0.783
120.865	0.785	2.087	-2.1713	0.785
120.97	0.787	2.089	-2.1733	0.787
121.081	0.789	2.09	-2.1746	0.789
121.19	0.791	2.092	-2.1767	0.791
121.303	0.794	2.094	-2.1787	0.794
121.409	0.796	2.096	-2.1807	0.796
121.518	0.797	2.097	-2.1817	0.797
121.627	0.8	2.1	-2.1839	0.8
121.736	0.802	2.102	-2.186	0.802
121.908	0.805	2.104	-2.1883	0.805
122.019	0.807	2.106	-2.1903	0.807
122.127	0.81	2.108	-2.1923	0.81
122.235	0.812	2.11	-2.1946	0.812
122.342	0.814	2.111	-2.1957	0.814
122.451	0.816	2.113	-2.1977	0.816
122.565	0.818	2.115	-2.1996	0.818
122.67	0.821	2.118	-2.202	0.821
122.785	0.822	2.119	-2.203	0.822
122.894	0.825	2.121	-2.205	0.825
123.002	0.827	2.123	-2.207	0.827
123.107	0.829	2.125	-2.209	0.829
123.221	0.831	2.126	-2.2103	0.831
123.331	0.833	2.128	-2.2123	0.833
123.441	0.835	2.13	-2.2143	0.835
123.546	0.837	2.132	-2.2164	0.837
123.657	0.838	2.133	-2.2173	0.838
123.765	0.84	2.135	-2.2196	0.84
123.873	0.842	2.137	-2.2216	0.842
123.981	0.845	2.139	-2.2236	0.845
124.093	0.846	2.14	-2.2246	0.846
124.204	0.848	2.142	-2.2269	0.848
124.312	0.851	2.144	-2.2289	0.851
124.417	0.853	2.147	-2.231	0.853
124.527	0.855	2.147	-2.2319	0.855
124.636	0.858	2.15	-2.2342	0.858
124.745	0.86	2.152	-2.2362	0.86
124.854	0.863	2.154	-2.2382	0.863
124.965	0.864	2.155	-2.2392	0.864
125.078	0.867	2.157	-2.2412	0.867
125.186	0.87	2.159	-2.2435	0.87
125.291	0.873	2.161	-2.2456	0.873
125.402	0.875	2.162	-2.2466	0.875
125.515	0.877	2.164	-2.2486	0.877
125.625	0.88	2.166	-2.2506	0.88
125.728	0.883	2.169	-2.253	0.883
125.839	0.884	2.169	-2.2539	0.884
125.949	0.886	2.172	-2.2559	0.886
126.055	0.889	2.174	-2.2579	0.889
126.166	0.891	2.176	-2.2599	0.891
126.278	0.893	2.177	-2.2613	0.893
126.386	0.895	2.179	-2.2632	0.895
126.492	0.898	2.181	-2.2653	0.898
126.603	0.9	2.183	-2.2672	0.9
126.715	0.901	2.184	-2.2682	0.901
126.823	0.905	2.186	-2.2706	0.905
126.932	0.908	2.188	-2.2727	0.908
127.038	0.911	2.19	-2.2747	0.911
127.149	0.913	2.191	-2.2756	0.913
127.262	0.917	2.193	-2.2778	0.917
127.37	0.92	2.195	-2.2799	0.92
127.475	0.924	2.197	-2.2819	0.924
127.586	0.926	2.198	-2.2828	0.926
127.694	0.93	2.2	-2.2849	0.93
127.808	0.934	2.203	-2.2872	0.934
127.913	0.938	2.205	-2.2892	0.938
128.025	0.939	2.206	-2.2902	0.939
128.133	0.943	2.208	-2.2922	0.943
128.239	0.948	2.21	-2.2945	0.948
128.35	0.952	2.212	-2.2965	0.952
128.462	0.953	2.213	-2.2975	0.953
128.57	0.958	2.215	-2.2995	0.958
128.678	0.962	2.217	-2.3015	0.962
128.787	0.967	2.219	-2.3039	0.967
128.9	0.969	2.22	-2.3049	0.969
129.006	0.973	2.222	-2.3069	0.973
129.117	0.978	2.224	-2.3087	0.978
129.223	0.983	2.227	-2.3112	0.983
129.337	0.985	2.228	-2.3122	0.985
129.44	0.99	2.23	-2.3142	0.99
129.554	0.995	2.232	-2.3162	0.995
129.659	0.999	2.234	-2.3182	0.999
129.771	1.001	2.235	-2.3191	1.001
129.882	1.006	2.237	-2.3215	1.006
129.992	1.011	2.239	-2.3235	1.011
130.097	1.015	2.241	-2.3255	1.015
130.208	1.018	2.242	-2.3266	1.018
130.319	1.023	2.244	-2.3289	1.023
130.429	1.028	2.246	-2.3309	1.028
130.534	1.032	2.248	-2.3328	1.032
130.646	1.035	2.249	-2.3338	1.035
130.754	1.039	2.251	-2.3358	1.039
130.863	1.044	2.254	-2.3382	1.044
130.97	1.048	2.256	-2.3402	1.048
131.084	1.051	2.257	-2.3412	1.051
131.192	1.055	2.259	-2.3432	1.055
131.3	1.06	2.261	-2.3455	1.06
131.406	1.064	2.263	-2.3475	1.064
131.52	1.066	2.264	-2.3485	1.066
131.63	1.071	2.266	-2.3505	1.071
131.738	1.075	2.268	-2.3526	1.075
131.843	1.08	2.27	-2.3549	1.08
131.954	1.083	2.271	-2.3558	1.083
132.061	1.088	2.273	-2.3578	1.088
132.171	1.093	2.275	-2.3598	1.093
132.279	1.098	2.277	-2.3618	1.098
132.393	1.102	2.279	-2.3631	1.102
132.501	1.108	2.281	-2.3652	1.108
132.607	1.113	2.283	-2.3672	1.113
132.718	1.119	2.285	-2.3692	1.119
132.825	1.123	2.286	-2.3705	1.123
132.938	1.128	2.288	-2.3724	1.128
133.046	1.134	2.29	-2.3744	1.134
133.154	1.14	2.292	-2.3765	1.14
133.268	1.143	2.293	-2.3774	1.143
133.376	1.15	2.295	-2.3798	1.15
133.484	1.155	2.297	-2.3819	1.155
133.59	1.16	2.299	-2.3838	1.16
133.704	1.163	2.3	-2.3848	1.163
133.813	1.169	2.302	-2.3868	1.169
133.92	1.175	2.305	-2.3891	1.175
134.027	1.18	2.307	-2.391	1.18
134.138	1.182	2.308	-2.392	1.182
134.251	1.188	2.31	-2.3941	1.188
134.36	1.194	2.312	-2.3964	1.194
134.465	1.2	2.314	-2.3984	1.2
134.576	1.202	2.315	-2.3994	1.202
134.687	1.208	2.317	-2.4015	1.208
134.792	1.213	2.319	-2.4034	1.213
134.901	1.22	2.321	-2.4058	1.22
135.013	1.223	2.322	-2.4068	1.223
135.121	1.229	2.324	-2.4088	1.229
135.232	1.234	2.326	-2.4107	1.234
135.337	1.24	2.329	-2.4131	1.24
135.451	1.243	2.33	-2.4141	1.243
135.559	1.248	2.332	-2.4161	1.248
135.667	1.254	2.334	-2.418	1.254
135.776	1.26	2.336	-2.4201	1.26
135.888	1.264	2.337	-2.4215	1.264
135.992	1.269	2.339	-2.4235	1.269
136.106	1.275	2.341	-2.4255	1.275
136.211	1.28	2.343	-2.4275	1.28
136.322	1.283	2.344	-2.4285	1.283
136.435	1.289	2.346	-2.4307	1.289
136.538	1.295	2.348	-2.4327	1.295
136.649	1.301	2.35	-2.4347	1.301
136.76	1.304	2.351	-2.4358	1.304
136.868	1.31	2.353	-2.4377	1.31
136.98	1.317	2.356	-2.44	1.317
137.085	1.323	2.358	-2.442	1.323
137.197	1.326	2.359	-2.4431	1.326
137.305	1.331	2.361	-2.445	1.331
137.416	1.338	2.363	-2.4474	1.338
137.521	1.345	2.365	-2.4493	1.345
137.635	1.348	2.366	-2.4503	1.348
137.743	1.355	2.368	-2.4523	1.355
137.852	1.362	2.37	-2.4547	1.362
137.961	1.368	2.372	-2.4567	1.368
138.067	1.371	2.373	-2.4576	1.371
138.176	1.377	2.375	-2.4597	1.377
138.29	1.384	2.377	-2.4617	1.384
138.395	1.392	2.38	-2.464	1.392
138.506	1.395	2.381	-2.465	1.395
138.619	1.402	2.383	-2.467	1.402
138.722	1.408	2.385	-2.4691	1.408
138.833	1.415	2.387	-2.4713	1.415
138.94	1.419	2.388	-2.4723	1.419
139.052	1.425	2.39	-2.4744	1.425
139.164	1.432	2.392	-2.4764	1.432
139.269	1.439	2.394	-2.4784	1.439
139.381	1.442	2.395	-2.4794	1.442
139.489	1.45	2.397	-2.4818	1.45
139.6	1.457	2.399	-2.4837	1.457
139.705	1.464	2.401	-2.4857	1.464
139.819	1.467	2.402	-2.4867	1.467
139.927	1.475	2.405	-2.489	1.475
140.037	1.482	2.407	-2.491	1.482
140.142	1.489	2.409	-2.493	1.489
140.253	1.492	2.41	-2.494	1.492
140.366	1.499	2.412	-2.496	1.499
140.474	1.506	2.414	-2.4983	1.506
140.579	1.513	2.416	-2.5003	1.513
140.693	1.516	2.417	-2.5014	1.516
140.803	1.523	2.419	-2.5033	1.523
140.913	1.532	2.421	-2.5056	1.532
141.016	1.538	2.423	-2.5076	1.538
141.129	1.541	2.424	-2.5086	1.541
141.237	1.548	2.426	-2.5106	1.548
141.35	1.555	2.428	-2.5126	1.555
141.456	1.563	2.431	-2.515	1.563
141.565	1.567	2.432	-2.516	1.567
141.676	1.575	2.434	-2.5181	1.575
141.784	1.582	2.436	-2.52	1.582
141.89	1.59	2.438	-2.522	1.59
142.005	1.595	2.439	-2.5233	1.595
142.108	1.602	2.441	-2.5253	1.602
142.281	1.612	2.444	-2.528	1.612
142.394	1.62	2.446	-2.53	1.62
142.502	1.628	2.448	-2.5321	1.628
142.607	1.636	2.45	-2.534	1.636
142.721	1.641	2.451	-2.5353	1.641
142.831	1.648	2.453	-2.5373	1.648
142.941	1.655	2.455	-2.5393	1.655
143.044	1.663	2.457	-2.5413	1.663
143.157	1.667	2.458	-2.5423	1.667
143.265	1.675	2.46	-2.5447	1.675
143.378	1.682	2.462	-2.5467	1.682
143.484	1.689	2.464	-2.5487	1.689
143.593	1.693	2.465	-2.5497	1.693
143.704	1.701	2.467	-2.5519	1.701
143.812	1.709	2.469	-2.5538	1.709
143.918	1.716	2.471	-2.5559	1.716
144.032	1.72	2.472	-2.5569	1.72
144.14	1.727	2.474	-2.5589	1.727
144.247	1.737	2.477	-2.5613	1.737
144.356	1.743	2.479	-2.5633	1.743
144.463	1.747	2.48	-2.5642	1.747
144.579	1.755	2.482	-2.5663	1.755
144.684	1.762	2.484	-2.5683	1.762
144.793	1.771	2.486	-2.5706	1.771
144.904	1.774	2.487	-2.5716	1.774
145.014	1.782	2.489	-2.5736	1.782
145.124	1.79	2.491	-2.5756	1.79
145.23	1.798	2.493	-2.5779	1.798
145.341	1.802	2.494	-2.5789	1.802
145.449	1.809	2.496	-2.5809	1.809
145.555	1.816	2.499	-2.583	1.816
145.666	1.824	2.501	-2.585	1.824
145.778	1.829	2.502	-2.5863	1.829
145.886	1.837	2.504	-2.5883	1.837
145.992	1.844	2.506	-2.5903	1.844
146.101	1.852	2.508	-2.5922	1.852
146.216	1.856	2.509	-2.5932	1.856
146.324	1.864	2.511	-2.5956	1.864
146.432	1.871	2.513	-2.5976	1.871
146.538	1.879	2.515	-2.5996	1.879
146.649	1.883	2.516	-2.6006	1.883
146.762	1.891	2.519	-2.603	1.891
146.87	1.898	2.52	-2.6049	1.898
146.975	1.905	2.522	-2.6069	1.905
147.087	1.908	2.523	-2.6079	1.908
147.193	1.915	2.525	-2.6099	1.915
147.308	1.924	2.528	-2.6122	1.924
147.413	1.931	2.53	-2.6142	1.931
147.524	1.936	2.531	-2.6152	1.936
147.633	1.942	2.533	-2.6172	1.942
147.739	1.95	2.535	-2.6195	1.95
147.85	1.957	2.537	-2.6216	1.957
147.962	1.961	2.538	-2.6225	1.961
148.067	1.968	2.54	-2.6246	1.968
148.178	1.976	2.542	-2.6266	1.976
148.287	1.985	2.544	-2.6288	1.985
148.394	1.988	2.545	-2.6298	1.988
148.508	1.996	2.547	-2.6318	1.996
148.616	2.003	2.549	-2.6339	2.003
148.722	2.009	2.551	-2.6358	2.009
148.836	2.014	2.553	-2.6372	2.014
148.946	2.021	2.555	-2.6393	2.021
149.052	2.028	2.557	-2.6413	2.028
149.159	2.035	2.559	-2.6433	2.035
149.271	2.039	2.56	-2.6442	2.039
149.377	2.046	2.562	-2.6465	2.046
149.487	2.053	2.564	-2.6485	2.053
149.598	2.059	2.566	-2.6505	2.059
149.709	2.063	2.567	-2.6515	2.063
149.817	2.07	2.569	-2.6539	2.07
149.923	2.077	2.571	-2.6559	2.077
150.032	2.084	2.573	-2.6578	2.084
150.145	2.086	2.574	-2.6588	2.086
150.254	2.093	2.577	-2.6612	2.093
150.362	2.1	2.579	-2.6631	2.1
150.47	2.106	2.581	-2.6652	2.106
150.584	2.109	2.582	-2.6662	2.109
150.692	2.115	2.584	-2.6681	2.115
150.8	2.122	2.586	-2.6705	2.122
150.906	2.127	2.588	-2.6725	2.127
151.015	2.13	2.589	-2.6735	2.13
151.127	2.136	2.591	-2.6755	2.136
151.238	2.141	2.593	-2.6775	2.141
151.343	2.147	2.595	-2.6798	2.147
151.457	2.15	2.596	-2.6809	2.15
151.567	2.156	2.598	-2.6829	2.156
151.675	2.161	2.6	-2.6849	2.161
151.78	2.167	2.602	-2.6869	2.167
151.891	2.17	2.604	-2.6881	2.17
152.004	2.175	2.606	-2.69	2.175
152.112	2.181	2.608	-2.6922	2.181
152.216	2.186	2.61	-2.6942	2.186
152.33	2.19	2.611	-2.6955	2.19
152.442	2.196	2.613	-2.6975	2.196
152.549	2.201	2.615	-2.6996	2.201
152.654	2.207	2.617	-2.7015	2.207
152.766	2.21	2.618	-2.7025	2.21
152.874	2.215	2.62	-2.7048	2.215
152.985	2.221	2.622	-2.7068	2.221
153.09	2.226	2.624	-2.7089	2.226
153.204	2.228	2.625	-2.7098	2.228
153.312	2.233	2.627	-2.7118	2.233
153.421	2.238	2.63	-2.7142	2.238
153.529	2.243	2.632	-2.7162	2.243
153.636	2.245	2.633	-2.7171	2.245
153.745	2.249	2.635	-2.7191	2.249
153.859	2.254	2.637	-2.7214	2.254
153.964	2.258	2.639	-2.7234	2.258
154.075	2.26	2.64	-2.7244	2.26
154.187	2.265	2.642	-2.7264	2.265
154.292	2.269	2.644	-2.7283	2.269
154.4	2.273	2.646	-2.7307	2.273
154.514	2.275	2.647	-2.7318	2.275
154.622	2.28	2.649	-2.7337	2.28
154.728	2.284	2.651	-2.7358	2.284
154.839	2.289	2.654	-2.7381	2.289
154.951	2.291	2.655	-2.7392	2.291
155.059	2.295	2.657	-2.7411	2.295
155.165	2.298	2.659	-2.7431	2.298
155.276	2.302	2.661	-2.7451	2.302
155.388	2.304	2.662	-2.7461	2.304
155.496	2.308	2.664	-2.7484	2.308
155.604	2.312	2.666	-2.7505	2.312
155.71	2.316	2.668	-2.7524	2.316
155.821	2.317	2.669	-2.7534	2.317
155.934	2.321	2.671	-2.7558	2.321
156.042	2.324	2.673	-2.7578	2.324
156.147	2.327	2.675	-2.7598	2.327
156.261	2.328	2.676	-2.7608	2.328
156.371	2.331	2.678	-2.7628	2.331
156.481	2.335	2.681	-2.765	2.335
156.586	2.337	2.683	-2.7671	2.337
156.697	2.338	2.684	-2.7681	2.338
156.805	2.34	2.686	-2.7701	2.34
156.918	2.342	2.688	-2.7723	2.342
157.024	2.344	2.69	-2.7744	2.344
157.133	2.345	2.691	-2.7754	2.345
157.242	2.347	2.693	-2.7774	2.347
157.352	2.348	2.695	-2.7794	2.348
157.46	2.35	2.697	-2.7817	2.35
157.568	2.35	2.698	-2.7827	2.35
157.677	2.351	2.7	-2.7847	2.351
157.791	2.352	2.702	-2.7867	2.352
157.897	2.353	2.705	-2.789	2.353
158.011	2.354	2.706	-2.7901	2.354
158.114	2.354	2.708	-2.7921	2.354
158.226	2.355	2.71	-2.7941	2.355
158.332	2.355	2.712	-2.796	2.355
158.446	2.355	2.713	-2.7973	2.355
158.556	2.355	2.715	-2.7993	2.355
158.666	2.355	2.717	-2.8014	2.355
158.771	2.354	2.719	-2.8034	2.354
158.882	2.354	2.72	-2.8044	2.354
158.99	2.354	2.722	-2.8067	2.354
159.103	2.353	2.724	-2.8087	2.353
159.209	2.352	2.726	-2.8107	2.352
159.32	2.351	2.727	-2.8117	2.351
159.428	2.35	2.73	-2.8141	2.35
159.536	2.348	2.732	-2.8161	2.348
159.644	2.347	2.734	-2.818	2.347
159.758	2.345	2.735	-2.819	2.345
159.861	2.342	2.737	-2.8213	2.342
159.972	2.339	2.739	-2.8233	2.339
160.081	2.336	2.741	-2.8253	2.336
160.188	2.334	2.742	-2.8262	2.334
160.302	2.33	2.744	-2.8283	2.33
160.41	2.323	2.746	-2.8303	2.323
160.516	2.315	2.748	-2.8327	2.315
160.627	2.311	2.749	-2.8337	2.311
160.74	2.302	2.751	-2.8357	2.302
160.85	2.293	2.753	-2.8377	2.293
160.955	2.281	2.755	-2.8399	2.281
161.066	2.275	2.757	-2.841	2.275
161.174	2.262	2.759	-2.843	2.262
161.28	2.249	2.761	-2.845	2.249
161.391	2.235	2.763	-2.847	2.235
161.503	2.227	2.764	-2.8483	2.227
161.611	2.214	2.766	-2.8503	2.214
161.717	2.202	2.768	-2.8524	2.202
161.828	2.19	2.77	-2.8544	2.19
161.942	2.186	2.771	-2.8554	2.186
162.045	2.175	2.773	-2.8577	2.175
162.156	2.165	2.775	-2.8597	2.165
162.264	2.156	2.777	-2.8617	2.156
162.378	2.151	2.778	-2.8626	2.151
162.486	2.142	2.78	-2.8646	2.142
162.594	2.132	2.783	-2.867	2.132
162.7	2.123	2.785	-2.869	2.123
162.811	2.119	2.786	-2.87	2.119
162.924	2.111	2.788	-2.872	2.111
163.034	2.101	2.79	-2.8743	2.101
163.139	2.092	2.792	-2.8763	2.092
163.248	2.088	2.793	-2.8772	2.088
163.358	2.079	2.795	-2.8793	2.079
163.464	2.069	2.797	-2.8816	2.069
163.575	2.061	2.799	-2.8836	2.061
163.687	2.056	2.8	-2.8846	2.056
163.795	2.048	2.802	-2.8866	2.048
163.903	2.04	2.804	-2.8886	2.04
164.011	2.032	2.807	-2.891	2.032
164.125	2.028	2.808	-2.892	2.028
164.231	2.02	2.81	-2.894	2.02
164.34	2.012	2.812	-2.896	2.012
164.447	2.004	2.814	-2.8979	2.004
164.561	1.999	2.815	-2.8994	1.999
164.671	1.993	2.817	-2.9013	1.993
164.779	1.986	2.819	-2.9032	1.986
164.884	1.978	2.821	-2.9053	1.978
164.995	1.974	2.822	-2.9063	1.974
165.108	1.966	2.824	-2.9086	1.966
165.211	1.959	2.826	-2.9106	1.959
165.323	1.951	2.828	-2.9127	1.951
165.434	1.948	2.829	-2.9137	1.948
165.542	1.939	2.831	-2.9159	1.939
165.648	1.931	2.833	-2.9179	1.931
165.759	1.924	2.835	-2.9199	1.924
165.871	1.921	2.836	-2.9209	1.921
165.979	1.914	2.838	-2.9229	1.914
166.087	1.907	2.841	-2.9253	1.907
166.195	1.901	2.843	-2.9273	1.901
166.309	1.898	2.844	-2.9283	1.898
166.415	1.893	2.846	-2.9303	1.893
166.524	1.886	2.848	-2.9325	1.886
166.633	1.881	2.85	-2.9346	1.881
166.74	1.879	2.851	-2.9354	1.879
166.849	1.874	2.853	-2.9375	1.874
166.963	1.869	2.855	-2.9395	1.869
167.069	1.865	2.857	-2.9419	1.865
167.179	1.863	2.858	-2.9429	1.863
167.286	1.859	2.86	-2.9449	1.859
167.396	1.855	2.862	-2.9469	1.855
167.504	1.851	2.864	-2.9488	1.851
167.618	1.849	2.866	-2.9502	1.849
167.728	1.845	2.868	-2.9522	1.845
167.838	1.841	2.87	-2.9542	1.841
167.943	1.838	2.872	-2.9562	1.838
168.055	1.835	2.873	-2.9576	1.835
168.163	1.831	2.875	-2.9596	1.831
168.271	1.827	2.877	-2.9616	1.827
168.38	1.823	2.879	-2.9636	1.823
168.487	1.821	2.88	-2.9646	1.821
168.601	1.816	2.883	-2.967	1.816
168.709	1.812	2.884	-2.9689	1.812
168.815	1.808	2.886	-2.9709	1.808
168.929	1.806	2.887	-2.9719	1.806
169.039	1.802	2.889	-2.9739	1.802
169.147	1.797	2.892	-2.9762	1.797
169.253	1.793	2.894	-2.9782	1.793
169.361	1.791	2.895	-2.9792	1.791
169.47	1.788	2.897	-2.9812	1.788
169.58	1.783	2.899	-2.9835	1.783
169.688	1.78	2.901	-2.9856	1.78
169.802	1.778	2.902	-2.9865	1.778
169.91	1.775	2.904	-2.9885	1.775
170.016	1.771	2.906	-2.9908	1.771
170.127	1.768	2.908	-2.9928	1.768
170.239	1.766	2.909	-2.9938	1.766
170.347	1.763	2.911	-2.9958	1.763
170.455	1.76	2.913	-2.9978	1.76
170.564	1.756	2.916	-3.0002	1.756
170.671	1.754	2.917	-3.0011	1.754
170.785	1.751	2.919	-3.0032	1.751
170.893	1.747	2.921	-3.0052	1.747
170.999	1.744	2.923	-3.0072	1.744
171.113	1.742	2.924	-3.0086	1.742
171.223	1.738	2.926	-3.0104	1.738
171.331	1.734	2.928	-3.0124	1.734
171.436	1.73	2.93	-3.0145	1.73
171.547	1.729	2.931	-3.0154	1.729
171.66	1.724	2.933	-3.0178	1.724
171.763	1.721	2.935	-3.0199	1.721
171.874	1.717	2.937	-3.0219	1.717
171.985	1.715	2.938	-3.0229	1.715
172.093	1.711	2.94	-3.0249	1.711
172.206	1.707	2.943	-3.0271	1.707
172.309	1.703	2.945	-3.0291	1.703
172.421	1.702	2.946	-3.0301	1.702
172.532	1.697	2.948	-3.0321	1.697
172.639	1.693	2.95	-3.0345	1.693
172.747	1.689	2.952	-3.0364	1.689
172.861	1.687	2.953	-3.0375	1.687
172.969	1.683	2.955	-3.0394	1.683
173.077	1.677	2.957	-3.0418	1.677
173.183	1.672	2.959	-3.0438	1.672
173.297	1.67	2.96	-3.0448	1.67
173.401	1.664	2.962	-3.0468	1.664
173.515	1.658	2.964	-3.0488	1.658
173.62	1.651	2.967	-3.0511	1.651
173.731	1.647	2.968	-3.0521	1.647
173.844	1.641	2.97	-3.0541	1.641
173.947	1.634	2.972	-3.0561	1.634
174.058	1.626	2.974	-3.0584	1.626
174.169	1.622	2.975	-3.0594	1.622
174.277	1.615	2.977	-3.0615	1.615
174.39	1.608	2.979	-3.0635	1.608
174.493	1.602	2.981	-3.0655	1.602
174.605	1.598	2.982	-3.0665	1.598
174.716	1.59	2.984	-3.0687	1.59
174.824	1.584	2.986	-3.0707	1.584
174.932	1.578	2.988	-3.0728	1.578
175.039	1.575	2.989	-3.0738	1.575
175.154	1.568	2.992	-3.0762	1.568
175.262	1.563	2.994	-3.0782	1.563
175.368	1.557	2.996	-3.0801	1.557
175.482	1.555	2.997	-3.0812	1.555
175.587	1.55	2.999	-3.0832	1.55
175.698	1.544	3.001	-3.0854	1.544
175.804	1.539	3.003	-3.0874	1.539
175.918	1.537	3.004	-3.0884	1.537
176.028	1.533	3.006	-3.0904	1.533
176.138	1.529	3.008	-3.0927	1.529
176.243	1.524	3.01	-3.0947	1.524
176.354	1.522	3.011	-3.0957	1.522
176.46	1.519	3.013	-3.0977	1.519
176.569	1.515	3.015	-3.0997	1.515
176.681	1.51	3.018	-3.1021	1.51
176.79	1.509	3.019	-3.1031	1.509
176.901	1.505	3.021	-3.105	1.505
177.009	1.501	3.023	-3.107	1.501
177.117	1.497	3.025	-3.1094	1.497
177.224	1.495	3.026	-3.1103	1.495
177.333	1.491	3.028	-3.1124	1.491
177.447	1.487	3.03	-3.1144	1.487
177.552	1.483	3.032	-3.1164	1.483
177.666	1.482	3.033	-3.1175	1.482
177.776	1.477	3.035	-3.1198	1.477
177.881	1.474	3.037	-3.1218	1.474
177.99	1.47	3.039	-3.1238	1.47
178.101	1.469	3.04	-3.1248	1.469
178.211	1.464	3.043	-3.1271	1.464
178.321	1.461	3.045	-3.1291	1.461
178.426	1.458	3.047	-3.1311	1.458
178.536	1.456	3.048	-3.1321	1.456
178.646	1.453	3.05	-3.1341	1.453
178.759	1.449	3.052	-3.1365	1.449
178.865	1.445	3.054	-3.1384	1.445
178.974	1.444	3.055	-3.1394	1.444
179.085	1.44	3.057	-3.1414	1.44
179.193	1.436	3.059	-3.1437	1.436
179.298	1.433	3.061	-3.1457	1.433
179.408	1.431	3.062	-3.1467	1.431
179.519	1.428	3.064	-3.1487	1.428
179.63	1.424	3.066	-3.1506	1.424
179.735	1.421	3.069	-3.153	1.421
179.846	1.419	3.07	-3.154	1.419
179.959	1.416	3.072	-3.156	1.416
180.067	1.413	3.074	-3.158	1.413
180.172	1.411	3.076	-3.1601	1.411
180.283	1.409	3.077	-3.1613	1.409
180.396	1.406	3.079	-3.1632	1.406
180.506	1.404	3.081	-3.1652	1.404
180.611	1.401	3.083	-3.1673	1.401
180.72	1.4	3.084	-3.1683	1.4
180.832	1.397	3.086	-3.1707	1.397
180.942	1.394	3.088	-3.1727	1.394
181.047	1.392	3.09	-3.1747	1.392
181.159	1.39	3.091	-3.1757	1.39
181.267	1.387	3.094	-3.178	1.387
181.373	1.385	3.096	-3.18	1.385
181.482	1.382	3.098	-3.182	1.382
181.592	1.38	3.099	-3.183	1.38
181.705	1.377	3.101	-3.1854	1.377
181.813	1.374	3.103	-3.1874	1.374
181.919	1.371	3.105	-3.1893	1.371
182.03	1.37	3.106	-3.1903	1.37
182.143	1.367	3.108	-3.1923	1.367
182.251	1.364	3.11	-3.1947	1.364
182.357	1.362	3.112	-3.1967	1.362
182.471	1.36	3.113	-3.1977	1.36
182.58	1.358	3.115	-3.1997	1.358
182.684	1.355	3.118	-3.202	1.355
182.793	1.352	3.12	-3.204	1.352
182.904	1.35	3.12	-3.2049	1.35
183.017	1.347	3.122	-3.2069	1.347
183.12	1.345	3.124	-3.2089	1.345
183.231	1.342	3.127	-3.2113	1.342
183.342	1.34	3.128	-3.2123	1.34
183.453	1.337	3.13	-3.2143	1.337
183.557	1.334	3.132	-3.2163	1.334
183.668	1.331	3.134	-3.2183	1.331
183.775	1.329	3.135	-3.2195	1.329
183.889	1.326	3.137	-3.2215	1.326
183.997	1.323	3.139	-3.2236	1.323
184.105	1.32	3.141	-3.2256	1.32
184.212	1.319	3.142	-3.2266	1.319
184.326	1.315	3.145	-3.229	1.315
184.434	1.313	3.147	-3.231	1.313
184.542	1.309	3.149	-3.233	1.309
184.654	1.308	3.15	-3.234	1.308
184.758	1.305	3.152	-3.2362	1.305
184.872	1.302	3.154	-3.2383	1.302
184.977	1.299	3.156	-3.2403	1.299
185.088	1.298	3.157	-3.2413	1.298
185.201	1.295	3.159	-3.2433	1.295
185.304	1.292	3.161	-3.2456	1.292
185.415	1.289	3.163	-3.2477	1.289
185.525	1.287	3.164	-3.2487	1.287
185.636	1.285	3.166	-3.2506	1.285
185.746	1.281	3.168	-3.2527	1.281
185.851	1.278	3.171	-3.2549	1.278
185.963	1.277	3.172	-3.2559	1.277
186.071	1.274	3.174	-3.2579	1.274
186.182	1.27	3.175	-3.2599	1.27
186.287	1.267	3.178	-3.2622	1.267
186.401	1.266	3.179	-3.2632	1.266
186.505	1.263	3.181	-3.2653	1.263
186.618	1.26	3.183	-3.2672	1.26
186.724	1.258	3.185	-3.2692	1.258
186.838	1.256	3.186	-3.2706	1.256
186.948	1.253	3.188	-3.2726	1.253
187.056	1.251	3.19	-3.2745	1.251
187.161	1.249	3.192	-3.2766	1.249
187.272	1.247	3.193	-3.2776	1.247
187.385	1.245	3.195	-3.2798	1.245
187.488	1.243	3.197	-3.2819	1.243
187.599	1.241	3.199	-3.2839	1.241
187.711	1.24	3.2	-3.2849	1.24
187.818	1.237	3.202	-3.2869	1.237
187.931	1.235	3.205	-3.2892	1.235
188.036	1.233	3.207	-3.2913	1.233
188.148	1.232	3.208	-3.2923	1.232
188.256	1.23	3.21	-3.2943	1.23
188.364	1.228	3.212	-3.2966	1.228
188.472	1.226	3.214	-3.2985	1.226
188.585	1.225	3.215	-3.2995	1.225
188.693	1.223	3.217	-3.3016	1.223
188.803	1.221	3.219	-3.3039	1.221
188.909	1.219	3.221	-3.3059	1.219
189.023	1.218	3.222	-3.3069	1.218
189.126	1.217	3.224	-3.3089	1.217
189.24	1.215	3.226	-3.3109	1.215
189.345	1.213	3.229	-3.3131	1.213
189.456	1.212	3.23	-3.3141	1.212
189.568	1.211	3.232	-3.3161	1.211
189.678	1.209	3.234	-3.3181	1.209
189.781	1.207	3.236	-3.3201	1.207
189.895	1.206	3.237	-3.3215	1.206
190.003	1.205	3.239	-3.3235	1.205
190.109	1.203	3.241	-3.3255	1.203
190.22	1.201	3.243	-3.3275	1.201
190.332	1.2	3.244	-3.3288	1.2
190.44	1.199	3.246	-3.3309	1.199
190.548	1.197	3.248	-3.3328	1.197
190.655	1.196	3.25	-3.3349	1.196
190.769	1.195	3.251	-3.3358	1.195
190.876	1.193	3.254	-3.3382	1.193
190.987	1.192	3.256	-3.3402	1.192
191.093	1.19	3.258	-3.3422	1.19
191.207	1.189	3.259	-3.3431	1.189
191.31	1.187	3.261	-3.3455	1.187
191.421	1.186	3.263	-3.3475	1.186
191.53	1.184	3.265	-3.3496	1.184
191.642	1.183	3.266	-3.3505	1.183
191.752	1.182	3.268	-3.3525	1.182
191.861	1.18	3.27	-3.3545	1.18
191.966	1.178	3.272	-3.3568	1.178
192.077	1.177	3.273	-3.3578	1.177
192.186	1.175	3.275	-3.3598	1.175
192.299	1.174	3.277	-3.3619	1.174
192.405	1.172	3.28	-3.3642	1.172
192.514	1.171	3.281	-3.3651	1.171
192.624	1.169	3.283	-3.3671	1.169
192.734	1.168	3.285	-3.3692	1.168
192.842	1.166	3.287	-3.3714	1.166
192.949	1.165	3.288	-3.3723	1.165
193.058	1.164	3.29	-3.3744	1.164
193.172	1.162	3.292	-3.3764	1.162
193.278	1.16	3.294	-3.3784	1.16
193.392	1.159	3.295	-3.3798	1.159
193.495	1.158	3.297	-3.3818	1.158
193.604	1.156	3.299	-3.3837	1.156
193.713	1.155	3.301	-3.3858	1.155
193.827	1.154	3.302	-3.3868	1.154
193.936	1.153	3.305	-3.3891	1.153
194.041	1.152	3.307	-3.3911	1.152
194.152	1.15	3.309	-3.3931	1.15
194.263	1.15	3.31	-3.3941	1.15
194.371	1.148	3.312	-3.3961	1.148
194.484	1.147	3.314	-3.3983	1.147
194.59	1.145	3.316	-3.4004	1.145
194.699	1.145	3.317	-3.4015	1.145
194.809	1.143	3.319	-3.4035	1.143
194.917	1.142	3.321	-3.4058	1.142
195.025	1.14	3.323	-3.4078	1.14
195.139	1.14	3.324	-3.4088	1.14
195.242	1.138	3.326	-3.4107	1.138
195.353	1.137	3.328	-3.4127	1.137
195.462	1.136	3.331	-3.4151	1.136
195.569	1.135	3.332	-3.4161	1.135
195.683	1.134	3.334	-3.4181	1.134
195.792	1.133	3.336	-3.4201	1.133
195.897	1.131	3.338	-3.4225	1.131
196.008	1.13	3.339	-3.4234	1.13
196.121	1.129	3.341	-3.4254	1.129
196.231	1.127	3.343	-3.4275	1.127
196.336	1.126	3.345	-3.4295	1.126
196.447	1.125	3.346	-3.4308	1.125
196.555	1.124	3.348	-3.4327	1.124
196.667	1.122	3.35	-3.4347	1.122
196.774	1.121	3.352	-3.4367	1.121
196.88	1.121	3.353	-3.4377	1.121
196.994	1.119	3.356	-3.4401	1.119
197.102	1.118	3.358	-3.4421	1.118
197.207	1.117	3.36	-3.4442	1.117
197.317	1.116	3.361	-3.4451	1.116
197.426	1.115	3.363	-3.4474	1.115
197.537	1.114	3.365	-3.4494	1.114
197.646	1.113	3.367	-3.4514	1.113
197.754	1.112	3.368	-3.4523	1.112
197.867	1.111	3.37	-3.4544	1.111
197.974	1.11	3.372	-3.4568	1.11
198.083	1.109	3.374	-3.4587	1.109
198.194	1.109	3.375	-3.4598	1.109
198.304	1.107	3.377	-3.4618	1.107
198.414	1.106	3.379	-3.4638	1.106
198.519	1.105	3.382	-3.466	1.105
198.63	1.105	3.383	-3.467	1.105
198.739	1.104	3.385	-3.469	1.104
198.851	1.103	3.387	-3.4711	1.103
198.955	1.102	3.389	-3.4734	1.102
199.067	1.101	3.39	-3.4743	1.101
199.178	1.1	3.392	-3.4763	1.1
199.286	1.099	3.394	-3.4783	1.099
199.391	1.098	3.396	-3.4803	1.098
199.505	1.098	3.397	-3.4817	1.098
199.613	1.097	3.399	-3.4837	1.097
199.721	1.096	3.401	-3.4857	1.096
199.828	1.095	3.403	-3.4877	1.095
199.943	1.094	3.404	-3.4887	1.094
200.046	1.093	3.407	-3.491	1.093
200.16	1.092	3.409	-3.493	1.092
200.265	1.092	3.411	-3.495	1.092
200.376	1.091	3.412	-3.496	1.091
200.489	1.09	3.414	-3.4984	1.09
200.592	1.089	3.416	-3.5004	1.089
200.702	1.088	3.418	-3.5024	1.088
200.813	1.088	3.419	-3.5034	1.088
200.925	1.087	3.421	-3.5054	1.087
201.03	1.085	3.423	-3.5076	1.085
201.138	1.084	3.425	-3.5096	1.084
201.253	1.084	3.426	-3.5107	1.084
201.361	1.083	3.428	-3.5126	1.083
201.469	1.082	3.431	-3.515	1.082
201.577	1.081	3.433	-3.517	1.081
201.684	1.08	3.434	-3.5181	1.08
201.797	1.079	3.436	-3.52	1.079
201.907	1.078	3.438	-3.522	1.078
202.012	1.077	3.44	-3.5243	1.077
202.126	1.077	3.441	-3.5253	1.077
202.236	1.076	3.443	-3.5273	1.076
202.344	1.074	3.445	-3.5293	1.074
202.449	1.073	3.447	-3.5313	1.073
202.56	1.072	3.448	-3.5327	1.072
202.673	1.071	3.45	-3.5346	1.071
202.782	1.07	3.452	-3.5367	1.07
202.885	1.069	3.454	-3.5387	1.069
202.997	1.069	3.456	-3.5399	1.069
203.109	1.068	3.458	-3.5419	1.068
203.219	1.067	3.46	-3.5439	1.067
203.324	1.066	3.462	-3.5459	1.066
203.436	1.066	3.463	-3.5469	1.066
203.544	1.065	3.465	-3.5493	1.065
203.652	1.065	3.467	-3.5513	1.065
203.761	1.064	3.469	-3.5534	1.064
203.873	1.064	3.47	-3.5543	1.064
203.977	1.063	3.472	-3.5563	1.063
204.091	1.062	3.474	-3.5587	1.062
204.197	1.062	3.476	-3.5606	1.062
204.311	1.061	3.477	-3.5616	1.061
204.414	1.06	3.479	-3.5636	1.06
204.528	1.059	3.482	-3.566	1.059
204.633	1.059	3.483	-3.5679	1.059
204.744	1.058	3.485	-3.569	1.058
204.851	1.057	3.486	-3.5709	1.057
204.961	1.056	3.489	-3.573	1.056
205.071	1.055	3.491	-3.5753	1.055
205.182	1.054	3.492	-3.5763	1.054
205.293	1.053	3.494	-3.5783	1.053
205.403	1.053	3.496	-3.5803	1.053
205.508	1.052	3.498	-3.5826	1.052
205.62	1.051	3.499	-3.5835	1.051
205.728	1.05	3.501	-3.5856	1.05
205.836	1.049	3.503	-3.5876	1.049
205.945	1.049	3.505	-3.5895	1.049
206.057	1.048	3.506	-3.5905	1.048
206.165	1.048	3.508	-3.5929	1.048
206.273	1.047	3.51	-3.5949	1.047
206.382	1.046	3.512	-3.5969	1.046
206.489	1.046	3.513	-3.5979	1.046
206.598	1.045	3.516	-3.6002	1.045
206.712	1.045	3.518	-3.6022	1.045
206.816	1.044	3.52	-3.6042	1.044
206.928	1.044	3.521	-3.6052	1.044
207.04	1.043	3.523	-3.6072	1.043
207.15	1.042	3.525	-3.6096	1.042
207.255	1.042	3.527	-3.6116	1.042
207.366	1.041	3.528	-3.6126	1.041
207.474	1.041	3.53	-3.6146	1.041
207.587	1.04	3.532	-3.6169	1.04
207.692	1.039	3.535	-3.6189	1.039
207.799	1.039	3.536	-3.6199	1.039
207.911	1.038	3.537	-3.6219	1.038
208.022	1.038	3.54	-3.6242	1.038
208.129	1.037	3.542	-3.6262	1.037
208.236	1.037	3.543	-3.6272	1.037
208.35	1.036	3.545	-3.6292	1.036
208.458	1.035	3.547	-3.6312	1.035
208.564	1.034	3.549	-3.6336	1.034
208.678	1.034	3.55	-3.6346	1.034
208.788	1.033	3.552	-3.6366	1.033
208.896	1.032	3.554	-3.6385	1.032
209.001	1.031	3.556	-3.6405	1.031
209.114	1.03	3.557	-3.6418	1.03
209.224	1.029	3.559	-3.6438	1.029
209.334	1.028	3.561	-3.6458	1.028
209.439	1.027	3.563	-3.6478	1.027
209.55	1.026	3.564	-3.6488	1.026
209.658	1.025	3.567	-3.6512	1.025
209.771	1.024	3.569	-3.6532	1.024
209.874	1.023	3.571	-3.6552	1.023
209.987	1.022	3.572	-3.6561	1.022
210.096	1.021	3.574	-3.6582	1.021
210.207	1.02	3.576	-3.6605	1.02
210.312	1.02	3.578	-3.6626	1.02
210.426	1.019	3.579	-3.6635	1.019
210.534	1.019	3.581	-3.6655	1.019
210.642	1.018	3.583	-3.6678	1.018
210.748	1.018	3.585	-3.6699	1.018
210.863	1.017	3.586	-3.6708	1.017
210.972	1.017	3.588	-3.6729	1.017
211.076	1.016	3.591	-3.6752	1.016
211.185	1.016	3.593	-3.6772	1.016
211.299	1.015	3.594	-3.6782	1.015
211.409	1.015	3.596	-3.6802	1.015
211.519	1.014	3.598	-3.6822	1.014
211.624	1.014	3.6	-3.6845	1.014
211.735	1.013	3.601	-3.6856	1.013
211.843	1.013	3.603	-3.6875	1.013
211.95	1.013	3.605	-3.6895	1.013
212.062	1.012	3.607	-3.6918	1.012
212.171	1.012	3.608	-3.6928	1.012
212.282	1.011	3.61	-3.6948	1.011
212.39	1.011	3.612	-3.6967	1.011
212.498	1.01	3.614	-3.6987	1.01
212.605	1.01	3.615	-3.6998	1.01
212.714	1.01	3.618	-3.7021	1.01
212.828	1.009	3.62	-3.7041	1.009
212.932	1.009	3.622	-3.7061	1.009
213.048	1.008	3.623	-3.7071	1.008
213.151	1.008	3.625	-3.7095	1.008
213.262	1.007	3.627	-3.7115	1.007
213.371	1.006	3.629	-3.7135	1.006
213.482	1.006	3.63	-3.7145	1.006
213.592	1.005	3.632	-3.7165	1.005
213.7	1.004	3.634	-3.7188	1.004
213.806	1.004	3.636	-3.7208	1.004
213.918	1.003	3.637	-3.7218	1.003
214.029	1.002	3.639	-3.7238	1.002
214.139	1.002	3.641	-3.7258	1.002
214.244	1.001	3.644	-3.7282	1.001
214.355	1.001	3.645	-3.7292	1.001
214.464	1	3.647	-3.7312	1
214.57	0.999	3.649	-3.7332	0.999
214.681	0.999	3.651	-3.7354	0.999
214.793	0.998	3.652	-3.7365	0.998
214.898	0.998	3.654	-3.7384	0.998
215.009	0.997	3.656	-3.7404	0.997
215.117	0.997	3.658	-3.7424	0.997
215.231	0.996	3.659	-3.7439	0.996
215.339	0.996	3.661	-3.7458	0.996
215.447	0.996	3.663	-3.7478	0.996
[truncated: 736 more rows]
