# Supplementary material for: Research on the Mechanical Properties of EPS Lightweight Soil Mixed with Fly Ash
Source: Polymers (Basel). 2024 Dec 18;16(24):3517. doi: 10.3390/polym16243517 (PMC11678610; doi:10.3390/polym16243517)
Supplement: Supplementary file 1 [file polymers-16-03517-s001.zip › polymers-3283519-supplementary-final/raw data/EPS0.5%,curing agent content 25%,replace proportion 0%.xls]

## Sheet: Sheet1
试件批号	1
钢号	1
试验日期	2023/12/9
试验人	XDD
试件形状
尺寸(mm)	39.1
So(mm^2)	1200.73
标距倍率
Lo(mm)	80
引伸计标距	50
Lu(mm)
A(%)	/
断面尺寸
Su(mm^2)
Z(%)	/
Fm(kN)	2.41
Rm(MPa)
FeH(kN)	2.96
ReH(MPa)
FeL(kN)	2.58
ReL(MPa)
Fp(kN)	2.58
Rp(MPa)
Ft(kN)	0.04
Rt(MPa)
E(GPa)	0.01
屈强比	/
强屈比	/
At(%)	/
Agt(%)	4.5
时间(秒)	力(kN)	变形(mm)	位移(mm)	扩展
0	0	0	-0.0016	0
0.123	0.001	0.002	-0.0031	0.001
0.233	0.001	0.004	-0.0049	0.001
0.338	0.001	0.006	-0.0071	0.001
0.449	0.002	0.007	-0.0082	0.002
0.56	0.002	0.01	-0.0113	0.002
0.67	0.002	0.013	-0.0141	0.002
0.774	0.002	0.016	-0.0174	0.002
0.886	0.002	0.018	-0.0192	0.002
0.997	0.002	0.022	-0.0237	0.002
1.105	0.003	0.027	-0.0279	0.003
1.21	0.003	0.031	-0.0324	0.003
1.32	0.003	0.033	-0.0347	0.003
1.434	0.003	0.039	-0.0404	0.003
1.542	0.004	0.045	-0.0458	0.004
1.649	0.004	0.05	-0.0512	0.004
1.762	0.004	0.053	-0.0538	0.004
1.87	0.004	0.058	-0.059	0.004
1.978	0.004	0.064	-0.0651	0.004
2.086	0.004	0.069	-0.0701	0.004
2.196	0.004	0.071	-0.0727	0.004
2.302	0.005	0.076	-0.0776	0.005
2.412	0.005	0.082	-0.0833	0.005
2.523	0.005	0.087	-0.0882	0.005
2.634	0.005	0.089	-0.0905	0.005
2.742	0.006	0.094	-0.0952	0.006
2.849	0.006	0.099	-0.0999	0.006
2.957	0.006	0.103	-0.1045	0.006
3.07	0.007	0.106	-0.1074	0.007
3.176	0.007	0.111	-0.1119	0.007
3.287	0.007	0.115	-0.1163	0.007
3.395	0.007	0.119	-0.1208	0.007
3.509	0.007	0.122	-0.1236	0.007
3.617	0.007	0.127	-0.1279	0.007
3.722	0.007	0.131	-0.1321	0.007
3.831	0.007	0.135	-0.1363	0.007
3.945	0.007	0.137	-0.1384	0.007
4.05	0.008	0.142	-0.1432	0.008
4.161	0.008	0.146	-0.1472	0.008
4.268	0.009	0.15	-0.1511	0.009
4.379	0.009	0.152	-0.1532	0.009
4.492	0.009	0.156	-0.1577	0.009
4.595	0.009	0.16	-0.1614	0.009
4.706	0.01	0.164	-0.1653	0.01
4.816	0.01	0.166	-0.1672	0.01
4.926	0.01	0.17	-0.171	0.01
5.032	0.011	0.174	-0.1753	0.011
5.143	0.011	0.178	-0.179	0.011
5.254	0.011	0.18	-0.1809	0.011
5.362	0.011	0.183	-0.1844	0.011
5.473	0.012	0.187	-0.1885	0.012
5.578	0.013	0.191	-0.1921	0.013
5.692	0.013	0.193	-0.1938	0.013
5.8	0.014	0.196	-0.1973	0.014
5.908	0.014	0.199	-0.2007	0.014
6.017	0.014	0.203	-0.2046	0.014
6.129	0.015	0.205	-0.2064	0.015
6.239	0.015	0.208	-0.2097	0.015
6.347	0.015	0.212	-0.213	0.015
6.452	0.015	0.215	-0.2163	0.015
6.563	0.016	0.217	-0.2184	0.016
6.676	0.016	0.22	-0.2217	0.016
6.785	0.016	0.224	-0.2249	0.016
6.888	0.017	0.227	-0.2281	0.017
7.002	0.017	0.228	-0.2297	0.017
7.11	0.017	0.232	-0.2333	0.017
7.216	0.017	0.235	-0.2365	0.017
7.327	0.018	0.238	-0.2395	0.018
7.439	0.018	0.24	-0.2411	0.018
7.547	0.018	0.243	-0.2446	0.018
7.653	0.019	0.246	-0.2476	0.019
7.762	0.019	0.249	-0.2506	0.019
7.871	0.019	0.251	-0.252	0.019
7.985	0.02	0.254	-0.2549	0.02
8.093	0.02	0.257	-0.2584	0.02
8.201	0.021	0.26	-0.2613	0.021
8.308	0.021	0.261	-0.2628	0.021
8.417	0.021	0.264	-0.2657	0.021
8.531	0.022	0.268	-0.2689	0.022
8.637	0.022	0.271	-0.2718	0.022
8.751	0.023	0.272	-0.2731	0.023
8.854	0.023	0.275	-0.276	0.023
8.965	0.023	0.277	-0.2787	0.023
9.074	0.024	0.281	-0.2819	0.024
9.186	0.024	0.282	-0.2834	0.024
9.296	0.024	0.285	-0.286	0.024
9.406	0.024	0.287	-0.2887	0.024
9.511	0.025	0.291	-0.292	0.025
9.622	0.025	0.292	-0.2933	0.025
9.73	0.025	0.295	-0.2959	0.025
9.843	0.026	0.297	-0.2985	0.026
9.947	0.026	0.3	-0.3013	0.026
10.059	0.027	0.301	-0.3025	0.027
10.168	0.027	0.304	-0.3056	0.027
10.274	0.027	0.307	-0.3082	0.027
10.385	0.028	0.309	-0.3107	0.028
10.499	0.028	0.311	-0.3121	0.028
10.602	0.028	0.314	-0.3151	0.028
10.716	0.029	0.316	-0.3176	0.029
10.821	0.029	0.319	-0.3201	0.029
10.935	0.029	0.32	-0.3213	0.029
11.045	0.03	0.323	-0.3239	0.03
11.148	0.03	0.325	-0.3268	0.03
11.257	0.03	0.328	-0.3293	0.03
11.368	0.031	0.329	-0.3305	0.031
11.481	0.031	0.332	-0.3329	0.031
11.591	0.032	0.335	-0.3359	0.032
11.697	0.032	0.337	-0.3383	0.032
11.803	0.033	0.338	-0.3395	0.033
11.917	0.033	0.341	-0.3419	0.033
12.022	0.033	0.343	-0.3444	0.033
12.134	0.034	0.346	-0.3472	0.034
12.304	0.034	0.348	-0.3496	0.034
12.417	0.034	0.351	-0.352	0.034
12.527	0.035	0.353	-0.3544	0.035
12.632	0.035	0.356	-0.3571	0.035
12.743	0.036	0.357	-0.3584	0.036
12.849	0.036	0.359	-0.3607	0.036
12.963	0.036	0.362	-0.363	0.036
13.068	0.037	0.364	-0.3657	0.037
13.176	0.037	0.366	-0.3669	0.037
13.29	0.037	0.368	-0.3693	0.037
13.398	0.037	0.37	-0.3715	0.037
13.503	0.038	0.373	-0.3738	0.038
13.613	0.038	0.374	-0.3753	0.038
13.722	0.039	0.376	-0.3777	0.039
13.831	0.039	0.379	-0.38	0.039
13.941	0.039	0.381	-0.3822	0.039
14.055	0.04	0.382	-0.3834	0.04
14.165	0.04	0.385	-0.3861	0.04
14.27	0.04	0.387	-0.3883	0.04
14.379	0.041	0.389	-0.3906	0.041
14.49	0.041	0.39	-0.3917	0.041
14.6	0.041	0.393	-0.394	0.041
14.71	0.041	0.395	-0.3966	0.041
14.815	0.042	0.398	-0.3989	0.042
14.926	0.042	0.399	-0.3999	0.042
15.035	0.042	0.401	-0.4022	0.042
15.141	0.042	0.403	-0.4048	0.042
15.251	0.043	0.406	-0.4069	0.043
15.363	0.043	0.407	-0.408	0.043
15.474	0.043	0.409	-0.4103	0.043
15.582	0.043	0.411	-0.4126	0.043
15.687	0.044	0.414	-0.415	0.044
15.797	0.044	0.415	-0.4161	0.044
15.909	0.044	0.417	-0.4184	0.044
16.017	0.045	0.419	-0.4206	0.045
16.126	0.045	0.422	-0.423	0.045
16.239	0.045	0.423	-0.4242	0.045
16.342	0.046	0.425	-0.4263	0.046
16.456	0.046	0.427	-0.4285	0.046
16.561	0.046	0.429	-0.4307	0.046
16.672	0.047	0.43	-0.4317	0.047
16.785	0.047	0.433	-0.4343	0.047
16.894	0.047	0.435	-0.4364	0.047
16.998	0.048	0.437	-0.4386	0.048
17.109	0.048	0.438	-0.4396	0.048
17.221	0.048	0.441	-0.4422	0.048
17.326	0.049	0.443	-0.4443	0.049
17.434	0.049	0.445	-0.4464	0.049
17.549	0.049	0.446	-0.4475	0.049
17.657	0.05	0.449	-0.45	0.05
17.765	0.05	0.451	-0.4522	0.05
17.873	0.051	0.453	-0.4543	0.051
17.986	0.051	0.454	-0.4553	0.051
18.093	0.051	0.456	-0.4575	0.051
18.201	0.052	0.459	-0.4599	0.052
18.308	0.052	0.461	-0.462	0.052
18.422	0.053	0.462	-0.4631	0.053
18.532	0.053	0.464	-0.4652	0.053
18.64	0.053	0.466	-0.4678	0.053
18.745	0.054	0.469	-0.4699	0.054
18.856	0.055	0.469	-0.4708	0.055
18.969	0.055	0.472	-0.4729	0.055
19.078	0.056	0.474	-0.4751	0.056
19.183	0.056	0.476	-0.4775	0.056
19.293	0.057	0.477	-0.4786	0.057
19.405	0.058	0.479	-0.4807	0.058
19.515	0.058	0.481	-0.4827	0.058
19.621	0.059	0.484	-0.4848	0.059
19.732	0.059	0.485	-0.4862	0.059
19.84	0.06	0.487	-0.4883	0.06
19.947	0.06	0.489	-0.4905	0.06
20.057	0.061	0.491	-0.4925	0.061
20.164	0.061	0.492	-0.4936	0.061
20.273	0.062	0.495	-0.496	0.062
20.387	0.062	0.497	-0.498	0.062
20.493	0.063	0.499	-0.5001	0.063
20.607	0.063	0.5	-0.5011	0.063
20.71	0.064	0.502	-0.5035	0.064
20.835	0.064	0.504	-0.5056	0.064
20.95	0.065	0.506	-0.5077	0.065
21.053	0.065	0.509	-0.5098	0.065
21.167	0.066	0.51	-0.5108	0.066
21.275	0.066	0.512	-0.5133	0.066
21.381	0.067	0.514	-0.5153	0.067
21.492	0.068	0.516	-0.5172	0.068
21.604	0.068	0.517	-0.5183	0.068
21.712	0.069	0.519	-0.5204	0.069
21.82	0.069	0.522	-0.5228	0.069
21.928	0.07	0.524	-0.5248	0.07
22.036	0.071	0.525	-0.5259	0.071
22.148	0.071	0.527	-0.528	0.071
22.259	0.072	0.529	-0.5303	0.072
22.366	0.073	0.531	-0.5324	0.073
22.473	0.074	0.532	-0.5334	0.074
22.582	0.075	0.534	-0.5355	0.075
22.696	0.076	0.537	-0.5379	0.076
22.801	0.077	0.539	-0.5399	0.077
22.912	0.077	0.54	-0.5409	0.077
23.025	0.078	0.542	-0.5429	0.078
23.133	0.078	0.544	-0.545	0.078
23.238	0.079	0.546	-0.5473	0.079
23.349	0.08	0.547	-0.5484	0.08
23.458	0.08	0.549	-0.5505	0.08
23.571	0.081	0.551	-0.5525	0.081
23.676	0.082	0.553	-0.5546	0.082
23.788	0.083	0.555	-0.5558	0.083
23.896	0.083	0.557	-0.5578	0.083
24.002	0.084	0.559	-0.56	0.084
24.113	0.084	0.561	-0.562	0.084
24.22	0.085	0.562	-0.563	0.085
24.329	0.085	0.564	-0.5654	0.085
24.443	0.085	0.566	-0.5674	0.085
24.549	0.086	0.568	-0.5695	0.086
24.663	0.086	0.569	-0.5705	0.086
24.766	0.086	0.572	-0.5728	0.086
24.88	0.087	0.574	-0.5748	0.087
24.984	0.087	0.576	-0.5769	0.087
25.098	0.087	0.577	-0.578	0.087
25.203	0.087	0.579	-0.5799	0.087
25.317	0.088	0.581	-0.5823	0.088
25.423	0.088	0.583	-0.5843	0.088
25.534	0.088	0.584	-0.5853	0.088
25.642	0.088	0.586	-0.5874	0.088
25.755	0.088	0.588	-0.5893	0.088
25.86	0.089	0.591	-0.5918	0.089
25.972	0.089	0.592	-0.5928	0.089
26.079	0.089	0.594	-0.5948	0.089
26.188	0.09	0.596	-0.5968	0.09
26.296	0.09	0.598	-0.5991	0.09
26.409	0.09	0.599	-0.6002	0.09
26.517	0.09	0.601	-0.6021	0.09
26.625	0.091	0.603	-0.6043	0.091
26.734	0.091	0.605	-0.6066	0.091
26.841	0.091	0.606	-0.6076	0.091
26.95	0.091	0.608	-0.6096	0.091
27.062	0.091	0.61	-0.6117	0.091
27.168	0.091	0.612	-0.6137	0.091
27.283	0.092	0.614	-0.6149	0.092
27.393	0.092	0.616	-0.617	0.092
27.503	0.092	0.618	-0.619	0.092
27.608	0.092	0.62	-0.621	0.092
27.719	0.092	0.621	-0.622	0.092
27.827	0.093	0.623	-0.624	0.093
27.94	0.093	0.625	-0.6265	0.093
28.043	0.093	0.627	-0.6284	0.093
28.152	0.093	0.628	-0.6295	0.093
28.266	0.093	0.63	-0.6315	0.093
28.374	0.094	0.633	-0.6338	0.094
28.482	0.094	0.635	-0.6358	0.094
28.589	0.095	0.636	-0.6368	0.095
28.698	0.095	0.638	-0.6388	0.095
28.812	0.095	0.64	-0.6412	0.095
28.918	0.096	0.642	-0.6432	0.096
29.032	0.096	0.643	-0.6442	0.096
29.135	0.097	0.645	-0.6462	0.097
29.246	0.097	0.647	-0.6482	0.097
29.355	0.098	0.649	-0.6505	0.098
29.467	0.099	0.65	-0.6515	0.099
29.577	0.099	0.652	-0.6536	0.099
29.687	0.1	0.654	-0.6556	0.1
29.792	0.101	0.657	-0.658	0.101
29.903	0.101	0.658	-0.659	0.101
30.011	0.102	0.66	-0.661	0.102
30.123	0.102	0.662	-0.663	0.102
30.227	0.103	0.664	-0.665	0.103
30.339	0.104	0.665	-0.666	0.104
30.448	0.104	0.667	-0.6683	0.104
30.554	0.104	0.669	-0.6703	0.104
30.665	0.105	0.671	-0.6723	0.105
30.779	0.105	0.672	-0.6733	0.105
30.882	0.106	0.674	-0.6757	0.106
30.993	0.106	0.676	-0.6777	0.106
31.101	0.107	0.678	-0.6797	0.107
31.215	0.107	0.679	-0.6807	0.107
31.325	0.108	0.681	-0.6827	0.108
31.428	0.108	0.684	-0.6851	0.108
31.537	0.109	0.686	-0.6871	0.109
31.648	0.109	0.687	-0.688	0.109
31.761	0.11	0.689	-0.6901	0.11
31.871	0.111	0.691	-0.6924	0.111
31.976	0.112	0.693	-0.6943	0.112
32.083	0.112	0.694	-0.6954	0.112
32.195	0.113	0.696	-0.6974	0.113
32.302	0.114	0.698	-0.6995	0.114
32.414	0.114	0.7	-0.7017	0.114
32.523	0.115	0.701	-0.7027	0.115
32.634	0.116	0.704	-0.7048	0.116
32.742	0.116	0.705	-0.7067	0.116
32.847	0.117	0.707	-0.7087	0.117
32.957	0.117	0.709	-0.7101	0.117
33.066	0.118	0.711	-0.7121	0.118
33.177	0.118	0.713	-0.7142	0.118
33.284	0.119	0.715	-0.7161	0.119
33.395	0.119	0.716	-0.7174	0.119
33.507	0.12	0.718	-0.7194	0.12
33.615	0.12	0.72	-0.7214	0.12
33.721	0.12	0.722	-0.7235	0.12
33.832	0.121	0.723	-0.7244	0.121
33.945	0.121	0.726	-0.7268	0.121
34.055	0.121	0.728	-0.7289	0.121
34.158	0.122	0.73	-0.7309	0.122
34.27	0.122	0.731	-0.7319	0.122
34.379	0.123	0.733	-0.7338	0.123
34.491	0.123	0.735	-0.7362	0.123
34.596	0.124	0.737	-0.7382	0.124
34.708	0.124	0.738	-0.7391	0.124
34.816	0.125	0.74	-0.7411	0.125
34.924	0.125	0.742	-0.7435	0.125
35.032	0.126	0.744	-0.7455	0.126
35.146	0.126	0.745	-0.7464	0.126
35.25	0.127	0.747	-0.7485	0.127
35.361	0.127	0.749	-0.7506	0.127
35.47	0.128	0.752	-0.7529	0.128
35.583	0.128	0.753	-0.7539	0.128
35.686	0.128	0.755	-0.7559	0.128
35.799	0.129	0.757	-0.7579	0.129
35.907	0.129	0.759	-0.7601	0.129
36.018	0.129	0.76	-0.7612	0.129
36.128	0.13	0.762	-0.7632	0.13
36.238	0.13	0.764	-0.7652	0.13
36.344	0.131	0.766	-0.7676	0.131
36.454	0.131	0.767	-0.7686	0.131
36.563	0.132	0.769	-0.7706	0.132
36.669	0.132	0.771	-0.7726	0.132
36.78	0.133	0.773	-0.7746	0.133
36.892	0.134	0.774	-0.7756	0.134
37	0.135	0.777	-0.7779	0.135
37.108	0.135	0.779	-0.7799	0.135
37.215	0.136	0.781	-0.7818	0.136
37.33	0.137	0.782	-0.7829	0.137
37.438	0.139	0.784	-0.7852	0.139
37.545	0.139	0.786	-0.7872	0.139
37.654	0.14	0.788	-0.7892	0.14
37.761	0.142	0.789	-0.7902	0.142
37.87	0.143	0.791	-0.7922	0.143
37.984	0.144	0.793	-0.7946	0.144
38.089	0.145	0.795	-0.7965	0.145
38.199	0.146	0.796	-0.7975	0.146
38.313	0.148	0.798	-0.7995	0.148
38.416	0.148	0.801	-0.8019	0.148
38.526	0.15	0.803	-0.8038	0.15
38.637	0.151	0.804	-0.805	0.151
38.75	0.153	0.806	-0.8069	0.153
38.853	0.153	0.808	-0.8089	0.153
38.964	0.155	0.81	-0.8111	0.155
39.075	0.156	0.811	-0.8122	0.156
39.181	0.158	0.813	-0.8141	0.158
39.295	0.158	0.815	-0.8162	0.158
39.401	0.16	0.817	-0.8186	0.16
39.513	0.161	0.818	-0.8195	0.161
39.62	0.163	0.82	-0.8216	0.163
39.729	0.164	0.822	-0.8236	0.164
39.837	0.165	0.824	-0.8256	0.165
39.951	0.167	0.825	-0.8265	0.167
40.059	0.169	0.828	-0.8289	0.169
40.167	0.17	0.83	-0.8309	0.17
40.273	0.172	0.832	-0.8328	0.172
40.387	0.172	0.833	-0.8338	0.172
40.497	0.174	0.835	-0.8362	0.174
40.605	0.176	0.837	-0.8382	0.176
40.709	0.178	0.839	-0.8401	0.178
40.823	0.179	0.84	-0.8412	0.179
40.993	0.181	0.843	-0.8442	0.181
41.104	0.182	0.845	-0.8462	0.182
41.212	0.184	0.847	-0.8482	0.184
41.318	0.185	0.849	-0.8503	0.185
41.432	0.186	0.85	-0.8516	0.186
41.54	0.188	0.852	-0.8535	0.188
41.65	0.189	0.854	-0.8555	0.189
41.757	0.19	0.856	-0.8575	0.19
41.864	0.191	0.858	-0.8588	0.191
41.973	0.192	0.86	-0.8608	0.192
42.087	0.194	0.862	-0.8629	0.194
42.192	0.194	0.864	-0.8649	0.194
42.304	0.196	0.865	-0.8658	0.196
42.41	0.197	0.867	-0.8682	0.197
42.524	0.198	0.869	-0.8702	0.198
42.628	0.199	0.871	-0.8722	0.199
42.737	0.2	0.872	-0.8733	0.2
42.849	0.201	0.874	-0.8752	0.201
42.962	0.202	0.876	-0.8775	0.202
43.068	0.203	0.878	-0.8795	0.203
43.177	0.203	0.879	-0.8806	0.203
43.286	0.204	0.881	-0.8825	0.204
43.395	0.204	0.884	-0.8848	0.204
43.503	0.204	0.886	-0.8869	0.204
43.616	0.204	0.887	-0.8879	0.204
43.724	0.205	0.889	-0.8899	0.205
43.834	0.205	0.891	-0.8919	0.205
43.941	0.205	0.893	-0.8941	0.205
44.054	0.206	0.894	-0.8951	0.206
44.157	0.206	0.896	-0.8972	0.206
44.268	0.206	0.898	-0.8991	0.206
44.375	0.206	0.9	-0.9012	0.206
44.489	0.207	0.901	-0.9026	0.207
44.599	0.207	0.903	-0.9045	0.207
44.708	0.208	0.905	-0.9065	0.208
44.813	0.208	0.907	-0.9085	0.208
44.924	0.209	0.908	-0.9095	0.209
45.036	0.209	0.911	-0.9118	0.209
45.146	0.21	0.913	-0.9139	0.21
45.251	0.21	0.915	-0.9158	0.21
45.363	0.211	0.916	-0.9168	0.211
45.471	0.212	0.918	-0.9192	0.212
45.577	0.212	0.92	-0.9212	0.212
45.689	0.213	0.922	-0.9232	0.213
45.801	0.214	0.923	-0.9242	0.214
45.909	0.214	0.925	-0.9265	0.214
46.017	0.214	0.927	-0.9285	0.214
46.123	0.215	0.929	-0.9305	0.215
46.234	0.216	0.93	-0.9315	0.216
46.348	0.216	0.932	-0.9334	0.216
46.453	0.217	0.935	-0.9358	0.217
46.562	0.217	0.937	-0.9378	0.217
46.672	0.218	0.937	-0.9387	0.218
46.778	0.219	0.94	-0.9408	0.219
46.893	0.219	0.942	-0.9428	0.219
46.998	0.22	0.944	-0.9452	0.22
47.109	0.221	0.945	-0.9462	0.221
47.218	0.222	0.947	-0.9481	0.222
47.324	0.222	0.949	-0.9502	0.222
47.434	0.223	0.951	-0.9525	0.223
47.546	0.224	0.952	-0.9534	0.224
47.652	0.225	0.954	-0.9554	0.225
47.761	0.226	0.956	-0.9575	0.226
47.87	0.227	0.958	-0.9594	0.227
47.98	0.228	0.96	-0.9608	0.228
48.089	0.23	0.962	-0.9628	0.23
48.2	0.23	0.964	-0.9648	0.23
48.309	0.232	0.965	-0.9668	0.232
48.422	0.233	0.966	-0.9678	0.233
48.53	0.234	0.969	-0.9702	0.234
48.638	0.235	0.971	-0.9721	0.235
48.744	0.237	0.973	-0.9741	0.237
48.856	0.238	0.974	-0.9751	0.238
48.962	0.239	0.976	-0.9775	0.239
49.077	0.24	0.978	-0.9795	0.24
49.182	0.242	0.98	-0.9814	0.242
49.293	0.243	0.981	-0.9824	0.243
49.403	0.244	0.983	-0.9844	0.244
49.514	0.245	0.985	-0.9867	0.245
49.619	0.246	0.987	-0.9887	0.246
49.73	0.248	0.988	-0.9897	0.248
49.836	0.249	0.99	-0.9917	0.249
49.945	0.25	0.993	-0.9941	0.25
50.056	0.251	0.995	-0.9961	0.251
50.17	0.252	0.996	-0.9971	0.252
50.273	0.253	0.998	-0.9991	0.253
50.385	0.254	1	-1.0011	0.254
50.491	0.255	1.002	-1.0034	0.255
50.668	0.256	1.004	-1.0054	0.256
50.775	0.257	1.006	-1.0074	0.257
50.884	0.257	1.008	-1.0094	0.257
50.992	0.258	1.01	-1.0117	0.258
51.099	0.259	1.012	-1.0128	0.259
51.213	0.26	1.014	-1.0148	0.26
51.321	0.26	1.015	-1.0167	0.26
51.427	0.261	1.018	-1.0188	0.261
51.542	0.262	1.019	-1.0201	0.262
51.645	0.263	1.021	-1.0221	0.263
51.757	0.263	1.023	-1.0241	0.263
51.864	0.264	1.025	-1.0261	0.264
51.975	0.265	1.026	-1.0271	0.265
52.088	0.266	1.028	-1.0294	0.266
52.191	0.267	1.03	-1.0314	0.267
52.302	0.267	1.032	-1.0334	0.267
52.413	0.268	1.033	-1.0343	0.268
52.522	0.269	1.035	-1.0367	0.269
52.628	0.269	1.037	-1.0388	0.269
52.738	0.27	1.039	-1.0408	0.27
52.85	0.27	1.04	-1.0417	0.27
52.959	0.271	1.042	-1.0438	0.271
53.067	0.271	1.045	-1.0461	0.271
53.175	0.271	1.047	-1.048	0.271
53.289	0.272	1.048	-1.049	0.272
53.397	0.273	1.05	-1.051	0.273
53.502	0.273	1.052	-1.053	0.273
53.611	0.274	1.054	-1.0554	0.274
53.725	0.275	1.055	-1.0564	0.275
53.835	0.276	1.057	-1.0584	0.276
53.941	0.277	1.059	-1.0604	0.277
54.05	0.278	1.061	-1.0627	0.278
54.161	0.279	1.062	-1.0637	0.279
54.271	0.28	1.064	-1.0657	0.28
54.381	0.281	1.066	-1.0677	0.281
54.484	0.282	1.068	-1.0697	0.282
54.596	0.284	1.07	-1.071	0.284
54.708	0.285	1.072	-1.073	0.285
54.818	0.286	1.074	-1.075	0.286
54.922	0.287	1.076	-1.077	0.287
55.034	0.289	1.077	-1.078	0.289
55.142	0.29	1.079	-1.0804	0.29
55.253	0.291	1.081	-1.0823	0.291
55.358	0.292	1.083	-1.0843	0.292
55.467	0.294	1.084	-1.0853	0.294
55.58	0.295	1.086	-1.0876	0.295
55.688	0.296	1.088	-1.0897	0.296
55.795	0.298	1.09	-1.0917	0.298
55.909	0.299	1.091	-1.0926	0.299
56.018	0.301	1.093	-1.0947	0.301
56.126	0.302	1.096	-1.0971	0.302
56.234	0.303	1.098	-1.099	0.303
56.343	0.305	1.099	-1.1	0.305
56.451	0.306	1.101	-1.102	0.306
56.565	0.307	1.103	-1.1043	0.307
56.67	0.308	1.105	-1.1063	0.308
56.778	0.31	1.106	-1.1074	0.31
56.89	0.312	1.108	-1.1094	0.312
57.002	0.312	1.11	-1.1113	0.312
57.107	0.314	1.112	-1.1137	0.314
57.219	0.315	1.113	-1.1147	0.315
57.327	0.317	1.115	-1.1167	0.317
57.435	0.318	1.117	-1.1187	0.318
57.544	0.32	1.12	-1.1211	0.32
57.657	0.321	1.121	-1.122	0.321
57.765	0.323	1.123	-1.124	0.323
57.872	0.324	1.125	-1.1259	0.324
57.979	0.326	1.127	-1.1279	0.326
58.093	0.327	1.128	-1.1289	0.327
58.203	0.329	1.13	-1.1313	0.329
58.311	0.33	1.132	-1.1333	0.33
58.416	0.332	1.134	-1.1353	0.332
58.528	0.333	1.135	-1.1363	0.333
58.634	0.335	1.137	-1.1386	0.335
58.748	0.336	1.139	-1.1406	0.336
58.852	0.337	1.141	-1.1425	0.337
58.966	0.339	1.142	-1.1435	0.339
59.074	0.341	1.144	-1.1456	0.341
59.18	0.342	1.147	-1.1479	0.342
59.291	0.344	1.149	-1.15	0.344
59.403	0.346	1.15	-1.1509	0.346
59.511	0.348	1.152	-1.1529	0.348
59.619	0.349	1.154	-1.1553	0.349
59.727	0.35	1.156	-1.1572	0.35
59.84	0.353	1.157	-1.1583	0.353
59.948	0.355	1.159	-1.1603	0.355
60.056	0.355	1.161	-1.1623	0.355
60.23	0.357	1.163	-1.1646	0.357
60.338	0.359	1.166	-1.167	0.359
60.446	0.361	1.168	-1.169	0.361
60.555	0.362	1.17	-1.1709	0.362
60.667	0.363	1.171	-1.1719	0.363
60.777	0.365	1.173	-1.1742	0.365
60.885	0.367	1.175	-1.1762	0.367
60.99	0.368	1.177	-1.1782	0.368
61.101	0.37	1.178	-1.1792	0.37
61.214	0.372	1.18	-1.1811	0.372
61.317	0.373	1.182	-1.1836	0.373
61.428	0.375	1.184	-1.1856	0.375
61.539	0.376	1.185	-1.1865	0.376
61.647	0.378	1.187	-1.1886	0.378
61.76	0.38	1.19	-1.1908	0.38
61.863	0.381	1.192	-1.1929	0.381
61.975	0.383	1.193	-1.1938	0.383
62.086	0.385	1.195	-1.1958	0.385
62.194	0.387	1.197	-1.1979	0.387
62.303	0.388	1.199	-1.2002	0.388
62.41	0.39	1.2	-1.2012	0.39
62.519	0.392	1.202	-1.2033	0.392
62.628	0.394	1.204	-1.2053	0.394
62.737	0.395	1.206	-1.2072	0.395
62.848	0.397	1.207	-1.2086	0.397
62.956	0.399	1.209	-1.2105	0.399
63.067	0.401	1.211	-1.2126	0.401
63.176	0.403	1.213	-1.2145	0.403
63.287	0.404	1.215	-1.2159	0.404
63.397	0.406	1.217	-1.2179	0.406
63.507	0.407	1.219	-1.2199	0.407
63.612	0.409	1.221	-1.2219	0.409
63.722	0.41	1.222	-1.2229	0.41
63.834	0.411	1.224	-1.2252	0.411
63.944	0.412	1.226	-1.2272	0.412
64.049	0.413	1.228	-1.2292	0.413
64.161	0.414	1.229	-1.2303	0.414
64.269	0.415	1.231	-1.2322	0.415
64.375	0.416	1.233	-1.2345	0.416
64.486	0.417	1.235	-1.2365	0.417
64.6	0.418	1.236	-1.2375	0.418
64.706	0.419	1.238	-1.2394	0.419
64.817	0.42	1.241	-1.2419	0.42
64.921	0.421	1.243	-1.2439	0.421
65.032	0.422	1.244	-1.2448	0.422
65.145	0.423	1.246	-1.2469	0.423
65.253	0.424	1.248	-1.2489	0.424
65.358	0.425	1.25	-1.2511	0.425
65.472	0.426	1.251	-1.2521	0.426
65.577	0.427	1.253	-1.2542	0.427
65.691	0.427	1.255	-1.2562	0.427
65.796	0.428	1.257	-1.2585	0.428
65.904	0.429	1.258	-1.2595	0.429
66.016	0.43	1.26	-1.2616	0.43
66.129	0.43	1.262	-1.2635	0.43
66.235	0.431	1.264	-1.2658	0.431
66.344	0.432	1.265	-1.2665	0.432
66.455	0.433	1.268	-1.2688	0.433
66.563	0.434	1.27	-1.2708	0.434
66.67	0.435	1.272	-1.2728	0.435
66.783	0.436	1.273	-1.2738	0.436
66.891	0.437	1.275	-1.2762	0.437
66.998	0.438	1.277	-1.2782	0.438
67.107	0.439	1.279	-1.2801	0.439
67.214	0.44	1.28	-1.2812	0.44
67.33	0.44	1.282	-1.2835	0.44
67.435	0.441	1.284	-1.2855	0.441
67.544	0.442	1.286	-1.2875	0.442
67.654	0.443	1.287	-1.2885	0.443
67.765	0.444	1.289	-1.2904	0.444
67.875	0.444	1.291	-1.2927	0.444
67.979	0.445	1.294	-1.2948	0.445
68.09	0.446	1.295	-1.2958	0.446
68.202	0.447	1.297	-1.2978	0.447
68.312	0.447	1.299	-1.2998	0.447
68.417	0.448	1.301	-1.3022	0.448
68.529	0.449	1.302	-1.3031	0.449
68.637	0.45	1.304	-1.3051	0.45
68.746	0.451	1.306	-1.3072	0.451
68.854	0.452	1.308	-1.3095	0.452
68.967	0.453	1.309	-1.3104	0.453
69.075	0.455	1.311	-1.3125	0.455
69.183	0.456	1.313	-1.3145	0.456
69.289	0.457	1.315	-1.3165	0.457
69.4	0.458	1.317	-1.3178	0.458
69.513	0.46	1.319	-1.3198	0.46
69.621	0.46	1.321	-1.3218	0.46
69.726	0.462	1.322	-1.3238	0.462
69.837	0.463	1.324	-1.3249	0.463
69.95	0.465	1.326	-1.3271	0.465
70.058	0.466	1.328	-1.3291	0.466
70.163	0.467	1.33	-1.3311	0.467
70.274	0.468	1.331	-1.3321	0.468
70.387	0.469	1.333	-1.3345	0.469
70.49	0.47	1.335	-1.3364	0.47
70.601	0.471	1.337	-1.3385	0.471
70.711	0.472	1.338	-1.3395	0.472
70.823	0.473	1.34	-1.3414	0.473
70.933	0.474	1.342	-1.3437	0.474
71.036	0.475	1.344	-1.3456	0.475
71.145	0.477	1.345	-1.3467	0.477
71.259	0.478	1.347	-1.3486	0.478
71.367	0.479	1.349	-1.3507	0.479
71.475	0.48	1.352	-1.3531	0.48
71.582	0.482	1.353	-1.3541	0.482
71.694	0.484	1.355	-1.356	0.484
71.803	0.484	1.357	-1.3581	0.484
71.912	0.486	1.359	-1.3604	0.486
72.024	0.487	1.36	-1.3614	0.487
72.134	0.489	1.362	-1.3634	0.489
72.242	0.489	1.364	-1.3654	0.489
72.347	0.49	1.366	-1.3674	0.49
72.458	0.492	1.367	-1.3687	0.492
72.571	0.493	1.369	-1.3707	0.493
72.674	0.494	1.372	-1.3728	0.494
72.783	0.495	1.373	-1.3747	0.495
72.897	0.496	1.375	-1.3761	0.496
73.003	0.497	1.377	-1.3781	0.497
73.116	0.498	1.379	-1.3801	0.498
73.221	0.499	1.381	-1.3821	0.499
73.333	0.501	1.382	-1.3831	0.501
73.441	0.502	1.384	-1.3851	0.502
73.552	0.503	1.386	-1.3874	0.503
73.657	0.504	1.388	-1.3894	0.504
73.771	0.506	1.389	-1.3904	0.506
73.879	0.508	1.391	-1.3924	0.508
73.987	0.508	1.393	-1.3947	0.508
74.094	0.51	1.395	-1.3968	0.51
74.208	0.512	1.396	-1.3977	0.512
74.318	0.514	1.398	-1.3997	0.514
74.426	0.515	1.401	-1.402	0.515
74.532	0.517	1.403	-1.404	0.517
74.642	0.52	1.404	-1.405	0.52
74.749	0.523	1.406	-1.407	0.523
74.863	0.524	1.408	-1.409	0.524
74.969	0.527	1.41	-1.4114	0.527
75.08	0.529	1.411	-1.4124	0.529
75.188	0.532	1.413	-1.4143	0.532
75.301	0.534	1.415	-1.4163	0.534
75.406	0.537	1.417	-1.4186	0.537
75.518	0.54	1.418	-1.4196	0.54
75.626	0.543	1.42	-1.4216	0.543
75.734	0.545	1.422	-1.4236	0.545
75.843	0.548	1.424	-1.4257	0.548
75.95	0.551	1.426	-1.427	0.551
76.062	0.554	1.428	-1.4289	0.554
76.173	0.556	1.43	-1.4311	0.556
76.279	0.56	1.432	-1.433	0.56
76.393	0.563	1.433	-1.434	0.563
76.496	0.566	1.435	-1.4364	0.566
76.61	0.567	1.437	-1.4383	0.567
76.715	0.571	1.439	-1.4403	0.571
76.824	0.574	1.44	-1.4413	0.574
76.933	0.577	1.442	-1.4436	0.577
77.047	0.578	1.444	-1.4456	0.578
77.151	0.581	1.446	-1.4477	0.581
77.265	0.586	1.447	-1.4487	0.586
77.373	0.589	1.449	-1.4507	0.589
77.479	0.59	1.452	-1.453	0.59
77.59	0.594	1.454	-1.455	0.594
77.702	0.597	1.455	-1.456	0.597
77.81	0.601	1.457	-1.458	0.601
77.918	0.603	1.459	-1.46	0.603
78.026	0.606	1.461	-1.4623	0.606
78.14	0.609	1.462	-1.4633	0.609
78.243	0.613	1.464	-1.4653	0.613
78.357	0.615	1.466	-1.4672	0.615
78.463	0.619	1.468	-1.4696	0.619
78.577	0.622	1.469	-1.4706	0.622
78.68	0.626	1.471	-1.4727	0.626
78.792	0.628	1.473	-1.4746	0.628
78.9	0.632	1.475	-1.4766	0.632
79.011	0.635	1.477	-1.4779	0.635
79.122	0.639	1.479	-1.4799	0.639
79.232	0.64	1.481	-1.4819	0.64
79.337	0.645	1.483	-1.4839	0.645
79.448	0.649	1.484	-1.4849	0.649
79.556	0.653	1.486	-1.4873	0.653
79.669	0.655	1.488	-1.4893	0.655
79.774	0.66	1.49	-1.4913	0.66
79.884	0.664	1.491	-1.4922	0.664
79.995	0.668	1.493	-1.4943	0.668
80.101	0.67	1.495	-1.4966	0.67
80.212	0.673	1.497	-1.4986	0.673
80.319	0.678	1.498	-1.4996	0.678
80.428	0.682	1.5	-1.5016	0.682
80.542	0.684	1.503	-1.504	0.684
80.648	0.688	1.505	-1.506	0.688
80.762	0.693	1.506	-1.5069	0.693
80.865	0.697	1.508	-1.509	0.697
80.976	0.699	1.51	-1.5109	0.699
81.085	0.703	1.512	-1.5133	0.703
81.197	0.707	1.513	-1.5143	0.707
81.307	0.711	1.515	-1.5163	0.711
81.417	0.714	1.517	-1.5182	0.714
81.522	0.718	1.519	-1.5205	0.718
81.633	0.722	1.52	-1.5215	0.722
81.741	0.726	1.522	-1.5236	0.726
81.854	0.729	1.524	-1.5256	0.729
81.957	0.734	1.526	-1.5275	0.734
82.069	0.738	1.528	-1.5289	0.738
82.18	0.742	1.53	-1.5309	0.742
82.288	0.745	1.532	-1.533	0.745
82.393	0.749	1.534	-1.5349	0.749
82.503	0.753	1.535	-1.536	0.753
82.612	0.757	1.537	-1.5381	0.757
82.723	0.759	1.539	-1.5401	0.759
82.83	0.764	1.541	-1.5422	0.764
82.944	0.768	1.542	-1.5432	0.768
83.054	0.773	1.544	-1.5456	0.773
83.161	0.775	1.546	-1.5476	0.775
83.267	0.78	1.548	-1.5496	0.78
83.378	0.784	1.549	-1.5506	0.784
83.491	0.789	1.551	-1.5526	0.789
83.601	0.791	1.554	-1.5549	0.791
83.706	0.795	1.556	-1.5569	0.795
83.817	0.8	1.557	-1.5578	0.8
83.923	0.805	1.559	-1.5599	0.805
84.032	0.809	1.561	-1.5622	0.809
84.144	0.813	1.563	-1.5642	0.813
84.255	0.818	1.564	-1.5652	0.818
84.363	0.823	1.566	-1.5672	0.823
84.471	0.825	1.568	-1.5693	0.825
84.579	0.829	1.57	-1.5715	0.829
84.693	0.834	1.571	-1.5725	0.834
84.796	0.838	1.573	-1.5745	0.838
84.907	0.84	1.575	-1.5765	0.84
85.015	0.845	1.577	-1.5785	0.845
85.125	0.849	1.579	-1.5798	0.849
85.239	0.854	1.581	-1.5819	0.854
85.344	0.856	1.583	-1.5839	0.856
85.453	0.861	1.585	-1.5858	0.861
85.564	0.865	1.586	-1.5868	0.865
85.674	0.87	1.588	-1.5892	0.87
85.784	0.872	1.59	-1.5912	0.872
85.889	0.877	1.592	-1.5931	0.877
85.999	0.881	1.593	-1.5942	0.881
86.111	0.886	1.595	-1.5965	0.886
86.221	0.888	1.597	-1.5985	0.888
86.326	0.893	1.599	-1.6005	0.893
86.438	0.897	1.6	-1.6015	0.897
86.546	0.901	1.602	-1.6035	0.901
86.654	0.903	1.605	-1.6058	0.903
86.762	0.908	1.607	-1.6079	0.908
86.871	0.913	1.608	-1.6088	0.913
86.982	0.917	1.61	-1.6109	0.917
87.093	0.92	1.612	-1.6131	0.92
87.198	0.924	1.614	-1.6152	0.924
87.312	0.929	1.615	-1.6161	0.929
87.422	0.934	1.617	-1.6181	0.934
87.53	0.936	1.619	-1.6201	0.936
87.635	0.941	1.621	-1.6225	0.941
87.746	0.946	1.622	-1.6235	0.946
87.859	0.952	1.624	-1.6255	0.952
87.963	0.954	1.626	-1.6275	0.954
88.074	0.959	1.629	-1.6298	0.959
88.185	0.964	1.63	-1.6308	0.964
88.293	0.97	1.632	-1.6328	0.97
88.399	0.972	1.634	-1.6348	0.972
88.51	0.977	1.635	-1.6367	0.977
88.622	0.983	1.637	-1.6381	0.983
88.73	0.988	1.639	-1.6401	0.988
88.841	0.991	1.641	-1.6422	0.991
88.947	0.996	1.643	-1.6441	0.996
89.055	1.001	1.644	-1.6452	1.001
89.166	1.006	1.646	-1.6474	1.006
89.275	1.008	1.648	-1.6494	1.008
89.384	1.014	1.65	-1.6514	1.014
89.491	1.019	1.651	-1.6524	1.019
89.6	1.023	1.654	-1.6548	1.023
89.714	1.026	1.655	-1.6567	1.026
89.819	1.031	1.658	-1.6588	1.031
89.93	1.036	1.659	-1.6598	1.036
90.042	1.04	1.66	-1.6617	1.04
90.152	1.042	1.663	-1.6641	1.042
90.255	1.047	1.665	-1.6662	1.047
90.369	1.053	1.666	-1.6671	1.053
90.477	1.058	1.668	-1.6691	1.058
90.583	1.06	1.67	-1.6711	1.06
90.694	1.065	1.672	-1.6734	1.065
90.806	1.07	1.673	-1.6744	1.07
90.914	1.076	1.675	-1.6764	1.076
91.02	1.078	1.677	-1.6784	1.078
91.131	1.083	1.68	-1.6808	1.083
91.238	1.088	1.68	-1.6818	1.088
91.35	1.093	1.682	-1.6838	1.093
91.461	1.095	1.684	-1.6857	1.095
91.567	1.099	1.686	-1.6877	1.099
91.681	1.102	1.688	-1.689	1.102
91.784	1.107	1.69	-1.6911	1.107
91.898	1.111	1.692	-1.6931	1.111
92.003	1.114	1.694	-1.695	1.114
92.114	1.117	1.695	-1.696	1.117
92.227	1.118	1.697	-1.6984	1.118
92.331	1.121	1.699	-1.7004	1.121
92.439	1.124	1.701	-1.7023	1.124
92.553	1.127	1.702	-1.7034	1.127
92.661	1.128	1.704	-1.7055	1.128
92.767	1.131	1.706	-1.7077	1.131
92.878	1.133	1.708	-1.7097	1.133
92.988	1.137	1.709	-1.7107	1.137
93.097	1.138	1.711	-1.7127	1.138
93.208	1.142	1.714	-1.715	1.142
93.313	1.145	1.716	-1.7171	1.145
93.427	1.148	1.717	-1.718	1.148
93.535	1.151	1.719	-1.7201	1.151
93.643	1.155	1.721	-1.722	1.155
93.752	1.159	1.723	-1.7244	1.159
93.859	1.164	1.724	-1.7253	1.164
93.968	1.166	1.726	-1.7273	1.166
94.08	1.171	1.728	-1.7293	1.171
94.186	1.176	1.73	-1.7313	1.176
94.296	1.18	1.731	-1.7327	1.18
94.405	1.183	1.733	-1.7347	1.183
94.519	1.188	1.735	-1.7367	1.188
94.624	1.192	1.737	-1.7387	1.192
94.735	1.196	1.739	-1.74	1.196
94.844	1.198	1.741	-1.7421	1.198
94.957	1.201	1.743	-1.7441	1.201
95.06	1.206	1.745	-1.746	1.206
95.172	1.21	1.746	-1.747	1.21
95.283	1.212	1.748	-1.7493	1.212
95.391	1.216	1.75	-1.7514	1.216
95.499	1.221	1.752	-1.7533	1.221
95.606	1.226	1.753	-1.7544	1.226
95.72	1.228	1.755	-1.7566	1.228
95.828	1.233	1.757	-1.7587	1.233
95.934	1.238	1.759	-1.7607	1.238
96.048	1.243	1.76	-1.7617	1.243
96.152	1.245	1.762	-1.7637	1.245
96.266	1.25	1.765	-1.766	1.25
96.371	1.254	1.767	-1.768	1.254
96.482	1.258	1.768	-1.769	1.258
96.595	1.26	1.77	-1.771	1.26
96.698	1.266	1.772	-1.7733	1.266
96.809	1.27	1.774	-1.7754	1.27
96.92	1.275	1.775	-1.7764	1.275
97.028	1.277	1.777	-1.7783	1.277
97.141	1.281	1.779	-1.7803	1.281
97.247	1.285	1.781	-1.7825	1.285
97.357	1.289	1.782	-1.7836	1.289
97.468	1.291	1.784	-1.7856	1.291
97.576	1.294	1.786	-1.7876	1.294
97.684	1.299	1.789	-1.79	1.299
97.791	1.302	1.79	-1.791	1.302
97.9	1.304	1.792	-1.793	1.304
98.014	1.308	1.794	-1.795	1.308
98.118	1.313	1.796	-1.797	1.313
98.229	1.317	1.797	-1.7983	1.317
98.342	1.319	1.799	-1.8003	1.319
98.45	1.323	1.801	-1.8023	1.323
98.555	1.327	1.803	-1.8042	1.327
98.669	1.331	1.804	-1.8053	1.331
98.779	1.333	1.806	-1.8076	1.333
98.889	1.337	1.808	-1.8096	1.337
98.994	1.341	1.81	-1.8116	1.341
99.103	1.346	1.811	-1.8126	1.346
99.213	1.349	1.813	-1.8147	1.349
99.326	1.353	1.816	-1.817	1.353
99.429	1.357	1.818	-1.819	1.357
99.541	1.362	1.819	-1.82	1.362
99.652	1.365	1.821	-1.822	1.365
99.76	1.37	1.823	-1.8243	1.37
99.868	1.374	1.825	-1.8262	1.374
99.975	1.38	1.826	-1.8272	1.38
100.088	1.382	1.828	-1.8293	1.382
100.197	1.388	1.83	-1.8312	1.388
100.303	1.394	1.832	-1.8336	1.394
100.417	1.399	1.833	-1.8346	1.399
100.527	1.401	1.835	-1.8366	1.401
100.632	1.406	1.837	-1.8386	1.406
100.741	1.411	1.84	-1.8409	1.411
100.852	1.415	1.841	-1.8419	1.415
100.962	1.417	1.843	-1.8439	1.417
101.067	1.421	1.845	-1.8459	1.421
101.176	1.425	1.847	-1.8479	1.425
101.287	1.429	1.848	-1.8489	1.429
101.395	1.431	1.85	-1.8512	1.431
101.509	1.435	1.852	-1.8533	1.435
101.614	1.438	1.854	-1.8553	1.438
101.725	1.443	1.855	-1.8563	1.443
101.834	1.445	1.857	-1.8586	1.445
101.94	1.447	1.859	-1.8606	1.447
102.051	1.451	1.861	-1.8626	1.451
102.162	1.455	1.862	-1.8635	1.455
102.273	1.456	1.865	-1.8659	1.456
102.381	1.46	1.867	-1.8679	1.46
102.488	1.464	1.869	-1.8699	1.464
102.595	1.467	1.87	-1.8709	1.467
102.709	1.47	1.872	-1.8729	1.47
102.817	1.473	1.874	-1.8752	1.473
102.923	1.476	1.876	-1.8772	1.476
103.037	1.479	1.877	-1.8782	1.479
103.146	1.48	1.879	-1.8802	1.48
103.255	1.484	1.881	-1.8822	1.484
103.36	1.487	1.883	-1.8845	1.487
103.473	1.489	1.884	-1.8856	1.489
103.583	1.491	1.886	-1.8876	1.491
103.693	1.494	1.888	-1.8895	1.494
103.798	1.498	1.891	-1.8919	1.498
103.909	1.5	1.892	-1.8928	1.5
104.02	1.502	1.894	-1.8949	1.502
104.13	1.505	1.896	-1.8969	1.505
104.234	1.509	1.898	-1.8989	1.509
104.348	1.512	1.899	-1.9002	1.512
104.454	1.514	1.901	-1.9022	1.514
104.565	1.518	1.903	-1.9041	1.518
104.67	1.522	1.905	-1.9062	1.522
104.78	1.525	1.906	-1.9072	1.525
104.891	1.527	1.908	-1.9095	1.527
105.002	1.53	1.91	-1.9117	1.53
105.108	1.534	1.912	-1.9136	1.534
105.217	1.537	1.913	-1.9145	1.537
105.33	1.539	1.915	-1.9166	1.539
105.438	1.542	1.918	-1.9188	1.542
105.546	1.545	1.92	-1.9208	1.545
105.657	1.548	1.921	-1.9218	1.548
105.767	1.551	1.923	-1.9239	1.551
105.877	1.554	1.925	-1.9262	1.554
105.982	1.557	1.927	-1.9282	1.557
106.093	1.56	1.928	-1.9292	1.56
106.204	1.562	1.93	-1.9312	1.562
106.314	1.565	1.932	-1.9332	1.565
106.419	1.568	1.934	-1.9355	1.568
106.526	1.572	1.935	-1.9365	1.572
106.64	1.574	1.937	-1.9385	1.574
106.748	1.578	1.939	-1.9404	1.578
106.856	1.582	1.942	-1.9428	1.582
106.963	1.586	1.943	-1.9439	1.586
107.077	1.588	1.945	-1.9458	1.588
107.186	1.592	1.946	-1.9477	1.592
107.293	1.596	1.949	-1.9498	1.596
107.4	1.6	1.95	-1.9512	1.6
107.515	1.602	1.952	-1.9531	1.602
107.623	1.607	1.954	-1.9551	1.607
107.728	1.611	1.956	-1.9571	1.611
107.839	1.615	1.957	-1.9581	1.615
107.952	1.619	1.959	-1.9605	1.619
108.055	1.621	1.961	-1.9625	1.621
108.164	1.625	1.963	-1.9645	1.625
108.276	1.629	1.964	-1.9655	1.629
108.388	1.633	1.966	-1.9678	1.633
108.493	1.635	1.968	-1.9698	1.635
108.601	1.639	1.971	-1.9719	1.639
108.71	1.643	1.971	-1.9728	1.643
108.824	1.647	1.973	-1.9748	1.647
108.932	1.649	1.976	-1.9771	1.649
109.04	1.654	1.978	-1.9791	1.654
109.147	1.658	1.979	-1.9801	1.658
109.259	1.662	1.981	-1.9821	1.662
109.368	1.664	1.983	-1.9841	1.664
109.477	1.668	1.985	-1.9865	1.668
109.589	1.673	1.986	-1.9874	1.673
109.699	1.677	1.988	-1.9895	1.677
109.807	1.679	1.99	-1.9915	1.679
109.912	1.682	1.993	-1.9938	1.682
110.023	1.685	1.994	-1.9948	1.685
110.136	1.688	1.996	-1.9968	1.688
110.244	1.689	1.997	-1.9987	1.689
110.349	1.692	1.999	-2.0007	1.692
110.46	1.695	2.001	-2.0021	1.695
110.57	1.697	2.003	-2.0041	1.697
110.742	1.699	2.006	-2.0068	1.699
110.85	1.702	2.008	-2.0091	1.702
110.959	1.705	2.01	-2.0111	1.705
111.066	1.707	2.011	-2.0121	1.707
111.175	1.709	2.013	-2.0141	1.709
111.289	1.712	2.015	-2.0164	1.712
111.394	1.714	2.017	-2.0184	1.714
111.505	1.716	2.018	-2.0194	1.716
111.612	1.718	2.02	-2.0214	1.718
111.726	1.72	2.022	-2.0234	1.72
111.831	1.723	2.024	-2.0257	1.723
111.942	1.725	2.026	-2.0268	1.725
112.051	1.726	2.027	-2.0287	1.726
112.164	1.729	2.029	-2.0307	1.729
112.267	1.732	2.032	-2.0328	1.732
112.379	1.735	2.033	-2.0341	1.735
112.49	1.736	2.035	-2.036	1.736
112.598	1.739	2.037	-2.038	1.739
112.706	1.743	2.039	-2.04	1.743
112.813	1.746	2.04	-2.0414	1.746
112.927	1.748	2.042	-2.0434	1.748
113.035	1.751	2.044	-2.0454	1.751
113.141	1.755	2.046	-2.0475	1.755
113.255	1.759	2.047	-2.0483	1.759
113.364	1.761	2.049	-2.0507	1.761
113.472	1.765	2.051	-2.0527	1.765
113.578	1.769	2.053	-2.0547	1.769
113.689	1.773	2.054	-2.0557	1.773
113.802	1.775	2.056	-2.0577	1.775
113.911	1.778	2.059	-2.0601	1.778
114.016	1.782	2.061	-2.062	1.782
114.127	1.786	2.062	-2.063	1.786
114.235	1.788	2.064	-2.0651	1.788
114.342	1.792	2.066	-2.0674	1.792
114.454	1.795	2.068	-2.0694	1.795
114.563	1.8	2.069	-2.0704	1.8
114.674	1.802	2.071	-2.0724	1.802
114.782	1.807	2.073	-2.0744	1.807
114.89	1.811	2.075	-2.0766	1.811
115.004	1.815	2.076	-2.0777	1.815
115.107	1.817	2.078	-2.0797	1.817
115.221	1.822	2.08	-2.0816	1.822
115.325	1.827	2.082	-2.0836	1.827
115.441	1.831	2.084	-2.0851	1.831
115.544	1.833	2.086	-2.087	1.833
115.655	1.838	2.088	-2.089	1.838
115.764	1.842	2.09	-2.091	1.842
115.875	1.846	2.091	-2.0923	1.846
115.985	1.848	2.093	-2.0943	1.848
116.095	1.852	2.095	-2.0963	1.852
116.2	1.856	2.097	-2.0983	1.856
116.311	1.861	2.098	-2.0993	1.861
116.421	1.863	2.1	-2.1017	1.863
116.533	1.867	2.102	-2.1037	1.867
116.637	1.871	2.104	-2.1057	1.871
116.749	1.875	2.105	-2.1066	1.875
116.857	1.877	2.107	-2.1087	1.877
116.963	1.881	2.11	-2.1109	1.881
117.074	1.885	2.112	-2.113	1.885
117.188	1.89	2.113	-2.1139	1.89
117.291	1.892	2.115	-2.1159	1.892
117.404	1.896	2.117	-2.1183	1.896
117.51	1.9	2.119	-2.1203	1.9
117.619	1.904	2.12	-2.1213	1.904
117.732	1.906	2.122	-2.1233	1.906
117.84	1.911	2.124	-2.1253	1.911
117.946	1.915	2.126	-2.1277	1.915
118.057	1.919	2.127	-2.1287	1.919
118.17	1.921	2.129	-2.1307	1.921
118.28	1.926	2.131	-2.1326	1.926
118.385	1.929	2.134	-2.1349	1.929
118.494	1.933	2.135	-2.136	1.933
118.606	1.935	2.137	-2.1379	1.935
118.716	1.939	2.139	-2.1399	1.939
118.821	1.943	2.141	-2.142	1.943
118.933	1.947	2.142	-2.1434	1.947
119.041	1.949	2.144	-2.1453	1.949
119.147	1.953	2.146	-2.1473	1.953
119.258	1.957	2.148	-2.1493	1.957
119.371	1.96	2.149	-2.1503	1.96
119.475	1.962	2.151	-2.1526	1.962
119.586	1.966	2.153	-2.1545	1.966
119.693	1.971	2.155	-2.1567	1.971
119.804	1.976	2.156	-2.1576	1.976
119.917	1.978	2.158	-2.1595	1.978
120.025	1.982	2.161	-2.1619	1.982
120.194	1.986	2.163	-2.1642	1.986
120.307	1.991	2.165	-2.1662	1.991
120.413	1.993	2.167	-2.1682	1.993
120.52	1.997	2.169	-2.1702	1.997
120.631	2.001	2.17	-2.1716	2.001
120.738	2.004	2.172	-2.1736	2.004
120.853	2.006	2.174	-2.1756	2.006
120.958	2.01	2.176	-2.1776	2.01
121.069	2.014	2.178	-2.179	2.014
121.178	2.017	2.18	-2.181	2.017
121.284	2.019	2.182	-2.1829	2.019
121.394	2.023	2.184	-2.1849	2.023
121.506	2.026	2.185	-2.1859	2.026
121.617	2.029	2.187	-2.1882	2.029
121.723	2.03	2.189	-2.1902	2.03
121.832	2.034	2.191	-2.1921	2.034
121.945	2.038	2.192	-2.1933	2.038
122.053	2.041	2.194	-2.1956	2.041
122.161	2.043	2.196	-2.1976	2.043
122.267	2.046	2.198	-2.1996	2.046
122.382	2.05	2.199	-2.2006	2.05
122.491	2.053	2.201	-2.2026	2.053
122.599	2.055	2.204	-2.2049	2.055
122.704	2.058	2.206	-2.2069	2.058
122.815	2.061	2.207	-2.2079	2.061
122.928	2.065	2.209	-2.2099	2.065
123.031	2.066	2.211	-2.2119	2.066
123.142	2.07	2.213	-2.2142	2.07
123.253	2.073	2.214	-2.2152	2.073
123.364	2.076	2.216	-2.2172	2.076
123.469	2.078	2.218	-2.2192	2.078
123.577	2.081	2.22	-2.2212	2.081
123.692	2.084	2.221	-2.2225	2.084
123.801	2.087	2.223	-2.2246	2.087
123.909	2.09	2.225	-2.2265	2.09
124.014	2.093	2.227	-2.2285	2.093
124.124	2.097	2.229	-2.2299	2.097
124.235	2.1	2.231	-2.2319	2.1
124.346	2.102	2.233	-2.2339	2.102
124.451	2.106	2.235	-2.2358	2.106
124.565	2.11	2.236	-2.2369	2.11
124.675	2.113	2.238	-2.2392	2.113
124.781	2.115	2.24	-2.2411	2.115
124.89	2.119	2.242	-2.2431	2.119
125.001	2.122	2.243	-2.2442	2.122
125.111	2.126	2.245	-2.2461	2.126
125.221	2.128	2.247	-2.2485	2.128
125.326	2.131	2.249	-2.2506	2.131
125.436	2.135	2.25	-2.2515	2.135
125.546	2.138	2.252	-2.2535	2.138
125.652	2.14	2.255	-2.2559	2.14
125.761	2.143	2.257	-2.2579	2.143
125.87	2.146	2.258	-2.2589	2.146
125.984	2.15	2.259	-2.2608	2.15
126.092	2.151	2.262	-2.2628	2.151
126.2	2.154	2.264	-2.2652	2.154
126.307	2.158	2.265	-2.2662	2.158
126.416	2.161	2.267	-2.2681	2.161
126.529	2.163	2.269	-2.2702	2.163
126.635	2.165	2.271	-2.2725	2.165
126.744	2.168	2.272	-2.2735	2.168
126.853	2.171	2.274	-2.2755	2.171
126.967	2.173	2.276	-2.2776	2.173
127.072	2.175	2.278	-2.2795	2.175
127.183	2.178	2.28	-2.2808	2.178
127.296	2.18	2.282	-2.2828	2.18
127.399	2.181	2.284	-2.2848	2.181
127.508	2.183	2.286	-2.2868	2.183
127.622	2.185	2.287	-2.2882	2.185
127.73	2.186	2.289	-2.2902	2.186
127.842	2.187	2.291	-2.2921	2.187
127.947	2.189	2.293	-2.2942	2.189
128.059	2.19	2.294	-2.2952	2.19
128.167	2.192	2.296	-2.2974	2.192
128.275	2.193	2.298	-2.2994	2.193
128.383	2.195	2.3	-2.3013	2.195
128.496	2.197	2.301	-2.3025	2.197
128.604	2.199	2.303	-2.3045	2.199
128.712	2.199	2.306	-2.3068	2.199
128.821	2.201	2.308	-2.3088	2.201
128.928	2.203	2.309	-2.3098	2.203
129.037	2.205	2.311	-2.3118	2.205
129.151	2.206	2.313	-2.3141	2.206
129.256	2.208	2.315	-2.3161	2.208
129.367	2.21	2.316	-2.317	2.21
129.479	2.212	2.318	-2.3191	2.212
129.589	2.213	2.32	-2.3211	2.213
129.694	2.214	2.322	-2.3234	2.214
129.805	2.216	2.323	-2.3244	2.216
129.913	2.218	2.325	-2.3264	2.218
130.026	2.219	2.327	-2.3284	2.219
130.131	2.221	2.33	-2.3309	2.221
130.243	2.223	2.33	-2.3318	2.223
130.351	2.224	2.332	-2.3338	2.224
130.459	2.225	2.335	-2.3358	2.225
130.566	2.227	2.336	-2.3378	2.227
130.68	2.229	2.337	-2.3387	2.229
130.788	2.23	2.34	-2.341	2.23
130.898	2.231	2.342	-2.3431	2.231
131.004	2.233	2.344	-2.3451	2.233
131.118	2.235	2.345	-2.3461	2.235
131.221	2.236	2.347	-2.3484	2.236
131.335	2.237	2.349	-2.3505	2.237
131.44	2.239	2.351	-2.3524	2.239
131.553	2.241	2.352	-2.3535	2.241
131.663	2.243	2.354	-2.3554	2.243
131.773	2.244	2.356	-2.3577	2.244
131.876	2.246	2.358	-2.3597	2.246
131.99	2.248	2.36	-2.3608	2.248
132.098	2.25	2.361	-2.3627	2.25
132.205	2.251	2.364	-2.3651	2.251
132.316	2.253	2.366	-2.367	2.253
132.427	2.254	2.367	-2.3681	2.254
132.535	2.256	2.369	-2.3701	2.256
132.648	2.257	2.371	-2.372	2.257
132.754	2.259	2.373	-2.3744	2.259
132.863	2.261	2.374	-2.3754	2.261
132.974	2.264	2.376	-2.3773	2.264
133.082	2.264	2.378	-2.3794	2.264
133.19	2.266	2.38	-2.3817	2.266
133.297	2.268	2.381	-2.3827	2.268
133.406	2.27	2.383	-2.3847	2.27
133.515	2.271	2.385	-2.3867	2.271
133.624	2.273	2.387	-2.3887	2.273
133.735	2.275	2.389	-2.39	2.275
133.843	2.277	2.391	-2.392	2.277
133.954	2.278	2.393	-2.394	2.278
134.063	2.28	2.395	-2.396	2.28
134.174	2.281	2.396	-2.397	2.281
134.284	2.283	2.398	-2.3994	2.283
134.394	2.284	2.4	-2.4014	2.284
134.499	2.286	2.402	-2.4034	2.286
134.609	2.288	2.403	-2.4044	2.288
134.719	2.289	2.405	-2.4064	2.289
134.825	2.29	2.407	-2.4088	2.29
134.935	2.292	2.409	-2.4106	2.292
135.047	2.294	2.41	-2.4117	2.294
135.158	2.296	2.412	-2.4137	2.296
135.266	2.297	2.415	-2.416	2.297
135.371	2.299	2.417	-2.418	2.299
135.481	2.301	2.418	-2.419	2.301
135.593	2.303	2.42	-2.421	2.303
135.701	2.304	2.422	-2.423	2.304
135.81	2.306	2.424	-2.4253	2.306
135.917	2.308	2.425	-2.4264	2.308
136.033	2.31	2.427	-2.4285	2.31
136.138	2.311	2.429	-2.4304	2.311
136.247	2.313	2.431	-2.4326	2.313
136.358	2.314	2.432	-2.4336	2.314
136.468	2.317	2.434	-2.4356	2.317
136.578	2.318	2.436	-2.4376	2.318
136.683	2.32	2.438	-2.4396	2.32
136.794	2.322	2.44	-2.441	2.322
136.903	2.325	2.442	-2.443	2.325
137.009	2.326	2.444	-2.445	2.326
137.12	2.329	2.446	-2.4471	2.329
137.232	2.331	2.447	-2.448	2.331
137.34	2.334	2.449	-2.4503	2.334
137.448	2.335	2.451	-2.4523	2.335
137.556	2.337	2.453	-2.4543	2.337
137.665	2.34	2.454	-2.4553	2.34
137.776	2.342	2.456	-2.4573	2.342
137.887	2.343	2.458	-2.4596	2.343
137.992	2.346	2.46	-2.4617	2.346
138.106	2.348	2.461	-2.4627	2.348
138.216	2.35	2.463	-2.4646	2.35
138.324	2.351	2.466	-2.467	2.351
138.429	2.353	2.468	-2.4689	2.353
138.54	2.356	2.469	-2.4699	2.356
138.652	2.358	2.471	-2.4719	2.358
138.762	2.358	2.473	-2.4739	2.358
138.867	2.36	2.475	-2.4763	2.36
138.979	2.362	2.476	-2.4773	2.362
139.087	2.365	2.478	-2.4793	2.365
139.193	2.366	2.48	-2.4813	2.366
139.304	2.368	2.482	-2.4836	2.368
139.416	2.37	2.483	-2.4847	2.37
139.524	2.372	2.485	-2.4866	2.372
139.633	2.373	2.487	-2.4886	2.373
139.739	2.375	2.489	-2.4906	2.375
139.849	2.376	2.491	-2.4919	2.376
139.96	2.378	2.493	-2.4939	2.378
140.071	2.379	2.495	-2.4959	2.379
140.177	2.381	2.497	-2.4979	2.381
140.291	2.383	2.498	-2.4989	2.383
140.394	2.385	2.5	-2.5013	2.385
140.508	2.386	2.502	-2.5032	2.386
140.613	2.387	2.504	-2.5053	2.387
140.724	2.39	2.505	-2.5063	2.39
140.837	2.392	2.507	-2.5085	2.392
140.94	2.393	2.509	-2.5107	2.393
141.051	2.394	2.511	-2.5126	2.394
141.162	2.397	2.512	-2.5136	2.397
141.273	2.399	2.514	-2.5156	2.399
141.383	2.4	2.517	-2.5179	2.4
141.488	2.401	2.519	-2.52	2.401
141.6	2.403	2.52	-2.5209	2.403
141.708	2.406	2.522	-2.523	2.406
141.818	2.407	2.524	-2.5252	2.407
141.923	2.409	2.526	-2.5272	2.409
142.037	2.41	2.527	-2.5282	2.41
142.145	2.412	2.529	-2.5302	2.412
142.253	2.413	2.531	-2.5322	2.413
142.362	2.415	2.533	-2.5346	2.415
142.469	2.417	2.534	-2.5356	2.417
142.578	2.418	2.536	-2.5377	2.418
142.69	2.419	2.538	-2.5396	2.419
142.797	2.42	2.54	-2.5415	2.42
142.908	2.422	2.542	-2.5429	2.422
143.015	2.423	2.544	-2.5449	2.423
143.125	2.424	2.545	-2.5468	2.424
143.233	2.425	2.548	-2.5489	2.425
143.347	2.426	2.549	-2.5502	2.426
143.455	2.427	2.551	-2.5522	2.427
143.561	2.428	2.553	-2.5542	2.428
143.671	2.429	2.555	-2.5561	2.429
143.783	2.43	2.556	-2.5572	2.43
143.891	2.431	2.558	-2.5595	2.431
144	2.432	2.56	-2.5616	2.432
144.108	2.433	2.562	-2.5636	2.433
144.222	2.434	2.563	-2.5646	2.434
144.33	2.435	2.565	-2.5666	2.435
144.438	2.435	2.568	-2.5689	2.435
144.544	2.436	2.57	-2.5709	2.436
144.658	2.437	2.571	-2.5718	2.437
144.762	2.437	2.573	-2.5738	2.437
144.876	2.437	2.575	-2.5762	2.437
144.981	2.437	2.577	-2.5783	2.437
145.092	2.438	2.578	-2.5792	2.438
145.205	2.438	2.58	-2.5812	2.438
145.308	2.438	2.582	-2.5832	2.438
145.419	2.439	2.584	-2.5855	2.439
145.53	2.439	2.585	-2.5865	2.439
145.638	2.44	2.587	-2.5885	2.44
145.75	2.44	2.589	-2.5905	2.44
145.854	2.441	2.591	-2.5925	2.441
145.966	2.442	2.593	-2.5939	2.442
146.075	2.443	2.595	-2.5959	2.443
146.186	2.444	2.597	-2.5979	2.444
146.291	2.445	2.599	-2.5998	2.445
146.405	2.446	2.6	-2.6008	2.446
146.513	2.446	2.602	-2.6031	2.446
146.621	2.447	2.604	-2.6051	2.447
146.73	2.448	2.606	-2.6071	2.448
146.842	2.449	2.607	-2.6081	2.449
146.952	2.45	2.609	-2.6105	2.45
147.06	2.451	2.611	-2.6125	2.451
147.165	2.452	2.613	-2.6145	2.452
147.276	2.453	2.614	-2.6155	2.453
147.389	2.455	2.616	-2.6175	2.455
147.492	2.455	2.619	-2.6198	2.455
147.603	2.457	2.62	-2.6218	2.457
147.71	2.458	2.622	-2.6228	2.458
147.822	2.46	2.623	-2.6247	2.46
147.935	2.46	2.626	-2.6271	2.46
148.038	2.462	2.628	-2.6291	2.462
148.15	2.463	2.629	-2.6301	2.463
148.261	2.464	2.631	-2.6322	2.464
148.369	2.465	2.633	-2.6342	2.465
148.477	2.466	2.635	-2.6365	2.466
148.584	2.467	2.636	-2.6375	2.467
148.698	2.469	2.638	-2.6395	2.469
148.807	2.47	2.64	-2.6415	2.47
148.912	2.471	2.643	-2.6438	2.471
149.026	2.472	2.643	-2.6447	2.472
149.13	2.474	2.646	-2.6468	2.474
149.241	2.475	2.648	-2.6488	2.475
149.35	2.476	2.65	-2.6508	2.476
149.461	2.477	2.651	-2.6521	2.477
149.571	2.479	2.653	-2.6541	2.479
149.682	2.479	2.655	-2.6561	2.479
149.786	2.481	2.657	-2.6581	2.481
149.897	2.483	2.658	-2.6592	2.483
150.009	2.484	2.66	-2.6614	2.484
150.119	2.485	2.662	-2.6634	2.485
150.224	2.486	2.664	-2.6654	2.486
150.336	2.488	2.665	-2.6664	2.488
150.444	2.489	2.667	-2.6684	2.489
150.55	2.49	2.67	-2.6708	2.49
150.661	2.491	2.671	-2.6727	2.491
150.774	2.492	2.673	-2.6738	2.492
150.882	2.493	2.675	-2.6758	2.493
150.99	2.494	2.677	-2.678	2.494
151.096	2.495	2.679	-2.68	2.495
151.207	2.496	2.68	-2.6811	2.496
151.32	2.497	2.682	-2.683	2.497
151.428	2.497	2.684	-2.6855	2.497
151.533	2.498	2.686	-2.6874	2.498
151.647	2.499	2.687	-2.6884	2.499
151.757	2.5	2.689	-2.6905	2.5
151.861	2.501	2.691	-2.6924	2.501
151.972	2.502	2.693	-2.6948	2.502
152.083	2.503	2.694	-2.6957	2.503
152.191	2.504	2.696	-2.6977	2.504
152.304	2.505	2.698	-2.6997	2.505
152.41	2.506	2.701	-2.702	2.506
152.519	2.507	2.702	-2.7031	2.507
152.63	2.507	2.704	-2.7051	2.507
152.738	2.508	2.706	-2.7071	2.508
152.846	2.509	2.708	-2.7091	2.509
152.958	2.51	2.709	-2.71	2.51
153.066	2.51	2.711	-2.7124	2.51
153.174	2.511	2.713	-2.7145	2.511
153.28	2.512	2.715	-2.7164	2.512
153.391	2.513	2.716	-2.7174	2.513
153.504	2.513	2.718	-2.7197	2.513
153.612	2.514	2.72	-2.7217	2.514
153.717	2.515	2.722	-2.7237	2.515
153.829	2.516	2.723	-2.7247	2.516
153.94	2.517	2.725	-2.7267	2.517
154.05	2.518	2.728	-2.7291	2.518
154.155	2.519	2.73	-2.731	2.519
154.266	2.52	2.731	-2.7321	2.52
154.375	2.521	2.733	-2.734	2.521
154.481	2.521	2.735	-2.7363	2.521
154.592	2.522	2.737	-2.7384	2.522
154.704	2.523	2.738	-2.7394	2.523
154.809	2.524	2.74	-2.7413	2.524
154.922	2.524	2.742	-2.7434	2.524
155.027	2.525	2.744	-2.7457	2.525
155.137	2.526	2.745	-2.7467	2.526
155.246	2.527	2.747	-2.7487	2.527
155.357	2.527	2.749	-2.7507	2.527
155.466	2.528	2.752	-2.753	2.528
155.573	2.528	2.753	-2.7539	2.528
155.689	2.529	2.755	-2.756	2.529
155.794	2.529	2.757	-2.758	2.529
155.901	2.53	2.759	-2.76	2.53
156.012	2.531	2.76	-2.761	2.531
156.125	2.531	2.762	-2.7633	2.531
156.235	2.531	2.764	-2.7653	2.531
156.34	2.532	2.766	-2.7673	2.532
156.451	2.536	2.767	-2.7684	2.536
156.559	2.54	2.769	-2.7707	2.54
156.665	2.543	2.771	-2.7727	2.543
156.776	2.545	2.773	-2.7746	2.545
156.887	2.549	2.774	-2.7756	2.549
156.998	2.552	2.777	-2.778	2.552
157.106	2.556	2.779	-2.7799	2.556
157.211	2.558	2.781	-2.782	2.558
157.321	2.561	2.782	-2.7831	2.561
157.432	2.565	2.784	-2.785	2.565
157.543	2.568	2.786	-2.7873	2.568
157.649	2.57	2.788	-2.7894	2.57
157.763	2.573	2.789	-2.7903	2.573
157.866	2.576	2.791	-2.7923	2.576
157.978	2.58	2.793	-2.7943	2.58
158.087	2.581	2.795	-2.7967	2.581
158.196	2.584	2.796	-2.7976	2.584
158.309	2.588	2.798	-2.7996	2.588
158.412	2.591	2.8	-2.8016	2.591
158.523	2.593	2.803	-2.804	2.593
158.634	2.595	2.804	-2.805	2.595
158.745	2.598	2.806	-2.807	2.598
158.855	2.601	2.808	-2.809	2.601
158.958	2.603	2.81	-2.811	2.603
159.073	2.605	2.811	-2.8123	2.605
159.181	2.608	2.813	-2.8143	2.608
159.288	2.61	2.815	-2.8163	2.61
159.396	2.611	2.817	-2.8182	2.611
159.51	2.613	2.818	-2.8191	2.613
159.618	2.615	2.82	-2.8216	2.615
159.726	2.616	2.822	-2.8236	2.616
159.832	2.617	2.824	-2.8256	2.617
159.947	2.619	2.825	-2.8266	2.619
160.055	2.62	2.827	-2.8286	2.62
160.163	2.622	2.83	-2.8309	2.622
160.271	2.623	2.832	-2.8329	2.623
160.382	2.625	2.833	-2.8339	2.625
160.492	2.627	2.835	-2.8359	2.627
160.602	2.629	2.837	-2.8383	2.629
160.707	2.629	2.839	-2.8403	2.629
160.818	2.631	2.84	-2.8413	2.631
160.927	2.633	2.842	-2.8432	2.633
161.038	2.635	2.844	-2.8452	2.635
161.143	2.636	2.846	-2.8476	2.636
161.255	2.638	2.847	-2.8486	2.638
161.363	2.64	2.849	-2.8506	2.64
161.474	2.642	2.851	-2.8526	2.642
161.579	2.643	2.853	-2.8545	2.643
161.693	2.644	2.855	-2.8559	2.644
161.801	2.646	2.857	-2.8579	2.646
161.907	2.648	2.859	-2.8599	2.648
162.016	2.649	2.861	-2.8619	2.649
162.13	2.651	2.862	-2.8629	2.651
162.235	2.653	2.864	-2.8653	2.653
162.346	2.654	2.866	-2.8673	2.654
162.455	2.655	2.868	-2.8693	2.655
162.566	2.657	2.869	-2.8702	2.657
162.676	2.659	2.871	-2.8725	2.659
162.786	2.66	2.873	-2.8746	2.66
162.891	2.661	2.875	-2.8766	2.661
163.001	2.663	2.876	-2.8775	2.663
163.111	2.665	2.878	-2.8796	2.665
163.217	2.666	2.881	-2.8819	2.666
163.328	2.667	2.883	-2.8839	2.667
163.44	2.669	2.884	-2.8849	2.669
163.548	2.671	2.886	-2.8869	2.671
163.654	2.673	2.888	-2.8892	2.673
163.765	2.674	2.89	-2.8912	2.674
163.877	2.676	2.891	-2.8923	2.676
163.984	2.678	2.893	-2.8942	2.678
164.093	2.68	2.895	-2.8962	2.68
164.201	2.681	2.897	-2.8986	2.681
164.314	2.683	2.898	-2.8995	2.683
164.422	2.684	2.9	-2.9016	2.684
164.53	2.686	2.902	-2.9036	2.686
164.639	2.687	2.905	-2.9058	2.687
164.746	2.689	2.906	-2.9069	2.689
164.855	2.691	2.908	-2.9088	2.691
164.967	2.694	2.91	-2.9108	2.694
165.073	2.694	2.912	-2.9128	2.694
165.187	2.696	2.913	-2.9142	2.696
165.297	2.698	2.915	-2.9162	2.698
165.407	2.7	2.917	-2.9182	2.7
165.512	2.701	2.919	-2.9202	2.701
165.623	2.703	2.92	-2.9211	2.703
165.731	2.705	2.922	-2.9236	2.705
165.844	2.707	2.924	-2.9255	2.707
165.95	2.708	2.926	-2.9275	2.708
166.056	2.71	2.927	-2.9284	2.71
166.17	2.711	2.93	-2.9308	2.711
166.278	2.713	2.932	-2.9328	2.713
166.386	2.714	2.934	-2.9348	2.714
166.493	2.716	2.935	-2.9358	2.716
166.602	2.718	2.937	-2.9382	2.718
166.716	2.719	2.939	-2.9402	2.719
166.822	2.72	2.941	-2.9422	2.72
166.936	2.722	2.942	-2.9432	2.722
167.039	2.724	2.944	-2.9452	2.724
167.151	2.726	2.946	-2.9472	2.726
167.26	2.727	2.948	-2.9494	2.727
167.372	2.729	2.949	-2.9505	2.729
167.482	2.731	2.951	-2.9525	2.731
167.592	2.733	2.953	-2.9544	2.733
167.697	2.734	2.956	-2.9568	2.734
167.808	2.736	2.957	-2.9579	2.736
167.916	2.738	2.959	-2.9599	2.738
168.028	2.74	2.961	-2.9619	2.74
168.132	2.741	2.963	-2.9638	2.741
168.244	2.743	2.964	-2.9651	2.743
168.353	2.744	2.966	-2.9671	2.744
168.459	2.747	2.968	-2.969	2.747
168.57	2.748	2.97	-2.9711	2.748
168.684	2.75	2.971	-2.9721	2.75
168.787	2.752	2.973	-2.9745	2.752
168.898	2.755	2.975	-2.9765	2.755
169.006	2.756	2.977	-2.9784	2.756
169.12	2.759	2.978	-2.9795	2.759
169.23	2.761	2.98	-2.9817	2.761
169.333	2.764	2.983	-2.9838	2.764
169.442	2.765	2.985	-2.9858	2.765
169.553	2.767	2.985	-2.9867	2.767
169.666	2.77	2.987	-2.9887	2.77
169.776	2.772	2.99	-2.9911	2.772
169.881	2.773	2.992	-2.9931	2.773
169.992	2.776	2.993	-2.9941	2.776
170.1	2.778	2.995	-2.9961	2.778
170.207	2.78	2.997	-2.9985	2.78
170.319	2.781	2.999	-3.0005	2.781
170.428	2.783	3	-3.0015	2.783
170.539	2.786	3.002	-3.0034	2.786
170.647	2.788	3.004	-3.0054	2.788
170.752	2.788	3.007	-3.0078	2.788
170.862	2.79	3.007	-3.0087	2.79
170.971	2.792	3.01	-3.0108	2.792
171.082	2.795	3.012	-3.0128	2.795
171.189	2.796	3.013	-3.0147	2.796
171.3	2.798	3.015	-3.0161	2.798
171.412	2.8	3.017	-3.0181	2.8
171.52	2.802	3.019	-3.0201	2.802
171.626	2.803	3.021	-3.0221	2.803
171.737	2.805	3.022	-3.0232	2.805
171.85	2.806	3.024	-3.0254	2.806
171.96	2.808	3.026	-3.0274	2.808
172.065	2.809	3.028	-3.0294	2.809
172.175	2.811	3.029	-3.0304	2.811
172.284	2.813	3.031	-3.0327	2.813
172.396	2.815	3.034	-3.0348	2.815
172.501	2.816	3.035	-3.0367	2.816
172.613	2.817	3.036	-3.0377	2.817
172.721	2.82	3.038	-3.0398	2.82
172.829	2.822	3.041	-3.042	2.822
172.937	2.823	3.043	-3.0441	2.823
173.051	2.824	3.044	-3.045	2.824
173.155	2.827	3.046	-3.047	2.827
173.266	2.829	3.048	-3.0494	2.829
173.375	2.83	3.05	-3.0514	2.83
173.488	2.831	3.051	-3.0524	2.831
173.591	2.833	3.053	-3.0544	2.833
173.705	2.836	3.055	-3.0564	2.836
173.81	2.837	3.057	-3.0587	2.837
173.921	2.839	3.058	-3.0597	2.839
174.034	2.84	3.06	-3.0617	2.84
174.138	2.842	3.062	-3.0636	2.842
174.249	2.843	3.065	-3.0661	2.843
174.36	2.845	3.066	-3.067	2.845
174.468	2.847	3.068	-3.0691	2.847
174.574	2.848	3.07	-3.0711	2.848
174.685	2.849	3.072	-3.073	2.849
174.797	2.85	3.073	-3.0744	2.85
174.905	2.852	3.075	-3.0764	2.852
175.013	2.853	3.077	-3.0784	2.853
175.122	2.854	3.079	-3.0804	2.854
175.235	2.855	3.08	-3.0814	2.855
175.343	2.856	3.082	-3.0837	2.856
175.45	2.857	3.084	-3.0856	2.857
175.558	2.858	3.086	-3.0877	2.858
175.672	2.859	3.087	-3.0886	2.859
175.775	2.86	3.09	-3.091	2.86
175.889	2.861	3.092	-3.093	2.861
175.994	2.862	3.094	-3.095	2.862
176.103	2.863	3.095	-3.096	2.863
176.218	2.864	3.097	-3.098	2.864
176.321	2.865	3.099	-3.1003	2.865
176.431	2.865	3.101	-3.1023	2.865
176.542	2.866	3.102	-3.1033	2.866
176.654	2.867	3.104	-3.1053	2.867
176.764	2.867	3.106	-3.1073	2.867
176.869	2.867	3.108	-3.1097	2.867
176.981	2.867	3.109	-3.1106	2.867
177.089	2.868	3.111	-3.1126	2.868
177.197	2.868	3.113	-3.1147	2.868
177.306	2.868	3.116	-3.117	2.868
177.413	2.869	3.117	-3.1179	2.869
177.525	2.869	3.119	-3.12	2.869
177.636	2.87	3.121	-3.122	2.87
177.742	2.87	3.123	-3.124	2.87
177.856	2.871	3.124	-3.1253	2.871
177.959	2.872	3.126	-3.1273	2.872
178.073	2.873	3.128	-3.1294	2.873
178.178	2.874	3.13	-3.1313	2.874
178.291	2.875	3.131	-3.1324	2.875
178.401	2.876	3.133	-3.1346	2.876
178.506	2.876	3.135	-3.1366	2.876
178.614	2.877	3.137	-3.1386	2.877
178.728	2.878	3.138	-3.1396	2.878
178.836	2.879	3.14	-3.1416	2.879
178.942	2.88	3.143	-3.1439	2.88
179.053	2.881	3.145	-3.1459	2.881
179.163	2.882	3.146	-3.147	2.882
179.272	2.883	3.148	-3.149	2.883
179.383	2.885	3.15	-3.1513	2.885
179.49	2.885	3.152	-3.1533	2.885
179.597	2.887	3.153	-3.1543	2.887
179.711	2.888	3.155	-3.1563	2.888
179.819	2.89	3.157	-3.1586	2.89
179.925	2.89	3.159	-3.1606	2.89
180.039	2.892	3.16	-3.1616	2.892
180.149	2.893	3.162	-3.1636	2.893
180.252	2.894	3.164	-3.1656	2.894
180.364	2.895	3.167	-3.168	2.895
180.475	2.896	3.168	-3.1689	2.896
180.58	2.897	3.17	-3.1709	2.897
180.694	2.899	3.172	-3.1729	2.899
180.799	2.9	3.174	-3.175	2.9
180.91	2.901	3.175	-3.1763	2.901
181.019	2.902	3.177	-3.1783	2.902
181.132	2.904	3.179	-3.1803	2.904
181.235	2.905	3.181	-3.1822	2.905
181.347	2.906	3.182	-3.1833	2.906
181.458	2.907	3.184	-3.1856	2.907
181.565	2.909	3.186	-3.1876	2.909
181.673	2.909	3.188	-3.1896	2.909
181.787	2.911	3.189	-3.1907	2.911
181.895	2.913	3.192	-3.1929	2.913
182.003	2.914	3.194	-3.1949	2.914
182.109	2.915	3.196	-3.1969	2.915
182.223	2.916	3.197	-3.1979	2.916
182.327	2.918	3.199	-3.1998	2.918
182.441	2.919	3.201	-3.2023	2.919
182.545	2.92	3.203	-3.2043	2.92
182.659	2.921	3.204	-3.2053	2.921
182.769	2.922	3.206	-3.2073	2.922
182.879	2.923	3.208	-3.2096	2.923
182.984	2.924	3.21	-3.2115	2.924
183.095	2.925	3.211	-3.2125	2.925
183.201	2.926	3.213	-3.2145	2.926
183.315	2.927	3.215	-3.2165	2.927
183.421	2.927	3.218	-3.219	2.927
183.528	2.928	3.219	-3.2199	2.928
183.642	2.929	3.221	-3.2219	2.929
183.75	2.93	3.223	-3.2239	2.93
183.858	2.931	3.225	-3.2262	2.931
183.965	2.932	3.226	-3.2272	2.932
184.079	2.933	3.228	-3.2292	2.933
184.187	2.934	3.23	-3.2312	2.934
184.295	2.935	3.232	-3.2332	2.935
184.407	2.936	3.233	-3.2342	2.936
184.517	2.937	3.235	-3.2365	2.937
184.623	2.937	3.237	-3.2385	2.937
184.732	2.938	3.239	-3.2405	2.938
184.843	2.939	3.24	-3.2415	2.939
184.953	2.94	3.243	-3.2439	2.94
185.063	2.94	3.245	-3.246	2.94
185.168	2.941	3.247	-3.2479	2.941
185.278	2.942	3.248	-3.2489	2.942
185.388	2.943	3.25	-3.2509	2.943
185.501	2.943	3.252	-3.2531	2.943
185.604	2.944	3.254	-3.2551	2.944
185.716	2.945	3.255	-3.2562	2.945
185.827	2.946	3.257	-3.2582	2.946
185.935	2.947	3.259	-3.2605	2.947
186.043	2.948	3.261	-3.2625	2.948
186.15	2.949	3.262	-3.2635	2.949
186.261	2.95	3.264	-3.2655	2.95
186.373	2.951	3.267	-3.2678	2.951
186.479	2.951	3.269	-3.2698	2.951
186.592	2.952	3.27	-3.2708	2.952
186.702	2.953	3.272	-3.2728	2.953
186.807	2.954	3.274	-3.2748	2.954
186.916	2.954	3.276	-3.2771	2.954
187.027	2.955	3.277	-3.2782	2.955
187.137	2.956	3.279	-3.2801	2.956
187.247	2.957	3.281	-3.282	2.957
187.351	2.957	3.283	-3.2842	2.957
187.462	2.958	3.284	-3.2852	2.958
187.574	2.958	3.286	-3.2875	2.958
187.679	2.959	3.288	-3.2894	2.959
187.791	2.959	3.29	-3.2915	2.959
187.9	2.96	3.291	-3.2924	2.96
188.011	2.961	3.294	-3.2948	2.961
188.119	2.961	3.296	-3.2968	2.961
188.227	2.961	3.298	-3.2989	2.961
188.334	2.961	3.299	-3.2998	2.961
188.446	2.961	3.301	-3.3018	2.961
188.554	2.96	3.303	-3.3042	2.96
188.661	2.96	3.305	-3.3062	2.96
188.772	2.959	3.306	-3.3072	2.959
188.885	2.959	3.308	-3.3091	2.959
188.993	2.958	3.31	-3.3114	2.958
189.098	2.957	3.312	-3.3134	2.957
189.209	2.956	3.313	-3.3144	2.956
189.321	2.956	3.315	-3.3165	2.956
189.431	2.955	3.317	-3.3185	2.955
189.536	2.954	3.32	-3.3208	2.954
189.647	2.953	3.321	-3.3218	2.953
189.756	2.952	3.322	-3.3238	2.952
189.862	2.951	3.324	-3.3258	2.951
189.973	2.949	3.327	-3.3281	2.949
190.085	2.947	3.328	-3.3291	2.947
190.193	2.946	3.33	-3.3311	2.946
190.299	2.943	3.332	-3.3331	2.943
190.408	2.936	3.334	-3.3351	2.936
190.518	2.923	3.335	-3.3364	2.923
190.627	2.916	3.337	-3.3384	2.916
190.738	2.895	3.339	-3.3405	2.895
190.847	2.877	3.341	-3.3425	2.877
190.954	2.861	3.342	-3.3435	2.861
191.07	2.854	3.344	-3.3457	2.854
191.175	2.839	3.346	-3.3477	2.839
191.284	2.827	3.348	-3.3497	2.827
191.393	2.815	3.349	-3.3507	2.815
191.505	2.809	3.352	-3.3528	2.809
191.615	2.791	3.354	-3.3551	2.791
191.721	2.778	3.356	-3.3571	2.778
191.832	2.76	3.357	-3.358	2.76
191.94	2.739	3.359	-3.3601	2.739
192.046	2.729	3.361	-3.3624	2.729
192.157	2.708	3.363	-3.3644	2.708
192.269	2.69	3.364	-3.3654	2.69
192.377	2.673	3.366	-3.3674	2.673
192.486	2.664	3.368	-3.3693	2.664
192.594	2.65	3.37	-3.3717	2.65
192.707	2.637	3.371	-3.3727	2.637
192.815	2.625	3.373	-3.3747	2.625
192.923	2.619	3.375	-3.3767	2.619
193.029	2.606	3.378	-3.3791	2.606
193.143	2.595	3.379	-3.3801	2.595
193.253	2.582	3.381	-3.3821	2.582
193.36	2.577	3.383	-3.3841	2.577
193.466	2.567	3.385	-3.3861	2.567
193.577	2.556	3.386	-3.3873	2.556
193.69	2.548	3.388	-3.3893	2.548
193.793	2.543	3.39	-3.3913	2.543
193.904	2.536	3.392	-3.3934	2.536
194.015	2.531	3.393	-3.3944	2.531
194.126	2.531	3.395	-3.3968	2.531
194.236	2.53	3.397	-3.3987	2.53
194.341	2.53	3.399	-3.4008	2.53
194.449	2.529	3.4	-3.4017	2.529
194.563	2.529	3.403	-3.404	2.529
194.671	2.528	3.405	-3.4059	2.528
194.776	2.527	3.407	-3.408	2.527
194.885	2.526	3.408	-3.409	2.526
194.999	2.526	3.41	-3.411	2.526
195.107	2.526	3.412	-3.4134	2.526
195.215	2.525	3.414	-3.4154	2.525
195.322	2.524	3.415	-3.4164	2.524
195.434	2.523	3.417	-3.4183	2.523
195.543	2.522	3.419	-3.4204	2.522
195.652	2.521	3.421	-3.4227	2.521
195.765	2.519	3.422	-3.4236	2.519
195.868	2.518	3.424	-3.4257	2.518
195.982	2.517	3.426	-3.4276	2.517
196.087	2.516	3.429	-3.43	2.516
196.198	2.513	3.43	-3.431	2.513
196.311	2.513	3.432	-3.433	2.513
196.419	2.506	3.434	-3.435	2.506
196.523	2.505	3.436	-3.437	2.505
196.637	2.495	3.437	-3.4383	2.495
196.744	2.493	3.439	-3.4403	2.493
196.857	2.488	3.441	-3.4423	2.488
196.962	2.486	3.443	-3.4443	2.486
197.074	2.484	3.444	-3.4456	2.484
197.182	2.476	3.446	-3.4477	2.476
197.29	2.467	3.448	-3.4497	2.467
197.397	2.465	3.45	-3.4516	2.465
197.511	2.457	3.451	-3.4527	2.457
197.619	2.452	3.454	-3.455	2.452
197.724	2.447	3.456	-3.457	2.447
197.836	2.442	3.458	-3.459	2.442
197.943	2.432	3.459	-3.46	2.432
198.052	2.431	3.461	-3.4623	2.431
198.166	2.424	3.463	-3.4643	2.424
198.271	2.422	3.465	-3.4663	2.422
198.382	2.418	3.466	-3.4673	2.418
198.489	2.41	3.468	-3.4692	2.41
198.603	2.409	3.47	-3.4713	2.409
198.708	2.402	3.472	-3.4736	2.402
198.821	2.397	3.473	-3.4746	2.397
198.929	2.394	3.475	-3.4767	2.394
199.035	2.39	3.477	-3.4787	2.39
199.146	2.385	3.48	-3.4809	2.385
199.258	2.381	3.481	-3.4819	2.381
199.366	2.379	3.483	-3.4839	2.379
199.474	2.374	3.485	-3.4859	2.374
199.583	2.366	3.487	-3.4883	2.366
199.69	2.362	3.488	-3.4893	2.362
199.802	2.361	3.49	-3.4914	2.361
199.913	2.354	3.492	-3.4933	2.354
200.019	2.348	3.494	-3.4953	2.348
200.133	2.346	3.495	-3.4965	2.346
200.236	2.338	3.497	-3.4985	2.338
200.347	2.334	3.499	-3.5006	2.334
200.454	2.33	3.501	-3.5026	2.33
200.566	2.326	3.502	-3.5036	2.326
200.679	2.317	3.505	-3.506	2.317
200.787	2.309	3.507	-3.5079	2.309
200.892	2.309	3.509	-3.5099	2.309
201.003	2.305	3.51	-3.511	2.305
201.112	2.299	3.512	-3.5129	2.299
201.225	2.296	3.514	-3.5153	2.296
201.331	2.286	3.516	-3.5172	2.286
201.44	2.279	3.517	-3.5183	2.279
201.546	2.278	3.519	-3.5202	2.278
201.655	2.275	3.521	-3.5226	2.275
201.766	2.269	3.523	-3.5245	2.269
201.879	2.263	3.524	-3.5256	2.263
201.987	2.26	3.526	-3.5275	2.26
202.096	2.256	3.528	-3.5296	2.256
202.202	2.253	3.531	-3.5319	2.253
202.313	2.248	3.532	-3.5329	2.248
202.426	2.244	3.534	-3.5349	2.244
202.532	2.243	3.536	-3.537	2.243
202.639	2.239	3.538	-3.5392	2.239
202.753	2.237	3.539	-3.5402	2.237
202.862	2.234	3.541	-3.5422	2.234
202.972	2.234	3.543	-3.5442	2.234
203.077	2.231	3.545	-3.5463	2.231
203.188	2.228	3.546	-3.5475	2.228
203.297	2.226	3.548	-3.5496	2.226
203.41	2.223	3.55	-3.5516	2.223
203.514	2.22	3.552	-3.5536	2.22
203.625	2.22	3.553	-3.5545	2.22
203.736	2.218	3.556	-3.5569	2.218
203.843	2.216	3.558	-3.5589	2.216
203.951	2.214	3.56	-3.5609	2.214
204.065	2.211	3.561	-3.5619	2.211
204.168	2.209	3.563	-3.5643	2.209
204.279	2.208	3.565	-3.5662	2.208
204.388	2.207	3.567	-3.5682	2.207
204.495	2.205	3.568	-3.5692	2.205
204.61	2.202	3.57	-3.5712	2.202
204.718	2.2	3.572	-3.5735	2.2
204.823	2.199	3.574	-3.5755	2.199
204.934	2.195	3.575	-3.5765	2.195
205.047	2.195	3.577	-3.5785	2.195
205.157	2.194	3.579	-3.5804	2.194
205.262	2.191	3.582	-3.5828	2.191
205.373	2.189	3.583	-3.5839	2.189
205.481	2.188	3.585	-3.5859	2.188
205.593	2.186	3.587	-3.5878	2.186
205.7	2.184	3.589	-3.5902	2.184
205.809	2.181	3.59	-3.5912	2.181
205.918	2.179	3.592	-3.5932	2.179
206.024	2.177	3.594	-3.5952	2.177
206.135	2.176	3.596	-3.5971	2.176
206.249	2.176	3.597	-3.5985	2.176
206.352	2.173	3.599	-3.6005	2.173
206.463	2.171	3.601	-3.6025	2.171
206.57	2.169	3.603	-3.6046	2.169
206.685	2.168	3.604	-3.6055	2.168
206.795	2.166	3.607	-3.6078	2.166
206.9	2.165	3.609	-3.6099	2.165
207.009	2.164	3.611	-3.6119	2.164
207.12	2.162	3.612	-3.6129	2.162
207.23	2.162	3.614	-3.6149	2.162
207.34	2.16	3.616	-3.6171	2.16
207.445	2.158	3.618	-3.6192	2.158
207.556	2.157	3.619	-3.6201	2.157
207.665	2.156	3.621	-3.6221	2.156
207.771	2.155	3.623	-3.6245	2.155
207.881	2.153	3.625	-3.6265	2.153
207.993	2.152	3.626	-3.6276	2.152
208.104	2.152	3.628	-3.6295	2.152
208.212	2.151	3.63	-3.6317	2.151
208.317	2.149	3.632	-3.6337	2.149
208.427	2.148	3.634	-3.6348	2.148
208.538	2.147	3.635	-3.6367	2.147
208.645	2.146	3.638	-3.6388	2.146
208.754	2.145	3.64	-3.6412	2.145
208.863	2.144	3.641	-3.6421	2.144
208.977	2.143	3.643	-3.6441	2.143
209.085	2.141	3.645	-3.6461	2.141
209.193	2.14	3.647	-3.6484	2.14
209.304	2.139	3.648	-3.6494	2.139
209.414	2.138	3.65	-3.6514	2.138
209.524	2.137	3.652	-3.6534	2.137
209.63	2.136	3.654	-3.6554	2.136
209.739	2.136	3.655	-3.6564	2.136
209.851	2.134	3.658	-3.6588	2.134
209.961	2.133	3.66	-3.6608	2.133
210.066	2.132	3.661	-3.6627	2.132
210.178	2.131	3.663	-3.6638	2.131
210.286	2.13	3.665	-3.6662	2.13
210.394	2.129	3.667	-3.6681	2.129
210.502	2.128	3.669	-3.6701	2.128
210.616	2.127	3.67	-3.6711	2.127
210.723	2.126	3.672	-3.6731	2.126
210.831	2.126	3.674	-3.6754	2.126
210.938	2.125	3.676	-3.6774	2.125
211.052	2.124	3.677	-3.6784	2.124
211.162	2.123	3.679	-3.6804	2.123
211.27	2.122	3.681	-3.6828	2.122
211.375	2.121	3.683	-3.6848	2.121
211.486	2.121	3.684	-3.6858	2.121
211.594	2.12	3.686	-3.6878	2.12
211.708	2.12	3.688	-3.6897	2.12
211.813	2.119	3.691	-3.692	2.119
211.921	2.119	3.692	-3.6931	2.119
212.033	2.119	3.694	-3.6951	2.119
212.139	2.118	3.696	-3.697	2.118
212.25	2.118	3.698	-3.6994	2.118
212.362	2.118	3.699	-3.7004	2.118
212.47	2.118	3.701	-3.7024	2.118
212.578	2.117	3.703	-3.7044	2.117
212.686	2.117	3.705	-3.7065	2.117
212.8	2.117	3.706	-3.7077	2.117
212.908	2.116	3.708	-3.7097	2.116
213.015	2.116	3.71	-3.7117	2.116
213.124	2.116	3.713	-3.7138	2.116
213.231	2.115	3.713	-3.7147	2.115
213.34	2.115	3.716	-3.717	2.115
213.454	2.115	3.718	-3.7191	2.115
213.559	2.114	3.72	-3.7211	2.114
213.671	2.114	3.721	-3.7221	2.114
213.782	2.113	3.723	-3.7241	2.113
213.892	2.113	3.725	-3.7263	2.113
213.996	2.113	3.727	-3.7283	2.113
214.107	2.113	3.728	-3.7294	2.113
214.219	2.112	3.73	-3.7313	2.112
214.329	2.112	3.732	-3.7337	2.112
214.434	2.112	3.735	-3.7358	2.112
214.546	2.111	3.735	-3.7367	2.111
214.654	2.111	3.737	-3.7387	2.111
214.763	2.111	3.739	-3.7407	2.111
214.871	2.111	3.742	-3.7431	2.111
214.984	2.11	3.743	-3.7441	2.11
215.092	2.11	3.745	-3.746	2.11
215.2	2.109	3.747	-3.748	2.109
215.306	2.109	3.749	-3.7503	2.109
[truncated: 767 more rows]
