# Supplementary material for: Research on the Mechanical Properties of EPS Lightweight Soil Mixed with Fly Ash
Source: Polymers (Basel). 2024 Dec 18;16(24):3517. doi: 10.3390/polym16243517 (PMC11678610; doi:10.3390/polym16243517)
Supplement: Supplementary file 1 [file polymers-16-03517-s001.zip › polymers-3283519-supplementary-final/raw data/EPS0.5%,curing agent content 25%,replace proportion 30%.xls]

## Sheet: Sheet1
试件批号	1
钢号	1
试验日期	2023/12/15
试验人	XDD
试件形状
尺寸(mm)	39.1
So(mm^2)	1200.73
标距倍率
Lo(mm)	80
引伸计标距	50
Lu(mm)
A(%)	/
断面尺寸
Su(mm^2)
Z(%)	/
Fm(kN)	2.14
Rm(MPa)
FeH(kN)	3.01
ReH(MPa)	1
FeL(kN)	1.65
ReL(MPa)	1
Fp(kN)	1.89
Rp(MPa)	1
Ft(kN)	0.07
Rt(MPa)
E(GPa)	0.02
屈强比	/
强屈比	/
At(%)	/
Agt(%)	9.5
时间(秒)	力(kN)	变形(mm)	位移(mm)	扩展
0	0	0	-0.0247	0
0.109	0	0	-0.0289	0
0.221	0	0	-0.0311	0
0.332	0	0	-0.0365	0
0.44	0	0	-0.0415	0
0.545	0.001	0.003	-0.0468	0.001
0.655	0.002	0.005	-0.0494	0.002
0.766	0.003	0.012	-0.0556	0.003
0.877	0.004	0.017	-0.0609	0.004
0.984	0.006	0.022	-0.066	0.006
1.097	0.007	0.025	-0.0686	0.007
1.2	0.009	0.03	-0.0736	0.009
1.314	0.01	0.035	-0.0794	0.01
1.419	0.011	0.04	-0.0843	0.011
1.53	0.012	0.043	-0.0867	0.012
1.643	0.013	0.047	-0.0915	0.013
1.746	0.015	0.052	-0.0962	0.015
1.857	0.016	0.057	-0.1015	0.016
1.968	0.018	0.06	-0.1039	0.018
2.079	0.02	0.064	-0.1083	0.02
2.189	0.021	0.069	-0.1128	0.021
2.294	0.022	0.074	-0.1181	0.022
2.406	0.024	0.076	-0.1202	0.024
2.514	0.025	0.081	-0.1246	0.025
2.622	0.027	0.085	-0.1289	0.027
2.73	0.028	0.089	-0.1331	0.028
2.844	0.03	0.092	-0.1358	0.03
2.952	0.031	0.096	-0.14	0.031
3.059	0.032	0.1	-0.1441	0.032
3.168	0.033	0.104	-0.1482	0.033
3.275	0.035	0.106	-0.15	0.035
3.384	0.037	0.111	-0.1546	0.037
3.498	0.038	0.115	-0.1586	0.038
3.603	0.04	0.118	-0.1624	0.04
3.714	0.041	0.12	-0.1643	0.041
3.821	0.043	0.124	-0.1681	0.043
3.931	0.044	0.129	-0.1727	0.044
4.039	0.045	0.132	-0.1762	0.045
4.153	0.047	0.134	-0.1781	0.047
4.261	0.048	0.138	-0.1818	0.048
4.367	0.05	0.142	-0.1859	0.05
4.478	0.051	0.146	-0.1896	0.051
4.59	0.051	0.147	-0.1913	0.051
4.698	0.051	0.151	-0.1948	0.051
4.806	0.052	0.155	-0.1988	0.052
4.914	0.052	0.158	-0.2022	0.052
5.023	0.053	0.16	-0.2038	0.053
5.134	0.053	0.163	-0.2072	0.053
5.245	0.053	0.167	-0.2106	0.053
5.351	0.054	0.171	-0.2145	0.054
5.465	0.055	0.172	-0.2161	0.055
5.568	0.055	0.175	-0.2194	0.055
5.682	0.056	0.179	-0.2225	0.056
5.787	0.056	0.182	-0.2259	0.056
5.898	0.057	0.184	-0.228	0.057
6.011	0.058	0.187	-0.2311	0.058
6.115	0.058	0.19	-0.2342	0.058
6.223	0.059	0.193	-0.2374	0.059
6.337	0.059	0.195	-0.2394	0.059
6.445	0.06	0.198	-0.2424	0.06
6.551	0.06	0.201	-0.2455	0.06
6.662	0.061	0.204	-0.2485	0.061
6.774	0.061	0.206	-0.25	0.061
6.882	0.062	0.209	-0.2535	0.062
6.99	0.062	0.212	-0.2564	0.062
7.097	0.063	0.215	-0.2593	0.063
7.211	0.063	0.217	-0.2608	0.063
7.319	0.064	0.22	-0.2637	0.064
7.427	0.064	0.223	-0.2669	0.064
7.536	0.065	0.226	-0.2698	0.065
7.643	0.065	0.227	-0.2713	0.065
7.752	0.066	0.23	-0.274	0.066
7.866	0.066	0.233	-0.2768	0.066
7.971	0.067	0.236	-0.2801	0.067
8.082	0.068	0.238	-0.2816	0.068
8.189	0.068	0.24	-0.2843	0.068
8.303	0.069	0.243	-0.287	0.069
8.408	0.069	0.246	-0.2902	0.069
8.519	0.07	0.248	-0.2915	0.07
8.628	0.071	0.25	-0.2942	0.071
8.741	0.071	0.253	-0.2969	0.071
8.844	0.072	0.256	-0.2999	0.072
8.956	0.073	0.257	-0.3013	0.073
9.067	0.074	0.26	-0.3039	0.074
9.174	0.075	0.262	-0.3065	0.075
9.282	0.076	0.265	-0.3091	0.076
9.396	0.077	0.266	-0.3104	0.077
9.504	0.077	0.269	-0.3133	0.077
9.612	0.078	0.272	-0.3159	0.078
9.718	0.078	0.274	-0.3184	0.078
9.832	0.079	0.276	-0.3197	0.079
9.936	0.08	0.279	-0.3227	0.08
10.05	0.08	0.281	-0.3252	0.08
10.156	0.081	0.284	-0.3277	0.081
10.267	0.082	0.285	-0.3289	0.082
10.373	0.083	0.288	-0.3319	0.083
10.487	0.083	0.29	-0.3343	0.083
10.592	0.084	0.293	-0.3367	0.084
10.703	0.084	0.294	-0.338	0.084
10.812	0.085	0.296	-0.3405	0.085
10.925	0.085	0.299	-0.3432	0.085
11.03	0.085	0.302	-0.3457	0.085
11.141	0.086	0.303	-0.3469	0.086
11.251	0.086	0.305	-0.3494	0.086
11.359	0.086	0.308	-0.3517	0.086
11.467	0.087	0.31	-0.3545	0.087
11.581	0.087	0.312	-0.3557	0.087
11.689	0.087	0.314	-0.358	0.087
11.797	0.087	0.316	-0.3604	0.087
11.903	0.088	0.319	-0.3632	0.088
12.017	0.088	0.32	-0.3643	0.088
12.122	0.088	0.323	-0.3666	0.088
12.233	0.088	0.325	-0.3689	0.088
12.339	0.088	0.327	-0.3712	0.088
12.453	0.089	0.329	-0.3728	0.089
12.563	0.089	0.331	-0.3751	0.089
12.673	0.089	0.333	-0.3774	0.089
12.778	0.09	0.336	-0.3797	0.09
12.889	0.09	0.337	-0.3809	0.09
12.997	0.09	0.339	-0.3835	0.09
13.11	0.09	0.342	-0.3858	0.09
13.214	0.091	0.344	-0.3881	0.091
13.326	0.091	0.345	-0.3892	0.091
13.434	0.091	0.348	-0.3919	0.091
13.54	0.091	0.35	-0.3941	0.091
13.651	0.091	0.352	-0.3964	0.091
13.765	0.091	0.353	-0.3974	0.091
13.868	0.092	0.356	-0.3998	0.092
13.982	0.092	0.358	-0.4023	0.092
14.088	0.092	0.361	-0.4046	0.092
14.197	0.092	0.362	-0.4057	0.092
14.31	0.092	0.364	-0.4079	0.092
14.418	0.093	0.366	-0.4101	0.093
14.524	0.093	0.369	-0.4127	0.093
14.638	0.093	0.37	-0.4137	0.093
14.748	0.093	0.372	-0.416	0.093
14.853	0.093	0.374	-0.4182	0.093
14.96	0.094	0.377	-0.4207	0.094
15.071	0.094	0.378	-0.4217	0.094
15.184	0.095	0.38	-0.424	0.095
15.294	0.095	0.382	-0.4261	0.095
15.399	0.095	0.384	-0.4284	0.095
15.51	0.096	0.386	-0.4297	0.096
15.618	0.096	0.388	-0.4319	0.096
15.724	0.097	0.39	-0.4341	0.097
15.835	0.097	0.392	-0.4363	0.097
15.943	0.098	0.393	-0.4374	0.098
16.057	0.099	0.396	-0.4398	0.099
16.165	0.099	0.398	-0.442	0.099
16.27	0.1	0.4	-0.4443	0.1
16.38	0.101	0.401	-0.4452	0.101
16.491	0.101	0.404	-0.4477	0.101
16.602	0.102	0.406	-0.45	0.102
16.708	0.102	0.408	-0.452	0.102
16.822	0.103	0.409	-0.4531	0.103
16.925	0.104	0.411	-0.4552	0.104
17.037	0.104	0.414	-0.4577	0.104
17.146	0.104	0.416	-0.4598	0.104
17.255	0.105	0.417	-0.4609	0.105
17.362	0.105	0.419	-0.463	0.105
17.472	0.106	0.421	-0.4654	0.106
17.583	0.106	0.423	-0.4675	0.106
17.694	0.107	0.425	-0.4686	0.107
17.802	0.107	0.427	-0.4708	0.107
17.908	0.108	0.429	-0.4728	0.108
18.018	0.108	0.431	-0.4752	0.108
18.13	0.109	0.432	-0.4763	0.109
18.239	0.109	0.434	-0.4784	0.109
18.349	0.11	0.436	-0.4805	0.11
18.454	0.111	0.439	-0.4826	0.111
18.564	0.112	0.44	-0.4839	0.112
18.675	0.112	0.442	-0.486	0.112
18.786	0.113	0.444	-0.4881	0.113
18.892	0.114	0.446	-0.4902	0.114
19.006	0.114	0.448	-0.4916	0.114
19.109	0.115	0.45	-0.4937	0.115
19.219	0.116	0.452	-0.4958	0.116
19.328	0.116	0.454	-0.4979	0.116
19.439	0.117	0.455	-0.4989	0.117
19.552	0.117	0.457	-0.5013	0.117
19.655	0.118	0.459	-0.5035	0.118
19.766	0.118	0.462	-0.5055	0.118
19.877	0.119	0.462	-0.5064	0.119
19.988	0.119	0.464	-0.5085	0.119
20.092	0.12	0.467	-0.5111	0.12
20.203	0.12	0.469	-0.5132	0.12
20.314	0.12	0.47	-0.5141	0.12
20.422	0.121	0.472	-0.5162	0.121
20.533	0.121	0.474	-0.5185	0.121
20.638	0.121	0.477	-0.5207	0.121
20.752	0.122	0.478	-0.5217	0.122
20.86	0.122	0.48	-0.5237	0.122
20.968	0.123	0.482	-0.5258	0.123
21.077	0.123	0.484	-0.5281	0.123
21.184	0.124	0.485	-0.5292	0.124
21.293	0.124	0.487	-0.5312	0.124
21.407	0.125	0.489	-0.5332	0.125
21.512	0.125	0.492	-0.5356	0.125
21.623	0.126	0.493	-0.5366	0.126
21.736	0.126	0.495	-0.5388	0.126
21.839	0.127	0.497	-0.5408	0.127
21.95	0.127	0.499	-0.5428	0.127
22.06	0.128	0.5	-0.5438	0.128
22.172	0.128	0.502	-0.5462	0.128
22.281	0.128	0.504	-0.5482	0.128
22.385	0.129	0.506	-0.5503	0.129
22.494	0.129	0.509	-0.5528	0.129
22.608	0.129	0.511	-0.5547	0.129
22.716	0.13	0.512	-0.5557	0.13
22.824	0.13	0.514	-0.5577	0.13
22.931	0.131	0.516	-0.5598	0.131
23.04	0.131	0.518	-0.5622	0.131
23.154	0.132	0.519	-0.5633	0.132
23.26	0.132	0.521	-0.5654	0.132
23.373	0.133	0.523	-0.5674	0.133
23.483	0.134	0.525	-0.5694	0.134
23.622	0.135	0.527	-0.5707	0.135
23.73	0.135	0.529	-0.5727	0.135
23.836	0.136	0.531	-0.5748	0.136
23.947	0.137	0.533	-0.5768	0.137
24.054	0.139	0.534	-0.5778	0.139
24.168	0.139	0.536	-0.5802	0.139
24.276	0.14	0.538	-0.5822	0.14
24.384	0.142	0.54	-0.5843	0.142
24.491	0.143	0.541	-0.5852	0.143
24.605	0.144	0.543	-0.5873	0.144
24.713	0.145	0.546	-0.5896	0.145
24.819	0.146	0.548	-0.5916	0.146
24.933	0.148	0.549	-0.5927	0.148
25.043	0.148	0.551	-0.5947	0.148
25.151	0.15	0.553	-0.5971	0.15
25.256	0.151	0.555	-0.5991	0.151
25.367	0.153	0.556	-0.6001	0.153
25.474	0.153	0.558	-0.6021	0.153
25.588	0.155	0.56	-0.6041	0.155
25.693	0.156	0.562	-0.6065	0.156
25.804	0.158	0.564	-0.6076	0.158
25.913	0.158	0.565	-0.6095	0.158
26.026	0.16	0.567	-0.6115	0.16
26.129	0.161	0.57	-0.6139	0.161
26.241	0.163	0.571	-0.6149	0.163
26.35	0.164	0.573	-0.6169	0.164
26.461	0.165	0.575	-0.6189	0.165
26.566	0.167	0.577	-0.6213	0.167
26.68	0.169	0.578	-0.6223	0.169
26.788	0.17	0.58	-0.6243	0.17
26.896	0.172	0.582	-0.6263	0.172
27.005	0.172	0.584	-0.6284	0.172
27.117	0.174	0.585	-0.6294	0.174
27.227	0.176	0.588	-0.6317	0.176
27.33	0.178	0.59	-0.6337	0.178
27.439	0.179	0.592	-0.6357	0.179
27.553	0.181	0.593	-0.6367	0.181
27.663	0.182	0.595	-0.639	0.182
27.773	0.184	0.597	-0.6411	0.184
27.878	0.185	0.599	-0.643	0.185
27.989	0.186	0.6	-0.6441	0.186
28.097	0.188	0.602	-0.6464	0.188
28.204	0.189	0.604	-0.6484	0.189
28.316	0.19	0.606	-0.6504	0.19
28.425	0.191	0.607	-0.6514	0.191
28.536	0.192	0.609	-0.6534	0.192
28.645	0.194	0.611	-0.6554	0.194
28.753	0.194	0.614	-0.6578	0.194
28.86	0.196	0.615	-0.6588	0.196
28.969	0.197	0.617	-0.6609	0.197
29.083	0.198	0.619	-0.6629	0.198
29.187	0.199	0.621	-0.6652	0.199
29.298	0.2	0.622	-0.6662	0.2
29.406	0.201	0.624	-0.6682	0.201
29.517	0.202	0.626	-0.6701	0.202
29.626	0.203	0.629	-0.6726	0.203
29.737	0.203	0.629	-0.6735	0.203
29.847	0.204	0.632	-0.6756	0.204
29.957	0.204	0.634	-0.6777	0.204
30.062	0.204	0.636	-0.6796	0.204
30.173	0.204	0.637	-0.6806	0.204
30.282	0.205	0.639	-0.6829	0.205
30.394	0.205	0.641	-0.6849	0.205
30.499	0.205	0.643	-0.6869	0.205
30.61	0.206	0.644	-0.688	0.206
30.721	0.206	0.646	-0.6903	0.206
30.829	0.206	0.648	-0.6922	0.206
30.937	0.206	0.65	-0.6943	0.206
31.044	0.207	0.651	-0.6953	0.207
31.153	0.207	0.653	-0.6973	0.207
31.267	0.208	0.656	-0.6997	0.208
31.373	0.208	0.658	-0.7017	0.208
31.486	0.209	0.659	-0.7027	0.209
31.596	0.209	0.661	-0.7046	0.209
31.701	0.21	0.663	-0.707	0.21
31.81	0.21	0.665	-0.709	0.21
31.921	0.211	0.666	-0.71	0.211
32.031	0.212	0.668	-0.712	0.212
32.141	0.212	0.67	-0.714	0.212
32.247	0.213	0.672	-0.7165	0.213
32.358	0.214	0.673	-0.7174	0.214
32.466	0.214	0.675	-0.7194	0.214
32.572	0.214	0.677	-0.7214	0.214
32.683	0.215	0.68	-0.7237	0.215
32.795	0.216	0.681	-0.7246	0.216
32.903	0.216	0.683	-0.7267	0.216
33.009	0.217	0.685	-0.7288	0.217
33.12	0.217	0.687	-0.7308	0.217
33.233	0.218	0.688	-0.7321	0.218
33.341	0.219	0.69	-0.7341	0.219
33.448	0.219	0.692	-0.7361	0.219
33.556	0.22	0.694	-0.7382	0.22
33.67	0.221	0.695	-0.7391	0.221
33.78	0.222	0.697	-0.7414	0.222
33.885	0.222	0.699	-0.7435	0.222
33.994	0.223	0.701	-0.7454	0.223
34.105	0.224	0.702	-0.7464	0.224
34.216	0.225	0.704	-0.7484	0.225
34.326	0.226	0.707	-0.7507	0.226
34.429	0.227	0.709	-0.7527	0.227
34.541	0.228	0.71	-0.7537	0.228
34.65	0.23	0.712	-0.7557	0.23
34.756	0.23	0.714	-0.7581	0.23
34.867	0.232	0.716	-0.76	0.232
34.979	0.233	0.717	-0.7611	0.233
35.087	0.234	0.719	-0.7631	0.234
35.193	0.235	0.721	-0.7651	0.235
35.302	0.237	0.723	-0.7674	0.237
35.412	0.238	0.724	-0.7684	0.238
35.524	0.239	0.726	-0.7705	0.239
35.632	0.24	0.728	-0.7724	0.24
35.741	0.242	0.731	-0.7747	0.242
35.854	0.243	0.732	-0.7757	0.243
35.957	0.244	0.734	-0.7777	0.244
36.071	0.245	0.736	-0.7797	0.245
36.176	0.246	0.738	-0.7818	0.246
36.287	0.248	0.739	-0.7832	0.248
36.4	0.249	0.741	-0.7851	0.249
36.504	0.25	0.743	-0.7872	0.25
36.615	0.251	0.745	-0.7892	0.251
36.726	0.252	0.746	-0.7901	0.252
36.834	0.253	0.749	-0.7925	0.253
36.94	0.254	0.75	-0.7944	0.254
37.051	0.255	0.752	-0.7964	0.255
37.163	0.256	0.753	-0.7975	0.256
37.271	0.257	0.755	-0.7994	0.257
37.379	0.257	0.758	-0.8017	0.257
37.486	0.258	0.76	-0.8037	0.258
37.596	0.259	0.761	-0.8047	0.259
37.707	0.26	0.763	-0.8067	0.26
37.818	0.26	0.765	-0.8091	0.26
37.924	0.261	0.767	-0.8111	0.261
38.038	0.262	0.768	-0.8121	0.262
38.141	0.263	0.77	-0.8141	0.263
38.251	0.263	0.772	-0.8161	0.263
38.36	0.264	0.774	-0.8184	0.264
38.472	0.265	0.775	-0.8194	0.265
38.583	0.266	0.777	-0.8214	0.266
38.693	0.267	0.779	-0.8234	0.267
38.798	0.267	0.782	-0.8258	0.267
38.909	0.268	0.783	-0.8268	0.268
39.02	0.269	0.785	-0.8287	0.269
39.13	0.269	0.787	-0.8308	0.269
39.235	0.27	0.789	-0.8331	0.27
39.346	0.27	0.79	-0.834	0.27
39.454	0.271	0.792	-0.8361	0.271
39.563	0.271	0.794	-0.8381	0.271
39.671	0.271	0.796	-0.8401	0.271
39.785	0.272	0.797	-0.8411	0.272
39.893	0.273	0.799	-0.8435	0.273
40.001	0.273	0.801	-0.8455	0.273
40.107	0.274	0.803	-0.8475	0.274
40.221	0.275	0.804	-0.8484	0.275
40.325	0.276	0.806	-0.8505	0.276
40.439	0.277	0.809	-0.8528	0.277
40.546	0.278	0.811	-0.8547	0.278
40.655	0.279	0.812	-0.8557	0.279
40.768	0.28	0.814	-0.8577	0.28
40.871	0.281	0.816	-0.8601	0.281
40.982	0.282	0.818	-0.862	0.282
41.093	0.284	0.819	-0.8631	0.284
41.204	0.285	0.821	-0.8651	0.285
41.313	0.286	0.823	-0.8674	0.286
41.418	0.287	0.825	-0.8693	0.287
41.526	0.289	0.826	-0.8704	0.289
41.638	0.29	0.828	-0.8723	0.29
41.749	0.291	0.83	-0.8744	0.291
41.854	0.292	0.833	-0.8767	0.292
41.968	0.294	0.834	-0.8777	0.294
42.076	0.295	0.836	-0.8798	0.295
42.184	0.296	0.838	-0.8818	0.296
42.293	0.298	0.84	-0.8838	0.298
42.405	0.299	0.841	-0.8851	0.299
42.515	0.301	0.843	-0.8871	0.301
42.621	0.302	0.845	-0.8891	0.302
42.73	0.303	0.847	-0.8911	0.303
42.841	0.305	0.848	-0.8924	0.305
42.951	0.306	0.85	-0.8944	0.306
43.061	0.307	0.852	-0.8964	0.307
43.166	0.308	0.854	-0.8984	0.308
43.277	0.31	0.855	-0.8994	0.31
43.385	0.312	0.858	-0.9018	0.312
43.498	0.312	0.86	-0.9038	0.312
43.601	0.314	0.862	-0.9058	0.314
43.713	0.315	0.863	-0.9068	0.315
43.824	0.317	0.865	-0.9088	0.317
43.932	0.318	0.867	-0.911	0.318
44.04	0.32	0.869	-0.913	0.32
44.147	0.321	0.87	-0.914	0.321
44.261	0.323	0.872	-0.916	0.323
44.37	0.324	0.874	-0.9183	0.324
44.476	0.326	0.876	-0.9204	0.326
44.589	0.327	0.877	-0.9214	0.327
44.693	0.329	0.879	-0.9234	0.329
44.807	0.33	0.881	-0.9254	0.33
44.912	0.332	0.884	-0.9277	0.332
45.023	0.333	0.885	-0.9286	0.333
45.136	0.335	0.887	-0.9307	0.335
45.239	0.336	0.889	-0.9327	0.336
45.348	0.337	0.891	-0.9351	0.337
45.462	0.339	0.892	-0.936	0.339
45.57	0.341	0.894	-0.9381	0.341
45.681	0.342	0.896	-0.9401	0.342
45.786	0.344	0.898	-0.942	0.344
45.897	0.346	0.899	-0.9433	0.346
46.006	0.348	0.901	-0.9454	0.348
46.12	0.349	0.903	-0.9474	0.349
46.226	0.35	0.905	-0.9493	0.35
46.335	0.353	0.906	-0.9504	0.353
46.444	0.355	0.909	-0.9527	0.355
46.55	0.355	0.911	-0.9547	0.355
46.662	0.357	0.913	-0.9567	0.357
46.769	0.359	0.914	-0.9577	0.359
46.878	0.361	0.916	-0.9597	0.361
46.992	0.362	0.918	-0.962	0.362
47.098	0.363	0.92	-0.964	0.363
47.212	0.365	0.921	-0.965	0.365
47.319	0.367	0.923	-0.967	0.367
47.426	0.368	0.925	-0.9693	0.368
47.535	0.37	0.927	-0.9713	0.37
47.645	0.372	0.928	-0.9723	0.372
47.756	0.373	0.93	-0.9743	0.373
47.866	0.375	0.932	-0.9763	0.375
47.971	0.376	0.935	-0.9787	0.376
48.082	0.378	0.936	-0.9797	0.378
48.191	0.38	0.938	-0.9817	0.38
48.297	0.381	0.94	-0.9837	0.381
48.407	0.383	0.942	-0.986	0.383
48.519	0.385	0.943	-0.987	0.385
48.625	0.387	0.945	-0.989	0.387
48.737	0.388	0.947	-0.991	0.388
48.845	0.39	0.949	-0.9929	0.39
48.959	0.392	0.95	-0.9944	0.392
49.062	0.394	0.952	-0.9963	0.394
49.173	0.395	0.954	-0.9984	0.395
49.282	0.397	0.956	-1.0003	0.397
49.389	0.399	0.957	-1.0014	0.399
49.503	0.401	0.96	-1.0036	0.401
49.611	0.403	0.962	-1.0056	0.403
49.718	0.404	0.964	-1.0077	0.404
49.829	0.406	0.965	-1.0087	0.406
49.935	0.407	0.967	-1.0106	0.407
50.05	0.409	0.969	-1.013	0.409
50.155	0.41	0.971	-1.015	0.41
50.266	0.411	0.972	-1.016	0.411
50.375	0.412	0.974	-1.018	0.412
50.487	0.413	0.976	-1.0203	0.413
50.593	0.414	0.978	-1.0222	0.414
50.7	0.415	0.979	-1.0232	0.415
50.814	0.416	0.981	-1.0252	0.416
50.922	0.417	0.983	-1.0272	0.417
51.027	0.418	0.986	-1.0296	0.418
51.137	0.419	0.987	-1.0306	0.419
51.248	0.42	0.989	-1.0326	0.42
51.359	0.421	0.991	-1.0346	0.421
51.464	0.422	0.993	-1.037	0.422
51.578	0.423	0.994	-1.038	0.423
51.688	0.424	0.996	-1.0399	0.424
51.794	0.425	0.998	-1.0419	0.425
51.903	0.426	1	-1.0439	0.426
52.014	0.427	1.001	-1.0453	0.427
52.124	0.427	1.004	-1.0479	0.427
52.234	0.428	1.006	-1.0499	0.428
52.339	0.429	1.008	-1.0523	0.429
52.447	0.43	1.01	-1.0543	0.43
52.559	0.43	1.011	-1.0554	0.43
52.665	0.431	1.013	-1.0573	0.431
52.775	0.432	1.016	-1.0597	0.432
52.887	0.433	1.018	-1.0616	0.433
52.998	0.434	1.019	-1.0626	0.434
53.106	0.435	1.021	-1.0646	0.435
53.211	0.436	1.023	-1.0666	0.436
53.321	0.437	1.025	-1.0689	0.437
53.495	0.438	1.026	-1.07	0.438
53.601	0.439	1.028	-1.0719	0.439
53.716	0.44	1.03	-1.0739	0.44
53.822	0.44	1.032	-1.0759	0.44
53.933	0.441	1.033	-1.0773	0.441
54.041	0.442	1.035	-1.0792	0.442
54.147	0.443	1.037	-1.0812	0.443
54.258	0.444	1.039	-1.0833	0.444
54.37	0.444	1.04	-1.0842	0.444
54.475	0.445	1.042	-1.0865	0.445
54.586	0.446	1.044	-1.0885	0.446
54.694	0.447	1.047	-1.0906	0.447
54.808	0.447	1.047	-1.0915	0.447
54.916	0.448	1.05	-1.0939	0.448
55.024	0.449	1.052	-1.0959	0.449
55.13	0.45	1.054	-1.098	0.45
55.244	0.451	1.055	-1.0989	0.451
55.354	0.452	1.057	-1.101	0.452
55.462	0.453	1.059	-1.1032	0.453
55.567	0.455	1.061	-1.1052	0.455
55.678	0.456	1.062	-1.1062	0.456
55.791	0.457	1.064	-1.1082	0.457
55.894	0.458	1.067	-1.1106	0.458
56.005	0.46	1.069	-1.1126	0.46
56.116	0.46	1.07	-1.1136	0.46
56.227	0.462	1.072	-1.1156	0.462
56.337	0.463	1.074	-1.1176	0.463
56.442	0.465	1.076	-1.1198	0.465
56.553	0.466	1.077	-1.1208	0.466
56.661	0.467	1.079	-1.1229	0.467
56.771	0.468	1.081	-1.1249	0.468
56.879	0.469	1.083	-1.1272	0.469
56.986	0.47	1.084	-1.1282	0.47
57.1	0.471	1.086	-1.1302	0.471
57.208	0.472	1.088	-1.1321	0.472
57.314	0.473	1.09	-1.1341	0.473
57.428	0.474	1.092	-1.1356	0.474
57.538	0.475	1.093	-1.1375	0.475
57.646	0.477	1.095	-1.1395	0.477
57.751	0.478	1.097	-1.1415	0.478
57.864	0.479	1.098	-1.1425	0.479
57.974	0.48	1.101	-1.1448	0.48
58.084	0.482	1.103	-1.1468	0.482
58.189	0.484	1.105	-1.1488	0.484
58.3	0.484	1.106	-1.1498	0.484
58.411	0.486	1.108	-1.1519	0.486
58.521	0.487	1.11	-1.1543	0.487
58.624	0.489	1.112	-1.1562	0.489
58.733	0.489	1.113	-1.1572	0.489
58.845	0.49	1.116	-1.1602	0.49
58.956	0.492	1.118	-1.1622	0.492
59.061	0.493	1.12	-1.1642	0.493
59.175	0.494	1.122	-1.1662	0.494
59.283	0.495	1.123	-1.1672	0.495
59.391	0.496	1.125	-1.1695	0.496
59.5	0.497	1.127	-1.1715	0.497
59.612	0.498	1.129	-1.1735	0.498
59.722	0.499	1.13	-1.1745	0.499
59.825	0.501	1.133	-1.1768	0.501
59.934	0.502	1.135	-1.1789	0.502
60.048	0.503	1.137	-1.1809	0.503
60.219	0.504	1.138	-1.1818	0.504
60.327	0.506	1.14	-1.1841	0.506
60.438	0.508	1.142	-1.1861	0.508
60.543	0.508	1.144	-1.1881	0.508
60.657	0.51	1.145	-1.1891	0.51
60.765	0.512	1.147	-1.1911	0.512
60.875	0.514	1.149	-1.1935	0.514
60.981	0.515	1.151	-1.1954	0.515
61.095	0.517	1.152	-1.1965	0.517
61.198	0.52	1.154	-1.1985	0.52
61.312	0.523	1.156	-1.2004	0.523
61.417	0.524	1.159	-1.2027	0.524
61.528	0.527	1.16	-1.2038	0.527
61.635	0.529	1.162	-1.2058	0.529
61.749	0.532	1.164	-1.2077	0.532
61.853	0.534	1.166	-1.2101	0.534
61.967	0.537	1.167	-1.2111	0.537
62.075	0.54	1.169	-1.2132	0.54
62.181	0.543	1.171	-1.2151	0.543
62.292	0.545	1.173	-1.2171	0.545
62.404	0.548	1.174	-1.2184	0.548
62.512	0.551	1.176	-1.2204	0.551
62.62	0.554	1.178	-1.2224	0.554
62.728	0.556	1.18	-1.2244	0.556
62.841	0.56	1.181	-1.2254	0.56
62.948	0.563	1.184	-1.2278	0.563
63.059	0.566	1.186	-1.2298	0.566
63.165	0.567	1.188	-1.2318	0.567
63.279	0.571	1.189	-1.2328	0.571
63.382	0.574	1.191	-1.2351	0.574
63.493	0.577	1.193	-1.2371	0.577
63.601	0.578	1.195	-1.2391	0.578
63.715	0.581	1.196	-1.2401	0.581
63.825	0.586	1.198	-1.2424	0.586
63.934	0.589	1.2	-1.2444	0.589
64.039	0.59	1.202	-1.2464	0.59
64.15	0.594	1.203	-1.2474	0.594
64.259	0.597	1.205	-1.2494	0.597
64.372	0.601	1.207	-1.2514	0.601
64.478	0.603	1.21	-1.2537	0.603
64.587	0.606	1.211	-1.2548	0.606
64.696	0.609	1.213	-1.2568	0.609
64.802	0.613	1.215	-1.2587	0.613
64.914	0.615	1.217	-1.2611	0.615
65.021	0.619	1.218	-1.2621	0.619
65.13	0.622	1.22	-1.264	0.622
65.244	0.626	1.222	-1.266	0.626
65.35	0.628	1.224	-1.2681	0.628
65.464	0.632	1.225	-1.2693	0.632
65.567	0.635	1.227	-1.2714	0.635
65.678	0.639	1.229	-1.2735	0.639
65.787	0.64	1.231	-1.2755	0.64
65.897	0.645	1.232	-1.2764	0.645
66.008	0.649	1.235	-1.2787	0.649
66.118	0.653	1.237	-1.2807	0.653
66.223	0.655	1.239	-1.2827	0.655
66.334	0.66	1.24	-1.2836	0.66
66.443	0.664	1.242	-1.2861	0.664
66.556	0.668	1.244	-1.2881	0.668
66.659	0.67	1.246	-1.2901	0.67
66.771	0.673	1.247	-1.2911	0.673
66.877	0.678	1.249	-1.293	0.678
66.989	0.682	1.251	-1.2954	0.682
67.097	0.684	1.253	-1.2973	0.684
67.211	0.688	1.254	-1.2983	0.688
67.314	0.693	1.256	-1.3003	0.693
67.425	0.697	1.259	-1.3027	0.697
67.534	0.699	1.261	-1.3047	0.699
67.641	0.703	1.262	-1.3057	0.703
67.755	0.707	1.264	-1.3077	0.707
67.863	0.711	1.266	-1.3097	0.711
67.969	0.714	1.268	-1.312	0.714
68.08	0.718	1.269	-1.313	0.718
68.193	0.722	1.271	-1.3151	0.722
68.303	0.726	1.273	-1.317	0.726
68.408	0.729	1.275	-1.319	0.729
68.519	0.734	1.276	-1.3203	0.734
68.627	0.738	1.278	-1.3223	0.738
68.739	0.742	1.28	-1.3243	0.742
68.844	0.745	1.282	-1.3264	0.745
68.952	0.749	1.284	-1.3277	0.749
69.066	0.753	1.286	-1.3297	0.753
69.174	0.757	1.288	-1.3317	0.757
69.279	0.759	1.29	-1.3337	0.759
69.389	0.764	1.291	-1.3347	0.764
69.498	0.768	1.293	-1.3369	0.768
69.609	0.773	1.295	-1.339	0.773
69.716	0.775	1.297	-1.341	0.775
69.827	0.78	1.298	-1.342	0.78
69.94	0.784	1.3	-1.3443	0.784
70.046	0.789	1.302	-1.3463	0.789
70.155	0.791	1.304	-1.3483	0.791
70.266	0.795	1.305	-1.3493	0.795
70.376	0.8	1.307	-1.3513	0.8
70.486	0.805	1.31	-1.3536	0.805
70.591	0.809	1.312	-1.3556	0.809
70.699	0.813	1.313	-1.3566	0.813
70.813	0.818	1.315	-1.3586	0.818
70.923	0.823	1.317	-1.3606	0.823
71.027	0.825	1.319	-1.363	0.825
71.139	0.829	1.32	-1.3639	0.829
71.25	0.834	1.322	-1.366	0.834
71.358	0.838	1.324	-1.368	0.838
71.463	0.84	1.326	-1.3703	0.84
71.573	0.845	1.327	-1.3713	0.845
71.684	0.849	1.329	-1.3733	0.849
71.793	0.854	1.331	-1.3752	0.854
71.902	0.856	1.333	-1.3773	0.856
72.015	0.861	1.335	-1.3786	0.861
72.123	0.865	1.337	-1.3806	0.865
72.231	0.87	1.339	-1.3826	0.87
72.339	0.872	1.341	-1.3846	0.872
72.45	0.877	1.342	-1.3856	0.877
72.56	0.881	1.344	-1.388	0.881
72.67	0.886	1.346	-1.3899	0.886
72.774	0.888	1.348	-1.392	0.888
72.885	0.893	1.349	-1.393	0.893
72.995	0.897	1.351	-1.3952	0.897
73.107	0.901	1.353	-1.3973	0.901
73.212	0.903	1.355	-1.3992	0.903
73.324	0.908	1.356	-1.4002	0.908
73.432	0.913	1.358	-1.4022	0.913
73.54	0.917	1.361	-1.4046	0.917
73.648	0.92	1.363	-1.4066	0.92
73.762	0.924	1.364	-1.4076	0.924
73.87	0.929	1.366	-1.4096	0.929
73.975	0.934	1.368	-1.4116	0.934
74.084	0.936	1.37	-1.4139	0.936
74.198	0.941	1.371	-1.4148	0.941
74.308	0.946	1.373	-1.4169	0.946
74.416	0.952	1.375	-1.4189	0.952
74.521	0.954	1.377	-1.4212	0.954
74.632	0.959	1.378	-1.4222	0.959
74.745	0.964	1.38	-1.4243	0.964
74.854	0.97	1.382	-1.4263	0.97
74.959	0.972	1.384	-1.4283	0.972
75.069	0.977	1.386	-1.4295	0.977
75.181	0.983	1.388	-1.4315	0.983
75.291	0.988	1.39	-1.4335	0.988
75.396	0.991	1.392	-1.4355	0.991
75.508	0.996	1.393	-1.4366	0.996
75.616	1.001	1.395	-1.4389	1.001
75.724	1.006	1.397	-1.4409	1.006
75.831	1.008	1.399	-1.4429	1.008
75.945	1.014	1.4	-1.4439	1.014
76.049	1.019	1.402	-1.4463	1.019
76.163	1.023	1.404	-1.4482	1.023
76.269	1.026	1.406	-1.4502	1.026
76.383	1.031	1.407	-1.4512	1.031
76.486	1.036	1.409	-1.4532	1.036
76.6	1.04	1.411	-1.4555	1.04
76.705	1.042	1.413	-1.4575	1.042
76.816	1.047	1.414	-1.4585	1.047
76.929	1.053	1.416	-1.4605	1.053
77.035	1.058	1.419	-1.4629	1.058
77.143	1.06	1.421	-1.4649	1.06
77.254	1.065	1.422	-1.4659	1.065
77.36	1.07	1.424	-1.4679	1.07
77.474	1.076	1.426	-1.4699	1.076
77.579	1.078	1.428	-1.4722	1.078
77.69	1.083	1.429	-1.4731	1.083
77.797	1.088	1.431	-1.4752	1.088
77.906	1.093	1.433	-1.4772	1.093
78.017	1.095	1.435	-1.4792	1.095
78.127	1.099	1.436	-1.4805	1.099
78.238	1.102	1.438	-1.4825	1.102
78.346	1.107	1.44	-1.4845	1.107
78.454	1.111	1.442	-1.4865	1.111
78.561	1.114	1.443	-1.4875	1.114
78.675	1.117	1.446	-1.4899	1.117
78.783	1.118	1.448	-1.4918	1.118
78.888	1.121	1.45	-1.4938	1.121
78.999	1.124	1.451	-1.4949	1.124
79.112	1.127	1.453	-1.4972	1.127
79.22	1.128	1.455	-1.4992	1.128
79.325	1.131	1.457	-1.5011	1.131
79.439	1.133	1.458	-1.5022	1.133
79.549	1.137	1.461	-1.5045	1.137
79.659	1.138	1.463	-1.5065	1.138
79.764	1.142	1.464	-1.5084	1.142
79.874	1.145	1.465	-1.5095	1.145
79.983	1.148	1.467	-1.5114	1.148
80.09	1.151	1.469	-1.5134	1.151
80.202	1.155	1.472	-1.5157	1.155
80.311	1.159	1.473	-1.5168	1.159
80.422	1.164	1.475	-1.5188	1.164
80.53	1.166	1.477	-1.5208	1.166
80.638	1.171	1.479	-1.5232	1.171
80.745	1.176	1.48	-1.5242	1.176
80.856	1.18	1.482	-1.5261	1.18
80.967	1.183	1.484	-1.5281	1.183
81.073	1.188	1.486	-1.5304	1.188
81.188	1.192	1.487	-1.5314	1.192
81.298	1.196	1.489	-1.5335	1.196
81.403	1.198	1.491	-1.5355	1.198
81.512	1.201	1.493	-1.5375	1.201
81.623	1.206	1.495	-1.5388	1.206
81.733	1.21	1.497	-1.5408	1.21
81.843	1.212	1.499	-1.5429	1.212
81.948	1.216	1.501	-1.5449	1.216
82.059	1.221	1.502	-1.5459	1.221
82.168	1.226	1.504	-1.5482	1.226
82.281	1.228	1.506	-1.5501	1.228
82.387	1.233	1.508	-1.5521	1.233
82.496	1.238	1.509	-1.5531	1.238
82.607	1.243	1.511	-1.5551	1.243
82.715	1.245	1.513	-1.5575	1.245
82.82	1.25	1.515	-1.5595	1.25
82.93	1.254	1.516	-1.5605	1.254
83.039	1.258	1.518	-1.5624	1.258
83.148	1.26	1.521	-1.5647	1.26
83.257	1.266	1.523	-1.5667	1.266
83.368	1.27	1.524	-1.5677	1.27
83.481	1.275	1.526	-1.5697	1.275
83.589	1.277	1.528	-1.5721	1.277
83.694	1.281	1.53	-1.5741	1.281
83.805	1.285	1.531	-1.5751	1.285
83.917	1.289	1.533	-1.5771	1.289
84.027	1.291	1.535	-1.5791	1.291
84.133	1.294	1.537	-1.5814	1.294
84.242	1.299	1.538	-1.5823	1.299
84.354	1.302	1.54	-1.5844	1.302
84.464	1.304	1.542	-1.5864	1.304
84.569	1.308	1.544	-1.5884	1.308
84.681	1.313	1.545	-1.5894	1.313
84.789	1.317	1.548	-1.5918	1.317
84.895	1.319	1.55	-1.5938	1.319
85.006	1.323	1.552	-1.5957	1.323
85.12	1.327	1.553	-1.5967	1.327
85.226	1.331	1.555	-1.5991	1.331
85.334	1.333	1.557	-1.6011	1.333
85.443	1.337	1.559	-1.6031	1.337
85.55	1.341	1.56	-1.604	1.341
85.666	1.346	1.562	-1.6061	1.346
85.771	1.349	1.564	-1.6084	1.349
85.88	1.353	1.566	-1.6104	1.353
85.989	1.357	1.567	-1.6114	1.357
86.102	1.362	1.569	-1.6134	1.362
86.211	1.365	1.572	-1.6158	1.365
86.316	1.37	1.574	-1.6177	1.37
86.427	1.374	1.575	-1.6188	1.374
86.536	1.38	1.577	-1.6207	1.38
86.642	1.382	1.579	-1.6227	1.382
86.753	1.388	1.581	-1.625	1.388
86.865	1.394	1.582	-1.626	1.394
86.973	1.399	1.584	-1.628	1.399
87.081	1.401	1.586	-1.63	1.401
87.19	1.406	1.588	-1.6324	1.406
87.303	1.411	1.589	-1.6333	1.411
87.411	1.415	1.591	-1.6354	1.415
87.519	1.417	1.593	-1.6373	1.417
87.625	1.421	1.595	-1.6394	1.421
87.739	1.425	1.597	-1.6406	1.425
87.849	1.429	1.599	-1.6427	1.429
87.956	1.431	1.601	-1.6446	1.431
88.064	1.435	1.603	-1.6467	1.435
88.171	1.438	1.604	-1.6476	1.438
88.285	1.443	1.606	-1.65	1.443
88.395	1.445	1.608	-1.6521	1.445
88.5	1.447	1.61	-1.6541	1.447
88.611	1.451	1.611	-1.655	1.451
88.722	1.455	1.613	-1.6573	1.455
88.832	1.456	1.615	-1.6593	1.456
88.937	1.46	1.617	-1.6613	1.46
89.05	1.464	1.618	-1.6624	1.464
89.158	1.467	1.62	-1.6643	1.467
89.266	1.47	1.623	-1.6667	1.47
89.374	1.473	1.625	-1.6687	1.473
89.481	1.476	1.626	-1.6697	1.476
89.595	1.479	1.628	-1.6717	1.479
89.703	1.48	1.63	-1.674	1.48
89.809	1.484	1.632	-1.676	1.484
89.923	1.487	1.633	-1.677	1.487
90.027	1.489	1.635	-1.679	1.489
90.141	1.491	1.637	-1.681	1.491
90.246	1.494	1.639	-1.6833	1.494
90.357	1.498	1.64	-1.6843	1.498
90.47	1.5	1.642	-1.6863	1.5
90.573	1.502	1.644	-1.6883	1.502
90.684	1.505	1.647	-1.6906	1.505
90.795	1.509	1.648	-1.6916	1.509
90.906	1.512	1.65	-1.6936	1.512
91.016	1.514	1.652	-1.6956	1.514
91.121	1.518	1.654	-1.6977	1.518
91.231	1.522	1.655	-1.699	1.522
91.341	1.525	1.657	-1.7009	1.525
91.449	1.527	1.659	-1.7029	1.527
91.557	1.53	1.661	-1.7049	1.53
91.671	1.534	1.662	-1.7059	1.534
91.779	1.537	1.664	-1.7083	1.537
91.887	1.539	1.666	-1.7103	1.539
91.994	1.542	1.668	-1.7123	1.542
92.108	1.545	1.669	-1.7133	1.545
92.211	1.548	1.671	-1.7154	1.548
92.323	1.551	1.674	-1.7176	1.551
92.432	1.554	1.676	-1.7196	1.554
92.543	1.557	1.677	-1.7206	1.557
92.653	1.56	1.679	-1.7226	1.56
92.763	1.562	1.681	-1.7249	1.562
92.868	1.565	1.683	-1.727	1.565
92.979	1.568	1.684	-1.7279	1.568
93.09	1.572	1.686	-1.7299	1.572
93.2	1.574	1.688	-1.7319	1.574
93.304	1.578	1.69	-1.7342	1.578
93.416	1.582	1.691	-1.7352	1.582
93.524	1.586	1.693	-1.7372	1.586
93.635	1.588	1.695	-1.7392	1.588
93.74	1.592	1.697	-1.7412	1.592
93.854	1.596	1.699	-1.7426	1.596
93.962	1.6	1.701	-1.7446	1.6
94.07	1.602	1.702	-1.7465	1.602
94.179	1.607	1.705	-1.7486	1.607
94.291	1.611	1.706	-1.7496	1.611
94.4	1.615	1.708	-1.752	1.615
94.508	1.619	1.71	-1.7539	1.619
94.613	1.621	1.712	-1.7559	1.621
94.727	1.625	1.713	-1.7569	1.625
94.837	1.629	1.715	-1.7591	1.629
94.947	1.633	1.717	-1.7612	1.633
95.05	1.635	1.719	-1.7633	1.635
95.164	1.639	1.72	-1.7643	1.639
95.27	1.643	1.723	-1.7666	1.643
95.383	1.647	1.725	-1.7686	1.647
95.488	1.649	1.727	-1.7706	1.649
95.6	1.654	1.728	-1.7716	1.654
95.708	1.658	1.729	-1.7735	1.658
95.817	1.662	1.732	-1.7759	1.662
95.925	1.664	1.734	-1.7779	1.664
96.039	1.668	1.735	-1.7789	1.668
96.145	1.673	1.737	-1.7809	1.673
96.256	1.677	1.739	-1.7828	1.677
96.364	1.679	1.741	-1.7852	1.679
96.47	1.682	1.742	-1.7862	1.682
96.58	1.685	1.744	-1.7882	1.685
96.693	1.688	1.746	-1.7902	1.688
96.798	1.689	1.749	-1.7925	1.689
96.909	1.692	1.75	-1.7935	1.692
97.022	1.695	1.751	-1.7955	1.695
97.13	1.697	1.753	-1.7975	1.697
97.235	1.699	1.755	-1.7994	1.699
97.343	1.702	1.756	-1.8004	1.702
97.456	1.705	1.759	-1.8029	1.705
97.562	1.707	1.761	-1.8049	1.707
97.673	1.709	1.763	-1.8068	1.709
97.785	1.712	1.764	-1.8079	1.712
97.893	1.714	1.766	-1.8102	1.714
98.001	1.716	1.768	-1.8121	1.716
98.11	1.718	1.77	-1.8141	1.718
98.217	1.72	1.771	-1.8151	1.72
98.329	1.723	1.773	-1.8175	1.723
98.44	1.725	1.775	-1.8195	1.725
98.546	1.726	1.777	-1.8215	1.726
98.66	1.729	1.778	-1.8225	1.729
98.77	1.732	1.78	-1.8245	1.732
98.875	1.735	1.783	-1.8269	1.735
98.984	1.736	1.785	-1.8289	1.736
99.091	1.739	1.786	-1.8299	1.739
99.207	1.743	1.788	-1.8319	1.743
99.31	1.746	1.79	-1.8338	1.746
99.419	1.748	1.792	-1.8362	1.748
99.53	1.751	1.793	-1.8371	1.751
99.642	1.755	1.795	-1.8392	1.755
99.752	1.759	1.797	-1.8411	1.759
99.857	1.761	1.799	-1.8435	1.761
99.969	1.765	1.8	-1.8445	1.765
100.077	1.769	1.802	-1.8465	1.769
100.183	1.773	1.804	-1.8485	1.773
100.294	1.775	1.806	-1.8505	1.775
100.407	1.778	1.808	-1.8518	1.778
100.515	1.782	1.81	-1.8538	1.782
100.623	1.786	1.812	-1.8558	1.786
100.729	1.788	1.814	-1.8577	1.788
100.84	1.792	1.815	-1.8588	1.792
100.953	1.795	1.817	-1.8611	1.795
101.061	1.8	1.819	-1.8631	1.8
101.166	1.802	1.821	-1.8652	1.802
101.28	1.807	1.822	-1.8662	1.807
101.389	1.811	1.824	-1.8684	1.811
101.499	1.815	1.826	-1.8704	1.815
101.604	1.817	1.828	-1.8724	1.817
101.715	1.822	1.829	-1.8734	1.822
101.824	1.827	1.831	-1.8754	1.827
101.937	1.831	1.834	-1.8778	1.831
102.043	1.833	1.836	-1.8798	1.833
102.152	1.838	1.837	-1.8808	1.838
102.263	1.842	1.839	-1.8828	1.842
102.367	1.846	1.841	-1.8848	1.846
102.476	1.848	1.843	-1.8871	1.848
102.586	1.852	1.844	-1.8881	1.852
102.695	1.856	1.846	-1.8901	1.856
102.806	1.861	1.848	-1.8921	1.861
102.915	1.863	1.85	-1.8944	1.863
103.022	1.867	1.851	-1.8953	1.867
103.138	1.871	1.853	-1.8974	1.871
103.243	1.875	1.855	-1.8995	1.875
103.352	1.877	1.858	-1.9018	1.877
103.462	1.881	1.859	-1.9028	1.881
103.568	1.885	1.861	-1.9048	1.885
103.683	1.89	1.863	-1.9068	1.89
103.788	1.892	1.865	-1.9088	1.892
103.899	1.896	1.866	-1.9098	1.896
104.008	1.9	1.868	-1.9121	1.9
104.114	1.904	1.87	-1.9141	1.904
104.227	1.906	1.872	-1.916	1.906
104.336	1.911	1.873	-1.9171	1.911
104.442	1.915	1.875	-1.9195	1.915
104.551	1.919	1.877	-1.9214	1.919
104.662	1.921	1.879	-1.9233	1.921
104.776	1.926	1.88	-1.9245	1.926
104.879	1.929	1.882	-1.9264	1.929
104.99	1.933	1.885	-1.9287	1.933
105.099	1.935	1.887	-1.9307	1.935
105.211	1.939	1.888	-1.9317	1.939
105.321	1.943	1.89	-1.9337	1.943
105.428	1.947	1.892	-1.9361	1.947
105.534	1.949	1.894	-1.9381	1.949
105.645	1.953	1.895	-1.9391	1.953
105.758	1.957	1.897	-1.9411	1.957
105.868	1.96	1.899	-1.9431	1.96
105.973	1.962	1.901	-1.9453	1.962
106.084	1.966	1.902	-1.9464	1.966
106.19	1.971	1.904	-1.9483	1.971
106.299	1.976	1.906	-1.9503	1.976
106.407	1.978	1.908	-1.9524	1.978
106.52	1.982	1.91	-1.9537	1.982
106.631	1.986	1.912	-1.9557	1.986
106.739	1.991	1.914	-1.9577	1.991
106.844	1.993	1.916	-1.9597	1.993
106.954	1.997	1.917	-1.961	1.997
107.065	2.001	1.919	-1.963	2.001
107.176	2.004	1.921	-1.965	2.004
107.281	2.006	1.923	-1.967	2.006
107.395	2.01	1.924	-1.968	2.01
107.499	2.014	1.926	-1.9703	2.014
107.613	2.017	1.928	-1.9724	2.017
107.718	2.019	1.93	-1.9744	2.019
107.829	2.023	1.931	-1.9754	2.023
107.942	2.026	1.933	-1.9773	2.026
108.05	2.029	1.936	-1.9798	2.029
108.155	2.03	1.938	-1.9818	2.03
108.267	2.034	1.939	-1.9827	2.034
108.373	2.038	1.941	-1.9847	2.038
108.483	2.041	1.943	-1.987	2.041
108.593	2.043	1.945	-1.989	2.043
108.704	2.046	1.946	-1.99	2.046
108.815	2.05	1.948	-1.992	2.05
108.925	2.053	1.95	-1.9943	2.053
109.03	2.055	1.952	-1.9964	2.055
109.142	2.058	1.953	-1.9974	2.058
109.25	2.061	1.955	-1.9993	2.061
109.358	2.065	1.957	-2.0013	2.065
109.465	2.066	1.96	-2.0036	2.066
109.579	2.07	1.961	-2.0046	2.07
109.687	2.073	1.963	-2.0066	2.073
109.795	2.076	1.965	-2.0086	2.076
109.904	2.078	1.967	-2.0106	2.078
110.011	2.081	1.968	-2.0116	2.081
110.12	2.084	1.97	-2.014	2.084
110.234	2.087	1.972	-2.016	2.087
110.339	2.09	1.974	-2.0179	2.09
110.45	2.093	1.975	-2.0189	2.093
110.562	2.097	1.977	-2.0213	2.097
110.672	2.1	1.979	-2.0233	2.1
110.777	2.102	1.981	-2.0253	2.102
110.888	2.106	1.982	-2.0263	2.106
110.996	2.11	1.984	-2.0283	2.11
111.109	2.113	1.987	-2.0307	2.113
111.214	2.115	1.989	-2.0326	2.115
111.324	2.119	1.99	-2.0337	2.119
111.435	2.122	1.992	-2.0357	2.122
111.541	2.126	1.994	-2.038	2.126
111.649	2.128	1.996	-2.0399	2.128
111.763	2.131	1.997	-2.0409	2.131
111.871	2.135	1.999	-2.0429	2.135
111.979	2.138	2.001	-2.0453	2.138
112.088	2.14	2.004	-2.0477	2.14
112.195	2.143	2.006	-2.0497	2.143
112.309	2.146	2.008	-2.0517	2.146
112.417	2.15	2.01	-2.0536	2.15
112.522	2.151	2.011	-2.0546	2.151
112.636	2.154	2.013	-2.0569	2.154
112.746	2.158	2.015	-2.0589	2.158
112.856	2.161	2.017	-2.0609	2.161
112.961	2.163	2.018	-2.0619	2.163
113.072	2.165	2.02	-2.0639	2.165
113.18	2.168	2.022	-2.0663	2.168
113.287	2.171	2.024	-2.0683	2.171
113.463	2.173	2.025	-2.0693	2.173
113.569	2.175	2.027	-2.0713	2.175
113.682	2.178	2.03	-2.0735	2.178
113.787	2.18	2.032	-2.0755	2.18
113.899	2.181	2.033	-2.0766	2.181
114.007	2.183	2.035	-2.0787	2.183
114.118	2.185	2.036	-2.0805	2.185
114.223	2.186	2.039	-2.0829	2.186
114.337	2.187	2.04	-2.0839	2.187
114.445	2.189	2.042	-2.0859	2.189
114.554	2.19	2.044	-2.0879	2.19
114.659	2.192	2.046	-2.0902	2.192
114.77	2.193	2.047	-2.0912	2.193
114.883	2.195	2.049	-2.0932	2.195
114.991	2.197	2.051	-2.0952	2.197
115.096	2.199	2.053	-2.0972	2.199
115.21	2.199	2.054	-2.0982	2.199
115.315	2.201	2.057	-2.1006	2.201
115.429	2.203	2.059	-2.1026	2.203
115.534	2.205	2.061	-2.1046	2.205
115.644	2.206	2.062	-2.1056	2.206
115.756	2.208	2.064	-2.1079	2.208
115.866	2.21	2.066	-2.1099	2.21
115.971	2.212	2.068	-2.1119	2.212
116.084	2.213	2.069	-2.1128	2.213
116.192	2.214	2.071	-2.1152	2.214
116.298	2.216	2.073	-2.1172	2.216
116.408	2.218	2.075	-2.1192	2.218
116.522	2.219	2.076	-2.1202	2.219
116.628	2.221	2.078	-2.1222	2.221
116.739	2.223	2.081	-2.1246	2.223
116.845	2.224	2.082	-2.1265	2.224
116.959	2.225	2.083	-2.1275	2.225
117.069	2.227	2.086	-2.1296	2.227
117.174	2.229	2.088	-2.1318	2.229
117.283	2.23	2.09	-2.1338	2.23
117.393	2.231	2.091	-2.1349	2.231
117.506	2.233	2.093	-2.1369	2.233
117.614	2.235	2.095	-2.1388	2.235
117.719	2.236	2.097	-2.1411	2.236
117.83	2.237	2.098	-2.1423	2.237
117.939	2.239	2.1	-2.1442	2.239
118.052	2.241	2.102	-2.1462	2.241
118.158	2.243	2.104	-2.1482	2.243
118.267	2.244	2.105	-2.1492	2.244
118.376	2.246	2.107	-2.1515	2.246
118.482	2.248	2.109	-2.1535	2.248
118.592	2.25	2.111	-2.1555	2.25
118.706	2.251	2.112	-2.1565	2.251
118.814	2.253	2.115	-2.1595	2.253
118.922	2.254	2.117	-2.1615	2.254
119.028	2.256	2.119	-2.1634	2.256
119.139	2.257	2.122	-2.1658	2.257
119.252	2.259	2.123	-2.1668	2.259
119.36	2.261	2.125	-2.1688	2.261
119.465	2.264	2.127	-2.1708	2.264
119.576	2.264	2.129	-2.1731	2.264
119.688	2.266	2.13	-2.1741	2.266
119.798	2.268	2.132	-2.1761	2.268
119.903	2.27	2.134	-2.1781	2.27
120.014	2.271	2.136	-2.1805	2.271
120.188	2.273	2.137	-2.1814	2.273
120.296	2.275	2.139	-2.1834	2.275
120.403	2.277	2.141	-2.1855	2.277
120.512	2.278	2.143	-2.1875	2.278
120.619	2.28	2.144	-2.1885	2.28
120.733	2.281	2.147	-2.1908	2.281
120.841	2.283	2.149	-2.1928	2.283
120.948	2.284	2.151	-2.1948	2.284
121.058	2.286	2.152	-2.1958	2.286
121.171	2.288	2.154	-2.1978	2.288
121.281	2.289	2.156	-2.2002	2.289
121.386	2.29	2.158	-2.2022	2.29
121.495	2.292	2.159	-2.2032	2.292
121.607	2.294	2.161	-2.2052	2.294
121.717	2.296	2.163	-2.2075	2.296
121.822	2.297	2.165	-2.2095	2.297
121.934	2.299	2.166	-2.2105	2.299
122.042	2.301	2.168	-2.2125	2.301
122.15	2.303	2.171	-2.2148	2.303
122.258	2.304	2.173	-2.2167	2.304
122.372	2.306	2.174	-2.2178	2.306
122.478	2.308	2.176	-2.2198	2.308
122.589	2.31	2.178	-2.2217	2.31
122.694	2.311	2.18	-2.2241	2.311
122.808	2.313	2.181	-2.2251	2.313
122.918	2.314	2.183	-2.2271	2.314
123.026	2.317	2.185	-2.2291	2.317
123.131	2.318	2.187	-2.2311	2.318
123.242	2.32	2.188	-2.2324	2.32
123.355	2.322	2.19	-2.2343	2.322
123.459	2.325	2.192	-2.2364	2.325
123.57	2.326	2.194	-2.2384	2.326
123.679	2.329	2.196	-2.2397	2.329
123.789	2.331	2.198	-2.2418	2.331
123.895	2.334	2.2	-2.2438	2.334
124.006	2.335	2.202	-2.2458	2.335
124.118	2.337	2.203	-2.2468	2.337
124.226	2.34	2.205	-2.2491	2.34
124.334	2.342	2.207	-2.2511	2.342
124.441	2.343	2.209	-2.2531	2.343
124.551	2.346	2.21	-2.2541	2.346
124.662	2.348	2.212	-2.2564	2.348
124.771	2.35	2.214	-2.2584	2.35
124.88	2.351	2.216	-2.2604	2.351
124.987	2.353	2.217	-2.2614	2.353
125.096	2.356	2.219	-2.2635	2.356
125.21	2.358	2.222	-2.2658	2.358
125.315	2.358	2.224	-2.2678	2.358
125.426	2.36	2.225	-2.2688	2.36
125.533	2.362	2.227	-2.2707	2.362
125.643	2.365	2.229	-2.2727	2.365
125.752	2.366	2.231	-2.275	2.366
125.863	2.368	2.232	-2.276	2.368
125.975	2.37	2.234	-2.278	2.37
126.085	2.372	2.236	-2.28	2.372
126.19	2.373	2.238	-2.2824	2.373
126.302	2.375	2.239	-2.2834	2.375
126.41	2.376	2.241	-2.2854	2.376
126.518	2.378	2.243	-2.2874	2.378
126.626	2.379	2.245	-2.2894	2.379
126.74	2.381	2.247	-2.2907	2.381
126.846	2.383	2.249	-2.2927	2.383
126.957	2.385	2.251	-2.2947	2.385
127.063	2.386	2.253	-2.2967	2.386
127.177	2.387	2.254	-2.2977	2.387
127.28	2.39	2.256	-2.3	2.39
127.394	2.392	2.258	-2.3021	2.392
127.499	2.393	2.26	-2.304	2.393
127.61	2.394	2.261	-2.305	2.394
127.718	2.397	2.263	-2.3071	2.397
127.832	2.399	2.265	-2.3093	2.399
127.937	2.4	2.267	-2.3114	2.4
128.048	2.401	2.268	-2.3124	2.401
128.159	2.403	2.27	-2.3144	2.403
128.269	2.406	2.273	-2.3168	2.406
128.374	2.407	2.275	-2.3187	2.407
128.486	2.409	2.276	-2.3197	2.409
128.594	2.41	2.278	-2.3218	2.41
128.702	2.412	2.28	-2.324	2.412
128.809	2.413	2.282	-2.326	2.413
128.923	2.415	2.283	-2.327	2.415
129.031	2.417	2.285	-2.3289	2.417
129.139	2.418	2.287	-2.3309	2.418
129.248	2.419	2.289	-2.3333	2.419
129.355	2.42	2.29	-2.3343	2.42
129.464	2.422	2.292	-2.3363	2.422
129.578	2.423	2.294	-2.3383	2.423
129.683	2.424	2.297	-2.3407	2.424
129.793	2.425	2.298	-2.3417	2.425
129.907	2.426	2.3	-2.3437	2.426
130.01	2.427	2.302	-2.3456	2.427
130.121	2.428	2.304	-2.3476	2.428
130.232	2.429	2.305	-2.3486	2.429
130.34	2.43	2.307	-2.351	2.43
130.453	2.431	2.309	-2.3529	2.431
130.556	2.432	2.311	-2.355	2.432
130.668	2.433	2.312	-2.3559	2.433
130.777	2.434	2.314	-2.3583	2.434
130.887	2.435	2.316	-2.3604	2.435
130.995	2.435	2.318	-2.3624	2.435
131.102	2.436	2.319	-2.3634	2.436
131.216	2.437	2.321	-2.3654	2.437
131.324	2.437	2.324	-2.3676	2.437
131.43	2.437	2.326	-2.3696	2.437
131.539	2.437	2.327	-2.3706	2.437
131.648	2.438	2.329	-2.3726	2.438
131.762	2.438	2.331	-2.375	2.438
131.867	2.438	2.333	-2.377	2.438
131.978	2.439	2.334	-2.378	2.439
132.091	2.439	2.336	-2.38	2.439
132.194	2.44	2.338	-2.382	2.44
132.305	2.44	2.34	-2.3843	2.44
132.416	2.441	2.341	-2.3852	2.441
132.524	2.442	2.343	-2.3872	2.442
132.636	2.443	2.345	-2.3893	2.443
132.741	2.444	2.347	-2.3912	2.444
132.853	2.445	2.349	-2.3926	2.445
132.961	2.446	2.351	-2.3946	2.446
133.072	2.446	2.353	-2.3966	2.446
133.177	2.447	2.355	-2.3986	2.447
133.291	2.448	2.356	-2.3996	2.448
133.399	2.449	2.358	-2.4019	2.449
133.508	2.45	2.36	-2.4038	2.45
133.617	2.451	2.362	-2.4058	2.451
133.724	2.452	2.363	-2.4069	2.452
133.838	2.453	2.365	-2.4093	2.453
133.945	2.455	2.367	-2.4112	2.455
134.051	2.455	2.369	-2.4132	2.455
134.165	2.457	2.37	-2.4143	2.457
134.275	2.458	2.373	-2.4166	2.458
134.385	2.46	2.375	-2.4186	2.46
134.49	2.46	2.377	-2.4206	2.46
134.601	2.462	2.378	-2.4216	2.462
134.709	2.463	2.38	-2.4236	2.463
134.817	2.464	2.382	-2.4259	2.464
134.928	2.465	2.384	-2.4279	2.465
135.037	2.466	2.385	-2.4288	2.466
135.148	2.467	2.387	-2.4309	2.467
135.256	2.469	2.389	-2.4329	2.469
135.364	2.47	2.391	-2.4352	2.47
135.471	2.471	2.392	-2.4362	2.471
135.58	2.472	2.394	-2.4383	2.472
135.694	2.474	2.396	-2.4403	2.474
135.8	2.475	2.398	-2.4425	2.475
135.912	2.476	2.399	-2.4435	2.476
136.022	2.477	2.401	-2.4455	2.477
136.13	2.479	2.403	-2.4475	2.479
136.235	2.479	2.405	-2.4495	2.479
136.349	2.481	2.407	-2.4509	2.481
136.459	2.483	2.409	-2.4528	2.483
136.569	2.484	2.411	-2.4549	2.484
136.672	2.485	2.413	-2.4569	2.485
136.783	2.486	2.414	-2.4579	2.486
136.891	2.488	2.416	-2.4601	2.488
137	2.489	2.418	-2.4622	2.489
137.112	2.49	2.42	-2.4642	2.49
137.221	2.491	2.421	-2.4652	2.491
137.332	2.492	2.423	-2.4671	2.492
137.44	2.493	2.425	-2.4695	2.493
137.548	2.494	2.428	-2.4716	2.494
137.66	2.495	2.429	-2.4726	2.495
137.768	2.496	2.43	-2.4745	2.496
137.875	2.497	2.433	-2.4768	2.497
137.984	2.497	2.435	-2.4788	2.497
138.091	2.498	2.436	-2.4798	2.498
138.207	2.499	2.438	-2.4818	2.499
138.312	2.5	2.44	-2.4838	2.5
138.421	2.501	2.442	-2.4863	2.501
138.532	2.502	2.443	-2.4872	2.502
138.637	2.503	2.445	-2.4892	2.503
138.752	2.504	2.447	-2.4912	2.504
138.857	2.505	2.449	-2.4935	2.505
138.967	2.506	2.45	-2.4945	2.506
139.079	2.507	2.452	-2.4965	2.507
139.189	2.507	2.454	-2.4985	2.507
139.294	2.508	2.456	-2.5005	2.508
139.405	2.509	2.458	-2.5015	2.509
139.516	2.51	2.46	-2.5038	2.51
139.626	2.51	2.462	-2.5058	2.51
139.731	2.511	2.464	-2.5078	2.511
139.843	2.512	2.465	-2.5088	2.512
139.951	2.513	2.467	-2.5112	2.513
140.059	2.513	2.469	-2.5132	2.513
140.167	2.514	2.471	-2.5152	2.514
140.281	2.515	2.472	-2.5162	2.515
140.389	2.516	2.474	-2.5185	2.516
140.497	2.517	2.476	-2.5205	2.517
140.603	2.518	2.478	-2.5223	2.518
140.717	2.519	2.479	-2.5235	2.519
140.827	2.52	2.481	-2.5255	2.52
140.933	2.521	2.484	-2.5278	2.521
141.041	2.521	2.486	-2.5299	2.521
141.151	2.522	2.487	-2.5309	2.522
141.264	2.523	2.489	-2.5328	2.523
141.367	2.524	2.491	-2.5348	2.524
141.478	2.524	2.493	-2.5371	2.524
141.589	2.525	2.494	-2.5381	2.525
141.698	2.526	2.496	-2.5401	2.526
141.804	2.527	2.499	-2.5431	2.527
141.913	2.527	2.501	-2.5451	2.527
142.022	2.528	2.503	-2.5471	2.528
142.136	2.528	2.504	-2.548	2.528
142.244	2.529	2.506	-2.5504	2.529
142.352	2.529	2.508	-2.5524	2.529
142.459	2.53	2.51	-2.5545	2.53
142.573	2.531	2.511	-2.5554	2.531
142.681	2.531	2.513	-2.5574	2.531
142.789	2.534	2.516	-2.5598	2.534
142.896	2.538	2.518	-2.5617	2.538
143.011	2.541	2.519	-2.5627	2.541
143.182	2.543	2.521	-2.5647	2.543
143.292	2.546	2.523	-2.5671	2.546
143.397	2.55	2.525	-2.5691	2.55
143.509	2.553	2.526	-2.5701	2.553
143.617	2.555	2.528	-2.5721	2.555
143.725	2.558	2.53	-2.5741	2.558
143.833	2.561	2.532	-2.5764	2.561
143.942	2.565	2.533	-2.5774	2.565
144.053	2.566	2.535	-2.5794	2.566
144.164	2.57	2.537	-2.5814	2.57
144.27	2.573	2.54	-2.5838	2.573
144.384	2.576	2.541	-2.5848	2.576
144.487	2.578	2.543	-2.5868	2.578
144.601	2.581	2.545	-2.5888	2.581
144.706	2.584	2.547	-2.5907	2.584
144.817	2.587	2.548	-2.5918	2.587
144.93	2.59	2.55	-2.5942	2.59
145.034	2.593	2.552	-2.5961	2.593
145.142	2.597	2.554	-2.598	2.597
145.256	2.6	2.555	-2.5991	2.6
145.364	2.602	2.557	-2.6013	2.602
145.47	2.606	2.559	-2.6034	2.606
145.581	2.61	2.561	-2.6053	2.61
145.693	2.613	2.562	-2.6064	2.613
145.801	2.615	2.565	-2.6087	2.615
145.909	2.619	2.567	-2.6107	2.619
146.016	2.622	2.569	-2.6127	2.622
146.13	2.626	2.57	-2.6137	2.626
146.238	2.628	2.572	-2.6157	2.628
146.346	2.631	2.574	-2.618	2.631
146.455	2.635	2.576	-2.62	2.635
146.562	2.638	2.577	-2.6209	2.638
146.671	2.64	2.579	-2.6231	2.64
146.785	2.643	2.581	-2.625	2.643
146.89	2.646	2.583	-2.6274	2.646
147.001	2.65	2.584	-2.6284	2.65
147.108	2.651	2.586	-2.6304	2.651
147.222	2.654	2.588	-2.6324	2.654
147.327	2.658	2.59	-2.6345	2.658
147.438	2.661	2.592	-2.6357	2.661
147.547	2.663	2.594	-2.6377	2.663
147.66	2.665	2.596	-2.6397	2.665
147.763	2.668	2.598	-2.6417	2.668
147.875	2.671	2.599	-2.6427	2.671
147.986	2.673	2.601	-2.645	2.673
148.093	2.675	2.603	-2.647	2.675
148.201	2.678	2.605	-2.6491	2.678
148.315	2.68	2.606	-2.6501	2.68
148.423	2.681	2.608	-2.6524	2.681
148.531	2.683	2.61	-2.6543	2.683
148.637	2.685	2.612	-2.6563	2.685
148.751	2.686	2.613	-2.6573	2.686
148.855	2.687	2.615	-2.6593	2.687
148.969	2.689	2.618	-2.6616	2.689
149.074	2.69	2.62	-2.6636	2.69
149.185	2.692	2.621	-2.6646	2.692
149.298	2.693	2.623	-2.6666	2.693
149.401	2.695	2.625	-2.669	2.695
149.512	2.697	2.627	-2.671	2.697
149.623	2.699	2.628	-2.672	2.699
149.731	2.699	2.63	-2.674	2.699
149.844	2.701	2.632	-2.676	2.701
149.95	2.703	2.634	-2.6783	2.703
150.059	2.705	2.635	-2.6793	2.705
150.169	2.706	2.637	-2.6813	2.706
150.277	2.708	2.639	-2.6833	2.708
150.385	2.71	2.642	-2.6856	2.71
150.499	2.712	2.643	-2.6867	2.712
150.602	2.713	2.645	-2.6887	2.713
150.716	2.714	2.647	-2.6907	2.714
150.82	2.716	2.649	-2.6927	2.716
150.931	2.718	2.65	-2.6939	2.718
151.04	2.719	2.652	-2.696	2.719
151.151	2.721	2.654	-2.698	2.721
151.26	2.723	2.656	-2.7	2.723
151.371	2.724	2.657	-2.701	2.724
151.481	2.725	2.659	-2.7034	2.725
151.591	2.727	2.661	-2.7053	2.727
151.696	2.729	2.663	-2.7073	2.729
151.807	2.73	2.664	-2.7083	2.73
151.917	2.731	2.666	-2.7103	2.731
152.023	2.733	2.669	-2.7125	2.733
152.133	2.735	2.671	-2.7145	2.735
152.245	2.736	2.672	-2.7156	2.736
152.353	2.737	2.674	-2.7176	2.737
152.459	2.739	2.676	-2.7199	2.739
152.57	2.741	2.678	-2.7219	2.741
152.684	2.743	2.679	-2.7229	2.743
152.787	2.744	2.681	-2.7249	2.744
152.901	2.746	2.683	-2.7269	2.746
153.007	2.748	2.685	-2.7293	2.748
153.116	2.75	2.686	-2.7303	2.75
153.229	2.751	2.688	-2.7323	2.751
153.337	2.753	2.69	-2.7342	2.753
153.442	2.754	2.693	-2.7366	2.754
153.556	2.756	2.693	-2.7375	2.756
153.666	2.757	2.695	-2.7395	2.757
153.776	2.759	2.698	-2.7416	2.759
153.88	2.761	2.7	-2.7436	2.761
153.991	2.764	2.701	-2.745	2.764
154.1	2.764	2.703	-2.747	2.764
154.212	2.766	2.705	-2.749	2.766
154.317	2.768	2.707	-2.751	2.768
154.429	2.77	2.708	-2.752	2.77
154.537	2.771	2.71	-2.7543	2.771
154.643	2.773	2.712	-2.7563	2.773
154.754	2.775	2.714	-2.7582	2.775
154.863	2.777	2.715	-2.7593	2.777
154.974	2.778	2.717	-2.7612	2.778
155.082	2.78	2.72	-2.7636	2.78
155.189	2.781	2.721	-2.7655	2.781
155.3	2.783	2.723	-2.7666	2.783
155.413	2.784	2.724	-2.7685	2.784
155.521	2.786	2.727	-2.7708	2.786
155.626	2.788	2.729	-2.7728	2.788
155.737	2.789	2.73	-2.7739	2.789
155.849	2.79	2.732	-2.7758	2.79
155.959	2.792	2.734	-2.7778	2.792
156.064	2.794	2.736	-2.7802	2.794
156.175	2.796	2.737	-2.7812	2.796
156.284	2.797	2.739	-2.7832	2.797
156.39	2.799	2.741	-2.7852	2.799
156.501	2.801	2.744	-2.7875	2.801
156.613	2.803	2.745	-2.7885	2.803
156.721	2.804	2.747	-2.7905	2.804
156.827	2.806	2.749	-2.7925	2.806
156.936	2.808	2.751	-2.7948	2.808
157.046	2.81	2.752	-2.7959	2.81
157.159	2.811	2.754	-2.7979	2.811
157.267	2.813	2.756	-2.7999	2.813
157.373	2.814	2.758	-2.8019	2.814
157.484	2.817	2.759	-2.8033	2.817
157.597	2.818	2.761	-2.8052	2.818
157.705	2.82	2.763	-2.8072	2.82
157.81	2.822	2.765	-2.8092	2.822
157.921	2.825	2.766	-2.8102	2.825
158.034	2.826	2.769	-2.8126	2.826
158.137	2.829	2.77	-2.8145	2.829
158.249	2.831	2.772	-2.8165	2.831
158.36	2.834	2.773	-2.8175	2.834
158.466	2.835	2.775	-2.8195	2.835
158.575	2.837	2.778	-2.8218	2.837
158.683	2.84	2.78	-2.8238	2.84
158.798	2.842	2.781	-2.8249	2.842
158.906	2.843	2.783	-2.8269	2.843
159.013	2.846	2.785	-2.8291	2.846
159.121	2.848	2.787	-2.8311	2.848
159.235	2.85	2.788	-2.8322	2.85
159.343	2.851	2.79	-2.8341	2.851
159.451	2.853	2.792	-2.8361	2.853
159.557	2.856	2.794	-2.8385	2.856
159.671	2.858	2.795	-2.8395	2.858
159.781	2.858	2.797	-2.8415	2.858
159.889	2.86	2.799	-2.8435	2.86
159.994	2.862	2.801	-2.8455	2.862
160.105	2.865	2.803	-2.8468	2.865
160.212	2.866	2.805	-2.8487	2.866
160.322	2.868	2.807	-2.8508	2.868
160.433	2.87	2.809	-2.8529	2.87
160.544	2.872	2.81	-2.8538	2.872
160.652	2.873	2.812	-2.8561	2.873
160.758	2.875	2.814	-2.8582	2.875
160.869	2.876	2.817	-2.8608	2.876
160.979	2.878	2.819	-2.8628	2.878
161.09	2.879	2.821	-2.8648	2.879
161.198	2.881	2.823	-2.8672	2.881
161.305	2.883	2.824	-2.8682	2.883
161.419	2.885	2.826	-2.8702	2.885
161.527	2.886	2.828	-2.8721	2.886
161.635	2.887	2.83	-2.8741	2.887
161.741	2.89	2.831	-2.8754	2.89
161.855	2.892	2.833	-2.8774	2.892
161.96	2.893	2.835	-2.8794	2.893
162.071	2.894	2.837	-2.8814	2.894
162.258	2.897	2.838	-2.8824	2.897
162.37	2.899	2.841	-2.8848	2.899
162.48	2.9	2.843	-2.8868	2.9
162.585	2.901	2.845	-2.8887	2.901
162.697	2.903	2.846	-2.8897	2.903
162.805	2.906	2.848	-2.8917	2.906
162.913	2.907	2.85	-2.8941	2.907
163.022	2.909	2.852	-2.8961	2.909
163.129	2.91	2.853	-2.8971	2.91
163.241	2.912	2.855	-2.8991	2.912
163.35	2.913	2.857	-2.9014	2.913
163.459	2.915	2.859	-2.9034	2.915
163.566	2.917	2.86	-2.9044	2.917
163.675	2.918	2.862	-2.9064	2.918
163.789	2.919	2.865	-2.9088	2.919
163.894	2.92	2.867	-2.9107	2.92
164.005	2.922	2.868	-2.9117	2.922
164.118	2.923	2.87	-2.9137	2.923
164.221	2.924	2.872	-2.9157	2.924
164.33	2.925	2.874	-2.9181	2.925
164.444	2.926	2.875	-2.9191	2.926
164.552	2.927	2.877	-2.9211	2.927
164.658	2.928	2.879	-2.9231	2.928
164.769	2.929	2.881	-2.9251	2.929
164.881	2.93	2.882	-2.9264	2.93
164.989	2.931	2.884	-2.9284	2.931
165.099	2.932	2.886	-2.9304	2.932
165.204	2.933	2.888	-2.9324	2.933
165.318	2.934	2.889	-2.9334	2.934
165.426	2.935	2.892	-2.9357	2.935
165.534	2.935	2.894	-2.9377	2.935
165.643	2.936	2.896	-2.9397	2.936
165.75	2.937	2.897	-2.9407	2.937
165.859	2.937	2.899	-2.9431	2.937
165.973	2.937	2.901	-2.945	2.937
166.078	2.937	2.903	-2.9471	2.937
166.189	2.938	2.904	-2.9481	2.938
166.296	2.938	2.906	-2.9501	2.938
166.41	2.938	2.908	-2.9523	2.938
166.515	2.939	2.91	-2.9543	2.939
166.626	2.939	2.911	-2.9553	2.939
166.735	2.94	2.913	-2.9573	2.94
166.848	2.94	2.915	-2.9594	2.94
166.953	2.941	2.918	-2.9618	2.941
167.063	2.942	2.919	-2.9627	2.942
167.174	2.943	2.921	-2.9647	2.943
167.282	2.944	2.923	-2.9668	2.944
167.391	2.945	2.925	-2.969	2.945
167.497	2.946	2.926	-2.97	2.946
167.611	2.946	2.928	-2.972	2.946
167.719	2.947	2.93	-2.974	2.947
167.825	2.948	2.932	-2.9764	2.948
167.939	2.949	2.933	-2.9774	2.949
168.044	2.95	2.935	-2.9793	2.95
168.155	2.951	2.937	-2.9814	2.951
168.261	2.952	2.939	-2.9834	2.952
168.373	2.953	2.94	-2.9843	2.953
168.487	2.955	2.943	-2.9867	2.955
168.59	2.955	2.945	-2.9887	2.955
168.701	2.957	2.947	-2.9906	2.957
168.812	2.958	2.948	-2.9916	2.958
168.92	2.96	2.95	-2.994	2.96
169.033	2.96	2.952	-2.996	2.96
169.138	2.962	2.954	-2.9979	2.962
169.25	2.963	2.955	-2.9989	2.963
169.359	2.964	2.957	-3.001	2.964
169.467	2.965	2.959	-3.0033	2.965
169.575	2.966	2.961	-3.0053	2.966
169.682	2.967	2.962	-3.0064	2.967
169.791	2.969	2.964	-3.0084	2.969
169.905	2.97	2.967	-3.0106	2.97
170.011	2.971	2.968	-3.0125	2.971
170.125	2.972	2.97	-3.0137	2.972
170.228	2.974	2.972	-3.0156	2.974
170.339	2.975	2.974	-3.0176	2.975
170.446	2.976	2.976	-3.02	2.976
170.557	2.977	2.977	-3.021	2.977
170.67	2.979	2.979	-3.023	2.979
170.778	2.979	2.981	-3.0251	2.979
170.883	2.981	2.983	-3.027	2.981
170.994	2.983	2.984	-3.0283	2.983
171.107	2.984	2.986	-3.0303	2.984
171.217	2.985	2.988	-3.0323	2.985
171.32	2.986	2.99	-3.0343	2.986
171.431	2.988	2.992	-3.0356	2.988
171.543	2.989	2.994	-3.0376	2.989
171.653	2.99	2.996	-3.0396	2.99
171.758	2.991	2.998	-3.0416	2.991
171.87	2.992	2.999	-3.0426	2.992
171.978	2.993	3.001	-3.0449	2.993
172.084	2.994	3.003	-3.0469	2.994
172.193	2.995	3.005	-3.0489	2.995
172.303	2.996	3.006	-3.0499	2.996
172.415	2.997	3.008	-3.0519	2.997
172.523	2.997	3.01	-3.0542	2.997
172.632	2.998	3.012	-3.0562	2.998
172.739	2.999	3.013	-3.0573	2.999
172.855	3	3.015	-3.0593	3
172.96	3.001	3.017	-3.0612	3.001
173.069	3.002	3.02	-3.0636	3.002
173.178	3.003	3.021	-3.0646	3.003
173.291	3.004	3.023	-3.0666	3.004
173.395	3.005	3.025	-3.0686	3.005
173.506	3.006	3.027	-3.071	3.006
173.617	3.007	3.028	-3.072	3.007
173.725	3.007	3.03	-3.0739	3.007
173.831	3.008	3.032	-3.0759	3.008
173.942	3.005	3.034	-3.078	3.005
174.054	3.002	3.035	-3.0793	3.002
174.162	3	3.037	-3.0812	3
174.27	3	3.039	-3.0833	3
174.377	2.999	3.041	-3.0853	2.999
174.487	2.999	3.043	-3.0866	2.999
174.598	2.998	3.044	-3.0885	2.998
174.709	2.997	3.046	-3.0905	2.997
174.815	2.996	3.049	-3.0926	2.996
174.929	2.996	3.049	-3.0935	2.996
175.032	2.995	3.052	-3.0959	2.995
175.142	2.994	3.054	-3.0979	2.994
175.251	2.993	3.056	-3.0999	2.993
175.362	2.992	3.057	-3.1009	2.992
175.475	2.991	3.059	-3.1032	2.991
175.578	2.989	3.061	-3.1052	2.989
175.689	2.987	3.063	-3.1071	2.987
175.8	2.986	3.064	-3.1082	2.986
175.911	2.983	3.066	-3.1102	2.983
176.021	2.976	3.069	-3.1126	2.976
176.126	2.963	3.071	-3.1146	2.963
176.237	2.956	3.072	-3.1156	2.956
176.348	2.935	3.074	-3.1176	2.935
176.455	2.917	3.076	-3.1196	2.917
176.563	2.901	3.078	-3.1218	2.901
176.67	2.894	3.079	-3.1229	2.894
176.784	2.879	3.081	-3.1248	2.879
176.892	2.867	3.083	-3.1268	2.867
176.998	2.855	3.085	-3.1292	2.855
177.112	2.849	3.086	-3.1302	2.849
177.221	2.831	3.088	-3.1322	2.831
177.329	2.818	3.09	-3.1342	2.818
177.437	2.8	3.092	-3.1362	2.8
177.546	2.779	3.093	-3.1372	2.779
177.659	2.769	3.096	-3.1395	2.769
177.768	2.748	3.098	-3.1415	2.748
177.873	2.73	3.1	-3.1435	2.73
177.984	2.713	3.101	-3.1445	2.713
178.095	2.704	3.103	-3.1468	2.704
178.204	2.69	3.105	-3.1488	2.69
178.309	2.677	3.107	-3.1509	2.677
178.417	2.665	3.108	-3.1518	2.665
178.529	2.659	3.11	-3.1542	2.659
178.64	2.646	3.112	-3.1562	2.646
178.745	2.635	3.114	-3.1582	2.635
178.859	2.622	3.115	-3.1592	2.622
178.967	2.617	3.117	-3.1612	2.617
179.075	2.607	3.119	-3.1635	2.607
179.184	2.596	3.121	-3.1655	2.596
179.296	2.588	3.122	-3.1665	2.588
179.406	2.583	3.124	-3.1685	2.583
179.514	2.576	3.126	-3.1705	2.576
179.619	2.566	3.129	-3.1728	2.566
179.73	2.558	3.13	-3.1739	2.558
179.843	2.553	3.132	-3.1758	2.553
179.946	2.545	3.134	-3.1778	2.545
180.057	2.535	3.136	-3.1802	2.535
180.168	2.528	3.137	-3.1812	2.528
180.279	2.524	3.139	-3.1832	2.524
180.389	2.516	3.141	-3.1852	2.516
180.492	2.507	3.143	-3.1871	2.507
180.601	2.497	3.144	-3.1885	2.497
180.715	2.492	3.146	-3.1905	2.492
180.823	2.482	3.148	-3.1924	2.482
180.931	2.472	3.15	-3.1945	2.472
181.038	2.462	3.152	-3.1958	2.462
181.152	2.458	3.154	-3.1977	2.458
181.261	2.45	3.156	-3.1997	2.45
181.367	2.442	3.158	-3.2017	2.442
181.48	2.434	3.159	-3.2027	2.434
181.584	2.43	3.161	-3.2047	2.43
181.698	2.421	3.163	-3.2071	2.421
181.803	2.414	3.165	-3.2091	2.414
181.914	2.406	3.166	-3.2101	2.406
182.027	2.402	3.168	-3.2121	2.402
182.13	2.394	3.17	-3.2145	2.394
182.239	2.386	3.172	-3.2165	2.386
182.353	2.378	3.173	-3.2175	2.378
182.461	2.374	3.175	-3.2194	2.374
182.572	2.366	3.178	-3.2218	2.366
182.677	2.357	3.18	-3.2238	2.357
182.789	2.349	3.181	-3.2247	2.349
182.897	2.345	3.183	-3.2268	2.345
183.008	2.336	3.185	-3.2288	2.336
183.113	2.326	3.187	-3.2311	2.326
183.227	2.319	3.188	-3.2322	2.319
183.334	2.315	3.19	-3.2342	2.315
183.445	2.309	3.192	-3.2361	2.309
183.552	2.303	3.194	-3.2384	2.303
183.659	2.296	3.195	-3.2394	2.296
183.768	2.293	3.197	-3.2414	2.293
183.882	2.288	3.199	-3.2434	2.288
183.987	2.284	3.201	-3.2454	2.284
184.098	2.279	3.203	-3.2468	2.279
184.211	2.277	3.205	-3.2488	2.277
184.319	2.274	3.207	-3.2507	2.274
184.424	2.271	3.209	-3.2527	2.271
184.535	2.268	3.21	-3.2537	2.268
184.645	2.266	3.212	-3.2561	2.266
184.751	2.263	3.214	-3.2579	2.263
184.862	2.26	3.216	-3.26	2.26
184.974	2.258	3.217	-3.2611	2.258
185.082	2.256	3.219	-3.263	2.256
185.19	2.254	3.221	-3.2654	2.254
185.299	2.251	3.223	-3.2674	2.251
185.406	2.249	3.224	-3.2684	2.249
185.515	2.248	3.226	-3.2703	2.248
185.629	2.245	3.228	-3.2724	2.245
185.735	2.242	3.231	-3.2747	2.242
185.849	2.24	3.232	-3.2756	2.24
185.953	2.239	3.234	-3.2777	2.239
186.064	2.235	3.236	-3.2797	2.235
186.173	2.234	3.238	-3.2821	2.234
186.284	2.231	3.239	-3.2831	2.231
186.394	2.228	3.241	-3.285	2.228
186.504	2.226	3.243	-3.2871	2.226
186.608	2.224	3.245	-3.2894	2.224
186.719	2.221	3.246	-3.2904	2.221
186.831	2.219	3.248	-3.2924	2.219
186.941	2.217	3.25	-3.2944	2.217
187.046	2.216	3.252	-3.2964	2.216
187.158	2.213	3.254	-3.2977	2.213
187.266	2.211	3.256	-3.2997	2.211
187.375	2.209	3.258	-3.3017	2.209
187.483	2.208	3.26	-3.3037	2.208
187.591	2.206	3.261	-3.3047	2.206
187.7	2.204	3.263	-3.3071	2.204
187.814	2.202	3.265	-3.309	2.202
187.92	2.202	3.267	-3.3111	2.202
188.034	2.2	3.268	-3.312	2.2
188.137	2.198	3.27	-3.3143	2.198
188.248	2.197	3.272	-3.3163	2.197
188.355	2.196	3.274	-3.3183	2.196
188.469	2.195	3.275	-3.3193	2.195
188.579	2.193	3.277	-3.3213	2.193
188.689	2.192	3.28	-3.3236	2.192
188.794	2.191	3.282	-3.3257	2.191
188.905	2.189	3.283	-3.3267	2.189
189.013	2.188	3.285	-3.3287	2.188
189.119	2.186	3.287	-3.3307	2.186
189.23	2.185	3.289	-3.333	2.185
189.338	2.184	3.29	-3.334	2.184
189.452	2.183	3.292	-3.336	2.183
189.56	2.181	3.294	-3.338	2.181
189.665	2.18	3.296	-3.3404	2.18
189.775	2.179	3.297	-3.3414	2.179
189.884	2.178	3.299	-3.3434	2.178
189.995	2.176	3.301	-3.3454	2.176
190.104	2.176	3.303	-3.3473	2.176
190.211	2.174	3.304	-3.3484	2.174
190.327	2.173	3.307	-3.3506	2.173
190.432	2.172	3.309	-3.3526	2.172
190.541	2.171	3.311	-3.3546	2.171
190.652	2.17	3.312	-3.3556	2.17
190.762	2.169	3.314	-3.3581	2.169
190.872	2.168	3.316	-3.36	2.168
190.977	2.167	3.318	-3.362	2.167
191.088	2.166	3.319	-3.363	2.166
191.197	2.165	3.321	-3.3653	2.165
191.303	2.164	3.323	-3.3672	2.164
191.413	2.163	3.325	-3.3693	2.163
191.525	2.162	3.326	-3.3703	2.162
191.634	2.161	3.328	-3.3723	2.161
191.743	2.161	3.331	-3.3746	2.161
191.851	2.16	3.333	-3.3766	2.16
191.965	2.16	3.334	-3.3776	2.16
192.068	2.159	3.336	-3.3796	2.159
192.179	2.159	3.338	-3.382	2.159
192.288	2.159	3.34	-3.384	2.159
192.401	2.158	3.341	-3.385	2.158
192.511	2.158	3.343	-3.387	2.158
192.614	2.158	3.345	-3.389	2.158
192.723	2.157	3.347	-3.3913	2.157
192.834	2.157	3.348	-3.3923	2.157
192.947	2.157	3.35	-3.3942	2.157
193.05	2.156	3.352	-3.3963	2.156
193.161	2.156	3.355	-3.3989	2.156
193.272	2.156	3.357	-3.4009	2.156
193.383	2.155	3.359	-3.4029	2.155
193.488	2.155	3.36	-3.4043	2.155
193.596	2.155	3.362	-3.4063	2.155
193.709	2.154	3.364	-3.4083	2.154
193.82	2.154	3.366	-3.4102	2.154
193.928	2.153	3.367	-3.4113	2.153
194.033	2.153	3.37	-3.4136	2.153
194.143	2.153	3.372	-3.4156	2.153
194.254	2.152	3.374	-3.4176	2.152
194.365	2.152	3.375	-3.4186	2.152
194.537	2.152	3.377	-3.4208	2.152
194.642	2.151	3.379	-3.4229	2.151
194.751	2.151	3.381	-3.4249	2.151
194.862	2.151	3.382	-3.4259	2.151
194.975	2.151	3.384	-3.4279	2.151
195.078	2.15	3.386	-3.4303	2.15
195.189	2.15	3.388	-3.4322	2.15
195.3	2.149	3.389	-3.4332	2.149
195.411	2.149	3.391	-3.4352	2.149
195.516	2.148	3.393	-3.4375	2.148
195.624	2.148	3.396	-3.4396	2.148
195.737	2.147	3.397	-3.4406	2.147
195.848	2.146	3.398	-3.4425	2.146
195.956	2.146	3.4	-3.4445	2.146
196.061	2.145	3.403	-3.447	2.145
196.171	2.144	3.404	-3.4478	2.144
196.282	2.144	3.406	-3.45	2.144
196.393	2.143	3.408	-3.452	2.143
196.498	2.143	3.41	-3.4542	2.143
196.612	2.142	3.411	-3.4552	2.142
196.716	2.142	3.413	-3.4572	2.142
196.83	2.141	3.415	-3.4592	2.141
196.935	2.14	3.417	-3.4612	2.14
197.046	2.14	3.418	-3.4625	2.14
197.159	2.14	3.421	-3.4646	2.14
197.262	2.139	3.423	-3.4666	2.139
197.373	2.138	3.424	-3.4685	2.138
197.483	2.138	3.426	-3.4696	2.138
197.595	2.137	3.428	-3.4719	2.137
197.704	2.137	3.43	-3.4739	2.137
197.81	2.136	3.432	-3.4758	2.136
197.922	2.135	3.433	-3.4768	2.135
198.03	2.135	3.435	-3.4792	2.135
198.138	2.134	3.437	-3.4811	2.134
198.246	2.134	3.439	-3.4832	2.134
198.36	2.133	3.44	-3.4842	2.133
198.463	2.133	3.442	-3.4862	2.133
198.577	2.132	3.444	-3.4885	2.132
198.683	2.131	3.446	-3.4905	2.131
198.796	2.129	3.447	-3.4915	2.129
198.906	2.129	3.449	-3.4935	2.129
199.014	2.127	3.451	-3.4955	2.127
199.119	2.126	3.454	-3.4979	2.126
199.23	2.124	3.455	-3.4988	2.124
199.343	2.123	3.457	-3.5008	2.123
199.446	2.121	3.459	-3.5028	2.121
199.557	2.119	3.461	-3.5052	2.119
199.668	2.117	3.462	-3.5062	2.117
199.777	2.116	3.464	-3.5082	2.116
199.883	2.114	3.466	-3.5102	2.114
199.994	2.112	3.468	-3.5122	2.112
200.106	2.11	3.469	-3.5135	2.11
200.214	2.109	3.471	-3.5154	2.109
200.322	2.107	3.473	-3.5175	2.107
200.43	2.105	3.475	-3.5195	2.105
200.543	2.104	3.476	-3.5205	2.104
200.651	2.103	3.479	-3.5228	2.103
200.761	2.101	3.481	-3.5248	2.101
200.866	2.099	3.483	-3.5268	2.099
200.98	2.097	3.484	-3.5278	2.097
201.09	2.096	3.486	-3.5298	2.096
201.198	2.094	3.488	-3.5321	2.094
201.303	2.092	3.49	-3.5341	2.092
201.414	2.09	3.491	-3.535	2.09
201.526	2.089	3.493	-3.5371	2.089
201.633	2.087	3.495	-3.5394	2.087
201.739	2.085	3.497	-3.5414	2.085
201.853	2.082	3.498	-3.5424	2.082
201.963	2.081	3.5	-3.5444	2.081
202.073	2.079	3.503	-3.5468	2.079
202.178	2.077	3.505	-3.5488	2.077
202.289	2.074	3.506	-3.5498	2.074
202.397	2.073	3.508	-3.5518	2.073
202.51	2.071	3.51	-3.5538	2.071
202.616	2.069	3.512	-3.5561	2.069
202.725	2.066	3.513	-3.557	2.066
202.834	2.065	3.515	-3.5591	2.065
202.94	2.063	3.517	-3.5611	2.063
203.051	2.061	3.519	-3.5635	2.061
203.165	2.058	3.52	-3.5645	2.058
203.268	2.057	3.522	-3.5665	2.057
203.382	2.054	3.524	-3.5685	2.054
203.489	2.051	3.526	-3.5705	2.051
203.602	2.048	3.527	-3.5715	2.048
203.712	2.046	3.53	-3.5737	2.046
203.815	2.042	3.532	-3.5758	2.042
203.924	2.038	3.534	-3.5778	2.038
204.038	2.033	3.535	-3.5788	2.033
204.148	2.03	3.537	-3.5811	2.03
204.258	2.025	3.539	-3.5831	2.025
204.363	2.015	3.541	-3.585	2.015
204.474	2.004	3.542	-3.5861	2.004
204.582	1.998	3.544	-3.5881	1.998
204.695	1.983	3.546	-3.5904	1.983
204.798	1.967	3.548	-3.5923	1.967
204.91	1.96	3.549	-3.5934	1.96
205.021	1.958	3.551	-3.5954	1.958
205.129	1.957	3.554	-3.5977	1.957
205.234	1.955	3.556	-3.5997	1.955
205.344	1.954	3.557	-3.6008	1.954
205.453	1.952	3.559	-3.6028	1.952
205.562	1.952	3.561	-3.6048	1.952
205.671	1.95	3.563	-3.607	1.95
205.782	1.949	3.564	-3.608	1.949
205.894	1.948	3.566	-3.61	1.948
206.002	1.947	3.568	-3.6119	1.947
206.108	1.946	3.57	-3.6145	1.946
206.219	1.944	3.571	-3.6154	1.944
206.332	1.942	3.573	-3.6174	1.942
206.442	1.941	3.575	-3.6194	1.941
206.547	1.94	3.577	-3.6214	1.94
206.656	1.938	3.578	-3.6224	1.938
206.768	1.938	3.581	-3.6248	1.938
206.878	1.935	3.583	-3.6267	1.935
206.983	1.935	3.585	-3.6287	1.935
207.095	1.933	3.586	-3.6297	1.933
207.203	1.931	3.588	-3.632	1.931
207.309	1.929	3.59	-3.634	1.929
207.42	1.929	3.592	-3.636	1.929
207.534	1.928	3.593	-3.637	1.928
207.64	1.926	3.595	-3.639	1.926
207.748	1.925	3.597	-3.6414	1.925
207.855	1.923	3.599	-3.6434	1.923
207.97	1.922	3.6	-3.6444	1.922
208.08	1.922	3.602	-3.6464	1.922
208.185	1.921	3.604	-3.6484	1.921
208.294	1.919	3.607	-3.6506	1.919
208.405	1.919	3.608	-3.6516	1.919
208.515	1.918	3.61	-3.6537	1.918
208.625	1.917	3.612	-3.6556	1.917
208.73	1.915	3.614	-3.6581	1.915
208.838	1.914	3.615	-3.659	1.914
208.95	1.914	3.617	-3.661	1.914
209.056	1.912	3.619	-3.663	1.912
209.167	1.912	3.621	-3.6651	1.912
209.279	1.911	3.622	-3.6662	1.911
209.387	1.909	3.624	-3.6683	1.909
209.495	1.909	3.626	-3.6704	1.909
209.603	1.908	3.628	-3.6723	1.908
209.717	1.908	3.629	-3.6733	1.908
209.825	1.907	3.632	-3.6757	1.907
209.932	1.906	3.634	-3.6777	1.906
210.041	1.905	3.636	-3.6797	1.905
210.148	1.905	3.637	-3.6807	1.905
210.257	1.904	3.639	-3.6829	1.904
210.371	1.903	3.641	-3.685	1.903
210.476	1.902	3.643	-3.687	1.902
210.587	1.902	3.644	-3.6879	1.902
210.699	1.901	3.646	-3.6899	1.901
210.809	1.901	3.648	-3.6923	1.901
210.913	1.9	3.65	-3.6943	1.9
211.024	1.899	3.651	-3.6953	1.899
211.136	1.898	3.653	-3.6973	1.898
211.246	1.897	3.656	-3.6997	1.897
211.351	1.897	3.658	-3.7017	1.897
211.463	1.896	3.659	-3.7027	1.896
211.571	1.895	3.661	-3.7046	1.895
211.68	1.894	3.663	-3.7069	1.894
211.788	1.893	3.665	-3.7089	1.893
211.901	1.892	3.666	-3.7099	1.892
212.008	1.892	3.668	-3.712	1.892
212.116	1.891	3.67	-3.714	1.891
212.225	1.89	3.672	-3.7163	1.89
212.332	1.89	3.673	-3.7173	1.89
212.441	1.889	3.675	-3.7193	1.889
212.555	1.887	3.677	-3.7212	1.887
212.66	1.887	3.679	-3.7234	1.887
212.771	1.886	3.681	-3.7246	1.886
212.884	1.886	3.683	-3.7266	1.886
212.988	1.884	3.685	-3.7286	1.884
213.096	1.884	3.687	-3.7306	1.884
213.21	1.883	3.688	-3.7316	1.883
213.318	1.883	3.69	-3.7339	1.883
213.424	1.882	3.692	-3.7359	1.882
213.535	1.882	3.694	-3.738	1.882
213.647	1.881	3.695	-3.739	1.881
213.755	1.88	3.697	-3.7413	1.88
213.863	1.88	3.699	-3.7432	1.88
213.972	1.88	3.701	-3.7452	1.88
214.079	1.879	3.702	-3.7462	1.879
214.193	1.878	3.704	-3.7482	1.878
214.301	1.878	3.707	-3.7506	1.878
214.407	1.877	3.709	-3.7526	1.877
214.521	1.877	3.709	-3.7535	1.877
214.631	1.876	3.712	-3.7556	1.876
214.737	1.876	3.714	-3.7576	1.876
214.846	1.876	3.716	-3.7599	1.876
214.956	1.876	3.717	-3.7608	1.876
215.062	1.875	3.719	-3.7632	1.875
215.172	1.875	3.721	-3.7652	1.875
215.28	1.874	3.723	-3.7667	1.874
215.394	1.873	3.724	-3.7683	1.873
[truncated: 824 more rows]
