# Supplementary material for: Research on the Mechanical Properties of EPS Lightweight Soil Mixed with Fly Ash
Source: Polymers (Basel). 2024 Dec 18;16(24):3517. doi: 10.3390/polym16243517 (PMC11678610; doi:10.3390/polym16243517)
Supplement: Supplementary file 1 [file polymers-16-03517-s001.zip › polymers-3283519-supplementary-final/raw data/EPS0.5%,curing agent content10%,replace proportion 15%.xls]

## Sheet: Sheet1
试件批号	1
钢号	1
试验日期	2023/12/9
试验人	XDD
试件形状
尺寸(mm)	39.1
So(mm^2)	1200.73
标距倍率
Lo(mm)	80
引伸计标距	50
Lu(mm)
A(%)	/
断面尺寸
Su(mm^2)
Z(%)	/
Fm(kN)	0.87
Rm(MPa)
FeH(kN)	1.59
ReH(MPa)
FeL(kN)	1.13
ReL(MPa)
Fp(kN)	1.13
Rp(MPa)
Ft(kN)	0.00
Rt(MPa)
E(GPa)	0.01
屈强比	/
强屈比	/
At(%)	/
Agt(%)	5.5
时间(秒)	力(kN)	变形(mm)	位移(mm)	扩展
0	0	0	-0.0005	0
0.116	0	0	-0.0012	0
0.228	0	0	-0.0017	0
0.339	0.002	0	-0.0029	0.002
0.445	0.005	0.004	-0.0044	0.005
0.553	0.009	0.008	-0.0066	0.009
0.667	0.01	0.012	-0.0077	0.01
0.775	0.016	0.014	-0.0101	0.016
0.883	0.022	0.019	-0.0128	0.022
0.989	0.029	0.024	-0.0159	0.029
1.104	0.033	0.03	-0.018	0.033
1.207	0.04	0.033	-0.0215	0.04
1.321	0.045	0.038	-0.0255	0.045
1.426	0.05	0.044	-0.0297	0.05
1.537	0.052	0.049	-0.0319	0.052
1.65	0.057	0.052	-0.0373	0.057
1.753	0.06	0.057	-0.0424	0.06
1.864	0.064	0.062	-0.0478	0.064
1.974	0.065	0.067	-0.0505	0.065
2.084	0.067	0.07	-0.0558	0.067
2.19	0.07	0.074	-0.0618	0.07
2.301	0.072	0.079	-0.067	0.072
2.409	0.073	0.084	-0.0695	0.073
2.523	0.075	0.087	-0.0746	0.075
2.63	0.077	0.091	-0.0804	0.077
2.736	0.079	0.096	-0.0852	0.079
2.85	0.08	0.101	-0.0875	0.08
2.958	0.082	0.103	-0.0923	0.082
3.066	0.084	0.107	-0.0971	0.084
3.175	0.086	0.112	-0.1024	0.086
3.282	0.087	0.116	-0.1047	0.087
3.391	0.089	0.119	-0.1093	0.089
3.505	0.091	0.123	-0.1137	0.091
3.61	0.093	0.127	-0.1189	0.093
3.723	0.094	0.131	-0.1211	0.094
3.833	0.096	0.134	-0.1255	0.096
3.943	0.097	0.137	-0.1297	0.097
4.046	0.099	0.141	-0.1339	0.099
4.16	0.099	0.145	-0.1366	0.099
4.268	0.101	0.147	-0.1407	0.101
4.374	0.102	0.152	-0.1448	0.102
4.483	0.104	0.155	-0.1489	0.104
4.592	0.104	0.159	-0.1515	0.104
4.704	0.106	0.161	-0.1553	0.106
4.815	0.107	0.165	-0.1593	0.107
4.92	0.109	0.169	-0.1632	0.109
5.034	0.11	0.172	-0.1651	0.11
5.143	0.111	0.174	-0.1695	0.111
5.251	0.113	0.177	-0.1734	0.113
5.36	0.115	0.181	-0.177	0.115
5.481	0.115	0.185	-0.1789	0.115
5.581	0.117	0.187	-0.1825	0.117
5.685	0.119	0.19	-0.1867	0.119
5.797	0.121	0.193	-0.1902	0.121
5.908	0.122	0.197	-0.1919	0.122
6.018	0.123	0.199	-0.1954	0.123
6.123	0.125	0.202	-0.1995	0.125
6.231	0.127	0.205	-0.2028	0.127
6.345	0.128	0.209	-0.2046	0.128
6.451	0.13	0.211	-0.2079	0.13
6.559	0.131	0.214	-0.2113	0.131
6.67	0.133	0.217	-0.2152	0.133
6.78	0.134	0.22	-0.2168	0.134
6.891	0.135	0.222	-0.2201	0.135
6.999	0.137	0.225	-0.2232	0.137
7.107	0.138	0.228	-0.2271	0.138
7.214	0.139	0.231	-0.2286	0.139
7.328	0.141	0.233	-0.2317	0.141
7.436	0.142	0.236	-0.2349	0.142
7.544	0.144	0.239	-0.238	0.144
7.651	0.144	0.242	-0.24	0.144
7.76	0.146	0.243	-0.2431	0.146
7.874	0.147	0.246	-0.2461	0.147
7.978	0.149	0.25	-0.249	0.149
8.092	0.15	0.252	-0.2505	0.15
8.197	0.151	0.254	-0.254	0.151
8.311	0.153	0.257	-0.2569	0.153
8.416	0.155	0.26	-0.2599	0.155
8.527	0.155	0.263	-0.2613	0.155
8.636	0.157	0.264	-0.2642	0.157
8.748	0.159	0.267	-0.2676	0.159
8.853	0.16	0.27	-0.2704	0.16
8.965	0.161	0.273	-0.2719	0.161
9.073	0.162	0.274	-0.2747	0.162
9.182	0.163	0.277	-0.2779	0.163
9.29	0.165	0.279	-0.2807	0.165
9.404	0.166	0.282	-0.2822	0.166
9.507	0.167	0.284	-0.2848	0.167
9.621	0.169	0.286	-0.288	0.169
9.727	0.171	0.289	-0.2907	0.171
9.84	0.171	0.292	-0.292	0.171
9.95	0.173	0.293	-0.2948	0.173
10.058	0.175	0.296	-0.2974	0.175
10.162	0.176	0.299	-0.3	0.176
10.276	0.177	0.301	-0.3018	0.177
10.386	0.179	0.302	-0.3043	0.179
10.496	0.18	0.305	-0.307	0.18
10.601	0.182	0.308	-0.3096	0.182
10.712	0.182	0.31	-0.3113	0.182
10.82	0.184	0.312	-0.3139	0.184
10.933	0.186	0.314	-0.3165	0.186
11.036	0.187	0.317	-0.319	0.187
11.145	0.188	0.319	-0.3203	0.188
11.259	0.189	0.321	-0.3232	0.189
11.367	0.19	0.323	-0.3258	0.19
11.475	0.192	0.325	-0.3282	0.192
11.587	0.192	0.328	-0.3295	0.192
11.695	0.194	0.329	-0.3322	0.194
11.805	0.195	0.332	-0.3348	0.195
11.911	0.197	0.334	-0.3373	0.197
12.025	0.197	0.337	-0.3386	0.197
12.128	0.199	0.338	-0.341	0.199
12.239	0.2	0.34	-0.3434	0.2
12.348	0.201	0.343	-0.3462	0.201
12.459	0.202	0.346	-0.3474	0.202
12.57	0.204	0.347	-0.3498	0.204
12.68	0.205	0.349	-0.3522	0.205
12.783	0.206	0.351	-0.3549	0.206
12.894	0.207	0.354	-0.3562	0.207
13.006	0.208	0.355	-0.3585	0.208
13.116	0.209	0.358	-0.3608	0.209
13.22	0.211	0.36	-0.3636	0.211
13.332	0.211	0.362	-0.3648	0.211
13.443	0.212	0.363	-0.3671	0.212
13.551	0.213	0.366	-0.3694	0.213
13.659	0.214	0.368	-0.3722	0.214
13.766	0.214	0.371	-0.3733	0.214
13.878	0.215	0.372	-0.3756	0.215
13.989	0.216	0.374	-0.378	0.216
14.095	0.217	0.377	-0.3802	0.217
14.209	0.218	0.379	-0.3812	0.218
14.312	0.219	0.38	-0.3841	0.219
14.423	0.22	0.382	-0.3862	0.22
14.532	0.221	0.385	-0.3886	0.221
14.641	0.221	0.387	-0.3898	0.221
14.754	0.222	0.388	-0.3924	0.222
14.863	0.223	0.39	-0.3946	0.223
14.968	0.224	0.393	-0.3969	0.224
15.079	0.225	0.395	-0.3979	0.225
15.188	0.226	0.396	-0.4001	0.226
15.295	0.227	0.398	-0.4028	0.227
15.407	0.228	0.401	-0.4051	0.228
15.516	0.228	0.403	-0.4061	0.228
15.625	0.229	0.404	-0.4083	0.229
15.731	0.23	0.406	-0.4109	0.23
15.84	0.232	0.409	-0.4131	0.232
15.95	0.232	0.411	-0.4142	0.232
16.059	0.233	0.412	-0.4164	0.233
16.17	0.234	0.414	-0.4186	0.234
16.277	0.236	0.417	-0.4212	0.236
16.388	0.236	0.419	-0.4223	0.236
16.502	0.237	0.42	-0.4245	0.237
16.605	0.238	0.422	-0.4266	0.238
16.714	0.239	0.425	-0.4287	0.239
16.825	0.24	0.427	-0.4302	0.24
16.937	0.241	0.428	-0.4324	0.241
17.044	0.242	0.43	-0.4346	0.242
17.152	0.243	0.432	-0.4367	0.243
17.263	0.244	0.434	-0.4378	0.244
17.372	0.245	0.436	-0.4403	0.245
17.478	0.246	0.438	-0.4425	0.246
17.589	0.247	0.44	-0.4446	0.247
17.7	0.248	0.442	-0.4457	0.248
17.811	0.249	0.443	-0.4482	0.249
17.918	0.25	0.445	-0.4503	0.25
18.026	0.25	0.448	-0.4524	0.25
18.14	0.251	0.45	-0.4535	0.251
18.243	0.251	0.451	-0.456	0.251
18.354	0.252	0.453	-0.4581	0.252
18.463	0.253	0.455	-0.4603	0.253
18.576	0.253	0.458	-0.4612	0.253
18.684	0.254	0.459	-0.4634	0.254
18.792	0.255	0.461	-0.4658	0.255
18.898	0.255	0.463	-0.4679	0.255
19.009	0.256	0.465	-0.469	0.256
19.122	0.257	0.466	-0.4711	0.257
19.225	0.258	0.469	-0.4731	0.258
19.337	0.259	0.471	-0.4757	0.259
19.448	0.259	0.473	-0.4768	0.259
19.556	0.26	0.474	-0.4788	0.26
19.668	0.261	0.476	-0.4809	0.261
19.773	0.262	0.478	-0.4834	0.262
19.881	0.262	0.48	-0.4844	0.262
19.995	0.263	0.481	-0.4866	0.263
20.102	0.264	0.484	-0.4887	0.264
20.21	0.265	0.486	-0.4907	0.265
20.323	0.265	0.488	-0.4917	0.265
20.431	0.266	0.489	-0.4942	0.266
20.539	0.266	0.491	-0.4962	0.266
20.645	0.267	0.494	-0.4984	0.267
20.76	0.267	0.495	-0.4994	0.267
20.863	0.268	0.497	-0.5018	0.268
20.975	0.269	0.499	-0.5038	0.269
21.084	0.269	0.501	-0.5059	0.269
21.195	0.27	0.503	-0.507	0.27
21.306	0.271	0.505	-0.509	0.271
21.409	0.271	0.506	-0.5115	0.271
21.52	0.272	0.508	-0.5134	0.272
21.63	0.273	0.511	-0.5146	0.273
21.74	0.273	0.513	-0.5166	0.273
21.847	0.274	0.514	-0.519	0.274
21.974	0.275	0.516	-0.521	0.275
22.082	0.276	0.518	-0.5231	0.276
22.189	0.276	0.52	-0.5242	0.276
22.299	0.277	0.521	-0.5261	0.277
22.41	0.278	0.523	-0.5285	0.278
22.519	0.279	0.525	-0.5306	0.279
22.627	0.279	0.528	-0.5317	0.279
22.736	0.28	0.529	-0.5337	0.28
22.85	0.281	0.531	-0.536	0.281
22.957	0.282	0.533	-0.5381	0.282
23.068	0.282	0.535	-0.5392	0.282
23.173	0.283	0.536	-0.5412	0.283
23.283	0.283	0.538	-0.5433	0.283
23.393	0.284	0.54	-0.5456	0.284
23.504	0.285	0.542	-0.5467	0.285
23.615	0.286	0.543	-0.5488	0.286
23.724	0.287	0.546	-0.5508	0.287
23.829	0.288	0.548	-0.5528	0.288
23.937	0.288	0.55	-0.5542	0.288
24.049	0.289	0.551	-0.5562	0.289
24.162	0.29	0.553	-0.5583	0.29
24.267	0.291	0.555	-0.5603	0.291
24.377	0.291	0.557	-0.5614	0.291
24.488	0.292	0.558	-0.5636	0.292
24.596	0.293	0.561	-0.5656	0.293
24.704	0.294	0.563	-0.5678	0.294
24.816	0.294	0.565	-0.5687	0.294
24.924	0.295	0.566	-0.5711	0.295
25.034	0.296	0.568	-0.5732	0.296
25.14	0.297	0.57	-0.5751	0.297
25.254	0.298	0.572	-0.5762	0.298
25.362	0.299	0.573	-0.5785	0.299
25.47	0.3	0.575	-0.5806	0.3
25.575	0.301	0.577	-0.5826	0.301
25.689	0.301	0.58	-0.5836	0.301
25.794	0.302	0.58	-0.5856	0.302
25.908	0.303	0.583	-0.5877	0.303
26.012	0.304	0.585	-0.59	0.304
26.122	0.305	0.587	-0.5911	0.305
26.234	0.306	0.588	-0.5931	0.306
26.34	0.307	0.59	-0.5952	0.307
26.452	0.308	0.592	-0.5975	0.308
26.561	0.308	0.594	-0.5984	0.308
26.672	0.309	0.595	-0.6006	0.309
26.779	0.31	0.597	-0.6025	0.31
26.887	0.311	0.599	-0.6049	0.311
27	0.312	0.601	-0.606	0.312
27.108	0.313	0.602	-0.608	0.313
27.216	0.313	0.605	-0.61	0.313
27.322	0.314	0.607	-0.6119	0.314
27.438	0.315	0.609	-0.6133	0.315
27.541	0.316	0.61	-0.6154	0.316
27.653	0.317	0.612	-0.6173	0.317
27.759	0.318	0.614	-0.6193	0.318
27.873	0.318	0.616	-0.6204	0.318
27.983	0.319	0.617	-0.6227	0.319
28.092	0.32	0.619	-0.6248	0.32
28.197	0.322	0.622	-0.6267	0.322
28.308	0.322	0.623	-0.6277	0.322
28.417	0.324	0.624	-0.6297	0.324
28.53	0.325	0.627	-0.6321	0.325
28.636	0.326	0.629	-0.6341	0.326
28.745	0.327	0.631	-0.6351	0.327
28.854	0.328	0.632	-0.6371	0.328
28.96	0.33	0.634	-0.6395	0.33
29.072	0.331	0.636	-0.6415	0.331
29.185	0.331	0.638	-0.6425	0.331
29.288	0.332	0.639	-0.6445	0.332
29.397	0.333	0.641	-0.6468	0.333
29.506	0.334	0.643	-0.6488	0.334
29.617	0.334	0.645	-0.6499	0.334
29.73	0.335	0.646	-0.652	0.335
29.836	0.336	0.649	-0.6539	0.336
29.945	0.337	0.651	-0.6563	0.337
30.055	0.338	0.653	-0.6573	0.338
30.168	0.339	0.654	-0.6593	0.339
30.271	0.34	0.656	-0.6613	0.34
30.382	0.341	0.658	-0.6633	0.341
30.491	0.341	0.66	-0.6643	0.341
30.599	0.343	0.661	-0.6666	0.343
30.707	0.344	0.663	-0.6687	0.344
30.817	0.345	0.665	-0.6707	0.345
30.929	0.345	0.667	-0.6717	0.345
31.035	0.346	0.668	-0.6741	0.346
31.144	0.347	0.67	-0.676	0.347
31.255	0.348	0.673	-0.678	0.348
31.369	0.349	0.675	-0.679	0.349
31.475	0.349	0.676	-0.681	0.349
31.583	0.35	0.678	-0.6834	0.35
31.692	0.351	0.68	-0.6853	0.351
31.799	0.352	0.682	-0.6863	0.352
31.913	0.352	0.683	-0.6883	0.352
32.021	0.353	0.685	-0.6908	0.353
32.127	0.354	0.687	-0.6928	0.354
32.239	0.355	0.689	-0.6938	0.355
32.345	0.355	0.69	-0.6958	0.355
32.46	0.356	0.692	-0.6977	0.356
32.565	0.357	0.694	-0.7001	0.357
32.676	0.358	0.696	-0.701	0.358
32.785	0.358	0.698	-0.7031	0.358
32.897	0.359	0.7	-0.7052	0.359
33.002	0.36	0.702	-0.7074	0.36
33.113	0.361	0.704	-0.7085	0.361
33.224	0.361	0.705	-0.7105	0.361
33.332	0.362	0.707	-0.7125	0.362
33.437	0.363	0.709	-0.7145	0.363
33.552	0.363	0.711	-0.7158	0.363
33.66	0.364	0.712	-0.7179	0.364
33.768	0.365	0.715	-0.7198	0.365
33.874	0.366	0.716	-0.7218	0.366
33.985	0.366	0.719	-0.7232	0.366
34.098	0.367	0.72	-0.7252	0.367
34.206	0.367	0.721	-0.7272	0.367
34.311	0.368	0.724	-0.7292	0.368
34.422	0.368	0.726	-0.7302	0.368
34.534	0.369	0.727	-0.7325	0.369
34.644	0.37	0.729	-0.7344	0.37
34.749	0.371	0.731	-0.7365	0.371
34.857	0.371	0.733	-0.7375	0.371
34.969	0.372	0.734	-0.7394	0.372
35.075	0.373	0.736	-0.7418	0.373
35.184	0.373	0.738	-0.7438	0.373
35.299	0.374	0.741	-0.7449	0.374
35.406	0.374	0.742	-0.7468	0.374
35.515	0.375	0.744	-0.7491	0.375
35.623	0.376	0.746	-0.7511	0.376
35.73	0.376	0.748	-0.7521	0.376
35.844	0.377	0.749	-0.7541	0.377
35.951	0.377	0.751	-0.7561	0.377
36.06	0.378	0.753	-0.7585	0.378
36.173	0.378	0.755	-0.7596	0.378
36.276	0.378	0.756	-0.7615	0.378
36.39	0.379	0.758	-0.7636	0.379
36.495	0.379	0.76	-0.7656	0.379
36.606	0.38	0.762	-0.7668	0.38
36.713	0.38	0.763	-0.7689	0.38
36.823	0.381	0.766	-0.7709	0.381
36.932	0.381	0.768	-0.7729	0.381
37.043	0.381	0.77	-0.7739	0.381
37.153	0.382	0.771	-0.7762	0.382
37.259	0.383	0.773	-0.7782	0.383
37.37	0.383	0.775	-0.7802	0.383
37.482	0.383	0.777	-0.7813	0.383
37.59	0.384	0.778	-0.7835	0.384
37.698	0.385	0.78	-0.7855	0.385
37.806	0.385	0.782	-0.7875	0.385
37.92	0.386	0.784	-0.7885	0.386
38.028	0.386	0.785	-0.7905	0.386
38.133	0.387	0.787	-0.7929	0.387
38.244	0.387	0.789	-0.7948	0.387
38.351	0.387	0.792	-0.7958	0.387
38.46	0.388	0.793	-0.7979	0.388
38.572	0.389	0.795	-0.8003	0.389
38.681	0.389	0.797	-0.8023	0.389
38.792	0.389	0.799	-0.8032	0.389
38.902	0.39	0.8	-0.8052	0.39
39.012	0.391	0.802	-0.8072	0.391
39.117	0.392	0.804	-0.8095	0.392
39.227	0.392	0.806	-0.8105	0.392
39.339	0.393	0.807	-0.8125	0.393
39.449	0.393	0.809	-0.8145	0.393
39.553	0.394	0.811	-0.8169	0.394
39.665	0.394	0.813	-0.8179	0.394
39.774	0.395	0.814	-0.8199	0.395
39.882	0.395	0.817	-0.8219	0.395
39.989	0.396	0.819	-0.8239	0.396
40.104	0.396	0.821	-0.8249	0.396
40.212	0.397	0.822	-0.8272	0.397
40.32	0.397	0.824	-0.8292	0.397
40.429	0.398	0.826	-0.8312	0.398
40.536	0.398	0.828	-0.8322	0.398
40.65	0.399	0.829	-0.8346	0.399
40.758	0.399	0.831	-0.8366	0.399
40.866	0.4	0.833	-0.8386	0.4
40.976	0.401	0.835	-0.8396	0.401
41.082	0.402	0.836	-0.8416	0.402
41.197	0.403	0.838	-0.8438	0.403
41.301	0.404	0.84	-0.8458	0.404
41.412	0.405	0.843	-0.8468	0.405
41.524	0.405	0.844	-0.8488	0.405
41.634	0.406	0.846	-0.8512	0.406
41.739	0.407	0.847	-0.8532	0.407
41.851	0.409	0.85	-0.8542	0.409
41.956	0.409	0.851	-0.8562	0.409
42.067	0.41	0.853	-0.8582	0.41
42.175	0.411	0.855	-0.8605	0.411
42.288	0.412	0.857	-0.8615	0.412
42.396	0.413	0.858	-0.8635	0.413
42.504	0.414	0.86	-0.8654	0.414
42.613	0.414	0.862	-0.8679	0.414
42.72	0.415	0.864	-0.8689	0.415
42.829	0.416	0.865	-0.8708	0.416
42.943	0.417	0.868	-0.8728	0.417
43.047	0.418	0.87	-0.8748	0.418
43.161	0.419	0.872	-0.8762	0.419
43.266	0.419	0.873	-0.8782	0.419
43.38	0.42	0.875	-0.8802	0.42
43.485	0.422	0.877	-0.8821	0.422
43.593	0.423	0.879	-0.8832	0.423
43.705	0.423	0.88	-0.8855	0.423
43.818	0.425	0.882	-0.8875	0.425
43.923	0.426	0.884	-0.8895	0.426
44.033	0.427	0.886	-0.8905	0.427
44.144	0.428	0.887	-0.8929	0.428
44.251	0.429	0.889	-0.8949	0.429
44.358	0.43	0.892	-0.8969	0.43
44.472	0.431	0.894	-0.8979	0.431
44.58	0.431	0.894	-0.8998	0.431
44.69	0.432	0.896	-0.9022	0.432
44.796	0.434	0.898	-0.9041	0.434
44.91	0.435	0.901	-0.9051	0.435
45.018	0.435	0.902	-0.9072	0.435
45.126	0.436	0.904	-0.9095	0.436
45.231	0.438	0.906	-0.9116	0.438
45.345	0.439	0.908	-0.9125	0.439
45.455	0.439	0.909	-0.9145	0.439
45.565	0.441	0.911	-0.9165	0.441
45.668	0.442	0.913	-0.9188	0.442
45.782	0.443	0.915	-0.9198	0.443
45.89	0.444	0.916	-0.9218	0.444
45.996	0.445	0.918	-0.9237	0.445
46.108	0.446	0.92	-0.9261	0.446
46.217	0.448	0.922	-0.9272	0.448
46.326	0.448	0.923	-0.9292	0.448
46.432	0.449	0.926	-0.9311	0.449
46.543	0.451	0.928	-0.9332	0.451
46.656	0.452	0.93	-0.9342	0.452
46.764	0.453	0.931	-0.9364	0.453
46.872	0.454	0.933	-0.9384	0.454
46.978	0.455	0.935	-0.9404	0.455
47.093	0.457	0.937	-0.9414	0.457
47.203	0.457	0.938	-0.9438	0.457
47.306	0.458	0.94	-0.9458	0.458
47.415	0.459	0.943	-0.9478	0.459
47.529	0.461	0.944	-0.9488	0.461
47.639	0.461	0.946	-0.9509	0.461
47.749	0.462	0.947	-0.9532	0.462
47.854	0.463	0.949	-0.9551	0.463
47.965	0.464	0.952	-0.9561	0.464
48.073	0.465	0.953	-0.9581	0.465
48.186	0.466	0.955	-0.9605	0.466
48.289	0.467	0.957	-0.9624	0.467
48.401	0.468	0.959	-0.9635	0.468
48.512	0.469	0.96	-0.9654	0.469
48.62	0.47	0.962	-0.9674	0.47
48.728	0.471	0.964	-0.9698	0.471
48.841	0.472	0.966	-0.9708	0.472
48.944	0.473	0.967	-0.9728	0.473
49.053	0.474	0.969	-0.9748	0.474
49.162	0.475	0.971	-0.9768	0.475
49.273	0.476	0.973	-0.9781	0.476
49.381	0.476	0.974	-0.9801	0.476
49.492	0.477	0.977	-0.9821	0.477
49.601	0.479	0.979	-0.9841	0.479
49.711	0.48	0.981	-0.9854	0.48
49.824	0.48	0.982	-0.9875	0.48
49.927	0.481	0.984	-0.9895	0.481
50.038	0.482	0.986	-0.9915	0.482
50.147	0.483	0.988	-0.9925	0.483
50.259	0.484	0.989	-0.9947	0.484
50.369	0.484	0.991	-0.9968	0.484
50.474	0.485	0.993	-0.9988	0.485
50.586	0.486	0.995	-0.9997	0.486
50.691	0.487	0.996	-1.0017	0.487
50.8	0.488	0.998	-1.0042	0.488
50.911	0.489	1	-1.0061	0.489
51.025	0.49	1.003	-1.007	0.49
51.131	0.491	1.005	-1.0091	0.491
51.239	0.491	1.007	-1.0111	0.491
51.346	0.493	1.009	-1.0133	0.493
51.457	0.494	1.011	-1.0143	0.494
51.57	0.494	1.012	-1.0164	0.494
51.678	0.496	1.014	-1.0183	0.496
51.783	0.497	1.016	-1.0207	0.497
51.955	0.498	1.018	-1.0227	0.498
52.064	0.498	1.019	-1.0247	0.498
52.175	0.5	1.021	-1.0268	0.5
52.284	0.501	1.023	-1.0291	0.501
52.397	0.502	1.025	-1.0301	0.502
52.507	0.502	1.026	-1.0321	0.502
52.612	0.503	1.029	-1.034	0.503
52.719	0.504	1.031	-1.036	0.504
52.83	0.505	1.033	-1.0374	0.505
52.943	0.506	1.034	-1.0394	0.506
53.053	0.507	1.036	-1.0414	0.507
53.156	0.508	1.038	-1.0434	0.508
53.267	0.509	1.04	-1.0444	0.509
53.379	0.509	1.041	-1.0468	0.509
53.489	0.511	1.043	-1.0488	0.511
53.594	0.512	1.045	-1.0508	0.512
53.706	0.513	1.047	-1.0518	0.513
53.814	0.514	1.048	-1.0541	0.514
53.922	0.515	1.05	-1.056	0.515
54.03	0.516	1.053	-1.058	0.516
54.144	0.517	1.055	-1.059	0.517
54.252	0.518	1.056	-1.061	0.518
54.357	0.519	1.058	-1.0633	0.519
54.466	0.52	1.06	-1.0653	0.52
54.58	0.521	1.062	-1.0664	0.521
54.69	0.522	1.063	-1.0683	0.522
54.796	0.523	1.065	-1.0706	0.523
54.904	0.524	1.067	-1.0727	0.524
55.015	0.525	1.069	-1.0736	0.525
55.121	0.525	1.07	-1.0756	0.525
55.235	0.525984	1.072	-1.078	0.525984
55.34	0.527	1.074	-1.08	0.527
55.453	0.527	1.076	-1.081	0.527
55.563	0.528	1.078	-1.083	0.528
55.673	0.529	1.08	-1.085	0.529
55.776	0.53	1.082	-1.087	0.53
55.89	0.531	1.084	-1.0883	0.531
55.998	0.531463	1.085	-1.0903	0.531463
56.104	0.531463	1.087	-1.0923	0.531463
56.213	0.532	1.089	-1.0942	0.532
56.322	0.532	1.091	-1.0957	0.532
56.434	0.533	1.092	-1.0977	0.533
56.545	0.534	1.094	-1.0997	0.534
56.65	0.535	1.096	-1.1017	0.535
56.764	0.536	1.098	-1.1027	0.536
56.872	0.536942	1.099	-1.105	0.536942
56.98	0.537	1.101	-1.107	0.537
57.089	0.538	1.104	-1.109	0.538
57.201	0.539	1.106	-1.11	0.539
57.311	0.54	1.107	-1.1123	0.54
57.417	0.541	1.109	-1.1143	0.541
57.527	0.542	1.111	-1.1163	0.542
57.638	0.542421	1.113	-1.1173	0.542421
57.748	0.543	1.114	-1.1193	0.543
57.858	0.544	1.116	-1.1216	0.544
57.963	0.545	1.118	-1.1236	0.545
58.074	0.546	1.12	-1.1246	0.546
58.18	0.547	1.121	-1.1267	0.547
58.289	0.547	1.123	-1.1289	0.547
58.4	0.5479	1.125	-1.1309	0.5479
58.51	0.5479	1.127	-1.1319	0.5479
58.619	0.548	1.129	-1.1338	0.548
58.73	0.549	1.131	-1.1359	0.549
58.836	0.55	1.133	-1.1383	0.55
58.949	0.551	1.135	-1.1393	0.551
59.057	0.552	1.136	-1.1413	0.552
59.165	0.553	1.138	-1.1433	0.553
59.272	0.553379	1.14	-1.1453	0.553379
59.386	0.554	1.142	-1.1466	0.554
59.495	0.554	1.144	-1.1486	0.554
59.603	0.556	1.146	-1.1506	0.556
59.708	0.557	1.149	-1.1526	0.557
59.818	0.558	1.15	-1.1537	0.558
59.927	0.558	1.152	-1.156	0.558
60.041	0.558858	1.154	-1.158	0.558858
60.208	0.559	1.156	-1.1603	0.559
60.317	0.561	1.157	-1.1622	0.561
60.431	0.562	1.159	-1.1642	0.562
60.535	0.562	1.161	-1.1666	0.562
60.649	0.563	1.163	-1.1676	0.563
60.757	0.564	1.164	-1.1696	0.564
60.868	0.564337	1.166	-1.1716	0.564337
60.972	0.564337	1.168	-1.1736	0.564337
61.084	0.565	1.17	-1.1749	0.565
61.195	0.565	1.171	-1.1769	0.565
61.303	0.566	1.174	-1.1789	0.566
61.411	0.567	1.176	-1.1809	0.567
61.523	0.568	1.178	-1.182	0.568
61.631	0.568	1.179	-1.1842	0.568
61.739	0.569	1.181	-1.1862	0.569
61.846	0.569816	1.183	-1.1882	0.569816
61.96	0.57	1.185	-1.1892	0.57
62.07	0.57	1.186	-1.1916	0.57
62.175	0.575295	1.188	-1.1936	0.575295
62.282	0.580774	1.19	-1.1957	0.580774
62.396	0.580774	1.192	-1.1966	0.580774
62.506	0.586253	1.193	-1.1986	0.586253
62.616	0.591732	1.195	-1.2009	0.591732
62.72	0.597211	1.197	-1.2028	0.597211
62.831	0.597211	1.199	-1.2038	0.597211
62.942	0.60269	1.201	-1.2059	0.60269
63.052	0.608169	1.203	-1.2083	0.608169
63.157	0.613648	1.205	-1.2102	0.613648
63.267	0.613648	1.207	-1.2112	0.613648
63.378	0.619127	1.208	-1.2133	0.619127
63.484	0.624606	1.21	-1.2152	0.624606
63.595	0.630085	1.212	-1.2175	0.630085
63.702	0.632	1.214	-1.2185	0.632
63.811	0.635564	1.215	-1.2205	0.635564
63.925	0.641043	1.217	-1.2225	0.641043
64.031	0.646522	1.219	-1.2249	0.646522
64.145	0.652001	1.221	-1.2259	0.652001
64.248	0.65748	1.222	-1.2278	0.65748
64.359	0.662959	1.225	-1.2298	0.662959
64.468	0.668438	1.227	-1.2319	0.668438
64.58	0.668438	1.229	-1.2332	0.668438
64.69	0.673917	1.23	-1.2352	0.673917
64.8	0.679396	1.232	-1.2372	0.679396
64.903	0.684875	1.234	-1.2392	0.684875
65.014	0.690354	1.236	-1.2401	0.690354
65.126	0.695833	1.237	-1.2425	0.695833
65.236	0.695833	1.239	-1.2445	0.695833
65.343	0.706791	1.241	-1.2465	0.706791
65.452	0.706791	1.243	-1.2475	0.706791
65.561	0.71227	1.244	-1.2496	0.71227
65.667	0.717749	1.246	-1.2519	0.717749
65.778	0.723228	1.248	-1.2538	0.723228
65.892	0.728707	1.25	-1.2549	0.728707
65.998	0.734186	1.251	-1.2569	0.734186
66.106	0.736	1.254	-1.2592	0.736
66.215	0.739665	1.255	-1.2612	0.739665
66.327	0.745144	1.258	-1.2622	0.745144
66.437	0.750623	1.259	-1.2642	0.750623
66.544	0.756102	1.261	-1.2661	0.756102
66.65	0.761581	1.263	-1.2685	0.761581
66.761	0.761581	1.265	-1.2695	0.761581
66.874	0.76706	1.266	-1.2716	0.76706
66.979	0.772539	1.268	-1.2735	0.772539
67.087	0.778018	1.27	-1.2758	0.778018
67.198	0.783497	1.272	-1.2768	0.783497
67.306	0.788976	1.273	-1.2788	0.788976
67.415	0.794455	1.275	-1.2808	0.794455
67.527	0.799934	1.278	-1.2831	0.799934
67.638	0.799934	1.279	-1.2842	0.799934
67.746	0.805413	1.28	-1.2861	0.805413
67.854	0.810892	1.283	-1.2882	0.810892
67.96	0.816371	1.285	-1.2902	0.816371
68.07	0.816371	1.287	-1.2914	0.816371
68.179	0.82185	1.288	-1.2934	0.82185
68.29	0.827329	1.29	-1.2955	0.827329
68.397	0.832808	1.292	-1.2974	0.832808
68.512	0.838287	1.294	-1.2984	0.838287
68.62	0.838287	1.295	-1.3007	0.838287
68.728	0.843766	1.297	-1.3028	0.843766
68.834	0.849245	1.3	-1.3048	0.849245
68.943	0.849245	1.301	-1.3058	0.849245
69.052	0.854724	1.303	-1.3079	0.854724
69.167	0.860203	1.305	-1.3102	0.860203
69.272	0.863	1.307	-1.3121	0.863
69.382	0.865682	1.309	-1.3131	0.865682
69.49	0.871161	1.31	-1.3151	0.871161
69.599	0.87664	1.312	-1.3175	0.87664
69.707	0.88	1.314	-1.3194	0.88
69.822	0.882119	1.316	-1.3205	0.882119
69.93	0.887598	1.317	-1.3225	0.887598
70.039	0.893077	1.319	-1.3245	0.893077
70.144	0.896	1.321	-1.3268	0.896
70.254	0.898556	1.323	-1.3278	0.898556
70.365	0.898556	1.324	-1.3299	0.898556
70.476	0.904035	1.326	-1.3319	0.904035
70.581	0.906	1.328	-1.3338	0.906
70.695	0.909514	1.33	-1.3351	0.909514
70.805	0.914993	1.331	-1.337	0.914993
70.913	0.920472	1.334	-1.3391	0.920472
71.018	0.924	1.336	-1.3411	0.924
71.129	0.925951	1.338	-1.342	0.925951
71.242	0.93143	1.339	-1.3444	0.93143
71.345	0.935	1.341	-1.3464	0.935
71.456	0.936909	1.343	-1.3485	0.936909
71.566	0.94	1.345	-1.3494	0.94
71.676	0.942388	1.346	-1.3516	0.942388
71.782	0.945	1.348	-1.3537	0.945
71.893	0.947867	1.35	-1.3557	0.947867
72.003	0.953346	1.352	-1.3567	0.953346
72.114	0.955	1.353	-1.3588	0.955
72.222	0.958825	1.355	-1.3611	0.958825
72.33	0.964304	1.357	-1.3631	0.964304
72.438	0.964304	1.36	-1.364	0.964304
72.549	0.967	1.361	-1.3661	0.967
72.658	0.969783	1.363	-1.3683	0.969783
72.767	0.975262	1.365	-1.3704	0.975262
72.874	0.978	1.367	-1.3714	0.978
72.983	0.980741	1.368	-1.3734	0.980741
73.097	0.984	1.37	-1.3754	0.984
73.202	0.98622	1.372	-1.3777	0.98622
73.313	0.988	1.374	-1.3788	0.988
73.425	0.99	1.375	-1.3808	0.99
73.535	0.991699	1.377	-1.3828	0.991699
73.638	0.995	1.379	-1.3848	0.995
73.752	0.997178	1.381	-1.3861	0.997178
73.86	1	1.382	-1.3881	1
73.966	1.00266	1.385	-1.39	1.00266
74.075	1.005	1.387	-1.392	1.005
74.184	1.007	1.389	-1.3933	1.007
74.298	1.00814	1.39	-1.3953	1.00814
74.404	1.01	1.392	-1.3973	1.01
74.512	1.012	1.394	-1.3993	1.012
74.621	1.01362	1.396	-1.4003	1.01362
74.733	1.016	1.397	-1.4027	1.016
74.844	1.01909	1.399	-1.4047	1.01909
74.95	1.022	1.401	-1.4067	1.022
75.065	1.02457	1.403	-1.4077	1.02457
75.168	1.027	1.404	-1.41	1.027
75.282	1.03	1.406	-1.412	1.03
75.387	1.03553	1.408	-1.414	1.03553
75.498	1.038	1.411	-1.415	1.038
75.611	1.04	1.412	-1.417	1.04
75.715	1.04101	1.414	-1.4194	1.04101
75.823	1.04649	1.416	-1.4213	1.04649
75.937	1.05197	1.418	-1.4223	1.05197
76.043	1.055	1.419	-1.4244	1.055
76.151	1.05745	1.421	-1.4264	1.05745
76.262	1.06	1.423	-1.4287	1.06
76.374	1.06293	1.425	-1.4296	1.06293
76.482	1.066	1.426	-1.4317	1.066
76.592	1.0684	1.428	-1.4337	1.0684
76.697	1.07	1.43	-1.436	1.07
76.811	1.07388	1.432	-1.437	1.07388
76.919	1.077	1.433	-1.4391	1.077
77.027	1.07936	1.436	-1.441	1.07936
77.134	1.082	1.438	-1.443	1.082
77.248	1.08484	1.44	-1.4443	1.08484
77.358	1.088	1.441	-1.4463	1.088
77.464	1.09032	1.443	-1.4482	1.09032
77.57	1.092	1.445	-1.4502	1.092
77.68	1.094	1.447	-1.4513	1.094
77.789	1.0958	1.448	-1.4536	1.0958
77.903	1.1	1.45	-1.4556	1.1
78.008	1.10128	1.452	-1.4576	1.10128
78.12	1.104	1.454	-1.4586	1.104
78.228	1.10676	1.455	-1.4606	1.10676
78.341	1.11	1.457	-1.463	1.11
78.446	1.11224	1.46	-1.465	1.11224
78.556	1.115	1.462	-1.466	1.115
78.667	1.11772	1.463	-1.468	1.11772
78.775	1.12	1.465	-1.4703	1.12
78.883	1.12319	1.467	-1.4723	1.12319
78.99	1.125	1.469	-1.4732	1.125
79.102	1.12867	1.47	-1.4753	1.12867
79.213	1.13415	1.472	-1.4776	1.13415
79.319	1.136	1.474	-1.4797	1.136
79.433	1.13963	1.476	-1.4806	1.13963
79.536	1.142	1.477	-1.4827	1.142
79.65	1.14511	1.479	-1.4847	1.14511
79.755	1.15059	1.481	-1.487	1.15059
79.866	1.154	1.483	-1.4879	1.154
79.979	1.15607	1.484	-1.49	1.15607
80.082	1.16155	1.487	-1.4919	1.16155
80.193	1.16703	1.489	-1.4943	1.16703
80.304	1.16703	1.491	-1.4953	1.16703
80.412	1.17251	1.492	-1.4973	1.17251
80.525	1.17251	1.494	-1.4993	1.17251
80.629	1.17799	1.496	-1.5013	1.17799
80.741	1.18	1.498	-1.5023	1.18
80.849	1.18346	1.499	-1.5045	1.18346
80.96	1.18894	1.501	-1.5066	1.18894
81.065	1.19442	1.503	-1.5085	1.19442
81.179	1.196	1.505	-1.5095	1.196
81.287	1.1999	1.506	-1.5119	1.1999
81.395	1.20538	1.508	-1.5139	1.20538
81.502	1.207	1.511	-1.5159	1.207
81.616	1.21086	1.513	-1.5169	1.21086
81.726	1.21634	1.514	-1.5189	1.21634
81.831	1.22182	1.516	-1.5212	1.22182
81.94	1.2273	1.518	-1.5232	1.2273
82.051	1.2273	1.52	-1.5242	1.2273
82.162	1.23277	1.521	-1.5261	1.23277
82.272	1.23825	1.523	-1.5285	1.23825
82.377	1.24373	1.525	-1.5305	1.24373
82.488	1.24921	1.527	-1.5316	1.24921
82.596	1.25469	1.528	-1.5336	1.25469
82.709	1.26017	1.53	-1.5356	1.26017
82.812	1.26565	1.532	-1.538	1.26565
82.924	1.27113	1.534	-1.5389	1.27113
83.035	1.27661	1.536	-1.5409	1.27661
83.139	1.28209	1.537	-1.5429	1.28209
83.25	1.28756	1.539	-1.5452	1.28756
83.364	1.29304	1.541	-1.5462	1.29304
83.467	1.29852	1.543	-1.5483	1.29852
83.581	1.304	1.545	-1.5503	1.304
83.685	1.30948	1.547	-1.5522	1.30948
83.799	1.30948	1.549	-1.5535	1.30948
83.909	1.31496	1.55	-1.5555	1.31496
84.017	1.32044	1.552	-1.5575	1.32044
84.122	1.32592	1.554	-1.5595	1.32592
84.236	1.3314	1.556	-1.5606	1.3314
84.346	1.33688	1.557	-1.5628	1.33688
84.456	1.34236	1.559	-1.5649	1.34236
84.559	1.34783	1.562	-1.5668	1.34783
84.67	1.35331	1.564	-1.5678	1.35331
84.778	1.35879	1.565	-1.5702	1.35879
84.887	1.36427	1.566	-1.5722	1.36427
84.999	1.36975	1.569	-1.5742	1.36975
85.108	1.36975	1.571	-1.5752	1.36975
85.219	1.37523	1.572	-1.5772	1.37523
85.327	1.38071	1.574	-1.5795	1.38071
85.432	1.38619	1.576	-1.5815	1.38619
85.542	1.39167	1.578	-1.5825	1.39167
85.654	1.39714	1.579	-1.5844	1.39714
85.762	1.40262	1.581	-1.5865	1.40262
85.869	1.4081	1.583	-1.5889	1.4081
85.98	1.41358	1.585	-1.5898	1.41358
86.093	1.41906	1.587	-1.5918	1.41906
86.2	1.42454	1.589	-1.5939	1.42454
86.306	1.43002	1.591	-1.5959	1.43002
86.42	1.4355	1.593	-1.5971	1.4355
86.53	1.44098	1.593	-1.5992	1.44098
86.636	1.44646	1.596	-1.6012	1.44646
86.743	1.45741	1.598	-1.6032	1.45741
86.855	1.45741	1.6	-1.6045	1.45741
86.961	1.46289	1.601	-1.6065	1.46289
87.071	1.46837	1.603	-1.6085	1.46837
87.182	1.473	1.605	-1.6105	1.473
87.291	1.47933	1.607	-1.6114	1.47933
87.403	1.48481	1.608	-1.6139	1.48481
87.513	1.49029	1.61	-1.6158	1.49029
87.616	1.49577	1.612	-1.6178	1.49577
87.731	1.50125	1.614	-1.6188	1.50125
87.837	1.50673	1.615	-1.6211	1.50673
87.948	1.5122	1.617	-1.6231	1.5122
88.053	1.51768	1.62	-1.6251	1.51768
88.164	1.52316	1.622	-1.6261	1.52316
88.275	1.52864	1.623	-1.6281	1.52864
88.383	1.53412	1.625	-1.6305	1.53412
88.492	1.5396	1.627	-1.6325	1.5396
88.599	1.54508	1.629	-1.6335	1.54508
88.708	1.55056	1.63	-1.6355	1.55056
88.822	1.55604	1.632	-1.6377	1.55604
88.927	1.56699	1.634	-1.6397	1.56699
89.039	1.56699	1.636	-1.6408	1.56699
89.145	1.57247	1.637	-1.6427	1.57247
89.255	1.58343	1.639	-1.6448	1.58343
89.363	1.58891	1.641	-1.6468	1.58891
89.477	1.581	1.644	-1.6481	1.581
89.585	1.57247	1.644	-1.6501	1.57247
89.696	1.56699	1.647	-1.6522	1.56699
89.801	1.56699	1.649	-1.6541	1.56699
89.913	1.55604	1.651	-1.6554	1.55604
90.021	1.55056	1.652	-1.6574	1.55056
90.132	1.54508	1.654	-1.6594	1.54508
90.238	1.5396	1.656	-1.6615	1.5396
90.352	1.53412	1.658	-1.6624	1.53412
90.46	1.52864	1.659	-1.6647	1.52864
90.568	1.52316	1.661	-1.6667	1.52316
90.674	1.51768	1.663	-1.6688	1.51768
90.788	1.5122	1.665	-1.6698	1.5122
90.897	1.50673	1.666	-1.6718	1.50673
91.005	1.50125	1.668	-1.6741	1.50125
91.113	1.49577	1.67	-1.676	1.49577
91.223	1.49029	1.673	-1.6771	1.49029
91.329	1.48481	1.674	-1.679	1.48481
91.439	1.47933	1.676	-1.6814	1.47933
91.547	1.47933	1.678	-1.6834	1.47933
91.659	1.471	1.68	-1.6844	1.46837
91.771	1.471	1.681	-1.6864	1.46289
91.876	1.47	1.683	-1.6884	1.45741
91.984	1.47	1.685	-1.6907	1.45741
92.093	1.469	1.687	-1.6918	1.44646
92.207	1.469	1.688	-1.6937	1.44098
92.315	1.469	1.69	-1.6958	1.4355
92.423	1.46837	1.692	-1.698	1.43002
92.531	1.468	1.694	-1.6991	1.42454
92.645	1.467	1.695	-1.7011	1.41906
92.752	1.467	1.698	-1.7031	1.41358
92.861	1.466	1.7	-1.7051	1.4081
92.973	1.464	1.702	-1.7064	1.40262
93.083	1.463	1.703	-1.7084	1.39714
93.191	1.46289	1.705	-1.7104	1.39167
93.296	1.462	1.707	-1.7124	1.38619
93.407	1.46	1.709	-1.7134	1.38071
93.52	1.459	1.71	-1.7156	1.37523
93.623	1.45741	1.712	-1.7177	1.36975
93.732	1.45741	1.714	-1.7197	1.36975
93.846	1.456	1.716	-1.7206	1.36427
93.954	1.455	1.717	-1.7231	1.35879
94.06	1.453	1.719	-1.7251	1.35331
94.171	1.45	1.722	-1.7271	1.34783
94.282	1.448	1.724	-1.7281	1.34236
94.39	1.44646	1.725	-1.73	1.33688
94.501	1.446	1.727	-1.7323	1.3314
94.606	1.444	1.729	-1.7343	1.32592
94.72	1.441	1.731	-1.7353	1.32044
94.828	1.44098	1.732	-1.7373	1.31496
94.937	1.438	1.734	-1.7398	1.30948
95.043	1.436	1.736	-1.7417	1.30948
95.157	1.4355	1.738	-1.7426	1.304
95.267	1.433	1.739	-1.7447	1.29852
95.375	1.43002	1.741	-1.7467	1.29304
95.48	1.43	1.743	-1.749	1.28756
95.591	1.427	1.745	-1.75	1.28209
95.699	1.426	1.746	-1.752	1.27661
95.812	1.42454	1.749	-1.754	1.27113
95.917	1.422	1.751	-1.756	1.26565
96.028	1.41906	1.753	-1.7574	1.26017
96.137	1.419	1.754	-1.7594	1.25469
96.25	1.416	1.756	-1.7613	1.24921
96.353	1.415	1.758	-1.7633	1.24373
96.465	1.41358	1.76	-1.7643	1.23825
96.576	1.411	1.761	-1.7667	1.23277
96.684	1.4081	1.763	-1.7687	1.2273
96.79	1.407	1.765	-1.7707	1.2273
96.904	1.404	1.767	-1.7717	1.22182
97.012	1.40262	1.768	-1.7739	1.21634
97.12	1.4	1.77	-1.7759	1.21086
97.226	1.398	1.773	-1.778	1.20538
97.336	1.39714	1.775	-1.7789	1.20538
97.445	1.392	1.776	-1.7813	1.1999
97.556	1.39167	1.778	-1.7834	1.19442
97.665	1.38619	1.78	-1.7853	1.19442
97.775	1.386	1.782	-1.7863	1.18894
97.888	1.38071	1.783	-1.7883	1.18346
97.996	1.378	1.785	-1.7906	1.17799
98.101	1.37523	1.787	-1.7926	1.17799
98.212	1.374	1.789	-1.7937	1.17251
98.321	1.36975	1.79	-1.7956	1.17251
98.433	1.36975	1.792	-1.7976	1.16703
98.538	1.368	1.794	-1.8	1.16703
98.65	1.368	1.796	-1.801	1.16155
98.756	1.368	1.798	-1.8029	1.15607
98.867	1.368	1.8	-1.805	1.15059
98.974	1.368	1.802	-1.8073	1.15059
99.088	1.367	1.804	-1.8083	1.14511
99.196	1.367	1.805	-1.8103	1.13963
99.304	1.367	1.807	-1.8122	1.138
99.41	1.367	1.809	-1.8142	1.13415
99.521	1.367	1.811	-1.8156	1.13415
99.634	1.367	1.812	-1.8176	1.12867
99.742	1.367	1.814	-1.8196	1.12319
99.847	1.366	1.816	-1.8217	1.12319
99.961	1.366	1.818	-1.8227	1.11772
100.071	1.366	1.819	-1.825	1.114
100.181	1.366	1.821	-1.8269	1.11224
100.284	1.365	1.824	-1.8289	1.11
100.397	1.365	1.826	-1.8299	1.10676
100.505	1.365	1.827	-1.8319	1.104
100.618	1.365	1.829	-1.8343	1.10128
100.724	1.36427	1.831	-1.8363	1.1
100.834	1.364	1.833	-1.8372	1.0958
100.942	1.364	1.834	-1.8393	1.094
101.052	1.364	1.836	-1.8416	1.09032
101.157	1.363	1.838	-1.8436	1.09032
101.267	1.363	1.84	-1.8446	1.087
101.376	1.363	1.841	-1.8466	1.08484
101.489	1.363	1.843	-1.8486	1.081
101.595	1.362	1.845	-1.8509	1.07936
101.709	1.362	1.847	-1.8519	1.077
101.818	1.361	1.848	-1.8539	1.07388
101.926	1.361	1.851	-1.8559	1.07
102.031	1.361	1.853	-1.8583	1.0684
102.142	1.36	1.855	-1.8593	1.06293
102.255	1.36	1.856	-1.8613	1.06293
102.365	1.36	1.858	-1.8633	1.05745
102.468	1.359	1.86	-1.8653	1.054
102.579	1.359	1.862	-1.8663	1.05197
102.691	1.359	1.863	-1.8686	1.04649
102.796	1.359	1.865	-1.8706	1.044
102.908	1.359	1.867	-1.8725	1.04101
103.017	1.359	1.869	-1.8735	1.03553
103.128	1.35879	1.87	-1.876	1.033
103.236	1.358	1.872	-1.8779	1.03005
103.343	1.358	1.875	-1.8799	1.02457
103.456	1.358	1.877	-1.8809	1.023
103.564	1.358	1.878	-1.8832	1.01909
103.672	1.357	1.88	-1.8851	1.017
103.778	1.357	1.882	-1.8872	1.01362
103.889	1.357	1.884	-1.8881	1.01
104.002	1.357	1.885	-1.8901	1.00814
104.108	1.356	1.887	-1.8925	1.00266
104.217	1.356	1.889	-1.8946	1
104.328	1.356	1.891	-1.8955	0.997178
104.433	1.356	1.892	-1.8975	0.994
104.548	1.355	1.894	-1.8996	0.991699
104.653	1.355	1.896	-1.9019	0.991699
104.764	1.354	1.898	-1.9029	0.98622
104.873	1.354	1.9	-1.9048	0.983
104.979	1.35331	1.902	-1.9068	0.980741
105.088	1.353	1.904	-1.9088	0.980741
105.203	1.353	1.906	-1.9101	0.977
105.311	1.352	1.906	-1.9121	0.975262
105.419	1.352	1.909	-1.9142	0.972
105.525	1.351	1.911	-1.9162	0.969783
105.635	1.351	1.913	-1.9176	0.964304
105.746	1.35	1.914	-1.9196	0.958825
105.856	1.349	1.916	-1.9216	0.953346
105.962	1.349	1.918	-1.9236	0.953346
106.071	1.349	1.92	-1.9245	0.947867
106.18	1.349	1.921	-1.9268	0.947867
106.294	1.348	1.923	-1.9289	0.942388
106.4	1.348	1.925	-1.9308	0.942388
106.51	1.34783	1.927	-1.9319	0.936909
106.623	1.347	1.929	-1.9342	0.936909
106.726	1.347	1.93	-1.9362	0.93143
106.837	1.345	1.932	-1.9382	0.93143
106.949	1.345	1.935	-1.9392	0.925951
107.057	1.345	1.936	-1.9412	0.925951
107.169	1.345	1.938	-1.9434	0.920472
107.274	1.343	1.94	-1.9454	0.920472
107.386	1.343	1.942	-1.9465	0.914993
107.494	1.34236	1.943	-1.9484	0.909514
107.602	1.342	1.945	-1.9504	0.904035
107.71	1.342	1.947	-1.9527	0.904035
107.824	1.341	1.949	-1.9538	0.898556
107.93	1.34	1.951	-1.9558	0.898556
108.041	1.339	1.953	-1.9579	0.893077
108.148	1.339	1.955	-1.9601	0.893077
108.255	1.339	1.957	-1.9611	0.887598
108.364	1.338	1.958	-1.9631	0.882119
108.478	1.337	1.96	-1.9651	0.87664
108.583	1.33688	1.962	-1.9672	0.87664
108.694	1.336	1.964	-1.9685	0.871161
108.807	1.336	1.965	-1.9705	0.871161
108.911	1.334	1.967	-1.9725	0.865682
109.019	1.334	1.969	-1.9745	0.860203
109.131	1.334	1.971	-1.9758	0.860203
109.243	1.333	1.972	-1.9778	0.854724
109.347	1.332	1.974	-1.9798	0.849245
109.458	1.332	1.976	-1.9818	0.849245
109.569	1.3314	1.978	-1.9828	0.843766
109.677	1.331	1.979	-1.9852	0.838287
109.788	1.33	1.981	-1.9871	0.838287
109.894	1.329	1.984	-1.9891	0.832808
110.009	1.328	1.986	-1.9901	0.827329
110.117	1.328	1.987	-1.9921	0.82185
110.224	1.327	1.989	-1.9944	0.816371
110.333	1.327	1.991	-1.9964	0.816371
110.44	1.326	1.993	-1.9974	0.810892
110.555	1.326	1.994	-1.9995	0.805413
110.663	1.32592	1.996	-2.0017	0.799934
110.768	1.325	1.998	-2.0037	0.799934
110.881	1.323	2	-2.0047	0.794455
110.991	1.323	2.001	-2.0067	0.788976
111.101	1.323	2.004	-2.0087	0.783497
111.204	1.323	2.006	-2.0111	0.778018
111.318	1.322	2.008	-2.0122	0.772539
111.426	1.32044	2.01	-2.0142	0.76706
111.533	1.32	2.012	-2.0162	0.761581
111.641	1.32	2.014	-2.0182	0.761581
111.75	1.319	2.016	-2.0194	0.756102
111.922	1.319	2.017	-2.0224	0.750623
112.032	1.317	2.019	-2.0244	0.745144
112.14	1.317	2.021	-2.0264	0.739665
112.254	1.317	2.023	-2.0278	0.734186
112.362	1.316	2.024	-2.0298	0.734186
112.468	1.316	2.026	-2.0317	0.728707
112.577	1.315	2.028	-2.0337	0.723228
112.686	1.31496	2.03	-2.035	0.717749
112.8	1.314	2.031	-2.037	0.71227
112.908	1.314	2.034	-2.0391	0.706791
113.014	1.314	2.036	-2.041	0.706791
113.128	1.313	2.038	-2.042	0.695833
113.236	1.313	2.039	-2.0444	0.695833
113.344	1.312	2.041	-2.0463	0.690354
113.453	1.312	2.043	-2.0483	0.684875
113.56	1.311	2.045	-2.0493	0.679396
113.669	1.31	2.046	-2.0517	0.673917
113.783	1.31	2.048	-2.0537	0.668438
113.887	1.30948	2.05	-2.0557	0.668438
113.999	1.30948	2.052	-2.0567	0.662959
114.112	1.309	2.053	-2.0587	0.65748
114.22	1.309	2.055	-2.061	0.652001
114.325	1.309	2.057	-2.063	0.646522
114.436	1.308	2.06	-2.064	0.641043
114.545	1.308	2.061	-2.0661	0.635564
114.657	1.308	2.063	-2.0681	0.630085
114.762	1.307	2.065	-2.0704	0.630085
114.874	1.307	2.067	-2.0714	0.624606
114.982	1.307	2.068	-2.0734	0.619127
115.093	1.306	2.07	-2.0753	0.613648
115.199	1.306	2.072	-2.0776	0.613648
115.313	1.306	2.074	-2.0787	0.608169
115.419	1.305	2.075	-2.0807	0.60269
115.53	1.305	2.077	-2.0827	0.597211
115.637	1.305	2.079	-2.0847	0.597211
115.744	1.304	2.081	-2.0861	0.591732
115.853	1.304	2.082	-2.088	0.586253
115.967	1.304	2.084	-2.09	0.580774
116.072	1.304	2.087	-2.0921	0.580774
116.183	1.304	2.089	-2.0931	0.575295
116.29	1.303	2.09	-2.0953	0.575
116.404	1.303	2.092	-2.0973	0.575
116.509	1.302	2.094	-2.0993	0.572
116.621	1.301	2.096	-2.1003	0.572
116.729	1.301	2.097	-2.1022	0.569816
116.842	1.301	2.099	-2.1047	0.567
116.946	1.301	2.101	-2.1067	0.567
117.058	1.3	2.104	-2.1076	0.564337
117.166	1.3	2.104	-2.1096	0.564337
117.276	1.299	2.106	-2.112	0.562
117.384	1.29852	2.108	-2.1139	0.562
117.496	1.298	2.111	-2.1149	0.558858
117.604	1.298	2.112	-2.117	0.556
117.712	1.297	2.114	-2.1189	0.556
117.82	1.296	2.116	-2.1215	0.553379
117.934	1.296	2.118	-2.1223	0.553
118.041	1.295	2.119	-2.1243	0.553
118.149	1.295	2.121	-2.1263	0.5479
118.255	1.294	2.123	-2.1287	0.5479
118.366	1.294	2.125	-2.1296	0.547
118.478	1.294	2.126	-2.1317	0.547
118.585	1.294	2.128	-2.1336	0.542421
118.692	1.29304	2.13	-2.1356	0.541
118.803	1.293	2.132	-2.1367	0.541
118.916	1.292	2.134	-2.139	0.536942
119.021	1.292	2.137	-2.141	0.534
119.129	1.292	2.139	-2.143	0.534
119.24	1.291	2.141	-2.144	0.534
119.35	1.291	2.143	-2.1464	0.53
119.456	1.29	2.145	-2.1483	0.53
119.567	1.29	2.147	-2.1503	0.524
119.74	1.29	2.149	-2.1523	0.524
119.846	1.289	2.15	-2.1546	0.518
119.961	1.289	2.152	-2.1565	0.518
120.066	1.289	2.154	-2.1586	0.514
120.237	1.288	2.156	-2.1606	0.514
120.35	1.288	2.157	-2.1629	0.513
120.458	1.288	2.159	-2.165	0.513
120.564	1.28756	2.162	-2.167	0.513
120.677	1.287	2.164	-2.1679	0.513
120.787	1.287	2.165	-2.1699	0.512
120.897	1.287	2.167	-2.1723	0.511
121.002	1.286	2.169	-2.1742	0.511
121.114	1.286	2.171	-2.1753	0.51
121.222	1.286	2.172	-2.1772	0.51
121.329	1.286	2.174	-2.1796	0.51
121.437	1.285	2.176	-2.1816	0.51
121.552	1.285	2.178	-2.1826	0.509547
121.66	1.285	2.179	-2.1847	0.509
121.769	1.285	2.181	-2.1869	0.509
121.874	1.285	2.183	-2.1889	0.508
121.984	1.285	2.185	-2.1899	0.508
122.095	1.285	2.187	-2.1919	0.508
122.206	1.285	2.189	-2.1939	0.507
122.313	1.285	2.191	-2.1962	0.507
122.42	1.284	2.192	-2.1972	0.507
122.529	1.284	2.193	-2.1992	0.506
122.643	1.284	2.196	-2.2012	0.506
122.748	1.284	2.198	-2.2032	0.506
122.859	1.284	2.2	-2.2046	0.506
122.966	1.284	2.201	-2.2066	0.505
123.076	1.284	2.203	-2.2086	0.505
123.187	1.283	2.205	-2.2105	0.505
123.298	1.283	2.207	-2.2115	0.504068
123.406	1.283	2.208	-2.2138	0.504
123.512	1.283	2.21	-2.2159	0.504
123.623	1.283	2.213	-2.2179	0.503
123.733	1.28209	2.215	-2.2189	0.503
123.844	1.281	2.216	-2.2212	0.503
123.952	1.27661	2.218	-2.2232	0.503
124.06	1.272	2.22	-2.2252	0.503
124.168	1.27113	2.222	-2.2262	0.502
124.279	1.26565	2.223	-2.2283	0.502
124.388	1.265	2.225	-2.2306	0.502
124.496	1.261	2.227	-2.2325	0.501
124.61	1.26017	2.229	-2.2335	0.501
124.713	1.25469	2.23	-2.2355	0.501
124.827	1.252	2.232	-2.2379	0.5
124.932	1.24921	2.234	-2.2399	0.5
125.043	1.246	2.237	-2.2409	0.499
125.15	1.24373	2.238	-2.243	0.499
125.26	1.239	2.24	-2.2449	0.499
125.368	1.23825	2.242	-2.2472	0.499
125.482	1.235	2.244	-2.2482	0.499
125.59	1.23277	2.245	-2.2502	0.498589
125.696	1.228	2.247	-2.2521	0.498
125.807	1.2273	2.249	-2.2545	0.498
125.919	1.2273	2.251	-2.2556	0.498
126.026	1.22182	2.252	-2.2576	0.498
126.135	1.219	2.254	-2.2595	0.498
126.243	1.21634	2.256	-2.2615	0.497
126.352	1.213	2.258	-2.2625	0.497
126.463	1.21086	2.259	-2.2648	0.497
126.574	1.21	2.261	-2.2668	0.496
126.68	1.20538	2.264	-2.2687	0.496
126.794	1.20538	2.265	-2.2697	0.496
126.897	1.204	2.267	-2.2721	0.495
127.011	1.1999	2.269	-2.2741	0.495
127.116	1.197	2.271	-2.2762	0.495
127.227	1.19442	2.273	-2.2771	0.495
127.34	1.19442	2.274	-2.2791	0.495
127.444	1.192	2.276	-2.2816	0.495
127.554	1.19	2.278	-2.2835	0.494
127.665	1.18894	2.28	-2.2845	0.494
127.775	1.184	2.281	-2.2865	0.494
127.881	1.18346	2.283	-2.2888	0.49311
127.992	1.179	2.285	-2.2909	0.49311
128.104	1.17799	2.288	-2.2918	0.493
128.212	1.17799	2.289	-2.2938	0.492
128.32	1.174	2.291	-2.2958	0.492
128.429	1.17251	2.293	-2.2982	0.492
128.536	1.17251	2.294	-2.2992	0.492
128.65	1.172	2.296	-2.3012	0.492
128.758	1.168	2.298	-2.3032	0.491
128.866	1.16703	2.3	-2.3055	0.491
128.973	1.16703	2.302	-2.3065	0.49
129.082	1.164	2.303	-2.3085	0.49
129.196	1.16155	2.305	-2.3105	0.49
129.301	1.159	2.307	-2.3124	0.49
129.412	1.157	2.309	-2.3135	0.489
129.525	1.15607	2.31	-2.3158	0.489
129.628	1.152	2.312	-2.3178	0.489
129.739	1.15059	2.314	-2.3198	0.489
129.851	1.15059	2.317	-2.3208	0.488
129.959	1.148	2.317	-2.323	0.488
130.065	1.14511	2.319	-2.3251	0.487631
130.174	1.143	2.322	-2.3271	0.487
130.286	1.141	2.324	-2.3281	0.487
130.397	1.13963	2.325	-2.3304	0.487
130.504	1.138	2.327	-2.3323	0.487
130.611	1.136	2.329	-2.3345	0.486
130.725	1.13415	2.331	-2.3354	0.485
130.833	1.13415	2.332	-2.3374	0.485
130.941	1.132	2.334	-2.3398	0.485
131.05	1.12867	2.336	-2.3417	0.485
131.157	1.127	2.338	-2.3427	0.484
131.266	1.125	2.339	-2.3447	0.483
131.38	1.12319	2.341	-2.347	0.483
131.485	1.12319	2.343	-2.3491	0.483
131.596	1.119	2.345	-2.3501	0.483
131.709	1.11772	2.347	-2.3521	0.483
131.812	1.114	2.349	-2.3541	0.483
131.923	1.114	2.351	-2.3565	0.482152
132.034	1.11224	2.353	-2.3575	0.482152
132.142	1.11	2.354	-2.3595	0.482
132.255	1.109	2.356	-2.3614	0.482
132.36	1.10676	2.358	-2.3634	0.481
132.47	1.106	2.36	-2.3648	0.481
132.581	1.104	2.361	-2.3667	0.481
132.689	1.10128	2.363	-2.3687	0.481
132.797	1.101	2.365	-2.3706	0.48
132.909	1.1	2.367	-2.3717	0.48
133.017	1.096	2.368	-2.3741	0.479
133.125	1.0958	2.37	-2.376	0.479
133.231	1.094	2.373	-2.3781	0.479
133.342	1.091	2.375	-2.3791	0.479
133.45	1.09032	2.376	-2.3811	0.479
133.559	1.09032	2.378	-2.3833	0.478
133.668	1.088	2.38	-2.3853	0.478
133.782	1.087	2.382	-2.3863	0.478
133.892	1.08484	2.383	-2.3883	0.477
134.002	1.083	2.385	-2.3907	0.477
134.107	1.081	2.387	-2.3927	0.476673
134.218	1.07936	2.389	-2.3938	0.476673
134.326	1.078	2.39	-2.3957	0.476
134.439	1.077	2.392	-2.3977	0.476
134.545	1.07388	2.394	-2.4	0.476
134.654	1.073	2.396	-2.401	0.476
134.765	1.071	2.398	-2.403	0.475
134.873	1.07	2.4	-2.4051	0.475
134.981	1.0684	2.402	-2.4074	0.475
135.094	1.066	2.404	-2.4083	0.475
135.197	1.06293	2.405	-2.4104	0.474
135.311	1.06293	2.407	-2.4124	0.474
135.417	1.062	2.409	-2.4144	0.474
135.531	1.05745	2.411	-2.4157	0.474
135.634	1.057	2.412	-2.4177	0.473
135.745	1.054	2.414	-2.4197	0.473
135.854	1.054	2.416	-2.4217	0.473
135.966	1.05197	2.418	-2.4227	0.472
136.076	1.05	2.419	-2.425	0.472
136.186	1.04649	2.421	-2.427	0.472
136.289	1.046	2.424	-2.4289	0.472
136.4	1.044	2.426	-2.43	0.472
136.508	1.042	2.427	-2.4324	0.472
136.622	1.04101	2.429	-2.4343	0.471194
136.727	1.04	2.431	-2.4363	0.471194
136.839	1.03553	2.433	-2.4374	0.471
136.947	1.035	2.434	-2.4393	0.471
137.053	1.033	2.436	-2.4416	0.47
137.164	1.031	2.438	-2.4436	0.47
137.273	1.03005	2.44	-2.4446	0.469
137.384	1.028	2.441	-2.4466	0.468
137.492	1.025	2.443	-2.4487	0.467
137.599	1.02457	2.445	-2.451	0.467
137.71	1.023	2.447	-2.452	0.466
137.823	1.022	2.449	-2.454	0.465715
137.929	1.01909	2.451	-2.456	0.465715
138.038	1.018	2.453	-2.4583	0.465
138.149	1.017	2.455	-2.4593	0.465
138.259	1.015	2.456	-2.4613	0.464
138.369	1.014	2.458	-2.4633	0.464
138.474	1.01362	2.46	-2.4653	0.463
138.585	1.01	2.462	-2.4667	0.462
138.694	1.01	2.463	-2.4686	0.462
138.8	1.00814	2.465	-2.4707	0.461
138.911	1.007	2.467	-2.4727	0.461
139.023	1.004	2.469	-2.4736	0.460236
139.131	1.003	2.47	-2.476	0.460236
139.237	1.00266	2.472	-2.4779	0.46
139.346	1	2.475	-2.4799	0.459
139.456	0.999	2.477	-2.481	0.459
139.569	0.997178	2.478	-2.4832	0.458
139.676	0.997	2.48	-2.4853	0.458
139.785	0.994	2.482	-2.4872	0.457
139.892	0.994	2.484	-2.4883	0.457
140.006	0.993	2.485	-2.4903	0.456
140.114	0.991699	2.487	-2.4926	0.455
140.22	0.991699	2.489	-2.4946	0.455
140.333	0.991	2.491	-2.4956	0.454757
140.443	0.988	2.492	-2.4975	0.454757
140.548	0.98622	2.494	-2.4995	0.454
140.659	0.986	2.496	-2.5019	0.454
140.77	0.985	2.498	-2.503	0.453
140.878	0.983	2.5	-2.5049	0.452
140.985	0.982	2.502	-2.5069	0.452
141.093	0.980741	2.504	-2.5093	0.451
141.206	0.980741	2.506	-2.5103	0.451
141.317	0.98	2.507	-2.5123	0.45
141.425	0.978	2.509	-2.5143	0.45
141.53	0.977	2.511	-2.5163	0.449278
141.64	0.977	2.513	-2.5176	0.449278
141.751	0.975262	2.514	-2.5196	0.449278
141.862	0.975	2.516	-2.5216	0.448
141.967	0.973	2.518	-2.5236	0.448
142.081	0.972	2.52	-2.5246	0.447
142.191	0.971	2.521	-2.5269	0.446
142.299	0.97	2.524	-2.529	0.446
142.404	0.969783	2.526	-2.531	0.446
142.515	0.968	2.528	-2.5319	0.445
142.622	0.966	2.529	-2.5342	0.444
142.737	0.964304	2.531	-2.5362	0.444
142.842	0.964	2.533	-2.5382	0.443799
142.953	0.963	2.535	-2.5391	0.443799
143.064	0.961	2.536	-2.5416	0.443
143.174	0.959	2.538	-2.5436	0.443
143.279	0.958825	2.54	-2.5456	0.442
143.389	0.957	2.542	-2.5466	0.442
143.5	0.956	2.543	-2.5486	0.441
143.608	0.954	2.545	-2.5508	0.441
143.716	0.953346	2.547	-2.5528	0.44
143.823	0.953346	2.55	-2.5538	0.44
143.937	0.952	2.551	-2.5559	0.439
144.046	0.95	2.553	-2.5578	0.43832
144.151	0.949	2.555	-2.5602	0.43832
144.265	0.947867	2.557	-2.5612	0.438
144.37	0.947867	2.558	-2.5632	0.438
144.481	0.947	2.56	-2.5651	0.437
144.59	0.945	2.562	-2.5676	0.437
144.699	0.943	2.564	-2.5685	0.436
144.812	0.942388	2.565	-2.5705	0.435
144.915	0.942388	2.567	-2.5725	0.435
145.025	0.942	2.569	-2.5745	0.434
145.139	0.94	2.571	-2.5759	0.434
145.247	0.938	2.572	-2.5778	0.433
145.353	0.936909	2.574	-2.5798	0.433
145.464	0.936909	2.577	-2.5819	0.432841
145.576	0.936	2.579	-2.5829	0.432
145.683	0.935	2.581	-2.5852	0.431
145.794	0.933	2.583	-2.5872	0.43
145.899	0.93143	2.585	-2.5892	0.429
146.013	0.93143	2.586	-2.5902	0.429
146.121	0.931	2.588	-2.5922	0.428
146.229	0.929	2.59	-2.5945	0.427362
146.398	0.927	2.592	-2.5968	0.427362
146.512	0.925951	2.593	-2.5988	0.427
146.62	0.925951	2.596	-2.6008	0.426
146.728	0.925	2.598	-2.6031	0.425
146.835	0.923	2.6	-2.6041	0.425
146.944	0.921	2.601	-2.6061	0.424
147.056	0.920472	2.603	-2.6081	0.424
147.165	0.920472	2.605	-2.6101	0.423
147.275	0.92	2.607	-2.6111	0.423
147.381	0.918	2.608	-2.6135	0.423
147.491	0.915	2.61	-2.6155	0.422
147.599	0.914993	2.612	-2.6175	0.422
147.713	0.913	2.614	-2.6185	0.422
147.821	0.912	2.615	-2.6208	0.421883
147.927	0.91	2.617	-2.6228	0.421883
148.038	0.909514	2.62	-2.6248	0.421
148.145	0.908	2.621	-2.6257	0.421
148.259	0.906	2.623	-2.6278	0.421
148.367	0.904035	2.624	-2.6302	0.42
148.475	0.904035	2.626	-2.6321	0.42
148.582	0.904	2.629	-2.6331	0.419
148.692	0.902	2.63	-2.6352	0.419
148.803	0.901	2.632	-2.6376	0.419
148.911	0.899	2.634	-2.6395	0.418
149.024	0.898556	2.636	-2.6405	0.418
149.132	0.898556	2.637	-2.6425	0.418
149.24	0.898	2.639	-2.6445	0.418
149.346	0.896	2.641	-2.6468	0.417
149.461	0.895	2.643	-2.6477	0.416404
149.571	0.893077	2.644	-2.6497	0.416404
149.674	0.893077	2.646	-2.6518	0.415
149.783	0.893	2.648	-2.6537	0.415
149.897	0.892	2.65	-2.6552	0.414
150.007	0.891	2.651	-2.6571	0.414
150.111	0.889	2.654	-2.6591	0.414
150.22	0.888	2.656	-2.6611	0.414
150.331	0.887598	2.658	-2.6621	0.413
150.443	0.887	2.659	-2.6644	0.413
150.548	0.886	2.661	-2.6664	0.413
150.658	0.884	2.663	-2.6684	0.412
150.769	0.883	2.665	-2.6694	0.411
150.88	0.882119	2.666	-2.6718	0.410925
150.988	0.882	2.668	-2.6737	0.410925
151.094	0.88	2.671	-2.6758	0.41
151.208	0.879	2.672	-2.6767	0.41
151.316	0.877	2.673	-2.6791	0.409
151.424	0.87664	2.676	-2.6811	0.409
151.53	0.87664	2.678	-2.6831	0.409
151.641	0.876	2.68	-2.684	0.409
151.749	0.875	2.681	-2.686	0.408
151.86	0.874	2.683	-2.6885	0.408
151.969	0.872	2.685	-2.6904	0.408
152.08	0.871161	2.687	-2.6914	0.407
152.19	0.871161	2.688	-2.6935	0.407
152.3	0.871	2.69	-2.6955	0.407
152.405	0.87	2.692	-2.6977	0.406
152.516	0.869	2.694	-2.6987	0.406
152.625	0.867	2.695	-2.7007	0.406
152.737	0.866	2.697	-2.7027	0.406
152.842	0.865682	2.699	-2.7051	0.405446
152.954	0.865	2.701	-2.706	0.405
153.062	0.864	2.702	-2.7081	0.405
153.168	0.862	2.705	-2.71	0.404
153.278	0.861	2.707	-2.712	0.404
153.392	0.860203	2.709	-2.7134	0.403
153.496	0.860203	2.71	-2.7154	0.403
153.607	0.86	2.712	-2.7174	0.403
153.716	0.858	2.714	-2.7194	0.403
153.829	0.857	2.716	-2.7204	0.403
153.939	0.856	2.717	-2.7227	0.403
154.044	0.854724	2.719	-2.7247	0.402
154.151	0.854	2.721	-2.7267	0.402
154.262	0.853	2.723	-2.7278	0.401
154.375	0.851	2.724	-2.7301	0.401
154.485	0.851	2.726	-2.7321	0.4
154.59	0.849245	2.729	-2.7341	0.397
154.701	0.849245	2.731	-2.7351	0.397
154.809	0.849	2.732	-2.7371	0.395
154.915	0.847	2.734	-2.7394	0.395
155.026	0.846	2.736	-2.7414	0.391
155.138	0.845	2.738	-2.7424	0.391
155.246	0.844	2.739	-2.7443	0.388
155.352	0.843766	2.741	-2.7468	0.388
155.463	0.842	2.743	-2.7488	0.385
155.576	0.84	2.745	-2.7496	0.385
155.684	0.839	2.746	-2.7517	0.384
155.791	0.838287	2.748	-2.7537	0.384
155.9	0.838287	2.75	-2.7559	0.382
156.007	0.838	2.752	-2.7569	0.382
156.123	0.836	2.753	-2.759	0.38
156.228	0.834	2.756	-2.761	0.38
156.336	0.833	2.758	-2.763	0.378
156.447	0.832808	2.76	-2.7643	0.378
156.559	0.832	2.761	-2.7663	0.378
156.662	0.83	2.763	-2.7683	0.378
156.772	0.829	2.765	-2.7703	0.376
156.883	0.828	2.767	-2.7713	0.376
156.995	0.827329	2.768	-2.7737	0.375
157.105	0.826	2.77	-2.7757	0.375
157.208	0.825	2.772	-2.7776	0.374
157.323	0.823	2.774	-2.7786	0.374
157.431	0.823	2.775	-2.781	0.373
157.539	0.82185	2.777	-2.7829	0.373
157.645	0.821	2.78	-2.785	0.372
157.755	0.82	2.782	-2.7861	0.372
157.867	0.818	2.783	-2.788	0.37
157.975	0.818	2.785	-2.7904	0.37
158.084	0.816371	2.787	-2.7924	0.369
158.191	0.816371	2.789	-2.7934	0.369
158.3	0.816	2.79	-2.7953	0.369
158.414	0.815	2.792	-2.7976	0.369
158.519	0.813	2.794	-2.7996	0.367
158.63	0.812	2.796	-2.8007	0.367
158.743	0.811	2.797	-2.8026	0.366
158.852	0.810892	2.799	-2.8045	0.366
158.957	0.809	2.801	-2.807	0.365
159.068	0.807	2.803	-2.8079	0.365
159.179	0.807	2.805	-2.8099	0.364
159.283	0.805413	2.807	-2.8119	0.364
159.394	0.805	2.809	-2.8143	0.363
159.506	0.803	2.811	-2.8152	0.363
159.614	0.801	2.812	-2.8173	0.362
159.722	0.801	2.814	-2.8193	0.362
159.829	0.799934	2.816	-2.8212	0.361
159.939	0.799934	2.818	-2.8226	0.361
160.05	0.799	2.819	-2.8246	0.36
160.161	0.797	2.821	-2.8266	0.36
160.268	0.796	2.823	-2.8286	0.359
160.375	0.795	2.825	-2.8297	0.359
160.484	0.794455	2.826	-2.8319	0.358
160.593	0.793	2.828	-2.8339	0.358
160.705	0.792	2.831	-2.8358	0.357
160.815	0.79	2.833	-2.8369	0.357
160.921	0.789	2.834	-2.8393	0.356
161.031	0.788976	2.836	-2.8413	0.356
161.139	0.788	2.838	-2.8433	0.355
161.251	0.786	2.84	-2.8443	0.355
161.363	0.785	2.841	-2.8463	0.354
161.473	0.784	2.843	-2.8486	0.354
161.578	0.783497	2.845	-2.8506	0.352
161.685	0.782	2.847	-2.8516	0.352
161.799	0.781	2.848	-2.8536	0.352
161.906	0.779	2.85	-2.8556	0.352
162.014	0.778018	2.852	-2.858	0.351
162.128	0.778	2.854	-2.8589	0.351
162.236	0.776	2.856	-2.8609	0.35
162.343	0.774	2.858	-2.8629	0.35
162.453	0.772539	2.86	-2.8652	0.349
162.56	0.772	2.862	-2.8662	0.349
162.669	0.771	2.863	-2.8682	0.348
162.783	0.77	2.865	-2.8703	0.348
162.89	0.768	2.867	-2.8723	0.348
163.001	0.76706	2.869	-2.8735	0.348
163.111	0.766	2.87	-2.8755	0.347
163.221	0.765	2.872	-2.8775	0.347
163.324	0.763	2.874	-2.8795	0.346
163.438	0.761581	2.876	-2.8805	0.346
163.546	0.761581	2.877	-2.8829	0.345
163.657	0.761	2.879	-2.8849	0.345
163.762	0.76	2.882	-2.8869	0.345
163.87	0.758	2.884	-2.888	0.345
163.984	0.756102	2.885	-2.8902	0.344
164.092	0.756	2.887	-2.8921	0.344
164.2	0.754	2.889	-2.8942	0.343
164.312	0.753	2.891	-2.8952	0.343
164.42	0.751	2.892	-2.8972	0.343
164.528	0.750623	2.894	-2.8996	0.343
164.637	0.749	2.896	-2.9015	0.342
164.749	0.747	2.898	-2.9026	0.342
164.859	0.746	2.899	-2.9046	0.342
164.967	0.745144	2.901	-2.9068	0.342
165.072	0.743	2.903	-2.9088	0.341
165.183	0.741	2.905	-2.9099	0.341
165.291	0.739665	2.906	-2.9118	0.341
165.405	0.738	2.908	-2.9138	0.341
165.51	0.737	2.91	-2.9162	0.34
165.621	0.735	2.912	-2.9172	0.34
165.729	0.734186	2.913	-2.9191	0.34
165.842	0.734186	2.916	-2.9212	0.34
165.945	0.732	2.918	-2.9232	0.339
166.057	0.729	2.92	-2.9241	0.339
166.168	0.728707	2.921	-2.9265	0.339
166.276	0.728	2.923	-2.9285	0.339
166.384	0.726	2.925	-2.9305	0.339
166.491	0.726	2.927	-2.9315	0.339
166.605	0.726	2.928	-2.9338	0.338
166.714	0.726	2.93	-2.9358	0.338
166.82	0.726	2.933	-2.9378	0.338
166.933	0.726	2.935	-2.9389	0.338
167.043	0.725	2.936	-2.9413	0.338
167.151	0.725	2.938	-2.9432	0.338
167.256	0.725	2.94	-2.9452	0.337
167.368	0.725	2.942	-2.9462	0.337
167.474	0.725	2.943	-2.9482	0.337
167.588	0.725	2.945	-2.9505	0.337
167.692	0.725	2.947	-2.9525	0.336
167.806	0.724	2.949	-2.9535	0.336
167.914	0.724	2.95	-2.9555	0.336
168.02	0.724	2.952	-2.9579	0.336
168.132	0.724	2.954	-2.9598	0.336
168.241	0.724	2.956	-2.9609	0.336
168.35	0.724	2.957	-2.9628	0.335
168.46	0.724	2.959	-2.9648	0.335
168.568	0.724	2.962	-2.9671	0.335
168.675	0.724	2.964	-2.9681	0.335
168.787	0.724	2.965	-2.9701	0.335
168.898	0.723228	2.967	-2.972	0.335
169.002	0.723	2.969	-2.9741	0.334
169.113	0.723	2.971	-2.9754	0.334
169.226	0.723	2.972	-2.9774	0.334
169.334	0.723	2.974	-2.9795	0.334
169.439	0.723	2.976	-2.9815	0.333
169.553	0.723	2.978	-2.9827	0.333
169.663	0.723	2.979	-2.9847	0.333
169.772	0.723	2.981	-2.9867	0.333
169.876	0.723	2.983	-2.9887	0.332
169.988	0.723	2.985	-2.9897	0.332
170.097	0.723	2.987	-2.9918	0.332
170.21	0.723	2.988	-2.9941	0.332
170.316	0.723	2.991	-2.9961	0.331
170.426	0.723	2.993	-2.9971	0.331
170.534	0.723	2.994	-2.9991	0.331
170.64	0.723	2.996	-3.0014	0.331
170.752	0.722	2.998	-3.0035	0.331
170.859	0.722	3	-3.0045	0.331
170.968	0.722	3.001	-3.0064	0.33
171.082	0.722	3.003	-3.0088	0.33
171.188	0.722	3.005	-3.0108	0.33
171.302	0.722	3.007	-3.0118	0.33
171.411	0.722	3.008	-3.0138	0.329
171.516	0.722	3.01	-3.0158	0.329
171.625	0.721	3.012	-3.0182	0.329
171.736	0.721	3.014	-3.0191	0.329
171.846	0.721	3.015	-3.0211	0.329
171.956	0.721	3.018	-3.0231	0.32874
172.062	0.721	3.02	-3.0251	0.32874
172.173	0.721	3.022	-3.0264	0.328
172.281	0.721	3.023	-3.0283	0.328
172.387	0.721	3.025	-3.0304	0.328
172.498	0.721	3.027	-3.0324	0.328
172.61	0.72	3.029	-3.0334	0.328
172.718	0.72	3.03	-3.0357	0.327
172.827	0.72	3.032	-3.0378	0.327
172.933	0.72	3.034	-3.0398	0.327
173.048	0.72	3.036	-3.0407	0.327
173.156	0.72	3.037	-3.043	0.327
173.264	0.72	3.039	-3.045	0.327
173.37	0.72	3.042	-3.0471	0.326
173.481	0.72	3.044	-3.048	0.326
173.594	0.719	3.045	-3.05	0.326
173.702	0.719	3.047	-3.0524	0.325
173.807	0.719	3.049	-3.0544	0.325
173.918	0.718	3.051	-3.0553	0.325
174.031	0.718	3.052	-3.0574	0.325
174.141	0.718	3.054	-3.0597	0.325
174.246	0.718	3.056	-3.0617	0.325
174.357	0.717749	3.058	-3.0627	0.324
174.465	0.717	3.059	-3.0647	0.324
174.571	0.717	3.061	-3.0667	0.324
174.682	0.717	3.063	-3.069	0.324
174.79	0.717	3.065	-3.0701	0.324
174.904	0.717	3.067	-3.072	0.324
175.012	0.716	3.069	-3.0741	0.324
175.117	0.716	3.071	-3.076	0.323
175.227	0.716	3.073	-3.0774	0.323
175.336	0.715	3.074	-3.0794	0.323
175.448	0.715	3.076	-3.0814	0.323
175.554	0.715	3.078	-3.0833	0.323
175.665	0.715	3.08	-3.0847	0.323
175.778	0.714	3.081	-3.0867	0.322
175.884	0.714	3.083	-3.0886	0.322
175.992	0.714	3.085	-3.0906	0.322
176.102	0.713	3.087	-3.0917	0.322
176.215	0.713	3.088	-3.094	0.321
176.318	0.713	3.09	-3.096	0.321
176.429	0.713	3.093	-3.098	0.321
176.541	0.71227	3.095	-3.099	0.321
176.649	0.712	3.096	-3.1011	0.32
176.755	0.712	3.098	-3.1033	0.32
176.865	0.712	3.1	-3.1053	0.32
176.977	0.711	3.102	-3.1063	0.32
177.086	0.711	3.103	-3.1083	0.319
177.194	0.711	3.105	-3.1107	0.319
177.302	0.711	3.107	-3.1127	0.319
177.416	0.711	3.109	-3.1137	0.319
177.523	0.71	3.11	-3.1157	0.318
177.631	0.71	3.112	-3.1177	0.318
177.74	0.71	3.114	-3.12	0.318
177.853	0.71	3.116	-3.1209	0.318
177.956	0.71	3.118	-3.123	0.317782
178.066	0.71	3.12	-3.1249	0.317782
178.175	0.71	3.122	-3.1274	0.317
178.286	0.709	3.124	-3.1284	0.317
178.399	0.709	3.125	-3.1304	0.317
178.503	0.709	3.127	-3.1323	0.317
178.614	0.709	3.129	-3.1343	0.316
178.725	0.708	3.131	-3.1356	0.316
178.833	0.708	3.132	-3.1376	0.316
178.94	0.707	3.134	-3.1396	0.316
179.049	0.707	3.136	-3.1415	0.315
179.161	0.707	3.138	-3.1426	0.315
179.272	0.706791	3.139	-3.1449	0.315
179.38	0.706791	3.141	-3.1469	0.315
179.486	0.706	3.144	-3.1489	0.314
179.6	0.706	3.146	-3.1499	0.314
179.708	0.706	3.147	-3.1523	0.313
179.816	0.705	3.149	-3.1543	0.313
179.925	0.705	3.151	-3.1563	0.313
180.032	0.704	3.153	-3.1573	0.312303
180.144	0.704	3.154	-3.1593	0.312303
180.255	0.703	3.156	-3.1616	0.312303
180.361	0.703	3.158	-3.1636	0.312
180.47	0.703	3.16	-3.1645	0.312
180.583	0.703	3.161	-3.1666	0.312
180.691	0.702	3.163	-3.169	0.312
180.796	0.701	3.165	-3.171	0.312
180.908	0.701	3.168	-3.172	0.312
181.021	0.701	3.169	-3.174	0.311
181.129	0.701	3.171	-3.176	0.31
181.235	0.7	3.173	-3.1783	0.31
181.345	0.7	3.175	-3.1792	0.31
181.454	0.699	3.176	-3.1812	0.309
181.567	0.699	3.178	-3.1833	0.309
181.672	0.698	3.18	-3.1856	0.309
181.784	0.698	3.182	-3.1865	0.309
181.888	0.698	3.183	-3.1886	0.309
182.001	0.697	3.185	-3.1906	0.309
182.109	0.696	3.187	-3.1925	0.308
182.221	0.696	3.189	-3.1936	0.308
182.329	0.696	3.19	-3.1959	0.308
182.437	0.695833	3.192	-3.1979	0.308
182.546	0.695833	3.195	-3.1998	0.307
182.653	0.695	3.197	-3.2009	0.307
182.768	0.695	3.198	-3.2032	0.307
182.876	0.694	3.2	-3.2052	0.307
182.98	0.694	3.202	-3.2073	0.307
183.094	0.694	3.204	-3.2082	0.307
183.199	0.693	3.205	-3.2103	0.306824
183.313	0.693	3.207	-3.2125	0.306824
183.418	0.693	3.209	-3.2145	0.306
183.53	0.692	3.211	-3.2155	0.306
183.638	0.692	3.212	-3.2175	0.306
183.751	0.692	3.214	-3.2199	0.306
183.856	0.691	3.216	-3.2219	0.305
183.966	0.691	3.219	-3.2229	0.305
184.077	0.691	3.22	-3.2249	0.305
184.184	0.690354	3.222	-3.2269	0.305
184.292	0.69	3.224	-3.2293	0.304
184.406	0.69	3.226	-3.2302	0.304
184.509	0.689	3.227	-3.2322	0.304
184.623	0.689	3.229	-3.2342	0.304
184.729	0.688	3.231	-3.2366	0.303
184.843	0.688	3.233	-3.2376	0.303
184.951	0.687	3.234	-3.2395	0.303
185.058	0.687	3.236	-3.2415	0.303
185.164	0.687	3.238	-3.2435	0.302
185.278	0.686	3.24	-3.2449	0.302
185.388	0.686	3.241	-3.2469	0.302
185.498	0.686	3.243	-3.2489	0.302
185.601	0.685	3.246	-3.2509	0.301345
185.712	0.685	3.248	-3.2519	0.301
185.824	0.684875	3.249	-3.2542	0.3
185.934	0.684	3.25	-3.2562	0.299
186.041	0.684	3.253	-3.2581	0.299
186.15	0.683	3.255	-3.2591	0.299
186.259	0.683	3.256	-3.2611	0.299
186.365	0.683	3.258	-3.2635	0.298
186.476	0.682	3.26	-3.2656	0.298
186.584	0.681	3.262	-3.2665	0.298
186.693	0.681	3.263	-3.2685	0.297
186.807	0.681	3.265	-3.2707	0.297
186.913	0.68	3.267	-3.2728	0.297
187.026	0.68	3.27	-3.2737	0.297
187.136	0.679396	3.27	-3.2758	0.296
187.241	0.679	3.272	-3.2778	0.296
187.35	0.678	3.275	-3.2802	0.296
187.461	0.678	3.276	-3.2812	0.296
187.571	0.678	3.277	-3.2832	0.295866
187.681	0.677	3.28	-3.2852	0.295866
187.786	0.676	3.282	-3.2875	0.295
187.897	0.676	3.284	-3.2885	0.295
188.006	0.675	3.285	-3.2904	0.295
188.112	0.675	3.287	-3.2926	0.295
188.222	0.674	3.289	-3.2944	0.294
188.334	0.674	3.291	-3.2954	0.294
188.445	0.673917	3.292	-3.2978	0.294
188.553	0.673	3.294	-3.2998	0.293
188.658	0.673	3.296	-3.3018	0.293
188.768	0.672	3.298	-3.3028	0.292
188.877	0.672	3.299	-3.3052	0.292
188.986	0.671	3.302	-3.3071	0.292
189.095	0.671	3.304	-3.3092	0.291
189.206	0.671	3.306	-3.3102	0.291
189.318	0.67	3.307	-3.3121	0.291
189.426	0.67	3.309	-3.3144	0.290387
189.532	0.669	3.311	-3.3164	0.29
189.645	0.669	3.313	-3.3174	0.29
189.755	0.668438	3.314	-3.3195	0.29
189.865	0.668438	3.316	-3.3218	0.289
189.97	0.668	3.318	-3.3238	0.288
190.08	0.668	3.321	-3.3249	0.288
190.192	0.667	3.321	-3.3269	0.287
190.302	0.667	3.323	-3.3288	0.287
190.407	0.667	3.325	-3.3311	0.286
190.519	0.666	3.327	-3.3321	0.286
190.627	0.666	3.329	-3.3341	0.286
190.736	0.665	3.331	-3.3361	0.286
190.844	0.665	3.333	-3.3385	0.285
190.958	0.664	3.335	-3.3395	0.284908
191.062	0.664	3.336	-3.3414	0.284908
191.173	0.663	3.338	-3.3435	0.284908
191.279	0.663	3.34	-3.3455	0.284
191.39	0.662959	3.342	-3.3467	0.284
191.503	0.662	3.343	-3.3487	0.284
191.611	0.662	3.345	-3.3507	0.283
191.716	0.661	3.347	-3.3527	0.283
191.827	0.661	3.349	-3.3537	0.282
191.94	0.66	3.35	-3.356	0.281
192.049	0.66	3.352	-3.3581	0.281
192.154	0.659	3.355	-3.3601	0.28
192.262	0.659	3.357	-3.361	0.28
192.374	0.659	3.358	-3.3631	0.279
192.48	0.658	3.36	-3.3654	0.279
192.59	0.658	3.362	-3.3674	0.279
192.702	0.65748	3.364	-3.3684	0.278
192.813	0.657	3.365	-3.3704	0.278
192.921	0.657	3.367	-3.3727	0.278
193.026	0.656	3.369	-3.3748	0.277
193.141	0.656	3.371	-3.3758	0.277
193.249	0.656	3.372	-3.3777	0.276
193.356	0.656	3.374	-3.3797	0.276
193.465	0.655	3.376	-3.382	0.275
193.572	0.655	3.378	-3.3831	0.275
193.681	0.654	3.38	-3.3851	0.275
193.795	0.654	3.382	-3.3871	0.275
193.9	0.654	3.384	-3.3894	0.274
194.011	0.653	3.386	-3.3904	0.27395
194.124	0.653	3.387	-3.3924	0.27395
194.227	0.652001	3.389	-3.3944	0.273
194.337	0.652	3.391	-3.3964	0.273
194.448	0.652	3.393	-3.3977	0.272
194.56	0.652	3.394	-3.3997	0.272
194.67	0.652	3.396	-3.4017	0.272
194.775	0.651	3.398	-3.4037
194.887	0.651	3.4	-3.4048
194.995	0.65	3.401	-3.4069
195.104	0.649	3.403	-3.409
195.212	0.649	3.406	-3.4109
195.325	0.649	3.408	-3.4119
195.433	0.648	3.409	-3.4143
195.541	0.648	3.411	-3.4164
195.649	0.648	3.413	-3.4184
195.761	0.647	3.415	-3.4194
195.871	0.647	3.416	-3.4214
195.979	0.647	3.418	-3.4236
196.084	0.646522	3.42	-3.4256
196.195	0.646	3.422	-3.4267
196.308	0.645	3.423	-3.4287
196.417	0.645	3.425	-3.4307
196.521	0.645	3.427	-3.433
196.632	0.644	3.429	-3.434
196.742	0.644	3.431	-3.436
196.848	0.644	3.433	-3.438
196.959	0.643	3.435	-3.4403
197.071	0.643	3.437	-3.4413
197.178	0.643	3.438	-3.4433
197.289	0.642	3.44	-3.4453
197.395	0.642	3.442	-3.4473
197.509	0.641043	3.444	-3.4487
197.617	0.641	3.445	-3.4507
197.725	0.641	3.447	-3.4526
197.832	0.64	3.449	-3.4547
197.946	0.64	3.451	-3.4557
198.056	0.64	3.452	-3.458
198.162	0.639	3.454	-3.46
198.271	0.639	3.457	-3.462
198.381	0.639	3.459	-3.463
198.487	0.638	3.46	-3.4652
198.597	0.638	3.462	-3.4673
198.707	0.638	3.464	-3.4693
198.819	0.637	3.466	-3.4702
198.927	0.637	3.467	-3.4723
199.033	0.636	3.469	-3.4747
199.143	0.636	3.471	-3.4766
199.255	0.636	3.473	-3.4776
199.361	0.635564	3.474	-3.4797
199.472	0.635	3.476	-3.4816
199.58	0.635	3.478	-3.4839
199.694	0.634	3.48	-3.485
199.8	0.634	3.482	-3.4869
199.911	0.633	3.484	-3.4889
200.017	0.633	3.486	-3.4912
200.131	0.633	3.488	-3.4923
200.234	0.632	3.489	-3.4943
200.348	0.632	3.491	-3.4963
200.452	0.631	3.493	-3.4983
200.566	0.631	3.495	-3.4996
200.676	0.631	3.496	-3.5016
200.781	0.630085	3.498	-3.5035
200.889	0.630085	3.5	-3.5055
201.003	0.63	3.502	-3.5069
201.111	0.63	3.503	-3.509
201.222	0.63	3.505	-3.5109
201.327	0.629	3.508	-3.5129
201.438	0.629	3.51	-3.5139
201.549	0.628	3.511	-3.5163
201.655	0.628	3.513	-3.5182
201.763	0.628	3.515	-3.5202
201.877	0.627	3.517	-3.5212
201.985	0.627	3.518	-3.5232
202.093	0.626	3.52	-3.5256
202.202	0.626	3.522	-3.5276
202.309	0.626	3.524	-3.5285
202.423	0.625	3.525	-3.5305
202.531	0.625	3.527	-3.533
202.636	0.624606	3.529	-3.535
202.75	0.624	3.532	-3.5359
202.86	0.624	3.533	-3.538
202.97	0.624	3.535	-3.5399
203.075	0.623	3.537	-3.5423
203.182	0.623	3.539	-3.5432
203.294	0.623	3.54	-3.5452
203.407	0.622	3.542	-3.5472
203.512	0.621	3.544	-3.5496
203.624	0.621	3.546	-3.5506
203.732	0.621	3.547	-3.5526
203.84	0.621	3.549	-3.5546
203.948	0.62	3.551	-3.5566
204.062	0.62	3.553	-3.5579
204.165	0.619127	3.554	-3.5599
204.279	0.619	3.556	-3.5618
204.385	0.619	3.559	-3.5639
204.498	0.619	3.561	-3.5649
204.608	0.619	3.562	-3.5673
204.715	0.618	3.563	-3.5692
204.82	0.618	3.566	-3.5712
204.934	0.618	3.568	-3.5722
205.044	0.617	3.569	-3.5741
205.154	0.617	3.571	-3.5765
205.257	0.616	3.573	-3.5785
205.368	0.616	3.575	-3.5795
205.478	0.616	3.576	-3.5814
205.591	0.615	3.578	-3.5838
205.697	0.615	3.58	-3.5858
205.806	0.615	3.582	-3.5868
205.915	0.614	3.584	-3.5888
206.021	0.614	3.586	-3.5912
206.132	0.613648	3.588	-3.5932
206.245	0.613648	3.59	-3.5942
206.353	0.613	3.591	-3.5962
206.458	0.613	3.593	-3.5982
206.567	0.613	3.595	-3.6004
206.678	0.612	3.597	-3.6015
206.791	0.612	3.598	-3.6036
206.897	0.611	3.6	-3.6056
207.006	0.611	3.602	-3.6075
207.117	0.61	3.604	-3.6089
207.227	0.61	3.605	-3.6109
207.337	0.61	3.607	-3.6129
207.442	0.61	3.609	-3.6149
207.552	0.609	3.611	-3.6159
207.664	0.608169	3.612	-3.6182
207.768	0.608	3.614	-3.6201
207.879	0.608	3.617	-3.6221
207.991	0.608	3.619	-3.6232
208.099	0.607	3.62	-3.6251
208.205	0.607	3.622	-3.6275
208.314	0.607	3.624	-3.6295
208.424	0.606	3.626	-3.6305
208.536	0.606	3.627	-3.6325
208.644	0.605	3.629	-3.6347
208.753	0.605	3.631	-3.6368
208.86	0.605	3.634	-3.6378
208.974	0.604	3.634	-3.6397
209.083	0.603	3.636	-3.6421
209.188	0.603	3.639	-3.6441
209.3	0.603	3.641	-3.6451
209.406	0.60269	3.642	-3.6472
209.521	0.602	3.644	-3.6491
209.626	0.602	3.646	-3.6515
209.737	0.602	3.648	-3.6524
209.846	0.601	3.649	-3.6544
209.952	0.6	3.651	-3.6565
210.063	0.6	3.653	-3.6588
210.175	0.6	3.655	-3.6598
210.28	0.599	3.656	-3.6618
210.389	0.599	3.658	-3.6638
210.5	0.598	3.66	-3.6658
210.613	0.598	3.662	-3.6668
210.72	0.598	3.663	-3.6691
210.83	0.597211	3.665	-3.6711
210.936	0.597211	3.668	-3.6731
211.05	0.597	3.67	-3.6741
211.158	0.596	3.671	-3.6764
211.266	0.596	3.673	-3.6784
211.374	0.596	3.675	-3.6804
211.481	0.595	3.677	-3.6814
211.59	0.595	3.678	-3.6833
211.704	0.595	3.68	-3.6858
211.809	0.594	3.682	-3.6877
211.92	0.594	3.684	-3.6888
212.027	0.593	3.685	-3.6908
212.137	0.593	3.687	-3.693
212.246	0.592	3.689	-3.695
212.358	0.592	3.692	-3.696
212.469	0.591732	3.693	-3.698
212.579	0.591	3.695	-3.7
212.684	0.591	3.697	-3.7025
212.796	0.591	3.699	-3.7034
212.904	0.59	3.7	-3.7054
213.012	0.59	3.702	-3.7075
213.121	0.589	3.704	-3.7096
213.234	0.589	3.706	-3.7107
213.34	0.588	3.707	-3.7127
213.451	0.588	3.709	-3.7147
213.556	0.588	3.711	-3.7167
213.67	0.587	3.713	-3.7177
213.774	0.587	3.714	-3.7201
213.888	0.586253	3.717	-3.722
213.995	0.586	3.719	-3.7241
214.106	0.586	3.721	-3.725
214.216	0.585	3.722	-3.7274
214.326	0.585	3.724	-3.7294
214.431	0.584	3.726	-3.7313
214.542	0.584	3.728	-3.7323
214.653	0.583	3.729	-3.7347
214.763	0.583	3.731	-3.7367
214.869	0.583	3.733	-3.7387
214.976	0.583	3.735	-3.7397
215.09	0.582	3.736	-3.7417
215.198	0.581	3.738	-3.7441
215.304	0.581	3.74	-3.746
[truncated: 594 more rows]
