# Supplementary material for: Research on the Mechanical Properties of EPS Lightweight Soil Mixed with Fly Ash
Source: Polymers (Basel). 2024 Dec 18;16(24):3517. doi: 10.3390/polym16243517 (PMC11678610; doi:10.3390/polym16243517)
Supplement: Supplementary file 1 [file polymers-16-03517-s001.zip › polymers-3283519-supplementary-final/raw data/EPS0.5%,curing agent content 15%,replace proportion 30%.xls]

## Sheet: Sheet1
试件批号	1
钢号	1
试验日期	2023/12/16
试验人	XDD
试件形状
尺寸(mm)	39.1
So(mm^2)	1200.73
标距倍率
Lo(mm)	80
引伸计标距	50
Lu(mm)
A(%)	/
断面尺寸
Su(mm^2)
Z(%)	/
Fm(kN)	1.97
Rm(MPa)	2
FeH(kN)	1.99
ReH(MPa)	2
FeL(kN)	1.59
ReL(MPa)	1
Fp(kN)	1.88
Rp(MPa)	2
Ft(kN)	0.00
Rt(MPa)
E(GPa)	0.04
屈强比	0.50
强屈比	2.00
At(%)	/
Agt(%)	11.0
时间(秒)	力(kN)	变形(mm)	位移(mm)	扩展
0	0	0	-0.0008	0
0.113	0	0	-0.0014	0
0.225	0	0	-0.002	0
0.336	0	0	-0.003	0
0.444	0	0	-0.0045	0
0.549	0	0	-0.0063	0
0.659	0	0	-0.0077	0
0.77	0	0	-0.01	0
0.881	0	0	-0.0127	0
0.988	0	0	-0.0157	0
1.101	0	0	-0.0172	0
1.204	0	0	-0.0214	0
1.318	0	0	-0.0252	0
1.423	0	0	-0.0294	0
1.534	0	0	-0.0316	0
1.647	0	0	-0.037	0
1.75	0	0	-0.042	0
1.861	0.001	0.004	-0.0473	0.001
1.972	0.001	0.006	-0.0499	0.001
2.083	0.001	0.013	-0.0561	0.001
2.193	0.001	0.018	-0.0614	0.001
2.298	0.001	0.023	-0.0665	0.001
2.41	0.002	0.026	-0.0691	0.002
2.518	0.002	0.031	-0.0741	0.002
2.626	0.002	0.036	-0.0799	0.002
2.734	0.002	0.041	-0.0848	0.002
2.848	0.002	0.044	-0.0872	0.002
2.956	0.003	0.048	-0.092	0.003
3.063	0.003	0.053	-0.0967	0.003
3.172	0.003	0.058	-0.102	0.003
3.279	0.003	0.061	-0.1044	0.003
3.388	0.003	0.065	-0.1088	0.003
3.502	0.004	0.07	-0.1133	0.004
3.607	0.004	0.075	-0.1186	0.004
3.718	0.004	0.077	-0.1207	0.004
3.825	0.004	0.082	-0.1251	0.004
3.935	0.004	0.086	-0.1294	0.004
4.043	0.005	0.09	-0.1336	0.005
4.157	0.005	0.093	-0.1363	0.005
4.265	0.006	0.097	-0.1405	0.006
4.371	0.006	0.101	-0.1446	0.006
4.482	0.006	0.105	-0.1487	0.006
4.594	0.006	0.107	-0.1505	0.006
4.702	0.006	0.112	-0.1551	0.006
4.81	0.006	0.116	-0.1591	0.006
4.918	0.006	0.119	-0.1629	0.006
5.027	0.007	0.121	-0.1648	0.007
5.138	0.007	0.125	-0.1686	0.007
5.249	0.007	0.13	-0.1732	0.007
5.355	0.007	0.133	-0.1767	0.007
5.469	0.007	0.135	-0.1786	0.007
5.572	0.007	0.139	-0.1823	0.007
5.686	0.007	0.143	-0.1864	0.007
5.791	0.007	0.147	-0.1901	0.007
5.902	0.008	0.148	-0.1918	0.008
6.015	0.008	0.152	-0.1953	0.008
6.119	0.009	0.156	-0.1993	0.009
6.227	0.009	0.159	-0.2027	0.009
6.341	0.009	0.161	-0.2043	0.009
6.449	0.009	0.164	-0.2077	0.009
6.555	0.009	0.168	-0.2111	0.009
6.666	0.009	0.172	-0.215	0.009
6.778	0.01	0.173	-0.2166	0.01
6.886	0.01	0.176	-0.2199	0.01
6.994	0.01	0.18	-0.223	0.01
7.101	0.011	0.183	-0.2264	0.011
7.215	0.011	0.185	-0.2285	0.011
7.323	0.011	0.188	-0.2316	0.011
7.431	0.011	0.191	-0.2347	0.011
7.54	0.011	0.194	-0.2379	0.011
7.647	0.012	0.196	-0.2399	0.012
7.756	0.012	0.199	-0.2429	0.012
7.87	0.012	0.202	-0.246	0.012
7.975	0.012	0.205	-0.249	0.012
8.086	0.012	0.207	-0.2505	0.012
8.193	0.012	0.21	-0.254	0.012
8.307	0.012	0.213	-0.2569	0.012
8.412	0.012	0.216	-0.2598	0.012
8.523	0.013	0.218	-0.2613	0.013
8.632	0.013	0.221	-0.2642	0.013
8.745	0.013	0.224	-0.2674	0.013
8.848	0.013	0.227	-0.2703	0.013
8.96	0.013	0.228	-0.2718	0.013
9.071	0.013	0.231	-0.2745	0.013
9.178	0.013	0.234	-0.2773	0.013
9.286	0.014	0.237	-0.2806	0.014
9.4	0.014	0.239	-0.2821	0.014
9.508	0.014	0.241	-0.2848	0.014
9.616	0.015	0.244	-0.2875	0.015
9.722	0.015	0.247	-0.2907	0.015
9.836	0.016	0.249	-0.292	0.016
9.94	0.016	0.251	-0.2947	0.016
10.054	0.016	0.254	-0.2974	0.016
10.16	0.016	0.257	-0.3004	0.016
10.271	0.016	0.258	-0.3018	0.016
10.377	0.016	0.261	-0.3044	0.016
10.491	0.017	0.263	-0.307	0.017
10.596	0.017	0.266	-0.3096	0.017
10.707	0.017	0.267	-0.3109	0.017
10.816	0.018	0.27	-0.3138	0.018
10.929	0.018	0.273	-0.3164	0.018
11.034	0.018	0.275	-0.3189	0.018
11.145	0.018	0.277	-0.3202	0.018
11.255	0.018	0.28	-0.3232	0.018
11.363	0.019	0.282	-0.3257	0.019
11.471	0.019	0.285	-0.3282	0.019
11.585	0.019	0.286	-0.3294	0.019
11.693	0.019	0.289	-0.3324	0.019
11.801	0.019	0.291	-0.3348	0.019
11.907	0.019	0.294	-0.3372	0.019
12.021	0.019	0.295	-0.3385	0.019
12.126	0.019	0.297	-0.341	0.019
12.237	0.019	0.3	-0.3437	0.019
12.343	0.019	0.303	-0.3462	0.019
12.457	0.02	0.304	-0.3474	0.02
12.567	0.02	0.306	-0.3499	0.02
12.677	0.02	0.309	-0.3522	0.02
12.782	0.02	0.311	-0.355	0.02
12.893	0.02	0.313	-0.3562	0.02
13.001	0.02	0.315	-0.3585	0.02
13.114	0.02	0.317	-0.3609	0.02
13.218	0.021	0.32	-0.3637	0.021
13.33	0.021	0.321	-0.3648	0.021
13.438	0.021	0.324	-0.3671	0.021
13.544	0.021	0.326	-0.3694	0.021
13.655	0.021	0.328	-0.3717	0.021
13.769	0.022	0.33	-0.3733	0.022
13.872	0.022	0.332	-0.3756	0.022
13.986	0.022	0.334	-0.3779	0.022
14.092	0.022	0.337	-0.3802	0.022
14.201	0.022	0.338	-0.3814	0.022
14.314	0.022	0.34	-0.384	0.022
14.422	0.022	0.343	-0.3863	0.022
14.528	0.023	0.345	-0.3886	0.023
14.642	0.023	0.346	-0.3897	0.023
14.752	0.023	0.349	-0.3924	0.023
14.857	0.023	0.351	-0.3946	0.023
14.964	0.023	0.353	-0.3969	0.023
15.075	0.024	0.354	-0.3979	0.024
15.188	0.024	0.357	-0.4003	0.024
15.298	0.024	0.359	-0.4028	0.024
15.403	0.024	0.362	-0.4051	0.024
15.514	0.024	0.363	-0.4062	0.024
15.622	0.024	0.365	-0.4084	0.024
15.728	0.025	0.367	-0.4106	0.025
15.839	0.025	0.37	-0.4132	0.025
15.947	0.025	0.371	-0.4142	0.025
16.061	0.025	0.373	-0.4165	0.025
16.169	0.025	0.375	-0.4187	0.025
16.274	0.026	0.378	-0.4212	0.026
16.384	0.026	0.379	-0.4222	0.026
16.495	0.026	0.381	-0.4245	0.026
16.606	0.026	0.383	-0.4266	0.026
16.712	0.026	0.385	-0.4289	0.026
16.826	0.027	0.387	-0.4302	0.027
16.929	0.027	0.389	-0.4324	0.027
17.041	0.027	0.391	-0.4346	0.027
17.15	0.027	0.393	-0.4368	0.027
17.259	0.027	0.394	-0.4379	0.027
17.366	0.027	0.397	-0.4403	0.027
17.476	0.027	0.399	-0.4425	0.027
17.587	0.027	0.401	-0.4448	0.027
17.698	0.028	0.402	-0.4457	0.028
17.806	0.028	0.405	-0.4482	0.028
17.912	0.028	0.407	-0.4505	0.028
18.022	0.028	0.409	-0.4525	0.028
18.134	0.028	0.41	-0.4536	0.028
18.243	0.028	0.412	-0.4557	0.028
18.353	0.028	0.415	-0.4582	0.028
18.458	0.028	0.417	-0.4603	0.028
18.568	0.029	0.418	-0.4614	0.029
18.679	0.029	0.42	-0.4635	0.029
18.79	0.029	0.422	-0.4659	0.029
18.896	0.029	0.424	-0.468	0.029
19.01	0.029	0.426	-0.4691	0.029
19.113	0.029	0.428	-0.4713	0.029
19.223	0.029	0.43	-0.4733	0.029
19.332	0.03	0.432	-0.4757	0.03
19.443	0.03	0.433	-0.4768	0.03
19.556	0.03	0.435	-0.4789	0.03
19.659	0.031	0.437	-0.481	0.031
19.77	0.031	0.44	-0.4831	0.031
19.881	0.031	0.441	-0.4844	0.031
19.992	0.031	0.443	-0.4865	0.031
20.096	0.031	0.445	-0.4886	0.031
20.207	0.031	0.447	-0.4907	0.031
20.318	0.031	0.449	-0.4921	0.031
20.426	0.032	0.451	-0.4942	0.032
20.537	0.032	0.453	-0.4963	0.032
20.642	0.032	0.455	-0.4984	0.032
20.756	0.032	0.456	-0.4994	0.032
20.864	0.032	0.458	-0.5018	0.032
20.972	0.032	0.46	-0.504	0.032
21.081	0.033	0.463	-0.506	0.033
21.188	0.033	0.463	-0.5069	0.033
21.297	0.033	0.465	-0.509	0.033
21.411	0.033	0.468	-0.5116	0.033
21.516	0.033	0.47	-0.5137	0.033
21.627	0.033	0.471	-0.5146	0.033
21.74	0.034	0.473	-0.5167	0.034
21.843	0.034	0.475	-0.519	0.034
21.954	0.034	0.478	-0.5212	0.034
22.064	0.034	0.479	-0.5222	0.034
22.176	0.034	0.481	-0.5242	0.034
22.285	0.035	0.483	-0.5263	0.035
22.389	0.035	0.485	-0.5286	0.035
22.498	0.035	0.486	-0.5297	0.035
22.612	0.035	0.488	-0.5317	0.035
22.72	0.035	0.49	-0.5337	0.035
22.828	0.036	0.493	-0.5361	0.036
22.935	0.036	0.494	-0.5371	0.036
23.044	0.036	0.496	-0.5393	0.036
23.158	0.036	0.498	-0.5413	0.036
23.264	0.036	0.5	-0.5433	0.036
23.377	0.037	0.501	-0.5443	0.037
23.487	0.037	0.503	-0.5467	0.037
23.626	0.037	0.505	-0.5487	0.037
23.734	0.037	0.507	-0.5508	0.037
23.84	0.038	0.51	-0.5533	0.038
23.951	0.038	0.512	-0.5552	0.038
24.058	0.038	0.513	-0.5562	0.038
24.172	0.039	0.515	-0.5582	0.039
24.28	0.039	0.517	-0.5603	0.039
24.388	0.039	0.519	-0.5627	0.039
24.495	0.04	0.52	-0.5638	0.04
24.609	0.04	0.522	-0.5659	0.04
24.717	0.04	0.524	-0.5679	0.04
24.823	0.04	0.526	-0.5699	0.04
24.937	0.041	0.528	-0.5712	0.041
25.047	0.041	0.53	-0.5732	0.041
25.155	0.041	0.532	-0.5753	0.041
25.26	0.041	0.534	-0.5773	0.041
25.371	0.042	0.535	-0.5783	0.042
25.478	0.042	0.537	-0.5807	0.042
25.592	0.042	0.539	-0.5827	0.042
25.697	0.042	0.541	-0.5848	0.042
25.808	0.043	0.542	-0.5857	0.043
25.917	0.043	0.544	-0.5878	0.043
26.03	0.043	0.547	-0.5901	0.043
26.133	0.043	0.549	-0.5921	0.043
26.245	0.044	0.55	-0.5932	0.044
26.354	0.044	0.552	-0.5952	0.044
26.465	0.044	0.554	-0.5976	0.044
26.57	0.045	0.556	-0.5996	0.045
26.684	0.045	0.557	-0.6006	0.045
26.792	0.045	0.559	-0.6026	0.045
26.9	0.046	0.561	-0.6046	0.046
27.009	0.046	0.563	-0.607	0.046
27.121	0.046	0.565	-0.6081	0.046
27.231	0.047	0.566	-0.61	0.047
27.334	0.047	0.568	-0.612	0.047
27.443	0.047	0.571	-0.6144	0.047
27.557	0.048	0.572	-0.6154	0.048
27.667	0.048	0.574	-0.6174	0.048
27.777	0.048	0.576	-0.6194	0.048
27.882	0.049	0.578	-0.6218	0.049
27.993	0.049	0.579	-0.6228	0.049
28.101	0.049	0.581	-0.6248	0.049
28.208	0.049	0.583	-0.6268	0.049
28.32	0.05	0.585	-0.6289	0.05
28.429	0.05	0.586	-0.6299	0.05
28.54	0.05	0.589	-0.6322	0.05
28.649	0.051	0.591	-0.6342	0.051
28.757	0.051	0.593	-0.6362	0.051
28.864	0.051	0.594	-0.6372	0.051
28.973	0.051	0.596	-0.6395	0.051
29.087	0.052	0.598	-0.6416	0.052
29.191	0.052	0.6	-0.6435	0.052
29.302	0.052	0.601	-0.6446	0.052
29.41	0.053	0.603	-0.6469	0.053
29.521	0.053	0.605	-0.6489	0.053
29.63	0.053	0.607	-0.6509	0.053
29.741	0.054	0.608	-0.6519	0.054
29.851	0.054	0.61	-0.6539	0.054
29.961	0.054	0.612	-0.6559	0.054
30.066	0.055	0.615	-0.6583	0.055
30.177	0.055	0.616	-0.6593	0.055
30.286	0.056	0.618	-0.6614	0.056
30.398	0.056	0.62	-0.6634	0.056
30.503	0.057	0.622	-0.6657	0.057
30.614	0.057	0.623	-0.6667	0.057
30.725	0.057	0.625	-0.6687	0.057
30.833	0.058	0.627	-0.6706	0.058
30.941	0.058	0.63	-0.6731	0.058
31.048	0.059	0.63	-0.674	0.059
31.157	0.059	0.633	-0.6761	0.059
31.271	0.059	0.635	-0.6782	0.059
31.377	0.06	0.637	-0.6801	0.06
31.49	0.06	0.638	-0.6811	0.06
31.6	0.06	0.64	-0.6834	0.06
31.705	0.061	0.642	-0.6854	0.061
31.814	0.061	0.644	-0.6874	0.061
31.925	0.061	0.645	-0.6885	0.061
32.035	0.061	0.647	-0.6908	0.061
32.145	0.062	0.649	-0.6927	0.062
32.251	0.062	0.651	-0.6948	0.062
32.362	0.062	0.652	-0.6958	0.062
32.47	0.062	0.654	-0.6978	0.062
32.576	0.063	0.657	-0.7002	0.063
32.687	0.063	0.659	-0.7022	0.063
32.799	0.063	0.66	-0.7032	0.063
32.907	0.063	0.662	-0.7051	0.063
33.013	0.063	0.664	-0.7075	0.063
33.124	0.064	0.666	-0.7095	0.064
33.237	0.064	0.667	-0.7105	0.064
33.345	0.064	0.669	-0.7125	0.064
33.452	0.064	0.671	-0.7145	0.064
33.56	0.064	0.673	-0.717	0.064
33.674	0.065	0.674	-0.7179	0.065
33.784	0.065	0.676	-0.7199	0.065
33.889	0.065	0.678	-0.7219	0.065
33.998	0.065	0.681	-0.7242	0.065
34.109	0.066	0.682	-0.7251	0.066
34.22	0.066	0.684	-0.7272	0.066
34.33	0.066	0.686	-0.7293	0.066
34.433	0.066	0.688	-0.7313	0.066
34.545	0.067	0.689	-0.7326	0.067
34.654	0.067	0.691	-0.7346	0.067
34.76	0.067	0.693	-0.7366	0.067
34.871	0.067	0.695	-0.7387	0.067
34.983	0.067	0.696	-0.7396	0.067
35.091	0.068	0.698	-0.7419	0.068
35.197	0.068	0.7	-0.744	0.068
35.306	0.068	0.702	-0.7459	0.068
35.416	0.069	0.703	-0.7469	0.069
35.528	0.069	0.705	-0.7489	0.069
35.636	0.069	0.708	-0.7512	0.069
35.745	0.07	0.71	-0.7532	0.07
35.858	0.07	0.711	-0.7542	0.07
35.961	0.07	0.713	-0.7562	0.07
36.075	0.071	0.715	-0.7586	0.071
36.18	0.071	0.717	-0.7605	0.071
36.291	0.072	0.718	-0.7616	0.072
36.404	0.072	0.72	-0.7636	0.072
36.508	0.072	0.722	-0.7656	0.072
36.619	0.073	0.724	-0.7679	0.073
36.73	0.073	0.725	-0.7689	0.073
36.838	0.074	0.727	-0.771	0.074
36.944	0.074	0.729	-0.7729	0.074
37.055	0.074	0.732	-0.7752	0.074
37.167	0.075	0.733	-0.7762	0.075
37.275	0.075	0.735	-0.7782	0.075
37.383	0.075	0.737	-0.7802	0.075
37.49	0.076	0.739	-0.7823	0.076
37.6	0.076	0.74	-0.7837	0.076
37.711	0.077	0.742	-0.7856	0.077
37.822	0.077	0.744	-0.7877	0.077
37.928	0.077	0.746	-0.7897	0.077
38.042	0.078	0.747	-0.7906	0.078
38.145	0.078	0.75	-0.793	0.078
38.255	0.079	0.751	-0.7949	0.079
38.364	0.079	0.753	-0.7969	0.079
38.476	0.08	0.754	-0.798	0.08
38.587	0.08	0.756	-0.7999	0.08
38.697	0.08	0.759	-0.8022	0.08
38.802	0.081	0.761	-0.8042	0.081
38.913	0.081	0.762	-0.8052	0.081
39.024	0.082	0.764	-0.8072	0.082
39.134	0.082	0.766	-0.8096	0.082
39.239	0.083	0.768	-0.8116	0.083
39.35	0.083	0.769	-0.8126	0.083
39.458	0.083	0.771	-0.8146	0.083
39.567	0.084	0.773	-0.8166	0.084
39.675	0.084	0.775	-0.8189	0.084
39.789	0.085	0.776	-0.8199	0.085
39.897	0.085	0.778	-0.8219	0.085
40.005	0.085	0.78	-0.8239	0.085
40.111	0.086	0.783	-0.8263	0.086
40.225	0.086	0.784	-0.8273	0.086
40.329	0.087	0.786	-0.8292	0.087
40.443	0.087	0.788	-0.8313	0.087
40.55	0.087	0.79	-0.8336	0.087
40.659	0.088	0.791	-0.8345	0.088
40.772	0.088	0.793	-0.8366	0.088
40.875	0.089	0.795	-0.8386	0.089
40.986	0.089	0.797	-0.8406	0.089
41.097	0.09	0.798	-0.8416	0.09
41.208	0.09	0.8	-0.844	0.09
41.317	0.091	0.802	-0.846	0.091
41.422	0.091	0.804	-0.848	0.091
41.53	0.092	0.805	-0.8489	0.092
41.642	0.092	0.807	-0.851	0.092
41.753	0.092	0.81	-0.8533	0.092
41.858	0.093	0.812	-0.8552	0.093
41.972	0.094	0.813	-0.8562	0.094
42.08	0.094	0.815	-0.8582	0.094
42.188	0.094	0.817	-0.8606	0.094
42.297	0.095	0.819	-0.8625	0.095
42.409	0.096	0.82	-0.8636	0.096
42.519	0.096	0.822	-0.8656	0.096
42.625	0.097	0.824	-0.8679	0.097
42.734	0.097	0.826	-0.8698	0.097
42.845	0.098	0.827	-0.8709	0.098
42.955	0.099	0.829	-0.8728	0.099
43.065	0.099	0.831	-0.8749	0.099
43.17	0.1	0.834	-0.8772	0.1
43.281	0.101	0.835	-0.8782	0.101
43.389	0.101	0.837	-0.8803	0.101
43.502	0.102	0.839	-0.8823	0.102
43.605	0.103	0.841	-0.8843	0.103
43.717	0.103	0.842	-0.8856	0.103
43.828	0.104	0.844	-0.8876	0.104
43.936	0.105	0.846	-0.8896	0.105
44.044	0.105	0.848	-0.8916	0.105
44.151	0.106	0.849	-0.8929	0.106
44.265	0.107	0.851	-0.8949	0.107
44.374	0.108	0.853	-0.8969	0.108
44.48	0.108	0.855	-0.8989	0.108
44.593	0.109	0.856	-0.8999	0.109
44.697	0.11	0.859	-0.9023	0.11
44.811	0.111	0.861	-0.9043	0.111
44.916	0.112	0.863	-0.9063	0.112
45.027	0.112	0.864	-0.9073	0.112
45.14	0.113	0.866	-0.9093	0.113
45.243	0.114	0.868	-0.9115	0.114
45.352	0.114	0.87	-0.9135	0.114
45.466	0.115	0.871	-0.9145	0.115
45.574	0.116	0.873	-0.9165	0.116
45.685	0.116	0.875	-0.9188	0.116
45.79	0.117	0.877	-0.9209	0.117
45.901	0.118	0.878	-0.9219	0.118
46.01	0.119	0.88	-0.9239	0.119
46.124	0.119	0.882	-0.9259	0.119
46.23	0.12	0.885	-0.9282	0.12
46.339	0.121	0.886	-0.9291	0.121
46.448	0.122	0.888	-0.9312	0.122
46.554	0.122	0.89	-0.9332	0.122
46.666	0.123	0.892	-0.9356	0.123
46.773	0.124	0.893	-0.9365	0.124
46.882	0.125	0.895	-0.9386	0.125
46.996	0.125	0.897	-0.9406	0.125
47.102	0.126	0.899	-0.9425	0.126
47.216	0.127	0.9	-0.9438	0.127
47.323	0.128	0.902	-0.9459	0.128
47.43	0.128	0.904	-0.9479	0.128
47.539	0.129	0.906	-0.9498	0.129
47.649	0.13	0.907	-0.9509	0.13
47.76	0.131	0.91	-0.9532	0.131
47.87	0.131	0.912	-0.9552	0.131
47.975	0.132	0.914	-0.9572	0.132
48.086	0.133	0.915	-0.9582	0.133
48.195	0.134	0.917	-0.9602	0.134
48.301	0.135	0.919	-0.9625	0.135
48.411	0.135	0.921	-0.9645	0.135
48.523	0.136	0.922	-0.9655	0.136
48.629	0.137	0.924	-0.9675	0.137
48.741	0.137	0.926	-0.9698	0.137
48.849	0.138	0.928	-0.9718	0.138
48.963	0.139	0.929	-0.9728	0.139
49.066	0.14	0.931	-0.9748	0.14
49.177	0.14	0.933	-0.9768	0.14
49.286	0.141	0.936	-0.9792	0.141
49.393	0.142	0.937	-0.9802	0.142
49.507	0.143	0.939	-0.9822	0.143
49.615	0.143	0.941	-0.9842	0.143
49.722	0.144	0.943	-0.9865	0.144
49.833	0.145	0.944	-0.9875	0.145
49.939	0.146	0.946	-0.9895	0.146
50.054	0.146	0.948	-0.9915	0.146
50.159	0.147	0.95	-0.9934	0.147
50.27	0.149	0.951	-0.9949	0.149
50.379	0.15	0.953	-0.9968	0.15
50.491	0.15	0.955	-0.9989	0.15
50.597	0.151	0.957	-1.0008	0.151
50.704	0.152	0.958	-1.0019	0.152
50.818	0.153	0.961	-1.0041	0.153
50.926	0.154	0.963	-1.0061	0.154
51.031	0.155	0.965	-1.0082	0.155
51.141	0.156	0.966	-1.0092	0.156
51.252	0.157	0.968	-1.0111	0.157
51.363	0.157	0.97	-1.0135	0.157
51.468	0.158	0.972	-1.0155	0.158
51.582	0.159	0.973	-1.0165	0.159
51.692	0.16	0.975	-1.0185	0.16
51.798	0.161	0.977	-1.0208	0.161
51.907	0.162	0.979	-1.0227	0.162
52.018	0.163	0.98	-1.0237	0.163
52.128	0.164	0.982	-1.0257	0.164
52.238	0.165	0.984	-1.0277	0.165
52.343	0.166	0.987	-1.0301	0.166
52.451	0.167	0.988	-1.0311	0.167
52.563	0.168	0.99	-1.0331	0.168
52.669	0.169	0.992	-1.0351	0.169
52.779	0.17	0.994	-1.0375	0.17
52.891	0.171	0.995	-1.0385	0.171
53.002	0.172	0.997	-1.0404	0.172
53.11	0.173	0.999	-1.0424	0.173
53.215	0.174	1.001	-1.0444	0.174
53.325	0.175	1.002	-1.0458	0.175
53.499	0.177	1.005	-1.0484	0.177
53.605	0.177	1.007	-1.0504	0.177
53.72	0.178	1.009	-1.0528	0.178
53.826	0.179	1.011	-1.0548	0.179
53.937	0.18	1.012	-1.0559	0.18
54.045	0.181	1.014	-1.0578	0.181
54.151	0.182	1.017	-1.0602	0.182
54.262	0.183	1.019	-1.0621	0.183
54.374	0.185	1.02	-1.0631	0.185
54.479	0.185	1.022	-1.0651	0.185
54.59	0.186	1.024	-1.0671	0.186
54.698	0.188	1.026	-1.0694	0.188
54.812	0.189	1.027	-1.0705	0.189
54.92	0.189	1.029	-1.0724	0.189
55.028	0.191	1.031	-1.0744	0.191
55.134	0.192	1.033	-1.0764	0.192
55.248	0.193	1.034	-1.0778	0.193
55.358	0.193	1.036	-1.0797	0.193
55.466	0.194	1.038	-1.0817	0.194
55.571	0.195	1.04	-1.0838	0.195
55.682	0.196	1.041	-1.0847	0.196
55.795	0.197	1.043	-1.087	0.197
55.898	0.198	1.045	-1.089	0.198
56.009	0.199	1.048	-1.0911	0.199
56.12	0.2	1.048	-1.092	0.2
56.231	0.2	1.051	-1.0944	0.2
56.341	0.201	1.053	-1.0964	0.201
56.446	0.203	1.055	-1.0985	0.203
56.557	0.204	1.056	-1.0994	0.204
56.665	0.205	1.058	-1.1015	0.205
56.775	0.205	1.06	-1.1037	0.205
56.883	0.206	1.062	-1.1057	0.206
56.99	0.207	1.063	-1.1067	0.207
57.104	0.208	1.065	-1.1087	0.208
57.212	0.209	1.068	-1.1111	0.209
57.318	0.21	1.07	-1.1131	0.21
57.432	0.211	1.071	-1.1141	0.211
57.542	0.212	1.073	-1.1161	0.212
57.65	0.212	1.075	-1.1181	0.212
57.755	0.213	1.077	-1.1203	0.213
57.868	0.215	1.078	-1.1213	0.215
57.978	0.216	1.08	-1.1234	0.216
58.088	0.216	1.082	-1.1254	0.216
58.193	0.217	1.084	-1.1277	0.217
58.304	0.218	1.085	-1.1287	0.218
58.415	0.22	1.087	-1.1307	0.22
58.525	0.22	1.089	-1.1326	0.22
58.628	0.222	1.091	-1.1346	0.222
58.737	0.223	1.093	-1.1361	0.223
58.849	0.224	1.094	-1.138	0.224
58.96	0.225	1.096	-1.14	0.225
59.065	0.226	1.098	-1.142	0.226
59.179	0.227	1.099	-1.143	0.227
59.287	0.228	1.102	-1.1453	0.228
59.395	0.229	1.104	-1.1473	0.229
59.504	0.23	1.106	-1.1493	0.23
59.616	0.231	1.107	-1.1503	0.231
59.726	0.232	1.109	-1.1524	0.232
59.829	0.232	1.111	-1.1548	0.232
59.938	0.234	1.113	-1.1567	0.234
60.052	0.235	1.114	-1.1577	0.235
60.223	0.236	1.117	-1.1607	0.236
60.331	0.236	1.119	-1.1627	0.236
60.442	0.237	1.121	-1.1647	0.237
60.547	0.238	1.123	-1.1667	0.238
60.661	0.239	1.124	-1.1677	0.239
60.769	0.24	1.126	-1.17	0.24
60.879	0.241	1.128	-1.172	0.241
60.985	0.242	1.13	-1.174	0.242
61.099	0.243	1.131	-1.175	0.243
61.202	0.243	1.134	-1.1773	0.243
61.316	0.244	1.136	-1.1794	0.244
61.421	0.245	1.138	-1.1814	0.245
61.532	0.246	1.139	-1.1823	0.246
61.639	0.246	1.141	-1.1846	0.246
61.753	0.247	1.143	-1.1866	0.247
61.857	0.248	1.145	-1.1886	0.248
61.971	0.249	1.146	-1.1896	0.249
62.079	0.25	1.148	-1.1916	0.25
62.185	0.25	1.15	-1.194	0.25
62.296	0.251	1.152	-1.1959	0.251
62.408	0.252	1.153	-1.197	0.252
62.516	0.253	1.155	-1.199	0.253
62.624	0.254	1.157	-1.2009	0.254
62.732	0.255	1.16	-1.2032	0.255
62.845	0.256	1.161	-1.2043	0.256
62.952	0.256	1.163	-1.2063	0.256
63.063	0.257	1.165	-1.2082	0.257
63.169	0.258	1.167	-1.2106	0.258
63.283	0.259	1.168	-1.2116	0.259
63.386	0.26	1.17	-1.2137	0.26
63.497	0.261	1.172	-1.2156	0.261
63.605	0.262	1.174	-1.2176	0.262
63.719	0.264	1.175	-1.2189	0.264
63.829	0.264	1.177	-1.2209	0.264
63.938	0.265	1.179	-1.2229	0.265
64.043	0.267	1.181	-1.2249	0.267
64.154	0.268	1.182	-1.2259	0.268
64.263	0.268	1.185	-1.2283	0.268
64.376	0.269	1.187	-1.2303	0.269
64.482	0.27	1.189	-1.2323	0.27
64.591	0.272	1.19	-1.2333	0.272
64.7	0.272	1.192	-1.2356	0.272
64.806	0.273	1.194	-1.2376	0.273
64.918	0.274	1.196	-1.2396	0.274
65.025	0.275	1.197	-1.2406	0.275
65.134	0.275	1.199	-1.2429	0.275
65.248	0.276	1.201	-1.2449	0.276
65.354	0.277	1.203	-1.2469	0.277
65.468	0.278	1.204	-1.2479	0.278
65.571	0.279	1.206	-1.2499	0.279
65.682	0.28	1.208	-1.2519	0.28
65.791	0.281	1.211	-1.2542	0.281
65.901	0.282	1.212	-1.2553	0.282
66.012	0.283	1.214	-1.2573	0.283
66.122	0.284	1.216	-1.2592	0.284
66.227	0.285	1.218	-1.2616	0.285
66.338	0.286	1.219	-1.2626	0.286
66.447	0.287	1.221	-1.2645	0.287
66.56	0.288	1.223	-1.2665	0.288
66.663	0.289	1.225	-1.2686	0.289
66.775	0.29	1.226	-1.2698	0.29
66.881	0.291	1.228	-1.2719	0.291
66.993	0.292	1.23	-1.274	0.292
67.101	0.293	1.232	-1.276	0.293
67.215	0.294	1.233	-1.2769	0.294
67.318	0.295	1.236	-1.2792	0.295
67.429	0.296	1.238	-1.2812	0.296
67.538	0.297	1.24	-1.2832	0.297
67.645	0.299	1.241	-1.2841	0.299
67.759	0.3	1.243	-1.2866	0.3
67.867	0.301	1.245	-1.2886	0.301
67.973	0.302	1.247	-1.2906	0.302
68.084	0.304	1.248	-1.2916	0.304
68.197	0.304	1.25	-1.2935	0.304
68.307	0.306	1.252	-1.2959	0.306
68.412	0.307	1.254	-1.2978	0.307
68.523	0.308	1.255	-1.2988	0.308
68.631	0.309	1.257	-1.3008	0.309
68.743	0.311	1.26	-1.3032	0.311
68.848	0.312	1.262	-1.3052	0.312
68.956	0.313	1.263	-1.3062	0.313
69.07	0.314	1.265	-1.3082	0.314
69.178	0.315	1.267	-1.3102	0.315
69.283	0.316	1.269	-1.3125	0.316
69.393	0.318	1.27	-1.3135	0.318
69.502	0.318	1.272	-1.3156	0.318
69.613	0.32	1.274	-1.3175	0.32
69.72	0.321	1.276	-1.3195	0.321
69.831	0.322	1.277	-1.3208	0.322
69.944	0.323	1.279	-1.3228	0.323
70.05	0.324	1.281	-1.3248	0.324
70.159	0.326	1.283	-1.3269	0.326
70.27	0.327	1.285	-1.3282	0.327
70.38	0.328	1.287	-1.3302	0.328
70.49	0.33	1.289	-1.3322	0.33
70.595	0.331	1.291	-1.3342	0.331
70.703	0.333	1.292	-1.3352	0.333
70.817	0.334	1.294	-1.3374	0.334
70.927	0.335	1.296	-1.3395	0.335
71.031	0.337	1.298	-1.3415	0.337
71.143	0.339	1.299	-1.3425	0.339
71.254	0.339	1.301	-1.3448	0.339
71.362	0.341	1.303	-1.3468	0.341
71.467	0.343	1.305	-1.3488	0.343
71.577	0.344	1.306	-1.3498	0.344
71.688	0.345	1.308	-1.3518	0.345
71.797	0.347	1.311	-1.3541	0.347
71.906	0.349	1.313	-1.3561	0.349
72.019	0.35	1.314	-1.3571	0.35
72.127	0.351	1.316	-1.3591	0.351
72.235	0.353	1.318	-1.3611	0.353
72.343	0.355	1.32	-1.3635	0.355
72.454	0.357	1.321	-1.3644	0.357
72.564	0.358	1.323	-1.3665	0.358
72.674	0.36	1.325	-1.3685	0.36
72.778	0.362	1.327	-1.3708	0.362
72.889	0.363	1.328	-1.3718	0.363
72.999	0.364	1.33	-1.3738	0.364
73.111	0.366	1.332	-1.3757	0.366
73.216	0.368	1.334	-1.3778	0.368
73.328	0.37	1.336	-1.3791	0.37
73.436	0.371	1.338	-1.3811	0.371
73.544	0.373	1.34	-1.3831	0.373
73.652	0.375	1.342	-1.3851	0.375
73.766	0.377	1.343	-1.3861	0.377
73.874	0.377	1.345	-1.3885	0.377
73.979	0.379	1.347	-1.3904	0.379
74.088	0.381	1.349	-1.3925	0.381
74.202	0.383	1.35	-1.3935	0.383
74.312	0.384	1.352	-1.3957	0.384
74.42	0.386	1.354	-1.3978	0.386
74.525	0.388	1.356	-1.3997	0.388
74.636	0.39	1.357	-1.4007	0.39
74.749	0.391	1.359	-1.4027	0.391
74.858	0.393	1.362	-1.4051	0.393
74.963	0.395	1.364	-1.4071	0.395
75.073	0.396	1.365	-1.4081	0.396
75.185	0.397	1.367	-1.4101	0.397
75.295	0.4	1.369	-1.4121	0.4
75.4	0.401	1.371	-1.4144	0.401
75.512	0.404	1.372	-1.4153	0.404
75.62	0.406	1.374	-1.4174	0.406
75.728	0.407	1.376	-1.4194	0.407
75.835	0.409	1.378	-1.4217	0.409
75.949	0.41	1.379	-1.4227	0.41
76.053	0.411	1.381	-1.4248	0.411
76.167	0.413	1.383	-1.4268	0.413
76.273	0.414	1.385	-1.4288	0.414
76.387	0.415	1.387	-1.43	0.415
76.49	0.417	1.389	-1.432	0.417
76.604	0.418	1.391	-1.434	0.418
76.709	0.42	1.393	-1.436	0.42
76.82	0.421	1.394	-1.4371	0.421
76.933	0.423	1.396	-1.4394	0.423
77.039	0.424	1.398	-1.4414	0.424
77.147	0.426	1.4	-1.4434	0.426
77.258	0.427	1.401	-1.4444	0.427
77.364	0.429	1.403	-1.4468	0.429
77.478	0.431	1.405	-1.4487	0.431
77.583	0.432	1.407	-1.4507	0.432
77.694	0.433	1.408	-1.4517	0.433
77.801	0.435	1.41	-1.4537	0.435
77.91	0.436	1.412	-1.456	0.436
78.021	0.438	1.414	-1.458	0.438
78.131	0.439	1.415	-1.459	0.439
78.242	0.44	1.417	-1.461	0.44
78.35	0.442	1.42	-1.4634	0.442
78.458	0.444	1.422	-1.4654	0.444
78.565	0.444	1.423	-1.4664	0.444
78.679	0.446	1.425	-1.4684	0.446
78.787	0.447	1.427	-1.4704	0.447
78.892	0.449	1.429	-1.4727	0.449
79.003	0.45	1.43	-1.4736	0.45
79.116	0.452	1.432	-1.4757	0.452
79.224	0.453	1.434	-1.4777	0.453
79.329	0.455	1.436	-1.4797	0.455
79.443	0.456	1.437	-1.481	0.456
79.553	0.457	1.439	-1.483	0.457
79.663	0.459	1.441	-1.485	0.459
79.768	0.461	1.443	-1.487	0.461
79.878	0.461	1.444	-1.488	0.461
79.987	0.463	1.447	-1.4904	0.463
80.094	0.465	1.449	-1.4923	0.465
80.206	0.467	1.451	-1.4943	0.467
80.315	0.467	1.452	-1.4954	0.467
80.426	0.469	1.454	-1.4977	0.469
80.534	0.471	1.456	-1.4997	0.471
80.642	0.472	1.458	-1.5016	0.472
80.749	0.473	1.459	-1.5027	0.473
80.86	0.475	1.462	-1.505	0.475
80.971	0.477	1.464	-1.507	0.477
81.077	0.478	1.465	-1.5089	0.478
81.192	0.479	1.466	-1.51	0.479
81.302	0.481	1.468	-1.5119	0.481
81.407	0.483	1.47	-1.5139	0.483
81.516	0.485	1.473	-1.5162	0.485
81.627	0.486	1.474	-1.5173	0.486
81.737	0.488	1.476	-1.5193	0.488
81.847	0.491	1.478	-1.5213	0.491
81.952	0.493	1.48	-1.5237	0.493
82.063	0.494	1.481	-1.5247	0.494
82.172	0.497	1.483	-1.5266	0.497
82.285	0.499	1.485	-1.5286	0.499
82.391	0.502	1.487	-1.5309	0.502
82.5	0.503	1.488	-1.5319	0.503
82.611	0.505	1.49	-1.534	0.505
82.719	0.507	1.492	-1.536	0.507
82.824	0.509	1.494	-1.538	0.509
82.934	0.51	1.496	-1.5393	0.51
83.043	0.513	1.498	-1.5413	0.513
83.152	0.515	1.5	-1.5434	0.515
83.261	0.517	1.502	-1.5454	0.517
83.372	0.518	1.503	-1.5464	0.518
83.485	0.521	1.505	-1.5487	0.521
83.593	0.523	1.507	-1.5506	0.523
83.698	0.525	1.509	-1.5526	0.525
83.809	0.526	1.51	-1.5536	0.526
83.921	0.528	1.512	-1.5556	0.528
84.031	0.531	1.514	-1.558	0.531
84.137	0.533	1.516	-1.56	0.533
84.246	0.534	1.517	-1.561	0.534
84.358	0.536	1.519	-1.5629	0.536
84.468	0.538	1.522	-1.5652	0.538
84.573	0.54	1.524	-1.5672	0.54
84.685	0.541	1.525	-1.5682	0.541
84.793	0.543	1.527	-1.5702	0.543
84.899	0.546	1.529	-1.5726	0.546
85.01	0.548	1.531	-1.5746	0.548
85.124	0.549	1.532	-1.5756	0.549
85.23	0.551	1.534	-1.5776	0.551
85.338	0.553	1.536	-1.5796	0.553
85.447	0.555	1.538	-1.5819	0.555
85.554	0.556	1.539	-1.5828	0.556
85.67	0.558	1.541	-1.5849	0.558
85.775	0.56	1.543	-1.5869	0.56
85.884	0.562	1.545	-1.5889	0.562
85.993	0.563	1.546	-1.5899	0.563
86.106	0.565	1.549	-1.5923	0.565
86.215	0.567	1.551	-1.5943	0.567
86.32	0.569	1.553	-1.5962	0.569
86.431	0.57	1.554	-1.5972	0.57
86.54	0.572	1.556	-1.5996	0.572
86.646	0.574	1.558	-1.6016	0.574
86.757	0.576	1.56	-1.6036	0.576
86.869	0.577	1.561	-1.6045	0.577
86.977	0.579	1.563	-1.6066	0.579
87.085	0.581	1.565	-1.6089	0.581
87.194	0.583	1.567	-1.6109	0.583
87.307	0.583	1.568	-1.6119	0.583
87.415	0.585	1.57	-1.6139	0.585
87.523	0.587	1.573	-1.6163	0.587
87.629	0.589	1.575	-1.6182	0.589
87.743	0.59	1.576	-1.6193	0.59
87.853	0.592	1.578	-1.6212	0.592
87.96	0.594	1.58	-1.6232	0.594
88.068	0.596	1.582	-1.6255	0.596
88.175	0.596	1.583	-1.6265	0.596
88.289	0.598	1.585	-1.6285	0.598
88.399	0.6	1.587	-1.6305	0.6
88.504	0.601	1.589	-1.6329	0.601
88.615	0.602	1.59	-1.6338	0.602
88.726	0.604	1.592	-1.6359	0.604
88.836	0.606	1.594	-1.6378	0.606
88.941	0.607	1.596	-1.6399	0.607
89.054	0.608	1.598	-1.6411	0.608
89.162	0.61	1.6	-1.6432	0.61
89.27	0.611	1.602	-1.6451	0.611
89.378	0.613	1.604	-1.6472	0.613
89.485	0.613	1.605	-1.6481	0.613
89.599	0.615	1.607	-1.6505	0.615
89.707	0.617	1.609	-1.6526	0.617
89.813	0.619	1.611	-1.6546	0.619
89.927	0.619	1.612	-1.6555	0.619
90.031	0.621	1.614	-1.6578	0.621
90.145	0.623	1.616	-1.6598	0.623
90.25	0.625	1.618	-1.6618	0.625
90.361	0.625	1.619	-1.6629	0.625
90.474	0.627	1.621	-1.6648	0.627
90.577	0.629	1.624	-1.6672	0.629
90.688	0.63	1.626	-1.6692	0.63
90.799	0.631	1.627	-1.6702	0.631
90.91	0.633	1.629	-1.6722	0.633
91.02	0.634	1.631	-1.6745	0.634
91.125	0.636	1.633	-1.6765	0.636
91.235	0.636	1.634	-1.6775	0.636
91.345	0.638	1.636	-1.6795	0.638
91.453	0.639	1.638	-1.6815	0.639
91.561	0.64	1.64	-1.6838	0.64
91.675	0.641	1.641	-1.6848	0.641
91.783	0.642	1.643	-1.6868	0.642
91.891	0.644	1.645	-1.6888	0.644
91.998	0.645	1.648	-1.6911	0.645
92.112	0.646	1.649	-1.6921	0.646
92.215	0.647	1.651	-1.6941	0.647
92.327	0.649	1.653	-1.6961	0.649
92.436	0.65	1.655	-1.6982	0.65
92.547	0.651	1.656	-1.6995	0.651
92.657	0.652	1.658	-1.7014	0.652
92.767	0.654	1.66	-1.7034	0.654
92.872	0.655	1.662	-1.7054	0.655
92.983	0.656	1.663	-1.7064	0.656
93.094	0.658	1.665	-1.7088	0.658
93.204	0.659	1.667	-1.7108	0.659
93.308	0.66	1.669	-1.7128	0.66
93.42	0.661	1.67	-1.7138	0.661
93.528	0.662	1.672	-1.7159	0.662
93.639	0.664	1.675	-1.7181	0.664
93.744	0.665	1.677	-1.7201	0.665
93.858	0.666	1.678	-1.7211	0.666
93.966	0.667	1.68	-1.7231	0.667
94.074	0.669	1.682	-1.7254	0.669
94.183	0.67	1.684	-1.7275	0.67
94.295	0.671	1.685	-1.7284	0.671
94.404	0.672	1.687	-1.7304	0.672
94.512	0.674	1.689	-1.7324	0.674
94.617	0.675	1.691	-1.7347	0.675
94.731	0.676	1.692	-1.7357	0.676
94.841	0.677	1.694	-1.7377	0.677
94.951	0.679	1.696	-1.7397	0.679
95.054	0.68	1.698	-1.7417	0.68
95.168	0.681	1.7	-1.7431	0.681
95.274	0.682	1.702	-1.7451	0.682
95.387	0.683	1.703	-1.747	0.683
95.492	0.685	1.706	-1.7491	0.685
95.604	0.686	1.707	-1.7501	0.686
95.712	0.687	1.709	-1.7525	0.687
95.821	0.688	1.711	-1.7544	0.688
95.929	0.69	1.713	-1.7564	0.69
96.043	0.69	1.714	-1.7574	0.69
96.149	0.692	1.716	-1.7596	0.692
96.26	0.693	1.718	-1.7617	0.693
96.368	0.695	1.72	-1.7638	0.695
96.474	0.696	1.721	-1.7648	0.696
96.584	0.697	1.724	-1.7671	0.697
96.697	0.699	1.726	-1.7691	0.699
96.802	0.7	1.728	-1.7711	0.7
96.913	0.701	1.729	-1.7721	0.701
97.026	0.702	1.73	-1.774	0.702
97.134	0.704	1.733	-1.7764	0.704
97.239	0.705	1.735	-1.7784	0.705
97.347	0.706	1.736	-1.7794	0.706
97.46	0.707	1.738	-1.7814	0.707
97.566	0.709	1.74	-1.7833	0.709
97.677	0.71	1.742	-1.7857	0.71
97.789	0.711	1.743	-1.7867	0.711
97.897	0.712	1.745	-1.7887	0.712
98.005	0.713	1.747	-1.7907	0.713
98.114	0.715	1.75	-1.793	0.715
98.221	0.716	1.751	-1.794	0.716
98.333	0.718	1.752	-1.796	0.718
98.444	0.719	1.754	-1.798	0.719
98.55	0.721	1.756	-1.7999	0.721
98.664	0.722	1.757	-1.8009	0.722
98.774	0.724	1.76	-1.8034	0.724
98.879	0.726	1.762	-1.8054	0.726
98.988	0.728	1.764	-1.8073	0.728
99.095	0.728	1.765	-1.8084	0.728
99.211	0.73	1.767	-1.8107	0.73
99.314	0.732	1.769	-1.8126	0.732
99.423	0.734	1.771	-1.8146	0.734
99.534	0.734	1.772	-1.8156	0.734
99.646	0.736	1.774	-1.818	0.736
99.756	0.738	1.776	-1.82	0.738
99.861	0.739	1.778	-1.822	0.739
99.973	0.74	1.779	-1.823	0.74
100.081	0.742	1.781	-1.825	0.742
100.187	0.743	1.784	-1.8274	0.743
100.298	0.745	1.786	-1.8294	0.745
100.411	0.746	1.787	-1.8304	0.746
100.519	0.748	1.789	-1.8324	0.748
100.627	0.749	1.791	-1.8343	0.749
100.733	0.751	1.793	-1.8367	0.751
100.844	0.752	1.794	-1.8376	0.752
100.957	0.753	1.796	-1.8397	0.753
101.065	0.755	1.798	-1.8416	0.755
101.17	0.756	1.8	-1.844	0.756
101.284	0.757	1.801	-1.845	0.757
101.393	0.758	1.803	-1.847	0.758
101.503	0.759	1.805	-1.849	0.759
101.608	0.76	1.807	-1.851	0.76
101.719	0.761	1.809	-1.8523	0.761
101.828	0.762	1.811	-1.8543	0.762
101.941	0.762	1.813	-1.8563	0.762
102.047	0.763	1.815	-1.8582	0.763
102.156	0.764	1.816	-1.8593	0.764
102.267	0.765	1.818	-1.8616	0.765
102.371	0.765	1.82	-1.8636	0.765
102.48	0.766	1.822	-1.8657	0.766
102.59	0.767	1.823	-1.8667	0.767
102.699	0.767	1.825	-1.8689	0.767
102.81	0.768	1.827	-1.8709	0.768
102.919	0.769	1.829	-1.8729	0.769
103.026	0.769	1.83	-1.8739	0.769
103.142	0.77	1.832	-1.8759	0.77
103.247	0.771	1.835	-1.8783	0.771
103.356	0.771	1.837	-1.8803	0.771
103.466	0.772	1.838	-1.8813	0.772
103.572	0.772	1.84	-1.8833	0.772
103.687	0.773	1.842	-1.8853	0.773
103.792	0.774	1.844	-1.8876	0.774
103.903	0.775	1.845	-1.8886	0.775
104.012	0.775	1.847	-1.8906	0.775
104.118	0.776	1.849	-1.8926	0.776
104.231	0.777	1.851	-1.8949	0.777
104.34	0.778	1.852	-1.8958	0.778
104.446	0.779	1.854	-1.8979	0.779
104.555	0.78	1.856	-1.9	0.78
104.666	0.781	1.859	-1.9023	0.781
104.78	0.781	1.86	-1.9033	0.781
104.883	0.782	1.862	-1.9053	0.782
104.994	0.783	1.864	-1.9073	0.783
105.103	0.784	1.866	-1.9093	0.784
105.215	0.784	1.867	-1.9103	0.784
105.325	0.785	1.869	-1.9126	0.785
105.432	0.785	1.871	-1.9146	0.785
105.538	0.786	1.873	-1.9165	0.786
105.649	0.786	1.874	-1.9176	0.786
105.762	0.786	1.876	-1.92	0.786
105.872	0.787	1.878	-1.9219	0.787
105.977	0.787	1.88	-1.9238	0.787
106.088	0.787	1.881	-1.925	0.787
106.194	0.788	1.883	-1.9269	0.788
106.303	0.788	1.886	-1.9292	0.788
106.411	0.789	1.888	-1.9312	0.789
106.524	0.789	1.889	-1.9322	0.789
106.635	0.79	1.891	-1.9342	0.79
106.743	0.792	1.893	-1.9366	0.792
106.848	0.793	1.895	-1.9386	0.793
106.958	0.793	1.896	-1.9396	0.793
107.069	0.795	1.898	-1.9416	0.795
107.18	0.796	1.9	-1.9436	0.796
107.285	0.798	1.902	-1.9458	0.798
107.399	0.798	1.903	-1.9469	0.798
107.503	0.799	1.905	-1.9488	0.799
107.617	0.801	1.907	-1.9508	0.801
107.722	0.802	1.909	-1.9529	0.802
107.833	0.803	1.911	-1.9542	0.803
107.946	0.804	1.913	-1.9562	0.804
108.054	0.805	1.915	-1.9582	0.805
108.159	0.806	1.917	-1.9602	0.806
108.271	0.806	1.918	-1.9615	0.806
108.377	0.807	1.92	-1.9635	0.807
108.487	0.808	1.922	-1.9655	0.808
108.597	0.808	1.924	-1.9675	0.808
108.708	0.809	1.925	-1.9685	0.809
108.819	0.81	1.927	-1.9708	0.81
108.929	0.81	1.929	-1.9729	0.81
109.034	0.811	1.931	-1.9749	0.811
109.146	0.812	1.932	-1.9759	0.812
109.254	0.814	1.934	-1.9778	0.814
109.362	0.814	1.937	-1.9803	0.814
109.469	0.816	1.939	-1.9823	0.816
109.583	0.817	1.94	-1.9832	0.817
109.691	0.819	1.942	-1.9852	0.819
109.799	0.819	1.944	-1.9875	0.819
109.908	0.821	1.946	-1.9895	0.821
110.015	0.823	1.947	-1.9905	0.823
110.124	0.825	1.949	-1.9925	0.825
110.238	0.826	1.951	-1.9948	0.826
110.343	0.827	1.953	-1.9969	0.827
110.454	0.829	1.954	-1.9979	0.829
110.566	0.831	1.956	-1.9998	0.831
110.676	0.832	1.958	-2.0018	0.832
110.781	0.834	1.961	-2.0041	0.834
110.892	0.836	1.962	-2.0051	0.836
111	0.839	1.964	-2.0071	0.839
111.113	0.84	1.966	-2.0091	0.84
111.218	0.842	1.968	-2.0111	0.842
111.328	0.844	1.969	-2.0121	0.844
111.439	0.846	1.971	-2.0145	0.846
111.545	0.848	1.973	-2.0165	0.848
111.653	0.85	1.975	-2.0184	0.85
111.767	0.852	1.976	-2.0194	0.852
111.875	0.855	1.978	-2.0218	0.855
111.983	0.856	1.98	-2.0238	0.856
112.092	0.858	1.982	-2.0258	0.858
112.199	0.861	1.983	-2.0268	0.861
112.313	0.863	1.985	-2.0288	0.863
112.421	0.864	1.988	-2.0312	0.864
112.526	0.867	1.99	-2.0331	0.867
112.64	0.87	1.991	-2.0342	0.87
112.75	0.873	1.993	-2.0362	0.873
112.86	0.874	1.995	-2.0385	0.874
112.965	0.876	1.997	-2.0404	0.876
113.076	0.879	1.998	-2.0414	0.879
113.184	0.882	2	-2.0434	0.882
113.291	0.883	2.002	-2.0458	0.883
113.467	0.886	2.005	-2.0482	0.886
113.573	0.889	2.007	-2.0502	0.889
113.686	0.892	2.009	-2.0522	0.892
113.791	0.893	2.011	-2.0541	0.893
113.903	0.895	2.012	-2.0551	0.895
114.011	0.898	2.014	-2.0574	0.898
114.122	0.901	2.016	-2.0594	0.901
114.227	0.902	2.018	-2.0614	0.902
114.341	0.904	2.019	-2.0624	0.904
114.449	0.907	2.021	-2.0644	0.907
114.558	0.91	2.023	-2.0668	0.91
114.663	0.911	2.025	-2.0688	0.911
114.774	0.914	2.026	-2.0698	0.914
114.887	0.916	2.028	-2.0718	0.916
114.995	0.919	2.031	-2.074	0.919
115.1	0.921	2.033	-2.076	0.921
115.214	0.924	2.034	-2.0771	0.924
115.319	0.927	2.036	-2.0792	0.927
115.433	0.93	2.037	-2.081	0.93
115.538	0.931	2.04	-2.0834	0.931
115.648	0.934	2.041	-2.0844	0.934
115.76	0.937	2.043	-2.0864	0.937
115.87	0.94	2.045	-2.0884	0.94
115.975	0.941	2.047	-2.0907	0.941
116.088	0.944	2.048	-2.0917	0.944
116.196	0.947	2.05	-2.0937	0.947
116.302	0.95	2.052	-2.0957	0.95
116.412	0.951	2.054	-2.0977	0.951
116.526	0.954	2.055	-2.0987	0.954
116.632	0.957	2.058	-2.1011	0.957
116.743	0.959	2.06	-2.1031	0.959
116.849	0.961	2.062	-2.1051	0.961
116.963	0.963	2.063	-2.1061	0.963
117.073	0.966	2.065	-2.1084	0.966
117.178	0.969	2.067	-2.1104	0.969
117.287	0.971	2.069	-2.1124	0.971
117.397	0.974	2.07	-2.1133	0.974
117.51	0.976	2.072	-2.1157	0.976
117.618	0.98	2.074	-2.1177	0.98
117.723	0.981	2.076	-2.1197	0.981
117.834	0.984	2.077	-2.1207	0.984
117.943	0.986	2.079	-2.1227	0.986
118.056	0.989	2.082	-2.1251	0.989
118.162	0.99	2.083	-2.127	0.99
118.271	0.994	2.084	-2.128	0.994
118.38	0.996	2.087	-2.1301	0.996
118.486	0.999	2.089	-2.1323	0.999
118.596	1	2.091	-2.1343	1
118.71	1.003	2.092	-2.1354	1.003
118.818	1.005	2.094	-2.1374	1.005
118.926	1.008	2.096	-2.1393	1.008
119.032	1.009	2.098	-2.1416	1.009
119.143	1.011	2.099	-2.1428	1.011
119.256	1.014	2.101	-2.1447	1.014
119.364	1.017	2.103	-2.1467	1.017
119.469	1.018	2.105	-2.1487	1.018
119.58	1.02	2.106	-2.1497	1.02
119.692	1.022	2.108	-2.152	1.022
119.802	1.024	2.11	-2.154	1.024
119.907	1.026	2.112	-2.156	1.026
120.018	1.028	2.113	-2.157	1.028
120.192	1.03	2.116	-2.16	1.03
120.3	1.033	2.118	-2.162	1.033
120.407	1.034	2.12	-2.1639	1.034
120.516	1.037	2.123	-2.1663	1.037
120.623	1.039	2.124	-2.1673	1.039
120.737	1.042	2.126	-2.1693	1.042
120.845	1.043	2.128	-2.1713	1.043
120.952	1.045	2.13	-2.1736	1.045
121.062	1.047	2.131	-2.1746	1.047
121.175	1.049	2.133	-2.1766	1.049
121.285	1.05	2.135	-2.1786	1.05
121.39	1.053	2.137	-2.181	1.053
121.499	1.055	2.138	-2.1819	1.055
121.611	1.058	2.14	-2.1839	1.058
121.721	1.059	2.142	-2.186	1.059
121.826	1.062	2.144	-2.188	1.062
121.938	1.065	2.145	-2.189	1.065
122.046	1.067	2.148	-2.1913	1.067
122.154	1.069	2.15	-2.1933	1.069
122.262	1.072	2.152	-2.1953	1.072
122.376	1.075	2.153	-2.1963	1.075
122.482	1.078	2.155	-2.1983	1.078
122.593	1.08	2.157	-2.2007	1.08
122.698	1.083	2.159	-2.2027	1.083
122.812	1.086	2.16	-2.2037	1.086
122.922	1.09	2.162	-2.2057	1.09
123.03	1.091	2.164	-2.208	1.091
123.135	1.094	2.166	-2.21	1.094
123.246	1.097	2.167	-2.211	1.097
123.359	1.101	2.169	-2.213	1.101
123.463	1.102	2.172	-2.2153	1.102
123.574	1.105	2.174	-2.2172	1.105
123.683	1.108	2.175	-2.2183	1.108
123.793	1.111	2.177	-2.2203	1.111
123.899	1.113	2.179	-2.2222	1.113
124.01	1.116	2.181	-2.2246	1.116
124.122	1.119	2.182	-2.2256	1.119
124.23	1.122	2.184	-2.2276	1.122
124.338	1.123	2.186	-2.2296	1.123
124.445	1.127	2.188	-2.2316	1.127
124.555	1.13	2.189	-2.2329	1.13
124.666	1.133	2.191	-2.2348	1.133
124.775	1.134	2.193	-2.2369	1.134
124.884	1.138	2.195	-2.2389	1.138
124.991	1.141	2.197	-2.2402	1.141
125.1	1.144	2.199	-2.2423	1.144
125.214	1.146	2.201	-2.2443	1.146
125.319	1.148	2.203	-2.2463	1.148
125.43	1.152	2.204	-2.2473	1.152
125.537	1.154	2.206	-2.2496	1.154
125.647	1.156	2.208	-2.2516	1.156
125.756	1.159	2.21	-2.2536	1.159
125.867	1.162	2.211	-2.2546	1.162
125.979	1.165	2.213	-2.2569	1.165
126.089	1.166	2.215	-2.2589	1.166
126.194	1.169	2.217	-2.2609	1.169
126.306	1.173	2.218	-2.2619	1.173
126.414	1.176	2.22	-2.264	1.176
126.522	1.177	2.223	-2.2663	1.177
126.63	1.181	2.225	-2.2683	1.181
126.744	1.184	2.226	-2.2693	1.184
126.85	1.188	2.228	-2.2712	1.188
126.961	1.189	2.23	-2.2732	1.189
127.067	1.192	2.232	-2.2755	1.192
127.181	1.195	2.233	-2.2765	1.195
127.284	1.198	2.235	-2.2785	1.198
127.398	1.2	2.237	-2.2805	1.2
127.503	1.203	2.239	-2.2829	1.203
127.614	1.206	2.24	-2.2839	1.206
127.722	1.209	2.242	-2.2859	1.209
127.836	1.21	2.244	-2.2879	1.21
127.941	1.213	2.246	-2.2899	1.213
128.052	1.216	2.248	-2.2912	1.216
128.163	1.219	2.25	-2.2932	1.219
128.273	1.221	2.252	-2.2952	1.221
128.378	1.224	2.254	-2.2972	1.224
128.49	1.227	2.255	-2.2982	1.227
128.598	1.23	2.257	-2.3005	1.23
128.706	1.231	2.259	-2.3026	1.231
128.813	1.235	2.261	-2.3045	1.235
128.927	1.238	2.262	-2.3055	1.238
129.035	1.242	2.264	-2.3076	1.242
129.143	1.243	2.266	-2.3098	1.243
129.252	1.247	2.268	-2.3119	1.247
129.359	1.25	2.269	-2.3129	1.25
129.468	1.254	2.271	-2.3149	1.254
129.582	1.255	2.274	-2.3173	1.255
129.687	1.259	2.276	-2.3192	1.259
129.797	1.262	2.277	-2.3202	1.262
129.911	1.264	2.279	-2.3223	1.264
130.014	1.267	2.281	-2.3245	1.267
130.125	1.27	2.283	-2.3265	1.27
130.236	1.273	2.284	-2.3275	1.273
130.344	1.274	2.286	-2.3294	1.274
130.457	1.278	2.288	-2.3314	1.278
130.56	1.281	2.29	-2.3338	1.281
130.672	1.284	2.291	-2.3348	1.284
130.781	1.286	2.293	-2.3368	1.286
130.891	1.289	2.295	-2.3388	1.289
130.999	1.292	2.298	-2.3412	1.292
131.106	1.295	2.299	-2.3422	1.295
131.22	1.297	2.301	-2.3442	1.297
131.328	1.3	2.303	-2.3461	1.3
131.434	1.303	2.305	-2.3481	1.303
131.543	1.307	2.306	-2.3491	1.307
131.652	1.308	2.308	-2.3515	1.308
131.766	1.311	2.31	-2.3534	1.311
131.871	1.314	2.312	-2.3555	1.314
131.982	1.317	2.313	-2.3564	1.317
132.095	1.319	2.315	-2.3588	1.319
132.198	1.322	2.317	-2.3609	1.322
132.309	1.325	2.319	-2.3629	1.325
132.42	1.328	2.32	-2.3639	1.328
132.528	1.329	2.322	-2.3659	1.329
132.64	1.333	2.325	-2.3681	1.333
132.745	1.335	2.327	-2.3701	1.335
132.857	1.338	2.328	-2.3711	1.338
132.965	1.34	2.33	-2.3731	1.34
133.076	1.343	2.332	-2.3755	1.343
133.181	1.346	2.334	-2.3775	1.346
133.295	1.35	2.335	-2.3785	1.35
133.403	1.351	2.337	-2.3805	1.351
133.512	1.354	2.339	-2.3825	1.354
133.621	1.358	2.341	-2.3848	1.358
133.728	1.361	2.342	-2.3857	1.361
133.842	1.363	2.344	-2.3877	1.363
133.949	1.366	2.346	-2.3898	1.366
134.055	1.369	2.348	-2.3917	1.369
134.169	1.372	2.35	-2.3931	1.372
134.279	1.374	2.352	-2.3951	1.374
134.389	1.377	2.354	-2.3971	1.377
134.494	1.38	2.356	-2.3991	1.38
134.605	1.384	2.357	-2.4001	1.384
134.713	1.386	2.359	-2.4024	1.386
134.821	1.389	2.361	-2.4043	1.389
134.932	1.393	2.363	-2.4063	1.393
135.041	1.396	2.364	-2.4074	1.396
135.152	1.398	2.366	-2.4098	1.398
135.26	1.401	2.368	-2.4117	1.401
135.368	1.405	2.37	-2.4137	1.405
135.475	1.408	2.371	-2.4148	1.408
135.584	1.41	2.374	-2.4171	1.41
135.698	1.414	2.376	-2.4191	1.414
135.804	1.417	2.378	-2.4211	1.417
135.916	1.42	2.379	-2.4221	1.42
136.026	1.422	2.381	-2.4241	1.422
136.134	1.425	2.383	-2.4264	1.425
136.239	1.429	2.385	-2.4284	1.429
136.353	1.432	2.386	-2.4293	1.432
136.463	1.433	2.388	-2.4314	1.433
136.573	1.437	2.39	-2.4334	1.437
136.676	1.441	2.392	-2.4357	1.441
136.787	1.444	2.393	-2.4367	1.444
136.895	1.445	2.395	-2.4388	1.445
137.004	1.449	2.397	-2.4408	1.449
137.116	1.452	2.399	-2.443	1.452
137.225	1.456	2.4	-2.444	1.456
137.336	1.457	2.402	-2.446	1.457
137.444	1.461	2.404	-2.448	1.461
137.552	1.465	2.406	-2.45	1.465
137.664	1.468	2.408	-2.4514	1.468
137.772	1.47	2.41	-2.4533	1.47
137.879	1.473	2.412	-2.4554	1.473
137.988	1.476	2.414	-2.4574	1.476
138.095	1.48	2.415	-2.4584	1.48
138.211	1.482	2.417	-2.4606	1.482
138.316	1.486	2.419	-2.4627	1.486
138.425	1.489	2.421	-2.4647	1.489
138.536	1.492	2.422	-2.4657	1.492
138.641	1.494	2.424	-2.4676	1.494
138.756	1.498	2.426	-2.47	1.498
138.861	1.501	2.429	-2.4721	1.501
138.971	1.505	2.43	-2.4731	1.505
139.083	1.506	2.431	-2.475	1.506
139.193	1.51	2.434	-2.4773	1.51
139.298	1.513	2.436	-2.4793	1.513
139.409	1.517	2.437	-2.4803	1.517
139.52	1.518	2.439	-2.4823	1.518
139.63	1.522	2.441	-2.4843	1.522
139.735	1.525	2.443	-2.4868	1.525
139.847	1.528	2.444	-2.4877	1.528
139.955	1.529	2.446	-2.4897	1.529
140.063	1.532	2.448	-2.4917	1.532
140.171	1.535	2.45	-2.494	1.535
140.285	1.537	2.451	-2.495	1.537
140.393	1.538	2.453	-2.497	1.538
140.501	1.541	2.455	-2.499	1.541
140.607	1.543	2.457	-2.501	1.543
140.721	1.546	2.459	-2.502	1.546
140.831	1.547	2.461	-2.5043	1.547
140.937	1.549	2.463	-2.5063	1.549
141.045	1.551	2.465	-2.5083	1.551
141.155	1.554	2.466	-2.5093	1.554
141.268	1.555	2.468	-2.5117	1.555
141.371	1.558	2.47	-2.5137	1.558
141.482	1.56	2.472	-2.5157	1.56
141.593	1.562	2.473	-2.5167	1.562
141.702	1.564	2.475	-2.519	1.564
141.808	1.566	2.477	-2.521	1.566
141.917	1.569	2.479	-2.5228	1.569
142.026	1.572	2.48	-2.524	1.572
142.14	1.573	2.482	-2.526	1.573
142.248	1.577	2.485	-2.5283	1.577
142.356	1.579	2.487	-2.5304	1.579
142.463	1.582	2.488	-2.5314	1.582
142.577	1.583	2.49	-2.5333	1.583
142.685	1.586	2.492	-2.5353	1.586
142.793	1.589	2.494	-2.5376	1.589
142.9	1.592	2.495	-2.5386	1.592
143.015	1.594	2.497	-2.5406	1.594
143.186	1.596	2.5	-2.5436	1.596
143.296	1.599	2.502	-2.5456	1.599
143.401	1.602	2.504	-2.5476	1.602
143.513	1.605	2.505	-2.5485	1.605
143.621	1.607	2.507	-2.5509	1.607
143.729	1.61	2.509	-2.5529	1.61
143.837	1.613	2.511	-2.555	1.613
143.946	1.615	2.512	-2.5559	1.615
144.057	1.617	2.514	-2.5579	1.617
144.168	1.619	2.517	-2.5603	1.619
144.274	1.622	2.519	-2.5622	1.622
144.388	1.623	2.52	-2.5632	1.623
144.491	1.626	2.522	-2.5652	1.626
144.605	1.628	2.524	-2.5676	1.628
144.71	1.63	2.526	-2.5696	1.63
144.821	1.631	2.527	-2.5706	1.631
144.934	1.634	2.529	-2.5726	1.634
145.038	1.637	2.531	-2.5746	1.637
145.146	1.639	2.533	-2.5769	1.639
145.26	1.641	2.534	-2.5779	1.641
145.368	1.643	2.536	-2.5799	1.643
145.474	1.646	2.538	-2.5819	1.646
145.585	1.649	2.541	-2.5843	1.649
145.697	1.65	2.542	-2.5853	1.65
145.805	1.652	2.544	-2.5873	1.652
145.913	1.655	2.546	-2.5893	1.655
146.02	1.658	2.548	-2.5912	1.658
146.134	1.659	2.549	-2.5923	1.659
146.242	1.661	2.551	-2.5947	1.661
146.35	1.664	2.553	-2.5966	1.664
146.459	1.666	2.555	-2.5985	1.666
146.566	1.667	2.556	-2.5996	1.667
146.675	1.67	2.558	-2.6018	1.67
146.789	1.673	2.56	-2.6039	1.673
146.894	1.675	2.562	-2.6058	1.675
147.005	1.678	2.563	-2.6069	1.678
147.112	1.681	2.566	-2.6092	1.681
147.226	1.682	2.568	-2.6112	1.682
147.331	1.684	2.57	-2.6132	1.684
147.442	1.687	2.571	-2.6142	1.687
147.551	1.689	2.573	-2.6162	1.689
147.664	1.691	2.575	-2.6185	1.691
147.767	1.694	2.577	-2.6205	1.694
147.879	1.696	2.578	-2.6214	1.696
147.99	1.698	2.58	-2.6236	1.698
148.097	1.699	2.582	-2.6255	1.699
148.205	1.701	2.584	-2.6279	1.701
148.319	1.703	2.585	-2.6289	1.703
148.427	1.705	2.587	-2.6309	1.705
148.535	1.706	2.589	-2.6329	1.706
148.641	1.708	2.591	-2.635	1.708
148.755	1.709	2.593	-2.6362	1.709
148.859	1.711	2.595	-2.6382	1.711
148.973	1.712	2.597	-2.6402	1.712
149.078	1.714	2.599	-2.6422	1.714
149.189	1.716	2.6	-2.6432	1.716
149.302	1.718	2.602	-2.6455	1.718
149.405	1.719	2.604	-2.6475	1.719
149.516	1.721	2.606	-2.6496	1.721
149.627	1.723	2.607	-2.6506	1.723
149.735	1.724	2.609	-2.6529	1.724
149.848	1.725	2.611	-2.6548	1.725
149.954	1.727	2.613	-2.6568	1.727
150.063	1.729	2.614	-2.6578	1.729
150.173	1.731	2.616	-2.6598	1.731
150.281	1.731	2.619	-2.6621	1.731
150.389	1.733	2.621	-2.6641	1.733
150.503	1.734	2.622	-2.6651	1.734
150.606	1.736	2.624	-2.6671	1.736
150.72	1.737	2.626	-2.6695	1.737
150.824	1.738	2.628	-2.6715	1.738
150.935	1.74	2.629	-2.6725	1.74
151.044	1.742	2.631	-2.6745	1.742
151.155	1.742	2.633	-2.6765	1.742
151.264	1.744	2.635	-2.6788	1.744
151.375	1.745	2.636	-2.6798	1.745
151.485	1.747	2.638	-2.6818	1.747
151.595	1.747	2.64	-2.6838	1.747
151.7	1.749	2.643	-2.6861	1.749
151.811	1.75	2.644	-2.6872	1.75
151.921	1.752	2.646	-2.6892	1.752
152.027	1.752	2.648	-2.6912	1.752
152.137	1.754	2.65	-2.6932	1.754
152.249	1.755	2.651	-2.6944	1.755
152.357	1.756	2.653	-2.6965	1.756
152.463	1.757	2.655	-2.6985	1.757
152.574	1.758	2.657	-2.7005	1.758
152.688	1.759	2.658	-2.7015	1.759
152.791	1.76	2.66	-2.7039	1.76
152.905	1.761	2.662	-2.7058	1.761
153.011	1.762	2.664	-2.7078	1.762
153.12	1.763	2.665	-2.7088	1.763
153.233	1.764	2.667	-2.7108	1.764
153.341	1.765	2.67	-2.713	1.765
153.446	1.766	2.672	-2.715	1.766
153.56	1.768	2.673	-2.7161	1.768
153.67	1.769	2.675	-2.7181	1.769
153.78	1.77	2.677	-2.7204	1.77
153.884	1.77	2.679	-2.7224	1.77
153.995	1.772	2.68	-2.7234	1.772
154.104	1.773	2.682	-2.7254	1.773
154.216	1.773	2.684	-2.7274	1.773
154.321	1.774	2.686	-2.7298	1.774
154.433	1.775	2.687	-2.7308	1.775
154.541	1.775	2.689	-2.7328	1.775
154.647	1.776	2.691	-2.7347	1.776
154.758	1.776	2.694	-2.7371	1.776
154.867	1.776	2.694	-2.738	1.776
154.978	1.777	2.696	-2.74	1.777
155.086	1.777	2.699	-2.7421	1.777
155.193	1.777	2.701	-2.7441	1.777
155.304	1.777	2.702	-2.7455	1.777
155.417	1.778	2.704	-2.7475	1.778
155.525	1.778	2.706	-2.7495	1.778
155.63	1.779	2.708	-2.7515	1.779
155.741	1.779	2.709	-2.7525	1.779
155.853	1.78	2.711	-2.7548	1.78
155.963	1.781	2.713	-2.7568	1.781
156.068	1.781	2.715	-2.7587	1.781
156.179	1.782	2.716	-2.7598	1.782
156.288	1.782	2.718	-2.7617	1.782
156.394	1.783	2.721	-2.7641	1.783
156.505	1.783	2.722	-2.766	1.783
156.617	1.784	2.724	-2.7671	1.784
156.725	1.785	2.725	-2.769	1.785
156.831	1.786	2.728	-2.7713	1.786
156.94	1.786	2.73	-2.7733	1.786
157.05	1.788	2.731	-2.7744	1.788
157.163	1.789	2.733	-2.7763	1.789
157.271	1.79	2.735	-2.7783	1.79
157.377	1.791	2.737	-2.7807	1.791
157.488	1.792	2.738	-2.7817	1.792
157.601	1.793	2.74	-2.7837	1.793
157.709	1.795	2.742	-2.7857	1.795
157.814	1.795	2.745	-2.788	1.795
157.925	1.796	2.746	-2.789	1.796
158.038	1.798	2.748	-2.791	1.798
158.141	1.799	2.75	-2.793	1.799
158.253	1.799	2.752	-2.7953	1.799
158.364	1.8	2.753	-2.7964	1.8
158.47	1.8	2.755	-2.7984	1.8
158.579	1.801	2.757	-2.8004	1.801
158.687	1.801	2.759	-2.8024	1.801
158.802	1.801	2.76	-2.8038	1.801
158.91	1.8	2.762	-2.8057	1.8
159.017	1.8	2.764	-2.8077	1.8
159.125	1.8	2.766	-2.8097	1.8
159.239	1.799	2.767	-2.8107	1.799
159.347	1.798	2.77	-2.8131	1.798
159.455	1.797	2.771	-2.815	1.797
159.561	1.797	2.773	-2.817	1.797
159.675	1.796	2.774	-2.818	1.796
159.785	1.795	2.776	-2.82	1.795
159.893	1.794	2.779	-2.8223	1.794
159.998	1.793	2.781	-2.8243	1.793
160.109	1.792	2.782	-2.8254	1.792
160.216	1.792	2.784	-2.8274	1.792
160.326	1.791	2.786	-2.8296	1.791
160.437	1.79	2.788	-2.8316	1.79
160.548	1.79	2.789	-2.8327	1.79
160.656	1.789	2.791	-2.8346	1.789
160.762	1.788	2.793	-2.8366	1.788
160.873	1.788	2.795	-2.839	1.788
160.983	1.787	2.796	-2.84	1.787
161.094	1.786	2.798	-2.842	1.786
161.202	1.786	2.8	-2.844	1.786
161.309	1.786	2.802	-2.846	1.786
161.423	1.785	2.804	-2.8473	1.785
161.531	1.785	2.806	-2.8492	1.785
161.639	1.785	2.808	-2.8513	1.785
161.745	1.785	2.81	-2.8534	1.785
161.859	1.786	2.811	-2.8543	1.786
161.964	1.786	2.813	-2.8566	1.786
162.075	1.786	2.815	-2.8587	1.786
162.262	1.787	2.818	-2.8613	1.787
162.374	1.787	2.82	-2.8633	1.787
162.484	1.788	2.822	-2.8653	1.788
162.589	1.788	2.824	-2.8677	1.788
162.701	1.788	2.825	-2.8687	1.788
162.809	1.789	2.827	-2.8707	1.789
162.917	1.789	2.829	-2.8726	1.789
163.026	1.79	2.831	-2.8746	1.79
163.133	1.79	2.832	-2.8759	1.79
163.245	1.791	2.834	-2.8779	1.791
163.354	1.792	2.836	-2.8799	1.792
163.463	1.793	2.838	-2.8819	1.793
163.57	1.793	2.839	-2.8829	1.793
163.679	1.794	2.842	-2.8853	1.794
163.793	1.794	2.844	-2.8873	1.794
163.898	1.795	2.846	-2.8892	1.795
164.009	1.796	2.847	-2.8902	1.796
164.122	1.796	2.849	-2.8922	1.796
164.225	1.797	2.851	-2.8946	1.797
164.334	1.798	2.853	-2.8966	1.798
164.448	1.799	2.854	-2.8976	1.799
164.556	1.799	2.856	-2.8996	1.799
164.662	1.801	2.858	-2.9019	1.801
164.773	1.802	2.86	-2.9039	1.802
164.885	1.802	2.861	-2.9049	1.802
164.993	1.804	2.863	-2.9069	1.804
165.103	1.805	2.866	-2.9093	1.805
165.208	1.806	2.868	-2.9112	1.806
165.322	1.807	2.869	-2.9122	1.807
165.43	1.808	2.871	-2.9142	1.808
165.538	1.809	2.873	-2.9162	1.809
165.647	1.81	2.875	-2.9186	1.81
165.754	1.811	2.876	-2.9196	1.811
165.863	1.812	2.878	-2.9216	1.812
165.977	1.813	2.88	-2.9236	1.813
166.082	1.813	2.882	-2.9256	1.813
166.193	1.814	2.883	-2.9269	1.814
166.3	1.814	2.885	-2.9289	1.814
166.414	1.815	2.887	-2.9309	1.815
166.519	1.815	2.889	-2.9329	1.815
166.63	1.815	2.89	-2.9339	1.815
166.739	1.815	2.893	-2.9362	1.815
166.852	1.815	2.895	-2.9382	1.815
166.957	1.815	2.897	-2.9402	1.815
167.067	1.815	2.898	-2.9412	1.815
167.178	1.816	2.9	-2.9436	1.816
167.286	1.816	2.902	-2.9455	1.816
167.395	1.816	2.904	-2.9476	1.816
167.501	1.816	2.905	-2.9486	1.816
167.615	1.816	2.907	-2.9506	1.816
167.723	1.817	2.909	-2.9528	1.817
167.829	1.817	2.911	-2.9548	1.817
167.943	1.817	2.912	-2.9558	1.817
168.048	1.818	2.914	-2.9578	1.818
168.159	1.818	2.916	-2.9599	1.818
168.265	1.819	2.919	-2.9623	1.819
168.377	1.819	2.92	-2.9632	1.819
168.491	1.82	2.922	-2.9652	1.82
168.594	1.821	2.924	-2.9673	1.821
168.705	1.822	2.926	-2.9695	1.822
168.816	1.822	2.927	-2.9705	1.822
168.924	1.823	2.929	-2.9725	1.823
169.037	1.824	2.931	-2.9745	1.824
169.142	1.825	2.933	-2.9769	1.825
169.254	1.826	2.934	-2.9779	1.826
169.363	1.827	2.936	-2.9798	1.827
169.471	1.828	2.938	-2.9819	1.828
169.579	1.829	2.94	-2.9839	1.829
169.686	1.829	2.941	-2.9848	1.829
169.795	1.83	2.944	-2.9872	1.83
169.909	1.831	2.946	-2.9892	1.831
170.015	1.832	2.948	-2.9911	1.832
170.129	1.832	2.949	-2.9921	1.832
170.232	1.833	2.951	-2.9945	1.833
170.343	1.834	2.953	-2.9965	1.834
170.45	1.836	2.955	-2.9984	1.836
170.561	1.836	2.956	-2.9994	1.836
170.674	1.838	2.958	-3.0015	1.838
170.782	1.839	2.96	-3.0038	1.839
170.887	1.841	2.962	-3.0058	1.841
170.998	1.841	2.963	-3.0069	1.841
171.111	1.843	2.965	-3.0089	1.843
171.221	1.844	2.968	-3.0111	1.844
171.324	1.846	2.969	-3.013	1.846
171.435	1.846	2.971	-3.0142	1.846
171.547	1.848	2.973	-3.0161	1.848
171.657	1.849	2.975	-3.0181	1.849
171.762	1.85	2.977	-3.0205	1.85
171.874	1.851	2.978	-3.0215	1.851
171.982	1.852	2.98	-3.0235	1.852
172.088	1.853	2.982	-3.0256	1.853
172.197	1.853	2.984	-3.0275	1.853
172.307	1.853	2.985	-3.0288	1.853
172.419	1.854	2.987	-3.0308	1.854
172.527	1.854	2.989	-3.0328	1.854
172.636	1.853	2.991	-3.0348	1.853
172.743	1.853	2.993	-3.0361	1.853
172.859	1.853	2.995	-3.0381	1.853
172.964	1.853	2.997	-3.0401	1.853
173.073	1.854	2.999	-3.0421	1.854
173.182	1.854	3	-3.0431	1.854
173.295	1.855	3.002	-3.0454	1.855
173.399	1.856	3.004	-3.0474	1.856
173.51	1.857	3.006	-3.0494	1.857
173.621	1.857	3.007	-3.0504	1.857
173.729	1.858	3.009	-3.0524	1.858
173.835	1.859	3.011	-3.0547	1.859
173.946	1.859	3.013	-3.0567	1.859
174.058	1.859	3.014	-3.0578	1.859
174.166	1.86	3.016	-3.0598	1.86
174.274	1.86	3.018	-3.0617	1.86
174.381	1.86	3.021	-3.0641	1.86
174.491	1.86	3.022	-3.0651	1.86
174.602	1.861	3.024	-3.0671	1.861
174.713	1.861	3.026	-3.0691	1.861
174.819	1.862	3.028	-3.0715	1.862
174.933	1.862	3.029	-3.0725	1.862
175.036	1.863	3.031	-3.0744	1.863
175.146	1.864	3.033	-3.0764	1.864
175.255	1.865	3.035	-3.0785	1.865
175.366	1.865	3.036	-3.0798	1.865
175.479	1.866	3.038	-3.0817	1.866
175.582	1.868	3.04	-3.0838	1.868
175.693	1.869	3.042	-3.0858	1.869
175.804	1.869	3.044	-3.0871	1.869
175.915	1.871	3.045	-3.089	1.871
176.025	1.872	3.047	-3.091	1.872
176.13	1.873	3.05	-3.0931	1.873
176.241	1.873	3.05	-3.094	1.873
176.352	1.874	3.053	-3.0964	1.874
176.459	1.875	3.055	-3.0984	1.875
176.567	1.876	3.057	-3.1004	1.876
176.674	1.876	3.058	-3.1014	1.876
176.788	1.877	3.06	-3.1037	1.877
176.896	1.877	3.062	-3.1057	1.877
177.002	1.877	3.064	-3.1076	1.877
177.116	1.877	3.065	-3.1087	1.877
177.225	1.877	3.067	-3.1107	1.877
177.333	1.876	3.07	-3.1131	1.876
177.441	1.876	3.072	-3.1151	1.876
177.55	1.876	3.073	-3.1161	1.876
177.663	1.876	3.075	-3.1181	1.876
177.772	1.875	3.077	-3.1201	1.875
177.877	1.875	3.079	-3.1223	1.875
177.988	1.875	3.08	-3.1234	1.875
178.099	1.876	3.082	-3.1253	1.876
178.208	1.876	3.084	-3.1273	1.876
178.313	1.877	3.086	-3.1297	1.877
178.421	1.877	3.087	-3.1307	1.877
178.533	1.878	3.089	-3.1327	1.878
178.644	1.878	3.091	-3.1347	1.878
178.749	1.879	3.093	-3.1367	1.879
178.863	1.88	3.094	-3.1377	1.88
178.971	1.88	3.097	-3.14	1.88
179.079	1.881	3.099	-3.142	1.881
179.188	1.882	3.101	-3.144	1.882
179.3	1.882	3.102	-3.145	1.882
179.41	1.883	3.104	-3.1473	1.883
179.518	1.883	3.106	-3.1493	1.883
179.623	1.884	3.108	-3.1514	1.884
179.734	1.884	3.109	-3.1523	1.884
179.847	1.884	3.111	-3.1547	1.884
179.95	1.885	3.113	-3.1567	1.885
180.061	1.885	3.115	-3.1587	1.885
180.172	1.885	3.116	-3.1597	1.885
180.283	1.886	3.118	-3.1617	1.886
180.393	1.886	3.12	-3.164	1.886
180.496	1.887	3.122	-3.166	1.887
180.605	1.887	3.123	-3.167	1.887
180.719	1.887	3.125	-3.169	1.887
180.827	1.887	3.127	-3.171	1.887
180.935	1.888	3.13	-3.1733	1.888
181.042	1.888	3.131	-3.1744	1.888
181.156	1.888	3.133	-3.1763	1.888
181.265	1.889	3.135	-3.1783	1.889
181.371	1.89	3.137	-3.1807	1.89
181.484	1.89	3.138	-3.1817	1.89
181.588	1.891	3.14	-3.1837	1.891
181.702	1.892	3.142	-3.1857	1.892
181.807	1.893	3.144	-3.1876	1.893
181.918	1.894	3.145	-3.189	1.894
182.031	1.895	3.147	-3.191	1.895
182.134	1.896	3.149	-3.1929	1.896
182.243	1.897	3.151	-3.195	1.897
182.357	1.898	3.153	-3.1963	1.898
182.465	1.899	3.155	-3.1982	1.899
182.576	1.9	3.157	-3.2002	1.9
182.681	1.901	3.159	-3.2022	1.901
182.793	1.901	3.16	-3.2032	1.901
182.901	1.902	3.162	-3.2052	1.902
183.012	1.903	3.164	-3.2076	1.903
183.117	1.904	3.166	-3.2096	1.904
183.231	1.905	3.167	-3.2106	1.905
183.338	1.906	3.169	-3.2126	1.906
183.449	1.907	3.171	-3.215	1.907
183.556	1.908	3.173	-3.217	1.908
183.663	1.908	3.174	-3.218	1.908
183.772	1.909	3.176	-3.2199	1.909
183.886	1.911	3.179	-3.2223	1.911
183.991	1.912	3.181	-3.2243	1.912
184.102	1.912	3.182	-3.2252	1.912
184.215	1.914	3.184	-3.2273	1.914
184.323	1.915	3.186	-3.2293	1.915
184.428	1.917	3.188	-3.2316	1.917
184.539	1.918	3.189	-3.2327	1.918
184.649	1.919	3.191	-3.2347	1.919
184.755	1.921	3.193	-3.2366	1.921
184.866	1.922	3.195	-3.2389	1.922
184.978	1.923	3.196	-3.2399	1.923
185.086	1.925	3.198	-3.2419	1.925
185.194	1.926	3.2	-3.2439	1.926
185.303	1.928	3.202	-3.2459	1.928
185.41	1.929	3.204	-3.2473	1.929
185.519	1.931	3.206	-3.2493	1.931
185.633	1.933	3.208	-3.2512	1.933
185.739	1.935	3.21	-3.2532	1.935
185.853	1.935	3.211	-3.2542	1.935
185.957	1.938	3.213	-3.2566	1.938
186.068	1.94	3.215	-3.2584	1.94
186.177	1.941	3.217	-3.2605	1.941
186.288	1.942	3.218	-3.2616	1.942
186.398	1.944	3.22	-3.2635	1.944
186.508	1.946	3.222	-3.2659	1.946
186.612	1.948	3.224	-3.2679	1.948
186.723	1.949	3.225	-3.2689	1.949
186.835	1.95	3.227	-3.2708	1.95
186.945	1.952	3.229	-3.2729	1.952
187.05	1.954	3.232	-3.2752	1.954
187.162	1.955	3.233	-3.2761	1.955
187.27	1.957	3.235	-3.2782	1.957
187.379	1.958	3.237	-3.2802	1.958
187.487	1.96	3.239	-3.2826	1.96
187.595	1.961	3.24	-3.2836	1.961
187.704	1.963	3.242	-3.2855	1.963
187.818	1.965	3.244	-3.2876	1.965
187.924	1.967	3.246	-3.2899	1.967
188.038	1.968	3.247	-3.2909	1.968
188.141	1.97	3.249	-3.2929	1.97
188.252	1.972	3.251	-3.2949	1.972
188.359	1.974	3.253	-3.2969	1.974
188.473	1.975	3.255	-3.2982	1.975
188.583	1.977	3.257	-3.3002	1.977
188.693	1.979	3.259	-3.3022	1.979
188.798	1.98	3.261	-3.3042	1.98
188.909	1.981	3.262	-3.3052	1.981
189.017	1.983	3.264	-3.3076	1.983
189.123	1.984	3.266	-3.3095	1.984
189.234	1.985	3.268	-3.3116	1.985
189.342	1.986	3.269	-3.3125	1.986
189.456	1.987	3.271	-3.3148	1.987
189.564	1.988	3.273	-3.3168	1.988
189.669	1.988	3.275	-3.3188	1.988
189.779	1.988	3.276	-3.3198	1.988
189.888	1.989	3.278	-3.3218	1.989
189.999	1.989	3.281	-3.3241	1.989
190.108	1.989	3.283	-3.3262	1.989
190.215	1.989	3.284	-3.3272	1.989
190.331	1.99	3.286	-3.3292	1.99
190.436	1.99	3.288	-3.3312	1.99
190.545	1.99	3.29	-3.3335	1.99
190.656	1.99	3.291	-3.3345	1.99
190.766	1.99	3.293	-3.3365	1.99
190.876	1.989	3.295	-3.3385	1.989
190.981	1.989	3.297	-3.3409	1.989
191.092	1.989	3.298	-3.3419	1.989
191.201	1.989	3.3	-3.3439	1.989
191.307	1.988	3.302	-3.3459	1.988
191.417	1.988	3.304	-3.3478	1.988
191.529	1.988	3.305	-3.3489	1.988
191.638	1.988	3.308	-3.3511	1.988
191.747	1.988	3.31	-3.3531	1.988
191.855	1.989	3.312	-3.3551	1.989
191.969	1.989	3.313	-3.3561	1.989
192.072	1.989	3.315	-3.3586	1.989
192.183	1.989	3.317	-3.3605	1.989
192.292	1.988	3.319	-3.3625	1.988
192.405	1.987	3.32	-3.3635	1.987
192.515	1.985	3.322	-3.3658	1.985
192.618	1.981	3.324	-3.3677	1.981
192.727	1.967	3.326	-3.3698	1.967
192.838	1.954	3.327	-3.3708	1.954
192.951	1.906	3.329	-3.3728	1.906
193.054	1.844	3.332	-3.3751	1.844
193.165	1.808	3.334	-3.3771	1.808
193.276	1.793	3.335	-3.3781	1.793
193.387	1.775	3.337	-3.3801	1.775
193.492	1.76	3.339	-3.3825	1.76
193.6	1.747	3.341	-3.3845	1.747
193.713	1.742	3.342	-3.3855	1.742
193.824	1.731	3.344	-3.3875	1.731
193.932	1.722	3.346	-3.3895	1.722
194.037	1.713	3.348	-3.3918	1.713
194.147	1.709	3.349	-3.3928	1.709
194.258	1.702	3.351	-3.3947	1.702
194.369	1.696	3.353	-3.3968	1.696
194.541	1.689	3.356	-3.3994	1.689
194.646	1.686	3.358	-3.4014	1.686
194.755	1.678	3.36	-3.4034	1.678
194.866	1.672	3.361	-3.4048	1.672
194.979	1.667	3.363	-3.4068	1.667
195.082	1.665	3.365	-3.4088	1.665
195.193	1.661	3.367	-3.4107	1.661
195.304	1.657	3.368	-3.4118	1.657
195.415	1.654	3.371	-3.4141	1.654
195.52	1.652	3.373	-3.4161	1.652
195.628	1.649	3.375	-3.4181	1.649
195.741	1.645	3.376	-3.4191	1.645
195.852	1.641	3.378	-3.4213	1.641
195.96	1.639	3.38	-3.4234	1.639
196.065	1.635	3.382	-3.4254	1.635
196.175	1.63	3.383	-3.4264	1.63
196.286	1.624	3.385	-3.4284	1.624
196.397	1.622	3.387	-3.4308	1.622
196.502	1.616	3.389	-3.4327	1.616
196.616	1.61	3.39	-3.4337	1.61
196.72	1.604	3.392	-3.4357	1.604
196.834	1.602	3.394	-3.438	1.602
196.939	1.598	3.397	-3.4401	1.598
197.05	1.594	3.398	-3.4411	1.594
197.163	1.592	3.399	-3.443	1.592
197.266	1.591	3.401	-3.445	1.591
197.377	1.59	3.404	-3.4475	1.59
197.487	1.59	3.405	-3.4483	1.59
197.599	1.591	3.407	-3.4505	1.591
197.708	1.591	3.409	-3.4525	1.591
197.814	1.593	3.411	-3.4547	1.593
197.926	1.594	3.412	-3.4557	1.594
198.034	1.596	3.414	-3.4577	1.596
198.142	1.597	3.416	-3.4597	1.597
198.25	1.599	3.418	-3.4617	1.599
198.364	1.601	3.419	-3.463	1.601
198.467	1.603	3.422	-3.4651	1.603
198.581	1.604	3.424	-3.4671	1.604
198.687	1.606	3.425	-3.469	1.606
198.8	1.609	3.427	-3.4701	1.609
198.91	1.612	3.429	-3.4724	1.612
199.018	1.613	3.431	-3.4744	1.613
199.123	1.615	3.433	-3.4763	1.615
199.234	1.619	3.434	-3.4773	1.619
199.347	1.621	3.436	-3.4797	1.621
199.45	1.622	3.438	-3.4816	1.622
199.561	1.625	3.44	-3.4837	1.625
199.672	1.628	3.441	-3.4847	1.628
199.781	1.63	3.443	-3.4867	1.63
199.887	1.632	3.445	-3.489	1.632
199.998	1.635	3.447	-3.491	1.635
200.11	1.639	3.448	-3.492	1.639
200.218	1.644	3.45	-3.494	1.644
200.326	1.645	3.452	-3.496	1.645
200.434	1.649	3.455	-3.4984	1.649
200.547	1.653	3.456	-3.4993	1.653
200.655	1.657	3.458	-3.5013	1.657
200.765	1.659	3.46	-3.5033	1.659
200.87	1.663	3.462	-3.5057	1.663
200.984	1.667	3.463	-3.5067	1.667
201.094	1.671	3.465	-3.5087	1.671
201.202	1.672	3.467	-3.5107	1.672
201.307	1.676	3.469	-3.5127	1.676
201.418	1.679	3.47	-3.514	1.679
201.53	1.682	3.472	-3.5159	1.682
201.637	1.684	3.474	-3.518	1.684
201.743	1.687	3.476	-3.52	1.687
201.857	1.69	3.477	-3.521	1.69
201.967	1.693	3.48	-3.5233	1.693
202.077	1.695	3.482	-3.5253	1.695
202.182	1.698	3.484	-3.5273	1.698
202.293	1.701	3.485	-3.5283	1.701
202.401	1.704	3.487	-3.5303	1.704
202.514	1.705	3.489	-3.5326	1.705
202.62	1.708	3.491	-3.5346	1.708
202.729	1.712	3.492	-3.5355	1.712
202.838	1.714	3.494	-3.5376	1.714
202.944	1.716	3.496	-3.5399	1.716
203.055	1.718	3.498	-3.5419	1.718
203.169	1.721	3.499	-3.5429	1.721
203.272	1.724	3.501	-3.5449	1.724
203.386	1.725	3.504	-3.5473	1.725
203.493	1.727	3.506	-3.5493	1.727
203.606	1.73	3.507	-3.5503	1.73
203.716	1.732	3.509	-3.5523	1.732
203.819	1.733	3.511	-3.5543	1.733
203.928	1.735	3.513	-3.5566	1.735
204.042	1.738	3.514	-3.5575	1.738
204.152	1.74	3.516	-3.5596	1.74
204.262	1.741	3.518	-3.5616	1.741
204.367	1.744	3.52	-3.564	1.744
204.478	1.746	3.521	-3.565	1.746
204.586	1.748	3.523	-3.567	1.748
204.699	1.749	3.525	-3.569	1.749
204.802	1.752	3.527	-3.571	1.752
204.914	1.755	3.528	-3.572	1.755
205.025	1.757	3.531	-3.5742	1.757
205.133	1.759	3.533	-3.5763	1.759
205.238	1.761	3.535	-3.5783	1.761
205.348	1.763	3.536	-3.5793	1.763
205.457	1.765	3.538	-3.5816	1.765
205.566	1.767	3.54	-3.5836	1.767
205.675	1.769	3.542	-3.5855	1.769
205.786	1.772	3.543	-3.5866	1.772
205.898	1.774	3.545	-3.5886	1.774
206.006	1.775	3.547	-3.5909	1.775
206.112	1.777	3.549	-3.5928	1.777
206.223	1.779	3.55	-3.5939	1.779
206.336	1.781	3.552	-3.5959	1.781
206.446	1.782	3.555	-3.5982	1.782
206.551	1.785	3.557	-3.6002	1.785
206.66	1.787	3.558	-3.6013	1.787
206.772	1.789	3.56	-3.6033	1.789
206.882	1.791	3.562	-3.6053	1.791
206.987	1.793	3.564	-3.6075	1.793
207.099	1.795	3.565	-3.6085	1.795
207.207	1.797	3.567	-3.6105	1.797
207.313	1.798	3.569	-3.6124	1.798
207.424	1.8	3.571	-3.615	1.8
207.538	1.802	3.572	-3.6159	1.802
207.644	1.804	3.574	-3.6179	1.804
207.752	1.805	3.576	-3.6199	1.805
207.859	1.808	3.578	-3.6219	1.808
207.974	1.809	3.579	-3.6229	1.809
208.084	1.811	3.582	-3.6253	1.811
208.189	1.812	3.584	-3.6272	1.812
208.298	1.814	3.586	-3.6292	1.814
208.409	1.815	3.587	-3.6302	1.815
208.519	1.816	3.589	-3.6325	1.816
208.629	1.817	3.591	-3.6345	1.817
208.734	1.817	3.593	-3.6365	1.817
208.842	1.819	3.594	-3.6375	1.819
208.954	1.819	3.596	-3.6395	1.819
209.06	1.82	3.598	-3.6419	1.82
209.171	1.821	3.6	-3.6439	1.821
209.283	1.822	3.601	-3.6449	1.822
209.391	1.823	3.603	-3.6469	1.823
209.499	1.823	3.605	-3.6489	1.823
209.607	1.824	3.608	-3.6511	1.824
209.721	1.825	3.609	-3.6521	1.825
209.829	1.826	3.611	-3.6542	1.826
209.936	1.826	3.613	-3.6561	1.826
210.045	1.827	3.615	-3.6586	1.827
210.152	1.827	3.616	-3.6595	1.827
210.261	1.828	3.618	-3.6615	1.828
210.375	1.828	3.62	-3.6635	1.828
210.48	1.828	3.622	-3.6656	1.828
210.591	1.828	3.623	-3.6667	1.828
210.703	1.829	3.625	-3.6688	1.829
210.813	1.829	3.627	-3.6709	1.829
210.917	1.829	3.629	-3.6728	1.829
211.028	1.829	3.63	-3.6738	1.829
211.14	1.83	3.633	-3.6762	1.83
211.25	1.83	3.635	-3.6782	1.83
211.355	1.83	3.637	-3.6802	1.83
211.467	1.83	3.638	-3.6812	1.83
211.575	1.831	3.64	-3.6834	1.831
211.684	1.831	3.642	-3.6855	1.831
211.792	1.831	3.644	-3.6875	1.831
211.905	1.83	3.645	-3.6884	1.83
212.012	1.83	3.647	-3.6904	1.83
212.12	1.83	3.649	-3.6928	1.83
212.229	1.829	3.651	-3.6948	1.829
212.336	1.829	3.652	-3.6958	1.829
212.445	1.828	3.654	-3.6978	1.828
212.559	1.828	3.657	-3.7002	1.828
212.664	1.827	3.659	-3.7022	1.827
212.775	1.826	3.66	-3.7032	1.826
212.888	1.825	3.662	-3.7051	1.825
212.992	1.825	3.664	-3.7074	1.825
213.1	1.824	3.666	-3.7094	1.824
213.214	1.824	3.667	-3.7104	1.824
213.322	1.823	3.669	-3.7125	1.823
213.428	1.823	3.671	-3.7145	1.823
213.539	1.822	3.673	-3.7168	1.822
213.651	1.822	3.674	-3.7178	1.822
213.759	1.822	3.676	-3.7198	1.822
213.867	1.821	3.678	-3.7217	1.821
213.976	1.821	3.68	-3.7239	1.821
214.083	1.822	3.682	-3.7251	1.822
214.197	1.822	3.684	-3.7271	1.822
214.305	1.822	3.686	-3.7291	1.822
214.411	1.823	3.688	-3.7311	1.823
214.525	1.824	3.689	-3.7321	1.824
214.635	1.825	3.691	-3.7344	1.825
214.741	1.825	3.693	-3.7364	1.825
214.85	1.826	3.695	-3.7385	1.826
214.96	1.828	3.696	-3.7395	1.828
215.066	1.829	3.698	-3.7418	1.829
215.176	1.829	3.7	-3.7437	1.829
215.284	1.83	3.702	-3.7457	1.83
215.398	1.832	3.703	-3.7467	1.832
[truncated: 989 more rows]
