# Supplementary material for: Research on the Mechanical Properties of EPS Lightweight Soil Mixed with Fly Ash
Source: Polymers (Basel). 2024 Dec 18;16(24):3517. doi: 10.3390/polym16243517 (PMC11678610; doi:10.3390/polym16243517)
Supplement: Supplementary file 1 [file polymers-16-03517-s001.zip › polymers-3283519-supplementary-final/raw data/EPS0.5%,curing agent content 20%,replace proportion 15%.xls]

## Sheet: Sheet1
试件批号	1
钢号	1
试验日期	2023/12/14
试验人	XDD
试件形状
尺寸(mm)	39.1
So(mm^2)	1200.73
标距倍率
Lo(mm)	80
引伸计标距	50
Lu(mm)
A(%)	/
断面尺寸
Su(mm^2)
Z(%)	/
Fm(kN)	1.73
Rm(MPa)
FeH(kN)	2.66
ReH(MPa)
FeL(kN)	1.59
ReL(MPa)
Fp(kN)	1.59
Rp(MPa)
Ft(kN)	0.13
Rt(MPa)
E(GPa)	0.01
屈强比	1
强屈比	1
At(%)	/
Agt(%)	11
时间(秒)	力(kN)	变形(mm)	位移(mm)	扩展
0	0	0	-0.0496	0
0.113	0.002	0	-0.0549	0.002
0.224	0.004	0	-0.0611	0.004
0.334	0.00595	0	-0.0663	0.00595
0.444	0.009	0	-0.0688	0.009
0.549	0.0119	0.002	-0.0737	0.0119
0.661	0.014	0.008	-0.0796	0.014
0.769	0.017	0.013	-0.0844	0.017
0.875	0.021	0.015	-0.0868	0.021
0.986	0.022	0.02	-0.0916	0.022
1.093	0.025	0.025	-0.0963	0.025
1.207	0.027	0.03	-0.1017	0.027
1.315	0.03	0.033	-0.104	0.03
1.421	0.032	0.037	-0.1086	0.032
1.535	0.034	0.042	-0.1131	0.034
1.643	0.038	0.046	-0.1176	0.038
1.749	0.041	0.049	-0.1205	0.041
1.858	0.042	0.053	-0.1248	0.042
1.972	0.045	0.058	-0.129	0.045
2.076	0.047	0.062	-0.1333	0.047
2.19	0.048	0.064	-0.1353	0.048
2.295	0.05	0.069	-0.1401	0.05
2.406	0.053	0.073	-0.1442	0.053
2.519	0.055	0.077	-0.1483	0.055
2.622	0.056	0.079	-0.1502	0.056
2.733	0.059	0.083	-0.1548	0.059
2.843	0.061	0.087	-0.1587	0.061
2.955	0.062	0.091	-0.1627	0.062
3.065	0.064	0.093	-0.1646	0.064
3.17	0.066	0.097	-0.1682	0.066
3.282	0.068	0.102	-0.1729	0.068
3.39	0.071	0.105	-0.1764	0.071
3.5	0.073	0.107	-0.1783	0.073
3.606	0.075	0.111	-0.182	0.075
3.72	0.076	0.115	-0.1862	0.076
3.828	0.078	0.118	-0.1897	0.078
3.936	0.08	0.12	-0.1915	0.08
4.043	0.083	0.123	-0.1948	0.083
4.157	0.084	0.127	-0.1984	0.084
4.267	0.087	0.131	-0.2024	0.087
4.375	0.089	0.133	-0.2041	0.089
4.48	0.09	0.136	-0.2075	0.09
4.591	0.092	0.139	-0.2108	0.092
4.704	0.094	0.143	-0.2142	0.094
4.812	0.095	0.145	-0.2164	0.095
4.917	0.097	0.148	-0.2195	0.097
5.028	0.099	0.151	-0.2227	0.099
5.138	0.1	0.155	-0.2261	0.1
5.244	0.101	0.156	-0.2276	0.101
5.355	0.101	0.16	-0.2314	0.101
5.465	0.102	0.163	-0.2345	0.102
5.576	0.102	0.166	-0.2375	0.102
5.684	0.103	0.168	-0.2392	0.103
5.792	0.103	0.171	-0.2427	0.103
5.904	0.104	0.174	-0.2457	0.104
6.012	0.104	0.177	-0.2487	0.104
6.12	0.104	0.179	-0.2501	0.104
6.229	0.105	0.182	-0.2531	0.105
6.336	0.105	0.185	-0.2566	0.105
6.445	0.105	0.188	-0.2595	0.105
6.559	0.106	0.19	-0.2609	0.106
6.664	0.106	0.192	-0.2638	0.106
6.775	0.107	0.195	-0.2668	0.107
6.882	0.107	0.199	-0.27	0.107
6.996	0.107	0.2	-0.2715	0.107
7.101	0.108	0.203	-0.2743	0.108
7.212	0.108	0.206	-0.277	0.108
7.321	0.109	0.209	-0.2804	0.109
7.434	0.109	0.21	-0.2817	0.109
7.539	0.11	0.213	-0.2845	0.11
7.651	0.11	0.216	-0.2873	0.11
7.759	0.111	0.219	-0.2904	0.111
7.867	0.111	0.22	-0.2916	0.111
7.975	0.112	0.223	-0.2944	0.112
8.089	0.112	0.226	-0.297	0.112
8.195	0.113	0.228	-0.2996	0.113
8.306	0.113	0.23	-0.3013	0.113
8.412	0.114	0.233	-0.3041	0.114
8.526	0.114	0.235	-0.3066	0.114
8.629	0.115	0.238	-0.3092	0.115
8.74	0.115	0.239	-0.3105	0.115
8.847	0.116	0.242	-0.3135	0.116
8.961	0.117	0.245	-0.3161	0.117
9.071	0.117	0.247	-0.3186	0.117
9.175	0.118	0.249	-0.3199	0.118
9.286	0.118	0.251	-0.3229	0.118
9.393	0.119	0.254	-0.3254	0.119
9.505	0.119	0.256	-0.3279	0.119
9.618	0.12	0.258	-0.3291	0.12
9.724	0.12	0.26	-0.3316	0.12
9.833	0.121	0.263	-0.3345	0.121
9.942	0.121	0.266	-0.337	0.121
10.048	0.122	0.267	-0.3382	0.122
10.16	0.123	0.269	-0.3407	0.123
10.267	0.123	0.272	-0.3435	0.123
10.376	0.124	0.274	-0.3458	0.124
10.49	0.124	0.276	-0.3471	0.124
10.595	0.125	0.278	-0.3495	0.125
10.709	0.125	0.281	-0.3519	0.125
10.819	0.126	0.283	-0.3546	0.126
10.924	0.126	0.284	-0.3558	0.126
11.033	0.127	0.287	-0.3582	0.127
11.14	0.128	0.289	-0.3605	0.128
11.256	0.128	0.292	-0.3629	0.128
11.359	0.129	0.293	-0.3644	0.129
11.47	0.129	0.295	-0.3668	0.129
11.579	0.13	0.298	-0.3691	0.13
11.691	0.13	0.3	-0.3714	0.13
11.801	0.131	0.301	-0.3725	0.131
11.905	0.131	0.304	-0.3753	0.131
12.017	0.132	0.306	-0.3777	0.132
12.128	0.132	0.309	-0.3799	0.132
12.232	0.133	0.31	-0.3811	0.133
12.343	0.133	0.312	-0.3837	0.133
12.457	0.134	0.315	-0.386	0.134
12.564	0.134	0.317	-0.3883	0.134
12.672	0.135	0.318	-0.3894	0.135
12.778	0.136	0.321	-0.392	0.136
12.889	0.136	0.323	-0.3943	0.136
13.001	0.137	0.325	-0.3965	0.137
13.109	0.137	0.326	-0.3977	0.137
13.217	0.138	0.329	-0.3999	0.138
13.328	0.139	0.331	-0.4026	0.139
13.438	0.139	0.333	-0.4048	0.139
13.543	0.14	0.334	-0.4058	0.14
13.654	0.14	0.337	-0.4081	0.14
13.765	0.141	0.339	-0.4103	0.141
13.873	0.141	0.341	-0.4127	0.141
13.985	0.142	0.343	-0.4139	0.142
14.09	0.142	0.345	-0.4161	0.142
14.2	0.143	0.347	-0.4183	0.143
14.311	0.143	0.349	-0.4208	0.143
14.419	0.144	0.351	-0.4219	0.144
14.527	0.145	0.353	-0.4242	0.145
14.641	0.146	0.355	-0.4264	0.146
14.744	0.146	0.357	-0.4285	0.146
14.855	0.147	0.358	-0.4295	0.147
14.962	0.148	0.361	-0.4322	0.148
15.073	0.149	0.363	-0.4343	0.149
15.186	0.149	0.365	-0.4364	0.149
15.294	0.15	0.366	-0.4375	0.15
15.399	0.151	0.369	-0.44	0.151
15.51	0.151	0.371	-0.4423	0.151
15.623	0.152	0.373	-0.4443	0.152
15.733	0.153	0.374	-0.4455	0.153
15.838	0.153	0.376	-0.4476	0.153
15.945	0.154	0.379	-0.4501	0.154
16.057	0.155	0.381	-0.4522	0.155
16.163	0.156	0.382	-0.4532	0.156
16.276	0.156	0.384	-0.4553	0.156
16.385	0.157	0.387	-0.4579	0.157
16.496	0.157	0.389	-0.46	0.157
16.602	0.158	0.39	-0.461	0.158
16.71	0.159	0.392	-0.4631	0.159
16.824	0.16	0.394	-0.4652	0.16
16.932	0.16	0.396	-0.4677	0.16
17.039	0.161	0.397	-0.4688	0.161
17.148	0.162	0.399	-0.4709	0.162
17.26	0.163	0.402	-0.473	0.163
17.37	0.163	0.404	-0.4751	0.163
17.478	0.164	0.405	-0.4765	0.164
17.583	0.165	0.407	-0.4786	0.165
17.694	0.166	0.409	-0.4807	0.166
17.807	0.167	0.411	-0.4827	0.167
17.91	0.168	0.413	-0.4842	0.168
18.02	0.169	0.415	-0.4864	0.169
18.131	0.17	0.417	-0.4884	0.17
18.239	0.17	0.419	-0.4904	0.17
18.348	0.171	0.42	-0.4915	0.171
18.456	0.171	0.422	-0.4938	0.171
18.571	0.172	0.425	-0.496	0.172
18.68	0.172	0.427	-0.4981	0.172
18.788	0.173	0.428	-0.4992	0.173
18.893	0.174	0.43	-0.5012	0.174
19.008	0.174	0.432	-0.5036	0.174
19.116	0.174	0.434	-0.5057	0.174
19.224	0.175	0.435	-0.5067	0.175
19.33	0.176	0.437	-0.5088	0.176
19.444	0.177	0.44	-0.5113	0.177
19.554	0.177	0.442	-0.5133	0.177
19.66	0.178	0.443	-0.5143	0.178
19.769	0.179	0.445	-0.5163	0.179
19.88	0.18	0.447	-0.5183	0.18
19.99	0.181	0.449	-0.5208	0.181
20.1	0.182	0.45	-0.5218	0.182
20.204	0.183	0.453	-0.5239	0.183
20.316	0.184	0.455	-0.526	0.184
20.427	0.185	0.457	-0.528	0.185
20.537	0.186	0.458	-0.5293	0.186
20.64	0.187	0.46	-0.5314	0.187
20.749	0.189	0.462	-0.5334	0.189
20.862	0.189	0.464	-0.5355	0.189
20.97	0.191	0.465	-0.5365	0.191
21.078	0.192	0.467	-0.5389	0.192
21.192	0.194	0.47	-0.541	0.194
21.3	0.194	0.472	-0.543	0.194
21.408	0.196	0.473	-0.544	0.196
21.517	0.197	0.475	-0.5465	0.197
21.624	0.198	0.477	-0.5485	0.198
21.738	0.199	0.479	-0.5506	0.199
21.846	0.201	0.48	-0.5516	0.201
21.954	0.203	0.482	-0.5537	0.203
22.064	0.204	0.485	-0.556	0.204
22.17	0.206	0.487	-0.558	0.206
22.28	0.207	0.488	-0.5591	0.207
22.388	0.208	0.49	-0.561	0.208
22.502	0.209	0.492	-0.5634	0.209
22.61	0.211	0.494	-0.5655	0.211
22.721	0.212	0.495	-0.5665	0.212
22.826	0.213	0.497	-0.5685	0.213
22.938	0.214	0.499	-0.5705	0.214
23.044	0.216	0.502	-0.5729	0.216
23.155	0.217	0.504	-0.5749	0.217
23.263	0.218	0.505	-0.5759	0.218
23.377	0.219	0.507	-0.5779	0.219
23.485	0.221	0.509	-0.5804	0.221
23.593	0.222	0.511	-0.5823	0.222
23.699	0.223	0.512	-0.5833	0.223
23.813	0.224	0.514	-0.5854	0.224
23.923	0.225	0.516	-0.5878	0.225
24.031	0.227	0.518	-0.5898	0.227
24.136	0.227	0.519	-0.5907	0.227
24.247	0.229	0.521	-0.5928	0.229
24.359	0.23	0.524	-0.5949	0.23
24.469	0.231	0.526	-0.5972	0.231
24.574	0.232	0.527	-0.5982	0.232
24.685	0.233	0.529	-0.6002	0.233
24.793	0.234	0.531	-0.6023	0.234
24.906	0.235	0.533	-0.6043	0.235
25.011	0.236	0.534	-0.6057	0.236
25.136	0.237	0.536	-0.6077	0.237
25.243	0.238	0.538	-0.6097	0.238
25.355	0.239	0.54	-0.6117	0.239
25.466	0.24	0.541	-0.6128	0.24
25.572	0.241	0.544	-0.6151	0.241
25.686	0.243	0.546	-0.6171	0.243
25.789	0.244	0.548	-0.6191	0.244
25.903	0.245	0.549	-0.6201	0.245
26.008	0.246	0.551	-0.6226	0.246
26.119	0.248	0.553	-0.6244	0.248
26.232	0.249	0.555	-0.6265	0.249
26.335	0.25	0.556	-0.6276	0.25
26.446	0.251	0.558	-0.6295	0.251
26.557	0.253	0.56	-0.6318	0.253
26.665	0.254	0.562	-0.6338	0.254
26.778	0.255	0.563	-0.6348	0.255
26.883	0.256	0.565	-0.6368	0.256
26.994	0.257	0.568	-0.6389	0.257
27.099	0.258	0.57	-0.6412	0.258
27.213	0.258	0.571	-0.6423	0.258
27.318	0.259	0.573	-0.6443	0.259
27.432	0.26	0.575	-0.6463	0.26
27.54	0.261	0.577	-0.6486	0.261
27.648	0.262	0.578	-0.6497	0.262
27.757	0.263	0.58	-0.6517	0.263
27.864	0.264	0.582	-0.6537	0.264
27.973	0.264	0.584	-0.6557	0.264
28.087	0.265	0.586	-0.657	0.265
28.193	0.266	0.588	-0.659	0.266
28.3	0.267	0.59	-0.6611	0.267
28.415	0.268	0.592	-0.6631	0.268
28.523	0.268	0.593	-0.6641	0.268
28.628	0.269	0.595	-0.6664	0.269
28.739	0.27	0.597	-0.6684	0.27
28.851	0.271	0.599	-0.6705	0.271
28.961	0.272	0.6	-0.6715	0.272
29.066	0.273	0.602	-0.6738	0.273
29.176	0.274	0.604	-0.6758	0.274
29.288	0.275	0.606	-0.6778	0.275
29.393	0.276	0.607	-0.6788	0.276
29.505	0.277	0.609	-0.6809	0.277
29.614	0.278	0.612	-0.6831	0.278
29.725	0.28	0.614	-0.685	0.28
29.832	0.28	0.615	-0.686	0.28
29.94	0.281	0.617	-0.6881	0.281
30.054	0.283	0.619	-0.6905	0.283
30.159	0.284	0.621	-0.6925	0.284
30.27	0.285	0.622	-0.6935	0.285
30.376	0.286	0.624	-0.6955	0.286
30.49	0.288	0.626	-0.6975	0.288
30.6	0.289	0.628	-0.6998	0.289
30.705	0.29	0.629	-0.7008	0.29
30.812	0.292	0.631	-0.7028	0.292
30.923	0.293	0.633	-0.7048	0.293
31.036	0.295	0.636	-0.7072	0.295
31.146	0.296	0.637	-0.7082	0.296
31.251	0.297	0.639	-0.7103	0.297
31.362	0.299	0.641	-0.7122	0.299
31.47	0.301	0.643	-0.7143	0.301
31.576	0.302	0.644	-0.7155	0.302
31.687	0.304	0.646	-0.7176	0.304
31.795	0.305	0.648	-0.7196	0.305
31.909	0.307	0.65	-0.7216	0.307
32.017	0.308	0.651	-0.7226	0.308
32.122	0.31	0.654	-0.725	0.31
32.232	0.312	0.656	-0.7269	0.312
32.343	0.313	0.658	-0.729	0.313
32.453	0.314	0.659	-0.7299	0.314
32.559	0.316	0.661	-0.732	0.316
32.673	0.318	0.663	-0.7342	0.318
32.783	0.319	0.665	-0.7362	0.319
32.889	0.32	0.666	-0.7372	0.32
32.998	0.322	0.668	-0.7392	0.322
33.109	0.324	0.67	-0.7416	0.324
33.22	0.326	0.672	-0.7436	0.326
33.323	0.327	0.673	-0.7446	0.327
33.434	0.329	0.675	-0.7466	0.329
33.546	0.33	0.677	-0.7486	0.33
33.654	0.332	0.68	-0.751	0.332
33.76	0.333	0.681	-0.752	0.333
33.87	0.335	0.682	-0.7539	0.335
33.982	0.337	0.685	-0.7559	0.337
34.093	0.339	0.687	-0.7579	0.339
34.197	0.34	0.688	-0.7593	0.34
34.308	0.342	0.69	-0.7613	0.342
34.415	0.344	0.692	-0.7633	0.344
34.527	0.345	0.694	-0.7653	0.345
34.638	0.346	0.695	-0.7662	0.346
34.744	0.349	0.697	-0.7687	0.349
34.858	0.35	0.699	-0.7707	0.35
34.961	0.352	0.701	-0.7727	0.352
35.075	0.353	0.702	-0.7737	0.353
35.18	0.356	0.705	-0.776	0.356
35.291	0.358	0.707	-0.778	0.358
35.404	0.359	0.709	-0.7799	0.359
35.508	0.36	0.71	-0.781	0.36
35.619	0.362	0.712	-0.7829	0.362
35.73	0.363	0.714	-0.7854	0.363
35.838	0.365	0.716	-0.7873	0.365
35.945	0.365	0.717	-0.7883	0.365
36.053	0.366	0.719	-0.7903	0.366
36.162	0.367	0.721	-0.7925	0.367
36.274	0.368	0.723	-0.7946	0.368
36.383	0.368	0.724	-0.7956	0.368
36.49	0.368	0.726	-0.7976	0.368
36.604	0.369	0.728	-0.7996	0.369
36.712	0.37	0.731	-0.802	0.37
36.82	0.37	0.732	-0.803	0.37
36.929	0.371	0.734	-0.805	0.371
37.036	0.372	0.736	-0.8069	0.372
37.145	0.373	0.738	-0.8092	0.373
37.257	0.373	0.739	-0.8103	0.373
37.366	0.374	0.741	-0.8123	0.374
37.477	0.375	0.743	-0.8142	0.375
37.587	0.376	0.745	-0.8163	0.376
37.697	0.377	0.746	-0.8176	0.377
37.802	0.378	0.748	-0.8196	0.378
37.912	0.379	0.75	-0.8216	0.379
38.024	0.38	0.752	-0.8236	0.38
38.134	0.381	0.753	-0.8247	0.381
38.239	0.382	0.756	-0.8269	0.382
38.346	0.384	0.758	-0.8289	0.384
38.46	0.385	0.76	-0.8309	0.385
38.569	0.386	0.761	-0.8319	0.386
38.677	0.387	0.763	-0.834	0.387
38.784	0.389	0.765	-0.8363	0.389
38.893	0.391	0.767	-0.8383	0.391
39.007	0.392	0.768	-0.8394	0.392
39.113	0.394	0.77	-0.8413	0.394
39.227	0.396	0.772	-0.8437	0.396
39.335	0.397	0.774	-0.8457	0.397
39.443	0.398	0.775	-0.8466	0.398
39.551	0.4	0.777	-0.8486	0.4
39.662	0.402	0.78	-0.8509	0.402
39.772	0.404	0.782	-0.853	0.404
39.882	0.406	0.783	-0.8539	0.406
39.987	0.408	0.785	-0.8559	0.408
40.098	0.41	0.787	-0.8579	0.41
40.206	0.41	0.789	-0.8603	0.41
40.319	0.412	0.79	-0.8613	0.412
40.424	0.413	0.792	-0.8633	0.413
40.536	0.415	0.794	-0.8653	0.415
40.644	0.415	0.796	-0.8674	0.415
40.752	0.417	0.797	-0.8683	0.417
40.86	0.418	0.799	-0.8706	0.418
40.973	0.42	0.801	-0.8726	0.42
41.081	0.42	0.803	-0.8746	0.42
41.189	0.422	0.804	-0.8756	0.422
41.296	0.423	0.807	-0.878	0.423
41.41	0.425	0.809	-0.88	0.425
41.52	0.426	0.811	-0.882	0.426
41.628	0.427	0.812	-0.883	0.427
41.733	0.429	0.814	-0.885	0.429
41.844	0.43	0.816	-0.8873	0.43
41.956	0.431	0.818	-0.8893	0.431
42.066	0.432	0.819	-0.8902	0.432
42.171	0.433	0.821	-0.8922	0.433
42.282	0.434	0.823	-0.8947	0.434
42.39	0.434	0.825	-0.8966	0.434
42.503	0.435	0.826	-0.8976	0.435
42.606	0.435	0.828	-0.8995	0.435
42.718	0.436	0.83	-0.9016	0.436
42.829	0.436	0.832	-0.9038	0.436
42.937	0.437	0.833	-0.9048	0.437
43.046	0.438	0.836	-0.9069	0.438
43.152	0.439	0.838	-0.9089	0.439
43.266	0.439	0.84	-0.9112	0.439
43.375	0.441	0.841	-0.9123	0.441
43.481	0.442	0.843	-0.9143	0.442
43.59	0.443	0.845	-0.9162	0.443
43.703	0.444	0.847	-0.9182	0.444
43.811	0.445	0.848	-0.9196	0.445
43.916	0.447	0.85	-0.9216	0.447
44.03	0.448	0.852	-0.9236	0.448
44.14	0.449	0.854	-0.9255	0.449
44.25	0.451	0.856	-0.9269	0.451
44.353	0.452	0.858	-0.9289	0.452
44.464	0.454	0.86	-0.9309	0.454
44.576	0.455	0.862	-0.933	0.455
44.686	0.456	0.863	-0.9339	0.456
44.791	0.458	0.865	-0.9359	0.458
44.903	0.46	0.867	-0.9383	0.46
45.011	0.46	0.869	-0.9403	0.46
45.117	0.462	0.87	-0.9413	0.462
45.228	0.464	0.872	-0.9433	0.464
45.342	0.467	0.874	-0.9455	0.467
45.448	0.468	0.876	-0.9476	0.468
45.559	0.471	0.877	-0.9486	0.471
45.663	0.473	0.879	-0.9505	0.473
45.774	0.476	0.882	-0.9529	0.476
45.887	0.478	0.884	-0.9549	0.478
45.991	0.481	0.885	-0.9559	0.481
46.1	0.483	0.887	-0.9579	0.483
46.214	0.486	0.889	-0.9599	0.486
46.324	0.487	0.891	-0.9622	0.487
46.428	0.49	0.892	-0.9631	0.49
46.539	0.493	0.894	-0.9652	0.493
46.65	0.496	0.896	-0.9672	0.496
46.758	0.497	0.898	-0.9695	0.497
46.871	0.5	0.899	-0.9705	0.5
46.977	0.503	0.901	-0.9725	0.503
47.086	0.505	0.903	-0.9745	0.505
47.197	0.506	0.905	-0.9766	0.506
47.305	0.508	0.906	-0.9776	0.508
47.413	0.511	0.908	-0.9798	0.511
47.52	0.513	0.91	-0.9818	0.513
47.629	0.515	0.912	-0.9838	0.515
47.743	0.517	0.913	-0.9848	0.517
47.849	0.52	0.916	-0.9872	0.52
47.956	0.523	0.918	-0.9892	0.523
48.07	0.524	0.92	-0.9912	0.524
48.178	0.527	0.921	-0.9922	0.527
48.284	0.529	0.923	-0.9942	0.529
48.393	0.532	0.925	-0.9965	0.532
48.502	0.534	0.927	-0.9985	0.534
48.617	0.536	0.928	-0.9995	0.536
48.723	0.539	0.93	-1.0015	0.539
48.834	0.542	0.933	-1.0039	0.542
48.942	0.544	0.935	-1.0059	0.544
49.054	0.547	0.935	-1.0068	0.547
49.159	0.55	0.938	-1.0089	0.55
49.271	0.553	0.939	-1.0108	0.553
49.379	0.555	0.942	-1.0132	0.555
49.485	0.558	0.943	-1.0142	0.558
49.596	0.561	0.945	-1.0162	0.561
49.708	0.563	0.947	-1.0182	0.563
49.816	0.565	0.949	-1.0202	0.565
49.924	0.568	0.95	-1.0214	0.568
50.033	0.571	0.952	-1.0234	0.571
50.146	0.574	0.954	-1.0254	0.574
50.256	0.575	0.956	-1.0274	0.575
50.361	0.578	0.957	-1.0288	0.578
50.468	0.581	0.96	-1.0309	0.581
50.579	0.583	0.961	-1.0328	0.583
50.687	0.584	0.963	-1.0348	0.584
50.801	0.587	0.964	-1.0359	0.587
50.906	0.59	0.967	-1.0381	0.59
51.017	0.593	0.969	-1.04	0.593
51.126	0.594	0.971	-1.0422	0.594
51.232	0.596	0.972	-1.0431	0.596
51.343	0.599	0.974	-1.0455	0.599
51.453	0.603	0.976	-1.0475	0.603
51.564	0.604	0.978	-1.0495	0.604
51.672	0.607	0.979	-1.0505	0.607
51.778	0.61	0.981	-1.0525	0.61
51.888	0.613	0.983	-1.0548	0.613
51.999	0.615	0.985	-1.0568	0.615
52.108	0.618	0.986	-1.0578	0.618
52.217	0.62	0.988	-1.0597	0.62
52.324	0.623	0.99	-1.0618	0.623
52.433	0.625	0.993	-1.0641	0.625
52.547	0.628	0.994	-1.0651	0.628
52.652	0.631	0.996	-1.0671	0.631
52.764	0.634	0.998	-1.0691	0.634
52.87	0.635	1	-1.0715	0.635
52.98	0.638	1.001	-1.0725	0.638
53.089	0.641	1.004	-1.0751	0.641
53.2	0.643	1.006	-1.0774	0.643
53.312	0.644	1.008	-1.0794	0.644
53.422	0.647	1.01	-1.0814	0.647
53.525	0.65	1.011	-1.0824	0.65
53.64	0.653	1.013	-1.0844	0.653
53.746	0.655	1.015	-1.0868	0.655
53.857	0.657	1.017	-1.0888	0.657
53.962	0.66	1.018	-1.0898	0.66
54.072	0.663	1.02	-1.0918	0.663
54.184	0.664	1.023	-1.0941	0.664
54.292	0.667	1.025	-1.0961	0.667
54.401	0.669	1.026	-1.0971	0.669
54.513	0.672	1.028	-1.0991	0.672
54.623	0.673	1.03	-1.1011	0.673
54.731	0.675	1.032	-1.1034	0.675
54.836	0.677	1.033	-1.1045	0.677
54.947	0.68	1.035	-1.1065	0.68
55.117	0.681	1.037	-1.1084	0.681
55.231	0.683	1.039	-1.1104	0.683
55.339	0.685	1.04	-1.1118	0.685
55.444	0.687	1.042	-1.1138	0.687
55.554	0.689	1.044	-1.1158	0.689
55.665	0.691	1.046	-1.1178	0.691
55.775	0.694	1.047	-1.1187	0.694
55.881	0.696	1.05	-1.121	0.696
55.995	0.697	1.052	-1.123	0.697
56.106	0.7	1.054	-1.1251	0.7
56.214	0.702	1.055	-1.126	0.702
56.319	0.704	1.057	-1.1284	0.704
56.43	0.705	1.059	-1.1304	0.705
56.542	0.707	1.061	-1.1324	0.707
56.652	0.709	1.062	-1.1334	0.709
56.757	0.712	1.064	-1.1354	0.712
56.869	0.713	1.066	-1.1377	0.713
56.977	0.715	1.068	-1.1397	0.715
57.083	0.717	1.069	-1.1407	0.717
57.192	0.719	1.071	-1.1427	0.719
57.301	0.72	1.073	-1.1447	0.72
57.415	0.723	1.076	-1.147	0.723
57.521	0.725	1.077	-1.148	0.725
57.629	0.728	1.079	-1.1501	0.728
57.743	0.729	1.081	-1.1521	0.729
57.851	0.731	1.083	-1.1543	0.731
57.959	0.734	1.084	-1.1554	0.734
58.068	0.736	1.086	-1.1574	0.736
58.18	0.738	1.089	-1.1601	0.738
58.29	0.74	1.091	-1.1621	0.74
58.398	0.743	1.093	-1.1641	0.743
58.503	0.746	1.095	-1.1661	0.746
58.615	0.747	1.096	-1.1673	0.747
58.721	0.749	1.098	-1.1693	0.749
58.831	0.752	1.1	-1.1713	0.752
58.939	0.754	1.102	-1.1733	0.754
59.053	0.755	1.103	-1.1747	0.755
59.163	0.758	1.105	-1.1766	0.758
59.272	0.76	1.107	-1.1787	0.76
59.377	0.762	1.109	-1.1807	0.762
59.488	0.764	1.11	-1.1817	0.764
59.598	0.766	1.113	-1.184	0.766
59.704	0.768	1.115	-1.1859	0.768
59.814	0.771	1.117	-1.188	0.771
59.926	0.774	1.118	-1.1889	0.774
60.034	0.776	1.12	-1.191	0.776
60.208	0.779	1.122	-1.1933	0.779
60.316	0.78	1.124	-1.1953	0.78
60.424	0.783	1.125	-1.1964	0.783
60.53	0.785	1.127	-1.1984	0.785
60.646	0.787	1.129	-1.2007	0.787
60.749	0.789	1.131	-1.2026	0.789
60.861	0.791	1.132	-1.2036	0.791
60.967	0.794	1.134	-1.2056	0.794
61.081	0.796	1.136	-1.2076	0.796
61.191	0.797	1.139	-1.21	0.797
61.3	0.8	1.14	-1.211	0.8
61.405	0.802	1.142	-1.213	0.802
61.516	0.805	1.144	-1.215	0.805
61.626	0.807	1.146	-1.2173	0.807
61.732	0.81	1.147	-1.2183	0.81
61.842	0.812	1.149	-1.2204	0.812
61.954	0.814	1.151	-1.2223	0.814
62.062	0.816	1.153	-1.2244	0.816
62.168	0.818	1.154	-1.2256	0.818
62.28	0.821	1.156	-1.2276	0.821
62.387	0.822	1.158	-1.2296	0.822
62.496	0.825	1.16	-1.2316	0.825
62.608	0.827	1.161	-1.2326	0.827
62.714	0.829	1.164	-1.2349	0.829
62.825	0.831	1.166	-1.237	0.831
62.938	0.833	1.168	-1.239	0.833
63.046	0.835	1.169	-1.2399	0.835
63.151	0.837	1.171	-1.2422	0.837
63.263	0.838	1.173	-1.2442	0.838
63.376	0.84	1.175	-1.2463	0.84
63.479	0.842	1.176	-1.2472	0.842
63.59	0.845	1.178	-1.2493	0.845
63.699	0.846	1.18	-1.2516	0.846
63.811	0.848	1.182	-1.2537	0.848
63.921	0.851	1.183	-1.2547	0.851
64.026	0.853	1.185	-1.2566	0.853
64.138	0.855	1.188	-1.2589	0.855
64.243	0.858	1.19	-1.2609	0.858
64.352	0.86	1.191	-1.262	0.86
64.463	0.863	1.193	-1.2639	0.863
64.577	0.864	1.195	-1.2659	0.864
64.68	0.867	1.197	-1.2683	0.867
64.791	0.87	1.198	-1.2693	0.87
64.898	0.873	1.2	-1.2713	0.873
65.009	0.875	1.202	-1.2732	0.875
65.122	0.877	1.204	-1.2753	0.877
65.23	0.88	1.205	-1.2766	0.88
65.335	0.883	1.207	-1.2786	0.883
65.446	0.884	1.209	-1.2806	0.884
65.559	0.886	1.211	-1.2825	0.886
65.663	0.889	1.212	-1.2835	0.889
65.774	0.891	1.214	-1.2858	0.891
65.885	0.893	1.217	-1.2879	0.893
65.993	0.895	1.219	-1.2899	0.895
66.099	0.898	1.22	-1.2909	0.898
66.21	0.9	1.222	-1.2932	0.9
66.321	0.901	1.224	-1.2953	0.901
66.432	0.905	1.226	-1.2973	0.905
66.54	0.908	1.227	-1.2982	0.908
66.646	0.911	1.229	-1.3003	0.911
66.76	0.913	1.231	-1.3025	0.913
66.868	0.917	1.233	-1.3045	0.917
66.976	0.92	1.234	-1.3056	0.92
67.082	0.924	1.236	-1.3076	0.924
67.193	0.926	1.239	-1.31	0.926
67.306	0.93	1.241	-1.3119	0.93
67.414	0.934	1.242	-1.3129	0.934
67.519	0.938	1.244	-1.315	0.938
67.63	0.939	1.246	-1.317	0.939
67.737	0.943	1.248	-1.3192	0.943
67.847	0.948	1.249	-1.3202	0.948
67.958	0.952	1.251	-1.3222	0.952
68.069	0.953	1.253	-1.3242	0.953
68.177	0.958	1.255	-1.3265	0.958
68.283	0.962	1.256	-1.3276	0.962
68.392	0.967	1.258	-1.3296	0.967
68.507	0.969	1.26	-1.3316	0.969
68.615	0.973	1.262	-1.3335	0.973
68.723	0.978	1.263	-1.3346	0.978
68.831	0.983	1.265	-1.3368	0.983
68.938	0.985	1.267	-1.3388	0.985
69.052	0.99	1.269	-1.3408	0.99
69.16	0.995	1.27	-1.3418	0.995
69.266	0.999	1.273	-1.3442	0.999
69.381	1.001	1.275	-1.3461	1.001
69.484	1.006	1.277	-1.3482	1.006
69.598	1.011	1.278	-1.3492	1.011
69.703	1.015	1.28	-1.3511	1.015
69.814	1.018	1.282	-1.3535	1.018
69.927	1.023	1.284	-1.3555	1.023
70.031	1.028	1.285	-1.3565	1.028
70.142	1.032	1.287	-1.3585	1.032
70.253	1.035	1.29	-1.3609	1.035
70.361	1.039	1.291	-1.3628	1.039
70.467	1.044	1.292	-1.3638	1.044
70.578	1.048	1.294	-1.3658	1.048
70.69	1.051	1.297	-1.3679	1.051
70.798	1.055	1.299	-1.3702	1.055
70.906	1.06	1.3	-1.3712	1.06
71.015	1.064	1.302	-1.3732	1.064
71.122	1.066	1.304	-1.3752	1.066
71.236	1.071	1.306	-1.3775	1.071
71.341	1.075	1.307	-1.3785	1.075
71.45	1.08	1.309	-1.3805	1.08
71.564	1.083	1.311	-1.3825	1.083
71.674	1.088	1.313	-1.3845	1.088
71.782	1.093	1.314	-1.3858	1.093
71.887	1.098	1.316	-1.3878	1.098
71.998	1.102	1.318	-1.3898	1.102
72.111	1.108	1.32	-1.3918	1.108
72.214	1.113	1.321	-1.3928	1.113
72.325	1.119	1.324	-1.3951	1.119
72.435	1.123	1.326	-1.3971	1.123
72.547	1.128	1.328	-1.3991	1.128
72.657	1.134	1.329	-1.4001	1.134
72.76	1.14	1.331	-1.4024	1.14
72.869	1.143	1.333	-1.4044	1.143
72.983	1.15	1.335	-1.4064	1.15
73.091	1.155	1.336	-1.4075	1.155
73.199	1.16	1.338	-1.4094	1.16
73.306	1.163	1.34	-1.4117	1.163
73.419	1.169	1.342	-1.4137	1.169
73.528	1.175	1.343	-1.4147	1.175
73.637	1.18	1.345	-1.4167	1.18
73.744	1.182	1.347	-1.4188	1.182
73.853	1.188	1.35	-1.4211	1.188
73.967	1.194	1.351	-1.4221	1.194
74.072	1.2	1.353	-1.4241	1.2
74.183	1.202	1.355	-1.4261	1.202
74.296	1.208	1.357	-1.4285	1.208
74.405	1.213	1.358	-1.4295	1.213
74.51	1.22	1.36	-1.4315	1.22
74.621	1.223	1.362	-1.4334	1.223
74.732	1.229	1.364	-1.4354	1.229
74.842	1.234	1.365	-1.4367	1.234
74.947	1.24	1.367	-1.4388	1.24
75.057	1.243	1.369	-1.4408	1.243
75.168	1.248	1.371	-1.4428	1.248
75.276	1.254	1.372	-1.4437	1.254
75.384	1.26	1.375	-1.4461	1.26
75.496	1.264	1.377	-1.4481	1.264
75.604	1.269	1.379	-1.4501	1.269
75.712	1.275	1.38	-1.4511	1.275
75.821	1.28	1.382	-1.4533	1.28
75.928	1.283	1.384	-1.4553	1.283
76.037	1.289	1.386	-1.4574	1.289
76.151	1.295	1.387	-1.4583	1.295
76.256	1.301	1.389	-1.4603	1.301
76.367	1.304	1.391	-1.4626	1.304
76.474	1.31	1.393	-1.4648	1.31
76.588	1.317	1.394	-1.4657	1.317
76.693	1.323	1.396	-1.4677	1.323
76.804	1.326	1.398	-1.4698	1.326
76.913	1.331	1.401	-1.472	1.331
77.026	1.338	1.402	-1.473	1.338
77.129	1.345	1.404	-1.475	1.345
77.241	1.348	1.406	-1.477	1.348
77.352	1.355	1.408	-1.4795	1.355
77.459	1.362	1.409	-1.4804	1.362
77.567	1.368	1.411	-1.4824	1.368
77.681	1.371	1.413	-1.4845	1.371
77.789	1.377	1.415	-1.4864	1.377
77.896	1.384	1.416	-1.4877	1.384
78.005	1.392	1.418	-1.4897	1.392
78.117	1.395	1.42	-1.4917	1.395
78.227	1.402	1.422	-1.4937	1.402
78.335	1.408	1.423	-1.4947	1.408
78.439	1.415	1.426	-1.497	1.415
78.553	1.419	1.428	-1.499	1.419
78.663	1.425	1.43	-1.501	1.425
78.773	1.432	1.431	-1.502	1.432
78.876	1.439	1.433	-1.504	1.439
78.99	1.442	1.435	-1.5064	1.442
79.098	1.45	1.437	-1.5084	1.45
79.204	1.457	1.438	-1.5094	1.457
79.315	1.464	1.44	-1.5113	1.464
79.423	1.467	1.442	-1.5136	1.467
79.534	1.475	1.444	-1.5156	1.475
79.64	1.482	1.445	-1.5166	1.482
79.751	1.489	1.447	-1.5187	1.489
79.865	1.492	1.45	-1.521	1.492
79.968	1.499	1.452	-1.5231	1.499
80.082	1.506	1.453	-1.524	1.506
80.187	1.513	1.455	-1.526	1.513
80.301	1.516	1.457	-1.5281	1.516
80.411	1.523	1.459	-1.5303	1.523
80.516	1.532	1.46	-1.5313	1.532
80.625	1.538	1.462	-1.5333	1.538
80.736	1.541	1.464	-1.5354	1.541
80.843	1.548	1.466	-1.5373	1.548
80.957	1.555	1.467	-1.5387	1.555
81.062	1.563	1.469	-1.5407	1.563
81.171	1.567	1.471	-1.5427	1.567
81.283	1.575	1.473	-1.5447	1.575
81.393	1.582	1.475	-1.5459	1.582
81.497	1.59	1.477	-1.548	1.59
81.609	1.595	1.479	-1.55	1.595
81.72	1.602	1.481	-1.552	1.602
81.828	1.612	1.482	-1.553	1.612
81.934	1.62	1.484	-1.5552	1.62
82.048	1.628	1.486	-1.5573	1.628
82.156	1.636	1.488	-1.5593	1.636
82.264	1.641	1.489	-1.5603	1.641
82.37	1.648	1.491	-1.5626	1.648
82.481	1.655	1.493	-1.5646	1.655
82.589	1.663	1.495	-1.5666	1.663
82.698	1.667	1.496	-1.5676	1.667
82.807	1.675	1.498	-1.5696	1.675
82.919	1.682	1.501	-1.5719	1.682
83.032	1.689	1.503	-1.5739	1.689
83.135	1.693	1.504	-1.575	1.693
83.246	1.701	1.506	-1.5769	1.701
83.357	1.709	1.508	-1.579	1.709
83.465	1.716	1.51	-1.5813	1.716
83.577	1.72	1.511	-1.5823	1.72
83.682	1.727	1.513	-1.5842	1.727
83.794	1.737	1.515	-1.5863	1.737
83.902	1.743	1.517	-1.5887	1.743
84.008	1.747	1.518	-1.5896	1.747
84.119	1.755	1.52	-1.5916	1.755
84.233	1.762	1.522	-1.5936	1.762
84.336	1.771	1.524	-1.5956	1.771
84.447	1.774	1.526	-1.597	1.774
84.554	1.782	1.528	-1.5989	1.782
84.665	1.79	1.53	-1.601	1.79
84.778	1.798	1.532	-1.603	1.798
84.886	1.802	1.533	-1.6039	1.802
84.991	1.809	1.535	-1.6062	1.809
85.102	1.816	1.537	-1.6082	1.816
85.215	1.824	1.539	-1.6102	1.824
85.325	1.829	1.54	-1.6112	1.829
85.43	1.837	1.542	-1.6132	1.837
85.537	1.844	1.544	-1.6157	1.844
85.649	1.852	1.546	-1.6176	1.852
85.755	1.856	1.547	-1.6186	1.856
85.866	1.864	1.549	-1.6206	1.864
85.979	1.871	1.551	-1.6228	1.871
86.087	1.879	1.554	-1.6249	1.879
86.195	1.883	1.554	-1.6258	1.883
86.303	1.891	1.557	-1.6279	1.891
86.417	1.898	1.559	-1.6299	1.898
86.52	1.905	1.561	-1.6322	1.905
86.631	1.908	1.562	-1.6332	1.908
86.74	1.915	1.564	-1.6352	1.915
86.847	1.924	1.566	-1.6372	1.924
86.962	1.931	1.568	-1.6395	1.931
87.07	1.936	1.569	-1.6406	1.936
87.175	1.942	1.571	-1.6425	1.942
87.286	1.95	1.573	-1.6445	1.95
87.399	1.957	1.575	-1.6466	1.957
87.502	1.961	1.577	-1.6479	1.961
87.612	1.968	1.579	-1.6499	1.968
87.723	1.976	1.58	-1.6518	1.976
87.835	1.985	1.582	-1.6538	1.985
87.94	1.988	1.584	-1.6549	1.988
88.048	1.996	1.586	-1.6573	1.996
88.163	2.003	1.588	-1.6593	2.003
88.272	2.009	1.59	-1.6612	2.009
88.38	2.014	1.591	-1.6622	2.014
88.485	2.021	1.593	-1.6642	2.021
88.6	2.028	1.595	-1.6665	2.028
88.708	2.035	1.597	-1.6685	2.035
88.816	2.039	1.598	-1.6695	2.039
88.922	2.046	1.6	-1.6715	2.046
89.036	2.053	1.603	-1.6739	2.053
89.146	2.059	1.605	-1.6759	2.059
89.252	2.063	1.605	-1.6768	2.063
89.361	2.07	1.607	-1.6788	2.07
89.472	2.077	1.61	-1.6811	2.077
89.582	2.084	1.612	-1.6832	2.084
89.692	2.086	1.613	-1.6842	2.086
89.797	2.093	1.615	-1.6862	2.093
89.908	2.1	1.617	-1.6881	2.1
90.019	2.106	1.619	-1.6905	2.106
90.129	2.109	1.62	-1.6916	2.109
90.232	2.115	1.622	-1.6935	2.115
90.346	2.122	1.624	-1.6955	2.122
90.454	2.127	1.626	-1.6976	2.127
90.56	2.13	1.628	-1.6989	2.13
90.669	2.136	1.629	-1.7008	2.136
90.778	2.141	1.631	-1.7028	2.141
90.892	2.147	1.633	-1.7048	2.147
91.001	2.15	1.634	-1.7058	2.15
91.11	2.156	1.637	-1.7082	2.156
91.216	2.161	1.639	-1.7102	2.161
91.328	2.167	1.641	-1.7122	2.167
91.439	2.17	1.642	-1.7132	2.17
91.545	2.175	1.644	-1.7155	2.175
91.659	2.181	1.646	-1.7175	2.181
91.762	2.186	1.648	-1.7194	2.186
91.876	2.19	1.649	-1.7204	2.19
91.981	2.196	1.651	-1.7224	2.196
92.092	2.201	1.653	-1.7248	2.201
92.205	2.207	1.655	-1.7268	2.207
92.313	2.21	1.656	-1.7278	2.21
92.418	2.215	1.658	-1.7298	2.215
92.529	2.221	1.66	-1.7318	2.221
92.636	2.226	1.663	-1.7341	2.226
92.745	2.228	1.664	-1.7351	2.228
92.856	2.233	1.666	-1.7371	2.233
92.968	2.238	1.668	-1.7392	2.238
93.076	2.243	1.67	-1.7415	2.243
93.184	2.245	1.671	-1.7424	2.245
93.293	2.249	1.673	-1.7445	2.249
93.4	2.254	1.675	-1.7464	2.254
93.514	2.258	1.677	-1.7488	2.258
93.622	2.26	1.678	-1.7498	2.26
93.73	2.265	1.68	-1.7519	2.265
93.837	2.269	1.682	-1.7538	2.269
93.946	2.273	1.684	-1.7558	2.273
94.06	2.275	1.685	-1.7568	2.275
94.165	2.28	1.688	-1.7591	2.28
94.276	2.284	1.69	-1.7611	2.284
94.383	2.289	1.692	-1.7631	2.289
94.497	2.291	1.693	-1.7641	2.291
94.602	2.295	1.695	-1.7665	2.295
94.714	2.298	1.697	-1.7684	2.298
94.822	2.302	1.699	-1.7704	2.302
94.935	2.304	1.7	-1.7714	2.304
95.038	2.308	1.702	-1.7734	2.308
95.15	2.312	1.704	-1.7756	2.312
95.261	2.316	1.706	-1.7777	2.316
95.368	2.317	1.707	-1.7787	2.317
95.476	2.321	1.709	-1.7807	2.321
95.59	2.324	1.712	-1.7831	2.324
95.695	2.327	1.714	-1.7851	2.327
95.806	2.328	1.715	-1.7861	2.328
95.912	2.331	1.717	-1.7881	2.331
96.026	2.335	1.719	-1.79	2.335
96.13	2.337	1.721	-1.7924	2.337
96.241	2.338	1.722	-1.7934	2.338
96.348	2.34	1.724	-1.7954	2.34
96.462	2.342	1.726	-1.7973	2.342
96.572	2.344	1.728	-1.7998	2.344
96.682	2.345	1.729	-1.8008	2.345
96.787	2.347	1.731	-1.8027	2.347
96.898	2.348	1.733	-1.8048	2.348
97.006	2.35	1.735	-1.8067	2.35
97.119	2.35	1.737	-1.8081	2.35
97.225	2.351	1.739	-1.8101	2.351
97.331	2.352	1.741	-1.8121	2.352
97.445	2.353	1.743	-1.8141	2.353
97.553	2.354	1.744	-1.8151	2.354
97.661	2.354	1.746	-1.8174	2.354
97.773	2.355	1.748	-1.8194	2.355
97.881	2.356	1.75	-1.8214	2.356
97.989	2.359	1.751	-1.8224	2.359
98.095	2.363	1.753	-1.8247	2.363
98.206	2.37	1.755	-1.8267	2.37
98.319	2.377	1.757	-1.8288	2.377
98.425	2.384	1.758	-1.8296	2.384
98.534	2.386	1.76	-1.8317	2.386
98.645	2.393	1.763	-1.834	2.393
98.756	2.4	1.765	-1.836	2.4
98.866	2.406	1.766	-1.837	2.406
98.971	2.409	1.768	-1.839	2.409
99.082	2.415	1.77	-1.841	2.415
99.19	2.422	1.772	-1.8433	2.422
99.296	2.427	1.773	-1.8444	2.427
99.406	2.43	1.775	-1.8464	2.43
99.518	2.436	1.777	-1.8484	2.436
99.629	2.441	1.779	-1.8507	2.441
99.733	2.447	1.78	-1.8516	2.447
99.844	2.45	1.782	-1.8536	2.45
99.958	2.456	1.784	-1.8556	2.456
100.061	2.461	1.786	-1.8577	2.461
100.172	2.467	1.788	-1.8591	2.467
100.281	2.47	1.79	-1.8611	2.47
100.394	2.475	1.792	-1.863	2.475
100.504	2.481	1.794	-1.865	2.481
100.609	2.486	1.795	-1.8664	2.486
100.718	2.49	1.797	-1.8683	2.49
100.827	2.496	1.799	-1.8703	2.496
100.94	2.501	1.801	-1.8723	2.501
101.05	2.507	1.802	-1.8733	2.507
101.154	2.51	1.804	-1.8754	2.51
101.265	2.515	1.806	-1.8776	2.515
101.374	2.521	1.808	-1.8796	2.521
101.486	2.526	1.809	-1.8806	2.526
101.591	2.528	1.811	-1.8826	2.528
101.703	2.533	1.814	-1.8849	2.533
101.811	2.538	1.816	-1.887	2.538
101.917	2.543	1.817	-1.888	2.543
102.028	2.545	1.819	-1.89	2.545
102.137	2.549	1.821	-1.892	2.549
102.248	2.554	1.823	-1.8942	2.554
102.356	2.558	1.824	-1.8952	2.558
102.463	2.56	1.826	-1.8972	2.56
102.574	2.565	1.828	-1.8993	2.565
102.687	2.569	1.83	-1.9017	2.569
102.794	2.573	1.831	-1.9027	2.573
102.9	2.575	1.833	-1.9047	2.575
103.011	2.58	1.835	-1.9067	2.58
103.124	2.584	1.838	-1.909	2.584
103.228	2.589	1.839	-1.9099	2.589
103.339	2.591	1.841	-1.912	2.591
103.449	2.595	1.843	-1.914	2.595
103.56	2.598	1.845	-1.916	2.598
103.67	2.602	1.846	-1.917	2.602
103.775	2.604	1.848	-1.9193	2.604
103.888	2.608	1.85	-1.9213	2.608
103.996	2.612	1.852	-1.9233	2.612
104.104	2.616	1.853	-1.9243	2.616
104.21	2.617	1.855	-1.9266	2.617
104.32	2.621	1.857	-1.9286	2.621
104.429	2.624	1.859	-1.9305	2.624
104.54	2.627	1.86	-1.9316	2.627
104.649	2.628	1.862	-1.9336	2.628
104.756	2.631	1.865	-1.9359	2.631
104.87	2.635	1.866	-1.9378	2.635
104.978	2.637	1.868	-1.9389	2.637
105.086	2.638	1.87	-1.9409	2.638
105.195	2.64	1.872	-1.9433	2.64
105.308	2.642	1.874	-1.9453	2.642
105.411	2.644	1.875	-1.9463	2.644
105.523	2.645	1.877	-1.9482	2.645
105.634	2.647	1.879	-1.9502	2.647
105.742	2.648	1.881	-1.9526	2.648
105.849	2.65	1.882	-1.9535	2.65
105.957	2.65	1.884	-1.9556	2.65
106.072	2.651	1.886	-1.9576	2.651
106.18	2.652	1.889	-1.96	2.652
106.287	2.653	1.89	-1.9609	2.653
106.395	2.654	1.892	-1.9629	2.654
106.509	2.654	1.893	-1.9649	2.654
106.617	2.655	1.896	-1.967	2.655
106.725	2.655	1.896	-1.9679	2.655
106.832	2.655	1.899	-1.9702	2.655
106.946	2.655	1.901	-1.9723	2.655
107.049	2.655	1.903	-1.9742	2.655
107.163	2.655	1.904	-1.9753	2.655
107.268	2.654	1.906	-1.9776	2.654
107.379	2.654	1.908	-1.9796	2.654
107.491	2.653	1.91	-1.9816	2.653
107.601	2.652	1.911	-1.9827	2.652
107.706	2.651	1.913	-1.9846	2.651
107.817	2.65	1.915	-1.9868	2.65
107.928	2.65	1.917	-1.9888	2.65
108.038	2.648	1.918	-1.9898	2.648
108.143	2.647	1.92	-1.9918	2.647
108.253	2.645	1.923	-1.9942	2.645
108.364	2.644	1.925	-1.9962	2.644
108.473	2.642	1.926	-1.9972	2.642
108.581	2.64	1.928	-1.9992	2.64
108.688	2.638	1.93	-2.0012	2.638
108.802	2.637	1.932	-2.0035	2.637
108.911	2.635	1.933	-2.0045	2.635
109.017	2.631	1.935	-2.0064	2.631
109.131	2.628	1.937	-2.0085	2.628
109.234	2.627	1.94	-2.0109	2.627
109.348	2.624	1.941	-2.0119	2.624
109.453	2.621	1.942	-2.0138	2.621
109.566	2.617	1.945	-2.0159	2.617
109.676	2.616	1.947	-2.0179	2.616
109.786	2.612	1.948	-2.0192	2.612
109.889	2.608	1.95	-2.0212	2.608
110.003	2.604	1.952	-2.0232	2.604
110.111	2.602	1.954	-2.0252	2.602
110.217	2.598	1.955	-2.0262	2.598
110.328	2.595	1.957	-2.0285	2.595
110.44	2.591	1.959	-2.0305	2.591
110.547	2.589	1.961	-2.0325	2.589
110.658	2.584	1.962	-2.0335	2.584
110.763	2.58	1.964	-2.0359	2.58
110.877	2.575	1.966	-2.0379	2.575
110.985	2.573	1.968	-2.0399	2.573
111.093	2.569	1.969	-2.0409	2.569
111.202	2.565	1.971	-2.0429	2.565
111.314	2.56	1.974	-2.0451	2.56
111.424	2.558	1.976	-2.0471	2.558
111.527	2.554	1.977	-2.0481	2.554
111.636	2.549	1.979	-2.0501	2.549
111.75	2.545	1.981	-2.0525	2.545
111.86	2.543	1.983	-2.0545	2.543
111.97	2.538	1.984	-2.0555	2.538
112.075	2.533	1.986	-2.0575	2.533
112.186	2.528	1.988	-2.0595	2.528
112.294	2.526	1.99	-2.0617	2.526
112.407	2.521	1.991	-2.0627	2.521
112.512	2.515	1.993	-2.0647	2.515
112.622	2.51	1.995	-2.0668	2.51
112.733	2.507	1.997	-2.0688	2.507
112.841	2.501	1.999	-2.0701	2.501
112.949	2.496	2.001	-2.0721	2.496
113.056	2.49	2.003	-2.0747	2.49
113.17	2.486	2.005	-2.0768	2.486
113.278	2.481	2.007	-2.0788	2.481
113.386	2.475	2.009	-2.0808	2.475
113.493	2.47	2.01	-2.0818	2.47
113.602	2.467	2.013	-2.0842	2.467
113.716	2.461	2.015	-2.0862	2.461
113.821	2.456	2.017	-2.0881	2.456
113.93	2.45	2.018	-2.0891	2.45
114.039	2.447	2.02	-2.0914	2.447
114.153	2.441	2.022	-2.0935	2.441
114.258	2.436	2.024	-2.0954	2.436
114.369	2.43	2.025	-2.0964	2.43
114.478	2.427	2.027	-2.0984	2.427
114.592	2.422	2.029	-2.1008	2.422
114.696	2.415	2.031	-2.1027	2.415
114.808	2.409	2.032	-2.1038	2.409
114.916	2.406	2.034	-2.1058	2.406
115.09	2.4	2.037	-2.108	2.4
115.193	2.393	2.039	-2.11	2.393
115.307	2.386	2.04	-2.111	2.386
115.412	2.384	2.042	-2.113	2.384
115.526	2.377	2.044	-2.115	2.377
115.63	2.37	2.046	-2.1174	2.37
115.741	2.363	2.047	-2.1184	2.363
115.85	2.359	2.049	-2.1205	2.359
115.957	2.357	2.051	-2.1224	2.357
116.073	2.354	2.053	-2.1245	2.354
116.176	2.353	2.054	-2.1257	2.353
116.287	2.352	2.056	-2.1277	2.352
116.396	2.351	2.058	-2.1297	2.351
116.508	2.35	2.06	-2.1317	2.35
116.618	2.348	2.061	-2.1328	2.348
116.723	2.347	2.064	-2.1351	2.347
116.835	2.345	2.066	-2.1371	2.345
116.943	2.342	2.068	-2.1391	2.342
117.049	2.339	2.069	-2.1401	2.339
117.16	2.336	2.071	-2.1424	2.336
117.274	2.334	2.073	-2.1445	2.334
117.381	2.33	2.075	-2.1464	2.33
117.489	2.323	2.076	-2.1474	2.323
117.595	2.315	2.078	-2.1497	2.315
117.71	2.311	2.08	-2.1517	2.311
117.82	2.302	2.082	-2.1537	2.302
117.925	2.293	2.083	-2.1547	2.293
118.032	2.281	2.085	-2.1566	2.281
118.146	2.275	2.088	-2.1593	2.275
118.256	2.262	2.09	-2.1613	2.262
118.361	2.249	2.092	-2.1637	2.249
118.469	2.235	2.094	-2.1656	2.235
118.58	2.227	2.095	-2.1667	2.227
118.69	2.214	2.097	-2.1687	2.214
118.796	2.202	2.099	-2.1706	2.202
118.907	2.19	2.102	-2.173	2.19
119.017	2.186	2.103	-2.1741	2.186
119.128	2.175	2.105	-2.176	2.175
119.236	2.165	2.107	-2.178	2.165
119.344	2.156	2.109	-2.1803	2.156
119.458	2.151	2.11	-2.1813	2.151
119.561	2.142	2.112	-2.1833	2.142
119.672	2.132	2.114	-2.1853	2.132
119.781	2.123	2.116	-2.1874	2.123
119.888	2.119	2.117	-2.1887	2.119
120.004	2.111	2.119	-2.1907	2.111
120.171	2.101	2.121	-2.1928	2.101
120.284	2.092	2.123	-2.1947	2.092
120.389	2.088	2.124	-2.1958	2.088
120.497	2.079	2.127	-2.198	2.079
120.608	2.069	2.129	-2.2	2.069
120.718	2.061	2.131	-2.2021	2.061
120.824	2.056	2.132	-2.203	2.056
120.935	2.048	2.134	-2.2054	2.048
121.045	2.04	2.136	-2.2073	2.04
121.156	2.032	2.138	-2.2093	2.032
121.264	2.028	2.139	-2.2103	2.028
121.372	2.02	2.141	-2.2123	2.02
121.483	2.012	2.143	-2.2146	2.012
121.594	2.004	2.145	-2.2166	2.004
121.701	1.999	2.146	-2.2176	1.999
121.809	1.993	2.148	-2.2196	1.993
121.916	1.986	2.15	-2.2216	1.986
122.03	1.978	2.153	-2.2239	1.978
122.137	1.974	2.154	-2.225	1.974
122.246	1.966	2.156	-2.227	1.966
122.353	1.959	2.158	-2.229	1.959
122.467	1.951	2.16	-2.2313	1.951
122.575	1.948	2.161	-2.2323	1.948
122.681	1.939	2.163	-2.2343	1.939
122.792	1.931	2.165	-2.2362	1.931
122.905	1.924	2.167	-2.2386	1.924
123.008	1.921	2.168	-2.2397	1.921
123.117	1.914	2.17	-2.2416	1.914
123.231	1.907	2.172	-2.2437	1.907
123.339	1.901	2.174	-2.2457	1.901
123.45	1.898	2.176	-2.247	1.898
123.555	1.893	2.178	-2.249	1.893
123.667	1.886	2.18	-2.251	1.886
123.776	1.881	2.182	-2.253	1.881
123.884	1.879	2.183	-2.2539	1.879
123.992	1.874	2.185	-2.2563	1.874
124.106	1.869	2.187	-2.2583	1.869
124.214	1.865	2.189	-2.2603	1.865
124.322	1.863	2.19	-2.2613	1.863
124.428	1.859	2.192	-2.2632	1.859
124.542	1.855	2.194	-2.2656	1.855
124.652	1.851	2.196	-2.2676	1.851
124.758	1.849	2.197	-2.2686	1.849
124.867	1.845	2.199	-2.2706	1.845
124.978	1.841	2.202	-2.2729	1.841
125.083	1.838	2.204	-2.2749	1.838
125.193	1.835	2.205	-2.2759	1.835
125.301	1.831	2.207	-2.2779	1.831
125.415	1.827	2.208	-2.2798	1.827
125.525	1.823	2.211	-2.2822	1.823
125.635	1.821	2.212	-2.2833	1.821
125.739	1.816	2.214	-2.2852	1.816
125.851	1.812	2.216	-2.2872	1.812
125.96	1.808	2.218	-2.2893	1.808
126.071	1.806	2.219	-2.2906	1.806
126.178	1.802	2.221	-2.2925	1.802
126.285	1.797	2.223	-2.2945	1.797
126.399	1.793	2.225	-2.2966	1.793
126.508	1.791	2.226	-2.2976	1.791
126.614	1.788	2.229	-2.2999	1.788
126.728	1.783	2.231	-2.302	1.783
126.831	1.78	2.233	-2.304	1.78
126.945	1.778	2.234	-2.3049	1.778
127.05	1.775	2.236	-2.3072	1.775
127.162	1.771	2.238	-2.3092	1.771
127.268	1.768	2.24	-2.3113	1.768
127.382	1.766	2.241	-2.3122	1.766
127.486	1.763	2.243	-2.3142	1.763
127.6	1.76	2.245	-2.3165	1.76
127.708	1.756	2.247	-2.3185	1.756
127.819	1.754	2.248	-2.3195	1.754
127.924	1.751	2.25	-2.3216	1.751
128.036	1.747	2.252	-2.3239	1.747
128.144	1.744	2.254	-2.3259	1.744
128.255	1.742	2.255	-2.3269	1.742
128.36	1.738	2.257	-2.3289	1.738
128.474	1.734	2.259	-2.3309	1.734
128.581	1.73	2.262	-2.3331	1.73
128.692	1.729	2.263	-2.3342	1.729
128.799	1.724	2.265	-2.3362	1.724
128.906	1.721	2.267	-2.3382	1.721
129.015	1.717	2.269	-2.3406	1.717
129.129	1.715	2.27	-2.3415	1.715
129.234	1.711	2.272	-2.3436	1.711
129.345	1.707	2.274	-2.3456	1.707
129.458	1.703	2.276	-2.3475	1.703
129.566	1.702	2.278	-2.3489	1.702
129.671	1.697	2.279	-2.3508	1.697
129.779	1.693	2.281	-2.3528	1.693
129.891	1.689	2.284	-2.3549	1.689
130.004	1.687	2.284	-2.3558	1.687
130.109	1.683	2.287	-2.3582	1.683
130.219	1.677	2.289	-2.3602	1.677
130.33	1.672	2.291	-2.3622	1.672
130.438	1.67	2.292	-2.3632	1.67
130.546	1.664	2.294	-2.3655	1.664
130.653	1.658	2.296	-2.3674	1.658
130.762	1.651	2.298	-2.3695	1.651
130.876	1.647	2.299	-2.3705	1.647
130.982	1.641	2.301	-2.3725	1.641
131.096	1.634	2.303	-2.3748	1.634
131.204	1.626	2.305	-2.3768	1.626
131.312	1.622	2.306	-2.3778	1.622
131.417	1.615	2.308	-2.3798	1.615
131.531	1.608	2.31	-2.3818	1.608
131.64	1.602	2.313	-2.3841	1.602
131.75	1.598	2.314	-2.3851	1.598
131.854	1.59	2.316	-2.3871	1.59
131.965	1.584	2.318	-2.3891	1.584
132.077	1.578	2.32	-2.3914	1.578
132.182	1.575	2.321	-2.3925	1.575
132.294	1.568	2.323	-2.3945	1.568
132.403	1.563	2.325	-2.3965	1.563
132.514	1.557	2.327	-2.3989	1.557
132.621	1.555	2.328	-2.3995	1.555
132.729	1.55	2.33	-2.4018	1.55
132.842	1.544	2.332	-2.4038	1.544
132.95	1.539	2.334	-2.4058	1.539
133.058	1.537	2.335	-2.4068	1.537
133.164	1.533	2.338	-2.4091	1.533
133.28	1.529	2.34	-2.4111	1.529
133.383	1.524	2.342	-2.4131	1.524
133.494	1.522	2.343	-2.4142	1.522
133.601	1.519	2.345	-2.4164	1.519
133.715	1.515	2.347	-2.4185	1.515
133.825	1.51	2.349	-2.4206	1.51
133.934	1.509	2.35	-2.4215	1.509
134.039	1.505	2.352	-2.4234	1.505
134.15	1.501	2.354	-2.4257	1.501
134.26	1.497	2.356	-2.4277	1.497
134.366	1.495	2.357	-2.4287	1.495
134.478	1.491	2.359	-2.4307	1.491
134.584	1.487	2.362	-2.4332	1.487
134.698	1.483	2.364	-2.4351	1.483
134.806	1.482	2.365	-2.4361	1.482
134.911	1.477	2.367	-2.4381	1.477
135.021	1.474	2.369	-2.4401	1.474
135.13	1.47	2.371	-2.4424	1.47
135.242	1.469	2.372	-2.4434	1.469
135.348	1.464	2.374	-2.4454	1.464
135.459	1.461	2.376	-2.4475	1.461
135.572	1.458	2.378	-2.4497	1.458
135.678	1.456	2.379	-2.4508	1.456
135.787	1.453	2.381	-2.4528	1.453
135.897	1.449	2.383	-2.4547	1.449
136.003	1.445	2.385	-2.4568	1.445
136.118	1.444	2.386	-2.4578	1.444
136.223	1.44	2.389	-2.4601	1.44
136.335	1.436	2.391	-2.4621	1.436
136.443	1.433	2.393	-2.464	1.433
136.549	1.431	2.394	-2.4651	1.431
136.659	1.428	2.396	-2.4674	1.428
136.771	1.424	2.398	-2.4694	1.424
136.877	1.421	2.4	-2.4714	1.421
136.986	1.419	2.401	-2.4724	1.419
137.097	1.416	2.403	-2.4744	1.416
137.211	1.413	2.405	-2.4767	1.413
137.314	1.411	2.407	-2.4787	1.411
137.425	1.409	2.408	-2.4797	1.409
137.534	1.406	2.41	-2.4817	1.406
137.647	1.404	2.413	-2.4839	1.404
137.757	1.401	2.415	-2.4861	1.401
137.862	1.4	2.416	-2.487	1.4
137.969	1.397	2.418	-2.489	1.397
138.08	1.394	2.42	-2.491	1.394
138.193	1.392	2.422	-2.4934	1.392
138.297	1.39	2.423	-2.4943	1.39
138.408	1.387	2.425	-2.4964	1.387
138.519	1.385	2.427	-2.4984	1.385
138.627	1.382	2.429	-2.5006	1.382
138.734	1.38	2.431	-2.5027	1.38
138.842	1.377	2.433	-2.5047	1.377
138.955	1.374	2.435	-2.5067	1.374
139.066	1.371	2.438	-2.5091	1.371
139.174	1.37	2.439	-2.51	1.37
139.28	1.367	2.441	-2.512	1.367
139.394	1.364	2.443	-2.5141	1.364
139.502	1.362	2.445	-2.5161	1.362
139.61	1.36	2.446	-2.5173	1.36
139.716	1.358	2.448	-2.5193	1.358
139.83	1.355	2.45	-2.5214	1.355
139.94	1.352	2.452	-2.5233	1.352
140.048	1.35	2.453	-2.5243	1.35
140.153	1.347	2.455	-2.5267	1.347
140.264	1.345	2.457	-2.5287	1.345
140.371	1.342	2.459	-2.5307	1.342
140.481	1.34	2.46	-2.5317	1.34
140.592	1.337	2.462	-2.5337	1.337
140.767	1.334	2.465	-2.536	1.334
140.875	1.331	2.467	-2.538	1.331
140.982	1.329	2.468	-2.539	1.329
141.091	1.326	2.47	-2.5409	1.326
141.202	1.323	2.472	-2.5433	1.323
141.307	1.32	2.474	-2.5453	1.32
141.417	1.319	2.475	-2.5463	1.319
141.528	1.315	2.477	-2.5483	1.315
141.639	1.313	2.479	-2.5503	1.313
141.747	1.309	2.481	-2.5527	1.309
141.853	1.308	2.482	-2.5537	1.308
141.963	1.305	2.484	-2.5557	1.305
142.075	1.302	2.486	-2.5576	1.302
142.186	1.299	2.489	-2.5599	1.299
142.294	1.298	2.49	-2.561	1.298
142.401	1.295	2.492	-2.563	1.295
142.508	1.292	2.494	-2.5649	1.292
142.622	1.289	2.496	-2.567	1.289
142.729	1.287	2.497	-2.5679	1.287
142.838	1.285	2.499	-2.5704	1.285
142.945	1.281	2.501	-2.5723	1.281
143.059	1.278	2.503	-2.5744	1.278
143.167	1.277	2.504	-2.5753	1.277
143.275	1.274	2.506	-2.5776	1.274
143.385	1.27	2.508	-2.5797	1.27
143.492	1.267	2.51	-2.5816	1.267
143.602	1.266	2.511	-2.5826	1.266
143.71	1.263	2.513	-2.5846	1.263
143.824	1.26	2.516	-2.587	1.26
143.932	1.258	2.518	-2.589	1.258
144.044	1.256	2.519	-2.5899	1.256
144.149	1.253	2.521	-2.5919	1.253
144.261	1.251	2.523	-2.5942	1.251
144.369	1.249	2.525	-2.5962	1.249
144.477	1.247	2.526	-2.5972	1.247
144.585	1.245	2.528	-2.5992	1.245
144.699	1.243	2.53	-2.6012	1.243
144.805	1.241	2.532	-2.6035	1.241
144.916	1.24	2.533	-2.6046	1.24
145.021	1.237	2.535	-2.6066	1.237
145.135	1.235	2.537	-2.6086	1.235
145.245	1.233	2.54	-2.6109	1.233
145.353	1.232	2.541	-2.6119	1.232
145.458	1.23	2.543	-2.6139	1.23
145.569	1.228	2.544	-2.6159	1.228
145.682	1.226	2.547	-2.6179	1.226
145.786	1.225	2.548	-2.6192	1.225
145.894	1.223	2.55	-2.6213	1.223
146.004	1.221	2.552	-2.6233	1.221
146.116	1.219	2.554	-2.6253	1.219
146.222	1.218	2.555	-2.6262	1.218
146.333	1.217	2.557	-2.6286	1.217
146.443	1.215	2.559	-2.6306	1.215
146.554	1.213	2.561	-2.6326	1.213
146.662	1.212	2.562	-2.6336	1.212
146.77	1.211	2.564	-2.6356	1.211
146.877	1.209	2.567	-2.638	1.209
146.991	1.207	2.569	-2.6399	1.207
147.1	1.206	2.57	-2.6409	1.206
147.206	1.205	2.572	-2.6429	1.205
147.32	1.203	2.574	-2.6452	1.203
147.428	1.201	2.576	-2.6472	1.201
147.536	1.2	2.577	-2.6482	1.2
147.641	1.199	2.579	-2.6502	1.199
147.755	1.197	2.581	-2.6525	1.197
147.86	1.196	2.583	-2.6545	1.196
147.974	1.195	2.584	-2.6555	1.195
148.078	1.193	2.586	-2.6575	1.193
148.192	1.192	2.588	-2.6595	1.192
148.3	1.19	2.591	-2.6619	1.19
148.406	1.189	2.592	-2.6629	1.189
148.517	1.187	2.594	-2.6649	1.187
148.629	1.186	2.596	-2.6669	1.186
148.737	1.184	2.598	-2.6691	1.184
148.845	1.183	2.599	-2.6702	1.183
148.953	1.182	2.601	-2.6722	1.182
149.066	1.18	2.603	-2.6741	1.18
149.174	1.178	2.605	-2.6762	1.178
149.282	1.177	2.606	-2.6772	1.177
149.391	1.175	2.608	-2.6796	1.175
149.503	1.174	2.61	-2.6815	1.174
149.613	1.172	2.612	-2.6836	1.172
149.721	1.171	2.613	-2.6846	1.171
149.825	1.169	2.615	-2.6869	1.169
149.939	1.168	2.617	-2.6889	1.168
150.049	1.166	2.62	-2.6909	1.166
150.158	1.165	2.62	-2.6918	1.165
150.263	1.164	2.622	-2.6938	1.164
150.374	1.162	2.625	-2.6961	1.162
150.484	1.16	2.627	-2.6982	1.16
150.59	1.159	2.628	-2.6991	1.159
150.702	1.158	2.63	-2.7011	1.158
150.808	1.156	2.632	-2.7035	1.156
150.922	1.155	2.634	-2.7055	1.155
151.03	1.154	2.635	-2.7065	1.154
151.138	1.153	2.637	-2.7085	1.153
151.245	1.152	2.639	-2.7105	1.152
151.354	1.15	2.641	-2.7128	1.15
151.466	1.15	2.642	-2.7138	1.15
151.572	1.148	2.644	-2.7158	1.148
151.683	1.147	2.646	-2.7177	1.147
151.796	1.145	2.649	-2.7199	1.145
151.902	1.145	2.65	-2.7211	1.145
152.011	1.143	2.652	-2.7232	1.143
152.121	1.142	2.654	-2.7252	1.142
152.234	1.14	2.656	-2.7271	1.14
152.337	1.14	2.657	-2.7281	1.14
152.448	1.138	2.659	-2.7305	1.138
152.557	1.137	2.661	-2.7325	1.137
152.67	1.136	2.663	-2.7345	1.136
152.78	1.135	2.664	-2.7355	1.135
152.883	1.134	2.667	-2.7379	1.134
152.994	1.133	2.668	-2.7398	1.133
153.101	1.131	2.67	-2.7418	1.131
153.211	1.13	2.671	-2.7428	1.13
153.323	1.129	2.673	-2.7448	1.129
153.432	1.127	2.676	-2.7471	1.127
153.542	1.126	2.678	-2.7491	1.126
153.65	1.125	2.679	-2.7501	1.125
153.758	1.124	2.681	-2.752	1.124
153.871	1.122	2.683	-2.7544	1.122
153.979	1.121	2.685	-2.7564	1.121
154.087	1.121	2.686	-2.7574	1.121
154.195	1.119	2.688	-2.7594	1.119
154.302	1.118	2.69	-2.7614	1.118
154.411	1.117	2.692	-2.7638	1.117
154.523	1.116	2.693	-2.7648	1.116
154.632	1.115	2.695	-2.7668	1.115
154.743	1.114	2.697	-2.7687	1.114
154.853	1.113	2.7	-2.7711	1.113
154.963	1.112	2.701	-2.7721	1.112
155.068	1.111	2.703	-2.7742	1.111
155.178	1.11	2.705	-2.7761	1.11
155.29	1.109	2.707	-2.7781	1.109
155.4	1.109	2.708	-2.7795	1.109
155.503	1.107	2.71	-2.7815	1.107
155.618	1.106	2.712	-2.7835	1.106
155.726	1.105	2.714	-2.7855	1.105
155.834	1.105	2.715	-2.7865	1.105
155.94	1.104	2.717	-2.7888	1.104
156.05	1.103	2.719	-2.7907	1.103
156.161	1.102	2.721	-2.7927	1.102
156.272	1.101	2.722	-2.7937	1.101
156.378	1.1	2.724	-2.7957	1.1
156.492	1.099	2.727	-2.7981	1.099
156.6	1.098	2.729	-2.8001	1.098
156.708	1.098	2.73	-2.8012	1.098
156.816	1.097	2.732	-2.8031	1.097
156.926	1.096	2.734	-2.8054	1.096
157.032	1.095	2.736	-2.8073	1.095
157.142	1.094	2.737	-2.8084	1.094
157.253	1.093	2.739	-2.8103	1.093
157.364	1.092	2.741	-2.8123	1.092
157.472	1.092	2.743	-2.8147	1.092
157.579	1.091	2.744	-2.8157	1.091
157.687	1.09	2.746	-2.8177	1.09
157.802	1.089	2.748	-2.8197	1.089
157.906	1.088	2.751	-2.822	1.088
158.017	1.088	2.752	-2.823	1.088
158.125	1.087	2.754	-2.825	1.087
158.233	1.085	2.756	-2.827	1.085
158.347	1.084	2.758	-2.829	1.084
158.455	1.084	2.759	-2.8304	1.084
158.561	1.083	2.761	-2.8324	1.083
158.675	1.082	2.763	-2.8344	1.082
158.785	1.081	2.765	-2.8363	1.081
158.893	1.08	2.766	-2.8373	1.08
158.998	1.079	2.768	-2.8397	1.079
159.109	1.078	2.77	-2.8417	1.078
159.221	1.077	2.772	-2.8437	1.077
159.331	1.077	2.773	-2.8447	1.077
159.436	1.076	2.776	-2.8471	1.076
159.547	1.074	2.778	-2.849	1.074
159.658	1.073	2.78	-2.851	1.073
159.768	1.072	2.781	-2.852	1.072
159.873	1.071	2.783	-2.854	1.071
159.984	1.07	2.785	-2.8564	1.07
160.092	1.069	2.787	-2.8584	1.069
160.199	1.069	2.788	-2.8594	1.069
160.31	1.068	2.79	-2.8613	1.068
160.417	1.067	2.792	-2.8636	1.067
160.531	1.066	2.794	-2.8656	1.066
160.64	1.066	2.795	-2.8666	1.066
160.746	1.065	2.797	-2.8686	1.065
160.86	1.065	2.799	-2.8706	1.065
160.97	1.064	2.802	-2.873	1.064
161.078	1.064	2.803	-2.874	1.064
161.183	1.063	2.805	-2.876	1.063
161.294	1.062	2.807	-2.878	1.062
161.407	1.062	2.809	-2.88	1.062
161.51	1.061	2.81	-2.8812	1.061
161.619	1.06	2.812	-2.8834	1.06
161.733	1.059	2.814	-2.8853	1.059
161.841	1.059	2.816	-2.8873	1.059
161.947	1.058	2.817	-2.8883	1.058
162.056	1.057	2.819	-2.8907	1.057
162.168	1.056	2.821	-2.8927	1.056
162.277	1.055	2.823	-2.8947	1.055
162.388	1.054	2.824	-2.8957	1.054
162.493	1.053	2.827	-2.898	1.053
162.602	1.053	2.829	-2.9	1.053
162.716	1.052	2.831	-2.9019	1.052
162.824	1.051	2.832	-2.903	1.051
162.93	1.05	2.834	-2.905	1.05
163.044	1.049	2.836	-2.9073	1.049
163.154	1.049	2.838	-2.9093	1.049
163.26	1.048	2.839	-2.9104	1.048
163.366	1.048	2.841	-2.9123	1.048
163.48	1.047	2.843	-2.9147	1.047
163.59	1.046	2.845	-2.9166	1.046
163.7	1.046	2.846	-2.9177	1.046
163.805	1.045	2.848	-2.9196	1.045
163.916	1.045	2.85	-2.9216	1.045
164.024	1.044	2.853	-2.9239	1.044
164.137	1.044	2.854	-2.9249	1.044
164.242	1.043	2.856	-2.9269	1.043
164.352	1.042	2.858	-2.9289	1.042
164.463	1.042	2.86	-2.9309	1.042
164.571	1.041	2.861	-2.9323	1.041
164.679	1.041	2.863	-2.9343	1.041
164.786	1.04	2.865	-2.9363	1.04
164.9	1.039	2.867	-2.9383	1.039
165.004	1.039	2.868	-2.9393	1.039
165.116	1.038	2.87	-2.9416	1.038
165.223	1.038	2.872	-2.9436	1.038
165.332	1.037	2.874	-2.9455	1.037
165.446	1.037	2.875	-2.9465	1.037
165.551	1.036	2.878	-2.949	1.036
165.662	1.035	2.88	-2.951	1.035
165.775	1.034	2.882	-2.953	1.034
165.878	1.034	2.883	-2.954	1.034
165.989	1.033	2.885	-2.956	1.033
166.098	1.032	2.887	-2.9582	1.032
166.21	1.031	2.889	-2.9602	1.031
166.32	1.03	2.89	-2.9612	1.03
166.425	1.029	2.892	-2.9633	1.029
166.537	1.028	2.894	-2.9653	1.028
166.645	1.027	2.896	-2.9676	1.027
166.754	1.026	2.897	-2.9686	1.026
166.862	1.025	2.899	-2.9706	1.025
166.976	1.024	2.901	-2.9729	1.024
167.082	1.023	2.903	-2.9749	1.023
167.193	1.022	2.905	-2.9759	1.022
167.298	1.021	2.906	-2.9778	1.021
167.412	1.02	2.908	-2.9798	1.02
167.522	1.02	2.911	-2.9822	1.02
167.627	1.019	2.912	-2.9832	1.019
167.734	1.019	2.914	-2.9851	1.019
167.848	1.018	2.916	-2.9872	1.018
167.958	1.018	2.918	-2.9892	1.018
168.067	1.017	2.919	-2.9906	1.017
168.172	1.017	2.921	-2.9926	1.017
168.283	1.016	2.923	-2.9946	1.016
168.394	1.016	2.925	-2.9965	1.016
168.504	1.015	2.926	-2.9975	1.015
168.609	1.015	2.928	-2.9998	1.015
168.721	1.014	2.931	-3.0019	1.014
168.829	1.014	2.933	-3.0039	1.014
168.935	1.013	2.934	-3.0049	1.013
169.046	1.013	2.936	-3.0073	1.013
169.159	1.013	2.938	-3.0093	1.013
169.267	1.012	2.94	-3.0113	1.012
169.377	1.012	2.941	-3.0123	1.012
169.483	1.011	2.943	-3.0143	1.011
169.597	1.011	2.945	-3.0162	1.011
169.7	1.01	2.947	-3.0186	1.01
169.811	1.01	2.948	-3.0196	1.01
169.92	1.01	2.95	-3.0215	1.01
170.031	1.009	2.952	-3.0235	1.009
170.141	1.009	2.954	-3.0258	1.009
170.251	1.008	2.955	-3.0268	1.008
170.357	1.008	2.957	-3.0288	1.008
170.468	1.007	2.959	-3.0308	1.007
170.576	1.006	2.962	-3.0331	1.006
170.682	1.006	2.963	-3.0341	1.006
170.792	1.005	2.965	-3.0361	1.005
170.904	1.004	2.967	-3.0381	1.004
171.015	1.004	2.969	-3.0401	1.004
171.122	1.003	2.97	-3.0415	1.003
171.23	1.002	2.972	-3.0435	1.002
171.344	1.002	2.974	-3.0455	1.002
171.45	1.001	2.976	-3.0475	1.001
171.558	1.001	2.977	-3.0485	1.001
171.667	1	2.979	-3.0508	1
171.774	0.999	2.981	-3.0528	0.999
171.89	0.999	2.983	-3.0547	0.999
171.995	0.998	2.984	-3.0557	0.998
172.102	0.998	2.986	-3.0578	0.998
172.213	0.997	2.989	-3.0602	0.997
172.326	0.997	2.991	-3.0622	0.997
172.43	0.996	2.992	-3.0632	0.996
172.541	0.995	2.994	-3.0651	0.995
172.652	0.995	2.996	-3.0676	0.995
172.76	0.994	2.998	-3.0695	0.994
172.866	0.994	2.999	-3.0705	0.994
172.977	0.994	3.001	-3.0725	0.994
173.089	0.993	3.003	-3.0745	0.993
173.197	0.993	3.005	-3.0768	0.993
173.303	0.992	3.006	-3.0778	0.992
173.412	0.991	3.008	-3.0798	0.991
173.522	0.991	3.01	-3.0817	0.991
173.631	0.99	3.013	-3.0841	0.99
173.742	0.99	3.014	-3.0851	0.99
173.849	0.99	3.016	-3.0872	0.99
173.963	0.99	3.018	-3.0891	0.99
174.073	0.989	3.02	-3.0911	0.989
174.179	0.989	3.021	-3.0924	0.989
174.288	0.988	3.023	-3.0944	0.988
174.395	0.987	3.025	-3.0963	0.987
174.509	0.987	3.027	-3.0984	0.987
174.619	0.987	3.028	-3.0994	0.987
174.724	0.986	3.03	-3.1018	0.986
174.836	0.985	3.032	-3.1037	0.985
174.944	0.985	3.035	-3.1059	0.985
175.05	0.985	3.035	-3.1068	0.985
175.16	0.984	3.037	-3.1088	0.984
175.272	0.984	3.04	-3.1111	0.984
175.383	0.983	3.042	-3.1131	0.983
175.489	0.983	3.043	-3.1141	0.983
175.597	0.982	3.045	-3.1161	0.982
175.711	0.982	3.047	-3.1185	0.982
175.817	0.981	3.049	-3.1205	0.981
175.928	0.981	3.05	-3.1214	0.981
176.034	0.98	3.052	-3.1234	0.98
176.148	0.98	3.054	-3.1254	0.98
176.256	0.979	3.056	-3.1278	0.979
176.364	0.978	3.057	-3.1287	0.978
176.472	0.977	3.059	-3.1307	0.977
176.583	0.977	3.061	-3.1327	0.977
176.693	0.976	3.064	-3.135	0.976
176.798	0.976	3.065	-3.136	0.976
176.909	0.975	3.067	-3.138	0.975
177.02	0.975	3.069	-3.1401	0.975
177.128	0.974	3.071	-3.142	0.974
177.24	0.974	3.073	-3.1444	0.974
177.345	0.973	3.075	-3.1464	0.973
177.456	0.973	3.077	-3.1484	0.973
177.567	0.972	3.079	-3.1507	0.972
177.675	0.971	3.08	-3.1517	0.971
177.78	0.971	3.082	-3.1537	0.971
177.894	0.97	3.084	-3.1558	0.97
178.002	0.969	3.086	-3.1577	0.969
178.11	0.968	3.087	-3.1587	0.968
178.217	0.968	3.09	-3.1611	0.968
178.331	0.967	3.092	-3.1631	0.967
178.442	0.967	3.094	-3.1651	0.967
178.549	0.966	3.095	-3.1661	0.966
178.657	0.965	3.097	-3.1684	0.965
178.768	0.964	3.099	-3.1704	0.964
178.878	0.964	3.101	-3.1724	0.964
178.988	0.963	3.102	-3.1734	0.963
179.093	0.963	3.104	-3.1754	0.963
179.269	0.962	3.106	-3.1777	0.962
179.372	0.962	3.108	-3.1797	0.962
179.486	0.962	3.109	-3.1808	0.962
179.593	0.961	3.111	-3.1828	0.961
179.704	0.961	3.114	-3.185	0.961
179.814	0.961	3.116	-3.1869	0.961
179.924	0.96	3.117	-3.188	0.96
180.029	0.96	3.119	-3.1899	0.96
180.14	0.96	3.121	-3.1919	0.96
180.249	0.959	3.123	-3.1943	0.959
180.355	0.959	3.124	-3.1953	0.959
180.466	0.959	3.126	-3.1973	0.959
180.573	0.958	3.128	-3.1993	0.958
180.687	0.958	3.13	-3.2014	0.958
180.795	0.957	3.131	-3.2026	0.957
180.901	0.957	3.133	-3.2046	0.957
181.015	0.957	3.135	-3.2066	0.957
181.123	0.956	3.137	-3.2086	0.956
181.229	0.956	3.138	-3.2097	0.956
181.338	0.955	3.141	-3.212	0.955
181.452	0.955	3.143	-3.214	0.955
181.556	0.955	3.145	-3.216	0.955
181.67	0.954	3.146	-3.217	0.954
181.775	0.954	3.148	-3.2194	0.954
181.886	0.954	3.15	-3.2214	0.954
181.999	0.953	3.152	-3.2234	0.953
182.102	0.953	3.153	-3.2244	0.953
182.213	0.952	3.155	-3.2263	0.952
182.325	0.952	3.157	-3.2287	0.952
182.433	0.951	3.159	-3.2306	0.951
182.544	0.951	3.16	-3.2316	0.951
182.649	0.95	3.162	-3.2337	0.95
182.761	0.95	3.164	-3.2357	0.95
182.869	0.949	3.167	-3.238	0.949
182.978	0.949	3.168	-3.239	0.949
183.086	0.948	3.17	-3.241	0.948
183.2	0.948	3.172	-3.2429	0.948
183.306	0.948	3.174	-3.2452	0.948
183.417	0.947	3.175	-3.2462	0.947
183.522	0.947	3.177	-3.2482	0.947
183.636	0.947	3.179	-3.2503	0.947
183.744	0.946	3.181	-3.2523	0.946
183.852	0.946	3.182	-3.2536	0.946
183.958	0.945	3.184	-3.2556	0.945
184.069	0.945	3.186	-3.2576	0.945
184.182	0.944	3.188	-3.2596	0.944
184.288	0.944	3.19	-3.2609	0.944
184.397	0.943	3.192	-3.2629	0.943
184.508	0.943	3.194	-3.265	0.943
184.618	0.943	3.196	-3.2669	0.943
184.728	0.943	3.197	-3.2679	0.943
184.833	0.942	3.199	-3.2703	0.942
184.944	0.941	3.201	-3.2723	0.941
185.053	0.941	3.203	-3.2743	0.941
185.166	0.941	3.204	-3.2753	0.941
185.272	0.94	3.206	-3.2773	0.94
185.383	0.94	3.208	-3.2796	0.94
185.491	0.939	3.21	-3.2816	0.939
185.599	0.939	3.211	-3.2826	0.939
185.707	0.939	3.213	-3.2846	0.939
185.821	0.938	3.216	-3.287	0.938
185.924	0.938	3.218	-3.2889	0.938
186.035	0.938	3.219	-3.29	0.938
186.144	0.938	3.221	-3.2919	0.938
186.251	0.937	3.223	-3.2939	0.937
186.365	0.937	3.225	-3.2963	0.937
186.473	0.937	3.226	-3.2973	0.937
186.581	0.936	3.228	-3.2992	0.936
186.692	0.936	3.23	-3.3012	0.936
186.802	0.935	3.232	-3.3035	0.935
186.912	0.935	3.233	-3.3046	0.935
187.018	0.935	3.235	-3.3065	0.935
187.129	0.934	3.237	-3.3085	0.934
187.237	0.934	3.239	-3.3106	0.934
187.344	0.933	3.241	-3.3119	0.933
187.456	0.933	3.243	-3.3139	0.933
187.565	0.933	3.245	-3.3159	0.933
187.676	0.932	3.247	-3.318	0.932
187.784	0.932	3.248	-3.3189	0.932
187.889	0.932	3.25	-3.3212	0.932
188.004	0.931	3.252	-3.3233	0.931
188.112	0.931	3.254	-3.3252	0.931
188.22	0.931	3.255	-3.3262	0.931
188.327	0.931	3.257	-3.3282	0.931
188.441	0.93	3.259	-3.3307	0.93
188.551	0.93	3.261	-3.3326	0.93
188.656	0.93	3.262	-3.3336	0.93
188.765	0.929	3.264	-3.3356	0.929
188.876	0.929	3.267	-3.3379	0.929
188.987	0.928	3.269	-3.3399	0.928
189.097	0.928	3.269	-3.3408	0.928
189.202	0.928	3.271	-3.3428	0.928
189.313	0.927	3.274	-3.3449	0.927
189.421	0.926	3.276	-3.3473	0.926
189.527	0.926	3.277	-3.3482	0.926
189.636	0.925	3.279	-3.3502	0.925
189.751	0.925	3.281	-3.3522	0.925
189.859	0.924	3.283	-3.3545	0.924
189.967	0.924	3.284	-3.3555	0.924
190.073	0.923	3.286	-3.3575	0.923
190.183	0.923	3.288	-3.3595	0.923
190.294	0.923	3.29	-3.3614	0.923
190.403	0.922	3.291	-3.3628	0.922
190.512	0.922	3.293	-3.3648	0.922
190.619	0.921	3.295	-3.3668	0.921
190.728	0.921	3.297	-3.3688	0.921
190.842	0.921	3.298	-3.3698	0.921
190.947	0.92	3.301	-3.3721	0.92
191.058	0.919	3.303	-3.3742	0.919
191.171	0.918	3.305	-3.3762	0.918
191.274	0.918	3.306	-3.3772	0.918
191.386	0.917	3.308	-3.3795	0.917
191.497	0.917	3.31	-3.3814	0.917
191.605	0.916	3.312	-3.3835	0.916
191.717	0.916	3.313	-3.3845	0.916
191.822	0.915	3.315	-3.3865	0.915
191.934	0.914	3.318	-3.3889	0.914
192.042	0.914	3.32	-3.3909	0.914
192.15	0.913	3.321	-3.3919	0.913
192.258	0.913	3.322	-3.3939	0.913
192.372	0.912	3.324	-3.3959	0.912
192.478	0.911	3.327	-3.3981	0.911
192.589	0.911	3.328	-3.3991	0.911
192.696	0.91	3.33	-3.4012	0.91
192.803	0.909	3.332	-3.4031	0.909
192.912	0.908	3.334	-3.4055	0.908
193.022	0.908	3.335	-3.4065	0.908
193.131	0.907	3.337	-3.4085	0.907
193.242	0.906	3.339	-3.4105	0.906
193.355	0.905	3.341	-3.4124	0.905
193.459	0.905	3.342	-3.4137	0.905
193.567	0.904	3.344	-3.4157	0.904
193.679	0.904	3.346	-3.4177	0.904
193.791	0.904	3.348	-3.4197	0.904
193.901	0.903	3.349	-3.4207	0.903
194.006	0.903	3.352	-3.4231	0.903
194.113	0.903	3.354	-3.4251	0.903
194.227	0.902	3.356	-3.4271	0.902
194.335	0.902	3.357	-3.4282	0.902
194.441	0.902	3.359	-3.4301	0.902
194.555	0.901	3.361	-3.4324	0.901
194.663	0.901	3.363	-3.4345	0.901
194.771	0.9	3.364	-3.4354	0.9
194.88	0.9	3.366	-3.4374	0.9
194.987	0.899	3.368	-3.4398	0.899
195.096	0.899	3.37	-3.4418	0.899
195.21	0.898	3.371	-3.4428	0.898
195.315	0.898	3.373	-3.4448	0.898
195.424	0.898	3.376	-3.4472	0.898
195.533	0.897	3.378	-3.4492	0.897
195.643	0.897	3.379	-3.4501	0.897
195.752	0.896	3.381	-3.4522	0.896
195.863	0.896	3.383	-3.4541	0.896
195.976	0.895	3.385	-3.4564	0.895
196.085	0.895	3.386	-3.4574	0.895
196.19	0.895	3.388	-3.4594	0.895
196.302	0.894	3.39	-3.4614	0.894
196.41	0.893	3.392	-3.4637	0.893
196.52	0.893	3.393	-3.4647	0.893
196.628	0.892	3.395	-3.4667	0.892
196.74	0.891	3.397	-3.4687	0.891
196.848	0.891	3.399	-3.4707	0.891
196.956	0.89	3.4	-3.4717	0.89
197.065	0.89	3.403	-3.474	0.89
197.177	0.889	3.405	-3.476	0.889
197.287	0.888	3.407	-3.478	0.888
197.395	0.887	3.408	-3.479	0.887
197.5	0.887	3.41	-3.4814	0.887
197.611	0.886	3.412	-3.4834	0.886
197.719	0.886	3.414	-3.4854	0.886
197.833	0.885	3.415	-3.4864	0.885
197.938	0.885	3.417	-3.4887	0.885
198.049	0.884	3.419	-3.4906	0.884
198.157	0.884	3.421	-3.4927	0.884
198.27	0.883	3.422	-3.4937	0.883
198.375	0.883	3.424	-3.4957	0.883
198.485	0.882	3.427	-3.4981	0.882
198.596	0.882	3.429	-3.5001	0.882
198.704	0.882	3.43	-3.5011	0.882
198.811	0.881	3.432	-3.5031	0.881
198.925	0.881	3.434	-3.5051	0.881
199.033	0.88	3.436	-3.5074	0.88
199.142	0.879	3.437	-3.5084	0.879
199.248	0.879	3.439	-3.5104	0.879
199.362	0.879	3.441	-3.5124	0.879
199.465	0.878	3.443	-3.5147	0.878
199.579	0.877	3.444	-3.5156	0.877
199.684	0.877	3.446	-3.5176	0.877
199.796	0.877	3.448	-3.5196	0.877
199.902	0.876	3.45	-3.5217	0.876
200.016	0.876	3.452	-3.523	0.876
200.12	0.876	3.454	-3.5251	0.876
200.234	0.875	3.456	-3.527	0.875
200.342	0.875	3.458	-3.529	0.875
200.448	0.875	3.459	-3.53	0.875
200.557	0.875	3.461	-3.5323	0.875
200.669	0.874	3.463	-3.5343	0.874
200.778	0.874	3.465	-3.5363	0.874
200.888	0.874	3.466	-3.5374	0.874
200.996	0.873	3.468	-3.5397	0.873
201.103	0.873	3.47	-3.5417	0.873
201.215	0.873	3.472	-3.5437	0.873
201.326	0.872	3.473	-3.5447	0.872
201.432	0.872	3.475	-3.5467	0.872
201.544	0.871	3.478	-3.549	0.871
201.654	0.871	3.48	-3.551	0.871
201.762	0.87	3.481	-3.552	0.87
201.867	0.87	3.483	-3.5539	0.87
201.981	0.869	3.485	-3.556	0.869
202.091	0.868	3.487	-3.5584	0.868
202.2	0.868	3.488	-3.5593	0.868
202.305	0.867	3.49	-3.5613	0.867
202.416	0.867	3.492	-3.5634	0.867
202.523	0.866	3.494	-3.5656	0.866
202.632	0.865	3.495	-3.5666	0.865
202.741	0.865	3.497	-3.5686	0.865
202.853	0.864	3.499	-3.5706	0.864
202.964	0.864	3.502	-3.5729	0.864
203.072	0.863	3.503	-3.5739	0.863
203.18	0.863	3.505	-3.576	0.863
203.287	0.862	3.507	-3.578	0.862
203.396	0.862	3.509	-3.58	0.862
203.51	0.861	3.51	-3.581	0.861
203.616	0.861	3.512	-3.5833	0.861
203.73	0.86	3.514	-3.5853	0.86
203.838	0.859	3.516	-3.5873	0.859
203.946	0.859	3.517	-3.5883	0.859
204.051	0.858	3.519	-3.5906	0.858
204.165	0.858	3.521	-3.5926	0.858
204.274	0.857	3.523	-3.5946	0.857
204.384	0.856	3.524	-3.5956	0.856
204.489	0.856	3.526	-3.5976	0.856
204.599	0.855	3.529	-3.5999	0.855
204.711	0.855	3.531	-3.602	0.855
204.816	0.854	3.532	-3.603	0.854
204.928	0.854	3.534	-3.605	0.854
205.037	0.853	3.536	-3.607	0.853
205.148	0.853	3.538	-3.6093	0.853
205.255	0.852	3.539	-3.6103	0.852
205.363	0.852	3.541	-3.6122	0.852
205.477	0.851	3.543	-3.6142	0.851
205.582	0.85	3.545	-3.6167	0.85
205.693	0.849	3.546	-3.6177	0.849
205.799	0.849	3.548	-3.6196	0.849
205.913	0.848	3.55	-3.6216	0.848
206.023	0.848	3.552	-3.6237	0.848
206.128	0.847	3.554	-3.6249	0.847
206.235	0.847	3.555	-3.6268	0.847
206.346	0.846	3.558	-3.6289	0.846
206.459	0.845	3.56	-3.6309	0.845
206.569	0.844	3.561	-3.6319	0.844
206.674	0.844	3.563	-3.6343	0.844
206.785	0.843	3.565	-3.6362	0.843
206.893	0.842	3.567	-3.6382	0.842
206.999	0.841	3.568	-3.6392	0.841
207.11	0.841	3.57	-3.6415	0.841
207.218	0.84	3.572	-3.6435	0.84
207.332	0.839	3.574	-3.6456	0.839
207.44	0.838	3.575	-3.6465	0.838
207.545	0.838	3.577	-3.6486	0.838
207.655	0.837	3.58	-3.6509	0.837
207.764	0.836	3.582	-3.6529	0.836
207.876	0.835	3.582	-3.6538	0.835
207.982	0.835	3.585	-3.6559	0.835
208.093	0.834	3.587	-3.6583	0.834
208.206	0.834	3.589	-3.6603	0.834
208.312	0.833	3.59	-3.6612	0.833
208.421	0.833	3.592	-3.6632	0.833
208.532	0.832	3.594	-3.6652	0.832
208.643	0.831	3.596	-3.6675	0.831
208.753	0.831	3.597	-3.6686	0.831
208.858	0.83	3.599	-3.6705	0.83
208.967	0.829	3.601	-3.6726	0.829
209.079	0.829	3.604	-3.6749	0.829
209.189	0.828	3.605	-3.6759	0.828
209.293	0.826	3.607	-3.6779	0.826
209.405	0.825	3.608	-3.6799	0.825
209.516	0.823	3.61	-3.6819	0.823
209.62	0.823	3.612	-3.6832	0.823
209.731	0.821	3.614	-3.6851	0.821
209.838	0.82	3.616	-3.6872	0.82
209.95	0.818	3.618	-3.6891	0.818
210.061	0.818	3.619	-3.6901	0.818
210.167	0.816	3.621	-3.6925	0.816
210.281	0.815	3.623	-3.6945	0.815
210.384	0.813	3.625	-3.6966	0.813
210.498	0.812	3.626	-3.6975	0.812
210.603	0.811	3.628	-3.6996	0.811
210.714	0.809	3.631	-3.7019	0.809
210.827	0.807	3.632	-3.7038	0.807
210.931	0.807	3.633	-3.7048	0.807
211.042	0.805	3.635	-3.7068	0.805
211.153	0.803	3.638	-3.7091	0.803
211.261	0.801	3.64	-3.7112	0.801
211.368	0.801	3.641	-3.7122	0.801
211.476	0.799	3.643	-3.7142	0.799
211.591	0.797	3.645	-3.7162	0.797
211.7	0.796	3.647	-3.7185	0.796
211.808	0.795	3.648	-3.7195	0.795
211.914	0.793	3.65	-3.7215	0.793
212.028	0.792	3.652	-3.7234	0.792
212.136	0.79	3.654	-3.7258	0.79
212.244	0.789	3.656	-3.7269	0.789
212.35	0.788	3.657	-3.7288	0.788
212.464	0.786	3.659	-3.7308	0.786
212.574	0.785	3.661	-3.7328	0.785
212.681	0.784	3.662	-3.7338	0.784
212.789	0.782	3.665	-3.7361	0.782
212.9	0.781	3.667	-3.7382	0.781
213.01	0.779	3.669	-3.7401	0.779
213.12	0.778	3.67	-3.7411	0.778
213.225	0.776	3.672	-3.7434	0.776
213.335	0.774	3.674	-3.7455	0.774
213.448	0.772	3.676	-3.7474	0.772
213.558	0.771	3.677	-3.7484	0.771
213.663	0.77	3.679	-3.7505	0.77
213.77	0.768	3.681	-3.7528	0.768
213.884	0.766	3.683	-3.7549	0.766
213.992	0.765	3.684	-3.7558	0.765
214.1	0.763	3.686	-3.7578	0.763
214.207	0.761	3.689	-3.7601	0.761
214.316	0.76	3.691	-3.7621	0.76
214.43	0.758	3.692	-3.7631	0.758
214.536	0.756	3.694	-3.7651	0.756
214.65	0.754	3.696	-3.7671	0.754
214.758	0.753	3.698	-3.7695	0.753
214.866	0.751	3.699	-3.7705	0.751
214.972	0.749	3.701	-3.7725	0.749
215.086	0.747	3.703	-3.7745	0.747
215.196	0.746	3.705	-3.7764	0.746
215.304	0.743	3.706	-3.7777	0.743
[truncated: 786 more rows]
