# Supplementary material for: Research on the Mechanical Properties of EPS Lightweight Soil Mixed with Fly Ash
Source: Polymers (Basel). 2024 Dec 18;16(24):3517. doi: 10.3390/polym16243517 (PMC11678610; doi:10.3390/polym16243517)
Supplement: Supplementary file 1 [file polymers-16-03517-s001.zip › polymers-3283519-supplementary-final/raw data/EPS1%, curing agent content 10%,replace proportion 0%.xls]

## Sheet: Sheet1
试件批号	1
钢号	1
试验日期	2023/12/14
试验人	XDD
试件形状
尺寸(mm)	39.1
So(mm^2)	1200.73
标距倍率
Lo(mm)	80
引伸计标距	50
Lu(mm)
A(%)	/
断面尺寸
Su(mm^2)
Z(%)	/
Fm(kN)	0.73
Rm(MPa)	1
FeH(kN)	1.45
ReH(MPa)	1
FeL(kN)	0.56
ReL(MPa)
Fp(kN)	0.56
Rp(MPa)
Ft(kN)	0.00
Rt(MPa)
E(GPa)	0.01
屈强比	/
强屈比	/
At(%)	/
Agt(%)	16
时间(秒)	力(kN)	变形(mm)	位移(mm)	扩展
0	0	0	-0.0005	0
0.11	0	0	-0.0011	0
0.224	0	0	-0.0016	0
0.328	0	0	-0.0027	0
0.441	0	0	-0.0042	0
0.546	0	0	-0.0063	0
0.657	0	0	-0.0074	0
0.764	0	0	-0.0096	0
0.878	0	0	-0.0123	0
0.983	0.001	0	-0.0157	0.001
1.096	0.001	0.002	-0.0175	0.001
1.204	0.001	0.005	-0.021	0.001
1.31	0.001	0.009	-0.0249	0.001
1.419	0.002	0.013	-0.029	0.002
1.531	0.002	0.015	-0.0311	0.002
1.642	0.002	0.021	-0.0366	0.002
1.75	0.002	0.026	-0.0416	0.002
1.857	0.002	0.031	-0.0469	0.002
1.97	0.002	0.034	-0.0497	0.002
2.077	0.002	0.04	-0.0557	0.002
2.188	0.002	0.045	-0.0609	0.002
2.294	0.002	0.05	-0.0662	0.002
2.408	0.002	0.053	-0.0687	0.002
2.511	0.002	0.059	-0.0746	0.002
2.625	0.002	0.064	-0.0795	0.002
2.73	0.002	0.069	-0.0843	0.002
2.841	0.002	0.071	-0.0868	0.002
2.949	0.002	0.076	-0.0917	0.002
3.062	0.002	0.081	-0.0971	0.002
3.167	0.002	0.086	-0.1017	0.002
3.278	0.003	0.088	-0.104	0.003
3.387	0.003	0.093	-0.1085	0.003
3.499	0.003	0.097	-0.113	0.003
3.604	0.003	0.103	-0.1182	0.003
3.716	0.003	0.105	-0.1205	0.003
3.824	0.003	0.109	-0.1247	0.003
3.935	0.003	0.113	-0.1291	0.003
4.04	0.003	0.118	-0.1339	0.003
4.154	0.003	0.12	-0.136	0.003
4.262	0.003	0.124	-0.1402	0.003
4.37	0.003	0.129	-0.1443	0.003
4.476	0.003	0.133	-0.1483	0.003
4.587	0.003	0.135	-0.1509	0.003
4.7	0.003	0.139	-0.1549	0.003
4.806	0.003	0.143	-0.1587	0.003
4.913	0.003	0.147	-0.1626	0.003
5.027	0.003	0.149	-0.1646	0.003
5.136	0.003	0.153	-0.169	0.003
5.246	0.003	0.157	-0.1727	0.003
5.351	0.003	0.161	-0.1764	0.003
5.459	0.003	0.163	-0.1782	0.003
5.571	0.003	0.166	-0.1819	0.003
5.684	0.003	0.17	-0.1861	0.003
5.788	0.003	0.174	-0.1897	0.003
5.9	0.003	0.176	-0.1915	0.003
6.008	0.003	0.179	-0.1949	0.003
6.117	0.003	0.183	-0.1989	0.003
6.225	0.003	0.187	-0.2025	0.003
6.339	0.003	0.188	-0.2041	0.003
6.446	0.003	0.192	-0.2074	0.003
6.556	0.004	0.196	-0.2114	0.004
6.662	0.004	0.199	-0.2147	0.004
6.771	0.004	0.201	-0.2164	0.004
6.884	0.004	0.204	-0.2195	0.004
6.992	0.004	0.207	-0.2228	0.004
7.097	0.004	0.211	-0.2265	0.004
7.211	0.004	0.212	-0.2282	0.004
7.321	0.004	0.216	-0.2313	0.004
7.431	0.005	0.219	-0.2344	0.005
7.534	0.005	0.222	-0.2375	0.005
7.645	0.005	0.224	-0.2396	0.005
7.757	0.005	0.227	-0.2426	0.005
7.867	0.005	0.23	-0.2457	0.005
7.971	0.005	0.233	-0.2487	0.005
8.083	0.005	0.234	-0.2501	0.005
8.192	0.005	0.238	-0.2536	0.005
8.298	0.005	0.241	-0.2566	0.005
8.409	0.005	0.244	-0.2595	0.005
8.522	0.005	0.245	-0.2609	0.005
8.63	0.005	0.249	-0.2644	0.005
8.738	0.006	0.251	-0.2672	0.006
8.844	0.006	0.254	-0.27	0.006
8.955	0.006	0.256	-0.2715	0.006
9.068	0.006	0.259	-0.2743	0.006
9.174	0.006	0.262	-0.2776	0.006
9.283	0.006	0.265	-0.2804	0.006
9.394	0.006	0.266	-0.2816	0.006
9.504	0.006	0.269	-0.2845	0.006
9.614	0.006	0.271	-0.2872	0.006
9.719	0.006	0.275	-0.2904	0.006
9.83	0.006	0.276	-0.2916	0.006
9.939	0.007	0.279	-0.2944	0.007
10.045	0.007	0.281	-0.297	0.007
10.155	0.007	0.284	-0.3002	0.007
10.267	0.007	0.286	-0.3014	0.007
10.378	0.007	0.288	-0.304	0.007
10.486	0.007	0.291	-0.3067	0.007
10.591	0.007	0.294	-0.3092	0.007
10.706	0.007	0.295	-0.311	0.007
10.814	0.007	0.298	-0.3135	0.007
10.919	0.008	0.3	-0.3161	0.008
11.03	0.008	0.303	-0.3187	0.008
11.137	0.008	0.304	-0.32	0.008
11.249	0.008	0.307	-0.3229	0.008
11.36	0.008	0.31	-0.3254	0.008
11.466	0.008	0.312	-0.3279	0.008
11.58	0.008	0.313	-0.3291	0.008
11.683	0.008	0.316	-0.332	0.008
11.797	0.009	0.319	-0.3346	0.009
11.902	0.009	0.321	-0.3369	0.009
12.013	0.009	0.322	-0.3381	0.009
12.125	0.009	0.325	-0.3406	0.009
12.235	0.009	0.328	-0.3435	0.009
12.34	0.009	0.33	-0.3459	0.009
12.45	0.009	0.331	-0.3471	0.009
12.558	0.009	0.334	-0.3495	0.009
12.671	0.009	0.336	-0.3518	0.009
12.776	0.01	0.339	-0.3545	0.01
12.888	0.01	0.34	-0.3558	0.01
12.996	0.01	0.342	-0.3582	0.01
13.107	0.01	0.345	-0.3607	0.01
13.212	0.01	0.348	-0.3633	0.01
13.326	0.01	0.349	-0.3644	0.01
13.434	0.01	0.351	-0.3668	0.01
13.542	0.01	0.353	-0.3691	0.01
13.649	0.011	0.356	-0.3715	0.011
13.763	0.011	0.357	-0.373	0.011
13.868	0.011	0.36	-0.3753	0.011
13.981	0.011	0.362	-0.3776	0.011
14.086	0.011	0.364	-0.3799	0.011
14.195	0.011	0.365	-0.3811	0.011
14.304	0.011	0.368	-0.3837	0.011
14.414	0.011	0.37	-0.3861	0.011
14.522	0.012	0.373	-0.3883	0.012
14.634	0.012	0.374	-0.3894	0.012
14.746	0.012	0.376	-0.392	0.012
14.856	0.012	0.379	-0.3943	0.012
14.961	0.012	0.381	-0.3965	0.012
15.073	0.012	0.382	-0.3976	0.012
15.181	0.012	0.384	-0.3999	0.012
15.289	0.012	0.387	-0.4026	0.012
15.397	0.012	0.389	-0.4048	0.012
15.51	0.012	0.39	-0.4058	0.012
15.618	0.013	0.392	-0.408	0.013
15.727	0.013	0.395	-0.4107	0.013
15.836	0.013	0.397	-0.4128	0.013
15.948	0.013	0.398	-0.4139	0.013
16.058	0.013	0.4	-0.4162	0.013
16.166	0.013	0.403	-0.4186	0.013
16.271	0.013	0.405	-0.4208	0.013
16.382	0.013	0.406	-0.422	0.013
16.495	0.013	0.408	-0.4241	0.013
16.598	0.013	0.411	-0.4264	0.013
16.709	0.014	0.413	-0.4289	0.014
16.82	0.014	0.414	-0.43	0.014
16.928	0.014	0.416	-0.4321	0.014
17.04	0.014	0.419	-0.4343	0.014
17.146	0.014	0.421	-0.4364	0.014
17.256	0.014	0.422	-0.4379	0.014
17.367	0.014	0.424	-0.4401	0.014
17.475	0.015	0.427	-0.4423	0.015
17.583	0.015	0.429	-0.4443	0.015
17.695	0.015	0.43	-0.4453	0.015
17.803	0.015	0.432	-0.4479	0.015
17.911	0.015	0.434	-0.45	0.015
18.019	0.015	0.436	-0.4522	0.015
18.132	0.015	0.438	-0.4532	0.015
18.242	0.015	0.44	-0.4557	0.015
18.348	0.015	0.442	-0.4579	0.015
18.454	0.015	0.444	-0.46	0.015
18.568	0.016	0.445	-0.461	0.016
18.679	0.016	0.447	-0.4631	0.016
18.782	0.016	0.45	-0.4657	0.016
18.893	0.016	0.452	-0.4678	0.016
19.005	0.016	0.453	-0.4688	0.016
19.113	0.016	0.455	-0.4709	0.016
19.219	0.016	0.458	-0.4734	0.016
19.328	0.016	0.46	-0.4755	0.016
19.44	0.016	0.461	-0.4765	0.016
19.551	0.016	0.463	-0.4786	0.016
19.657	0.016	0.465	-0.4807	0.016
19.765	0.017	0.467	-0.4831	0.017
19.879	0.017	0.468	-0.4842	0.017
19.987	0.017	0.471	-0.4863	0.017
20.097	0.017	0.473	-0.4883	0.017
20.203	0.017	0.475	-0.4904	0.017
20.315	0.017	0.476	-0.4918	0.017
20.425	0.017	0.478	-0.4939	0.017
20.533	0.017	0.48	-0.4959	0.017
20.638	0.017	0.482	-0.4981	0.017
20.752	0.017	0.483	-0.4991	0.017
20.862	0.017	0.486	-0.5015	0.017
20.967	0.017	0.488	-0.5036	0.017
21.075	0.017	0.49	-0.5056	0.017
21.186	0.017	0.491	-0.5067	0.017
21.294	0.017	0.493	-0.5091	0.017
21.403	0.018	0.495	-0.5112	0.018
21.513	0.018	0.498	-0.5133	0.018
21.625	0.018	0.499	-0.5143	0.018
21.733	0.018	0.501	-0.5164	0.018
21.855	0.018	0.503	-0.5187	0.018
21.969	0.018	0.505	-0.5207	0.018
22.074	0.018	0.507	-0.5229	0.018
22.188	0.018	0.508	-0.524	0.018
22.298	0.018	0.511	-0.5263	0.018
22.403	0.018	0.513	-0.5283	0.018
22.512	0.018	0.515	-0.5304	0.018
22.623	0.019	0.516	-0.5314	0.019
22.734	0.019	0.518	-0.5335	0.019
22.844	0.019	0.52	-0.5359	0.019
22.949	0.019	0.522	-0.5379	0.019
23.059	0.019	0.523	-0.539	0.019
23.168	0.019	0.525	-0.541	0.019
23.281	0.019	0.527	-0.543	0.019
23.384	0.019	0.53	-0.5454	0.019
23.496	0.019	0.531	-0.5464	0.019
23.607	0.019	0.533	-0.5485	0.019
23.711	0.019	0.535	-0.5505	0.019
23.822	0.019	0.537	-0.5528	0.019
23.936	0.019	0.538	-0.5539	0.019
24.043	0.019	0.54	-0.5559	0.019
24.151	0.019	0.542	-0.558	0.019
24.257	0.019	0.544	-0.56	0.019
24.371	0.019	0.546	-0.5614	0.019
24.481	0.019	0.548	-0.5634	0.019
24.588	0.019	0.55	-0.5655	0.019
24.694	0.019	0.552	-0.5675	0.019
24.805	0.019	0.553	-0.5685	0.019
24.918	0.019	0.555	-0.5709	0.019
25.023	0.019	0.557	-0.5729	0.019
25.131	0.019	0.559	-0.5749	0.019
25.242	0.019	0.56	-0.576	0.019
25.35	0.019	0.563	-0.5784	0.019
25.459	0.019	0.565	-0.5804	0.019
25.571	0.02	0.567	-0.5823	0.02
25.68	0.02	0.568	-0.5833	0.02
25.791	0.02	0.57	-0.5854	0.02
25.899	0.02	0.572	-0.5878	0.02
26.004	0.02	0.574	-0.5898	0.02
26.114	0.02	0.575	-0.5908	0.02
26.223	0.02	0.577	-0.5929	0.02
26.334	0.02	0.579	-0.5949	0.02
26.441	0.02	0.582	-0.5972	0.02
26.552	0.02	0.583	-0.5982	0.02
26.665	0.02	0.585	-0.6003	0.02
26.772	0.02	0.587	-0.6023	0.02
26.878	0.02	0.589	-0.6046	0.02
26.989	0.02	0.59	-0.6056	0.02
27.102	0.02	0.592	-0.6076	0.02
27.212	0.02	0.594	-0.6097	0.02
27.317	0.02	0.596	-0.612	0.02
27.427	0.02	0.597	-0.613	0.02
27.536	0.02	0.599	-0.615	0.02
27.642	0.02	0.601	-0.6171	0.02
27.753	0.02	0.603	-0.6191	0.02
27.866	0.02	0.605	-0.6205	0.02
27.974	0.02	0.607	-0.6225	0.02
28.082	0.02	0.609	-0.6245	0.02
28.19	0.02	0.611	-0.6265	0.02
28.297	0.02	0.612	-0.6276	0.02
28.409	0.02	0.614	-0.6298	0.02
28.52	0.02	0.616	-0.6319	0.02
28.626	0.02	0.618	-0.6339	0.02
28.74	0.02	0.619	-0.6349	0.02
28.848	0.02	0.621	-0.6368	0.02
28.956	0.02	0.624	-0.6393	0.02
29.064	0.02	0.626	-0.6413	0.02
29.173	0.02	0.627	-0.6423	0.02
29.286	0.02	0.629	-0.6443	0.02
29.389	0.02	0.631	-0.6466	0.02
29.5	0.02	0.633	-0.6486	0.02
29.611	0.02	0.634	-0.6496	0.02
29.722	0.02	0.636	-0.6516	0.02
29.832	0.021	0.638	-0.6536	0.021
29.937	0.021	0.64	-0.656	0.021
30.049	0.021	0.641	-0.6571	0.021
30.157	0.021	0.643	-0.659	0.021
30.265	0.021	0.645	-0.6612	0.021
30.373	0.021	0.648	-0.6633	0.021
30.487	0.021	0.649	-0.6643	0.021
30.591	0.021	0.651	-0.6664	0.021
30.702	0.021	0.653	-0.6684	0.021
30.81	0.021	0.655	-0.6704	0.021
30.924	0.021	0.656	-0.6714	0.021
31.027	0.021	0.658	-0.6738	0.021
31.139	0.021	0.66	-0.6758	0.021
31.248	0.021	0.662	-0.6779	0.021
31.359	0.021	0.663	-0.6788	0.021
31.47	0.022	0.665	-0.6811	0.022
31.573	0.022	0.667	-0.6831	0.022
31.684	0.022	0.669	-0.6851	0.022
31.795	0.022	0.67	-0.6861	0.022
31.906	0.022	0.673	-0.6885	0.022
32.016	0.022	0.675	-0.6905	0.022
32.12	0.022	0.677	-0.6925	0.022
32.232	0.022	0.678	-0.6935	0.022
32.34	0.022	0.68	-0.6955	0.022
32.447	0.023	0.682	-0.6978	0.023
32.558	0.023	0.684	-0.6998	0.023
32.665	0.023	0.685	-0.7008	0.023
32.779	0.023	0.687	-0.7028	0.023
32.888	0.023	0.689	-0.7048	0.023
32.995	0.023	0.691	-0.7072	0.023
33.108	0.023	0.692	-0.7082	0.023
33.217	0.023	0.694	-0.7102	0.023
33.325	0.023	0.696	-0.7122	0.023
33.433	0.024	0.699	-0.7145	0.024
33.543	0.024	0.7	-0.7155	0.024
33.654	0.024	0.702	-0.7175	0.024
33.764	0.024	0.704	-0.7195	0.024
33.867	0.024	0.706	-0.7215	0.024
33.981	0.024	0.707	-0.7229	0.024
34.089	0.024	0.709	-0.7249	0.024
34.2	0.025	0.711	-0.7269	0.025
34.305	0.025	0.713	-0.7289	0.025
34.417	0.025	0.714	-0.7299	0.025
34.526	0.025	0.717	-0.7322	0.025
34.634	0.025	0.719	-0.7343	0.025
34.742	0.025	0.721	-0.7362	0.025
34.856	0.026	0.722	-0.7372	0.026
34.962	0.026	0.724	-0.7392	0.026
35.073	0.026	0.726	-0.7416	0.026
35.178	0.026	0.728	-0.7436	0.026
35.292	0.026	0.729	-0.7446	0.026
35.402	0.026	0.731	-0.7466	0.026
35.508	0.026	0.733	-0.749	0.026
35.614	0.026	0.735	-0.751	0.026
35.728	0.027	0.736	-0.752	0.027
35.838	0.027	0.738	-0.7539	0.027
35.948	0.027	0.74	-0.7559	0.027
36.053	0.027	0.743	-0.7583	0.027
36.164	0.027	0.744	-0.7593	0.027
36.272	0.027	0.746	-0.7612	0.027
36.385	0.027	0.748	-0.7632	0.027
36.49	0.027	0.75	-0.7656	0.027
36.6	0.027	0.751	-0.7666	0.027
36.71	0.027	0.753	-0.7686	0.027
36.818	0.027	0.755	-0.7706	0.027
36.927	0.027	0.757	-0.7727	0.027
37.034	0.027	0.758	-0.774	0.027
37.148	0.027	0.76	-0.776	0.027
37.257	0.027	0.762	-0.7779	0.027
37.363	0.027	0.764	-0.7799	0.027
37.477	0.027	0.765	-0.781	0.027
37.58	0.027	0.768	-0.7834	0.027
37.694	0.027	0.77	-0.7853	0.027
37.799	0.027	0.772	-0.7873	0.027
37.908	0.028	0.773	-0.7883	0.028
38.017	0.028	0.775	-0.7906	0.028
38.131	0.028	0.777	-0.7926	0.028
38.235	0.028	0.779	-0.7946	0.028
38.349	0.028	0.78	-0.7956	0.028
38.457	0.028	0.782	-0.7976	0.028
38.568	0.028	0.784	-0.8	0.028
38.673	0.029	0.786	-0.802	0.029
38.785	0.029	0.787	-0.803	0.029
38.893	0.029	0.789	-0.805	0.029
39.003	0.029	0.792	-0.8073	0.029
39.111	0.029	0.794	-0.8093	0.029
39.218	0.029	0.795	-0.8103	0.029
39.332	0.029	0.797	-0.8123	0.029
39.44	0.029	0.799	-0.8142	0.029
39.545	0.029	0.801	-0.8166	0.029
39.656	0.029	0.802	-0.8176	0.029
39.764	0.029	0.804	-0.8196	0.029
39.875	0.029	0.806	-0.8217	0.029
39.982	0.03	0.808	-0.8237	0.03
40.096	0.03	0.809	-0.825	0.03
40.206	0.03	0.811	-0.827	0.03
40.316	0.03	0.813	-0.8289	0.03
40.421	0.03	0.815	-0.8309	0.03
40.532	0.03	0.816	-0.8319	0.03
40.64	0.03	0.819	-0.8343	0.03
40.753	0.03	0.821	-0.8363	0.03
40.859	0.03	0.823	-0.8383	0.03
40.968	0.03	0.824	-0.8393	0.03
41.079	0.031	0.826	-0.8417	0.031
41.183	0.031	0.828	-0.8437	0.031
41.295	0.031	0.83	-0.8456	0.031
41.402	0.031	0.831	-0.8466	0.031
41.511	0.031	0.833	-0.8489	0.031
41.624	0.031	0.835	-0.8509	0.031
41.729	0.031	0.837	-0.8529	0.031
41.839	0.031	0.838	-0.8539	0.031
41.952	0.032	0.84	-0.8559	0.032
42.059	0.032	0.842	-0.858	0.032
42.168	0.032	0.845	-0.8603	0.032
42.281	0.032	0.846	-0.8613	0.032
42.391	0.032	0.848	-0.8633	0.032
42.496	0.032	0.85	-0.8653	0.032
42.603	0.032	0.852	-0.8676	0.032
42.716	0.032	0.853	-0.8686	0.032
42.826	0.032	0.855	-0.8706	0.032
42.936	0.033	0.857	-0.8726	0.033
43.042	0.033	0.859	-0.875	0.033
43.153	0.033	0.86	-0.876	0.033
43.261	0.033	0.862	-0.878	0.033
43.368	0.033	0.864	-0.88	0.033
43.476	0.033	0.866	-0.8819	0.033
43.591	0.033	0.868	-0.8832	0.033
43.7	0.033	0.87	-0.8853	0.033
43.808	0.033	0.872	-0.8872	0.033
43.913	0.033	0.874	-0.8893	0.033
44.028	0.033	0.875	-0.8903	0.033
44.136	0.033	0.877	-0.8926	0.033
44.243	0.034	0.879	-0.8946	0.034
44.35	0.034	0.881	-0.8966	0.034
44.464	0.034	0.882	-0.8976	0.034
44.574	0.034	0.884	-0.8996	0.034
44.68	0.034	0.886	-0.9019	0.034
44.787	0.034	0.888	-0.9039	0.034
44.898	0.034	0.889	-0.9049	0.034
45.006	0.034	0.891	-0.9069	0.034
45.12	0.034	0.894	-0.9093	0.034
45.225	0.034	0.895	-0.9112	0.034
45.336	0.034	0.897	-0.9123	0.034
45.447	0.034	0.898	-0.9142	0.034
45.557	0.034	0.901	-0.9163	0.034
45.66	0.035	0.903	-0.9186	0.035
45.773	0.035	0.904	-0.9196	0.035
45.884	0.035	0.906	-0.9216	0.035
45.992	0.035	0.908	-0.9236	0.035
46.099	0.035	0.91	-0.9259	0.035
46.206	0.035	0.911	-0.9269	0.035
46.316	0.035	0.913	-0.929	0.035
46.427	0.035	0.915	-0.9308	0.035
46.536	0.035	0.917	-0.9329	0.035
46.643	0.035	0.919	-0.9343	0.035
46.752	0.035	0.92	-0.9362	0.035
46.866	0.035	0.923	-0.9383	0.035
46.971	0.035	0.924	-0.9402	0.035
47.08	0.035	0.925	-0.9412	0.035
47.189	0.035	0.928	-0.9435	0.035
47.299	0.035	0.93	-0.9456	0.035
47.409	0.035	0.932	-0.9475	0.035
47.52	0.035	0.933	-0.9485	0.035
47.631	0.035	0.935	-0.9509	0.035
47.741	0.036	0.937	-0.9529	0.036
47.846	0.036	0.939	-0.9549	0.036
47.958	0.036	0.94	-0.9558	0.036
48.066	0.036	0.942	-0.9579	0.036
48.174	0.036	0.945	-0.9602	0.036
48.282	0.036	0.947	-0.9622	0.036
48.395	0.036	0.948	-0.9632	0.036
48.503	0.036	0.95	-0.9652	0.036
48.611	0.036	0.952	-0.9672	0.036
48.72	0.036	0.954	-0.9695	0.036
48.833	0.036	0.955	-0.9706	0.036
48.936	0.036	0.957	-0.9725	0.036
49.05	0.036	0.959	-0.9745	0.036
49.155	0.036	0.961	-0.9765	0.036
49.266	0.036	0.962	-0.9778	0.036
49.378	0.036	0.964	-0.9798	0.036
49.488	0.036	0.966	-0.9818	0.036
49.593	0.036	0.968	-0.9838	0.036
49.704	0.036	0.969	-0.9852	0.036
49.815	0.036	0.971	-0.9872	0.036
49.925	0.036	0.973	-0.9892	0.036
50.03	0.036	0.975	-0.9912	0.036
50.137	0.037	0.977	-0.9926	0.037
50.251	0.037	0.979	-0.9945	0.037
50.358	0.037	0.981	-0.9965	0.037
50.467	0.037	0.983	-0.9985	0.037
50.574	0.037	0.984	-0.9995	0.037
50.689	0.037	0.986	-1.0018	0.037
50.796	0.037	0.988	-1.0038	0.037
50.905	0.037	0.99	-1.0058	0.037
51.012	0.037	0.991	-1.0068	0.037
51.127	0.037	0.993	-1.0088	0.037
51.235	0.037	0.995	-1.0112	0.037
51.34	0.037	0.997	-1.0132	0.037
51.453	0.037	0.999	-1.0143	0.037
51.563	0.037	1	-1.0162	0.037
51.673	0.037	1.002	-1.0182	0.037
51.841	0.038	1.005	-1.0205	0.038
51.954	0.038	1.007	-1.0228	0.038
52.057	0.038	1.009	-1.0248	0.038
52.166	0.038	1.011	-1.0268	0.038
52.28	0.038	1.012	-1.0278	0.038
52.388	0.038	1.014	-1.0301	0.038
52.494	0.038	1.016	-1.0321	0.038
52.605	0.038	1.018	-1.0341	0.038
52.717	0.038	1.019	-1.0351	0.038
52.824	0.038	1.021	-1.0371	0.038
52.935	0.038	1.024	-1.0395	0.038
53.04	0.039	1.026	-1.0415	0.039
53.154	0.039	1.027	-1.0425	0.039
53.262	0.039	1.029	-1.0445	0.039
53.37	0.039	1.031	-1.0468	0.039
53.479	0.039	1.033	-1.0488	0.039
53.586	0.039	1.034	-1.0498	0.039
53.695	0.039	1.036	-1.0518	0.039
53.809	0.039	1.038	-1.0541	0.039
53.914	0.039	1.04	-1.0562	0.039
54.025	0.039	1.041	-1.0571	0.039
54.133	0.039	1.043	-1.0591	0.039
54.247	0.04	1.045	-1.0611	0.04
54.352	0.04	1.048	-1.0635	0.04
54.462	0.04	1.049	-1.0645	0.04
54.571	0.04	1.051	-1.0665	0.04
54.684	0.04	1.053	-1.0685	0.04
54.787	0.04	1.055	-1.0705	0.04
54.899	0.04	1.056	-1.0715	0.04
55.01	0.04	1.058	-1.0738	0.04
55.118	0.04	1.06	-1.0757	0.04
55.224	0.04	1.062	-1.0777	0.04
55.338	0.041	1.063	-1.0787	0.041
55.442	0.041	1.065	-1.0811	0.041
55.556	0.041	1.067	-1.0831	0.041
55.662	0.041	1.069	-1.0851	0.041
55.776	0.041	1.07	-1.0861	0.041
55.879	0.041	1.073	-1.0884	0.041
55.99	0.041	1.075	-1.0904	0.041
56.099	0.041	1.077	-1.0924	0.041
56.209	0.041	1.078	-1.0934	0.041
56.316	0.041	1.08	-1.0954	0.041
56.43	0.041	1.082	-1.0978	0.041
56.536	0.041	1.084	-1.0997	0.041
56.647	0.042	1.085	-1.1008	0.042
56.755	0.042	1.087	-1.1028	0.042
56.867	0.042	1.089	-1.1047	0.042
56.972	0.042	1.091	-1.1071	0.042
57.084	0.042	1.092	-1.1081	0.042
57.192	0.042	1.094	-1.1101	0.042
57.298	0.042	1.096	-1.1121	0.042
57.409	0.042	1.099	-1.1144	0.042
57.522	0.042	1.1	-1.1154	0.042
57.63	0.042	1.102	-1.1174	0.042
57.738	0.042	1.104	-1.1194	0.042
57.846	0.042	1.106	-1.1218	0.042
57.959	0.042	1.107	-1.1228	0.042
58.069	0.042	1.109	-1.1248	0.042
58.174	0.042	1.111	-1.1267	0.042
58.281	0.042	1.113	-1.1287	0.042
58.395	0.042	1.114	-1.13	0.042
58.505	0.042	1.116	-1.132	0.042
58.615	0.042	1.118	-1.134	0.042
58.72	0.042	1.12	-1.1361	0.042
58.827	0.043	1.121	-1.1371	0.043
58.939	0.043	1.124	-1.1394	0.043
59.052	0.043	1.126	-1.1414	0.043
59.158	0.043	1.128	-1.1434	0.043
59.269	0.043	1.129	-1.1444	0.043
59.376	0.043	1.131	-1.1464	0.043
59.482	0.043	1.133	-1.1487	0.043
59.591	0.043	1.135	-1.1507	0.043
59.701	0.043	1.136	-1.1517	0.043
59.81	0.043	1.138	-1.1537	0.043
59.921	0.043	1.14	-1.1557	0.043
60.03	0.043	1.142	-1.158	0.043
60.203	0.043	1.144	-1.1601	0.043
60.314	0.043	1.146	-1.1621	0.043
60.422	0.043	1.149	-1.1643	0.043
60.527	0.044	1.151	-1.1663	0.044
60.637	0.044	1.152	-1.1673	0.044
60.746	0.044	1.154	-1.1693	0.044
60.855	0.044	1.156	-1.1713	0.044
60.964	0.044	1.158	-1.1736	0.044
61.075	0.044	1.159	-1.1747	0.044
61.188	0.044	1.161	-1.1767	0.044
61.294	0.044	1.163	-1.1787	0.044
61.403	0.044	1.165	-1.1807	0.044
61.514	0.044	1.166	-1.182	0.044
61.624	0.044	1.168	-1.1839	0.044
61.734	0.044	1.17	-1.1859	0.044
61.839	0.044	1.172	-1.188	0.044
61.949	0.044	1.173	-1.1889	0.044
62.061	0.044	1.176	-1.1913	0.044
62.171	0.045	1.178	-1.1933	0.045
62.278	0.045	1.18	-1.1953	0.045
62.387	0.045	1.181	-1.1963	0.045
62.498	0.045	1.183	-1.1987	0.045
62.605	0.045	1.185	-1.2007	0.045
62.713	0.045	1.187	-1.2027	0.045
62.827	0.045	1.188	-1.2036	0.045
62.933	0.045	1.19	-1.2057	0.045
63.041	0.045	1.192	-1.208	0.045
63.15	0.045	1.194	-1.2099	0.045
63.257	0.045	1.195	-1.211	0.045
63.366	0.046	1.197	-1.2129	0.046
63.48	0.046	1.2	-1.2154	0.046
63.585	0.046	1.202	-1.2173	0.046
63.696	0.046	1.203	-1.2184	0.046
63.809	0.046	1.205	-1.2203	0.046
63.918	0.046	1.207	-1.2223	0.046
64.023	0.046	1.209	-1.2246	0.046
64.134	0.046	1.21	-1.2256	0.046
64.245	0.046	1.212	-1.2276	0.046
64.355	0.046	1.214	-1.2296	0.046
64.46	0.047	1.216	-1.232	0.047
64.568	0.047	1.217	-1.233	0.047
64.682	0.047	1.219	-1.2349	0.047
64.79	0.047	1.221	-1.237	0.047
64.895	0.047	1.223	-1.239	0.047
65.01	0.047	1.224	-1.2399	0.047
65.118	0.047	1.227	-1.2422	0.047
65.226	0.047	1.229	-1.2443	0.047
65.332	0.047	1.231	-1.2463	0.047
65.441	0.047	1.232	-1.2472	0.047
65.55	0.047	1.234	-1.2496	0.047
65.662	0.047	1.236	-1.2516	0.047
65.771	0.047	1.238	-1.2536	0.047
65.882	0.047	1.239	-1.2546	0.047
65.993	0.047	1.241	-1.2567	0.047
66.096	0.047	1.243	-1.2589	0.047
66.207	0.047	1.245	-1.2609	0.047
66.318	0.047	1.246	-1.2619	0.047
66.429	0.047	1.248	-1.2639	0.047
66.539	0.047	1.25	-1.2662	0.047
66.643	0.047	1.252	-1.2682	0.047
66.755	0.047	1.253	-1.2692	0.047
66.866	0.047	1.256	-1.2713	0.047
66.973	0.048	1.257	-1.2732	0.048
67.081	0.048	1.26	-1.2756	0.048
67.188	0.048	1.261	-1.2766	0.048
67.302	0.048	1.263	-1.2786	0.048
67.409	0.048	1.265	-1.2806	0.048
67.518	0.048	1.267	-1.2829	0.048
67.63	0.048	1.268	-1.2839	0.048
67.74	0.048	1.27	-1.2859	0.048
67.848	0.048	1.272	-1.2879	0.048
67.953	0.048	1.274	-1.2899	0.048
68.064	0.049	1.275	-1.2909	0.049
68.178	0.049	1.277	-1.2932	0.049
68.281	0.049	1.279	-1.2952	0.049
68.39	0.049	1.282	-1.2973	0.049
68.502	0.049	1.282	-1.2982	0.049
68.614	0.049	1.285	-1.3005	0.049
68.718	0.049	1.287	-1.3025	0.049
68.829	0.05	1.289	-1.3045	0.05
68.941	0.05	1.29	-1.3055	0.05
69.049	0.05	1.292	-1.3078	0.05
69.157	0.05	1.294	-1.3099	0.05
69.265	0.05	1.296	-1.3119	0.05
69.379	0.05	1.297	-1.3129	0.05
69.487	0.05	1.299	-1.315	0.05
69.595	0.051	1.302	-1.3172	0.051
69.703	0.051	1.304	-1.3192	0.051
69.81	0.051	1.305	-1.3202	0.051
69.919	0.051	1.306	-1.3221	0.051
70.031	0.051	1.309	-1.3242	0.051
70.14	0.051	1.311	-1.3266	0.051
70.251	0.052	1.312	-1.3276	0.052
70.356	0.052	1.314	-1.3296	0.052
70.466	0.052	1.316	-1.3315	0.052
70.574	0.052	1.318	-1.3338	0.052
70.686	0.052	1.319	-1.3348	0.052
70.798	0.052	1.321	-1.3368	0.052
70.908	0.052	1.323	-1.3388	0.052
71.011	0.052	1.325	-1.3408	0.052
71.123	0.053	1.326	-1.3422	0.053
71.234	0.053	1.328	-1.3442	0.053
71.342	0.053	1.33	-1.3462	0.053
71.448	0.053	1.332	-1.3481	0.053
71.562	0.053	1.333	-1.3492	0.053
71.666	0.053	1.336	-1.3515	0.053
71.78	0.053	1.338	-1.3535	0.053
71.886	0.053	1.34	-1.3555	0.053
72	0.053	1.341	-1.3565	0.053
72.103	0.054	1.343	-1.3588	0.054
72.217	0.054	1.345	-1.3608	0.054
72.322	0.054	1.347	-1.3628	0.054
72.434	0.054	1.348	-1.3638	0.054
72.54	0.054	1.35	-1.3658	0.054
72.654	0.054	1.352	-1.3682	0.054
72.76	0.054	1.354	-1.3702	0.054
72.871	0.054	1.355	-1.3712	0.054
72.982	0.054	1.357	-1.3732	0.054
73.086	0.054	1.36	-1.3755	0.054
73.197	0.054	1.362	-1.3774	0.054
73.308	0.054	1.363	-1.3785	0.054
73.416	0.055	1.365	-1.3805	0.055
73.529	0.055	1.367	-1.3825	0.055
73.635	0.055	1.369	-1.3848	0.055
73.744	0.055	1.37	-1.3859	0.055
73.855	0.055	1.372	-1.3879	0.055
73.963	0.055	1.374	-1.3898	0.055
74.071	0.055	1.376	-1.3921	0.055
74.178	0.055	1.377	-1.3931	0.055
74.287	0.055	1.379	-1.3951	0.055
74.401	0.055	1.381	-1.3971	0.055
74.505	0.056	1.383	-1.3991	0.056
74.616	0.056	1.385	-1.4004	0.056
74.729	0.056	1.387	-1.4025	0.056
74.837	0.056	1.389	-1.4044	0.056
74.942	0.056	1.391	-1.4065	0.056
75.051	0.056	1.392	-1.4075	0.056
75.165	0.056	1.394	-1.4098	0.056
75.275	0.056	1.396	-1.4117	0.056
75.38	0.057	1.398	-1.4138	0.057
75.491	0.057	1.399	-1.4147	0.057
75.6	0.057	1.401	-1.4167	0.057
75.706	0.057	1.403	-1.4191	0.057
75.819	0.057	1.405	-1.4211	0.057
75.928	0.057	1.406	-1.4221	0.057
76.039	0.057	1.408	-1.4241	0.057
76.143	0.057	1.411	-1.4265	0.057
76.254	0.057	1.413	-1.4285	0.057
76.368	0.057	1.414	-1.4294	0.057
76.475	0.058	1.416	-1.4314	0.058
76.583	0.058	1.418	-1.4334	0.058
76.689	0.058	1.42	-1.4358	0.058
76.804	0.058	1.421	-1.4367	0.058
76.914	0.058	1.423	-1.4387	0.058
77.019	0.058	1.425	-1.4407	0.058
77.126	0.058	1.427	-1.4427	0.058
77.237	0.058	1.428	-1.4441	0.058
77.35	0.058	1.43	-1.4461	0.058
77.455	0.058	1.432	-1.4481	0.058
77.563	0.058	1.434	-1.4502	0.058
77.674	0.058	1.435	-1.4512	0.058
77.784	0.058	1.438	-1.4534	0.058
77.89	0.059	1.44	-1.4554	0.059
78.001	0.059	1.442	-1.4573	0.059
78.111	0.059	1.443	-1.4584	0.059
78.222	0.059	1.445	-1.4607	0.059
78.33	0.059	1.447	-1.4627	0.059
78.438	0.059	1.449	-1.4647	0.059
78.552	0.059	1.45	-1.4657	0.059
78.655	0.059	1.452	-1.468	0.059
78.764	0.059	1.454	-1.47	0.059
78.873	0.059	1.456	-1.472	0.059
78.987	0.059	1.457	-1.473	0.059
79.096	0.059	1.459	-1.475	0.059
79.203	0.059	1.462	-1.4774	0.059
79.312	0.059	1.464	-1.4794	0.059
79.423	0.06	1.465	-1.4804	0.06
79.533	0.06	1.467	-1.4824	0.06
79.643	0.06	1.469	-1.4844	0.06
79.748	0.06	1.471	-1.4867	0.06
79.858	0.06	1.472	-1.4877	0.06
79.97	0.06	1.474	-1.4897	0.06
80.08	0.06	1.476	-1.4917	0.06
80.183	0.06	1.478	-1.4937	0.06
80.298	0.06	1.479	-1.495	0.06
80.406	0.06	1.481	-1.4971	0.06
80.514	0.06	1.483	-1.499	0.06
80.621	0.06	1.485	-1.501	0.06
80.735	0.061	1.487	-1.5024	0.061
80.842	0.061	1.489	-1.5044	0.061
80.95	0.061	1.491	-1.5064	0.061
81.059	0.061	1.493	-1.5084	0.061
81.171	0.061	1.494	-1.5094	0.061
81.281	0.061	1.496	-1.5117	0.061
81.389	0.061	1.498	-1.5136	0.061
81.494	0.061	1.5	-1.5157	0.061
81.605	0.061	1.501	-1.5167	0.061
81.718	0.061	1.503	-1.519	0.061
81.827	0.061	1.505	-1.521	0.061
81.932	0.061	1.507	-1.523	0.061
82.041	0.061	1.508	-1.5241	0.061
82.149	0.061	1.51	-1.526	0.061
82.258	0.062	1.513	-1.5283	0.062
82.369	0.062	1.515	-1.5302	0.062
82.481	0.062	1.516	-1.5313	0.062
82.589	0.062	1.518	-1.5332	0.062
82.697	0.062	1.52	-1.5353	0.062
82.805	0.062	1.522	-1.5376	0.062
82.919	0.062	1.523	-1.5387	0.062
83.027	0.062	1.525	-1.5406	0.062
83.135	0.062	1.527	-1.5427	0.062
83.241	0.062	1.529	-1.545	0.062
83.355	0.062	1.53	-1.5459	0.062
83.465	0.062	1.532	-1.5479	0.062
83.571	0.062	1.534	-1.55	0.062
83.68	0.063	1.537	-1.5523	0.063
83.791	0.063	1.538	-1.5533	0.063
83.901	0.063	1.54	-1.5553	0.063
84.011	0.063	1.542	-1.5573	0.063
84.116	0.063	1.544	-1.5593	0.063
84.226	0.063	1.545	-1.5603	0.063
84.338	0.063	1.547	-1.5626	0.063
84.448	0.063	1.549	-1.5646	0.063
84.551	0.063	1.551	-1.5666	0.063
84.66	0.063	1.552	-1.5676	0.063
84.774	0.063	1.554	-1.5699	0.063
84.882	0.063	1.556	-1.572	0.063
84.99	0.063	1.558	-1.5739	0.063
85.103	0.063	1.559	-1.5749	0.063
85.209	0.063	1.561	-1.5769	0.063
85.32	0.063	1.564	-1.5793	0.063
85.426	0.063	1.566	-1.5813	0.063
85.54	0.063	1.567	-1.5823	0.063
85.648	0.063	1.569	-1.5843	0.063
85.757	0.063	1.571	-1.5866	0.063
85.863	0.063	1.573	-1.5886	0.063
85.974	0.063	1.574	-1.5896	0.063
86.087	0.063	1.576	-1.5916	0.063
86.19	0.063	1.578	-1.5935	0.063
86.301	0.063	1.58	-1.596	0.063
86.412	0.063	1.581	-1.597	0.063
86.523	0.063	1.583	-1.5989	0.063
86.633	0.063	1.585	-1.601	0.063
86.738	0.064	1.588	-1.6033	0.064
86.85	0.064	1.589	-1.6042	0.064
86.957	0.064	1.591	-1.6062	0.064
87.068	0.064	1.593	-1.6082	0.064
87.173	0.064	1.595	-1.6102	0.064
87.287	0.064	1.596	-1.6112	0.064
87.395	0.064	1.598	-1.6137	0.064
87.503	0.064	1.6	-1.6156	0.064
87.612	0.065	1.602	-1.6176	0.065
87.719	0.065	1.603	-1.6186	0.065
87.828	0.065	1.605	-1.6209	0.065
87.942	0.065	1.607	-1.6228	0.065
88.047	0.065	1.609	-1.6249	0.065
88.16	0.065	1.61	-1.6258	0.065
88.271	0.065	1.612	-1.6279	0.065
88.374	0.066	1.614	-1.6302	0.066
88.485	0.066	1.616	-1.6322	0.066
88.596	0.066	1.617	-1.6332	0.066
88.704	0.066	1.619	-1.6352	0.066
88.817	0.066	1.622	-1.6376	0.066
88.92	0.066	1.624	-1.6395	0.066
89.032	0.066	1.625	-1.6405	0.066
89.143	0.067	1.627	-1.6425	0.067
89.249	0.067	1.629	-1.6445	0.067
89.357	0.067	1.631	-1.6469	0.067
89.471	0.067	1.632	-1.6479	0.067
89.579	0.067	1.634	-1.6498	0.067
89.687	0.067	1.636	-1.6519	0.067
89.796	0.068	1.639	-1.6543	0.068
89.903	0.068	1.639	-1.6552	0.068
90.012	0.068	1.641	-1.6572	0.068
90.126	0.068	1.643	-1.6592	0.068
90.231	0.068	1.645	-1.6612	0.068
90.342	0.069	1.646	-1.6622	0.069
90.455	0.069	1.649	-1.6645	0.069
90.558	0.069	1.651	-1.6665	0.069
90.667	0.069	1.653	-1.6686	0.069
90.778	0.069	1.654	-1.6695	0.069
90.89	0.069	1.656	-1.6719	0.069
91	0.07	1.658	-1.6739	0.07
91.105	0.07	1.66	-1.6759	0.07
91.218	0.07	1.661	-1.6768	0.07
91.325	0.07	1.663	-1.6789	0.07
91.431	0.07	1.666	-1.6812	0.07
91.542	0.07	1.667	-1.6831	0.07
91.651	0.071	1.669	-1.6842	0.071
91.762	0.071	1.671	-1.6862	0.071
91.873	0.071	1.673	-1.6885	0.071
91.977	0.071	1.675	-1.6905	0.071
92.088	0.071	1.676	-1.6915	0.071
92.201	0.071	1.678	-1.6935	0.071
92.308	0.071	1.68	-1.6956	0.071
92.414	0.071	1.682	-1.6978	0.071
92.528	0.071	1.683	-1.6988	0.071
92.635	0.071	1.685	-1.7008	0.071
92.747	0.072	1.687	-1.7028	0.072
92.852	0.072	1.689	-1.7051	0.072
92.96	0.072	1.69	-1.7061	0.072
93.072	0.072	1.692	-1.7082	0.072
93.185	0.072	1.694	-1.7101	0.072
93.291	0.072	1.697	-1.7125	0.072
93.402	0.072	1.698	-1.7135	0.072
93.51	0.073	1.7	-1.7155	0.073
93.618	0.073	1.702	-1.7175	0.073
93.727	0.073	1.704	-1.7194	0.073
93.834	0.073	1.705	-1.7204	0.073
93.943	0.073	1.707	-1.7228	0.073
94.057	0.074	1.709	-1.7248	0.074
94.162	0.074	1.711	-1.7268	0.074
94.276	0.074	1.712	-1.7277	0.074
94.38	0.074	1.714	-1.7301	0.074
94.491	0.074	1.716	-1.7321	0.074
94.6	0.074	1.718	-1.7342	0.074
94.711	0.075	1.719	-1.7351	0.075
94.821	0.075	1.721	-1.7372	0.075
94.931	0.075	1.724	-1.7395	0.075
95.035	0.075	1.726	-1.7414	0.075
95.146	0.075	1.727	-1.7425	0.075
95.258	0.075	1.729	-1.7444	0.075
95.368	0.076	1.731	-1.7464	0.076
95.473	0.076	1.733	-1.7488	0.076
95.585	0.076	1.734	-1.7498	0.076
95.694	0.076	1.736	-1.7518	0.076
95.799	0.076	1.738	-1.7538	0.076
95.91	0.077	1.74	-1.756	0.077
96.023	0.077	1.741	-1.7571	0.077
96.131	0.077	1.743	-1.759	0.077
96.239	0.077	1.745	-1.761	0.077
96.346	0.077	1.747	-1.7631	0.077
96.46	0.077	1.749	-1.7645	0.077
96.57	0.077	1.751	-1.7665	0.077
96.675	0.078	1.753	-1.7684	0.078
96.782	0.078	1.755	-1.7704	0.078
96.893	0.078	1.756	-1.7714	0.078
97.006	0.078	1.758	-1.7737	0.078
97.115	0.078	1.76	-1.7757	0.078
97.219	0.078	1.762	-1.7777	0.078
97.33	0.078	1.763	-1.7787	0.078
97.44	0.079	1.765	-1.7807	0.079
97.546	0.079	1.767	-1.7831	0.079
97.657	0.079	1.769	-1.7851	0.079
97.769	0.079	1.77	-1.786	0.079
97.877	0.079	1.772	-1.7881	0.079
97.983	0.079	1.775	-1.7904	0.079
98.092	0.08	1.777	-1.7924	0.08
98.202	0.08	1.778	-1.7934	0.08
98.311	0.08	1.78	-1.7954	0.08
98.423	0.08	1.782	-1.7973	0.08
98.529	0.08	1.784	-1.7997	0.08
98.643	0.08	1.785	-1.8007	0.08
98.747	0.08	1.787	-1.8027	0.08
98.861	0.081	1.789	-1.8048	0.081
98.966	0.081	1.791	-1.8071	0.081
99.078	0.081	1.792	-1.8081	0.081
99.184	0.081	1.794	-1.8101	0.081
99.294	0.081	1.796	-1.8121	0.081
99.405	0.081	1.799	-1.8144	0.081
99.516	0.082	1.8	-1.8153	0.082
99.624	0.082	1.802	-1.8174	0.082
99.73	0.082	1.804	-1.8193	0.082
99.841	0.082	1.806	-1.8213	0.082
99.953	0.082	1.807	-1.8224	0.082
100.058	0.082	1.809	-1.8247	0.082
100.169	0.083	1.811	-1.8267	0.083
100.276	0.083	1.813	-1.8286	0.083
100.386	0.083	1.814	-1.8297	0.083
100.498	0.083	1.816	-1.832	0.083
100.606	0.083	1.818	-1.834	0.083
100.715	0.083	1.82	-1.836	0.083
100.827	0.084	1.821	-1.837	0.084
100.937	0.084	1.823	-1.8389	0.084
101.045	0.084	1.826	-1.8413	0.084
101.15	0.084	1.828	-1.8434	0.084
101.261	0.084	1.829	-1.8443	0.084
101.374	0.084	1.831	-1.8463	0.084
101.478	0.085	1.833	-1.8486	0.085
101.589	0.085	1.835	-1.8506	0.085
101.7	0.085	1.836	-1.8516	0.085
101.808	0.085	1.838	-1.8536	0.085
101.914	0.085	1.84	-1.8557	0.085
102.023	0.086	1.842	-1.858	0.086
102.136	0.086	1.843	-1.859	0.086
102.247	0.086	1.845	-1.861	0.086
102.355	0.086	1.847	-1.863	0.086
102.46	0.087	1.849	-1.865	0.087
102.574	0.087	1.851	-1.8664	0.087
102.682	0.087	1.853	-1.8683	0.087
102.79	0.087	1.855	-1.8703	0.087
102.897	0.088	1.857	-1.8723	0.088
103.011	0.088	1.858	-1.8733	0.088
103.121	0.088	1.86	-1.8756	0.088
103.226	0.088	1.862	-1.8776	0.088
103.335	0.089	1.864	-1.8796	0.089
103.444	0.089	1.865	-1.8807	0.089
103.553	0.089	1.867	-1.883	0.089
103.663	0.089	1.869	-1.885	0.089
103.771	0.089	1.871	-1.887	0.089
103.885	0.09	1.872	-1.888	0.09
103.993	0.09	1.874	-1.89	0.09
104.099	0.09	1.877	-1.8923	0.09
104.21	0.09	1.879	-1.8942	0.09
104.321	0.091	1.88	-1.8952	0.091
104.429	0.091	1.882	-1.8972	0.091
104.541	0.091	1.884	-1.8996	0.091
104.646	0.091	1.886	-1.9016	0.091
104.754	0.091	1.887	-1.9026	0.091
104.866	0.092	1.889	-1.9046	0.092
104.977	0.092	1.891	-1.9066	0.092
105.082	0.092	1.893	-1.9089	0.092
105.196	0.092	1.894	-1.9099	0.092
105.304	0.093	1.896	-1.9119	0.093
105.412	0.093	1.898	-1.914	0.093
105.521	0.093	1.901	-1.9163	0.093
105.628	0.093	1.902	-1.9173	0.093
105.737	0.093	1.904	-1.9193	0.093
105.846	0.094	1.906	-1.9213	0.094
105.955	0.094	1.908	-1.9233	0.094
106.069	0.094	1.909	-1.9246	0.094
106.18	0.094	1.911	-1.9266	0.094
106.289	0.095	1.913	-1.9286	0.095
106.394	0.095	1.915	-1.9305	0.095
106.505	0.095	1.916	-1.9316	0.095
106.613	0.095	1.918	-1.9339	0.095
106.726	0.095	1.92	-1.936	0.095
106.832	0.096	1.922	-1.9379	0.096
106.941	0.096	1.923	-1.9389	0.096
107.052	0.096	1.926	-1.9413	0.096
107.156	0.096	1.928	-1.9433	0.096
107.267	0.097	1.93	-1.9453	0.097
107.381	0.097	1.931	-1.9463	0.097
107.484	0.097	1.933	-1.9482	0.097
107.596	0.097	1.935	-1.9505	0.097
107.702	0.098	1.937	-1.9526	0.098
107.818	0.098	1.938	-1.9536	0.098
107.921	0.098	1.94	-1.9555	0.098
108.032	0.099	1.942	-1.9576	0.099
108.141	0.099	1.944	-1.9599	0.099
108.253	0.099	1.945	-1.9609	0.099
108.363	0.099	1.947	-1.9629	0.099
108.473	0.1	1.949	-1.9649	0.1
108.576	0.1	1.952	-1.9672	0.1
108.687	0.1	1.953	-1.9683	0.1
108.799	0.1	1.955	-1.9702	0.1
108.909	0.101	1.957	-1.9722	0.101
109.014	0.101	1.959	-1.9742	0.101
109.126	0.101	1.96	-1.9755	0.101
109.234	0.101	1.962	-1.9776	0.101
109.343	0.102	1.964	-1.9796	0.102
109.451	0.102	1.966	-1.9816	0.102
109.565	0.102	1.967	-1.9826	0.102
109.668	0.102	1.969	-1.9849	0.102
109.782	0.103	1.971	-1.9869	0.103
109.888	0.103	1.973	-1.9889	0.103
110.001	0.103	1.974	-1.9898	0.103
110.111	0.103	1.976	-1.9922	0.103
110.217	0.104	1.978	-1.9942	0.104
110.323	0.104	1.98	-1.9962	0.104
110.434	0.104	1.981	-1.9972	0.104
110.542	0.104	1.983	-1.9992	0.104
110.656	0.105	1.986	-2.0015	0.105
110.761	0.105	1.988	-2.0035	0.105
110.871	0.105	1.989	-2.0044	0.105
110.981	0.105	1.991	-2.0065	0.105
111.087	0.106	1.993	-2.0088	0.106
111.198	0.106	1.995	-2.0108	0.106
111.311	0.106	1.996	-2.0119	0.106
111.419	0.107	1.998	-2.0138	0.107
111.527	0.107	2	-2.0158	0.107
111.633	0.107	2.002	-2.0181	0.107
111.809	0.107	2.004	-2.0202	0.107
111.917	0.108	2.006	-2.0222	0.108
112.024	0.108	2.008	-2.0242	0.108
112.136	0.108	2.011	-2.0265	0.108
112.245	0.108	2.012	-2.0275	0.108
112.356	0.109	2.014	-2.0295	0.109
112.464	0.109	2.016	-2.0315	0.109
112.57	0.109	2.018	-2.0335	0.109
112.684	0.109	2.019	-2.0349	0.109
112.792	0.11	2.021	-2.0369	0.11
112.9	0.11	2.023	-2.0388	0.11
113.006	0.111	2.025	-2.0409	0.111
113.117	0.111	2.026	-2.0421	0.111
113.23	0.111	2.028	-2.0441	0.111
113.338	0.111	2.03	-2.0461	0.111
113.443	0.112	2.032	-2.0481	0.112
113.554	0.112	2.034	-2.0492	0.112
113.661	0.112	2.036	-2.0515	0.112
113.776	0.112	2.038	-2.0535	0.112
113.881	0.113	2.04	-2.0555	0.113
113.992	0.113	2.041	-2.0564	0.113
114.101	0.113	2.043	-2.0584	0.113
114.207	0.114	2.045	-2.0608	0.114
114.316	0.114	2.047	-2.0628	0.114
114.431	0.114	2.048	-2.0637	0.114
114.539	0.114	2.05	-2.0658	0.114
114.647	0.115	2.052	-2.0681	0.115
114.755	0.115	2.054	-2.0701	0.115
114.862	0.115	2.055	-2.0711	0.115
114.972	0.116	2.057	-2.0731	0.116
115.083	0.116	2.059	-2.0752	0.116
115.192	0.116	2.062	-2.0775	0.116
115.304	0.117	2.063	-2.0784	0.117
115.413	0.117	2.065	-2.0804	0.117
115.521	0.117	2.067	-2.0824	0.117
115.629	0.118	2.069	-2.0847	0.118
115.74	0.118	2.07	-2.0858	0.118
115.85	0.118	2.072	-2.0878	0.118
115.96	0.118	2.074	-2.0898	0.118
116.066	0.119	2.076	-2.0917	0.119
116.177	0.119	2.077	-2.0932	0.119
116.283	0.119	2.079	-2.0951	0.119
116.392	0.12	2.081	-2.0971	0.12
116.5	0.12	2.083	-2.0991	0.12
116.615	0.12	2.084	-2.1001	0.12
116.724	0.121	2.087	-2.1024	0.121
116.832	0.121	2.089	-2.1044	0.121
116.937	0.121	2.091	-2.1064	0.121
117.052	0.122	2.092	-2.1074	0.122
117.16	0.122	2.094	-2.1094	0.122
117.268	0.122	2.096	-2.1117	0.122
117.376	0.123	2.098	-2.1137	0.123
117.483	0.123	2.099	-2.1147	0.123
117.592	0.123	2.101	-2.1168	0.123
117.704	0.123	2.103	-2.119	0.123
117.813	0.124	2.105	-2.121	0.124
117.922	0.124	2.106	-2.122	0.124
118.035	0.124	2.108	-2.1241	0.124
118.138	0.124	2.11	-2.126	0.124
118.249	0.125	2.113	-2.1284	0.125
118.357	0.125	2.114	-2.1294	0.125
118.469	0.125	2.116	-2.1315	0.125
118.575	0.126	2.118	-2.1335	0.126
118.684	0.126	2.12	-2.1354	0.126
118.793	0.126	2.121	-2.1367	0.126
118.907	0.127	2.123	-2.1386	0.127
119.015	0.127	2.125	-2.1407	0.127
119.123	0.127	2.127	-2.1427	0.127
119.23	0.128	2.128	-2.1441	0.128
119.342	0.128	2.13	-2.1461	0.128
119.453	0.128	2.132	-2.148	0.128
119.559	0.129	2.134	-2.15	0.129
119.668	0.129	2.135	-2.151	0.129
119.781	0.13	2.138	-2.1534	0.13
119.888	0.13	2.14	-2.1553	0.13
119.997	0.131	2.142	-2.1573	0.131
120.108	0.131	2.143	-2.1584	0.131
120.279	0.131	2.146	-2.1613	0.131
120.387	0.132	2.148	-2.1633	0.132
120.498	0.132	2.15	-2.1653	0.132
120.603	0.133	2.152	-2.1673	0.133
120.718	0.133	2.153	-2.1687	0.133
120.826	0.133	2.155	-2.1707	0.133
120.934	0.134	2.157	-2.1727	0.134
121.043	0.134	2.159	-2.1747	0.134
121.155	0.134	2.16	-2.1757	0.134
121.265	0.135	2.162	-2.178	0.135
121.371	0.135	2.164	-2.18	0.135
121.479	0.136	2.166	-2.182	0.136
121.59	0.136	2.167	-2.1829	0.136
121.696	0.136	2.17	-2.1853	0.136
121.806	0.137	2.172	-2.1873	0.137
121.914	0.137	2.174	-2.1893	0.137
122.028	0.137	2.175	-2.1903	0.137
122.135	0.138	2.177	-2.1924	0.138
122.248	0.138	2.179	-2.1947	0.138
122.353	0.139	2.181	-2.1967	0.139
122.463	0.139	2.182	-2.1977	0.139
122.574	0.139	2.184	-2.1997	0.139
122.682	0.139	2.186	-2.202	0.139
122.788	0.14	2.188	-2.204	0.14
122.899	0.14	2.189	-2.205	0.14
123.01	0.14	2.191	-2.207	0.14
123.12	0.141	2.194	-2.2093	0.141
123.226	0.141	2.196	-2.2114	0.141
123.34	0.141	2.197	-2.2124	0.141
123.443	0.142	2.199	-2.2143	0.142
123.557	0.142	2.201	-2.2163	0.142
123.662	0.143	2.203	-2.2186	0.143
123.774	0.143	2.204	-2.2196	0.143
123.88	0.143	2.206	-2.2216	0.143
123.994	0.144	2.208	-2.2236	0.144
124.098	0.144	2.21	-2.2256	0.144
124.212	0.144	2.211	-2.227	0.144
124.32	0.145	2.213	-2.229	0.145
124.432	0.145	2.215	-2.231	0.145
124.537	0.145	2.217	-2.2329	0.145
124.649	0.146	2.218	-2.234	0.146
124.757	0.146	2.221	-2.2362	0.146
124.865	0.147	2.223	-2.2382	0.147
124.973	0.147	2.225	-2.2403	0.147
125.087	0.147	2.226	-2.2412	0.147
125.193	0.148	2.228	-2.2436	0.148
125.304	0.148	2.23	-2.2456	0.148
125.409	0.148	2.232	-2.2476	0.148
125.523	0.149	2.233	-2.2485	0.149
125.633	0.149	2.235	-2.2507	0.149
125.741	0.15	2.237	-2.253	0.15
125.846	0.15	2.239	-2.2549	0.15
125.958	0.15	2.24	-2.2559	0.15
126.068	0.151	2.242	-2.2579	0.151
126.178	0.151	2.244	-2.2599	0.151
126.283	0.152	2.247	-2.2622	0.152
126.394	0.152	2.248	-2.2632	0.152
126.505	0.152	2.25	-2.2653	0.152
126.615	0.153	2.252	-2.2674	0.153
126.72	0.153	2.254	-2.2696	0.153
126.832	0.153	2.255	-2.2706	0.153
126.94	0.154	2.257	-2.2726	0.154
127.046	0.154	2.259	-2.2746	0.154
127.158	0.155	2.261	-2.2768	0.155
127.265	0.155	2.262	-2.2779	0.155
127.374	0.155	2.264	-2.2799	0.155
127.488	0.156	2.266	-2.2819	0.156
127.594	0.156	2.268	-2.2839	0.156
127.708	0.156	2.269	-2.2849	0.156
127.816	0.157	2.271	-2.2872	0.157
127.924	0.157	2.273	-2.2892	0.157
128.029	0.158	2.276	-2.2913	0.158
128.143	0.158	2.276	-2.2922	0.158
128.252	0.158	2.279	-2.2946	0.158
128.362	0.159	2.281	-2.2965	0.159
128.468	0.159	2.283	-2.2985	0.159
128.579	0.159	2.284	-2.2995	0.159
128.687	0.16	2.286	-2.3016	0.16
128.795	0.16	2.288	-2.3039	0.16
128.903	0.161	2.29	-2.3059	0.161
129.017	0.161	2.291	-2.3069	0.161
129.125	0.161	2.293	-2.3089	0.161
129.233	0.162	2.296	-2.3112	0.162
129.341	0.162	2.298	-2.3132	0.162
129.455	0.162	2.299	-2.3142	0.162
129.561	0.163	2.301	-2.3162	0.163
129.672	0.163	2.303	-2.3185	0.163
129.778	0.164	2.305	-2.3206	0.164
129.892	0.164	2.306	-2.3216	0.164
129.999	0.164	2.308	-2.3236	0.164
130.107	0.165	2.31	-2.3256	0.165
130.213	0.165	2.312	-2.3275	0.165
130.324	0.166	2.313	-2.3289	0.166
130.437	0.166	2.315	-2.3308	0.166
130.541	0.167	2.317	-2.3328	0.167
130.652	0.167	2.319	-2.3348	0.167
130.763	0.167	2.321	-2.3362	0.167
130.871	0.168	2.322	-2.3382	0.168
130.977	0.168	2.324	-2.3402	0.168
131.088	0.168	2.326	-2.3421	0.168
131.196	0.169	2.327	-2.3432	0.169
131.31	0.169	2.33	-2.3456	0.169
131.418	0.169	2.332	-2.3475	0.169
131.523	0.17	2.334	-2.3496	0.17
131.633	0.17	2.335	-2.3505	0.17
131.742	0.171	2.337	-2.3528	0.171
131.855	0.171	2.339	-2.3548	0.171
131.961	0.171	2.341	-2.3568	0.171
132.069	0.172	2.342	-2.3577	0.172
132.185	0.172	2.344	-2.3598	0.172
132.29	0.172	2.346	-2.3622	0.172
132.399	0.173	2.348	-2.3642	0.173
132.506	0.173	2.349	-2.3652	0.173
132.615	0.173	2.351	-2.3672	0.173
132.73	0.174	2.353	-2.3692	0.174
132.835	0.174	2.356	-2.3715	0.174
132.947	0.174	2.357	-2.3724	0.174
133.055	0.175	2.359	-2.3745	0.175
133.161	0.175	2.361	-2.3765	0.175
133.271	0.176	2.363	-2.3788	0.176
133.383	0.176	2.364	-2.3798	0.176
133.49	0.176	2.366	-2.3818	0.176
133.598	0.177	2.368	-2.3838	0.177
133.709	0.177	2.37	-2.3857	0.177
133.823	0.177	2.371	-2.3871	0.177
133.929	0.178	2.373	-2.3891	0.178
134.037	0.178	2.375	-2.3911	0.178
134.146	0.179	2.377	-2.3931	0.179
134.259	0.179	2.378	-2.3941	0.179
134.362	0.179	2.381	-2.3965	0.179
134.476	0.18	2.383	-2.3985	0.18
134.581	0.18	2.385	-2.4004	0.18
134.692	0.18	2.386	-2.4015	0.18
134.805	0.181	2.388	-2.4038	0.181
134.909	0.181	2.39	-2.4058	0.181
135.02	0.181	2.392	-2.4078	0.181
135.131	0.182	2.393	-2.4088	0.182
135.238	0.182	2.395	-2.4107	0.182
135.351	0.182	2.397	-2.4131	0.182
135.456	0.183	2.399	-2.4151	0.183
135.567	0.183	2.4	-2.4161	0.183
135.678	0.183	2.402	-2.4181	0.183
135.788	0.184	2.404	-2.4201	0.184
135.891	0.184	2.407	-2.4225	0.184
136	0.184	2.408	-2.4235	0.184
136.114	0.185	2.41	-2.4254	0.185
136.222	0.185	2.412	-2.4275	0.185
136.328	0.185	2.414	-2.4298	0.185
136.442	0.186	2.415	-2.4307	0.186
136.549	0.186	2.417	-2.4327	0.186
136.658	0.186	2.419	-2.4347	0.186
136.767	0.186	2.421	-2.4371	0.186
136.874	0.187	2.422	-2.4381	0.187
136.988	0.187	2.424	-2.44	0.187
137.095	0.187	2.426	-2.4421	0.187
137.204	0.188	2.428	-2.4441	0.188
137.314	0.188	2.429	-2.4451	0.188
137.42	0.188	2.432	-2.4474	0.188
137.53	0.188	2.434	-2.4494	0.188
137.639	0.189	2.436	-2.4513	0.189
137.75	0.189	2.437	-2.4524	0.189
137.862	0.189	2.439	-2.4547	0.189
137.972	0.19	2.441	-2.4567	0.19
138.076	0.19	2.443	-2.4588	0.19
138.189	0.19	2.444	-2.4598	0.19
138.294	0.191	2.446	-2.4618	0.191
138.408	0.191	2.448	-2.464	0.191
138.513	0.191	2.45	-2.466	0.191
138.627	0.192	2.451	-2.467	0.192
138.735	0.192	2.453	-2.469	0.192
138.843	0.192	2.455	-2.471	0.192
138.952	0.193	2.458	-2.4733	0.193
139.059	0.193	2.459	-2.4744	0.193
139.168	0.194	2.461	-2.4764	0.194
139.282	0.194	2.463	-2.4784	0.194
139.386	0.195	2.465	-2.4807	0.195
139.5	0.195	2.466	-2.4817	0.195
139.605	0.195	2.468	-2.4837	0.195
139.719	0.196	2.47	-2.4857	0.196
139.824	0.196	2.472	-2.4877	0.196
139.935	0.196	2.473	-2.489	0.196
140.045	0.197	2.475	-2.491	0.197
140.151	0.198	2.477	-2.493	0.198
140.262	0.198	2.479	-2.495	0.198
140.372	0.198	2.48	-2.496	0.198
140.483	0.199	2.483	-2.4984	0.199
140.591	0.199	2.485	-2.5004	0.199
140.697	0.2	2.487	-2.5024	0.2
140.811	0.2	2.488	-2.5034	0.2
140.919	0.201	2.49	-2.5056	0.201
141.027	0.201	2.492	-2.5076	0.201
141.134	0.202	2.494	-2.5097	0.202
141.248	0.203	2.495	-2.5107	0.203
141.357	0.203	2.497	-2.5127	0.203
141.465	0.203	2.499	-2.5151	0.203
141.57	0.204	2.501	-2.517	0.204
141.682	0.204	2.502	-2.518	0.204
141.795	0.205	2.504	-2.52	0.205
141.898	0.205	2.507	-2.5223	0.205
142.008	0.206	2.509	-2.5243	0.206
142.119	0.206	2.51	-2.5253	0.206
142.228	0.207	2.512	-2.5273	0.207
142.341	0.207	2.514	-2.5293	0.207
142.447	0.208	2.516	-2.5317	0.208
142.556	0.208	2.517	-2.5326	0.208
142.665	0.209	2.519	-2.5347	0.209
142.771	0.209	2.521	-2.5367	0.209
142.882	0.21	2.523	-2.539	0.21
142.991	0.21	2.524	-2.5399	0.21
143.102	0.211	2.526	-2.5419	0.211
143.213	0.211	2.528	-2.544	0.211
143.319	0.211	2.53	-2.546	0.211
143.432	0.212	2.531	-2.5469	0.212
143.542	0.213	2.534	-2.5492	0.213
143.647	0.213	2.536	-2.5513	0.213
143.754	0.213	2.538	-2.5533	0.213
143.868	0.214	2.539	-2.5543	0.214
143.978	0.215	2.541	-2.5567	0.215
144.082	0.215	2.543	-2.5587	0.215
144.193	0.216	2.545	-2.5607	0.216
144.304	0.216	2.546	-2.5616	0.216
144.412	0.217	2.548	-2.5636	0.217
144.525	0.217	2.55	-2.566	0.217
144.631	0.218	2.552	-2.568	0.218
144.741	0.218	2.553	-2.569	0.218
144.849	0.219	2.555	-2.571	0.219
144.955	0.219	2.558	-2.5733	0.219
145.067	0.22	2.56	-2.5753	0.22
145.174	0.221	2.561	-2.5763	0.221
145.283	0.221	2.563	-2.5784	0.221
145.392	0.222	2.565	-2.5806	0.222
145.501	0.222	2.567	-2.5826	0.222
145.616	0.223	2.568	-2.5836	0.223
145.725	0.224	2.57	-2.5856	0.224
145.833	0.224	2.572	-2.5876	0.224
145.938	0.225	2.574	-2.5896	0.225
146.051	0.225	2.575	-2.591	0.225
146.161	0.226	2.577	-2.5929	0.226
146.271	0.226	2.579	-2.595	0.226
146.376	0.227	2.581	-2.597	0.227
146.486	0.228	2.582	-2.5979	0.228
146.598	0.228	2.585	-2.6002	0.228
146.703	0.228	2.587	-2.6022	0.228
146.815	0.229	2.589	-2.6042	0.229
146.924	0.23	2.59	-2.6052	0.23
147.035	0.23	2.592	-2.6076	0.23
147.142	0.231	2.594	-2.6096	0.231
147.25	0.231	2.596	-2.6116	0.231
147.364	0.232	2.597	-2.6126	0.232
147.47	0.233	2.599	-2.6146	0.233
147.578	0.233	2.601	-2.6169	0.233
147.687	0.234	2.603	-2.6188	0.234
147.796	0.234	2.604	-2.6199	0.234
147.909	0.235	2.606	-2.622	0.235
148.017	0.235	2.608	-2.6242	0.235
148.122	0.236	2.61	-2.6262	0.236
148.233	0.236	2.611	-2.6272	0.236
148.346	0.237	2.613	-2.6292	0.237
148.455	0.237	2.616	-2.6313	0.237
148.56	0.238	2.618	-2.6336	0.238
148.67	0.238	2.619	-2.6346	0.238
148.78	0.238	2.621	-2.6366	0.238
148.886	0.239	2.623	-2.6386	0.239
148.997	0.239	2.625	-2.6409	0.239
149.109	0.24	2.626	-2.6419	0.24
149.217	0.24	2.628	-2.6439	0.24
149.323	0.24	2.63	-2.6458	0.24
149.434	0.24	2.632	-2.6479	0.24
149.547	0.241	2.634	-2.6493	0.241
149.655	0.241	2.635	-2.6512	0.241
149.762	0.241	2.637	-2.6532	0.241
149.871	0.242	2.64	-2.6553	0.242
149.978	0.242	2.64	-2.6562	0.242
150.087	0.242	2.643	-2.6585	0.242
150.2	0.242	2.645	-2.6605	0.242
150.308	0.243	2.647	-2.6625	0.243
150.419	0.243	2.648	-2.6635	0.243
150.529	0.243	2.65	-2.6655	0.243
150.639	0.243	2.652	-2.6679	0.243
150.744	0.243	2.654	-2.6699	0.243
150.856	0.243	2.655	-2.6709	0.243
150.964	0.243	2.657	-2.6728	0.243
151.07	0.243	2.659	-2.6751	0.243
151.179	0.243	2.661	-2.6771	0.243
151.294	0.243	2.662	-2.6781	0.243
151.402	0.242	2.664	-2.6801	0.242
151.51	0.242	2.667	-2.6822	0.242
151.618	0.24	2.669	-2.6845	0.24
151.731	0.239	2.67	-2.6855	0.239
151.837	0.236	2.672	-2.6875	0.236
151.948	0.234	2.674	-2.6896	0.234
152.054	0.23	2.676	-2.6918	0.23
152.168	0.222	2.677	-2.6928	0.222
152.271	0.21	2.679	-2.6948	0.21
152.385	0.203	2.681	-2.6968	0.203
152.49	0.186	2.683	-2.6987	0.186
152.601	0.172	2.684	-2.7001	0.172
152.714	0.162	2.686	-2.7022	0.162
152.818	0.157	2.688	-2.7042	0.157
152.929	0.151	2.69	-2.7061	0.151
153.04	0.149	2.692	-2.7075	0.149
153.148	0.147	2.694	-2.7096	0.147
153.255	0.146	2.696	-2.7115	0.146
153.363	0.145	2.698	-2.7135	0.145
153.478	0.144	2.699	-2.7145	0.144
153.585	0.144	2.701	-2.7168	0.144
153.693	0.143	2.703	-2.7188	0.143
153.8	0.143	2.705	-2.7208	0.143
153.914	0.142	2.706	-2.7218	0.142
154.022	0.142	2.708	-2.7237	0.142
154.13	0.142	2.71	-2.7261	0.142
154.237	0.142	2.712	-2.7282	0.142
154.351	0.142	2.713	-2.7291	0.142
154.461	0.141	2.715	-2.7312	0.141
154.567	0.141	2.718	-2.7334	0.141
154.675	0.141	2.72	-2.7354	0.141
154.786	0.141	2.721	-2.7364	0.141
154.892	0.141	2.723	-2.7384	0.141
155.002	0.141	2.725	-2.7405	0.141
155.11	0.141	2.727	-2.7428	0.141
155.224	0.141	2.728	-2.7438	0.141
155.332	0.141	2.73	-2.7458	0.141
155.438	0.141	2.732	-2.7478	0.141
155.548	0.141	2.734	-2.7501	0.141
155.661	0.141	2.735	-2.7511	0.141
155.769	0.141	2.737	-2.7531	0.141
155.878	0.141	2.739	-2.7551	0.141
155.986	0.141	2.741	-2.7571	0.141
156.1	0.141	2.742	-2.7581	0.141
156.206	0.141	2.745	-2.7605	0.141
156.317	0.141	2.747	-2.7625	0.141
156.423	0.141	2.749	-2.7644	0.141
156.537	0.141	2.75	-2.7654	0.141
156.645	0.141	2.752	-2.7678	0.141
156.753	0.141	2.754	-2.7697	0.141
156.861	0.141	2.756	-2.7717	0.141
156.972	0.142	2.757	-2.7727	0.142
157.082	0.142	2.759	-2.7747	0.142
157.187	0.142	2.761	-2.777	0.142
157.295	0.142	2.763	-2.7791	0.142
157.409	0.142	2.764	-2.7801	0.142
157.517	0.142	2.766	-2.7821	0.142
157.628	0.142	2.769	-2.7844	0.142
157.732	0.143	2.771	-2.7865	0.143
157.844	0.143	2.772	-2.7874	0.143
157.954	0.143	2.774	-2.7894	0.143
158.062	0.143	2.776	-2.7914	0.143
158.17	0.143	2.778	-2.7937	0.143
158.284	0.143	2.779	-2.7947	0.143
158.392	0.144	2.781	-2.7967	0.144
158.5	0.144	2.783	-2.7988	0.144
158.608	0.144	2.785	-2.8011	0.144
158.715	0.144	2.786	-2.802	0.144
158.824	0.145	2.788	-2.8041	0.145
158.938	0.145	2.79	-2.8061	0.145
159.043	0.145	2.792	-2.8081	0.145
159.154	0.146	2.793	-2.8091	0.146
159.266	0.146	2.796	-2.8114	0.146
159.376	0.146	2.798	-2.8133	0.146
159.481	0.146	2.8	-2.8154	0.146
159.588	0.147	2.801	-2.8164	0.147
159.7	0.147	2.803	-2.8187	0.147
159.813	0.147	2.805	-2.8207	0.147
159.916	0.147	2.807	-2.8227	0.147
160.028	0.148	2.808	-2.8237	0.148
160.139	0.148	2.81	-2.826	0.148
160.247	0.148	2.812	-2.828	0.148
160.355	0.149	2.814	-2.83	0.149
160.462	0.149	2.815	-2.831	0.149
160.576	0.149	2.817	-2.8329	0.149
160.685	0.15	2.82	-2.8353	0.15
160.792	0.15	2.822	-2.8373	0.15
160.899	0.15	2.823	-2.8384	0.15
161.008	0.151	2.825	-2.8404	0.151
161.122	0.151	2.827	-2.8427	0.151
161.227	0.151	2.829	-2.8447	0.151
161.338	0.152	2.83	-2.8457	0.152
161.451	0.152	2.832	-2.8476	0.152
161.554	0.152	2.834	-2.8497	0.152
161.663	0.153	2.836	-2.852	0.153
161.774	0.153	2.837	-2.853	0.153
161.886	0.153	2.839	-2.855	0.153
161.996	0.154	2.841	-2.857	0.154
162.101	0.154	2.843	-2.859	0.154
162.213	0.154	2.845	-2.8603	0.154
162.322	0.154	2.847	-2.8624	0.154
162.43	0.155	2.849	-2.8644	0.155
162.538	0.155	2.851	-2.8664	0.155
162.651	0.155	2.852	-2.8674	0.155
162.759	0.155	2.854	-2.8697	0.155
162.867	0.156	2.856	-2.8716	0.156
162.973	0.156	2.858	-2.8736	0.156
163.084	0.156	2.859	-2.8746	0.156
163.197	0.156	2.861	-2.877	0.156
163.303	0.157	2.863	-2.879	0.157
163.412	0.157	2.865	-2.881	0.157
163.523	0.157	2.866	-2.882	0.157
163.633	0.158	2.868	-2.884	0.158
163.743	0.158	2.871	-2.8863	0.158
163.848	0.158	2.873	-2.8882	0.158
163.959	0.159	2.874	-2.8893	0.159
164.068	0.159	2.876	-2.8912	0.159
164.181	0.159	2.878	-2.8937	0.159
164.285	0.159	2.88	-2.8956	0.159
164.397	0.159	2.881	-2.8967	0.159
164.505	0.16	2.883	-2.8986	0.16
164.611	0.16	2.885	-2.9006	0.16
164.723	0.16	2.887	-2.9029	0.16
164.835	0.16	2.888	-2.9039	0.16
164.943	0.16	2.89	-2.9059	0.16
165.053	0.16	2.892	-2.9079	0.16
165.159	0.161	2.895	-2.9103	0.161
165.267	0.161	2.896	-2.9113	0.161
165.376	0.161	2.898	-2.9133	0.161
165.487	0.161	2.9	-2.9153	0.161
165.596	0.162	2.902	-2.9173	0.162
165.706	0.162	2.903	-2.9183	0.162
165.812	0.162	2.905	-2.9206	0.162
165.927	0.162	2.907	-2.9226	0.162
166.033	0.162	2.909	-2.9246	0.162
166.144	0.163	2.91	-2.9255	0.163
166.252	0.163	2.912	-2.9279	0.163
166.358	0.163	2.914	-2.9299	0.163
166.469	0.163	2.916	-2.932	0.163
166.58	0.164	2.917	-2.9329	0.164
166.686	0.164	2.919	-2.9349	0.164
166.801	0.164	2.922	-2.9373	0.164
166.906	0.164	2.924	-2.9393	0.164
167.016	0.164	2.925	-2.9403	0.164
167.127	0.165	2.927	-2.9423	0.165
167.235	0.165	2.929	-2.9446	0.165
167.341	0.165	2.931	-2.9465	0.165
167.451	0.165	2.932	-2.9476	0.165
167.562	0.166	2.934	-2.9495	0.166
167.673	0.166	2.936	-2.9516	0.166
167.778	0.166	2.938	-2.9539	0.166
167.892	0.167	2.939	-2.955	0.167
167.997	0.167	2.941	-2.9569	0.167
168.108	0.167	2.943	-2.9589	0.167
168.217	0.167	2.946	-2.9612	0.167
168.327	0.168	2.947	-2.9622	0.168
168.438	0.168	2.949	-2.9642	0.168
168.548	0.168	2.951	-2.9662	0.168
168.653	0.169	2.953	-2.9682	0.169
168.763	0.169	2.954	-2.9692	0.169
168.875	0.169	2.956	-2.9715	0.169
168.985	0.17	2.958	-2.9736	0.17
169.09	0.17	2.96	-2.9757	0.17
169.202	0.17	2.961	-2.9766	0.17
169.31	0.171	2.963	-2.9788	0.171
169.418	0.171	2.965	-2.9809	0.171
169.526	0.172	2.967	-2.9828	0.172
169.64	0.172	2.968	-2.9838	0.172
169.746	0.172	2.97	-2.9862	0.172
169.855	0.173	2.972	-2.9882	0.173
169.964	0.173	2.974	-2.9902	0.173
170.076	0.174	2.975	-2.9912	0.174
170.186	0.174	2.977	-2.9932	0.174
170.294	0.174	2.98	-2.9956	0.174
170.401	0.175	2.982	-2.9975	0.175
170.512	0.175	2.983	-2.9985	0.175
170.622	0.175	2.985	-3.0005	0.175
170.732	0.176	2.987	-3.0025	0.176
170.837	0.176	2.989	-3.0049	0.176
170.948	0.177	2.99	-3.0058	0.177
171.057	0.177	2.992	-3.0079	0.177
171.163	0.177	2.994	-3.0098	0.177
171.274	0.178	2.996	-3.0122	0.178
171.381	0.178	2.997	-3.0132	0.178
171.495	0.178	2.999	-3.0152	0.178
171.603	0.179	3.001	-3.0172	0.179
171.711	0.179	3.003	-3.0192	0.179
171.823	0.18	3.004	-3.0202	0.18
171.931	0.18	3.007	-3.0225	0.18
172.039	0.18	3.009	-3.0244	0.18
172.146	0.181	3.011	-3.0265	0.181
172.26	0.181	3.012	-3.0274	0.181
172.37	0.181	3.014	-3.0299	0.181
172.478	0.182	3.016	-3.0318	0.182
172.583	0.182	3.018	-3.0338	0.182
172.694	0.183	3.019	-3.0348	0.183
172.806	0.183	3.021	-3.0368	0.183
172.916	0.183	3.023	-3.0391	0.183
173.021	0.184	3.025	-3.0411	0.184
173.134	0.184	3.026	-3.0421	0.184
173.242	0.184	3.029	-3.0442	0.184
173.348	0.185	3.031	-3.0465	0.185
173.457	0.185	3.033	-3.0485	0.185
173.569	0.186	3.034	-3.0495	0.186
173.68	0.186	3.036	-3.0515	0.186
173.786	0.186	3.038	-3.0535	0.186
173.894	0.187	3.04	-3.0558	0.187
174.008	0.187	3.041	-3.0568	0.187
174.116	0.188	3.043	-3.0588	0.188
174.224	0.188	3.045	-3.0608	0.188
174.333	0.189	3.047	-3.0631	0.189
174.445	0.189	3.048	-3.0641	0.189
174.555	0.19	3.05	-3.0661	0.19
174.663	0.19	3.052	-3.0681	0.19
174.768	0.19	3.054	-3.0701	0.19
174.879	0.191	3.056	-3.0715	0.191
174.992	0.191	3.058	-3.0735	0.191
175.095	0.191	3.06	-3.0754	0.191
175.206	0.192	3.062	-3.0774	0.192
175.317	0.192	3.063	-3.0784	0.192
175.425	0.192	3.065	-3.0808	0.192
175.532	0.193	3.067	-3.0828	0.193
175.643	0.193	3.069	-3.0848	0.193
175.755	0.193	3.07	-3.0857	0.193
175.859	0.194	3.072	-3.0881	0.194
175.973	0.194	3.074	-3.0901	0.194
176.078	0.194	3.076	-3.0921	0.194
176.192	0.195	3.077	-3.0931	0.195
176.3	0.195	3.079	-3.0951	0.195
176.408	0.195	3.082	-3.0974	0.195
176.517	0.196	3.084	-3.0994	0.196
176.624	0.196	3.085	-3.1004	0.196
176.733	0.196	3.087	-3.1024	0.196
176.845	0.197	3.089	-3.1044	0.197
176.951	0.197	3.091	-3.1068	0.197
177.065	0.197	3.092	-3.1077	0.197
177.175	0.197	3.094	-3.1098	0.197
177.285	0.198	3.096	-3.1118	0.198
177.388	0.198	3.098	-3.1141	0.198
177.5	0.198	3.099	-3.1151	0.198
177.609	0.198	3.101	-3.117	0.198
177.722	0.198	3.103	-3.119	0.198
177.828	0.199	3.106	-3.1214	0.199
177.939	0.199	3.107	-3.1224	0.199
178.047	0.199	3.109	-3.1244	0.199
178.155	0.199	3.111	-3.1264	0.199
178.263	0.199	3.113	-3.1284	0.199
178.377	0.199	3.114	-3.1294	0.199
178.48	0.199	3.116	-3.1317	0.199
178.594	0.2	3.118	-3.1337	0.2
178.7	0.2	3.12	-3.1357	0.2
178.814	0.2	3.121	-3.1367	0.2
178.917	0.2	3.123	-3.1391	0.2
179.028	0.2	3.125	-3.141	0.2
179.137	0.2	3.127	-3.1431	0.2
179.249	0.201	3.128	-3.144	0.201
179.359	0.201	3.13	-3.146	0.201
179.469	0.201	3.133	-3.1484	0.201
179.574	0.201	3.135	-3.1504	0.201
179.685	0.201	3.136	-3.1514	0.201
179.793	0.201	3.138	-3.1534	0.201
179.9	0.201	3.14	-3.1557	0.201
180.012	0.202	3.142	-3.1577	0.202
180.121	0.202	3.143	-3.1587	0.202
180.23	0.202	3.145	-3.1607	0.202
180.336	0.202	3.147	-3.1631	0.202
180.446	0.202	3.149	-3.1651	0.202
180.56	0.203	3.15	-3.1661	0.203
180.668	0.203	3.152	-3.168	0.203
180.776	0.203	3.154	-3.1701	0.203
180.883	0.204	3.156	-3.1721	0.204
180.997	0.204	3.158	-3.1733	0.204
181.107	0.204	3.16	-3.1753	0.204
181.212	0.204	3.162	-3.1773	0.204
181.321	0.205	3.164	-3.1793	0.205
181.432	0.205	3.165	-3.1807	0.205
181.543	0.205	3.167	-3.1827	0.205
181.653	0.206	3.169	-3.1847	0.206
181.758	0.206	3.171	-3.1866	0.206
181.869	0.207	3.172	-3.1877	0.207
181.978	0.207	3.174	-3.19	0.207
182.084	0.207	3.176	-3.1919	0.207
182.194	0.208	3.178	-3.194	0.208
182.306	0.208	3.179	-3.195	0.208
182.414	0.209	3.181	-3.197	0.209
182.52	0.209	3.184	-3.1993	0.209
182.629	0.21	3.186	-3.2013	0.21
182.739	0.21	3.187	-3.2023	0.21
182.848	0.21	3.189	-3.2043	0.21
182.959	0.211	3.191	-3.2066	0.211
183.068	0.211	3.193	-3.2086	0.211
183.175	0.212	3.194	-3.2096	0.212
183.289	0.212	3.196	-3.2116	0.212
183.397	0.213	3.198	-3.2136	0.213
183.503	0.213	3.2	-3.216	0.213
183.614	0.213	3.201	-3.217	0.213
183.727	0.214	3.203	-3.219	0.214
183.837	0.214	3.205	-3.2211	0.214
183.942	0.215	3.208	-3.2233	0.215
184.053	0.215	3.209	-3.2244	0.215
184.161	0.215	3.211	-3.2263	0.215
184.267	0.216	3.213	-3.2283	0.216
184.378	0.216	3.215	-3.2303	0.216
184.49	0.217	3.216	-3.2316	0.217
184.598	0.217	3.218	-3.2337	0.217
184.704	0.217	3.22	-3.2356	0.217
184.815	0.218	3.222	-3.2376	0.218
184.929	0.219	3.223	-3.2387	0.219
185.035	0.219	3.225	-3.241	0.219
185.143	0.219	3.227	-3.243	0.219
185.25	0.22	3.229	-3.245	0.22
185.364	0.22	3.23	-3.246	0.22
185.474	0.22	3.232	-3.248	0.22
185.578	0.221	3.235	-3.2502	0.221
185.687	0.222	3.237	-3.2523	0.222
185.798	0.222	3.238	-3.2532	0.222
185.911	0.222	3.24	-3.2552	0.222
186.015	0.223	3.242	-3.2575	0.223
186.126	0.223	3.244	-3.2596	0.223
186.237	0.224	3.245	-3.2606	0.224
186.345	0.224	3.247	-3.2626	0.224
186.452	0.224	3.249	-3.2646	0.224
186.56	0.225	3.251	-3.2669	0.225
186.673	0.225	3.252	-3.2679	0.225
186.784	0.226	3.254	-3.2698	0.226
186.892	0.226	3.256	-3.2719	0.226
186.997	0.227	3.258	-3.2742	0.227
187.107	0.227	3.26	-3.2753	0.227
187.218	0.227	3.262	-3.2773	0.227
187.327	0.228	3.263	-3.2792	0.228
187.436	0.228	3.266	-3.2813	0.228
187.543	0.229	3.267	-3.2825	0.229
187.657	0.229	3.269	-3.2845	0.229
187.765	0.23	3.271	-3.2866	0.23
187.873	0.23	3.273	-3.2886	0.23
187.981	0.231	3.274	-3.2895	0.231
188.094	0.231	3.276	-3.2919	0.231
188.204	0.231	3.278	-3.2939	0.231
188.31	0.232	3.28	-3.2959	0.232
188.421	0.232	3.281	-3.2969	0.232
188.529	0.232	3.283	-3.2989	0.232
188.643	0.233	3.286	-3.3013	0.233
188.744	0.233	3.288	-3.3033	0.233
188.859	0.233	3.289	-3.3042	0.233
188.967	0.233	3.291	-3.3062	0.233
189.075	0.234	3.293	-3.3085	0.234
189.183	0.234	3.295	-3.3105	0.234
189.29	0.234	3.296	-3.3115	0.234
189.404	0.234	3.298	-3.3135	0.234
189.511	0.235	3.3	-3.3156	0.235
189.62	0.235	3.302	-3.3179	0.235
189.732	0.235	3.303	-3.3189	0.235
189.842	0.235	3.305	-3.3209	0.235
189.95	0.235	3.307	-3.3228	0.235
190.055	0.236	3.309	-3.3251	0.236
190.166	0.236	3.311	-3.3262	0.236
190.279	0.236	3.312	-3.3281	0.236
190.383	0.236	3.315	-3.3303	0.236
190.491	0.236	3.317	-3.3322	0.236
190.606	0.236	3.318	-3.3336	0.236
190.716	0.236	3.32	-3.3355	0.236
190.826	0.236	3.322	-3.3375	0.236
190.931	0.236	3.324	-3.3396	0.236
191.042	0.237	3.325	-3.3405	0.237
191.15	0.237	3.327	-3.3428	0.237
191.261	0.237	3.329	-3.3448	0.237
191.366	0.237	3.331	-3.3468	0.237
191.48	0.238	3.332	-3.3478	0.238
191.588	0.238	3.334	-3.3502	0.238
191.698	0.238	3.336	-3.3522	0.238
191.804	0.238	3.338	-3.3542	0.238
191.918	0.239	3.339	-3.3552	0.239
192.021	0.239	3.341	-3.3572	0.239
192.135	0.239	3.344	-3.3595	0.239
192.24	0.24	3.346	-3.3614	0.24
192.351	0.24	3.347	-3.3624	0.24
192.464	0.24	3.349	-3.3644	0.24
192.568	0.241	3.351	-3.3668	0.241
192.676	0.241	3.353	-3.3688	0.241
192.79	0.241	3.354	-3.3698	0.241
192.898	0.241	3.356	-3.3718	0.241
193.004	0.242	3.358	-3.3738	0.242
193.113	0.242	3.36	-3.3761	0.242
193.225	0.243	3.361	-3.3772	0.243
193.336	0.243	3.363	-3.3791	0.243
193.443	0.243	3.365	-3.3812	0.243
193.551	0.243	3.368	-3.3834	0.243
193.665	0.244	3.369	-3.3845	0.244
193.771	0.244	3.371	-3.3864	0.244
193.882	0.244	3.373	-3.3885	0.244
193.988	0.245	3.375	-3.3905	0.245
194.101	0.245	3.376	-3.3915	0.245
194.211	0.245	3.378	-3.3939	0.245
194.319	0.246	3.38	-3.3959	0.246
194.424	0.246	3.382	-3.3979	0.246
194.535	0.246	3.383	-3.3988	0.246
194.648	0.246	3.385	-3.4011	0.246
194.756	0.247	3.387	-3.4031	0.247
194.861	0.247	3.389	-3.4051	0.247
194.972	0.248	3.39	-3.4061	0.248
195.079	0.248	3.392	-3.4081	0.248
195.188	0.248	3.395	-3.4105	0.248
195.299	0.249	3.397	-3.4125	0.249
195.409	0.249	3.398	-3.4135	0.249
195.52	0.25	3.4	-3.4155	0.25
195.627	0.25	3.402	-3.4178	0.25
195.736	0.251	3.404	-3.4197	0.251
195.843	0.251	3.405	-3.4207	0.251
195.957	0.251	3.407	-3.4228	0.251
196.065	0.252	3.409	-3.4247	0.252
196.173	0.252	3.411	-3.4271	0.252
196.28	0.253	3.412	-3.4281	0.253
196.389	0.253	3.414	-3.4301	0.253
196.503	0.254	3.416	-3.4321	0.254
196.608	0.255	3.419	-3.4344	0.255
196.719	0.255	3.42	-3.4354	0.255
196.826	0.255	3.422	-3.4374	0.255
196.94	0.256	3.424	-3.4394	0.256
197.044	0.256	3.426	-3.4414	0.256
197.156	0.257	3.427	-3.4423	0.257
197.265	0.257	3.429	-3.4447	0.257
197.378	0.258	3.431	-3.4467	0.258
197.484	0.259	3.433	-3.4488	0.259
197.593	0.259	3.434	-3.4497	0.259
197.704	0.259	3.436	-3.4521	0.259
197.814	0.26	3.438	-3.4541	0.26
197.919	0.261	3.44	-3.4561	0.261
198.031	0.261	3.441	-3.4571	0.261
198.139	0.262	3.443	-3.4591	0.262
198.245	0.262	3.446	-3.4614	0.262
198.356	0.263	3.448	-3.4634	0.263
198.469	0.263	3.449	-3.4643	0.263
198.575	0.264	3.451	-3.4664	0.264
198.686	0.264	3.453	-3.4688	0.264
198.791	0.265	3.455	-3.4707	0.265
198.902	0.266	3.456	-3.4718	0.266
199.015	0.266	3.458	-3.4737	0.266
199.123	0.267	3.46	-3.476	0.267
199.228	0.267	3.462	-3.478	0.267
199.339	0.268	3.463	-3.4791	0.268
199.452	0.268	3.465	-3.481	0.268
199.562	0.269	3.467	-3.483	0.269
199.667	0.269	3.47	-3.4854	0.269
199.774	0.27	3.471	-3.4864	0.27
199.886	0.27	3.473	-3.4884	0.27
199.992	0.271	3.475	-3.4904	0.271
200.102	0.271	3.477	-3.4924	0.271
200.214	0.272	3.478	-3.4937	0.272
200.325	0.272	3.48	-3.4957	0.272
200.433	0.273	3.482	-3.4976	0.273
200.538	0.274	3.484	-3.4997	0.274
200.648	0.274	3.485	-3.5007	0.274
200.757	0.275	3.487	-3.503	0.275
200.868	0.275	3.489	-3.505	0.275
200.977	0.276	3.491	-3.507	0.276
201.084	0.276	3.492	-3.508	0.276
201.199	0.277	3.495	-3.5104	0.277
201.307	0.277	3.497	-3.5123	0.277
201.412	0.278	3.499	-3.5143	0.278
201.523	0.278	3.5	-3.5153	0.278
201.635	0.279	3.502	-3.5173	0.279
201.745	0.279	3.504	-3.5198	0.279
201.849	0.28	3.506	-3.5217	0.28
201.96	0.281	3.507	-3.5226	0.281
202.072	0.281	3.509	-3.5247	0.281
202.177	0.282	3.511	-3.5267	0.282
202.285	0.282	3.513	-3.529	0.282
202.4	0.283	3.514	-3.53	0.283
202.507	0.284	3.516	-3.5321	0.284
202.615	0.284	3.518	-3.534	0.284
202.723	0.285	3.521	-3.5363	0.285
202.837	0.286	3.522	-3.5373	0.286
202.945	0.286	3.524	-3.5393	0.286
203.053	0.287	3.526	-3.5413	0.287
203.159	0.288	3.528	-3.5433	0.288
203.273	0.289	3.529	-3.5447	0.289
203.383	0.289	3.531	-3.5467	0.289
203.487	0.29	3.533	-3.5487	0.29
203.596	0.29	3.535	-3.5506	0.29
203.707	0.291	3.536	-3.5517	0.291
203.82	0.291	3.538	-3.554	0.291
203.929	0.292	3.54	-3.5559	0.292
204.034	0.293	3.542	-3.558	0.293
204.145	0.293	3.543	-3.5589	0.293
204.256	0.294	3.546	-3.5613	0.294
204.366	0.295	3.548	-3.5633	0.295
204.471	0.296	3.55	-3.5653	0.296
204.582	0.296	3.551	-3.5663	0.296
204.691	0.297	3.553	-3.5683	0.297
204.799	0.298	3.555	-3.5705	0.298
204.906	0.298	3.557	-3.5726	0.298
205.02	0.299	3.558	-3.5736	0.299
205.128	0.299	3.56	-3.5756	0.299
205.237	0.3	3.562	-3.5779	0.3
205.343	0.301	3.564	-3.5799	0.301
205.457	0.302	3.565	-3.5809	0.302
205.561	0.302	3.567	-3.5829	0.302
205.675	0.303	3.569	-3.5849	0.303
205.78	0.303	3.572	-3.5873	0.303
205.892	0.304	3.573	-3.5883	0.304
205.998	0.304	3.575	-3.5902	0.304
206.108	0.305	3.577	-3.5922	0.305
206.216	0.306	3.579	-3.5942	0.306
206.33	0.307	3.58	-3.5956	0.307
206.438	0.307	3.582	-3.5976	0.307
206.549	0.308	3.584	-3.5996	0.308
206.654	0.309	3.586	-3.6016	0.309
206.766	0.31	3.587	-3.6027	0.31
206.872	0.31	3.589	-3.605	0.31
206.983	0.311	3.591	-3.607	0.311
207.091	0.312	3.593	-3.609	0.312
207.205	0.313	3.594	-3.6099	0.313
207.311	0.314	3.597	-3.6122	0.314
207.422	0.315	3.599	-3.6142	0.315
207.528	0.315	3.601	-3.6162	0.315
207.638	0.316	3.602	-3.6173	0.316
207.751	0.316	3.604	-3.6192	0.316
207.859	0.317	3.606	-3.6216	0.317
207.964	0.318	3.608	-3.6236	0.318
208.076	0.319	3.609	-3.6246	0.319
208.189	0.319	3.611	-3.6265	0.319
208.293	0.32	3.613	-3.6289	0.32
208.401	0.321	3.615	-3.6309	0.321
208.515	0.322	3.616	-3.6319	0.322
208.625	0.322	3.618	-3.6338	0.322
208.735	0.323	3.62	-3.6359	0.323
208.84	0.324	3.622	-3.6382	0.324
208.95	0.325	3.623	-3.6392	0.325
209.061	0.325	3.625	-3.6412	0.325
209.168	0.326	3.628	-3.6433	0.326
209.275	0.327	3.629	-3.6452	0.327
209.389	0.327	3.631	-3.6465	0.327
209.497	0.328	3.633	-3.6485	0.328
209.607	0.328	3.635	-3.6505	0.328
209.713	0.329	3.637	-3.6525	0.329
209.827	0.33	3.638	-3.6539	0.33
209.935	0.33	3.64	-3.6559	0.33
210.043	0.331	3.642	-3.6579	0.331
210.148	0.332	3.644	-3.6599	0.332
210.262	0.333	3.645	-3.6609	0.333
210.372	0.333	3.648	-3.6632	0.333
210.482	0.334	3.649	-3.6652	0.334
210.585	0.335	3.651	-3.6672	0.335
210.698	0.336	3.653	-3.6682	0.336
210.806	0.336	3.655	-3.6702	0.336
210.919	0.337	3.657	-3.6725	0.337
211.024	0.338	3.659	-3.6745	0.338
211.136	0.339	3.66	-3.6755	0.339
211.244	0.339	3.662	-3.6775	0.339
211.352	0.34	3.664	-3.6798	0.34
211.46	0.341	3.666	-3.6819	0.341
211.574	0.342	3.667	-3.6829	0.342
211.68	0.342	3.669	-3.6849	0.342
211.791	0.343	3.671	-3.6871	0.343
211.897	0.344	3.674	-3.6892	0.344
212.01	0.345	3.674	-3.6901	0.345
212.12	0.345	3.676	-3.6921	0.345
212.226	0.346	3.679	-3.6942	0.346
212.333	0.347	3.681	-3.6965	0.347
212.444	0.347	3.682	-3.6975	0.347
212.557	0.348	3.684	-3.6995	0.348
212.665	0.349	3.686	-3.7015	0.349
212.77	0.349	3.688	-3.7035	0.349
212.881	0.35	3.689	-3.7048	0.35
212.99	0.351	3.691	-3.7068	0.351
213.103	0.352	3.693	-3.7088	0.352
213.209	0.353	3.695	-3.7108	0.353
213.318	0.354	3.696	-3.7119	0.354
213.428	0.354	3.698	-3.7141	0.354
213.536	0.355	3.7	-3.7161	0.355
213.645	0.356	3.702	-3.7182	0.356
213.757	0.357	3.703	-3.7191	0.357
213.865	0.357	3.706	-3.7214	0.357
213.97	0.358	3.708	-3.7235	0.358
214.079	0.359	3.71	-3.7254	0.359
214.19	0.359	3.711	-3.7265	0.359
214.303	0.36	3.713	-3.7285	0.36
214.409	0.361	3.715	-3.7308	0.361
214.518	0.362	3.717	-3.7328	0.362
214.629	0.363	3.718	-3.7338	0.363
214.739	0.363	3.72	-3.7358	0.363
214.849	0.364	3.722	-3.7378	0.364
214.954	0.365	3.724	-3.7401	0.365
215.064	0.366	3.725	-3.7411	0.366
215.176	0.366	3.727	-3.7431	0.366
[truncated: 1,872 more rows]
