# Supplementary material for: Research on the Mechanical Properties of EPS Lightweight Soil Mixed with Fly Ash
Source: Polymers (Basel). 2024 Dec 18;16(24):3517. doi: 10.3390/polym16243517 (PMC11678610; doi:10.3390/polym16243517)
Supplement: Supplementary file 1 [file polymers-16-03517-s001.zip › polymers-3283519-supplementary-final/raw data/EPS1%, curing agent content 10%,replace proportion 15%.xls]

## Sheet: Sheet1
试件批号	1
钢号	1
试验日期	2023/12/14
试验人	XDD
试件形状	圆材
尺寸(mm)	39.1
So(mm^2)	1200.73
标距倍率
Lo(mm)	80
引伸计标距	50
Lu(mm)
A(%)	/
断面尺寸
Su(mm^2)
Z(%)	/
Fm(kN)	1.15
Rm(MPa)	1
FeH(kN)	1.35
ReH(MPa)	1
FeL(kN)	1.15
ReL(MPa)	1
Fp(kN)	0.96
Rp(MPa)	1
Ft(kN)	0.06
Rt(MPa)
E(GPa)	0.07
屈强比	1.00
强屈比	1.00
At(%)	/
Agt(%)	7
时间(秒)	力(kN)	变形(mm)	位移(mm)	扩展
0	0.001	0	-0.0062	0.001
0.124	0.003	0.002	-0.0084	0.003
0.236	0.004	0.003	-0.0095	0.004
0.349	0.007	0.006	-0.0126	0.007
0.452	0.009	0.01	-0.0157	0.009
0.563	0.012	0.013	-0.0191	0.012
0.674	0.013	0.015	-0.0209	0.013
0.782	0.015	0.018	-0.0245	0.015
0.895	0.018	0.023	-0.0295	0.018
1.001	0.019	0.028	-0.034	0.019
1.11	0.02	0.03	-0.0364	0.02
1.216	0.022	0.035	-0.0415	0.022
1.325	0.023	0.041	-0.0477	0.023
1.436	0.025	0.047	-0.0529	0.025
1.544	0.025	0.05	-0.0558	0.025
1.653	0.026	0.055	-0.061	0.026
1.767	0.027	0.06	-0.0661	0.027
1.873	0.029	0.066	-0.072	0.029
1.987	0.029	0.068	-0.0744	0.029
2.09	0.03	0.073	-0.0793	0.03
2.201	0.031	0.078	-0.0842	0.031
2.309	0.031	0.083	-0.0891	0.031
2.42	0.032	0.086	-0.0922	0.032
2.532	0.032	0.091	-0.097	0.032
2.642	0.032	0.095	-0.1016	0.032
2.747	0.032	0.1	-0.1061	0.032
2.858	0.032	0.102	-0.1085	0.032
2.966	0.032	0.108	-0.1138	0.032
3.079	0.032	0.112	-0.1181	0.032
3.185	0.032	0.116	-0.1225	0.032
3.294	0.031	0.118	-0.1247	0.031
3.405	0.031	0.123	-0.1295	0.031
3.509	0.031	0.127	-0.1336	0.031
3.621	0.03	0.132	-0.1378	0.03
3.735	0.03	0.134	-0.14	0.03
3.838	0.03	0.138	-0.144	0.03
3.952	0.03	0.143	-0.1487	0.03
4.058	0.03	0.147	-0.1528	0.03
4.172	0.03	0.149	-0.1548	0.03
4.28	0.031	0.152	-0.1586	0.031
4.388	0.032	0.157	-0.1632	0.032
4.493	0.034	0.161	-0.167	0.034
4.604	0.034	0.163	-0.1689	0.034
4.717	0.036	0.166	-0.1726	0.036
4.827	0.038	0.17	-0.1763	0.038
4.932	0.04	0.174	-0.1806	0.04
5.043	0.04	0.176	-0.1824	0.04
5.151	0.042	0.18	-0.1859	0.042
5.257	0.043	0.183	-0.1895	0.043
5.37	0.045	0.187	-0.1937	0.045
5.479	0.045	0.189	-0.1954	0.045
5.59	0.047	0.193	-0.1987	0.047
5.698	0.048	0.196	-0.2022	0.048
5.803	0.049	0.2	-0.2057	0.049
5.913	0.05	0.201	-0.2074	0.05
6.022	0.051	0.205	-0.2113	0.051
6.133	0.052	0.208	-0.2145	0.052
6.242	0.054	0.212	-0.2179	0.054
6.35	0.054	0.214	-0.2201	0.054
6.463	0.056	0.217	-0.2227	0.056
6.57	0.057	0.22	-0.2265	0.057
6.679	0.059	0.223	-0.2296	0.059
6.79	0.06	0.225	-0.2312	0.06
6.9	0.061	0.228	-0.2343	0.061
7.008	0.063	0.232	-0.2379	0.063
7.116	0.064	0.235	-0.241	0.064
7.227	0.065	0.236	-0.2424	0.065
7.337	0.066	0.239	-0.2455	0.066
7.447	0.067	0.242	-0.2485	0.067
7.552	0.069	0.246	-0.252	0.069
7.664	0.069	0.247	-0.2535	0.069
7.772	0.071	0.25	-0.2564	0.071
7.878	0.072	0.253	-0.2594	0.072
7.989	0.074	0.257	-0.2628	0.074
8.101	0.074	0.258	-0.2642	0.074
8.209	0.075	0.261	-0.2671	0.075
8.315	0.077	0.264	-0.2699	0.077
8.426	0.078	0.267	-0.2733	0.078
8.533	0.079	0.268	-0.2747	0.079
8.645	0.08	0.271	-0.2775	0.08
8.756	0.081	0.274	-0.2802	0.081
8.862	0.082	0.277	-0.2829	0.082
8.973	0.083	0.278	-0.2843	0.083
9.079	0.084	0.281	-0.2875	0.084
9.193	0.085	0.284	-0.2902	0.085
9.298	0.087	0.287	-0.2929	0.087
9.411	0.087	0.288	-0.2942	0.087
9.521	0.089	0.291	-0.2973	0.089
9.631	0.09	0.294	-0.3	0.09
9.736	0.091	0.296	-0.3026	0.091
9.847	0.092	0.298	-0.3039	0.092
9.958	0.093	0.301	-0.307	0.093
10.068	0.095	0.303	-0.3095	0.095
10.173	0.096	0.306	-0.3121	0.096
10.285	0.097	0.307	-0.3134	0.097
10.393	0.098	0.31	-0.3161	0.098
10.501	0.099	0.312	-0.3185	0.099
10.608	0.101	0.315	-0.3215	0.101
10.722	0.102	0.317	-0.3228	0.102
10.83	0.103	0.319	-0.3253	0.103
10.938	0.105	0.322	-0.3278	0.105
11.047	0.107	0.325	-0.3308	0.107
11.154	0.107	0.326	-0.3319	0.107
11.263	0.109	0.328	-0.3344	0.109
11.375	0.111	0.331	-0.3368	0.111
11.484	0.112	0.334	-0.3397	0.112
11.596	0.113	0.335	-0.3409	0.113
11.705	0.115	0.337	-0.3434	0.115
11.815	0.117	0.34	-0.3457	0.117
11.92	0.118	0.342	-0.3481	0.118
12.031	0.119	0.344	-0.3497	0.119
12.142	0.121	0.346	-0.3522	0.121
12.252	0.122	0.348	-0.3545	0.122
12.355	0.124	0.351	-0.3569	0.124
12.467	0.125	0.352	-0.3581	0.125
12.578	0.127	0.355	-0.3608	0.127
12.686	0.128	0.357	-0.3632	0.128
12.794	0.13	0.359	-0.3655	0.13
12.901	0.131	0.361	-0.3667	0.131
13.015	0.133	0.363	-0.3695	0.133
13.123	0.134	0.366	-0.3717	0.134
13.229	0.136	0.368	-0.3742	0.136
13.343	0.137	0.369	-0.3752	0.137
13.447	0.139	0.371	-0.3775	0.139
13.561	0.141	0.374	-0.3802	0.141
13.666	0.143	0.376	-0.3825	0.143
13.777	0.144	0.377	-0.3836	0.144
13.89	0.146	0.38	-0.3859	0.146
13.993	0.148	0.382	-0.3882	0.148
14.104	0.15	0.385	-0.3908	0.15
14.215	0.151	0.386	-0.392	0.151
14.323	0.152	0.388	-0.3941	0.152
14.436	0.154	0.39	-0.3965	0.154
14.541	0.156	0.393	-0.399	0.156
14.653	0.157	0.394	-0.4001	0.157
14.761	0.158	0.396	-0.4024	0.158
14.869	0.16	0.398	-0.4046	0.16
14.977	0.161	0.401	-0.4068	0.161
15.091	0.162	0.402	-0.4083	0.162
15.199	0.164	0.404	-0.4105	0.164
15.307	0.166	0.407	-0.4127	0.166
15.414	0.168	0.409	-0.4149	0.168
15.528	0.169	0.41	-0.416	0.169
15.631	0.171	0.412	-0.4186	0.171
15.745	0.173	0.415	-0.4207	0.173
15.85	0.175	0.417	-0.423	0.175
15.961	0.176	0.418	-0.4242	0.176
16.074	0.179	0.42	-0.4265	0.179
16.177	0.181	0.423	-0.4288	0.181
16.288	0.183	0.425	-0.431	0.183
16.399	0.184	0.426	-0.432	0.184
16.507	0.186	0.428	-0.4342	0.186
16.62	0.188	0.431	-0.4367	0.188
16.724	0.19	0.433	-0.4389	0.19
16.836	0.191	0.434	-0.44	0.191
16.944	0.193	0.436	-0.4421	0.193
17.05	0.195	0.438	-0.4446	0.195
17.161	0.197	0.441	-0.4468	0.197
17.271	0.198	0.442	-0.4478	0.198
17.378	0.2	0.444	-0.45	0.2
17.492	0.202	0.446	-0.4521	0.202
17.646	0.204	0.448	-0.4546	0.204
17.755	0.207	0.451	-0.4571	0.207
17.863	0.208	0.453	-0.4591	0.208
17.976	0.209	0.454	-0.4601	0.209
18.085	0.211	0.456	-0.4623	0.211
18.194	0.213	0.459	-0.4648	0.213
18.3	0.215	0.461	-0.467	0.215
18.413	0.216	0.462	-0.4679	0.216
18.517	0.217	0.464	-0.47	0.217
18.628	0.219	0.466	-0.4721	0.219
18.735	0.221	0.468	-0.4747	0.221
18.849	0.222	0.469	-0.4757	0.222
18.959	0.224	0.472	-0.4778	0.224
19.069	0.226	0.474	-0.4799	0.226
19.174	0.228	0.476	-0.482	0.228
19.285	0.229	0.477	-0.4834	0.229
19.393	0.231	0.479	-0.4855	0.231
19.5	0.233	0.481	-0.4876	0.233
19.612	0.234	0.483	-0.4896	0.234
19.721	0.235	0.485	-0.4907	0.235
19.831	0.237	0.487	-0.4932	0.237
19.939	0.239	0.489	-0.4953	0.239
20.047	0.24	0.491	-0.4973	0.24
20.161	0.241	0.492	-0.4984	0.241
20.264	0.242	0.495	-0.5007	0.242
20.375	0.244	0.497	-0.5028	0.244
20.483	0.245	0.499	-0.5049	0.245
20.597	0.246	0.5	-0.506	0.246
20.708	0.247	0.502	-0.5079	0.247
20.844	0.249	0.504	-0.5104	0.249
20.955	0.25	0.506	-0.5124	0.25
21.066	0.251	0.508	-0.5143	0.251
21.171	0.253	0.51	-0.5166	0.253
21.283	0.254	0.511	-0.5176	0.254
21.391	0.255	0.514	-0.52	0.255
21.497	0.257	0.516	-0.5221	0.257
21.608	0.258	0.518	-0.5242	0.258
21.722	0.259	0.519	-0.5251	0.259
21.825	0.261	0.521	-0.5275	0.261
21.936	0.262	0.523	-0.5296	0.262
22.045	0.264	0.526	-0.5317	0.264
22.152	0.265	0.527	-0.5328	0.265
22.268	0.266	0.529	-0.5351	0.266
22.373	0.268	0.531	-0.5371	0.268
22.482	0.269	0.533	-0.5392	0.269
22.591	0.27	0.534	-0.5402	0.27
22.704	0.271	0.536	-0.5422	0.271
22.808	0.273	0.538	-0.5447	0.273
22.919	0.274	0.54	-0.5467	0.274
23.03	0.275	0.542	-0.5478	0.275
23.138	0.276	0.544	-0.5498	0.276
23.244	0.277	0.546	-0.5518	0.277
23.355	0.279	0.548	-0.5542	0.279
23.467	0.279	0.549	-0.5552	0.279
23.575	0.281	0.551	-0.5573	0.281
23.681	0.282	0.553	-0.5593	0.282
23.791	0.284	0.555	-0.5616	0.284
23.905	0.284	0.556	-0.5626	0.284
24.013	0.285	0.558	-0.5646	0.285
24.121	0.287	0.56	-0.5666	0.287
24.227	0.288	0.563	-0.5687	0.288
24.341	0.289	0.564	-0.5697	0.289
24.451	0.29	0.566	-0.5722	0.29
24.558	0.292	0.568	-0.5741	0.292
24.666	0.293	0.57	-0.5762	0.293
24.777	0.294	0.571	-0.5772	0.294
24.887	0.295	0.573	-0.5795	0.295
24.997	0.297	0.575	-0.5816	0.297
25.102	0.298	0.577	-0.5836	0.298
25.213	0.299	0.578	-0.5846	0.299
25.324	0.3	0.581	-0.5871	0.3
25.434	0.302	0.583	-0.5891	0.302
25.537	0.303	0.585	-0.5911	0.303
25.652	0.304	0.586	-0.5921	0.304
25.76	0.306	0.588	-0.5941	0.306
25.868	0.308	0.59	-0.5964	0.308
25.976	0.31	0.592	-0.5985	0.31
26.083	0.311	0.593	-0.5995	0.311
26.197	0.313	0.595	-0.6015	0.313
26.305	0.315	0.597	-0.6035	0.315
26.411	0.317	0.6	-0.606	0.317
26.525	0.318	0.601	-0.607	0.318
26.629	0.32	0.603	-0.609	0.32
26.743	0.322	0.605	-0.6109	0.322
26.848	0.325	0.607	-0.6133	0.325
26.959	0.326	0.608	-0.6143	0.326
27.072	0.327	0.61	-0.6163	0.327
27.175	0.329	0.612	-0.6183	0.329
27.286	0.331	0.614	-0.6203	0.331
27.397	0.332	0.615	-0.6217	0.332
27.508	0.334	0.618	-0.6238	0.334
27.618	0.336	0.62	-0.6257	0.336
27.723	0.338	0.622	-0.6277	0.338
27.835	0.339	0.623	-0.6287	0.339
27.943	0.341	0.625	-0.6311	0.341
28.051	0.343	0.627	-0.6331	0.343
28.159	0.345	0.629	-0.6351	0.345
28.273	0.346	0.63	-0.6361	0.346
28.381	0.348	0.632	-0.6385	0.348
28.489	0.35	0.634	-0.6405	0.35
28.596	0.352	0.636	-0.6425	0.352
28.71	0.353	0.637	-0.6435	0.353
28.813	0.354	0.639	-0.6455	0.354
28.927	0.356	0.642	-0.6479	0.356
29.032	0.358	0.644	-0.6499	0.358
29.143	0.359	0.645	-0.6509	0.359
29.256	0.36	0.647	-0.6529	0.36
29.359	0.362	0.649	-0.6553	0.362
29.47	0.363	0.651	-0.6573	0.363
29.581	0.364	0.652	-0.6583	0.364
29.692	0.365	0.654	-0.6603	0.365
29.802	0.366	0.656	-0.6622	0.366
29.905	0.367	0.659	-0.6647	0.367
30.014	0.367	0.659	-0.6656	0.367
30.128	0.368	0.662	-0.6677	0.368
30.236	0.369	0.664	-0.6697	0.369
30.344	0.37	0.666	-0.672	0.37
30.451	0.371	0.667	-0.673	0.371
30.565	0.372	0.669	-0.675	0.372
30.674	0.373	0.671	-0.677	0.373
30.78	0.375	0.673	-0.679	0.375
30.889	0.375	0.674	-0.68	0.375
31.002	0.378	0.676	-0.6823	0.378
31.11	0.38	0.678	-0.6844	0.38
31.218	0.382	0.68	-0.6863	0.382
31.329	0.384	0.681	-0.6874	0.384
31.439	0.387	0.683	-0.6897	0.387
31.549	0.389	0.685	-0.6917	0.389
31.652	0.392	0.688	-0.6938	0.392
31.766	0.393	0.689	-0.6948	0.393
31.874	0.396	0.691	-0.6967	0.396
31.986	0.399	0.693	-0.6991	0.399
32.091	0.401	0.695	-0.701	0.401
32.264	0.403	0.697	-0.7031	0.403
32.37	0.405	0.699	-0.7051	0.405
32.484	0.408	0.701	-0.7075	0.408
32.589	0.411	0.703	-0.7095	0.411
32.701	0.412	0.704	-0.7105	0.412
32.809	0.414	0.706	-0.7125	0.414
32.917	0.416	0.709	-0.7148	0.416
33.025	0.418	0.711	-0.7168	0.418
33.137	0.419	0.712	-0.7178	0.419
33.248	0.422	0.714	-0.7198	0.422
33.356	0.424	0.716	-0.7218	0.424
33.464	0.427	0.718	-0.7242	0.427
33.571	0.428	0.719	-0.7252	0.428
33.683	0.431	0.721	-0.7272	0.431
33.794	0.434	0.723	-0.7291	0.434
33.9	0.437	0.725	-0.7314	0.437
34.014	0.438	0.726	-0.7324	0.438
34.117	0.441	0.728	-0.7345	0.441
34.231	0.444	0.73	-0.7365	0.444
34.336	0.447	0.732	-0.7384	0.447
34.447	0.448	0.733	-0.7395	0.448
34.56	0.451	0.736	-0.7418	0.451
34.663	0.454	0.738	-0.7438	0.454
34.774	0.457	0.74	-0.7458	0.457
34.885	0.458	0.741	-0.7468	0.458
34.993	0.461	0.743	-0.7491	0.461
35.106	0.463	0.745	-0.7512	0.463
35.211	0.466	0.747	-0.7531	0.466
35.323	0.467	0.748	-0.7541	0.467
35.431	0.469	0.75	-0.7561	0.469
35.539	0.472	0.752	-0.7585	0.472
35.647	0.474	0.754	-0.7606	0.474
35.761	0.475	0.755	-0.7616	0.475
35.869	0.477	0.757	-0.7635	0.477
35.976	0.479	0.76	-0.7659	0.479
36.082	0.481	0.762	-0.7679	0.481
36.193	0.482	0.763	-0.7688	0.482
36.306	0.485	0.765	-0.7709	0.485
36.414	0.487	0.767	-0.7728	0.487
36.519	0.489	0.769	-0.7752	0.489
36.633	0.491	0.77	-0.7762	0.491
36.742	0.493	0.772	-0.7782	0.493
36.852	0.495	0.774	-0.7802	0.495
36.957	0.498	0.776	-0.7825	0.498
37.068	0.499	0.777	-0.7835	0.499
37.177	0.501	0.779	-0.7855	0.501
37.29	0.504	0.781	-0.7875	0.504
37.396	0.507	0.784	-0.7898	0.507
37.505	0.507	0.784	-0.7905	0.507
37.616	0.511	0.787	-0.7928	0.511
37.72	0.513	0.789	-0.7949	0.513
37.831	0.516	0.791	-0.7969	0.516
37.945	0.518	0.792	-0.7978	0.518
38.052	0.522	0.794	-0.8002	0.522
38.16	0.525	0.796	-0.8022	0.525
38.266	0.528	0.798	-0.8042	0.528
38.376	0.53	0.799	-0.8053	0.53
38.485	0.534	0.801	-0.8075	0.534
38.597	0.537	0.803	-0.8095	0.537
38.706	0.541	0.805	-0.8115	0.541
38.819	0.542	0.806	-0.8125	0.542
38.929	0.546	0.808	-0.8146	0.546
39.034	0.55	0.811	-0.8169	0.55
39.143	0.553	0.813	-0.8189	0.553
39.254	0.555	0.814	-0.8199	0.555
39.364	0.558	0.816	-0.8219	0.558
39.474	0.561	0.818	-0.824	0.561
39.579	0.565	0.82	-0.8262	0.565
39.69	0.566	0.821	-0.8271	0.566
39.799	0.569	0.823	-0.8292	0.569
39.905	0.572	0.825	-0.8313	0.572
40.014	0.575	0.827	-0.8332	0.575
40.129	0.576	0.828	-0.8345	0.576
40.237	0.579	0.83	-0.8366	0.579
40.345	0.582	0.832	-0.8386	0.582
40.453	0.584	0.834	-0.8405	0.584
40.56	0.586	0.836	-0.8418	0.586
40.674	0.588	0.838	-0.8438	0.588
40.782	0.591	0.84	-0.8458	0.591
40.888	0.593	0.842	-0.8478	0.593
41.002	0.595	0.843	-0.8488	0.595
41.106	0.598	0.845	-0.8511	0.598
41.22	0.601	0.847	-0.8531	0.601
41.325	0.604	0.849	-0.8552	0.604
41.436	0.605	0.85	-0.8562	0.605
41.549	0.608	0.852	-0.8585	0.608
41.652	0.612	0.854	-0.8605	0.612
41.762	0.615	0.856	-0.8625	0.615
41.873	0.616	0.857	-0.8635	0.616
41.985	0.619	0.859	-0.8655	0.619
42.095	0.623	0.862	-0.8678	0.623
42.2	0.626	0.864	-0.8699	0.626
42.312	0.627	0.865	-0.8709	0.627
42.42	0.63	0.867	-0.8729	0.63
42.528	0.633	0.869	-0.8749	0.633
42.636	0.636	0.871	-0.8772	0.636
42.75	0.637	0.872	-0.8782	0.637
42.857	0.64	0.874	-0.8802	0.64
42.965	0.643	0.876	-0.8821	0.643
43.072	0.645	0.878	-0.8844	0.645
43.186	0.647	0.879	-0.8855	0.647
43.296	0.649	0.881	-0.8875	0.649
43.404	0.652	0.883	-0.8895	0.652
43.511	0.655	0.886	-0.8919	0.655
43.622	0.656	0.887	-0.8929	0.656
43.732	0.659	0.889	-0.8948	0.659
43.845	0.661	0.891	-0.8969	0.661
43.947	0.664	0.893	-0.8989	0.664
44.058	0.665	0.894	-0.8998	0.665
44.169	0.669	0.896	-0.9021	0.669
44.279	0.671	0.898	-0.9041	0.671
44.384	0.674	0.9	-0.9061	0.674
44.496	0.676	0.901	-0.9071	0.676
44.604	0.679	0.903	-0.9095	0.679
44.712	0.682	0.905	-0.9115	0.682
44.819	0.685	0.907	-0.9135	0.685
44.933	0.686	0.908	-0.9146	0.686
45.041	0.69	0.91	-0.9166	0.69
45.149	0.693	0.913	-0.9188	0.693
45.258	0.696	0.915	-0.9208	0.696
45.365	0.697	0.916	-0.9218	0.697
45.474	0.7	0.918	-0.9238	0.7
45.588	0.704	0.92	-0.9262	0.704
45.693	0.707	0.922	-0.9281	0.707
45.804	0.708	0.923	-0.9292	0.708
45.911	0.711	0.925	-0.9312	0.711
46.021	0.713	0.927	-0.9332	0.713
46.129	0.717	0.929	-0.9355	0.717
46.243	0.718	0.93	-0.9365	0.718
46.351	0.721	0.932	-0.9384	0.721
46.457	0.724	0.934	-0.9405	0.724
46.568	0.728	0.937	-0.9428	0.728
46.68	0.729	0.938	-0.9437	0.729
46.788	0.733	0.94	-0.9457	0.733
46.896	0.737	0.942	-0.9478	0.737
47.005	0.74	0.944	-0.9497	0.74
47.113	0.742	0.945	-0.9507	0.742
47.224	0.746	0.947	-0.9532	0.746
47.335	0.75	0.949	-0.9551	0.75
47.441	0.753	0.951	-0.9571	0.753
47.556	0.755	0.952	-0.9581	0.755
47.658	0.759	0.954	-0.9605	0.759
47.77	0.762	0.956	-0.9624	0.762
47.876	0.766	0.958	-0.9644	0.766
47.99	0.767	0.959	-0.9654	0.767
48.1	0.77	0.961	-0.9675	0.77
48.21	0.774	0.964	-0.9698	0.774
48.315	0.777	0.966	-0.9718	0.777
48.426	0.779	0.967	-0.9728	0.779
48.534	0.782	0.969	-0.9748	0.782
48.647	0.786	0.971	-0.977	0.786
48.752	0.79	0.973	-0.9791	0.79
48.859	0.792	0.974	-0.9802	0.792
48.971	0.796	0.976	-0.9821	0.796
49.082	0.8	0.978	-0.9841	0.8
49.187	0.804	0.98	-0.9865	0.804
49.363	0.808	0.982	-0.9885	0.808
49.471	0.812	0.984	-0.9905	0.812
49.577	0.816	0.986	-0.9924	0.816
49.688	0.82	0.989	-0.9947	0.82
49.8	0.822	0.99	-0.9957	0.822
49.907	0.825	0.992	-0.9977	0.825
50.018	0.828	0.994	-0.9997	0.828
50.123	0.832	0.996	-1.0017	0.832
50.237	0.833	0.997	-1.0031	0.833
50.345	0.836	0.999	-1.005	0.836
50.453	0.839	1.001	-1.007	0.839
50.628	0.843	1.003	-1.0094	0.843
50.735	0.846	1.005	-1.0113	0.846
50.844	0.849	1.008	-1.0137	0.849
50.952	0.852	1.01	-1.0157	0.852
51.059	0.854	1.011	-1.0167	0.854
51.168	0.857	1.013	-1.0187	0.857
51.282	0.86	1.015	-1.0211	0.86
51.387	0.864	1.017	-1.0232	0.864
51.498	0.865	1.018	-1.0241	0.865
51.611	0.869	1.02	-1.0261	0.869
51.714	0.872	1.022	-1.0281	0.872
51.825	0.876	1.024	-1.0304	0.876
51.935	0.878	1.025	-1.0313	0.878
52.044	0.881	1.027	-1.0334	0.881
52.157	0.885	1.029	-1.0354	0.885
52.263	0.889	1.032	-1.0377	0.889
52.372	0.891	1.033	-1.0388	0.891
52.483	0.894	1.035	-1.0408	0.894
52.591	0.898	1.036	-1.0427	0.898
52.699	0.901	1.038	-1.0447	0.901
52.806	0.904	1.04	-1.046	0.904
52.915	0.907	1.042	-1.048	0.907
53.029	0.911	1.044	-1.05	0.911
53.135	0.915	1.046	-1.0521	0.915
53.249	0.917	1.047	-1.053	0.917
53.352	0.921	1.049	-1.0554	0.921
53.463	0.925	1.051	-1.0573	0.925
53.572	0.929	1.053	-1.0593	0.929
53.683	0.931	1.054	-1.0604	0.931
53.793	0.934	1.056	-1.0624	0.934
53.903	0.939	1.058	-1.0646	0.939
54.007	0.942	1.06	-1.0666	0.942
54.118	0.943	1.061	-1.0676	0.943
54.228	0.947	1.063	-1.0696	0.947
54.341	0.95	1.066	-1.072	0.95
54.447	0.953	1.068	-1.074	0.953
54.556	0.955	1.069	-1.075	0.955
54.667	0.958	1.071	-1.0771	0.958
54.775	0.961	1.073	-1.079	0.961
54.883	0.965	1.075	-1.0814	0.965
54.995	0.966	1.076	-1.0823	0.966
55.103	0.969	1.078	-1.0843	0.969
55.211	0.972	1.08	-1.0863	0.972
55.318	0.975	1.082	-1.0886	0.975
55.432	0.976	1.084	-1.0897	0.976
55.542	0.979	1.086	-1.0917	0.979
55.647	0.982	1.087	-1.0936	0.982
55.756	0.984	1.089	-1.0956	0.984
55.867	0.986	1.091	-1.097	0.986
55.973	0.988	1.093	-1.099	0.988
56.088	0.99	1.095	-1.101	0.99
56.193	0.992	1.097	-1.103	0.992
56.304	0.993	1.098	-1.104	0.993
56.413	0.994	1.1	-1.1063	0.994
56.519	0.995	1.102	-1.1083	0.995
56.63	0.996	1.104	-1.1103	0.996
56.742	0.996	1.105	-1.1113	0.996
56.85	0.996	1.107	-1.1132	0.996
56.956	0.995	1.109	-1.1156	0.995
57.065	0.994	1.111	-1.1176	0.994
57.175	0.994	1.112	-1.1186	0.994
57.288	0.993	1.114	-1.1206	0.993
57.396	0.991	1.117	-1.1229	0.991
57.502	0.989	1.119	-1.1249	0.989
57.613	0.987	1.12	-1.1259	0.987
57.726	0.984	1.122	-1.128	0.984
57.834	0.979	1.124	-1.13	0.979
57.939	0.971	1.126	-1.1323	0.971
58.051	0.966	1.127	-1.1334	0.966
58.157	0.957	1.129	-1.1353	0.957
58.267	0.95	1.131	-1.1373	0.95
58.379	0.942	1.133	-1.1396	0.942
58.489	0.94	1.134	-1.1405	0.94
58.597	0.936	1.136	-1.1426	0.936
58.703	0.933	1.138	-1.1446	0.933
58.814	0.931	1.14	-1.1466	0.931
58.926	0.93	1.142	-1.148	0.93
59.034	0.929	1.144	-1.15	0.929
59.14	0.928	1.146	-1.1519	0.928
59.251	0.928	1.148	-1.154	0.928
59.365	0.928	1.149	-1.1549	0.928
59.468	0.928	1.151	-1.1573	0.928
59.579	0.928	1.153	-1.1593	0.928
59.688	0.929	1.155	-1.1612	0.929
59.795	0.929	1.156	-1.1622	0.929
59.904	0.929	1.158	-1.1646	0.929
60.014	0.93	1.16	-1.1665	0.93
60.19	0.931	1.163	-1.1689	0.931
60.295	0.932	1.165	-1.1709	0.932
60.406	0.932	1.167	-1.173	0.932
60.515	0.934	1.169	-1.1752	0.934
60.626	0.934	1.17	-1.1762	0.934
60.736	0.935	1.172	-1.1782	0.935
60.846	0.936	1.174	-1.1801	0.936
60.951	0.937	1.176	-1.1822	0.937
61.062	0.938	1.177	-1.1836	0.938
61.173	0.939	1.179	-1.1856	0.939
61.283	0.94	1.181	-1.1875	0.94
61.388	0.942	1.183	-1.1896	0.942
61.5	0.942	1.184	-1.1906	0.942
61.608	0.944	1.187	-1.1929	0.944
61.716	0.946	1.189	-1.1948	0.946
61.824	0.947	1.191	-1.1969	0.947
61.938	0.948	1.192	-1.1979	0.948
62.042	0.95	1.194	-1.2003	0.95
62.153	0.952	1.196	-1.2022	0.952
62.262	0.954	1.198	-1.2042	0.954
62.374	0.955	1.199	-1.2053	0.955
62.484	0.957	1.201	-1.2072	0.957
62.592	0.959	1.203	-1.2096	0.959
62.697	0.962	1.205	-1.2115	0.962
62.808	0.963	1.206	-1.2125	0.963
62.921	0.965	1.208	-1.2145	0.965
63.024	0.968	1.21	-1.2165	0.968
63.134	0.97	1.213	-1.2188	0.97
63.245	0.972	1.214	-1.2198	0.972
63.355	0.974	1.216	-1.2218	0.974
63.461	0.976	1.218	-1.2238	0.976
63.572	0.979	1.22	-1.2263	0.979
63.684	0.981	1.221	-1.2272	0.981
63.792	0.983	1.223	-1.2292	0.983
63.9	0.985	1.225	-1.2312	0.985
64.008	0.988	1.227	-1.2332	0.988
64.121	0.989	1.228	-1.2342	0.989
64.229	0.992	1.23	-1.2365	0.992
64.337	0.995	1.232	-1.2385	0.995
64.444	0.997	1.234	-1.2405	0.997
64.558	0.999	1.235	-1.2416	0.999
64.668	1.002	1.238	-1.2439	1.002
64.776	1.005	1.24	-1.2459	1.005
64.881	1.008	1.242	-1.2478	1.008
64.992	1.009	1.243	-1.2489	1.009
65.099	1.012	1.245	-1.2512	1.012
65.209	1.015	1.247	-1.2532	1.015
65.317	1.017	1.249	-1.2551	1.017
65.431	1.019	1.25	-1.2562	1.019
65.539	1.021	1.252	-1.2581	1.021
65.645	1.024	1.254	-1.2605	1.024
65.755	1.026	1.256	-1.2625	1.026
65.863	1.028	1.257	-1.2635	1.028
65.977	1.03	1.259	-1.2655	1.03
66.085	1.032	1.261	-1.2676	1.032
66.193	1.035	1.264	-1.2698	1.035
66.3	1.036	1.265	-1.2708	1.036
66.412	1.038	1.267	-1.2727	1.038
66.523	1.041	1.269	-1.2748	1.041
66.629	1.044	1.271	-1.2771	1.044
66.743	1.044	1.272	-1.2782	1.044
66.846	1.047	1.274	-1.2801	1.047
66.96	1.049	1.276	-1.2821	1.049
67.065	1.051	1.278	-1.2842	1.051
67.176	1.052	1.279	-1.2855	1.052
67.289	1.053	1.281	-1.2875	1.053
67.392	1.054	1.283	-1.2894	1.054
67.503	1.055	1.285	-1.2914	1.055
67.614	1.056	1.286	-1.2924	1.056
67.722	1.057	1.289	-1.2949	1.057
67.836	1.058	1.291	-1.2968	1.058
67.94	1.059	1.293	-1.2988	1.059
68.052	1.059	1.294	-1.2998	1.059
68.159	1.06	1.296	-1.3018	1.06
68.27	1.062	1.298	-1.3041	1.062
68.375	1.063	1.3	-1.3061	1.063
68.489	1.063	1.301	-1.3072	1.063
68.597	1.065	1.303	-1.3092	1.065
68.705	1.066	1.305	-1.3114	1.066
68.814	1.067	1.307	-1.3134	1.067
68.921	1.068	1.308	-1.3145	1.068
69.03	1.07	1.31	-1.3164	1.07
69.139	1.071	1.313	-1.3188	1.071
69.248	1.073	1.315	-1.3208	1.073
69.362	1.074	1.316	-1.3218	1.074
69.467	1.076	1.318	-1.3238	1.076
69.578	1.078	1.32	-1.3257	1.078
69.687	1.081	1.322	-1.3281	1.081
69.798	1.082	1.323	-1.3291	1.082
69.908	1.084	1.325	-1.331	1.084
70.018	1.087	1.327	-1.333	1.087
70.124	1.09	1.329	-1.3354	1.09
70.233	1.091	1.33	-1.3364	1.091
70.345	1.093	1.332	-1.3384	1.093
70.455	1.096	1.334	-1.3404	1.096
70.56	1.098	1.336	-1.3424	1.098
70.672	1.099	1.337	-1.3434	1.099
70.78	1.102	1.34	-1.3457	1.102
70.886	1.105	1.342	-1.3477	1.105
70.997	1.107	1.344	-1.3498	1.107
71.111	1.108	1.345	-1.3507	1.108
71.217	1.111	1.347	-1.3531	1.111
71.325	1.113	1.349	-1.3551	1.113
71.434	1.115	1.351	-1.3571	1.115
71.547	1.116	1.352	-1.358	1.116
71.657	1.118	1.354	-1.3601	1.118
71.762	1.12	1.356	-1.3624	1.12
71.871	1.123	1.358	-1.3644	1.123
71.982	1.124	1.359	-1.3654	1.124
72.092	1.126	1.361	-1.3674	1.126
72.197	1.128	1.363	-1.3694	1.128
72.308	1.131	1.366	-1.3717	1.131
72.42	1.132	1.367	-1.3727	1.132
72.527	1.134	1.369	-1.3747	1.134
72.633	1.136	1.371	-1.3768	1.136
72.744	1.139	1.373	-1.3791	1.139
72.856	1.14	1.374	-1.3801	1.14
72.964	1.142	1.376	-1.382	1.142
73.07	1.143	1.378	-1.384	1.143
73.181	1.146	1.38	-1.3863	1.146
73.294	1.146	1.381	-1.3873	1.146
73.402	1.148	1.383	-1.3893	1.148
73.51	1.15	1.385	-1.3913	1.15
73.619	1.152	1.387	-1.3934	1.152
73.726	1.153	1.389	-1.3947	1.153
73.842	1.154	1.391	-1.3967	1.154
73.947	1.156	1.393	-1.3987	1.156
74.056	1.157	1.394	-1.4007	1.157
74.167	1.158	1.395	-1.4017	1.158
74.277	1.159	1.398	-1.404	1.159
74.387	1.161	1.4	-1.406	1.161
74.491	1.162	1.402	-1.4079	1.162
74.602	1.163	1.403	-1.409	1.163
74.714	1.165	1.405	-1.4114	1.165
74.824	1.166	1.407	-1.4134	1.166
74.929	1.168	1.409	-1.4154	1.168
75.041	1.168	1.41	-1.4164	1.168
75.149	1.17	1.412	-1.4184	1.17
75.258	1.172	1.415	-1.4207	1.172
75.366	1.173	1.417	-1.4227	1.173
75.473	1.174	1.418	-1.4237	1.174
75.586	1.176	1.419	-1.4256	1.176
75.694	1.177	1.421	-1.4276	1.177
75.803	1.179	1.424	-1.43	1.179
75.91	1.18	1.425	-1.4311	1.18
76.019	1.181	1.427	-1.433	1.181
76.133	1.183	1.429	-1.435	1.183
76.238	1.184	1.431	-1.4374	1.184
76.349	1.185	1.432	-1.4384	1.185
76.462	1.186	1.434	-1.4403	1.186
76.571	1.188	1.436	-1.4423	1.188
76.677	1.189	1.438	-1.4443	1.189
76.787	1.19	1.439	-1.4456	1.19
76.898	1.192	1.441	-1.4476	1.192
77.008	1.193	1.443	-1.4496	1.193
77.113	1.193	1.445	-1.4516	1.193
77.225	1.192	1.446	-1.4525	1.192
77.333	1.19	1.449	-1.4549	1.19
77.441	1.187	1.451	-1.457	1.187
77.548	1.183	1.453	-1.4591	1.183
77.658	1.181	1.454	-1.46	1.181
77.769	1.177	1.456	-1.462	1.177
77.88	1.173	1.458	-1.4643	1.173
77.986	1.169	1.46	-1.4663	1.169
78.1	1.167	1.461	-1.4672	1.167
78.203	1.165	1.463	-1.4693	1.165
78.315	1.163	1.465	-1.4717	1.163
78.424	1.163	1.467	-1.4737	1.163
78.535	1.163	1.468	-1.4747	1.163
78.645	1.164	1.47	-1.4767	1.164
78.755	1.165	1.472	-1.4787	1.165
78.86	1.166	1.475	-1.4809	1.166
78.971	1.166	1.476	-1.4819	1.166
79.082	1.167	1.478	-1.4839	1.167
79.192	1.168	1.48	-1.486	1.168
79.296	1.169	1.482	-1.4882	1.169
79.408	1.169	1.483	-1.4893	1.169
79.516	1.17	1.485	-1.4913	1.17
79.625	1.171	1.487	-1.4932	1.171
79.733	1.171	1.489	-1.4952	1.171
79.847	1.172	1.49	-1.4965	1.172
79.955	1.172	1.492	-1.4986	1.172
80.063	1.173	1.494	-1.5005	1.173
80.169	1.173	1.496	-1.5025	1.173
80.283	1.174	1.497	-1.5035	1.174
80.392	1.174	1.5	-1.5058	1.174
80.5	1.174	1.502	-1.5079	1.174
80.609	1.175	1.504	-1.5099	1.175
80.719	1.175	1.505	-1.5109	1.175
80.829	1.175	1.507	-1.513	1.175
80.939	1.175	1.509	-1.5153	1.175
81.044	1.176	1.511	-1.5173	1.176
81.155	1.176	1.512	-1.5182	1.176
81.266	1.176	1.514	-1.5202	1.176
81.376	1.176	1.516	-1.5226	1.176
81.481	1.177	1.518	-1.5246	1.177
81.588	1.177	1.519	-1.5256	1.177
81.702	1.177	1.521	-1.5276	1.177
81.81	1.178	1.523	-1.5296	1.178
81.918	1.178	1.526	-1.5319	1.178
82.025	1.179	1.527	-1.533	1.179
82.139	1.179	1.529	-1.535	1.179
82.247	1.18	1.531	-1.537	1.18
82.353	1.181	1.533	-1.5392	1.181
82.467	1.181	1.534	-1.5403	1.181
82.577	1.182	1.536	-1.5422	1.182
82.685	1.182	1.538	-1.5442	1.182
82.79	1.183	1.54	-1.5462	1.183
82.901	1.184	1.541	-1.5476	1.184
83.014	1.184	1.543	-1.5495	1.184
83.117	1.186	1.545	-1.5515	1.186
83.228	1.187	1.547	-1.5535	1.187
83.335	1.187	1.548	-1.5545	1.187
83.447	1.189	1.551	-1.5568	1.189
83.56	1.19	1.553	-1.5588	1.19
83.663	1.191	1.555	-1.5608	1.191
83.775	1.192	1.556	-1.5618	1.192
83.886	1.193	1.558	-1.5642	1.193
83.994	1.194	1.56	-1.5662	1.194
84.102	1.196	1.562	-1.5683	1.196
84.209	1.196	1.563	-1.5692	1.196
84.323	1.197	1.565	-1.5712	1.197
84.432	1.199	1.567	-1.5735	1.199
84.538	1.2	1.569	-1.5755	1.2
84.652	1.2	1.57	-1.5764	1.2
84.755	1.201	1.572	-1.5785	1.201
84.869	1.202	1.575	-1.5809	1.202
84.974	1.203	1.577	-1.5829	1.203
85.085	1.204	1.578	-1.5838	1.204
85.198	1.205	1.58	-1.5859	1.205
85.301	1.206	1.582	-1.5879	1.206
85.41	1.207	1.584	-1.5902	1.207
85.524	1.208	1.585	-1.5912	1.208
85.632	1.209	1.587	-1.5932	1.209
85.738	1.21	1.589	-1.5952	1.21
85.849	1.212	1.591	-1.5975	1.212
85.961	1.212	1.592	-1.5985	1.212
86.069	1.213	1.594	-1.6004	1.213
86.177	1.214	1.596	-1.6024	1.214
86.285	1.216	1.598	-1.6044	1.216
86.393	1.216	1.599	-1.6055	1.216
86.507	1.218	1.602	-1.6079	1.218
86.615	1.219	1.604	-1.6098	1.219
86.723	1.22	1.606	-1.6118	1.22
86.83	1.221	1.607	-1.6129	1.221
86.939	1.222	1.609	-1.6151	1.222
87.053	1.223	1.611	-1.6171	1.223
87.158	1.225	1.613	-1.6191	1.225
87.269	1.225	1.614	-1.6201	1.225
87.382	1.227	1.616	-1.6222	1.227
87.49	1.228	1.618	-1.6245	1.228
87.595	1.229	1.62	-1.6264	1.229
87.706	1.23	1.621	-1.6275	1.23
87.815	1.231	1.623	-1.6294	1.231
87.928	1.232	1.626	-1.6318	1.232
88.034	1.234	1.628	-1.6338	1.234
88.143	1.234	1.629	-1.6348	1.234
88.254	1.235	1.631	-1.6368	1.235
88.362	1.236	1.633	-1.6388	1.236
88.47	1.238	1.635	-1.6412	1.238
88.577	1.238	1.636	-1.6421	1.238
88.686	1.239	1.638	-1.6442	1.239
88.8	1.24	1.64	-1.6462	1.24
88.906	1.242	1.642	-1.6485	1.242
89.02	1.242	1.643	-1.6495	1.242
89.123	1.243	1.645	-1.6514	1.243
89.234	1.244	1.647	-1.6534	1.244
89.343	1.245	1.649	-1.6554	1.245
89.453	1.246	1.651	-1.6568	1.246
89.566	1.247	1.653	-1.6587	1.247
89.669	1.248	1.655	-1.6608	1.248
89.779	1.249	1.657	-1.6627	1.249
89.89	1.249	1.658	-1.6638	1.249
89.999	1.25	1.66	-1.6661	1.25
90.112	1.251	1.662	-1.6681	1.251
90.218	1.252	1.664	-1.6701	1.252
90.327	1.252	1.665	-1.6711	1.252
90.433	1.253	1.667	-1.6734	1.253
90.542	1.254	1.669	-1.6754	1.254
90.653	1.255	1.671	-1.6774	1.255
90.766	1.255	1.672	-1.6784	1.255
90.874	1.255	1.674	-1.6804	1.255
90.983	1.256	1.677	-1.6827	1.256
91.089	1.256	1.679	-1.6847	1.256
91.2	1.257	1.68	-1.6858	1.257
91.313	1.257	1.682	-1.6878	1.257
91.421	1.257	1.684	-1.69	1.257
91.526	1.258	1.686	-1.6921	1.258
91.637	1.258	1.687	-1.693	1.258
91.75	1.258	1.689	-1.6951	1.258
91.86	1.258	1.691	-1.697	1.258
91.965	1.258	1.693	-1.6994	1.258
92.076	1.258	1.694	-1.7004	1.258
92.184	1.258	1.696	-1.7024	1.258
92.29	1.257	1.698	-1.7044	1.257
92.401	1.257	1.7	-1.7064	1.257
92.512	1.256	1.701	-1.7076	1.256
92.623	1.255	1.703	-1.7096	1.255
92.731	1.253	1.706	-1.7117	1.253
92.837	1.251	1.708	-1.7137	1.251
92.946	1.25	1.709	-1.7147	1.25
93.055	1.248	1.711	-1.7171	1.248
93.166	1.246	1.713	-1.7191	1.246
93.275	1.244	1.715	-1.721	1.244
93.382	1.243	1.716	-1.722	1.243
93.492	1.242	1.718	-1.7243	1.242
93.603	1.241	1.72	-1.7263	1.241
93.712	1.24	1.722	-1.7283	1.24
93.821	1.24	1.723	-1.7293	1.24
93.934	1.24	1.725	-1.7314	1.24
94.044	1.241	1.728	-1.7337	1.241
94.149	1.241	1.73	-1.7357	1.241
94.26	1.241	1.731	-1.7367	1.241
94.368	1.242	1.733	-1.7387	1.242
94.474	1.243	1.735	-1.7411	1.243
94.587	1.244	1.737	-1.7431	1.244
94.696	1.244	1.738	-1.7441	1.244
94.805	1.245	1.74	-1.7461	1.245
94.911	1.246	1.742	-1.748	1.246
95.022	1.247	1.744	-1.7503	1.247
95.129	1.247	1.745	-1.7514	1.247
95.243	1.248	1.747	-1.7533	1.248
95.351	1.249	1.749	-1.7553	1.249
95.457	1.249	1.751	-1.7574	1.249
95.572	1.25	1.752	-1.7587	1.25
95.675	1.251	1.754	-1.7606	1.251
95.785	1.252	1.756	-1.7627	1.252
95.894	1.252	1.758	-1.7647	1.252
96.005	1.253	1.759	-1.7656	1.253
96.118	1.254	1.762	-1.7679	1.254
96.221	1.255	1.764	-1.77	1.255
96.332	1.255	1.766	-1.772	1.255
96.443	1.256	1.767	-1.773	1.256
96.552	1.257	1.769	-1.7753	1.257
96.658	1.257	1.771	-1.7773	1.257
96.769	1.258	1.773	-1.7793	1.258
96.88	1.258	1.774	-1.7803	1.258
96.991	1.258	1.776	-1.7823	1.258
97.099	1.258	1.778	-1.7846	1.258
97.204	1.258	1.781	-1.7867	1.258
97.314	1.258	1.781	-1.7876	1.258
97.425	1.257	1.783	-1.7896	1.257
97.532	1.257	1.786	-1.7919	1.257
97.641	1.257	1.788	-1.7939	1.257
97.755	1.257	1.789	-1.795	1.257
97.864	1.257	1.791	-1.797	1.257
97.972	1.257	1.793	-1.799	1.257
98.08	1.257	1.795	-1.8013	1.257
98.191	1.257	1.796	-1.8023	1.257
98.301	1.257	1.798	-1.8043	1.257
98.411	1.257	1.8	-1.8062	1.257
98.516	1.257	1.803	-1.8087	1.257
98.626	1.257	1.803	-1.8096	1.257
98.738	1.258	1.805	-1.8116	1.258
98.848	1.258	1.807	-1.8136	1.258
98.953	1.257	1.809	-1.8156	1.257
99.065	1.257	1.811	-1.817	1.257
99.173	1.257	1.813	-1.8189	1.257
99.281	1.257	1.815	-1.8209	1.257
99.389	1.257	1.817	-1.823	1.257
99.503	1.257	1.818	-1.8239	1.257
99.61	1.257	1.82	-1.8262	1.257
99.718	1.257	1.822	-1.8282	1.257
99.827	1.258	1.824	-1.8303	1.258
99.939	1.258	1.825	-1.8312	1.258
100.049	1.258	1.827	-1.8332	1.258
100.157	1.259	1.829	-1.8356	1.259
100.262	1.259	1.831	-1.8376	1.259
100.373	1.26	1.832	-1.8386	1.26
100.486	1.26	1.834	-1.8407	1.26
100.589	1.261	1.837	-1.8429	1.261
100.698	1.262	1.839	-1.8449	1.262
100.812	1.262	1.84	-1.8459	1.262
100.917	1.263	1.842	-1.8479	1.263
101.031	1.264	1.844	-1.8499	1.264
101.136	1.265	1.846	-1.8523	1.265
101.247	1.265	1.847	-1.8534	1.265
101.356	1.266	1.849	-1.8553	1.266
101.469	1.267	1.851	-1.8573	1.267
101.574	1.268	1.853	-1.8595	1.268
101.684	1.269	1.854	-1.8606	1.269
101.795	1.269	1.856	-1.8625	1.269
101.902	1.27	1.858	-1.8645	1.27
102.01	1.271	1.86	-1.8665	1.271
102.124	1.272	1.862	-1.8679	1.272
102.232	1.273	1.864	-1.8699	1.273
102.339	1.273	1.866	-1.8719	1.273
102.448	1.274	1.868	-1.8739	1.274
102.555	1.275	1.869	-1.8748	1.275
102.664	1.276	1.871	-1.8772	1.276
102.778	1.277	1.873	-1.8792	1.277
102.882	1.278	1.875	-1.8812	1.278
102.996	1.278	1.876	-1.8821	1.278
103.106	1.279	1.878	-1.8842	1.279
103.216	1.28	1.88	-1.8865	1.28
103.321	1.281	1.882	-1.8885	1.281
103.432	1.281	1.883	-1.8895	1.281
103.54	1.282	1.885	-1.8915	1.282
103.652	1.283	1.888	-1.8939	1.283
103.757	1.284	1.89	-1.8959	1.284
103.869	1.284	1.891	-1.8969	1.284
103.977	1.285	1.893	-1.8989	1.285
104.083	1.286	1.895	-1.9012	1.286
104.194	1.287	1.897	-1.9031	1.287
104.308	1.287	1.898	-1.9042	1.287
104.411	1.288	1.9	-1.9062	1.288
104.525	1.289	1.902	-1.9082	1.289
104.63	1.29	1.904	-1.9106	1.29
104.744	1.291	1.905	-1.9116	1.291
104.854	1.292	1.907	-1.9136	1.292
104.959	1.293	1.909	-1.9156	1.293
105.068	1.294	1.911	-1.9175	1.294
105.179	1.294	1.913	-1.9188	1.294
105.289	1.295	1.915	-1.9209	1.295
105.399	1.296	1.917	-1.9228	1.296
105.504	1.297	1.919	-1.9247	1.297
105.615	1.297	1.92	-1.9258	1.297
105.724	1.298	1.922	-1.9282	1.298
105.837	1.298	1.924	-1.9301	1.298
105.94	1.299	1.926	-1.9321	1.299
106.052	1.299	1.927	-1.9331	1.299
106.163	1.3	1.929	-1.9354	1.3
106.271	1.301	1.931	-1.9374	1.301
106.379	1.302	1.933	-1.9395	1.302
106.486	1.302	1.934	-1.9404	1.302
106.595	1.303	1.937	-1.9427	1.303
106.709	1.304	1.939	-1.9448	1.304
106.815	1.305	1.941	-1.9468	1.305
106.922	1.306	1.942	-1.9478	1.306
107.036	1.307	1.944	-1.9499	1.307
107.144	1.308	1.946	-1.9518	1.308
107.25	1.309	1.948	-1.9541	1.309
107.361	1.309	1.949	-1.9551	1.309
107.474	1.31	1.951	-1.9571	1.31
107.584	1.311	1.953	-1.9591	1.311
107.687	1.312	1.955	-1.9615	1.312
107.798	1.313	1.956	-1.9625	1.313
107.91	1.314	1.958	-1.9645	1.314
108.02	1.314	1.96	-1.9665	1.314
108.125	1.315	1.962	-1.9685	1.315
108.237	1.316	1.964	-1.9699	1.316
108.345	1.316	1.966	-1.9718	1.316
108.451	1.317	1.968	-1.9739	1.317
108.563	1.318	1.97	-1.9758	1.318
108.677	1.318	1.971	-1.9768	1.318
108.783	1.319	1.973	-1.9791	1.319
108.891	1.32	1.975	-1.981	1.32
108.998	1.32	1.977	-1.9831	1.32
109.109	1.321	1.978	-1.984	1.321
109.222	1.321	1.98	-1.9864	1.321
109.33	1.322	1.982	-1.9884	1.322
109.435	1.323	1.984	-1.9904	1.323
109.546	1.323	1.985	-1.9914	1.323
109.659	1.324	1.987	-1.9934	1.324
109.768	1.325	1.99	-1.9957	1.325
109.873	1.325	1.992	-1.9977	1.325
109.981	1.326	1.993	-1.9987	1.326
110.093	1.326	1.995	-2.0007	1.326
110.199	1.327	1.997	-2.0032	1.327
110.31	1.328	1.999	-2.0051	1.328
110.422	1.328	2	-2.0061	1.328
110.53	1.328	2.002	-2.0081	1.328
110.704	1.329	2.005	-2.0111	1.329
110.81	1.329	2.007	-2.0131	1.329
110.919	1.33	2.009	-2.0152	1.33
111.029	1.33	2.01	-2.0162	1.33
111.135	1.331	2.012	-2.0184	1.331
111.245	1.331	2.014	-2.0204	1.331
111.356	1.331	2.016	-2.0224	1.331
111.467	1.332	2.017	-2.0234	1.332
111.575	1.332	2.019	-2.0254	1.332
111.681	1.332	2.022	-2.0278	1.332
111.791	1.333	2.024	-2.0298	1.333
111.903	1.333	2.025	-2.0308	1.333
112.009	1.333	2.027	-2.0327	1.333
112.121	1.333	2.029	-2.035	1.333
112.229	1.334	2.031	-2.037	1.334
112.336	1.334	2.032	-2.038	1.334
112.45	1.334	2.034	-2.0399	1.334
112.558	1.335	2.036	-2.042	1.335
112.664	1.335	2.038	-2.0444	1.335
112.779	1.335	2.039	-2.0454	1.335
112.882	1.336	2.041	-2.0474	1.336
112.996	1.336	2.043	-2.0494	1.336
113.101	1.337	2.045	-2.0513	1.337
113.212	1.337	2.046	-2.0527	1.337
113.325	1.338	2.048	-2.0547	1.338
113.428	1.338	2.05	-2.0567	1.338
113.539	1.339	2.053	-2.0587	1.339
113.65	1.339	2.054	-2.06	1.339
113.757	1.339	2.056	-2.062	1.339
113.866	1.34	2.058	-2.064	1.34
113.975	1.34	2.06	-2.066	1.34
114.087	1.34	2.061	-2.067	1.34
114.198	1.34	2.063	-2.0694	1.34
114.306	1.341	2.065	-2.0714	1.341
114.411	1.341	2.067	-2.0735	1.341
114.521	1.341	2.068	-2.0744	1.341
114.632	1.341	2.07	-2.0764	1.341
114.743	1.341	2.073	-2.0787	1.341
114.85	1.341	2.075	-2.0807	1.341
114.957	1.341	2.076	-2.0817	1.341
115.072	1.342	2.078	-2.0837	1.342
115.18	1.342	2.08	-2.0861	1.342
115.285	1.342	2.082	-2.088	1.342
115.396	1.342	2.083	-2.089	1.342
115.509	1.342	2.085	-2.091	1.342
115.612	1.343	2.087	-2.093	1.343
115.723	1.343	2.089	-2.0953	1.343
115.833	1.343	2.09	-2.0963	1.343
115.945	1.343	2.092	-2.0983	1.343
116.055	1.344	2.094	-2.1002	1.344
116.158	1.344	2.096	-2.1026	1.344
116.267	1.345	2.098	-2.1037	1.345
116.381	1.345	2.1	-2.1057	1.345
116.489	1.346	2.101	-2.1076	1.346
116.597	1.346	2.103	-2.1096	1.346
116.704	1.345	2.105	-2.1109	1.345
116.813	1.344	2.107	-2.1129	1.344
116.927	1.344	2.109	-2.1149	1.344
117.033	1.343	2.111	-2.1169	1.343
117.147	1.343	2.112	-2.118	1.343
117.25	1.342	2.114	-2.1203	1.342
117.364	1.342	2.116	-2.1223	1.342
117.469	1.342	2.118	-2.1244	1.342
117.58	1.342	2.119	-2.1253	1.342
117.693	1.341	2.121	-2.1277	1.341
117.796	1.341	2.123	-2.1297	1.341
117.907	1.341	2.126	-2.1317	1.341
118.018	1.341	2.126	-2.1326	1.341
118.127	1.34	2.128	-2.1346	1.34
118.233	1.34	2.131	-2.1369	1.34
118.344	1.339	2.133	-2.139	1.339
118.456	1.339	2.134	-2.14	1.339
118.564	1.338	2.136	-2.1419	1.338
118.672	1.337	2.138	-2.1439	1.337
118.78	1.336	2.14	-2.1463	1.336
118.893	1.335	2.141	-2.1472	1.335
119.001	1.334	2.143	-2.1493	1.334
119.106	1.333	2.145	-2.1513	1.333
119.218	1.331	2.147	-2.1536	1.331
119.325	1.33	2.148	-2.1546	1.33
119.434	1.328	2.15	-2.1566	1.328
119.548	1.326	2.152	-2.1586	1.326
119.653	1.324	2.154	-2.1605	1.324
119.764	1.323	2.156	-2.1619	1.323
119.876	1.321	2.158	-2.1639	1.321
119.986	1.319	2.16	-2.1659	1.319
120.091	1.316	2.162	-2.1679	1.316
120.25	1.315	2.164	-2.1703	1.315
120.358	1.312	2.166	-2.1723	1.312
120.464	1.309	2.168	-2.1743	1.309
120.578	1.305	2.169	-2.1752	1.305
120.688	1.3	2.171	-2.1773	1.3
120.796	1.295	2.174	-2.1797	1.295
120.9	1.29	2.175	-2.1816	1.29
121.014	1.288	2.176	-2.1826	1.288
121.124	1.282	2.179	-2.1847	1.282
121.234	1.276	2.181	-2.1869	1.276
121.339	1.271	2.183	-2.1889	1.271
121.45	1.268	2.184	-2.1899	1.268
121.558	1.264	2.186	-2.1919	1.264
121.671	1.258	2.188	-2.1939	1.258
121.776	1.254	2.19	-2.1962	1.254
121.883	1.251	2.191	-2.1972	1.251
121.997	1.247	2.193	-2.1992	1.247
122.105	1.243	2.195	-2.2012	1.243
122.213	1.238	2.197	-2.2035	1.238
122.326	1.236	2.198	-2.2046	1.236
122.434	1.233	2.2	-2.2066	1.233
122.542	1.229	2.202	-2.2085	1.229
122.648	1.224	2.204	-2.2105	1.224
122.762	1.222	2.205	-2.2115	1.222
122.872	1.218	2.208	-2.2138	1.218
122.977	1.215	2.21	-2.2158	1.215
123.086	1.212	2.212	-2.2179	1.212
123.193	1.211	2.213	-2.2189	1.211
123.309	1.208	2.215	-2.2213	1.208
123.412	1.206	2.217	-2.2233	1.206
123.523	1.205	2.219	-2.2253	1.205
123.634	1.204	2.22	-2.2262	1.204
123.742	1.202	2.222	-2.2282	1.202
123.855	1.201	2.224	-2.2305	1.201
123.958	1.2	2.226	-2.2325	1.2
124.07	1.199	2.227	-2.2335	1.199
124.181	1.198	2.229	-2.2355	1.198
124.285	1.197	2.232	-2.2379	1.197
124.396	1.196	2.234	-2.2399	1.196
124.51	1.196	2.235	-2.2408	1.196
124.613	1.195	2.237	-2.2429	1.195
124.727	1.194	2.239	-2.2451	1.194
124.833	1.193	2.241	-2.2472	1.193
124.946	1.193	2.242	-2.2482	1.193
125.056	1.192	2.244	-2.2502	1.192
125.161	1.191	2.246	-2.2522	1.191
125.268	1.191	2.248	-2.2541	1.191
125.382	1.19	2.249	-2.2555	1.19
125.492	1.19	2.251	-2.2574	1.19
125.602	1.189	2.253	-2.2595	1.189
125.707	1.189	2.255	-2.2615	1.189
125.818	1.188	2.257	-2.2628	1.188
125.924	1.188	2.259	-2.2648	1.188
126.034	1.188	2.261	-2.2668	1.188
126.146	1.187	2.263	-2.2687	1.187
126.255	1.187	2.264	-2.2697	1.187
126.366	1.187	2.266	-2.2721	1.187
126.474	1.187	2.268	-2.2741	1.187
126.579	1.187	2.27	-2.2762	1.187
126.689	1.187	2.271	-2.2772	1.187
126.798	1.187	2.273	-2.2795	1.187
126.909	1.187	2.275	-2.2815	1.187
127.016	1.187	2.277	-2.2835	1.187
127.127	1.187	2.278	-2.2844	1.187
127.24	1.187	2.28	-2.2865	1.187
127.348	1.187	2.283	-2.2888	1.187
127.453	1.187	2.285	-2.2909	1.187
127.564	1.187	2.286	-2.2918	1.187
127.677	1.187	2.288	-2.2938	1.187
127.787	1.187	2.29	-2.2958	1.187
127.892	1.187	2.292	-2.2982	1.187
128.002	1.187	2.293	-2.2991	1.187
128.111	1.187	2.295	-2.3012	1.187
128.217	1.188	2.297	-2.3032	1.188
128.33	1.188	2.299	-2.3054	1.188
128.439	1.188	2.3	-2.3064	1.188
128.55	1.188	2.302	-2.3084	1.188
128.658	1.188	2.304	-2.3104	1.188
128.763	1.188	2.306	-2.3123	1.188
128.873	1.188	2.308	-2.3138	1.188
128.982	1.188	2.31	-2.3158	1.188
129.093	1.188	2.312	-2.3178	1.188
129.202	1.188	2.314	-2.3198	1.188
129.314	1.188	2.315	-2.3208	1.188
129.424	1.189	2.317	-2.323	1.189
129.532	1.189	2.319	-2.325	1.189
129.637	1.189	2.321	-2.327	1.189
129.748	1.189	2.322	-2.328	1.189
129.861	1.189	2.324	-2.3305	1.189
129.971	1.189	2.326	-2.3324	1.189
130.076	1.189	2.328	-2.3344	1.189
130.187	1.189	2.329	-2.3355	1.189
130.293	1.19	2.331	-2.3374	1.19
130.402	1.19	2.334	-2.3398	1.19
130.51	1.19	2.336	-2.3418	1.19
130.625	1.19	2.337	-2.3427	1.19
130.733	1.19	2.339	-2.3447	1.19
130.841	1.19	2.341	-2.3468	1.19
130.949	1.19	2.343	-2.3491	1.19
131.062	1.191	2.344	-2.3501	1.191
131.17	1.191	2.346	-2.352	1.191
131.278	1.191	2.348	-2.3541	1.191
131.386	1.191	2.35	-2.3565	1.191
131.493	1.191	2.351	-2.3575	1.191
131.602	1.191	2.353	-2.3594	1.191
131.716	1.191	2.355	-2.3614	1.191
131.821	1.191	2.357	-2.3634	1.191
131.935	1.191	2.359	-2.3647	1.191
132.045	1.191	2.36	-2.3666	1.191
132.153	1.191	2.362	-2.3686	1.191
132.258	1.191	2.365	-2.3707	1.191
132.37	1.191	2.366	-2.3717	1.191
132.476	1.191	2.368	-2.3741	1.191
132.586	1.191	2.37	-2.376	1.191
132.694	1.191	2.372	-2.378	1.191
132.808	1.191	2.373	-2.3791	1.191
132.916	1.191	2.375	-2.3813	1.191
133.022	1.191	2.377	-2.3833	1.191
133.131	1.191	2.379	-2.3854	1.191
133.24	1.191	2.38	-2.3864	1.191
133.352	1.191	2.382	-2.3883	1.191
133.463	1.191	2.385	-2.3908	1.191
133.568	1.191	2.387	-2.3927	1.191
133.682	1.191	2.387	-2.3936	1.191
133.79	1.191	2.39	-2.3957	1.191
133.898	1.191	2.392	-2.3978	1.191
134.007	1.19	2.394	-2.4	1.19
134.12	1.19	2.395	-2.401	1.19
134.223	1.19	2.397	-2.403	1.19
134.337	1.189	2.399	-2.4051	1.189
134.442	1.188	2.401	-2.4074	1.188
134.553	1.188	2.402	-2.4084	1.188
134.666	1.187	2.404	-2.4103	1.187
134.769	1.186	2.406	-2.4124	1.186
134.88	1.185	2.408	-2.4147	1.185
134.991	1.184	2.409	-2.4157	1.184
135.099	1.183	2.411	-2.4177	1.183
135.212	1.182	2.413	-2.4196	1.182
135.317	1.181	2.415	-2.4216	1.181
135.428	1.18	2.416	-2.4226	1.18
135.536	1.179	2.419	-2.425	1.179
135.647	1.177	2.421	-2.427	1.177
135.752	1.176	2.423	-2.429	1.176
135.866	1.175	2.424	-2.43	1.175
135.974	1.173	2.426	-2.4324	1.173
136.079	1.171	2.428	-2.4343	1.171
136.191	1.17	2.43	-2.4363	1.17
136.298	1.169	2.431	-2.4374	1.169
136.412	1.166	2.433	-2.4394	1.166
136.52	1.164	2.436	-2.4417	1.164
136.625	1.162	2.437	-2.4436	1.162
136.739	1.161	2.438	-2.4446	1.161
136.849	1.159	2.441	-2.4467	1.159
136.959	1.156	2.442	-2.4486	1.156
137.064	1.154	2.445	-2.451	1.154
137.176	1.153	2.446	-2.4521	1.153
137.284	1.15	2.448	-2.454	1.15
137.39	1.148	2.45	-2.456	1.148
137.501	1.145	2.452	-2.4583	1.145
137.613	1.144	2.453	-2.4593	1.144
137.721	1.142	2.455	-2.4613	1.142
137.829	1.14	2.457	-2.4632	1.14
137.937	1.137	2.46	-2.4657	1.137
138.051	1.135	2.461	-2.4667	1.135
138.157	1.133	2.462	-2.4686	1.133
138.268	1.13	2.464	-2.4707	1.13
138.374	1.127	2.466	-2.4726	1.127
138.488	1.126	2.468	-2.4739	1.126
138.591	1.123	2.47	-2.4759	1.123
138.702	1.12	2.472	-2.4779	1.12
138.811	1.118	2.474	-2.4799	1.118
138.922	1.115	2.475	-2.4809	1.115
139.032	1.113	2.477	-2.4833	1.113
139.142	1.111	2.479	-2.4853	1.111
139.247	1.108	2.481	-2.4873	1.108
139.358	1.107	2.482	-2.4883	1.107
139.468	1.103	2.484	-2.4903	1.103
139.574	1.1	2.486	-2.4926	1.1
139.686	1.097	2.488	-2.4946	1.097
139.795	1.096	2.489	-2.4956	1.096
139.906	1.093	2.491	-2.4975	1.093
140.014	1.089	2.494	-2.4999	1.089
140.12	1.086	2.496	-2.5019	1.086
140.234	1.085	2.497	-2.5029	1.085
140.342	1.082	2.499	-2.505	1.082
140.451	1.079	2.501	-2.5069	1.079
140.557	1.076	2.503	-2.5093	1.076
140.671	1.075	2.504	-2.5104	1.075
140.781	1.072	2.506	-2.5123	1.072
140.886	1.07	2.508	-2.5143	1.07
140.995	1.068	2.51	-2.5165	1.068
141.106	1.066	2.511	-2.5176	1.066
141.216	1.064	2.513	-2.5196	1.064
141.326	1.062	2.515	-2.5215	1.062
141.431	1.06	2.517	-2.5235	1.06
141.542	1.059	2.519	-2.5249	1.059
141.651	1.057	2.521	-2.5269	1.057
141.764	1.055	2.523	-2.5289	1.055
141.87	1.053	2.525	-2.5309	1.053
141.979	1.051	2.526	-2.5319	1.051
142.09	1.046	2.528	-2.5341	1.046
142.197	1.041	2.53	-2.5362	1.041
142.305	1.031	2.532	-2.5382	1.031
142.419	1.022	2.533	-2.5392	1.022
142.522	1.001	2.535	-2.5415	1.001
142.633	0.983	2.537	-2.5435	0.983
142.742	0.969	2.539	-2.5455	0.969
142.849	0.965	2.54	-2.5465	0.965
142.965	0.956	2.542	-2.5486	0.956
143.07	0.95	2.545	-2.5509	0.95
143.177	0.945	2.547	-2.5529	0.945
143.288	0.943	2.548	-2.5539	0.943
143.401	0.94	2.55	-2.5558	0.94
143.506	0.936	2.552	-2.5582	0.936
143.617	0.934	2.554	-2.5602	0.934
143.728	0.933	2.555	-2.5613	0.933
143.837	0.932	2.557	-2.5633	0.932
143.942	0.93	2.559	-2.5652	0.93
144.053	0.929	2.561	-2.5676	0.929
144.165	0.928	2.562	-2.5685	0.928
144.273	0.928	2.564	-2.5705	0.928
144.379	0.927	2.566	-2.5725	0.927
144.489	0.925	2.568	-2.5745	0.925
144.603	0.925	2.57	-2.5759	0.925
144.711	0.924	2.572	-2.5778	0.924
144.819	0.922	2.574	-2.5798	0.922
144.925	0.92	2.576	-2.5818	0.92
145.036	0.919	2.577	-2.5832	0.919
145.149	0.918	2.579	-2.5851	0.918
145.255	0.916	2.581	-2.5871	0.916
145.364	0.915	2.583	-2.5892	0.915
145.475	0.914	2.584	-2.5902	0.914
145.585	0.913	2.586	-2.5924	0.913
145.695	0.913	2.588	-2.5944	0.913
145.8	0.912	2.59	-2.5964	0.912
145.911	0.912	2.591	-2.5974	0.912
146.02	0.912	2.593	-2.5995	0.912
146.126	0.912	2.596	-2.6019	0.912
146.236	0.912	2.598	-2.6038	0.912
146.349	0.912	2.599	-2.6049	0.912
146.459	0.912	2.601	-2.6069	0.912
146.565	0.913	2.603	-2.6089	0.913
146.673	0.913	2.605	-2.611	0.913
146.787	0.913	2.606	-2.6122	0.913
146.895	0.913	2.608	-2.6142	0.913
147.003	0.914	2.61	-2.6162	0.914
147.109	0.914	2.612	-2.6185	0.914
147.218	0.914	2.613	-2.6195	0.914
147.332	0.914	2.615	-2.6215	0.914
147.44	0.915	2.617	-2.6235	0.915
147.548	0.915	2.62	-2.6258	0.915
147.659	0.915	2.621	-2.6268	0.915
147.769	0.915	2.623	-2.6288	0.915
147.879	0.916	2.625	-2.6308	0.916
147.984	0.916	2.627	-2.6327	0.916
148.095	0.916	2.628	-2.6338	0.916
148.206	0.917	2.63	-2.6361	0.917
148.316	0.917	2.632	-2.6381	0.917
148.421	0.917	2.634	-2.6401	0.917
148.533	0.918	2.635	-2.6411	0.918
148.641	0.918	2.637	-2.6435	0.918
148.749	0.918	2.639	-2.6455	0.918
148.857	0.918	2.641	-2.6474	0.918
148.971	0.918	2.642	-2.6484	0.918
149.079	0.918	2.644	-2.6504	0.918
149.187	0.917	2.647	-2.6528	0.917
149.293	0.917	2.649	-2.6548	0.917
149.407	0.917	2.65	-2.6558	0.917
149.517	0.917	2.652	-2.6579	0.917
149.623	0.917	2.654	-2.6602	0.917
149.732	0.917	2.656	-2.6621	0.917
149.843	0.917	2.657	-2.6631	0.917
149.953	0.917	2.659	-2.6651	0.917
150.063	0.918	2.661	-2.6671	0.918
150.168	0.918	2.663	-2.6695	0.918
150.276	0.918	2.664	-2.6705	0.918
150.388	0.918	2.666	-2.6725	0.918
150.494	0.919	2.668	-2.6744	0.919
150.603	0.919	2.67	-2.6764	0.919
150.712	0.919	2.672	-2.6778	0.919
150.826	0.92	2.674	-2.6798	0.92
150.934	0.92	2.676	-2.6818	0.92
151.042	0.92	2.678	-2.6838	0.92
151.149	0.921	2.679	-2.6851	0.921
151.263	0.921	2.681	-2.687	0.921
151.37	0.921	2.683	-2.689	0.921
151.479	0.922	2.685	-2.691	0.922
151.586	0.922	2.686	-2.692	0.922
151.695	0.922	2.688	-2.6944	0.922
151.809	0.923	2.69	-2.6963	0.923
151.914	0.923	2.692	-2.6984	0.923
152.025	0.924	2.693	-2.6994	0.924
152.138	0.924	2.695	-2.7017	0.924
152.241	0.925	2.698	-2.7037	0.925
152.351	0.925	2.699	-2.7056	0.925
152.462	0.926	2.7	-2.7066	0.926
152.574	0.926	2.703	-2.7087	0.926
152.684	0.927	2.705	-2.7111	0.927
152.789	0.928	2.707	-2.7131	0.928
152.901	0.928	2.708	-2.714	0.928
153.009	0.928	2.71	-2.7161	0.928
153.117	0.929	2.712	-2.7181	0.929
153.225	0.929	2.714	-2.7203	0.929
153.339	0.929	2.715	-2.7214	0.929
153.447	0.93	2.717	-2.7234	0.93
153.555	0.93	2.719	-2.7253	0.93
153.661	0.931	2.722	-2.7277	0.931
153.775	0.931	2.723	-2.7287	0.931
153.885	0.931	2.725	-2.7307	0.931
153.993	0.932	2.727	-2.7327	0.932
154.098	0.933	2.729	-2.7347	0.933
154.209	0.933	2.73	-2.7361	0.933
154.317	0.933	2.732	-2.7381	0.933
154.43	0.934	2.734	-2.7401	0.934
154.535	0.934	2.736	-2.742	0.934
154.646	0.935	2.737	-2.7431	0.935
154.755	0.935	2.739	-2.7453	0.935
154.868	0.936	2.741	-2.7473	0.936
154.973	0.936	2.743	-2.7493	0.936
155.085	0.937	2.744	-2.7503	0.937
155.193	0.937	2.747	-2.7527	0.937
155.301	0.937	2.748	-2.7546	0.937
155.41	0.938	2.75	-2.7567	0.938
155.517	0.938	2.751	-2.7577	0.938
155.631	0.939	2.753	-2.7596	0.939
155.738	0.939	2.756	-2.7619	0.939
155.847	0.94	2.758	-2.7639	0.94
155.954	0.94	2.759	-2.7649	0.94
156.063	0.94	2.761	-2.767	0.94
156.177	0.941	2.763	-2.7693	0.941
156.282	0.941	2.765	-2.7714	0.941
156.393	0.941	2.766	-2.7723	0.941
156.506	0.942	2.768	-2.7743	0.942
156.609	0.942	2.77	-2.7764	0.942
156.718	0.943	2.773	-2.7787	0.943
156.832	0.943	2.773	-2.7796	0.943
156.94	0.943	2.776	-2.7817	0.943
157.046	0.944	2.778	-2.7837	0.944
157.157	0.945	2.78	-2.786	0.945
157.269	0.945	2.781	-2.787	0.945
157.373	0.945	2.783	-2.789	0.945
157.487	0.946	2.785	-2.791	0.946
157.592	0.947	2.787	-2.793	0.947
157.706	0.947	2.788	-2.794	0.947
157.814	0.948	2.79	-2.7963	0.948
157.922	0.948	2.792	-2.7983	0.948
158.028	0.949	2.794	-2.8003	0.949
158.139	0.949	2.795	-2.8013	0.949
158.252	0.95	2.797	-2.8036	0.95
158.36	0.951	2.799	-2.8055	0.951
158.465	0.951	2.801	-2.8076	0.951
158.579	0.951	2.802	-2.8086	0.951
158.684	0.952	2.804	-2.8106	0.952
158.798	0.952	2.807	-2.8129	0.952
158.903	0.952	2.809	-2.8149	0.952
159.014	0.952	2.81	-2.816	0.952
159.123	0.952	2.812	-2.818	0.952
159.236	0.951	2.814	-2.8203	0.951
159.342	0.951	2.816	-2.8222	0.951
159.451	0.951	2.817	-2.8233	0.951
159.562	0.95	2.819	-2.8252	0.95
159.67	0.95	2.821	-2.8272	0.95
159.777	0.95	2.823	-2.8296	0.95
159.891	0.95	2.824	-2.8306	0.95
159.994	0.95	2.826	-2.8326	0.95
160.108	0.95	2.828	-2.8346	0.95
160.214	0.95	2.831	-2.8369	0.95
160.328	0.95	2.832	-2.8379	0.95
160.436	0.951	2.834	-2.8399	0.951
160.544	0.951	2.836	-2.8419	0.951
160.649	0.951	2.838	-2.8439	0.951
160.761	0.952	2.839	-2.8449	0.952
160.874	0.952	2.841	-2.8473	0.952
160.978	0.952	2.843	-2.8493	0.952
161.089	0.953	2.845	-2.8513	0.953
161.2	0.953	2.846	-2.8522	0.953
161.308	0.954	2.848	-2.8545	0.954
161.416	0.954	2.85	-2.8565	0.954
161.527	0.955	2.852	-2.8585	0.955
161.636	0.955	2.853	-2.8595	0.955
161.745	0.955	2.856	-2.8619	0.955
161.851	0.956	2.858	-2.8639	0.956
161.962	0.956	2.86	-2.8658	0.956
162.076	0.956	2.861	-2.8669	0.956
162.179	0.957	2.863	-2.8689	0.957
162.29	0.957	2.865	-2.8708	0.957
162.399	0.957	2.867	-2.8732	0.957
162.512	0.958	2.868	-2.8743	0.958
162.622	0.958	2.87	-2.8762	0.958
162.727	0.958	2.872	-2.8782	0.958
162.834	0.959	2.874	-2.8806	0.959
162.945	0.959	2.875	-2.8815	0.959
163.058	0.96	2.877	-2.8835	0.96
163.166	0.96	2.879	-2.8856	0.96
163.271	0.961	2.881	-2.8876	0.961
163.382	0.961	2.883	-2.8889	0.961
163.494	0.961	2.885	-2.8909	0.961
163.604	0.962	2.887	-2.893	0.962
163.709	0.962	2.889	-2.8949	0.962
163.821	0.962	2.89	-2.8961	0.962
163.929	0.963	2.892	-2.8982	0.963
164.035	0.963	2.894	-2.9002	0.963
164.146	0.963	2.896	-2.9023	0.963
164.258	0.964	2.897	-2.9032	0.964
164.366	0.964	2.899	-2.9055	0.964
164.472	0.964	2.901	-2.9075	0.964
164.583	0.965	2.903	-2.9095	0.965
164.691	0.965	2.904	-2.9105	0.965
164.802	0.966	2.906	-2.9125	0.966
164.913	0.966	2.909	-2.9148	0.966
165.019	0.967	2.911	-2.9168	0.967
165.133	0.967	2.912	-2.9178	0.967
165.236	0.968	2.914	-2.9198	0.968
165.35	0.968	2.916	-2.9221	0.968
165.455	0.968	2.918	-2.9241	0.968
165.566	0.968	2.919	-2.9252	0.968
165.679	0.969	2.921	-2.9272	0.969
165.782	0.969	2.923	-2.9292	0.969
165.893	0.969	2.925	-2.9315	0.969
166.007	0.969	2.926	-2.9324	0.969
166.114	0.969	2.928	-2.9344	0.969
166.224	0.969	2.93	-2.9365	0.969
166.329	0.97	2.933	-2.9388	0.97
166.441	0.97	2.934	-2.9398	0.97
166.549	0.97	2.936	-2.9418	0.97
166.661	0.971	2.938	-2.9438	0.971
166.766	0.971	2.94	-2.9459	0.971
166.88	0.971	2.941	-2.9472	0.971
166.988	0.972	2.943	-2.9492	0.972
167.096	0.972	2.945	-2.9512	0.972
167.202	0.973	2.947	-2.9532	0.973
167.316	0.973	2.948	-2.9541	0.973
167.426	0.974	2.95	-2.9565	0.974
167.532	0.974	2.952	-2.9585	0.974
167.641	0.974	2.954	-2.9605	0.974
167.752	0.975	2.955	-2.9614	0.975
167.862	0.975	2.957	-2.9635	0.975
167.972	0.976	2.96	-2.9658	0.976
168.077	0.976	2.962	-2.9678	0.976
168.188	0.976	2.963	-2.9688	0.976
168.299	0.976	2.965	-2.9708	0.976
168.409	0.977	2.967	-2.9731	0.977
168.512	0.977	2.969	-2.9751	0.977
168.621	0.977	2.97	-2.9761	0.977
168.735	0.977	2.972	-2.9781	0.977
168.843	0.978	2.974	-2.98	0.978
168.951	0.978	2.976	-2.9824	0.978
169.058	0.978	2.977	-2.9834	0.978
169.172	0.978	2.979	-2.9855	0.978
169.28	0.979	2.981	-2.9875	0.979
169.386	0.979	2.984	-2.9897	0.979
169.5	0.979	2.985	-2.9908	0.979
169.604	0.98	2.987	-2.9927	0.98
169.718	0.98	2.989	-2.9947	0.98
169.823	0.98	2.991	-2.9968	0.98
169.934	0.98	2.992	-2.9981	0.98
170.047	0.981	2.994	-3.0001	0.981
170.15	0.981	2.996	-3.0022	0.981
170.261	0.982	2.998	-3.0041	0.982
170.372	0.982	2.999	-3.0051	0.982
170.48	0.982	3.001	-3.0074	0.982
170.593	0.982	3.003	-3.0094	0.982
170.698	0.983	3.005	-3.0115	0.983
170.81	0.983	3.006	-3.0124	0.983
170.918	0.983	3.009	-3.0147	0.983
171.026	0.983	3.011	-3.0168	0.983
171.134	0.983	3.013	-3.0187	0.983
171.248	0.983	3.013	-3.0196	0.983
171.356	0.983	3.016	-3.0218	0.983
171.464	0.982	3.018	-3.0241	0.982
171.571	0.982	3.02	-3.0261	0.982
171.685	0.982	3.021	-3.0271	0.982
171.788	0.982	3.023	-3.0291	0.982
171.902	0.981	3.025	-3.0313	0.981
172.007	0.981	3.027	-3.0333	0.981
172.128	0.981	3.028	-3.0343	0.981
172.231	0.981	3.03	-3.0364	0.981
172.334	0.98	3.032	-3.0385	0.98
172.445	0.98	3.035	-3.0407	0.98
172.556	0.98	3.036	-3.0418	0.98
172.664	0.98	3.038	-3.0438	0.98
172.777	0.979	3.039	-3.0457	0.979
172.88	0.979	3.041	-3.0477	0.979
172.992	0.979	3.043	-3.0491	0.979
173.103	0.979	3.045	-3.0511	0.979
173.212	0.979	3.047	-3.053	0.979
173.319	0.979	3.049	-3.055	0.979
173.426	0.98	3.05	-3.0564	0.98
173.54	0.98	3.052	-3.0584	0.98
173.649	0.98	3.054	-3.0604	0.98
173.755	0.981	3.056	-3.0624	0.981
173.869	0.981	3.057	-3.0634	0.981
173.977	0.981	3.06	-3.0657	0.981
174.085	0.981	3.061	-3.0676	0.981
174.19	0.982	3.064	-3.0697	0.982
174.304	0.982	3.064	-3.0706	0.982
174.414	0.982	3.066	-3.0726	0.982
174.524	0.982	3.069	-3.075	0.982
174.627	0.982	3.071	-3.077	0.982
174.738	0.982	3.072	-3.078	0.982
174.85	0.982	3.074	-3.08	0.982
174.96	0.982	3.076	-3.0823	0.982
175.065	0.982	3.078	-3.0843	0.982
175.177	0.982	3.079	-3.0853	0.982
175.285	0.982	3.081	-3.0873	0.982
175.391	0.982	3.084	-3.0897	0.982
175.502	0.982	3.086	-3.0917	0.982
175.611	0.982	3.087	-3.0927	0.982
175.719	0.981	3.089	-3.0947	0.981
175.833	0.981	3.091	-3.0967	0.981
175.937	0.981	3.093	-3.0987	0.981
176.048	0.981	3.094	-3.1001	0.981
176.161	0.981	3.096	-3.102	0.981
176.269	0.981	3.098	-3.104	0.981
176.374	0.981	3.1	-3.106	0.981
176.488	0.98	3.101	-3.1074	0.98
176.598	0.98	3.103	-3.1093	0.98
176.702	0.98	3.105	-3.1113	0.98
176.813	0.98	3.107	-3.1133	0.98
176.924	0.98	3.108	-3.1143	0.98
177.032	0.98	3.11	-3.1167	0.98
177.145	0.98	3.112	-3.1187	0.98
177.251	0.98	3.114	-3.1207	0.98
177.36	0.98	3.115	-3.1217	0.98
177.471	0.98	3.118	-3.1239	0.98
177.579	0.98	3.12	-3.1259	0.98
177.684	0.98	3.122	-3.1279	0.98
177.794	0.981	3.123	-3.1289	0.981
177.903	0.981	3.125	-3.1312	0.981
178.015	0.981	3.127	-3.1333	0.981
178.121	0.982	3.129	-3.1353	0.982
178.232	0.982	3.13	-3.1363	0.982
178.345	0.982	3.132	-3.1383	0.982
178.454	0.982	3.134	-3.1403	0.982
178.559	0.982	3.136	-3.1426	0.982
178.669	0.982	3.137	-3.1435	0.982
178.782	0.982	3.139	-3.1456	0.982
178.892	0.982	3.142	-3.1477	0.982
178.997	0.982	3.144	-3.15	0.982
179.108	0.982	3.145	-3.1509	0.982
179.217	0.983	3.147	-3.153	0.983
179.323	0.983	3.149	-3.155	0.983
179.434	0.983	3.151	-3.157	0.983
179.546	0.983	3.152	-3.1583	0.983
179.654	0.983	3.154	-3.1603	0.983
179.76	0.983	3.156	-3.1623	0.983
179.871	0.984	3.158	-3.1642	0.984
179.98	0.984	3.159	-3.1653	0.984
180.092	0.984	3.161	-3.1676	0.984
180.2	0.985	3.163	-3.1696	0.985
180.306	0.985	3.165	-3.1715	0.985
180.417	0.985	3.166	-3.1726	0.985
180.53	0.985	3.168	-3.1746	0.985
180.638	0.985	3.171	-3.1769	0.985
180.743	0.985	3.173	-3.1789	0.985
180.854	0.985	3.174	-3.1799	0.985
180.967	0.985	3.176	-3.1819	0.985
181.077	0.985	3.178	-3.1842	0.985
181.182	0.985	3.18	-3.1862	0.985
181.293	0.985	3.181	-3.1872	0.985
181.401	0.985	3.183	-3.1892	0.985
181.507	0.985	3.185	-3.1915	0.985
181.618	0.986	3.187	-3.1936	0.986
181.728	0.986	3.188	-3.1945	0.986
181.839	0.986	3.19	-3.1965	0.986
181.947	0.986	3.192	-3.1986	0.986
182.053	0.986	3.195	-3.2009	0.986
182.163	0.986	3.196	-3.2019	0.986
182.274	0.986	3.198	-3.2039	0.986
182.383	0.986	3.2	-3.2059	0.986
182.492	0.986	3.202	-3.2083	0.986
182.599	0.986	3.203	-3.2092	0.986
182.708	0.986	3.205	-3.2113	0.986
182.822	0.986	3.207	-3.2133	0.986
182.927	0.986	3.209	-3.2153	0.986
183.038	0.986	3.21	-3.2163	0.986
183.151	0.986	3.212	-3.2186	0.986
183.254	0.985	3.214	-3.2206	0.985
183.365	0.985	3.216	-3.2225	0.985
183.476	0.984	3.217	-3.2235	0.984
183.587	0.984	3.22	-3.2259	0.984
183.697	0.983	3.222	-3.2279	0.983
183.8	0.982	3.224	-3.2299	0.982
183.915	0.982	3.225	-3.2309	0.982
184.023	0.981	3.227	-3.2329	0.981
184.13	0.98	3.229	-3.2352	0.98
184.238	0.979	3.231	-3.2372	0.979
184.352	0.978	3.232	-3.2382	0.978
184.46	0.977	3.234	-3.2401	0.977
184.568	0.975	3.236	-3.2425	0.975
184.674	0.972	3.238	-3.2445	0.972
184.788	0.971	3.239	-3.2455	0.971
184.897	0.967	3.241	-3.2474	0.967
185.005	0.958	3.243	-3.2494	0.958
185.113	0.948	3.246	-3.2519	0.948
185.224	0.942	3.247	-3.2529	0.942
185.334	0.928	3.249	-3.2549	0.928
185.444	0.91	3.251	-3.2569	0.91
185.548	0.886	3.253	-3.2589	0.886
185.661	0.875	3.254	-3.2601	0.875
185.767	0.854	3.256	-3.2622	0.854
185.88	0.836	3.258	-3.2642	0.836
185.985	0.819	3.26	-3.2662	0.819
186.097	0.811	3.261	-3.2672	0.811
186.205	0.798	3.263	-3.2696	0.798
186.316	0.786	3.265	-3.2715	0.786
186.421	0.776	3.267	-3.2735	0.776
186.535	0.771	3.268	-3.2745	0.771
