# Supplementary material for: Research on the Mechanical Properties of EPS Lightweight Soil Mixed with Fly Ash
Source: Polymers (Basel). 2024 Dec 18;16(24):3517. doi: 10.3390/polym16243517 (PMC11678610; doi:10.3390/polym16243517)
Supplement: Supplementary file 1 [file polymers-16-03517-s001.zip › polymers-3283519-supplementary-final/raw data/EPS1%, curing agent content 10%,replace proportion 45%.xls]

## Sheet: Sheet1
试件批号	1
钢号	1
试验日期	2023/12/11
试验人	XDD
试件形状
尺寸(mm)	39.1
So(mm^2)	1200.73
标距倍率
Lo(mm)	80
引伸计标距	50
Lu(mm)
A(%)	/
断面尺寸
Su(mm^2)
Z(%)	/
Fm(kN)	0.9
Rm(MPa)	1
FeH(kN)	1.13
ReH(MPa)	1
FeL(kN)	0.98
ReL(MPa)	1
Fp(kN)	0.98
Rp(MPa)	1
Ft(kN)	0.07
Rt(MPa)
E(GPa)	0.05
屈强比	1.00
强屈比	1.00
At(%)	/
Agt(%)	6
时间(秒)	力(kN)	变形(mm)	位移(mm)	扩展
0	0	0	-0.0028	0
0.125	0.001	0	-0.0043	0.001
0.233	0.001	0.002	-0.0061	0.001
0.342	0.003	0.004	-0.0086	0.003
0.455	0.003	0.005	-0.0097	0.003
0.563	0.004	0.008	-0.0125	0.004
0.671	0.005	0.011	-0.0154	0.005
0.779	0.007	0.015	-0.0193	0.007
0.886	0.007	0.017	-0.0211	0.007
1	0.008	0.021	-0.0249	0.008
1.107	0.009	0.025	-0.0291	0.009
1.214	0.009	0.029	-0.0336	0.009
1.325	0.009	0.032	-0.036	0.009
1.433	0.01	0.037	-0.0417	0.01
1.547	0.01	0.043	-0.0471	0.01
1.652	0.011	0.048	-0.0524	0.011
1.764	0.011	0.051	-0.055	0.011
1.872	0.012	0.057	-0.0613	0.012
1.983	0.012	0.062	-0.0663	0.012
2.088	0.013	0.067	-0.0713	0.013
2.2	0.013	0.07	-0.0739	0.013
2.308	0.014	0.075	-0.0788	0.014
2.419	0.015	0.08	-0.0845	0.015
2.526	0.016	0.085	-0.0895	0.016
2.633	0.016	0.087	-0.0917	0.016
2.745	0.017	0.092	-0.0964	0.017
2.856	0.018	0.098	-0.1019	0.018
2.961	0.019	0.102	-0.1064	0.019
3.075	0.019	0.104	-0.1087	0.019
3.181	0.02	0.11	-0.1139	0.02
3.292	0.021	0.113	-0.1176	0.021
3.399	0.022	0.118	-0.1227	0.022
3.509	0.023	0.12	-0.1248	0.023
3.622	0.024	0.125	-0.1291	0.024
3.725	0.025	0.129	-0.1334	0.025
3.836	0.026	0.134	-0.1381	0.026
3.947	0.026	0.136	-0.1403	0.026
4.055	0.027	0.14	-0.1444	0.027
4.167	0.028	0.144	-0.1484	0.028
4.272	0.029	0.148	-0.1523	0.029
4.384	0.029	0.15	-0.1544	0.029
4.492	0.03	0.155	-0.1589	0.03
4.602	0.031	0.158	-0.1627	0.031
4.709	0.032	0.162	-0.1665	0.032
4.821	0.032	0.164	-0.1683	0.032
4.929	0.033	0.169	-0.1728	0.033
5.04	0.034	0.172	-0.1765	0.034
5.147	0.035	0.176	-0.1802	0.035
5.254	0.035	0.178	-0.1821	0.035
5.363	0.036	0.182	-0.1862	0.036
5.477	0.037	0.185	-0.1898	0.037
5.582	0.038	0.189	-0.1932	0.038
5.693	0.038	0.191	-0.195	0.038
5.8	0.039	0.194	-0.1986	0.039
5.914	0.041	0.198	-0.2025	0.041
6.019	0.042	0.202	-0.2058	0.042
6.127	0.043	0.203	-0.2077	0.043
6.239	0.044	0.207	-0.2109	0.044
6.352	0.046	0.21	-0.2143	0.046
6.458	0.048	0.214	-0.2181	0.048
6.568	0.048	0.215	-0.2196	0.048
6.676	0.05	0.219	-0.2229	0.05
6.813	0.052	0.222	-0.2262	0.052
6.912	0.054	0.226	-0.2298	0.054
7.017	0.055	0.229	-0.2329	0.055
7.131	0.056	0.23	-0.2345	0.056
7.235	0.058	0.233	-0.2376	0.058
7.346	0.06	0.236	-0.2407	0.06
7.455	0.062	0.24	-0.2443	0.062
7.565	0.063	0.241	-0.2457	0.063
7.678	0.064	0.245	-0.2488	0.064
7.781	0.066	0.248	-0.2519	0.066
7.89	0.068	0.25	-0.2547	0.068
8.001	0.069	0.252	-0.2567	0.069
8.111	0.07	0.255	-0.2596	0.07
8.223	0.072	0.258	-0.2625	0.072
8.328	0.074	0.261	-0.2654	0.074
8.441	0.075	0.263	-0.2673	0.075
8.55	0.076	0.266	-0.2701	0.076
8.658	0.078	0.269	-0.2729	0.078
8.765	0.079	0.271	-0.2758	0.079
8.878	0.08	0.273	-0.2771	0.08
8.986	0.082	0.276	-0.2804	0.082
9.095	0.084	0.279	-0.2832	0.084
9.201	0.085	0.282	-0.2858	0.085
9.311	0.086	0.283	-0.2872	0.086
9.424	0.087	0.286	-0.29	0.087
9.532	0.089	0.289	-0.2931	0.089
9.637	0.091	0.291	-0.2957	0.091
9.751	0.091	0.293	-0.2971	0.091
9.86	0.093	0.295	-0.2997	0.093
9.97	0.095	0.299	-0.3028	0.095
10.076	0.097	0.301	-0.3054	0.097
10.183	0.097	0.303	-0.3068	0.097
10.295	0.099	0.305	-0.3094	0.099
10.401	0.101	0.308	-0.3119	0.101
10.512	0.103	0.311	-0.3148	0.103
10.625	0.103	0.312	-0.3163	0.103
10.734	0.105	0.315	-0.3188	0.105
10.886	0.107	0.318	-0.3226	0.107
10.996	0.109	0.32	-0.3246	0.109
11.104	0.11	0.323	-0.3271	0.11
11.219	0.111	0.324	-0.3288	0.111
11.327	0.113	0.327	-0.3313	0.113
11.435	0.114	0.329	-0.3338	0.114
11.541	0.116	0.332	-0.3362	0.116
11.652	0.117	0.333	-0.3374	0.117
11.765	0.118	0.336	-0.3403	0.118
11.872	0.12	0.338	-0.3427	0.12
11.979	0.121	0.341	-0.3452	0.121
12.087	0.122	0.342	-0.3464	0.122
12.196	0.123	0.344	-0.3488	0.123
12.311	0.125	0.347	-0.3516	0.125
12.417	0.126	0.35	-0.3539	0.126
12.528	0.127	0.351	-0.3551	0.127
12.636	0.128	0.353	-0.3576	0.128
12.742	0.13	0.356	-0.3604	0.13
12.855	0.131	0.358	-0.3626	0.131
12.965	0.132	0.36	-0.3638	0.132
13.073	0.133	0.362	-0.3661	0.133
13.179	0.134	0.364	-0.3687	0.134
13.288	0.136	0.367	-0.3712	0.136
13.398	0.136	0.368	-0.3724	0.136
13.507	0.138	0.37	-0.3747	0.138
13.619	0.139	0.373	-0.3769	0.139
13.725	0.14	0.375	-0.3793	0.14
13.839	0.141	0.377	-0.3808	0.141
13.948	0.142	0.379	-0.3831	0.142
14.054	0.144	0.381	-0.3857	0.144
14.164	0.145	0.383	-0.387	0.145
14.274	0.146	0.385	-0.3892	0.146
14.389	0.148	0.388	-0.3918	0.148
14.491	0.149	0.39	-0.394	0.149
14.603	0.149	0.391	-0.3952	0.149
14.711	0.151	0.393	-0.3974	0.151
14.817	0.152	0.396	-0.4001	0.152
14.927	0.154	0.398	-0.4022	0.154
15.041	0.154	0.399	-0.4033	0.154
15.147	0.155	0.401	-0.4056	0.155
15.254	0.157	0.403	-0.4078	0.157
15.363	0.158	0.406	-0.41	0.158
15.477	0.159	0.407	-0.4114	0.159
15.582	0.16	0.409	-0.4137	0.16
15.693	0.162	0.412	-0.4159	0.162
15.802	0.163	0.414	-0.4181	0.163
15.911	0.164	0.415	-0.4191	0.164
16.018	0.165	0.417	-0.4218	0.165
16.128	0.166	0.42	-0.4239	0.166
16.239	0.168	0.422	-0.4261	0.168
16.351	0.168	0.423	-0.4272	0.168
16.457	0.17	0.425	-0.4297	0.17
16.565	0.171	0.428	-0.4318	0.171
16.673	0.172	0.43	-0.434	0.172
16.788	0.173	0.431	-0.4351	0.173
16.896	0.174	0.433	-0.4373	0.174
17.004	0.175	0.436	-0.4398	0.175
17.112	0.177	0.438	-0.442	0.177
17.22	0.177	0.439	-0.443	0.177
17.332	0.179	0.441	-0.4452	0.179
17.44	0.18	0.443	-0.4476	0.18
17.549	0.181	0.446	-0.4498	0.181
17.656	0.182	0.447	-0.4508	0.182
17.765	0.183	0.449	-0.453	0.183
17.879	0.185	0.451	-0.4551	0.185
17.986	0.186	0.453	-0.4576	0.186
18.097	0.187	0.454	-0.4586	0.187
18.208	0.188	0.456	-0.4607	0.188
18.317	0.189	0.459	-0.4629	0.189
18.422	0.191	0.461	-0.4654	0.191
18.533	0.192	0.462	-0.4664	0.192
18.644	0.193	0.464	-0.4685	0.193
18.754	0.195	0.466	-0.4706	0.195
18.859	0.196	0.468	-0.4727	0.196
18.971	0.197	0.47	-0.4741	0.197
19.079	0.199	0.472	-0.4762	0.199
19.185	0.2	0.474	-0.4783	0.2
19.296	0.201	0.476	-0.4805	0.201
19.45	0.203	0.479	-0.4829	0.203
19.56	0.205	0.481	-0.4849	0.205
19.668	0.206	0.483	-0.487	0.206
19.782	0.207	0.484	-0.4881	0.207
19.89	0.209	0.486	-0.4901	0.209
19.996	0.21	0.488	-0.4926	0.21
20.107	0.212	0.49	-0.4947	0.212
20.217	0.213	0.492	-0.4958	0.213
20.324	0.215	0.494	-0.4978	0.215
20.435	0.216	0.496	-0.4999	0.216
20.543	0.218	0.498	-0.5023	0.218
20.657	0.219	0.499	-0.5033	0.219
20.763	0.221	0.501	-0.5054	0.221
20.885	0.222	0.503	-0.5076	0.222
20.999	0.224	0.506	-0.5099	0.224
21.104	0.226	0.508	-0.5119	0.226
21.213	0.227	0.509	-0.513	0.227
21.322	0.229	0.511	-0.5151	0.229
21.437	0.231	0.513	-0.5171	0.231
21.542	0.233	0.515	-0.5195	0.233
21.653	0.234	0.516	-0.5206	0.234
21.764	0.235	0.518	-0.5226	0.235
21.874	0.237	0.52	-0.5247	0.237
21.979	0.239	0.523	-0.5271	0.239
22.091	0.24	0.524	-0.5281	0.24
22.199	0.242	0.526	-0.5303	0.242
22.307	0.244	0.528	-0.5321	0.244
22.416	0.246	0.53	-0.5342	0.246
22.523	0.247	0.531	-0.5356	0.247
22.637	0.249	0.533	-0.5377	0.249
22.744	0.252	0.535	-0.5397	0.252
22.853	0.254	0.537	-0.5417	0.254
22.96	0.255	0.538	-0.5428	0.255
23.074	0.257	0.541	-0.5451	0.257
23.182	0.259	0.543	-0.5471	0.259
23.287	0.262	0.545	-0.5492	0.262
23.399	0.263	0.546	-0.5503	0.263
23.512	0.265	0.548	-0.5527	0.265
23.615	0.267	0.55	-0.5547	0.267
23.726	0.27	0.552	-0.5567	0.27
23.838	0.271	0.553	-0.5577	0.271
23.946	0.273	0.555	-0.5598	0.273
24.052	0.275	0.558	-0.5622	0.275
24.163	0.277	0.56	-0.5642	0.277
24.273	0.278	0.561	-0.5652	0.278
24.379	0.281	0.563	-0.5672	0.281
24.493	0.283	0.565	-0.5697	0.283
24.598	0.285	0.567	-0.5717	0.285
24.712	0.286	0.568	-0.5727	0.286
24.82	0.287	0.57	-0.5747	0.287
24.928	0.289	0.572	-0.5767	0.289
25.037	0.291	0.575	-0.5791	0.291
25.149	0.292	0.576	-0.5801	0.292
25.259	0.294	0.578	-0.5822	0.294
25.367	0.295	0.58	-0.5842	0.295
25.473	0.297	0.582	-0.5861	0.297
25.584	0.298	0.583	-0.5876	0.298
25.69	0.3	0.585	-0.5896	0.3
25.804	0.302	0.587	-0.5915	0.302
25.909	0.304	0.589	-0.5936	0.304
26.02	0.304	0.59	-0.5946	0.304
26.129	0.307	0.593	-0.597	0.307
26.242	0.308	0.595	-0.599	0.308
26.345	0.31	0.597	-0.601	0.31
26.457	0.311	0.598	-0.6021	0.311
26.568	0.313	0.6	-0.6044	0.313
26.676	0.315	0.602	-0.6064	0.315
26.782	0.317	0.604	-0.6084	0.317
26.896	0.318	0.605	-0.6094	0.318
27.004	0.32	0.607	-0.6115	0.32
27.112	0.322	0.609	-0.6138	0.322
27.22	0.325	0.612	-0.6159	0.325
27.332	0.326	0.613	-0.6169	0.326
27.439	0.328	0.615	-0.6189	0.328
27.55	0.33	0.617	-0.6212	0.33
27.656	0.333	0.619	-0.6232	0.333
27.77	0.334	0.62	-0.6242	0.334
27.878	0.336	0.622	-0.6263	0.336
27.985	0.338	0.624	-0.6283	0.338
28.094	0.341	0.626	-0.6307	0.341
28.203	0.343	0.627	-0.6316	0.343
28.312	0.345	0.629	-0.6337	0.345
28.426	0.347	0.631	-0.6357	0.347
28.531	0.35	0.634	-0.638	0.35
28.642	0.351	0.635	-0.639	0.351
28.751	0.353	0.637	-0.641	0.353
28.857	0.355	0.639	-0.643	0.355
28.967	0.358	0.641	-0.6451	0.358
29.079	0.359	0.642	-0.6461	0.359
29.189	0.361	0.644	-0.6484	0.361
29.297	0.363	0.646	-0.6505	0.363
29.403	0.365	0.648	-0.6524	0.365
29.513	0.366	0.649	-0.6534	0.366
29.622	0.369	0.651	-0.6557	0.369
29.733	0.371	0.654	-0.6578	0.371
29.84	0.374	0.656	-0.6598	0.374
29.951	0.375	0.657	-0.6608	0.375
30.063	0.377	0.659	-0.6628	0.377
30.172	0.38	0.661	-0.6652	0.38
30.277	0.382	0.663	-0.6672	0.382
30.389	0.383	0.664	-0.6682	0.383
30.495	0.385	0.666	-0.6702	0.385
30.605	0.388	0.668	-0.6725	0.388
30.716	0.39	0.67	-0.6745	0.39
30.827	0.391	0.671	-0.6756	0.391
30.935	0.393	0.673	-0.6775	0.393
31.047	0.395	0.675	-0.6795	0.395
31.15	0.397	0.678	-0.6819	0.397
31.265	0.398	0.679	-0.6829	0.398
31.371	0.401	0.681	-0.685	0.401
31.541	0.403	0.683	-0.6876	0.403
31.652	0.406	0.685	-0.6896	0.406
31.763	0.408	0.687	-0.6916	0.408
31.87	0.41	0.69	-0.694	0.41
31.977	0.411	0.691	-0.695	0.411
32.091	0.414	0.693	-0.6969	0.414
32.2	0.416	0.695	-0.6989	0.416
32.305	0.418	0.697	-0.701	0.418
32.417	0.42	0.698	-0.7023	0.42
32.523	0.422	0.7	-0.7043	0.422
32.633	0.424	0.702	-0.7063	0.424
32.744	0.426	0.704	-0.7084	0.426
32.855	0.427	0.705	-0.7093	0.427
32.963	0.43	0.707	-0.7117	0.43
33.075	0.432	0.709	-0.7137	0.432
33.179	0.434	0.711	-0.7157	0.434
33.291	0.435	0.712	-0.7167	0.435
33.4	0.437	0.715	-0.719	0.437
33.508	0.439	0.717	-0.721	0.439
33.616	0.441	0.719	-0.7229	0.441
33.73	0.441	0.72	-0.724	0.441
33.838	0.443	0.722	-0.726	0.443
33.947	0.446	0.724	-0.7283	0.446
34.052	0.448	0.726	-0.7304	0.448
34.166	0.449	0.727	-0.7314	0.449
34.27	0.45	0.729	-0.7334	0.45
34.384	0.453	0.731	-0.7357	0.453
34.489	0.455	0.733	-0.7377	0.455
34.603	0.456	0.734	-0.7387	0.456
34.713	0.458	0.736	-0.7407	0.458
34.816	0.46	0.738	-0.7427	0.46
34.925	0.463	0.741	-0.745	0.463
35.035	0.464	0.742	-0.7461	0.464
35.147	0.466	0.744	-0.7481	0.466
35.258	0.469	0.746	-0.75	0.469
35.363	0.471	0.748	-0.7521	0.471
35.471	0.472	0.749	-0.7533	0.472
35.585	0.475	0.751	-0.7554	0.475
35.693	0.477	0.753	-0.7574	0.477
35.801	0.479	0.755	-0.7594	0.479
35.908	0.48	0.756	-0.7604	0.48
36.022	0.483	0.758	-0.7628	0.483
36.129	0.485	0.76	-0.7647	0.485
36.236	0.488	0.762	-0.7667	0.488
36.35	0.489	0.763	-0.7678	0.489
36.459	0.491	0.766	-0.77	0.491
36.568	0.494	0.768	-0.772	0.494
36.673	0.496	0.77	-0.774	0.496
36.784	0.497	0.771	-0.775	0.497
36.897	0.499	0.773	-0.777	0.499
37.001	0.502	0.775	-0.7794	0.502
37.11	0.504	0.777	-0.7814	0.504
37.221	0.505	0.778	-0.7824	0.505
37.331	0.507	0.78	-0.7844	0.507
37.437	0.509	0.782	-0.7867	0.509
37.546	0.511	0.784	-0.7887	0.511
37.655	0.512	0.785	-0.7897	0.512
37.769	0.514	0.787	-0.7917	0.514
37.877	0.517	0.789	-0.7937	0.517
37.985	0.519	0.792	-0.7962	0.519
38.097	0.52	0.793	-0.7971	0.52
38.205	0.522	0.795	-0.799	0.522
38.313	0.524	0.797	-0.8011	0.524
38.422	0.527	0.799	-0.8034	0.527
38.534	0.528	0.8	-0.8044	0.528
38.644	0.53	0.802	-0.8064	0.53
38.752	0.532	0.804	-0.8084	0.532
38.857	0.534	0.806	-0.8104	0.534
38.968	0.535	0.807	-0.8114	0.535
39.081	0.537	0.809	-0.8137	0.537
39.189	0.539	0.811	-0.8157	0.539
39.294	0.541	0.813	-0.8177	0.541
39.405	0.542	0.814	-0.8187	0.542
39.515	0.544	0.817	-0.8211	0.544
39.621	0.546	0.819	-0.8231	0.546
39.732	0.548	0.821	-0.8252	0.548
39.844	0.549	0.822	-0.8261	0.549
39.952	0.551	0.824	-0.8281	0.551
40.062	0.553	0.826	-0.8304	0.553
40.169	0.554	0.828	-0.8323	0.554
40.276	0.555	0.829	-0.8334	0.555
40.39	0.557	0.831	-0.8354	0.557
40.497	0.558	0.833	-0.8378	0.558
40.606	0.56	0.835	-0.8398	0.56
40.713	0.56	0.836	-0.8408	0.56
40.822	0.562	0.838	-0.8427	0.562
40.936	0.563	0.841	-0.8451	0.563
41.041	0.564	0.843	-0.847	0.564
41.152	0.564	0.844	-0.848	0.564
41.265	0.565	0.846	-0.85	0.565
41.373	0.566	0.848	-0.852	0.566
41.478	0.566	0.85	-0.8544	0.566
41.589	0.566	0.851	-0.8554	0.566
41.698	0.567	0.853	-0.8574	0.567
41.811	0.567	0.855	-0.8593	0.567
41.917	0.567	0.857	-0.8617	0.567
42.026	0.568	0.858	-0.8624	0.568
42.132	0.568	0.86	-0.8646	0.568
42.241	0.568	0.862	-0.8667	0.568
42.353	0.568	0.864	-0.8687	0.568
42.46	0.568	0.865	-0.8697	0.568
42.573	0.569	0.868	-0.872	0.569
42.681	0.569	0.87	-0.874	0.569
42.787	0.569	0.872	-0.876	0.569
42.898	0.569	0.873	-0.8771	0.569
43.006	0.57	0.875	-0.8791	0.57
43.117	0.571	0.877	-0.8814	0.571
43.224	0.571	0.879	-0.8833	0.571
43.336	0.572	0.88	-0.8845	0.572
43.449	0.572	0.882	-0.8863	0.572
43.557	0.573	0.884	-0.8887	0.573
43.662	0.574	0.886	-0.8907	0.574
43.773	0.574	0.887	-0.8917	0.574
43.882	0.575	0.889	-0.8937	0.575
43.995	0.576	0.891	-0.8957	0.576
44.101	0.577	0.894	-0.898	0.577
44.21	0.577	0.895	-0.8991	0.577
44.321	0.578	0.897	-0.901	0.578
44.428	0.578	0.899	-0.9031	0.578
44.535	0.579	0.901	-0.9054	0.579
44.649	0.58	0.902	-0.9063	0.58
44.757	0.581	0.904	-0.9083	0.581
44.865	0.582	0.906	-0.9104	0.582
44.971	0.583	0.908	-0.9124	0.583
45.087	0.584	0.909	-0.9136	0.584
45.195	0.585	0.911	-0.9157	0.585
45.303	0.586	0.913	-0.9178	0.586
45.408	0.587	0.915	-0.9197	0.587
45.522	0.587	0.917	-0.921	0.587
45.632	0.588	0.919	-0.923	0.588
45.743	0.589	0.921	-0.925	0.589
45.848	0.591	0.923	-0.927	0.591
45.959	0.591	0.924	-0.928	0.591
46.067	0.592	0.926	-0.93	0.592
46.173	0.594	0.928	-0.9324	0.594
46.286	0.595	0.93	-0.9343	0.595
46.395	0.595	0.931	-0.9353	0.595
46.506	0.596	0.933	-0.9373	0.596
46.61	0.598	0.935	-0.9396	0.598
46.721	0.599	0.937	-0.9415	0.599
46.835	0.6	0.938	-0.9427	0.6
46.938	0.601	0.94	-0.9446	0.601
47.049	0.603	0.942	-0.9466	0.603
47.156	0.604	0.945	-0.949	0.604
47.271	0.605	0.946	-0.95	0.605
47.376	0.607	0.948	-0.952	0.607
47.487	0.609	0.95	-0.954	0.609
47.595	0.611	0.952	-0.9563	0.611
47.706	0.612	0.953	-0.9573	0.612
47.816	0.614	0.955	-0.9594	0.614
47.926	0.616	0.957	-0.9613	0.616
48.031	0.617	0.959	-0.9633	0.617
48.142	0.619	0.96	-0.9646	0.619
48.251	0.62	0.962	-0.9667	0.62
48.357	0.622	0.964	-0.9686	0.622
48.467	0.623	0.966	-0.9706	0.623
48.579	0.624	0.967	-0.9717	0.624
48.69	0.626	0.97	-0.974	0.626
48.798	0.627	0.972	-0.976	0.627
48.903	0.629	0.974	-0.978	0.629
49.013	0.629	0.975	-0.979	0.629
49.126	0.631	0.977	-0.9813	0.631
49.231	0.632	0.979	-0.9833	0.632
49.341	0.634	0.981	-0.9853	0.634
49.449	0.634	0.982	-0.9864	0.634
49.565	0.636	0.984	-0.9883	0.636
49.67	0.638	0.986	-0.9906	0.638
49.779	0.639	0.988	-0.9926	0.639
49.89	0.64	0.989	-0.9936	0.64
50	0.641	0.991	-0.9956	0.641
50.105	0.643	0.993	-0.9977	0.643
50.216	0.644	0.996	-0.9999	0.644
50.325	0.645	0.997	-1.001	0.645
50.435	0.647	0.999	-1.0029	0.647
50.541	0.648	1.001	-1.0049	0.648
50.717	0.65	1.003	-1.0073	0.65
50.825	0.651	1.005	-1.0096	0.651
50.931	0.653	1.007	-1.0116	0.653
51.042	0.654	1.009	-1.0136	0.654
51.152	0.654	1.01	-1.0146	0.654
51.259	0.656	1.013	-1.0169	0.656
51.37	0.657	1.015	-1.019	0.657
51.479	0.658	1.017	-1.0209	0.658
51.586	0.658	1.018	-1.0219	0.658
51.698	0.659	1.02	-1.024	0.659
51.809	0.661	1.022	-1.0263	0.661
51.915	0.661	1.024	-1.0283	0.661
52.029	0.662	1.025	-1.0293	0.662
52.132	0.663	1.027	-1.0313	0.663
52.246	0.664	1.029	-1.0335	0.664
52.351	0.664	1.031	-1.0355	0.664
52.463	0.665	1.032	-1.0366	0.665
52.569	0.665	1.034	-1.0386	0.665
52.679	0.666	1.036	-1.0406	0.666
52.79	0.667	1.039	-1.0429	0.667
52.901	0.667	1.04	-1.044	0.667
53.009	0.667	1.042	-1.0459	0.667
53.115	0.668	1.044	-1.048	0.668
53.226	0.669	1.046	-1.0501	0.669
53.337	0.669	1.047	-1.0512	0.669
53.448	0.67	1.049	-1.0532	0.67
53.554	0.67	1.051	-1.0552	0.67
53.661	0.671	1.053	-1.0572	0.671
53.775	0.671	1.054	-1.0582	0.671
53.883	0.672	1.056	-1.0606	0.672
53.991	0.673	1.058	-1.0626	0.673
54.1	0.673	1.06	-1.0646	0.673
54.212	0.673	1.061	-1.0656	0.673
54.322	0.674	1.064	-1.0679	0.674
54.43	0.675	1.066	-1.0699	0.675
54.535	0.675	1.068	-1.0719	0.675
54.646	0.675	1.069	-1.0729	0.675
54.753	0.675	1.071	-1.0749	0.675
54.863	0.676	1.073	-1.0771	0.676
54.971	0.676	1.075	-1.0792	0.676
55.085	0.676	1.076	-1.0802	0.676
55.193	0.676	1.078	-1.0822	0.676
55.299	0.677	1.08	-1.0845	0.677
55.408	0.677	1.082	-1.0865	0.677
55.521	0.677	1.083	-1.0875	0.677
55.629	0.677	1.085	-1.0895	0.677
55.738	0.677	1.087	-1.0914	0.677
55.846	0.677	1.09	-1.0938	0.677
55.96	0.677	1.091	-1.0949	0.677
56.068	0.678	1.093	-1.0969	0.678
56.176	0.678	1.095	-1.0989	0.678
56.284	0.677	1.097	-1.1013	0.677
56.397	0.677	1.098	-1.1022	0.677
56.5	0.677	1.1	-1.1041	0.677
56.614	0.677	1.102	-1.1062	0.677
56.719	0.677	1.104	-1.1082	0.677
56.83	0.677	1.105	-1.1092	0.677
56.943	0.677	1.107	-1.1115	0.677
57.046	0.677	1.109	-1.1135	0.677
57.157	0.677	1.111	-1.1155	0.677
57.269	0.678	1.112	-1.1165	0.678
57.377	0.678	1.115	-1.1189	0.678
57.483	0.679	1.117	-1.1209	0.679
57.594	0.679	1.119	-1.123	0.679
57.706	0.679	1.119	-1.1238	0.679
57.814	0.68	1.122	-1.1259	0.68
57.922	0.68	1.124	-1.1282	0.68
58.03	0.681	1.126	-1.1301	0.681
58.144	0.681	1.127	-1.1311	0.681
58.25	0.682	1.129	-1.1331	0.682
58.356	0.683	1.131	-1.1356	0.683
58.467	0.683	1.133	-1.1375	0.683
58.58	0.683	1.134	-1.1385	0.683
58.688	0.684	1.136	-1.1405	0.684
58.796	0.684	1.138	-1.1425	0.684
58.902	0.685	1.14	-1.1447	0.685
59.013	0.685	1.142	-1.1458	0.685
59.126	0.685	1.144	-1.1478	0.685
59.23	0.685	1.146	-1.1498	0.685
59.34	0.686	1.148	-1.1518	0.686
59.453	0.686	1.149	-1.1531	0.686
59.563	0.686	1.151	-1.1551	0.686
59.673	0.687	1.153	-1.1571	0.687
59.776	0.687	1.155	-1.1591	0.687
59.885	0.688	1.156	-1.1601	0.688
59.997	0.689	1.158	-1.1624	0.689
60.11	0.689	1.16	-1.1644	0.689
60.278	0.69	1.163	-1.1668	0.69
60.387	0.69	1.165	-1.1688	0.69
60.5	0.691	1.167	-1.1711	0.691
60.603	0.692	1.169	-1.1731	0.692
60.715	0.692	1.17	-1.1742	0.692
60.824	0.692	1.172	-1.1762	0.692
60.933	0.693	1.174	-1.1782	0.693
61.041	0.693	1.176	-1.1804	0.693
61.155	0.694	1.177	-1.1815	0.694
61.258	0.694	1.179	-1.1835	0.694
61.372	0.695	1.181	-1.1853	0.695
61.478	0.696	1.183	-1.1877	0.696
61.591	0.696	1.184	-1.1888	0.696
61.701	0.697	1.186	-1.1908	0.697
61.806	0.698	1.188	-1.1928	0.698
61.913	0.699	1.19	-1.1948	0.699
62.024	0.699	1.191	-1.1958	0.699
62.137	0.7	1.194	-1.1981	0.7
62.247	0.701	1.196	-1.2	0.701
62.352	0.702	1.198	-1.2021	0.702
62.463	0.702	1.199	-1.203	0.702
62.571	0.704	1.201	-1.2054	0.704
62.678	0.704	1.203	-1.2074	0.704
62.788	0.705	1.205	-1.2094	0.705
62.9	0.706	1.206	-1.2104	0.706
63.008	0.706	1.208	-1.2124	0.706
63.114	0.707	1.21	-1.2147	0.707
63.226	0.708	1.213	-1.2168	0.708
63.339	0.708	1.213	-1.2177	0.708
63.447	0.709	1.215	-1.2197	0.709
63.555	0.71	1.218	-1.2221	0.71
63.661	0.71	1.22	-1.224	0.71
63.772	0.711	1.221	-1.225	0.711
63.885	0.712	1.223	-1.227	0.712
63.991	0.712	1.225	-1.2291	0.712
64.1	0.713	1.227	-1.2315	0.713
64.211	0.714	1.228	-1.2324	0.714
64.322	0.714	1.23	-1.2344	0.714
64.432	0.715	1.232	-1.2364	0.715
64.537	0.715	1.234	-1.2387	0.715
64.647	0.716	1.235	-1.2397	0.716
64.756	0.716	1.238	-1.2418	0.716
64.862	0.716	1.239	-1.2437	0.716
64.972	0.716	1.241	-1.2457	0.716
65.084	0.717	1.243	-1.2468	0.717
65.195	0.717	1.245	-1.2491	0.717
65.303	0.717	1.247	-1.2511	0.717
65.408	0.717	1.249	-1.253	0.717
65.518	0.718	1.25	-1.2541	0.718
65.627	0.718	1.252	-1.2564	0.718
65.738	0.719	1.254	-1.2584	0.719
65.845	0.719	1.256	-1.2604	0.719
65.959	0.72	1.257	-1.2613	0.72
66.068	0.72	1.259	-1.2633	0.72
66.176	0.721	1.261	-1.2657	0.721
66.284	0.722	1.263	-1.2677	0.722
66.393	0.723	1.264	-1.2687	0.723
66.506	0.724	1.266	-1.2707	0.724
66.609	0.725	1.269	-1.273	0.725
66.72	0.727	1.271	-1.275	0.727
66.831	0.727	1.272	-1.276	0.727
66.942	0.729	1.274	-1.278	0.729
67.052	0.73	1.276	-1.28	0.73
67.157	0.732	1.278	-1.2823	0.732
67.269	0.733	1.279	-1.2834	0.733
67.377	0.735	1.281	-1.2854	0.735
67.485	0.736	1.283	-1.2874	0.736
67.593	0.738	1.285	-1.2897	0.738
67.707	0.739	1.286	-1.2906	0.739
67.815	0.741	1.288	-1.2927	0.741
67.924	0.742	1.29	-1.2946	0.742
68.029	0.744	1.292	-1.2966	0.744
68.143	0.745	1.293	-1.2977	0.745
68.253	0.747	1.296	-1.3	0.747
68.357	0.749	1.298	-1.302	0.749
68.466	0.75	1.3	-1.304	0.75
68.577	0.751	1.301	-1.305	0.751
68.69	0.753	1.303	-1.3073	0.753
68.793	0.755	1.305	-1.3093	0.755
68.905	0.757	1.307	-1.3113	0.757
69.012	0.758	1.308	-1.3123	0.758
69.124	0.76	1.31	-1.3143	0.76
69.23	0.762	1.312	-1.3166	0.762
69.342	0.763	1.314	-1.3187	0.763
69.448	0.764	1.315	-1.3196	0.764
69.562	0.766	1.317	-1.3216	0.766
69.67	0.768	1.32	-1.324	0.768
69.778	0.77	1.322	-1.326	0.77
69.885	0.771	1.323	-1.327	0.771
69.999	0.772	1.325	-1.329	0.772
70.106	0.774	1.327	-1.331	0.774
70.215	0.776	1.329	-1.3332	0.776
70.322	0.777	1.33	-1.3342	0.777
70.431	0.779	1.332	-1.3363	0.779
70.545	0.781	1.334	-1.3383	0.781
70.65	0.784	1.336	-1.3408	0.784
70.764	0.785	1.337	-1.3416	0.785
70.868	0.787	1.339	-1.3437	0.787
70.978	0.789	1.341	-1.3457	0.789
71.087	0.791	1.343	-1.3476	0.791
71.198	0.792	1.345	-1.3488	0.792
71.31	0.794	1.347	-1.3509	0.794
71.419	0.796	1.349	-1.353	0.796
71.524	0.797	1.351	-1.3549	0.797
71.636	0.798	1.352	-1.3559	0.798
71.744	0.8	1.354	-1.3583	0.8
71.855	0.802	1.356	-1.3602	0.802
72.026	0.804	1.358	-1.3626	0.804
72.135	0.805	1.36	-1.3646	0.805
72.243	0.807	1.362	-1.3666	0.807
72.351	0.809	1.365	-1.369	0.809
72.464	0.81	1.366	-1.3699	0.81
72.572	0.812	1.368	-1.3719	0.812
72.68	0.814	1.37	-1.3739	0.814
72.789	0.817	1.372	-1.3762	0.817
72.896	0.818	1.373	-1.3772	0.818
73.01	0.82	1.375	-1.3793	0.82
73.117	0.822	1.377	-1.3813	0.822
73.226	0.825	1.379	-1.3836	0.825
73.337	0.826	1.38	-1.3845	0.826
73.447	0.828	1.382	-1.3865	0.828
73.557	0.83	1.384	-1.3885	0.83
73.662	0.832	1.386	-1.3905	0.832
73.772	0.833	1.387	-1.3916	0.833
73.881	0.835	1.39	-1.3939	0.835
73.994	0.837	1.392	-1.396	0.837
74.097	0.839	1.394	-1.3979	0.839
74.209	0.84	1.395	-1.3989	0.84
74.32	0.842	1.397	-1.4012	0.842
74.428	0.844	1.399	-1.4031	0.844
74.536	0.846	1.401	-1.4052	0.846
74.643	0.847	1.402	-1.4062	0.847
74.752	0.848	1.404	-1.4082	0.848
74.866	0.851	1.406	-1.4106	0.851
74.973	0.853	1.408	-1.4126	0.853
75.08	0.854	1.409	-1.4136	0.854
75.189	0.855	1.411	-1.4156	0.855
75.303	0.858	1.414	-1.4179	0.858
75.409	0.859	1.416	-1.4199	0.859
75.521	0.86	1.417	-1.4208	0.86
75.631	0.862	1.419	-1.4228	0.862
75.741	0.864	1.421	-1.4248	0.864
75.846	0.866	1.423	-1.4272	0.866
75.957	0.867	1.424	-1.4281	0.867
76.065	0.868	1.426	-1.4301	0.868
76.177	0.87	1.428	-1.4322	0.87
76.282	0.871	1.43	-1.4342	0.871
76.394	0.872	1.431	-1.4355	0.872
76.502	0.874	1.433	-1.4375	0.874
76.613	0.875	1.435	-1.4395	0.875
76.718	0.877	1.437	-1.4415	0.877
76.832	0.878	1.438	-1.4425	0.878
76.94	0.879	1.441	-1.4448	0.879
77.048	0.881	1.443	-1.4468	0.881
77.157	0.883	1.445	-1.4488	0.883
77.264	0.883	1.446	-1.45	0.883
77.373	0.885	1.448	-1.4522	0.885
77.482	0.886	1.45	-1.4542	0.886
77.591	0.888	1.452	-1.4562	0.888
77.705	0.889	1.453	-1.4572	0.889
77.815	0.89	1.455	-1.4592	0.89
77.925	0.892	1.457	-1.4615	0.892
78.028	0.893	1.459	-1.4635	0.893
78.137	0.894	1.46	-1.4645	0.894
78.249	0.896	1.462	-1.4665	0.896
78.362	0.897	1.464	-1.4685	0.897
78.468	0.899	1.466	-1.4708	0.899
78.577	0.9	1.468	-1.4719	0.9
78.688	0.902	1.469	-1.4738	0.902
78.796	0.904	1.472	-1.4759	0.904
78.904	0.905	1.474	-1.4781	0.905
79.011	0.906	1.475	-1.4791	0.906
79.12	0.908	1.477	-1.4811	0.908
79.234	0.91	1.479	-1.4831	0.91
79.34	0.911	1.481	-1.4851	0.911
79.454	0.913	1.482	-1.4864	0.913
79.557	0.914	1.484	-1.4885	0.914
79.668	0.916	1.486	-1.4905	0.916
79.777	0.918	1.488	-1.4925	0.918
79.884	0.918	1.489	-1.4935	0.918
80	0.92	1.491	-1.4958	0.92
80.108	0.922	1.494	-1.4978	0.922
80.212	0.924	1.495	-1.4997	0.924
80.323	0.924	1.496	-1.5007	0.924
80.435	0.926	1.499	-1.5031	0.926
80.545	0.928	1.501	-1.5051	0.928
80.65	0.929	1.503	-1.5071	0.929
80.763	0.93	1.504	-1.5081	0.93
80.871	0.932	1.506	-1.5101	0.932
80.977	0.934	1.508	-1.5124	0.934
81.089	0.935	1.51	-1.5145	0.935
81.201	0.936	1.511	-1.5155	0.936
81.309	0.938	1.513	-1.5175	0.938
81.417	0.94	1.516	-1.5198	0.94
81.523	0.941	1.518	-1.5218	0.941
81.638	0.942	1.519	-1.5228	0.942
81.748	0.944	1.52	-1.5247	0.944
81.851	0.945	1.522	-1.5267	0.945
81.96	0.947	1.525	-1.5291	0.947
82.073	0.948	1.526	-1.5301	0.948
82.183	0.95	1.528	-1.5321	0.95
82.293	0.951	1.53	-1.5341	0.951
82.398	0.953	1.532	-1.5364	0.953
82.509	0.954	1.533	-1.5374	0.954
82.618	0.956	1.535	-1.5393	0.956
82.724	0.957	1.537	-1.5414	0.957
82.835	0.959	1.539	-1.5434	0.959
82.946	0.96	1.54	-1.5444	0.96
83.057	0.961	1.542	-1.5467	0.961
83.164	0.963	1.544	-1.5488	0.963
83.27	0.964	1.546	-1.5508	0.964
83.38	0.965	1.547	-1.5517	0.965
83.489	0.967	1.55	-1.554	0.967
83.6	0.969	1.552	-1.5561	0.969
83.708	0.97	1.554	-1.5581	0.97
83.822	0.971	1.555	-1.5591	0.971
83.93	0.973	1.557	-1.5611	0.973
84.038	0.974	1.559	-1.5634	0.974
84.145	0.976	1.561	-1.5654	0.976
84.256	0.977	1.562	-1.5663	0.977
84.362	0.978	1.564	-1.5685	0.978
84.477	0.98	1.566	-1.5707	0.98
84.581	0.982	1.568	-1.5727	0.982
84.692	0.982	1.569	-1.5737	0.982
84.804	0.984	1.571	-1.5757	0.984
84.915	0.985	1.573	-1.5777	0.985
85.021	0.987	1.576	-1.5801	0.987
85.13	0.987	1.577	-1.5811	0.987
85.236	0.989	1.579	-1.583	0.989
85.347	0.99	1.581	-1.5851	0.99
85.456	0.992	1.583	-1.5874	0.992
85.563	0.992	1.584	-1.5884	0.992
85.676	0.994	1.586	-1.5904	0.994
85.784	0.995	1.588	-1.5924	0.995
85.893	0.996	1.59	-1.5943	0.996
86.006	0.997	1.591	-1.5957	0.997
86.109	0.998	1.593	-1.5977	0.998
86.223	1	1.595	-1.5997	1
86.328	1.001	1.597	-1.6017	1.001
86.439	1.002	1.598	-1.6026	1.002
86.552	1.003	1.601	-1.605	1.003
86.661	1.004	1.603	-1.607	1.004
86.766	1.005	1.605	-1.6091	1.005
86.877	1.006	1.606	-1.61	1.006
86.986	1.007	1.608	-1.6121	1.007
87.092	1.008	1.61	-1.6144	1.008
87.203	1.009	1.612	-1.6163	1.009
87.314	1.01	1.613	-1.6173	1.01
87.425	1.011	1.615	-1.6193	1.011
87.533	1.012	1.617	-1.6216	1.012
87.638	1.013	1.619	-1.6237	1.013
87.748	1.014	1.62	-1.6248	1.014
87.859	1.015	1.622	-1.6267	1.015
87.969	1.016	1.624	-1.6287	1.016
88.075	1.017	1.627	-1.631	1.017
88.189	1.017	1.628	-1.632	1.017
88.299	1.018	1.63	-1.634	1.018
88.407	1.019	1.632	-1.6359	1.019
88.512	1.021	1.634	-1.6384	1.021
88.623	1.021	1.635	-1.6394	1.021
88.735	1.022	1.637	-1.6413	1.022
88.845	1.023	1.639	-1.6434	1.023
88.949	1.024	1.641	-1.6453	1.024
89.06	1.025	1.642	-1.6466	1.025
89.17	1.026	1.644	-1.6486	1.026
89.276	1.027	1.646	-1.6506	1.027
89.385	1.028	1.648	-1.6526	1.028
89.499	1.029	1.65	-1.654	1.029
89.607	1.03	1.652	-1.6559	1.03
89.718	1.031	1.654	-1.658	1.031
89.823	1.032	1.656	-1.66	1.032
89.935	1.033	1.657	-1.6609	1.033
90.043	1.034	1.659	-1.6629	1.034
90.154	1.035	1.661	-1.6653	1.035
90.259	1.036	1.663	-1.6674	1.036
90.373	1.036	1.664	-1.6683	1.036
90.481	1.037	1.666	-1.6703	1.037
90.589	1.038	1.668	-1.6726	1.038
90.698	1.039	1.67	-1.6747	1.039
90.805	1.04	1.671	-1.6755	1.04
90.914	1.04	1.673	-1.6776	1.04
91.028	1.042	1.676	-1.68	1.042
91.133	1.043	1.678	-1.682	1.043
91.246	1.043	1.679	-1.683	1.043
91.356	1.044	1.681	-1.685	1.044
91.466	1.045	1.683	-1.687	1.045
91.571	1.046	1.685	-1.6892	1.046
91.678	1.047	1.686	-1.6902	1.047
91.79	1.048	1.688	-1.6922	1.048
91.902	1.049	1.69	-1.6943	1.049
92.006	1.05	1.692	-1.6962	1.05
92.118	1.051	1.693	-1.6976	1.051
92.227	1.052	1.695	-1.6996	1.052
92.338	1.053	1.697	-1.7016	1.053
92.444	1.055	1.699	-1.7035	1.055
92.557	1.055	1.7	-1.7046	1.055
92.665	1.057	1.703	-1.7069	1.057
92.775	1.058	1.705	-1.7089	1.058
92.882	1.06	1.707	-1.7109	1.06
92.989	1.06	1.708	-1.7119	1.06
93.098	1.062	1.71	-1.7142	1.062
93.207	1.063	1.712	-1.7162	1.063
93.316	1.064	1.714	-1.7182	1.064
93.43	1.064	1.715	-1.7192	1.064
93.54	1.065	1.717	-1.7212	1.065
93.65	1.066	1.719	-1.7236	1.066
93.753	1.067	1.721	-1.7255	1.067
93.862	1.068	1.722	-1.7266	1.068
93.974	1.069	1.724	-1.7285	1.069
94.086	1.07	1.727	-1.7308	1.07
94.191	1.071	1.729	-1.7329	1.071
94.302	1.071	1.73	-1.7339	1.071
94.413	1.072	1.732	-1.7359	1.072
94.521	1.073	1.734	-1.7379	1.073
94.629	1.075	1.736	-1.7403	1.075
94.741	1.075	1.737	-1.7412	1.075
94.849	1.076	1.739	-1.7432	1.076
94.959	1.077	1.741	-1.7453	1.077
95.063	1.078	1.743	-1.7472	1.078
95.174	1.078	1.744	-1.7486	1.078
95.282	1.079	1.746	-1.7506	1.079
95.393	1.08	1.748	-1.7525	1.08
95.502	1.08	1.75	-1.7545	1.08
95.613	1.081	1.752	-1.7559	1.081
95.723	1.082	1.754	-1.7579	1.082
95.833	1.082	1.756	-1.7599	1.082
95.937	1.083	1.758	-1.7619	1.083
96.046	1.084	1.759	-1.7629	1.084
96.158	1.085	1.761	-1.7652	1.085
96.27	1.086	1.763	-1.7671	1.086
96.375	1.087	1.765	-1.7691	1.087
96.487	1.087	1.766	-1.7701	1.087
96.595	1.088	1.768	-1.7722	1.088
96.701	1.089	1.77	-1.7745	1.089
96.813	1.09	1.772	-1.7766	1.09
96.925	1.09	1.773	-1.7775	1.09
97.033	1.091	1.775	-1.7795	1.091
97.14	1.092	1.778	-1.7818	1.092
97.249	1.093	1.78	-1.7838	1.093
97.362	1.094	1.78	-1.7847	1.094
97.472	1.094	1.783	-1.7868	1.094
97.577	1.095	1.785	-1.7888	1.095
97.686	1.096	1.787	-1.7912	1.096
97.796	1.096	1.788	-1.7922	1.096
97.902	1.097	1.79	-1.7941	1.097
98.017	1.098	1.792	-1.7962	1.098
98.121	1.099	1.794	-1.7985	1.099
98.233	1.099	1.795	-1.7995	1.099
98.343	1.1	1.797	-1.8015	1.1
98.449	1.101	1.799	-1.8035	1.101
98.56	1.102	1.801	-1.8055	1.102
98.672	1.102	1.803	-1.8068	1.102
98.777	1.103	1.805	-1.8089	1.103
98.886	1.104	1.807	-1.8108	1.104
98.995	1.105	1.808	-1.8127	1.105
99.11	1.105	1.81	-1.8138	1.105
99.218	1.106	1.812	-1.8162	1.106
99.325	1.107	1.814	-1.8182	1.107
99.434	1.108	1.816	-1.8202	1.108
99.541	1.108	1.817	-1.8211	1.108
99.657	1.109	1.819	-1.8234	1.109
99.762	1.11	1.821	-1.8255	1.11
99.869	1.111	1.823	-1.8275	1.111
99.981	1.112	1.824	-1.8285	1.112
100.087	1.113	1.826	-1.8305	1.113
100.202	1.114	1.828	-1.8328	1.114
100.306	1.115	1.83	-1.8348	1.115
100.417	1.115	1.831	-1.8358	1.115
100.529	1.116	1.833	-1.8378	1.116
100.639	1.117	1.835	-1.8397	1.117
100.744	1.118	1.838	-1.8421	1.118
100.855	1.119	1.839	-1.8431	1.119
100.961	1.12	1.841	-1.8451	1.12
101.072	1.121	1.843	-1.8471	1.121
101.179	1.122	1.845	-1.8495	1.122
101.289	1.123	1.846	-1.8504	1.123
101.401	1.124	1.848	-1.8525	1.124
101.509	1.125	1.85	-1.8545	1.125
101.618	1.126	1.852	-1.8567	1.126
101.725	1.126	1.853	-1.8577	1.126
101.84	1.127	1.856	-1.8598	1.127
101.948	1.128	1.858	-1.8618	1.128
102.053	1.129	1.859	-1.8637	1.129
102.165	1.129	1.86	-1.8647	1.129
102.271	1.13	1.863	-1.867	1.13
102.386	1.13	1.865	-1.8691	1.13
102.491	1.131	1.867	-1.8711	1.131
102.602	1.132	1.868	-1.8722	1.132
102.713	1.133	1.87	-1.8745	1.133
102.823	1.133	1.872	-1.8764	1.133
102.926	1.134	1.874	-1.8784	1.134
103.039	1.134	1.875	-1.8794	1.134
103.145	1.135	1.877	-1.8814	1.135
103.256	1.135	1.879	-1.8837	1.135
103.363	1.129	1.882	-1.8858	1.129
103.473	1.111	1.883	-1.8868	1.111
103.584	1.094	1.884	-1.8887	1.094
103.695	1.084	1.887	-1.8911	1.084
103.801	1.07	1.889	-1.893	1.07
103.915	1.057	1.89	-1.894	1.057
104.024	1.052	1.892	-1.8961	1.052
104.132	1.048	1.894	-1.8981	1.048
104.238	1.044	1.896	-1.9004	1.044
104.349	1.043	1.897	-1.9014	1.043
104.46	1.041	1.899	-1.9034	1.041
104.57	1.039	1.901	-1.9054	1.039
104.675	1.038	1.903	-1.9078	1.038
104.786	1.037	1.904	-1.9087	1.037
104.895	1.035	1.906	-1.9107	1.035
105.001	1.033	1.908	-1.9128	1.033
105.11	1.031	1.91	-1.9147	1.031
105.223	1.031	1.911	-1.9158	1.031
105.331	1.029	1.914	-1.918	1.029
105.44	1.027	1.916	-1.92	1.027
105.548	1.026	1.918	-1.922	1.026
105.662	1.025	1.919	-1.9231	1.025
105.77	1.023	1.921	-1.9254	1.023
105.875	1.022	1.923	-1.9274	1.022
105.984	1.021	1.925	-1.9294	1.021
106.099	1.02	1.926	-1.9304	1.02
106.208	1.019	1.928	-1.9324	1.019
106.316	1.017	1.93	-1.9346	1.017
106.423	1.016	1.932	-1.9366	1.016
106.534	1.015	1.933	-1.9376	1.015
106.644	1.013	1.935	-1.9397	1.013
106.754	1.011	1.938	-1.942	1.011
106.859	1.009	1.94	-1.944	1.009
106.969	1.008	1.941	-1.945	1.008
107.079	1.006	1.943	-1.947	1.006
107.185	1.004	1.945	-1.9489	1.004
107.294	1.002	1.947	-1.9514	1.002
107.403	1.001	1.948	-1.9524	1.001
107.517	0.999	1.95	-1.9543	0.999
107.625	0.996	1.952	-1.9563	0.996
107.733	0.994	1.954	-1.9587	0.994
107.84	0.992	1.955	-1.9597	0.992
107.953	0.99	1.957	-1.9616	0.99
108.059	0.987	1.959	-1.9637	0.987
108.168	0.984	1.961	-1.9657	0.984
108.283	0.981	1.963	-1.9671	0.981
108.386	0.976	1.965	-1.969	0.976
108.5	0.972	1.967	-1.971	0.972
108.605	0.966	1.969	-1.973	0.966
108.716	0.964	1.97	-1.974	0.964
108.829	0.957	1.972	-1.9762	0.957
108.937	0.951	1.974	-1.9783	0.951
109.042	0.945	1.976	-1.9803	0.945
109.155	0.942	1.977	-1.9813	0.942
109.262	0.936	1.979	-1.9833	0.936
109.375	0.93	1.981	-1.9856	0.93
109.478	0.924	1.983	-1.9876	0.924
109.59	0.922	1.984	-1.9886	0.922
109.701	0.916	1.986	-1.9907	0.916
109.809	0.912	1.989	-1.9929	0.912
109.917	0.906	1.991	-1.9949	0.906
110.029	0.903	1.992	-1.996	0.903
110.136	0.898	1.994	-1.9979	0.898
110.242	0.894	1.996	-2.0003	0.894
110.354	0.889	1.998	-2.0023	0.889
110.466	0.887	1.999	-2.0032	0.887
110.576	0.883	2.001	-2.0053	0.883
110.746	0.878	2.004	-2.008	0.878
110.856	0.873	2.006	-2.0099	0.873
110.965	0.871	2.008	-2.0119	0.871
111.07	0.867	2.01	-2.0143	0.867
111.183	0.862	2.011	-2.0153	0.862
111.29	0.857	2.013	-2.0173	0.857
111.403	0.855	2.015	-2.0193	0.855
111.506	0.848	2.017	-2.0214	0.848
111.618	0.843	2.018	-2.0226	0.843
111.729	0.838	2.02	-2.0245	0.838
111.837	0.835	2.022	-2.0266	0.835
111.945	0.83	2.024	-2.0285	0.83
112.057	0.825	2.025	-2.0295	0.825
112.164	0.82	2.028	-2.0319	0.82
112.27	0.817	2.03	-2.034	0.817
112.382	0.812	2.032	-2.0359	0.812
112.494	0.806	2.033	-2.0369	0.806
112.604	0.801	2.035	-2.0392	0.801
112.709	0.798	2.037	-2.0412	0.798
112.818	0.793	2.039	-2.0432	0.793
112.929	0.787	2.04	-2.0442	0.787
113.039	0.782	2.042	-2.0462	0.782
113.149	0.78	2.044	-2.0487	0.78
113.254	0.775	2.046	-2.0506	0.775
113.364	0.769	2.047	-2.0516	0.769
113.476	0.764	2.049	-2.0536	0.764
113.581	0.76	2.052	-2.0559	0.76
113.693	0.755	2.054	-2.0579	0.755
113.802	0.752	2.055	-2.0589	0.752
113.913	0.747	2.057	-2.0609	0.747
114.02	0.743	2.059	-2.0628	0.743
114.128	0.738	2.061	-2.0652	0.738
114.241	0.736	2.062	-2.0662	0.736
114.348	0.732	2.064	-2.0682	0.732
114.459	0.728	2.066	-2.0702	0.728
114.563	0.724	2.068	-2.0722	0.724
114.674	0.721	2.069	-2.0736	0.721
114.787	0.718	2.071	-2.0756	0.718
114.894	0.714	2.073	-2.0776	0.714
115	0.711	2.075	-2.0796	0.711
115.114	0.71	2.077	-2.0808	0.71
115.223	0.706	2.079	-2.0828	0.706
115.333	0.703	2.081	-2.0848	0.703
115.438	0.701	2.083	-2.0869	0.701
115.549	0.7	2.084	-2.0878	0.7
115.659	0.697	2.086	-2.0902	0.697
115.772	0.694	2.088	-2.0923	0.694
115.878	0.692	2.09	-2.0943	0.692
115.987	0.691	2.091	-2.0952	0.691
116.096	0.69	2.093	-2.0972	0.69
116.205	0.687	2.095	-2.0995	0.687
116.313	0.686	2.097	-2.1015	0.686
116.426	0.685	2.098	-2.1025	0.685
116.53	0.683	2.1	-2.1045	0.683
116.641	0.681	2.102	-2.1065	0.681
116.75	0.679	2.105	-2.1088	0.679
116.857	0.678	2.106	-2.1099	0.678
116.973	0.677	2.107	-2.1118	0.677
117.078	0.675	2.11	-2.1139	0.675
117.185	0.673	2.112	-2.1162	0.673
117.296	0.673	2.113	-2.1172	0.673
117.408	0.671	2.115	-2.1192	0.671
117.518	0.67	2.117	-2.1211	0.67
117.624	0.668	2.119	-2.1235	0.668
117.735	0.667	2.12	-2.1245	0.667
117.843	0.666	2.122	-2.1265	0.666
117.949	0.664	2.124	-2.1285	0.664
118.059	0.662	2.126	-2.1306	0.662
118.171	0.661	2.127	-2.1315	0.661
118.28	0.66	2.13	-2.1338	0.66
118.389	0.658	2.131	-2.1358	0.658
118.497	0.656	2.134	-2.1378	0.656
118.61	0.655	2.135	-2.1388	0.655
118.718	0.654	2.137	-2.1412	0.654
118.826	0.652	2.139	-2.1432	0.652
118.932	0.651	2.141	-2.1451	0.651
119.043	0.65	2.142	-2.1461	0.65
119.155	0.649	2.144	-2.1481	0.649
119.262	0.647	2.146	-2.1505	0.647
119.369	0.646	2.148	-2.1525	0.646
119.48	0.646	2.149	-2.1535	0.646
119.593	0.645	2.151	-2.1555	0.645
119.703	0.643	2.154	-2.1579	0.643
119.808	0.642	2.156	-2.1598	0.642
119.919	0.642	2.157	-2.1608	0.642
120.027	0.641	2.159	-2.1628	0.641
120.199	0.64	2.161	-2.1654	0.64
120.308	0.638	2.163	-2.1675	0.638
120.417	0.638	2.165	-2.1695	0.638
120.525	0.637	2.168	-2.1718	0.637
120.636	0.636	2.169	-2.1729	0.636
120.744	0.635	2.171	-2.1748	0.635
120.855	0.634	2.173	-2.1768	0.634
120.96	0.634	2.175	-2.1791	0.634
121.074	0.633	2.176	-2.1801	0.633
121.181	0.632	2.178	-2.1822	0.632
121.292	0.631	2.18	-2.1841	0.631
121.397	0.631	2.182	-2.1861	0.631
121.511	0.63	2.183	-2.1875	0.63
121.621	0.629	2.185	-2.1894	0.629
121.729	0.629	2.187	-2.1914	0.629
121.834	0.628	2.189	-2.1934	0.628
121.945	0.628	2.19	-2.1943	0.628
122.058	0.627	2.192	-2.1968	0.627
122.162	0.626	2.194	-2.1988	0.626
122.27	0.625	2.196	-2.2008	0.625
122.384	0.625	2.197	-2.2018	0.625
122.492	0.624	2.2	-2.204	0.624
122.598	0.623	2.202	-2.2061	0.623
122.707	0.622	2.204	-2.2081	0.622
122.82	0.621	2.205	-2.209	0.621
122.928	0.621	2.207	-2.2111	0.621
123.039	0.62	2.209	-2.2134	0.62
123.144	0.619	2.211	-2.2154	0.619
123.258	0.618	2.212	-2.2165	0.618
123.366	0.618	2.214	-2.2185	0.618
123.474	0.617	2.216	-2.2206	0.617
123.583	0.617	2.218	-2.2227	0.617
123.696	0.616	2.219	-2.2237	0.616
123.805	0.615	2.221	-2.2257	0.615
123.913	0.615	2.223	-2.2277	0.615
124.018	0.615	2.226	-2.2301	0.615
124.127	0.614	2.227	-2.2311	0.614
124.236	0.613	2.229	-2.2331	0.613
124.346	0.613	2.231	-2.2351	0.613
124.454	0.613	2.233	-2.237	0.613
124.568	0.612	2.234	-2.2384	0.612
124.675	0.612	2.236	-2.2404	0.612
124.788	0.611	2.238	-2.2423	0.611
124.893	0.611	2.24	-2.2443	0.611
125.005	0.61	2.241	-2.2457	0.61
125.113	0.61	2.243	-2.2477	0.61
125.221	0.61	2.245	-2.2497	0.61
125.328	0.61	2.247	-2.2517	0.61
125.442	0.609	2.248	-2.2527	0.609
125.55	0.609	2.251	-2.255	0.609
125.655	0.609	2.253	-2.2571	0.609
125.767	0.608	2.255	-2.2591	0.608
125.879	0.608	2.256	-2.2601	0.608
125.989	0.607	2.258	-2.262	0.607
126.097	0.607	2.26	-2.2644	0.607
126.202	0.606	2.262	-2.2664	0.606
126.313	0.606	2.263	-2.2673	0.606
126.426	0.605	2.265	-2.2694	0.605
126.534	0.605	2.267	-2.2717	0.605
126.639	0.604	2.269	-2.2737	0.604
126.752	0.603	2.27	-2.2747	0.603
126.859	0.603	2.272	-2.2767	0.603
126.972	0.603	2.274	-2.2788	0.603
127.077	0.602	2.277	-2.281	0.602
127.187	0.601	2.278	-2.282	0.601
127.298	0.601	2.28	-2.284	0.601
127.406	0.6	2.282	-2.286	0.6
127.514	0.6	2.284	-2.2884	0.6
127.621	0.599	2.285	-2.2894	0.599
127.733	0.598	2.287	-2.2914	0.598
127.839	0.598	2.289	-2.2934	0.598
127.951	0.597	2.291	-2.2954	0.597
128.058	0.596	2.292	-2.2967	0.596
128.167	0.596	2.294	-2.2986	0.596
128.281	0.596	2.296	-2.3006	0.596
128.386	0.595	2.298	-2.3025	0.595
128.495	0.594	2.299	-2.3036	0.594
128.608	0.594	2.302	-2.306	0.594
128.718	0.594	2.304	-2.308	0.594
128.823	0.593	2.306	-2.31	0.593
128.933	0.593	2.307	-2.311	0.593
129.045	0.592	2.309	-2.3133	0.592
129.155	0.592	2.311	-2.3153	0.592
129.262	0.592	2.313	-2.3173	0.592
129.371	0.591	2.314	-2.3183	0.591
129.482	0.591	2.316	-2.3203	0.591
129.586	0.591	2.318	-2.3226	0.591
129.697	0.59	2.32	-2.3246	0.59
129.81	0.59	2.321	-2.3256	0.59
129.917	0.589	2.323	-2.3276	0.589
130.028	0.589	2.326	-2.3299	0.589
130.134	0.589	2.328	-2.332	0.589
130.246	0.588	2.329	-2.333	0.588
130.356	0.588	2.331	-2.335	0.588
130.464	0.587	2.333	-2.337	0.587
130.569	0.586	2.335	-2.3393	0.586
130.683	0.585	2.336	-2.3403	0.585
130.789	0.584	2.338	-2.3423	0.584
130.902	0.584	2.34	-2.3443	0.584
131.007	0.582	2.342	-2.3463	0.582
131.119	0.58	2.343	-2.3477	0.58
131.225	0.579	2.345	-2.3497	0.579
131.334	0.578	2.347	-2.3516	0.578
131.446	0.576	2.349	-2.3536	0.576
131.556	0.574	2.35	-2.3546	0.574
131.664	0.573	2.353	-2.3569	0.573
131.773	0.573	2.355	-2.3589	0.573
131.881	0.571	2.357	-2.3609	0.571
131.994	0.57	2.358	-2.3619	0.57
132.102	0.569	2.36	-2.3643	0.569
132.21	0.569	2.362	-2.3663	0.569
132.318	0.568	2.364	-2.3682	0.568
132.425	0.567	2.365	-2.3693	0.567
132.541	0.567	2.367	-2.3712	0.567
132.646	0.566	2.369	-2.3735	0.566
132.753	0.565	2.371	-2.3756	0.565
132.864	0.565	2.372	-2.3765	0.565
132.976	0.564	2.374	-2.3785	0.564
133.086	0.563	2.376	-2.3805	0.563
133.192	0.562	2.379	-2.3829	0.562
133.302	0.562	2.38	-2.3838	0.562
133.414	0.561	2.382	-2.3859	0.561
133.524	0.561	2.384	-2.388	0.561
133.631	0.56	2.386	-2.3902	0.56
133.74	0.559	2.387	-2.3912	0.559
133.849	0.558	2.389	-2.3932	0.558
133.958	0.558	2.391	-2.3952	0.558
134.066	0.557	2.393	-2.3976	0.557
134.18	0.557	2.394	-2.3985	0.557
134.285	0.556	2.396	-2.4006	0.556
134.396	0.556	2.398	-2.4027	0.556
134.502	0.555	2.4	-2.4046	0.555
134.616	0.554	2.401	-2.4056	0.554
134.726	0.554	2.404	-2.4079	0.554
134.831	0.553	2.406	-2.4099	0.553
134.938	0.553	2.408	-2.4119	0.553
135.049	0.553	2.409	-2.4129	0.553
135.162	0.552	2.411	-2.4152	0.552
135.272	0.552	2.413	-2.4172	0.552
135.377	0.552	2.415	-2.4192	0.552
135.488	0.551	2.416	-2.4202	0.551
135.594	0.551	2.418	-2.4222	0.551
135.703	0.551	2.42	-2.4245	0.551
135.812	0.551	2.422	-2.4266	0.551
135.924	0.551	2.423	-2.4276	0.551
136.033	0.55	2.425	-2.4296	0.55
136.139	0.55	2.428	-2.4318	0.55
136.25	0.55	2.43	-2.4339	0.55
136.358	0.55	2.431	-2.4349	0.55
136.469	0.55	2.433	-2.4368	0.55
136.58	0.55	2.434	-2.4387	0.55
136.687	0.549	2.437	-2.4412	0.549
136.794	0.549	2.438	-2.4422	0.549
136.908	0.549	2.44	-2.4442	0.549
137.015	0.549	2.442	-2.4462	0.549
137.124	0.549	2.444	-2.4485	0.549
137.235	0.549	2.445	-2.4495	0.549
137.346	0.548	2.447	-2.4515	0.548
137.449	0.548	2.449	-2.4535	0.548
137.561	0.548	2.451	-2.4555	0.548
137.67	0.547	2.452	-2.4565	0.547
137.782	0.547	2.455	-2.4589	0.547
137.892	0.547	2.457	-2.4609	0.547
137.996	0.546	2.459	-2.4629	0.546
138.108	0.546	2.46	-2.4638	0.546
138.219	0.546	2.462	-2.4661	0.546
138.323	0.546	2.464	-2.4681	0.546
138.434	0.546	2.466	-2.4701	0.546
138.541	0.545	2.467	-2.4711	0.545
138.653	0.545	2.469	-2.4735	0.545
138.764	0.545	2.471	-2.4755	0.545
138.869	0.545	2.473	-2.4774	0.545
138.983	0.545	2.474	-2.4785	0.545
139.092	0.545	2.476	-2.4805	0.545
139.2	0.545	2.479	-2.4829	0.545
139.308	0.544	2.481	-2.4849	0.544
139.417	0.544	2.481	-2.4858	0.544
139.53	0.544	2.483	-2.4878	0.544
139.633	0.544	2.485	-2.4898	0.544
139.744	0.543	2.488	-2.4921	0.543
139.852	0.543	2.489	-2.493	0.543
139.964	0.543	2.491	-2.4951	0.543
140.076	0.543	2.493	-2.4972	0.543
140.181	0.542	2.495	-2.4995	0.542
140.293	0.542	2.496	-2.5005	0.542
140.401	0.542	2.498	-2.5025	0.542
140.509	0.541	2.5	-2.5045	0.541
140.617	0.541	2.502	-2.5065	0.541
140.731	0.541	2.503	-2.5077	0.541
140.839	0.54	2.505	-2.5097	0.54
140.946	0.54	2.508	-2.5119	0.54
141.053	0.539	2.51	-2.5138	0.539
141.167	0.539	2.51	-2.5147	0.539
141.277	0.539	2.513	-2.5171	0.539
141.383	0.538	2.515	-2.5191	0.538
141.492	0.538	2.517	-2.5211	0.538
141.603	0.537	2.518	-2.5221	0.537
141.714	0.537	2.52	-2.5244	0.537
141.817	0.537	2.522	-2.5264	0.537
141.927	0.536	2.524	-2.5284	0.536
142.036	0.536	2.525	-2.5294	0.536
142.148	0.535	2.527	-2.5314	0.535
142.254	0.535	2.53	-2.5338	0.535
142.365	0.534	2.531	-2.5357	0.534
142.472	0.534	2.533	-2.5368	0.534
142.586	0.534	2.535	-2.5388	0.534
142.692	0.533	2.536	-2.5407	0.533
142.8	0.533	2.539	-2.5431	0.533
142.915	0.533	2.54	-2.5441	0.533
143.023	0.532	2.542	-2.5461	0.532
143.13	0.532	2.544	-2.548	0.532
143.239	0.532	2.546	-2.5504	0.532
143.346	0.532	2.547	-2.5515	0.532
143.46	0.531	2.549	-2.5534	0.531
143.568	0.531	2.551	-2.5554	0.531
143.676	0.531	2.553	-2.5578	0.531
143.785	0.531	2.554	-2.5588	0.531
143.898	0.531	2.556	-2.5608	0.531
144.007	0.53	2.558	-2.5628	0.53
144.112	0.53	2.56	-2.5648	0.53
144.223	0.53	2.561	-2.5658	0.53
144.331	0.529	2.564	-2.568	0.529
144.444	0.529	2.566	-2.57	0.529
144.549	0.528	2.568	-2.572	0.528
144.661	0.528	2.569	-2.573	0.528
144.769	0.528	2.571	-2.5754	0.528
144.877	0.527	2.573	-2.5774	0.527
144.986	0.527	2.575	-2.5795	0.527
145.098	0.527	2.576	-2.5804	0.527
145.206	0.526	2.578	-2.5824	0.526
145.315	0.526	2.58	-2.5847	0.526
145.422	0.525	2.582	-2.5867	0.525
145.535	0.525	2.583	-2.5877	0.525
145.645	0.523	2.585	-2.5897	0.523
145.751	0.522	2.587	-2.5916	0.522
145.857	0.52	2.59	-2.5941	0.52
145.969	0.52	2.591	-2.5951	0.52
146.082	0.518	2.593	-2.5971	0.518
146.19	0.517	2.595	-2.599	0.517
146.295	0.515	2.597	-2.6013	0.515
146.406	0.514	2.598	-2.6023	0.514
146.516	0.513	2.6	-2.6043	0.513
146.622	0.512	2.602	-2.6063	0.512
146.733	0.51	2.604	-2.6087	0.51
146.843	0.51	2.605	-2.6097	0.51
146.949	0.508	2.607	-2.6117	0.508
147.063	0.507	2.609	-2.6137	0.507
147.17	0.506	2.611	-2.6157	0.506
147.277	0.505	2.613	-2.617	0.505
147.391	0.504	2.615	-2.619	0.504
147.5	0.503	2.617	-2.621	0.503
147.607	0.501	2.619	-2.623	0.501
147.72	0.501	2.62	-2.624	0.501
147.823	0.5	2.622	-2.6263	0.5
147.937	0.499	2.624	-2.6283	0.499
148.041	0.497	2.626	-2.6303	0.497
148.153	0.497	2.627	-2.6313	0.497
148.266	0.496	2.629	-2.6333	0.496
148.369	0.495	2.631	-2.6357	0.495
148.478	0.494	2.633	-2.6377	0.494
148.589	0.493	2.634	-2.6387	0.493
148.701	0.492	2.636	-2.6407	0.492
148.811	0.492	2.638	-2.6427	0.492
148.916	0.49	2.641	-2.645	0.49
149.027	0.49	2.642	-2.6459	0.49
149.133	0.489	2.644	-2.6481	0.489
149.242	0.488	2.646	-2.6503	0.488
149.353	0.487	2.648	-2.6523	0.487
149.467	0.487	2.649	-2.6534	0.487
149.573	0.486	2.651	-2.6554	0.486
149.684	0.485	2.653	-2.6573	0.485
149.788	0.484	2.655	-2.6593	0.484
149.901	0.483	2.656	-2.6607	0.483
150.012	0.482	2.658	-2.6626	0.482
150.12	0.481	2.66	-2.6646	0.481
150.225	0.48	2.662	-2.6666	0.48
150.34	0.48	2.664	-2.668	0.48
150.449	0.479	2.666	-2.67	0.479
150.553	0.478	2.668	-2.6719	0.478
150.665	0.478	2.67	-2.674	0.478
150.776	0.477	2.671	-2.6751	0.477
150.884	0.477	2.673	-2.6772	0.477
150.997	0.476	2.675	-2.6792	0.476
151.103	0.475	2.677	-2.6812	0.475
151.212	0.475	2.678	-2.6822	0.475
151.323	0.474	2.68	-2.6845	0.474
151.431	0.474	2.682	-2.6866	0.474
151.539	0.473	2.684	-2.6886	0.473
151.646	0.473	2.685	-2.6896	0.473
151.755	0.472	2.687	-2.6916	0.472
151.869	0.472	2.69	-2.694	0.472
151.974	0.471	2.692	-2.696	0.471
152.083	0.471	2.693	-2.6969	0.471
