# Supplementary material for: Research on the Mechanical Properties of EPS Lightweight Soil Mixed with Fly Ash
Source: Polymers (Basel). 2024 Dec 18;16(24):3517. doi: 10.3390/polym16243517 (PMC11678610; doi:10.3390/polym16243517)
Supplement: Supplementary file 1 [file polymers-16-03517-s001.zip › polymers-3283519-supplementary-final/raw data/EPS1%, curing agent content 15%,replace proportion 15%.xls]

## Sheet: Sheet1
试件批号	1
钢号	1
试验日期	2023/12/9
试验人	XDD
试件形状
尺寸(mm)	39.1
So(mm^2)	1200.73
标距倍率
Lo(mm)	80
引伸计标距	50
Lu(mm)
A(%)	/
断面尺寸
Su(mm^2)
Z(%)	/
Fm(kN)	1.41
Rm(MPa)
FeH(kN)	1.83
ReH(MPa)
FeL(kN)	1.56
ReL(MPa)
Fp(kN)	1.56
Rp(MPa)
Ft(kN)	0.00
Rt(MPa)
E(GPa)	0.01
屈强比	/
强屈比	/
At(%)	/
Agt(%)	6.0
时间(秒)	力(kN)	变形(mm)	位移(mm)	扩展
0	0	0	-0.0015	0
0.112	0	0	-0.0021	0
0.226	0	0	-0.0026	0
0.336	0	0	-0.0037	0
0.443	0	0	-0.0052	0
0.551	0	0	-0.0073	0
0.66	0	0	-0.0084	0
0.767	0.001	0	-0.0106	0.001
0.877	0.001	0	-0.0133	0.001
0.985	0.001	0	-0.0167	0.001
1.099	0.001	0.002	-0.0185	0.001
1.207	0.001	0.005	-0.022	0.001
1.313	0.001	0.009	-0.0259	0.001
1.423	0.001	0.013	-0.03	0.001
1.535	0.002	0.015	-0.0321	0.002
1.643	0.002	0.021	-0.0376	0.002
1.752	0.002	0.026	-0.0426	0.002
1.86	0.002	0.031	-0.0479	0.002
1.974	0.002	0.034	-0.0507	0.002
2.081	0.002	0.04	-0.0567	0.002
2.189	0.002	0.045	-0.0619	0.002
2.298	0.003	0.05	-0.0672	0.003
2.405	0.003	0.053	-0.0697	0.003
2.514	0.003	0.059	-0.0756	0.003
2.626	0.003	0.064	-0.0805	0.003
2.732	0.003	0.069	-0.0853	0.003
2.843	0.003	0.071	-0.0878	0.003
2.957	0.003	0.076	-0.0927	0.003
3.062	0.003	0.081	-0.0981	0.003
3.171	0.004	0.086	-0.1027	0.004
3.282	0.004	0.088	-0.105	0.004
3.392	0.004	0.093	-0.1095	0.004
3.502	0.004	0.097	-0.114	0.004
3.608	0.004	0.103	-0.1192	0.004
3.715	0.004	0.105	-0.1215	0.004
3.827	0.004	0.109	-0.1257	0.004
3.94	0.004	0.113	-0.1301	0.004
4.044	0.004	0.118	-0.1349	0.004
4.156	0.004	0.12	-0.137	0.004
4.264	0.004	0.124	-0.1412	0.004
4.37	0.004	0.129	-0.1453	0.004
4.48	0.004	0.133	-0.1493	0.004
4.594	0.004	0.135	-0.1519	0.004
4.702	0.004	0.139	-0.1559	0.004
4.812	0.004	0.143	-0.1597	0.004
4.918	0.005	0.147	-0.1636	0.005
5.027	0.005	0.149	-0.1656	0.005
5.14	0.005	0.153	-0.17	0.005
5.248	0.005	0.157	-0.1737	0.005
5.353	0.005	0.161	-0.1774	0.005
5.464	0.005	0.163	-0.1792	0.005
5.577	0.005	0.166	-0.1829	0.005
5.687	0.005	0.17	-0.1871	0.005
5.79	0.005	0.174	-0.1907	0.005
5.901	0.005	0.176	-0.1925	0.005
6.012	0.006	0.179	-0.1959	0.006
6.117	0.006	0.183	-0.1999	0.006
6.228	0.006	0.187	-0.2035	0.006
6.34	0.006	0.188	-0.2051	0.006
6.448	0.006	0.192	-0.2084	0.006
6.554	0.006	0.196	-0.2124	0.006
6.665	0.006	0.199	-0.2157	0.006
6.778	0.006	0.201	-0.2174	0.006
6.886	0.006	0.204	-0.2205	0.006
6.994	0.006	0.207	-0.2238	0.006
7.1	0.006	0.211	-0.2275	0.006
7.211	0.006	0.212	-0.2292	0.006
7.324	0.006	0.216	-0.2323	0.006
7.432	0.006	0.219	-0.2354	0.006
7.538	0.006	0.222	-0.2385	0.006
7.649	0.006	0.224	-0.2406	0.006
7.755	0.006	0.227	-0.2436	0.006
7.87	0.006	0.23	-0.2467	0.006
7.975	0.006	0.233	-0.2497	0.006
8.086	0.006	0.234	-0.2511	0.006
8.196	0.006	0.238	-0.2546	0.006
8.302	0.006	0.241	-0.2576	0.006
8.414	0.006	0.244	-0.2605	0.006
8.523	0.006	0.245	-0.2619	0.006
8.634	0.006	0.249	-0.2654	0.006
8.742	0.006	0.251	-0.2682	0.006
8.847	0.006	0.254	-0.271	0.006
8.957	0.006	0.256	-0.2725	0.006
9.069	0.006	0.259	-0.2753	0.006
9.177	0.006	0.262	-0.2786	0.006
9.286	0.006	0.265	-0.2814	0.006
9.393	0.007	0.266	-0.2826	0.007
9.502	0.007	0.269	-0.2855	0.007
9.616	0.007	0.271	-0.2882	0.007
9.721	0.007	0.275	-0.2914	0.007
9.833	0.007	0.276	-0.2926	0.007
9.939	0.007	0.279	-0.2954	0.007
10.049	0.007	0.281	-0.298	0.007
10.158	0.007	0.284	-0.3012	0.007
10.269	0.007	0.286	-0.3024	0.007
10.381	0.007	0.288	-0.305	0.007
10.485	0.007	0.291	-0.3077	0.007
10.596	0.007	0.294	-0.3102	0.007
10.708	0.007	0.295	-0.312	0.007
10.813	0.007	0.298	-0.3145	0.007
10.924	0.007	0.3	-0.3171	0.007
11.032	0.007	0.303	-0.3197	0.007
11.141	0.007	0.304	-0.321	0.007
11.252	0.007	0.307	-0.3239	0.007
11.363	0.007	0.31	-0.3264	0.007
11.469	0.008	0.312	-0.3289	0.008
11.583	0.008	0.313	-0.3301	0.008
11.686	0.008	0.316	-0.333	0.008
11.8	0.008	0.319	-0.3356	0.008
11.905	0.008	0.321	-0.3379	0.008
12.018	0.008	0.322	-0.3391	0.008
12.123	0.008	0.325	-0.3416	0.008
12.233	0.008	0.328	-0.3445	0.008
12.344	0.009	0.33	-0.3469	0.009
12.455	0.009	0.331	-0.3481	0.009
12.563	0.009	0.334	-0.3505	0.009
12.669	0.009	0.336	-0.3528	0.009
12.78	0.009	0.339	-0.3555	0.009
12.891	0.009	0.34	-0.3568	0.009
13.002	0.009	0.342	-0.3592	0.009
13.11	0.009	0.345	-0.3617	0.009
13.215	0.009	0.348	-0.3643	0.009
13.329	0.01	0.349	-0.3654	0.01
13.437	0.01	0.351	-0.3678	0.01
13.547	0.01	0.353	-0.3701	0.01
13.653	0.01	0.356	-0.3725	0.01
13.767	0.01	0.357	-0.374	0.01
13.876	0.01	0.36	-0.3763	0.01
13.984	0.011	0.362	-0.3786	0.011
14.089	0.011	0.364	-0.3809	0.011
14.201	0.011	0.365	-0.3821	0.011
14.307	0.011	0.368	-0.3847	0.011
14.417	0.011	0.37	-0.3871	0.011
14.525	0.012	0.373	-0.3893	0.012
14.639	0.012	0.374	-0.3904	0.012
14.747	0.012	0.376	-0.393	0.012
14.853	0.012	0.379	-0.3953	0.012
14.962	0.012	0.381	-0.3975	0.012
15.075	0.012	0.382	-0.3986	0.012
15.183	0.013	0.384	-0.4009	0.013
15.292	0.013	0.387	-0.4036	0.013
15.4	0.013	0.389	-0.4058	0.013
15.514	0.013	0.39	-0.4068	0.013
15.622	0.013	0.392	-0.409	0.013
15.73	0.013	0.395	-0.4117	0.013
15.836	0.013	0.397	-0.4138	0.013
15.951	0.014	0.398	-0.4149	0.014
16.055	0.014	0.4	-0.4172	0.014
16.169	0.014	0.403	-0.4196	0.014
16.274	0.014	0.405	-0.4218	0.014
16.385	0.014	0.406	-0.423	0.014
16.498	0.014	0.408	-0.4251	0.014
16.602	0.014	0.411	-0.4274	0.014
16.71	0.015	0.413	-0.4299	0.015
16.824	0.015	0.414	-0.431	0.015
16.932	0.015	0.416	-0.4331	0.015
17.038	0.015	0.419	-0.4353	0.015
17.149	0.015	0.421	-0.4374	0.015
17.259	0.015	0.422	-0.4389	0.015
17.37	0.015	0.424	-0.4411	0.015
17.478	0.015	0.427	-0.4433	0.015
17.586	0.016	0.429	-0.4453	0.016
17.693	0.016	0.43	-0.4463	0.016
17.807	0.016	0.432	-0.4489	0.016
17.911	0.016	0.434	-0.451	0.016
18.023	0.016	0.436	-0.4532	0.016
18.136	0.016	0.438	-0.4542	0.016
18.239	0.017	0.44	-0.4567	0.017
18.353	0.017	0.442	-0.4589	0.017
18.458	0.017	0.444	-0.461	0.017
18.569	0.017	0.445	-0.462	0.017
18.682	0.017	0.447	-0.4641	0.017
18.785	0.017	0.45	-0.4667	0.017
18.896	0.018	0.452	-0.4688	0.018
19.008	0.018	0.453	-0.4698	0.018
19.116	0.018	0.455	-0.4719	0.018
19.222	0.018	0.458	-0.4744	0.018
19.333	0.018	0.46	-0.4765	0.018
19.445	0.019	0.461	-0.4775	0.019
19.553	0.019	0.463	-0.4796	0.019
19.663	0.019	0.465	-0.4817	0.019
19.768	0.019	0.467	-0.4841	0.019
19.882	0.02	0.468	-0.4852	0.02
19.989	0.02	0.471	-0.4873	0.02
20.1	0.02	0.473	-0.4893	0.02
20.206	0.02	0.475	-0.4914	0.02
20.32	0.021	0.476	-0.4928	0.021
20.423	0.021	0.478	-0.4949	0.021
20.537	0.021	0.48	-0.4969	0.021
20.642	0.021	0.482	-0.4991	0.021
20.753	0.021	0.483	-0.5001	0.021
20.866	0.021	0.486	-0.5025	0.021
20.974	0.022	0.488	-0.5046	0.022
21.078	0.022	0.49	-0.5066	0.022
21.189	0.022	0.491	-0.5077	0.022
21.299	0.022	0.493	-0.5101	0.022
21.412	0.022	0.495	-0.5122	0.022
21.518	0.023	0.498	-0.5143	0.023
21.627	0.023	0.499	-0.5153	0.023
21.738	0.023	0.501	-0.5174	0.023
21.846	0.023	0.503	-0.5197	0.023
21.954	0.023	0.505	-0.5217	0.023
22.066	0.024	0.507	-0.5239	0.024
22.174	0.024	0.508	-0.525	0.024
22.283	0.024	0.511	-0.5273	0.024
22.388	0.024	0.513	-0.5293	0.024
22.499	0.024	0.515	-0.5314	0.024
22.613	0.024	0.516	-0.5324	0.024
22.718	0.024	0.518	-0.5345	0.024
22.827	0.025	0.52	-0.5369	0.025
22.938	0.025	0.522	-0.5389	0.025
23.048	0.025	0.523	-0.54	0.025
23.158	0.025	0.525	-0.542	0.025
23.263	0.025	0.527	-0.544	0.025
23.374	0.025	0.53	-0.5464	0.025
23.483	0.025	0.531	-0.5474	0.025
23.596	0.025	0.533	-0.5495	0.025
23.702	0.026	0.535	-0.5515	0.026
23.811	0.026	0.537	-0.5538	0.026
23.922	0.026	0.538	-0.5549	0.026
24.029	0.026	0.54	-0.5569	0.026
24.138	0.026	0.542	-0.559	0.026
24.245	0.026	0.544	-0.561	0.026
24.358	0.027	0.546	-0.5624	0.027
24.466	0.027	0.548	-0.5644	0.027
24.572	0.027	0.55	-0.5665	0.027
24.683	0.027	0.552	-0.5685	0.027
24.796	0.027	0.553	-0.5695	0.027
24.904	0.027	0.555	-0.5719	0.027
25.009	0.027	0.557	-0.5739	0.027
25.12	0.027	0.559	-0.5759	0.027
25.233	0.027	0.56	-0.577	0.027
25.337	0.028	0.563	-0.5794	0.028
25.448	0.028	0.565	-0.5814	0.028
25.559	0.028	0.567	-0.5833	0.028
25.669	0.028	0.568	-0.5843	0.028
25.779	0.028	0.57	-0.5864	0.028
25.884	0.028	0.572	-0.5888	0.028
25.996	0.029	0.574	-0.5908	0.029
26.104	0.029	0.575	-0.5918	0.029
26.21	0.029	0.577	-0.5939	0.029
26.32	0.029	0.579	-0.5959	0.029
26.434	0.03	0.582	-0.5982	0.03
26.542	0.03	0.583	-0.5992	0.03
26.65	0.03	0.585	-0.6013	0.03
26.756	0.03	0.587	-0.6033	0.03
26.867	0.03	0.589	-0.6056	0.03
26.98	0.031	0.59	-0.6066	0.031
27.086	0.031	0.592	-0.6086	0.031
27.194	0.031	0.594	-0.6107	0.031
27.305	0.031	0.596	-0.613	0.031
27.416	0.031	0.597	-0.614	0.031
27.526	0.031	0.599	-0.616	0.031
27.631	0.032	0.601	-0.6181	0.032
27.742	0.032	0.603	-0.6201	0.032
27.851	0.032	0.605	-0.6215	0.032
27.957	0.032	0.607	-0.6235	0.032
28.067	0.033	0.609	-0.6255	0.033
28.179	0.033	0.611	-0.6275	0.033
28.29	0.033	0.612	-0.6286	0.033
28.398	0.034	0.614	-0.6308	0.034
28.503	0.034	0.616	-0.6329	0.034
28.613	0.034	0.618	-0.6349	0.034
28.725	0.035	0.619	-0.6359	0.035
28.833	0.035	0.621	-0.6378	0.035
28.942	0.035	0.624	-0.6403	0.035
29.055	0.036	0.626	-0.6423	0.036
29.163	0.036	0.627	-0.6433	0.036
29.271	0.036	0.629	-0.6453	0.036
29.379	0.037	0.631	-0.6476	0.037
29.488	0.037	0.633	-0.6496	0.037
29.6	0.037	0.634	-0.6506	0.037
29.71	0.037	0.636	-0.6526	0.037
29.815	0.038	0.638	-0.6546	0.038
29.926	0.038	0.64	-0.657	0.038
30.037	0.039	0.641	-0.6581	0.039
30.147	0.039	0.643	-0.66	0.039
30.25	0.039	0.645	-0.6622	0.039
30.365	0.04	0.648	-0.6643	0.04
30.474	0.04	0.649	-0.6653	0.04
30.582	0.04	0.651	-0.6674	0.04
30.687	0.041	0.653	-0.6694	0.041
30.797	0.041	0.655	-0.6714	0.041
30.908	0.041	0.656	-0.6724	0.041
31.019	0.042	0.658	-0.6748	0.042
31.124	0.042	0.66	-0.6768	0.042
31.238	0.042	0.662	-0.6789	0.042
31.348	0.043	0.663	-0.6798	0.043
31.454	0.043	0.665	-0.6821	0.043
31.563	0.043	0.667	-0.6841	0.043
31.67	0.043	0.669	-0.6861	0.043
31.779	0.044	0.67	-0.6871	0.044
31.888	0.044	0.673	-0.6895	0.044
31.999	0.045	0.675	-0.6915	0.045
32.107	0.045	0.677	-0.6935	0.045
32.219	0.045	0.678	-0.6945	0.045
32.325	0.045	0.68	-0.6965	0.045
32.434	0.046	0.682	-0.6988	0.046
32.549	0.046	0.684	-0.7008	0.046
32.657	0.047	0.685	-0.7018	0.047
32.765	0.047	0.687	-0.7038	0.047
32.873	0.047	0.689	-0.7058	0.047
32.98	0.047	0.691	-0.7082	0.047
33.094	0.048	0.692	-0.7092	0.048
33.201	0.048	0.694	-0.7112	0.048
33.31	0.048	0.696	-0.7132	0.048
33.417	0.049	0.699	-0.7155	0.049
33.529	0.049	0.7	-0.7165	0.049
33.641	0.049	0.702	-0.7185	0.049
33.747	0.049	0.704	-0.7205	0.049
33.861	0.05	0.706	-0.7225	0.05
33.964	0.05	0.707	-0.7239	0.05
34.078	0.05	0.709	-0.7259	0.05
34.182	0.051	0.711	-0.7279	0.051
34.296	0.051	0.713	-0.7299	0.051
34.406	0.051	0.714	-0.7309	0.051
34.515	0.051	0.717	-0.7332	0.051
34.62	0.052	0.719	-0.7353	0.052
34.732	0.052	0.721	-0.7372	0.052
34.84	0.052	0.722	-0.7382	0.052
34.953	0.052	0.724	-0.7402	0.052
35.058	0.053	0.726	-0.7426	0.053
35.168	0.053	0.728	-0.7446	0.053
35.279	0.053	0.729	-0.7456	0.053
35.387	0.053	0.731	-0.7476	0.053
35.495	0.054	0.733	-0.75	0.054
35.602	0.054	0.735	-0.752	0.054
35.716	0.054	0.736	-0.753	0.054
35.824	0.054	0.738	-0.7549	0.054
35.93	0.055	0.74	-0.7569	0.055
36.044	0.055	0.743	-0.7593	0.055
36.154	0.055	0.744	-0.7603	0.055
36.26	0.055	0.746	-0.7622	0.055
36.366	0.056	0.748	-0.7642	0.056
36.478	0.056	0.75	-0.7666	0.056
36.585	0.056	0.751	-0.7676	0.056
36.699	0.056	0.753	-0.7696	0.056
36.804	0.057	0.755	-0.7716	0.057
36.915	0.057	0.757	-0.7737	0.057
37.024	0.057	0.758	-0.775	0.057
37.137	0.057	0.76	-0.777	0.057
37.24	0.057	0.762	-0.7789	0.057
37.352	0.057	0.764	-0.7809	0.057
37.463	0.057	0.765	-0.782	0.057
37.57	0.058	0.768	-0.7844	0.058
37.679	0.058	0.77	-0.7863	0.058
37.786	0.058	0.772	-0.7883	0.058
37.895	0.058	0.773	-0.7893	0.058
38.009	0.058	0.775	-0.7916	0.058
38.115	0.058	0.777	-0.7936	0.058
38.227	0.058	0.779	-0.7956	0.058
38.337	0.058	0.78	-0.7966	0.058
38.445	0.058	0.782	-0.7986	0.058
38.551	0.059	0.784	-0.801	0.059
38.664	0.059	0.786	-0.803	0.059
38.774	0.059	0.787	-0.804	0.059
38.884	0.059	0.789	-0.806	0.059
38.989	0.059	0.792	-0.8083	0.059
39.1	0.059	0.794	-0.8103	0.059
39.206	0.06	0.795	-0.8113	0.06
39.315	0.06	0.797	-0.8133	0.06
39.427	0.06	0.799	-0.8152	0.06
39.533	0.06	0.801	-0.8176	0.06
39.647	0.061	0.802	-0.8186	0.061
39.755	0.061	0.804	-0.8206	0.061
39.863	0.061	0.806	-0.8227	0.061
39.97	0.062	0.808	-0.8247	0.062
40.079	0.062	0.809	-0.826	0.062
40.193	0.062	0.811	-0.828	0.062
40.299	0.062	0.813	-0.8299	0.062
40.413	0.063	0.815	-0.8319	0.063
40.516	0.063	0.816	-0.8329	0.063
40.627	0.063	0.819	-0.8353	0.063
40.736	0.064	0.821	-0.8373	0.064
40.846	0.064	0.823	-0.8393	0.064
40.952	0.064	0.824	-0.8403	0.064
41.067	0.064	0.826	-0.8427	0.064
41.172	0.064	0.828	-0.8447	0.064
41.282	0.065	0.83	-0.8466	0.065
41.394	0.065	0.831	-0.8476	0.065
41.504	0.065	0.833	-0.8499	0.065
41.608	0.065	0.835	-0.8519	0.065
41.72	0.066	0.837	-0.8539	0.066
41.831	0.066	0.838	-0.8549	0.066
41.939	0.066	0.84	-0.8569	0.066
42.044	0.067	0.842	-0.859	0.067
42.154	0.067	0.845	-0.8613	0.067
42.263	0.067	0.846	-0.8623	0.067
42.374	0.068	0.848	-0.8643	0.068
42.483	0.068	0.85	-0.8663	0.068
42.597	0.069	0.852	-0.8686	0.069
42.706	0.069	0.853	-0.8696	0.069
42.811	0.069	0.855	-0.8716	0.069
42.92	0.07	0.857	-0.8736	0.07
43.031	0.07	0.859	-0.876	0.07
43.141	0.071	0.86	-0.877	0.071
43.251	0.071	0.862	-0.879	0.071
43.356	0.071	0.864	-0.881	0.071
43.467	0.072	0.866	-0.8829	0.072
43.576	0.072	0.868	-0.8842	0.072
43.683	0.073	0.87	-0.8863	0.073
43.792	0.073	0.872	-0.8882	0.073
43.904	0.073	0.874	-0.8903	0.073
44.015	0.074	0.875	-0.8913	0.074
44.123	0.074	0.877	-0.8936	0.074
44.228	0.075	0.879	-0.8956	0.075
44.338	0.075	0.881	-0.8976	0.075
44.447	0.076	0.882	-0.8986	0.076
44.558	0.076	0.884	-0.9006	0.076
44.665	0.076	0.886	-0.9029	0.076
44.779	0.077	0.888	-0.9049	0.077
44.889	0.077	0.889	-0.9059	0.077
44.997	0.077	0.891	-0.9079	0.077
45.102	0.078	0.894	-0.9103	0.078
45.213	0.078	0.895	-0.9122	0.078
45.325	0.079	0.897	-0.9133	0.079
45.435	0.079	0.898	-0.9152	0.079
45.54	0.079	0.901	-0.9173	0.079
45.651	0.079	0.903	-0.9196	0.079
45.762	0.08	0.904	-0.9206	0.08
45.872	0.08	0.906	-0.9226	0.08
45.977	0.08	0.908	-0.9246	0.08
46.089	0.08	0.91	-0.9269	0.08
46.197	0.081	0.911	-0.9279	0.081
46.303	0.081	0.913	-0.93	0.081
46.414	0.081	0.915	-0.9318	0.081
46.521	0.081	0.917	-0.9339	0.081
46.631	0.082	0.919	-0.9353	0.082
46.742	0.082	0.92	-0.9372	0.082
46.85	0.082	0.923	-0.9393	0.082
46.964	0.082	0.924	-0.9412	0.082
47.067	0.082	0.925	-0.9422	0.082
47.181	0.082	0.928	-0.9445	0.082
47.286	0.082	0.93	-0.9466	0.082
47.397	0.082	0.932	-0.9485	0.082
47.51	0.081	0.933	-0.9495	0.081
47.613	0.081	0.935	-0.9519	0.081
47.723	0.081	0.937	-0.9539	0.081
47.834	0.081	0.939	-0.9559	0.081
47.946	0.081	0.94	-0.9568	0.081
48.056	0.081	0.942	-0.9589	0.081
48.161	0.081	0.945	-0.9612	0.081
48.273	0.081	0.947	-0.9632	0.081
48.383	0.081	0.948	-0.9642	0.081
48.491	0.081	0.95	-0.9662	0.081
48.596	0.081	0.952	-0.9682	0.081
48.71	0.081	0.954	-0.9705	0.081
48.818	0.081	0.955	-0.9716	0.081
48.926	0.082	0.957	-0.9735	0.082
49.035	0.082	0.959	-0.9755	0.082
49.142	0.082	0.961	-0.9775	0.082
49.251	0.082	0.962	-0.9788	0.082
49.363	0.082	0.964	-0.9808	0.082
49.472	0.082	0.966	-0.9828	0.082
49.583	0.082	0.968	-0.9848	0.082
49.693	0.082	0.969	-0.9862	0.082
49.803	0.083	0.971	-0.9882	0.083
49.906	0.083	0.973	-0.9902	0.083
50.02	0.083	0.975	-0.9922	0.083
50.128	0.083	0.977	-0.9936	0.083
50.234	0.083	0.979	-0.9955	0.083
50.345	0.084	0.981	-0.9975	0.084
50.452	0.084	0.983	-0.9995	0.084
50.566	0.084	0.984	-1.0005	0.084
50.674	0.084	0.986	-1.0028	0.084
50.782	0.085	0.988	-1.0048	0.085
50.889	0.085	0.99	-1.0068	0.085
51.003	0.085	0.991	-1.0078	0.085
51.112	0.085	0.993	-1.0098	0.085
51.218	0.086	0.995	-1.0122	0.086
51.332	0.086	0.997	-1.0142	0.086
51.436	0.086	0.999	-1.0153	0.086
51.55	0.087	1	-1.0172	0.087
51.655	0.087	1.002	-1.0192	0.087
51.768	0.087	1.005	-1.0215	0.087
51.878	0.088	1.007	-1.0238	0.088
51.988	0.088	1.009	-1.0258	0.088
52.093	0.089	1.011	-1.0278	0.089
52.204	0.089	1.012	-1.0288	0.089
52.315	0.089	1.014	-1.0311	0.089
52.425	0.09	1.016	-1.0331	0.09
52.53	0.09	1.018	-1.0351	0.09
52.642	0.09	1.019	-1.0361	0.09
52.749	0.091	1.021	-1.0381	0.091
52.856	0.091	1.024	-1.0405	0.091
52.967	0.092	1.026	-1.0425	0.092
53.074	0.092	1.027	-1.0435	0.092
53.188	0.093	1.029	-1.0455	0.093
53.296	0.093	1.031	-1.0478	0.093
53.403	0.094	1.033	-1.0498	0.094
53.517	0.094	1.034	-1.0508	0.094
53.62	0.095	1.036	-1.0528	0.095
53.729	0.095	1.038	-1.0551	0.095
53.838	0.096	1.04	-1.0572	0.096
53.952	0.096	1.041	-1.0581	0.096
54.062	0.097	1.043	-1.0601	0.097
54.172	0.097	1.045	-1.0621	0.097
54.277	0.098	1.048	-1.0645	0.098
54.387	0.098	1.049	-1.0655	0.098
54.497	0.099	1.051	-1.0675	0.099
54.603	0.099	1.053	-1.0695	0.099
54.712	0.1	1.055	-1.0715	0.1
54.824	0.1	1.056	-1.0725	0.1
54.935	0.101	1.058	-1.0748	0.101
55.043	0.101	1.06	-1.0767	0.101
55.151	0.102	1.062	-1.0787	0.102
55.258	0.102	1.063	-1.0797	0.102
55.372	0.103	1.065	-1.0821	0.103
55.481	0.103	1.067	-1.0841	0.103
55.587	0.104	1.069	-1.0861	0.104
55.701	0.104	1.07	-1.0871	0.104
55.805	0.105	1.073	-1.0894	0.105
55.918	0.106	1.075	-1.0914	0.106
56.023	0.107	1.077	-1.0934	0.107
56.134	0.107	1.078	-1.0944	0.107
56.247	0.108	1.08	-1.0964	0.108
56.35	0.109	1.082	-1.0988	0.109
56.459	0.11	1.084	-1.1007	0.11
56.57	0.11	1.085	-1.1018	0.11
56.682	0.111	1.087	-1.1038	0.111
56.792	0.111	1.089	-1.1057	0.111
56.897	0.112	1.091	-1.1081	0.112
57.009	0.113	1.092	-1.1091	0.113
57.117	0.113	1.094	-1.1111	0.113
57.223	0.114	1.096	-1.1131	0.114
57.334	0.115	1.099	-1.1154	0.115
57.447	0.115	1.1	-1.1164	0.115
57.551	0.116	1.102	-1.1184	0.116
57.665	0.116	1.104	-1.1204	0.116
57.769	0.117	1.106	-1.1228	0.117
57.884	0.117	1.107	-1.1238	0.117
57.994	0.117	1.109	-1.1258	0.117
58.099	0.118	1.111	-1.1277	0.118
58.208	0.118	1.113	-1.1297	0.118
58.319	0.118	1.114	-1.131	0.118
58.429	0.119	1.116	-1.133	0.119
58.539	0.119	1.118	-1.135	0.119
58.645	0.119	1.12	-1.1371	0.119
58.756	0.12	1.121	-1.1381	0.12
58.864	0.12	1.124	-1.1404	0.12
58.976	0.12	1.126	-1.1424	0.12
59.081	0.121	1.128	-1.1444	0.121
59.193	0.121	1.129	-1.1454	0.121
59.301	0.121	1.131	-1.1474	0.121
59.407	0.122	1.133	-1.1497	0.122
59.519	0.122	1.135	-1.1517	0.122
59.626	0.123	1.136	-1.1527	0.123
59.735	0.123	1.138	-1.1547	0.123
59.849	0.124	1.14	-1.1567	0.124
59.955	0.124	1.142	-1.159	0.124
60.069	0.125	1.144	-1.1611	0.125
60.236	0.126	1.146	-1.1631	0.126
60.348	0.126	1.149	-1.1653	0.126
60.458	0.126	1.151	-1.1673	0.126
60.565	0.127	1.152	-1.1683	0.127
60.674	0.128	1.154	-1.1703	0.128
60.785	0.129	1.156	-1.1723	0.129
60.892	0.129	1.158	-1.1746	0.129
61	0.13	1.159	-1.1757	0.13
61.114	0.131	1.161	-1.1777	0.131
61.217	0.131	1.163	-1.1797	0.131
61.328	0.132	1.165	-1.1817	0.132
61.437	0.132	1.166	-1.183	0.132
61.549	0.133	1.168	-1.1849	0.133
61.659	0.134	1.17	-1.1869	0.134
61.767	0.134	1.172	-1.189	0.134
61.872	0.135	1.173	-1.1899	0.135
61.983	0.136	1.176	-1.1923	0.136
62.096	0.137	1.178	-1.1943	0.137
62.206	0.137	1.18	-1.1963	0.137
62.311	0.138	1.181	-1.1973	0.138
62.422	0.138	1.183	-1.1997	0.138
62.528	0.139	1.185	-1.2017	0.139
62.637	0.14	1.187	-1.2037	0.14
62.749	0.141	1.188	-1.2046	0.141
62.855	0.142	1.19	-1.2067	0.142
62.967	0.143	1.192	-1.209	0.143
63.073	0.143	1.194	-1.2109	0.143
63.184	0.144	1.195	-1.212	0.144
63.298	0.145	1.197	-1.2139	0.145
63.401	0.146	1.2	-1.2164	0.146
63.514	0.147	1.202	-1.2183	0.147
63.619	0.148	1.203	-1.2194	0.148
63.73	0.149	1.205	-1.2213	0.149
63.838	0.15	1.207	-1.2233	0.15
63.949	0.15	1.209	-1.2256	0.15
64.058	0.151	1.21	-1.2266	0.151
64.168	0.152	1.212	-1.2286	0.152
64.274	0.153	1.214	-1.2306	0.153
64.389	0.154	1.216	-1.233	0.154
64.494	0.155	1.217	-1.234	0.155
64.605	0.156	1.219	-1.2359	0.156
64.715	0.156	1.221	-1.238	0.156
64.821	0.157	1.223	-1.24	0.157
64.93	0.158	1.224	-1.2409	0.158
65.042	0.159	1.227	-1.2432	0.159
65.153	0.16	1.229	-1.2453	0.16
65.263	0.16	1.231	-1.2473	0.16
65.368	0.161	1.232	-1.2482	0.161
65.48	0.162	1.234	-1.2506	0.162
65.588	0.163	1.236	-1.2526	0.163
65.696	0.164	1.238	-1.2546	0.164
65.804	0.165	1.239	-1.2556	0.165
65.918	0.166	1.241	-1.2577	0.166
66.026	0.167	1.243	-1.2599	0.167
66.134	0.168	1.245	-1.2619	0.168
66.24	0.169	1.246	-1.2629	0.169
66.354	0.17	1.248	-1.2649	0.17
66.464	0.172	1.25	-1.2672	0.172
66.572	0.172	1.252	-1.2692	0.172
66.677	0.174	1.253	-1.2702	0.174
66.788	0.175	1.256	-1.2723	0.175
66.9	0.176	1.257	-1.2742	0.176
67.01	0.177	1.26	-1.2766	0.177
67.115	0.178	1.261	-1.2776	0.178
67.226	0.179	1.263	-1.2796	0.179
67.337	0.181	1.265	-1.2816	0.181
67.447	0.181	1.267	-1.2839	0.181
67.552	0.183	1.268	-1.2849	0.183
67.659	0.184	1.27	-1.2869	0.184
67.773	0.186	1.272	-1.2889	0.186
67.881	0.186	1.274	-1.2909	0.186
67.987	0.188	1.275	-1.2919	0.188
68.101	0.189	1.277	-1.2942	0.189
68.209	0.191	1.279	-1.2962	0.191
68.317	0.191	1.282	-1.2983	0.191
68.426	0.193	1.282	-1.2992	0.193
68.534	0.194	1.285	-1.3015	0.194
68.648	0.196	1.287	-1.3035	0.196
68.756	0.197	1.289	-1.3055	0.197
68.861	0.198	1.29	-1.3065	0.198
68.973	0.199	1.292	-1.3088	0.199
69.086	0.201	1.294	-1.3109	0.201
69.189	0.202	1.296	-1.3129	0.202
69.3	0.204	1.297	-1.3139	0.204
69.411	0.205	1.299	-1.316	0.205
69.521	0.207	1.302	-1.3182	0.207
69.626	0.208	1.304	-1.3202	0.208
69.737	0.209	1.305	-1.3212	0.209
69.849	0.211	1.306	-1.3231	0.211
69.953	0.212	1.309	-1.3252	0.212
70.065	0.213	1.311	-1.3276	0.213
70.173	0.215	1.312	-1.3286	0.215
70.287	0.217	1.314	-1.3306	0.217
70.395	0.218	1.316	-1.3325	0.218
70.503	0.22	1.318	-1.3348	0.22
70.609	0.221	1.319	-1.3358	0.221
70.723	0.223	1.321	-1.3378	0.223
70.833	0.225	1.323	-1.3398	0.225
70.936	0.226	1.325	-1.3418	0.226
71.046	0.228	1.326	-1.3432	0.228
71.157	0.229	1.328	-1.3452	0.229
71.27	0.231	1.33	-1.3472	0.231
71.373	0.232	1.332	-1.3491	0.232
71.484	0.234	1.333	-1.3502	0.234
71.595	0.236	1.336	-1.3525	0.236
71.703	0.238	1.338	-1.3545	0.238
71.816	0.238	1.34	-1.3565	0.238
71.921	0.24	1.341	-1.3575	0.24
72.031	0.242	1.343	-1.3598	0.242
72.142	0.244	1.345	-1.3618	0.244
72.25	0.245	1.347	-1.3638	0.245
72.358	0.247	1.348	-1.3648	0.247
72.465	0.249	1.35	-1.3668	0.249
72.577	0.251	1.352	-1.3692	0.251
72.686	0.252	1.354	-1.3712	0.252
72.792	0.253	1.355	-1.3722	0.253
72.903	0.255	1.357	-1.3742	0.255
73.017	0.257	1.36	-1.3765	0.257
73.122	0.258	1.362	-1.3784	0.258
73.231	0.26	1.363	-1.3795	0.26
73.342	0.262	1.365	-1.3815	0.262
73.452	0.264	1.367	-1.3835	0.264
73.562	0.265	1.369	-1.3858	0.265
73.667	0.267	1.37	-1.3869	0.267
73.778	0.269	1.372	-1.3889	0.269
73.887	0.271	1.374	-1.3908	0.271
73.999	0.272	1.376	-1.3931	0.272
74.103	0.274	1.377	-1.3941	0.274
74.215	0.276	1.379	-1.3961	0.276
74.326	0.277	1.381	-1.3981	0.277
74.434	0.278	1.383	-1.4001	0.278
74.542	0.28	1.385	-1.4014	0.28
74.649	0.282	1.387	-1.4035	0.282
74.762	0.284	1.389	-1.4054	0.284
74.87	0.285	1.391	-1.4075	0.285
74.976	0.286	1.392	-1.4085	0.286
75.091	0.289	1.394	-1.4108	0.289
75.201	0.291	1.396	-1.4127	0.291
75.306	0.292	1.398	-1.4148	0.292
75.415	0.294	1.399	-1.4157	0.294
75.526	0.296	1.401	-1.4177	0.296
75.638	0.298	1.403	-1.4201	0.298
75.746	0.299	1.405	-1.4221	0.299
75.851	0.301	1.406	-1.4231	0.301
75.962	0.303	1.408	-1.4251	0.303
76.071	0.306	1.411	-1.4275	0.306
76.184	0.307	1.413	-1.4295	0.307
76.29	0.309	1.414	-1.4304	0.309
76.399	0.311	1.416	-1.4324	0.311
76.51	0.313	1.418	-1.4344	0.313
76.618	0.314	1.42	-1.4368	0.314
76.724	0.316	1.421	-1.4377	0.316
76.838	0.318	1.423	-1.4397	0.318
76.946	0.32	1.425	-1.4417	0.32
77.051	0.321	1.427	-1.4437	0.321
77.162	0.324	1.428	-1.4451	0.324
77.269	0.326	1.43	-1.4471	0.326
77.385	0.328	1.432	-1.4491	0.328
77.49	0.329	1.434	-1.4512	0.329
77.599	0.331	1.435	-1.4522	0.331
77.71	0.334	1.438	-1.4544	0.334
77.82	0.336	1.44	-1.4564	0.336
77.93	0.337	1.442	-1.4583	0.337
78.034	0.339	1.443	-1.4594	0.339
78.145	0.341	1.445	-1.4617	0.341
78.257	0.343	1.447	-1.4637	0.343
78.367	0.344	1.449	-1.4657	0.344
78.472	0.346	1.45	-1.4667	0.346
78.58	0.348	1.452	-1.469	0.348
78.694	0.351	1.454	-1.471	0.351
78.798	0.352	1.456	-1.473	0.352
78.909	0.354	1.457	-1.474	0.354
79.023	0.356	1.459	-1.476	0.356
79.129	0.358	1.462	-1.4784	0.358
79.237	0.359	1.464	-1.4804	0.359
79.346	0.361	1.465	-1.4814	0.361
79.453	0.363	1.467	-1.4834	0.363
79.569	0.365	1.469	-1.4854	0.365
79.674	0.367	1.471	-1.4877	0.367
79.781	0.369	1.472	-1.4887	0.369
79.892	0.371	1.474	-1.4907	0.371
80.005	0.374	1.476	-1.4927	0.374
80.114	0.376	1.478	-1.4947	0.376
80.219	0.378	1.479	-1.496	0.378
80.33	0.38	1.481	-1.4981	0.38
80.441	0.383	1.483	-1.5	0.383
80.551	0.384	1.485	-1.502	0.384
80.656	0.387	1.487	-1.5034	0.387
80.768	0.389	1.489	-1.5054	0.389
80.876	0.391	1.491	-1.5074	0.391
80.984	0.392	1.493	-1.5094	0.392
81.091	0.394	1.494	-1.5104	0.394
81.206	0.397	1.496	-1.5127	0.397
81.314	0.399	1.498	-1.5146	0.399
81.422	0.4	1.5	-1.5167	0.4
81.528	0.403	1.501	-1.5177	0.403
81.642	0.406	1.503	-1.52	0.406
81.752	0.408	1.505	-1.522	0.408
81.858	0.411	1.507	-1.524	0.411
81.981	0.413	1.508	-1.5251	0.413
82.09	0.414	1.51	-1.527	0.414
82.201	0.416	1.513	-1.5293	0.416
82.313	0.418	1.515	-1.5312	0.418
82.423	0.42	1.516	-1.5323	0.42
82.528	0.421	1.518	-1.5342	0.421
82.64	0.423	1.52	-1.5363	0.423
82.748	0.425	1.522	-1.5386	0.425
82.856	0.427	1.523	-1.5397	0.427
82.964	0.428	1.525	-1.5416	0.428
83.078	0.43	1.527	-1.5437	0.43
83.185	0.432	1.529	-1.546	0.432
83.293	0.434	1.53	-1.5469	0.434
83.402	0.434	1.532	-1.5489	0.434
83.509	0.437	1.534	-1.551	0.437
83.618	0.439	1.537	-1.5533	0.439
83.732	0.441	1.538	-1.5543	0.441
83.837	0.442	1.54	-1.5563	0.442
83.948	0.444	1.542	-1.5583	0.444
84.061	0.446	1.544	-1.5603	0.446
84.17	0.448	1.545	-1.5613	0.448
84.275	0.45	1.547	-1.5636	0.45
84.386	0.452	1.549	-1.5656	0.452
84.497	0.454	1.551	-1.5676	0.454
84.607	0.456	1.552	-1.5686	0.456
84.711	0.457	1.554	-1.5709	0.457
84.823	0.46	1.556	-1.573	0.46
84.931	0.462	1.558	-1.5749	0.462
85.042	0.465	1.559	-1.5759	0.465
85.149	0.466	1.561	-1.5779	0.466
85.262	0.468	1.564	-1.5803	0.468
85.37	0.471	1.566	-1.5823	0.471
85.478	0.473	1.567	-1.5833	0.473
85.584	0.475	1.569	-1.5853	0.475
85.698	0.477	1.571	-1.5876	0.477
85.808	0.48	1.573	-1.5896	0.48
85.916	0.482	1.574	-1.5906	0.482
86.022	0.484	1.576	-1.5926	0.484
86.133	0.486	1.578	-1.5945	0.486
86.245	0.488	1.58	-1.597	0.488
86.355	0.491	1.581	-1.598	0.491
86.46	0.492	1.583	-1.5999	0.492
86.571	0.495	1.585	-1.602	0.495
86.682	0.497	1.588	-1.6043	0.497
86.792	0.499	1.589	-1.6052	0.499
86.895	0.501	1.591	-1.6072	0.501
87.004	0.504	1.593	-1.6092	0.504
87.118	0.506	1.595	-1.6112	0.506
87.226	0.508	1.596	-1.6122	0.508
87.334	0.51	1.598	-1.6147	0.51
87.441	0.513	1.6	-1.6166	0.513
87.555	0.515	1.602	-1.6186	0.515
87.661	0.518	1.603	-1.6196	0.518
87.77	0.519	1.605	-1.6219	0.519
87.879	0.521	1.607	-1.6238	0.521
87.992	0.525	1.609	-1.6259	0.525
88.1	0.528	1.61	-1.6268	0.528
88.205	0.529	1.612	-1.6289	0.529
88.319	0.532	1.614	-1.6312	0.532
88.429	0.536	1.616	-1.6332	0.536
88.539	0.538	1.617	-1.6342	0.538
88.644	0.54	1.619	-1.6362	0.54
88.755	0.543	1.622	-1.6386	0.543
88.863	0.546	1.624	-1.6405	0.546
88.975	0.55	1.625	-1.6415	0.55
89.079	0.551	1.627	-1.6435	0.551
89.188	0.554	1.629	-1.6455	0.554
89.3	0.557	1.631	-1.6479	0.557
89.411	0.56	1.632	-1.6489	0.56
89.516	0.562	1.634	-1.6508	0.562
89.63	0.565	1.636	-1.6529	0.565
89.738	0.568	1.639	-1.6553	0.568
89.846	0.57	1.639	-1.6562	0.57
89.955	0.572	1.641	-1.6582	0.572
90.062	0.575	1.643	-1.6602	0.575
90.171	0.578	1.645	-1.6622	0.578
90.285	0.58	1.646	-1.6632	0.58
90.39	0.582	1.649	-1.6655	0.582
90.501	0.585	1.651	-1.6675	0.585
90.614	0.587	1.653	-1.6696	0.587
90.723	0.59	1.654	-1.6705	0.59
90.828	0.592	1.656	-1.6729	0.592
90.939	0.595	1.658	-1.6749	0.595
91.047	0.598	1.66	-1.6769	0.598
91.16	0.601	1.661	-1.6778	0.601
91.263	0.602	1.663	-1.6799	0.602
91.375	0.605	1.666	-1.6822	0.605
91.486	0.609	1.667	-1.6841	0.609
91.594	0.611	1.669	-1.6852	0.611
91.702	0.613	1.671	-1.6872	0.613
91.809	0.616	1.673	-1.6895	0.616
91.921	0.619	1.675	-1.6915	0.619
92.03	0.622	1.676	-1.6925	0.622
92.136	0.624	1.678	-1.6945	0.624
92.251	0.627	1.68	-1.6966	0.627
92.355	0.629	1.682	-1.6988	0.629
92.466	0.632	1.683	-1.6998	0.632
92.575	0.634	1.685	-1.7018	0.634
92.686	0.637	1.687	-1.7038	0.637
92.796	0.639	1.689	-1.7061	0.639
92.906	0.642	1.69	-1.7071	0.642
93.011	0.643	1.692	-1.7092	0.643
93.122	0.647	1.694	-1.7111	0.647
93.231	0.649	1.697	-1.7135	0.649
93.343	0.652	1.698	-1.7145	0.652
93.448	0.653	1.7	-1.7165	0.653
93.56	0.657	1.702	-1.7185	0.657
93.668	0.659	1.704	-1.7204	0.659
93.777	0.662	1.705	-1.7214	0.662
93.885	0.664	1.707	-1.7238	0.664
93.999	0.667	1.709	-1.7258	0.667
94.102	0.67	1.711	-1.7278	0.67
94.216	0.672	1.712	-1.7287	0.672
94.32	0.674	1.714	-1.7311	0.674
94.431	0.677	1.716	-1.7331	0.677
94.544	0.68	1.718	-1.7352	0.68
94.652	0.683	1.719	-1.7361	0.683
94.757	0.685	1.721	-1.7382	0.685
94.871	0.688	1.724	-1.7405	0.688
94.976	0.691	1.726	-1.7424	0.691
95.09	0.695	1.727	-1.7435	0.695
95.195	0.696	1.729	-1.7454	0.696
95.303	0.699	1.731	-1.7474	0.699
95.415	0.702	1.733	-1.7498	0.702
95.528	0.706	1.734	-1.7508	0.706
95.634	0.708	1.736	-1.7528	0.708
95.743	0.711	1.738	-1.7548	0.711
95.854	0.713	1.74	-1.757	0.713
95.962	0.716	1.741	-1.7581	0.716
96.069	0.718	1.743	-1.76	0.718
96.181	0.722	1.745	-1.762	0.722
96.286	0.724	1.747	-1.7641	0.724
96.397	0.727	1.749	-1.7655	0.727
96.505	0.729	1.751	-1.7675	0.729
96.619	0.732	1.753	-1.7694	0.732
96.727	0.734	1.755	-1.7714	0.734
96.834	0.737	1.756	-1.7724	0.737
96.943	0.738	1.758	-1.7747	0.738
97.055	0.741	1.76	-1.7767	0.741
97.165	0.744	1.762	-1.7787	0.744
97.273	0.747	1.763	-1.7797	0.747
97.378	0.749	1.765	-1.7817	0.749
97.489	0.752	1.767	-1.7841	0.752
97.602	0.755	1.769	-1.7861	0.755
97.705	0.758	1.77	-1.787	0.758
97.816	0.759	1.772	-1.7891	0.759
97.927	0.762	1.775	-1.7914	0.762
98.036	0.764	1.777	-1.7934	0.764
98.142	0.767	1.778	-1.7944	0.767
98.252	0.768	1.78	-1.7964	0.768
98.364	0.771	1.782	-1.7983	0.771
98.475	0.774	1.784	-1.8007	0.774
98.583	0.777	1.785	-1.8017	0.777
98.688	0.778	1.787	-1.8037	0.778
98.798	0.78	1.789	-1.8058	0.78
98.909	0.783	1.791	-1.8081	0.783
99.02	0.785	1.792	-1.8091	0.785
99.125	0.786	1.794	-1.8111	0.786
99.24	0.789	1.796	-1.8131	0.789
99.349	0.792	1.799	-1.8154	0.792
99.457	0.794	1.8	-1.8163	0.794
99.563	0.796	1.802	-1.8184	0.796
99.674	0.799	1.804	-1.8203	0.799
99.786	0.802	1.806	-1.8223	0.802
99.889	0.805	1.807	-1.8234	0.805
100	0.808	1.809	-1.8257	0.808
100.112	0.811	1.811	-1.8277	0.811
100.22	0.814	1.813	-1.8296	0.814
100.326	0.815	1.814	-1.8307	0.815
100.436	0.818	1.816	-1.833	0.818
100.548	0.821	1.818	-1.835	0.821
100.656	0.824	1.82	-1.837	0.824
100.767	0.825	1.821	-1.838	0.825
100.872	0.828	1.823	-1.8399	0.828
100.986	0.83	1.826	-1.8423	0.83
101.094	0.833	1.828	-1.8444	0.833
101.202	0.834	1.829	-1.8453	0.834
101.309	0.838	1.831	-1.8473	0.838
101.424	0.841	1.833	-1.8496	0.841
101.527	0.843	1.835	-1.8516	0.843
101.641	0.844	1.836	-1.8526	0.844
101.746	0.848	1.838	-1.8546	0.848
101.857	0.85	1.84	-1.8567	0.85
101.97	0.853	1.842	-1.859	0.853
102.073	0.854	1.843	-1.86	0.854
102.184	0.857	1.845	-1.862	0.857
102.295	0.859	1.847	-1.864	0.859
102.402	0.861	1.849	-1.866	0.861
102.515	0.862	1.851	-1.8674	0.862
102.62	0.864	1.853	-1.8693	0.864
102.732	0.867	1.855	-1.8713	0.867
102.84	0.868	1.857	-1.8733	0.868
102.951	0.869	1.858	-1.8743	0.869
103.056	0.871	1.86	-1.8766	0.871
103.17	0.872	1.862	-1.8786	0.872
103.278	0.874	1.864	-1.8806	0.874
103.384	0.875	1.865	-1.8817	0.875
103.496	0.877	1.867	-1.884	0.877
103.603	0.879	1.869	-1.886	0.879
103.712	0.88	1.871	-1.888	0.88
103.826	0.882	1.872	-1.889	0.882
103.931	0.883	1.874	-1.891	0.883
104.042	0.885	1.877	-1.8933	0.885
104.149	0.887	1.879	-1.8952	0.887
104.263	0.888	1.88	-1.8962	0.888
104.368	0.889	1.882	-1.8982	0.889
104.479	0.891	1.884	-1.9006	0.891
104.588	0.893	1.886	-1.9026	0.893
104.701	0.893	1.887	-1.9036	0.893
104.806	0.895	1.889	-1.9056	0.895
104.918	0.897	1.891	-1.9076	0.897
105.026	0.898	1.893	-1.9099	0.898
105.134	0.898	1.894	-1.9109	0.898
105.242	0.9	1.896	-1.9129	0.9
105.356	0.901	1.898	-1.915	0.901
105.462	0.902	1.901	-1.9173	0.902
105.573	0.903	1.902	-1.9183	0.903
105.679	0.904	1.904	-1.9203	0.904
105.793	0.906	1.906	-1.9223	0.906
105.902	0.907	1.908	-1.9243	0.907
106.01	0.908	1.909	-1.9256	0.908
106.115	0.91	1.911	-1.9276	0.91
106.226	0.912	1.913	-1.9296	0.912
106.339	0.914	1.915	-1.9315	0.914
106.447	0.915	1.916	-1.9326	0.915
106.551	0.916	1.918	-1.9349	0.916
106.665	0.918	1.92	-1.937	0.918
106.773	0.92	1.922	-1.9389	0.92
106.879	0.921	1.923	-1.9399	0.921
106.99	0.923	1.926	-1.9423	0.923
107.102	0.925	1.928	-1.9443	0.925
107.21	0.927	1.93	-1.9463	0.927
107.318	0.928	1.931	-1.9473	0.928
107.425	0.93	1.933	-1.9492	0.93
107.539	0.932	1.935	-1.9515	0.932
107.647	0.934	1.937	-1.9536	0.934
107.755	0.935	1.938	-1.9546	0.935
107.861	0.937	1.94	-1.9565	0.937
107.972	0.939	1.942	-1.9586	0.939
108.085	0.941	1.944	-1.9609	0.941
108.191	0.941	1.945	-1.9619	0.941
108.3	0.943	1.947	-1.9639	0.943
108.411	0.945	1.949	-1.9659	0.945
108.522	0.946	1.952	-1.9682	0.946
108.632	0.947	1.953	-1.9693	0.947
108.737	0.948	1.955	-1.9712	0.948
108.844	0.949	1.957	-1.9732	0.949
108.956	0.951	1.959	-1.9752	0.951
109.069	0.951	1.96	-1.9765	0.951
109.173	0.952	1.962	-1.9786	0.952
109.285	0.953	1.964	-1.9806	0.953
109.393	0.954	1.966	-1.9826	0.954
109.5	0.955	1.967	-1.9836	0.955
109.611	0.955	1.969	-1.9859	0.955
109.718	0.956	1.971	-1.9879	0.956
109.827	0.957	1.973	-1.9899	0.957
109.941	0.957	1.974	-1.9908	0.957
110.047	0.958	1.976	-1.9932	0.958
110.161	0.959	1.978	-1.9952	0.959
110.264	0.959	1.98	-1.9972	0.959
110.376	0.96	1.981	-1.9982	0.96
110.482	0.96	1.983	-2.0002	0.96
110.596	0.961	1.986	-2.0025	0.961
110.706	0.962	1.988	-2.0045	0.962
110.816	0.962	1.989	-2.0054	0.962
110.921	0.962	1.991	-2.0075	0.962
111.032	0.963	1.993	-2.0098	0.963
111.14	0.963	1.995	-2.0118	0.963
111.253	0.963	1.996	-2.0129	0.963
111.359	0.964	1.998	-2.0148	0.964
111.468	0.964	2	-2.0168	0.964
111.577	0.964	2.002	-2.0191	0.964
111.683	0.964	2.004	-2.0212	0.964
111.794	0.964	2.006	-2.0232	0.964
111.907	0.965	2.008	-2.0252	0.965
112.076	0.965	2.011	-2.0275	0.965
112.182	0.965	2.012	-2.0285	0.965
112.298	0.965	2.014	-2.0305	0.965
112.403	0.966	2.016	-2.0325	0.966
112.51	0.966	2.018	-2.0345	0.966
112.622	0.966	2.019	-2.0359	0.966
112.728	0.966	2.021	-2.0379	0.966
112.839	0.97	2.023	-2.0398	0.97
112.951	0.972	2.025	-2.0419	0.972
113.059	0.977	2.026	-2.0431	0.977
113.165	0.983	2.028	-2.0451	0.983
113.274	0.988	2.03	-2.0471	0.988
113.385	0.991	2.032	-2.0491	0.991
113.496	0.996	2.034	-2.0502	0.996
113.604	1.001	2.036	-2.0525	1.001
113.713	1.006	2.038	-2.0545	1.006
113.82	1.008	2.04	-2.0565	1.008
113.936	1.014	2.041	-2.0574	1.014
114.041	1.019	2.043	-2.0594	1.019
114.15	1.023	2.045	-2.0618	1.023
114.261	1.026	2.047	-2.0638	1.026
114.371	1.031	2.048	-2.0647	1.031
114.481	1.036	2.05	-2.0668	1.036
114.585	1.04	2.052	-2.0691	1.04
114.696	1.042	2.054	-2.0711	1.042
114.808	1.047	2.055	-2.0721	1.047
114.912	1.053	2.057	-2.0741	1.053
115.023	1.058	2.059	-2.0762	1.058
115.135	1.06	2.062	-2.0785	1.06
115.243	1.065	2.063	-2.0794	1.065
115.352	1.07	2.065	-2.0814	1.07
115.46	1.076	2.067	-2.0834	1.076
115.573	1.078	2.069	-2.0857	1.078
115.679	1.083	2.07	-2.0868	1.083
115.79	1.088	2.072	-2.0888	1.088
115.896	1.093	2.074	-2.0908	1.093
116.01	1.095	2.076	-2.0927	1.095
116.113	1.099	2.077	-2.0942	1.099
116.227	1.102	2.079	-2.0961	1.102
116.332	1.107	2.081	-2.0981	1.107
116.444	1.111	2.083	-2.1001	1.111
116.55	1.114	2.084	-2.1011	1.114
116.665	1.117	2.087	-2.1034	1.117
116.77	1.118	2.089	-2.1054	1.118
116.881	1.121	2.091	-2.1074	1.121
116.992	1.124	2.092	-2.1084	1.124
117.102	1.127	2.094	-2.1104	1.127
117.207	1.128	2.096	-2.1127	1.128
117.317	1.131	2.098	-2.1147	1.131
117.428	1.133	2.099	-2.1157	1.133
117.536	1.137	2.101	-2.1178	1.137
117.642	1.138	2.103	-2.12	1.138
117.752	1.142	2.105	-2.122	1.142
117.863	1.145	2.106	-2.123	1.145
117.972	1.148	2.108	-2.1251	1.148
118.081	1.151	2.11	-2.127	1.151
118.188	1.155	2.113	-2.1294	1.155
118.297	1.159	2.114	-2.1304	1.159
118.411	1.164	2.116	-2.1325	1.164
118.516	1.166	2.118	-2.1345	1.166
118.626	1.171	2.12	-2.1364	1.171
118.739	1.176	2.121	-2.1377	1.176
118.849	1.18	2.123	-2.1396	1.18
118.954	1.183	2.125	-2.1417	1.183
119.065	1.188	2.127	-2.1437	1.188
119.176	1.192	2.128	-2.1451	1.192
119.286	1.196	2.13	-2.1471	1.196
119.391	1.198	2.132	-2.149	1.198
119.502	1.201	2.134	-2.151	1.201
119.608	1.206	2.135	-2.152	1.206
119.72	1.21	2.138	-2.1544	1.21
119.828	1.212	2.14	-2.1563	1.212
119.935	1.216	2.142	-2.1583	1.216
120.049	1.221	2.143	-2.1594	1.221
120.222	1.226	2.146	-2.1623	1.226
120.325	1.228	2.148	-2.1643	1.228
120.439	1.233	2.15	-2.1663	1.233
120.544	1.238	2.152	-2.1683	1.238
120.654	1.243	2.153	-2.1697	1.243
120.767	1.245	2.155	-2.1717	1.245
120.877	1.25	2.157	-2.1737	1.25
120.982	1.254	2.159	-2.1757	1.254
121.093	1.258	2.16	-2.1767	1.258
121.205	1.26	2.162	-2.179	1.26
121.315	1.266	2.164	-2.181	1.266
121.42	1.27	2.166	-2.183	1.27
121.532	1.275	2.167	-2.1839	1.275
121.637	1.277	2.17	-2.1863	1.277
121.749	1.281	2.172	-2.1883	1.281
121.857	1.285	2.174	-2.1903	1.285
121.964	1.289	2.175	-2.1913	1.289
122.078	1.291	2.177	-2.1934	1.291
122.186	1.294	2.179	-2.1957	1.294
122.292	1.299	2.181	-2.1977	1.299
122.406	1.302	2.182	-2.1987	1.302
122.515	1.304	2.184	-2.2007	1.304
122.623	1.308	2.186	-2.203	1.308
122.729	1.313	2.188	-2.205	1.313
122.84	1.317	2.189	-2.206	1.317
122.953	1.319	2.191	-2.208	1.319
123.056	1.323	2.194	-2.2103	1.323
123.231	1.327	2.196	-2.2124	1.327
123.337	1.331	2.197	-2.2134	1.331
123.447	1.333	2.199	-2.2153	1.333
123.555	1.337	2.201	-2.2173	1.337
123.664	1.341	2.203	-2.2196	1.341
123.776	1.346	2.204	-2.2206	1.346
123.889	1.349	2.206	-2.2226	1.349
123.993	1.353	2.208	-2.2246	1.353
124.105	1.357	2.21	-2.2266	1.357
124.213	1.362	2.211	-2.228	1.362
124.324	1.365	2.213	-2.23	1.365
124.429	1.37	2.215	-2.232	1.37
124.543	1.374	2.217	-2.2339	1.374
124.651	1.38	2.218	-2.235	1.38
124.761	1.382	2.221	-2.2372	1.382
124.867	1.388	2.223	-2.2392	1.388
124.981	1.394	2.225	-2.2413	1.394
125.084	1.399	2.226	-2.2422	1.399
125.198	1.401	2.228	-2.2446	1.401
125.303	1.406	2.23	-2.2466	1.406
125.414	1.411	2.232	-2.2486	1.411
125.526	1.415	2.233	-2.2495	1.415
125.636	1.417	2.235	-2.2517	1.417
125.739	1.421	2.237	-2.254	1.421
125.853	1.425	2.239	-2.2559	1.425
125.961	1.429	2.24	-2.2569	1.429
126.067	1.431	2.242	-2.2589	1.431
126.178	1.435	2.244	-2.2609	1.435
126.29	1.438	2.247	-2.2632	1.438
126.398	1.443	2.248	-2.2642	1.443
126.508	1.445	2.25	-2.2663	1.445
126.613	1.447	2.252	-2.2684	1.447
126.727	1.451	2.254	-2.2706	1.451
126.835	1.455	2.255	-2.2716	1.455
126.943	1.456	2.257	-2.2736	1.456
127.051	1.46	2.259	-2.2756	1.46
127.165	1.464	2.261	-2.2778	1.464
127.268	1.467	2.262	-2.2789	1.467
127.382	1.47	2.264	-2.2809	1.47
127.486	1.473	2.266	-2.2829	1.473
127.597	1.476	2.268	-2.2849	1.476
127.71	1.479	2.269	-2.2859	1.479
127.816	1.48	2.271	-2.2882	1.48
127.925	1.484	2.273	-2.2902	1.484
128.036	1.487	2.276	-2.2923	1.487
128.146	1.489	2.276	-2.2932	1.489
128.256	1.491	2.279	-2.2956	1.491
128.361	1.494	2.281	-2.2975	1.494
128.472	1.498	2.283	-2.2995	1.498
128.581	1.5	2.284	-2.3005	1.5
128.687	1.502	2.286	-2.3026	1.502
128.8	1.505	2.288	-2.3049	1.505
128.909	1.509	2.29	-2.3069	1.509
129.02	1.512	2.291	-2.3079	1.512
129.128	1.514	2.293	-2.3099	1.514
129.233	1.518	2.296	-2.3122	1.518
129.343	1.522	2.298	-2.3142	1.522
129.452	1.525	2.299	-2.3152	1.525
129.563	1.527	2.301	-2.3172	1.527
129.672	1.53	2.303	-2.3195	1.53
129.779	1.534	2.305	-2.3216	1.534
129.895	1.537	2.306	-2.3226	1.537
130	1.539	2.308	-2.3246	1.539
130.108	1.542	2.31	-2.3266	1.542
130.219	1.545	2.312	-2.3285	1.545
130.325	1.548	2.313	-2.3299	1.548
130.44	1.551	2.315	-2.3318	1.551
130.546	1.554	2.317	-2.3338	1.554
130.657	1.557	2.319	-2.3358	1.557
130.763	1.56	2.321	-2.3372	1.56
130.877	1.562	2.322	-2.3392	1.562
130.982	1.565	2.324	-2.3412	1.565
131.094	1.568	2.326	-2.3431	1.568
131.202	1.572	2.327	-2.3442	1.572
131.308	1.574	2.33	-2.3466	1.574
131.419	1.578	2.332	-2.3485	1.578
131.532	1.582	2.334	-2.3506	1.582
131.638	1.586	2.335	-2.3515	1.586
131.749	1.588	2.337	-2.3538	1.588
131.854	1.592	2.339	-2.3558	1.592
131.968	1.596	2.341	-2.3578	1.596
132.078	1.6	2.342	-2.3587	1.6
132.186	1.602	2.344	-2.3608	1.602
132.291	1.607	2.346	-2.3632	1.607
132.402	1.611	2.348	-2.3652	1.611
132.515	1.615	2.349	-2.3662	1.615
132.618	1.619	2.351	-2.3682	1.619
132.729	1.621	2.353	-2.3702	1.621
132.839	1.625	2.356	-2.3725	1.625
132.951	1.629	2.357	-2.3734	1.629
133.055	1.633	2.359	-2.3755	1.633
133.166	1.635	2.361	-2.3775	1.635
133.278	1.639	2.363	-2.3798	1.639
133.386	1.643	2.364	-2.3808	1.643
133.494	1.647	2.366	-2.3828	1.647
133.601	1.649	2.368	-2.3848	1.649
133.711	1.654	2.37	-2.3867	1.654
133.822	1.658	2.371	-2.3881	1.658
133.931	1.662	2.373	-2.3901	1.662
134.04	1.664	2.375	-2.3921	1.664
134.147	1.668	2.377	-2.3941	1.668
134.256	1.673	2.378	-2.3951	1.673
134.37	1.677	2.381	-2.3975	1.677
134.475	1.679	2.383	-2.3995	1.679
134.588	1.682	2.385	-2.4014	1.682
134.698	1.685	2.386	-2.4025	1.685
134.808	1.688	2.388	-2.4048	1.688
134.914	1.689	2.39	-2.4068	1.689
135.025	1.692	2.392	-2.4088	1.692
135.133	1.695	2.393	-2.4098	1.695
135.239	1.697	2.395	-2.4117	1.697
135.35	1.699	2.397	-2.4141	1.699
135.462	1.702	2.399	-2.4161	1.702
135.569	1.705	2.4	-2.4171	1.705
135.68	1.707	2.402	-2.4191	1.707
135.785	1.709	2.404	-2.4211	1.709
135.899	1.712	2.407	-2.4235	1.712
136.007	1.714	2.408	-2.4245	1.714
136.117	1.716	2.41	-2.4264	1.716
136.223	1.718	2.412	-2.4285	1.718
136.337	1.72	2.414	-2.4308	1.72
136.44	1.723	2.415	-2.4317	1.723
136.549	1.725	2.417	-2.4337	1.725
136.661	1.726	2.419	-2.4357	1.726
136.772	1.729	2.421	-2.4381	1.729
136.878	1.732	2.422	-2.4391	1.732
136.992	1.735	2.424	-2.441	1.735
137.097	1.736	2.426	-2.4431	1.736
137.208	1.739	2.428	-2.4451	1.739
137.319	1.743	2.429	-2.4461	1.743
137.429	1.746	2.432	-2.4484	1.746
137.534	1.748	2.434	-2.4504	1.748
137.645	1.751	2.436	-2.4523	1.751
137.753	1.755	2.437	-2.4534	1.755
137.86	1.759	2.439	-2.4557	1.759
137.971	1.761	2.441	-2.4577	1.761
138.078	1.765	2.443	-2.4598	1.765
138.192	1.769	2.444	-2.4608	1.769
138.3	1.773	2.446	-2.4628	1.773
138.406	1.775	2.448	-2.465	1.775
138.521	1.778	2.45	-2.467	1.778
138.625	1.782	2.451	-2.468	1.782
138.739	1.786	2.453	-2.47	1.786
138.844	1.788	2.455	-2.472	1.788
138.956	1.792	2.458	-2.4743	1.792
139.062	1.795	2.459	-2.4754	1.795
139.172	1.8	2.461	-2.4774	1.8
139.28	1.802	2.463	-2.4794	1.802
139.394	1.807	2.465	-2.4817	1.807
139.502	1.811	2.466	-2.4827	1.811
139.613	1.815	2.468	-2.4847	1.815
139.718	1.817	2.47	-2.4867	1.817
139.83	1.822	2.472	-2.4887	1.822
139.938	1.827	2.473	-2.49	1.827
140.049	1.831	2.475	-2.492	1.831
140.154	1.833	2.477	-2.494	1.833
140.268	1.833	2.479	-2.496	1.833
140.376	1.833	2.48	-2.497	1.833
140.484	1.831	2.483	-2.4994	1.831
140.593	1.827	2.485	-2.5014	1.827
140.7	1.826	2.487	-2.5034	1.826
140.809	1.823	2.488	-2.5044	1.823
140.921	1.822	2.49	-2.5066	1.822
141.028	1.818	2.492	-2.5086	1.818
141.139	1.817	2.494	-2.5107	1.817
141.252	1.815	2.495	-2.5117	1.815
141.355	1.814	2.497	-2.5137	1.814
141.466	1.811	2.499	-2.5161	1.811
141.577	1.809	2.501	-2.518	1.809
141.685	1.807	2.502	-2.519	1.807
141.798	1.807	2.504	-2.521	1.807
141.903	1.804	2.507	-2.5233	1.804
142.013	1.802	2.509	-2.5253	1.802
142.124	1.801	2.51	-2.5263	1.801
142.231	1.8	2.512	-2.5283	1.8
142.339	1.798	2.514	-2.5303	1.798
142.453	1.796	2.516	-2.5327	1.796
142.561	1.795	2.517	-2.5336	1.795
142.67	1.793	2.519	-2.5357	1.793
142.776	1.792	2.521	-2.5377	1.792
142.89	1.79	2.523	-2.54	1.79
142.998	1.788	2.524	-2.5409	1.788
143.106	1.788	2.526	-2.5429	1.788
143.211	1.786	2.528	-2.545	1.786
143.389	1.786	2.53	-2.547	1.786
143.494	1.784	2.531	-2.5479	1.784
143.603	1.782	2.534	-2.5502	1.782
143.715	1.781	2.536	-2.5523	1.781
143.825	1.779	2.538	-2.5543	1.779
143.935	1.778	2.539	-2.5553	1.778
144.038	1.778	2.541	-2.5577	1.778
144.149	1.775	2.543	-2.5597	1.775
144.261	1.775	2.545	-2.5617	1.775
144.371	1.773	2.546	-2.5626	1.773
144.476	1.772	2.548	-2.5646	1.772
144.588	1.77	2.55	-2.567	1.77
144.696	1.769	2.552	-2.569	1.769
144.802	1.769	2.553	-2.57	1.769
144.913	1.765	2.555	-2.572	1.765
145.026	1.765	2.558	-2.5743	1.765
145.134	1.764	2.56	-2.5763	1.764
145.242	1.761	2.561	-2.5773	1.761
145.348	1.761	2.563	-2.5794	1.761
145.459	1.759	2.565	-2.5816	1.759
145.572	1.758	2.567	-2.5836	1.758
145.676	1.756	2.568	-2.5846	1.756
145.785	1.755	2.57	-2.5866	1.755
145.899	1.754	2.572	-2.5886	1.754
146.005	1.751	2.574	-2.5906	1.751
146.119	1.751	2.575	-2.592	1.751
146.224	1.749	2.577	-2.5939	1.749
146.335	1.748	2.579	-2.596	1.748
146.443	1.747	2.581	-2.598	1.747
146.556	1.746	2.582	-2.5989	1.746
146.662	1.746	2.585	-2.6012	1.746
146.771	1.743	2.587	-2.6032	1.743
146.882	1.743	2.589	-2.6052	1.743
146.986	1.741	2.59	-2.6062	1.741
147.095	1.739	2.592	-2.6086	1.739
147.205	1.739	2.594	-2.6106	1.739
147.314	1.738	2.596	-2.6126	1.738
147.425	1.736	2.597	-2.6136	1.736
147.534	1.736	2.599	-2.6156	1.736
147.641	1.735	2.601	-2.6179	1.735
147.755	1.734	2.603	-2.6198	1.734
147.863	1.732	2.604	-2.6209	1.732
147.969	1.732	2.606	-2.623	1.732
148.081	1.732	2.608	-2.6252	1.732
148.188	1.73	2.61	-2.6272	1.73
148.302	1.729	2.611	-2.6282	1.729
148.407	1.728	2.613	-2.6302	1.728
148.518	1.727	2.616	-2.6323	1.727
148.627	1.726	2.618	-2.6346	1.726
148.739	1.726	2.619	-2.6356	1.726
148.844	1.725	2.621	-2.6376	1.725
148.956	1.725	2.623	-2.6396	1.725
149.065	1.723	2.625	-2.6419	1.723
149.173	1.723	2.626	-2.6429	1.723
149.281	1.722	2.628	-2.6449	1.722
149.395	1.721	2.63	-2.6468	1.721
149.498	1.72	2.632	-2.6489	1.72
149.609	1.719	2.634	-2.6503	1.719
149.717	1.718	2.635	-2.6522	1.718
149.831	1.718	2.637	-2.6542	1.718
149.941	1.716	2.64	-2.6563	1.716
150.047	1.716	2.64	-2.6572	1.716
150.153	1.715	2.643	-2.6595	1.715
150.264	1.714	2.645	-2.6615	1.714
150.377	1.714	2.647	-2.6635	1.714
150.487	1.713	2.648	-2.6645	1.713
150.592	1.712	2.65	-2.6665	1.712
150.703	1.711	2.652	-2.6689	1.711
150.811	1.71	2.654	-2.6709	1.71
150.917	1.709	2.655	-2.6719	1.709
151.028	1.709	2.657	-2.6738	1.709
151.141	1.708	2.659	-2.6761	1.708
151.248	1.707	2.661	-2.6781	1.707
151.356	1.706	2.662	-2.6791	1.706
151.464	1.706	2.664	-2.6811	1.706
151.578	1.705	2.667	-2.6832	1.705
151.686	1.704	2.669	-2.6855	1.704
151.793	1.703	2.67	-2.6865	1.703
151.901	1.702	2.672	-2.6885	1.702
152.015	1.702	2.674	-2.6906	1.702
152.124	1.701	2.676	-2.6928	1.701
152.232	1.7	2.677	-2.6938	1.7
152.337	1.699	2.679	-2.6958	1.699
152.448	1.699	2.681	-2.6978	1.699
152.561	1.698	2.683	-2.6997	1.698
152.664	1.697	2.684	-2.7011	1.697
152.774	1.697	2.686	-2.7032	1.697
152.885	1.696	2.688	-2.7052	1.696
152.997	1.695	2.69	-2.7071	1.695
153.102	1.695	2.692	-2.7085	1.695
153.21	1.694	2.694	-2.7106	1.694
153.325	1.693	2.696	-2.7125	1.693
153.433	1.692	2.698	-2.7145	1.692
153.541	1.692	2.699	-2.7155	1.692
153.649	1.691	2.701	-2.7178	1.691
153.756	1.691	2.703	-2.7198	1.691
153.869	1.69	2.705	-2.7218	1.69
153.977	1.69	2.706	-2.7228	1.69
154.085	1.689	2.708	-2.7247	1.689
154.199	1.689	2.71	-2.7271	1.689
154.307	1.689	2.712	-2.7292	1.689
154.415	1.689	2.713	-2.7301	1.689
154.523	1.688	2.715	-2.7322	1.688
154.634	1.688	2.718	-2.7344	1.688
154.744	1.688	2.72	-2.7364	1.688
154.854	1.688	2.721	-2.7374	1.688
154.959	1.687	2.723	-2.7394	1.687
155.07	1.687	2.725	-2.7415	1.687
155.181	1.687	2.727	-2.7438	1.687
155.291	1.686	2.728	-2.7448	1.686
155.396	1.686	2.73	-2.7468	1.686
155.508	1.686	2.732	-2.7488	1.686
155.616	1.685	2.734	-2.7511	1.685
155.724	1.685	2.735	-2.7521	1.685
155.833	1.685	2.737	-2.7541	1.685
155.941	1.685	2.739	-2.7561	1.685
156.055	1.684	2.741	-2.7581	1.684
156.162	1.684	2.742	-2.7591	1.684
156.271	1.683	2.745	-2.7615	1.683
156.378	1.683	2.747	-2.7635	1.683
156.487	1.683	2.749	-2.7654	1.683
156.601	1.682	2.75	-2.7664	1.682
156.706	1.682	2.752	-2.7688	1.682
156.817	1.682	2.754	-2.7707	1.682
156.924	1.682	2.756	-2.7727	1.682
157.034	1.681	2.757	-2.7737	1.681
157.142	1.681	2.759	-2.7757	1.681
157.256	1.681	2.761	-2.778	1.681
157.364	1.681	2.763	-2.7801	1.681
157.47	1.68	2.764	-2.7811	1.68
157.581	1.68	2.766	-2.7831	1.68
157.693	1.679	2.769	-2.7854	1.679
157.801	1.679	2.771	-2.7875	1.679
157.909	1.679	2.772	-2.7884	1.679
158.017	1.678	2.774	-2.7904	1.678
158.131	1.678	2.776	-2.7924	1.678
158.237	1.677	2.778	-2.7947	1.677
158.348	1.677	2.779	-2.7957	1.677
158.453	1.676	2.781	-2.7977	1.676
158.567	1.676	2.783	-2.7998	1.676
158.675	1.675	2.785	-2.8021	1.675
158.781	1.674	2.786	-2.803	1.674
158.892	1.674	2.788	-2.8051	1.674
158.999	1.673	2.79	-2.8071	1.673
159.108	1.673	2.792	-2.8091	1.673
159.219	1.673	2.793	-2.8101	1.673
159.328	1.672	2.796	-2.8124	1.672
159.439	1.672	2.798	-2.8143	1.672
159.549	1.671	2.8	-2.8164	1.671
159.659	1.67	2.801	-2.8174	1.67
159.764	1.67	2.803	-2.8197	1.67
159.872	1.67	2.805	-2.8217	1.67
159.984	1.669	2.807	-2.8237	1.669
160.097	1.668	2.808	-2.8247	1.668
160.201	1.668	2.81	-2.827	1.668
160.311	1.668	2.812	-2.829	1.668
160.422	1.667	2.814	-2.831	1.667
160.53	1.667	2.815	-2.832	1.667
160.638	1.666	2.817	-2.8339	1.666
160.752	1.665	2.82	-2.8363	1.665
160.855	1.665	2.822	-2.8383	1.665
160.969	1.664	2.823	-2.8394	1.664
161.075	1.664	2.825	-2.8414	1.664
161.184	1.664	2.827	-2.8437	1.664
161.297	1.663	2.829	-2.8457	1.663
161.405	1.663	2.83	-2.8467	1.663
161.51	1.662	2.832	-2.8486	1.662
161.624	1.662	2.834	-2.8507	1.662
161.734	1.661	2.836	-2.853	1.661
161.843	1.659	2.837	-2.854	1.659
161.947	1.659	2.839	-2.856	1.659
162.058	1.658	2.841	-2.858	1.658
162.17	1.657	2.843	-2.86	1.657
162.28	1.656	2.845	-2.8613	1.656
162.385	1.654	2.847	-2.8634	1.654
162.497	1.654	2.849	-2.8654	1.654
162.605	1.653	2.851	-2.8674	1.653
162.711	1.651	2.852	-2.8684	1.651
162.822	1.649	2.854	-2.8707	1.649
162.935	1.649	2.856	-2.8726	1.649
163.043	1.647	2.858	-2.8746	1.647
163.151	1.647	2.859	-2.8756	1.647
163.257	1.646	2.861	-2.878	1.646
163.366	1.644	2.863	-2.88	1.644
163.482	1.643	2.865	-2.882	1.643
163.587	1.642	2.866	-2.883	1.642
163.696	1.64	2.868	-2.885	1.64
163.807	1.639	2.871	-2.8873	1.639
163.917	1.639	2.873	-2.8892	1.639
164.027	1.637	2.874	-2.8903	1.637
164.132	1.635	2.876	-2.8922	1.635
164.308	1.635	2.878	-2.8947	1.635
164.418	1.634	2.88	-2.8966	1.634
164.523	1.633	2.881	-2.8977	1.633
164.632	1.633	2.883	-2.8996	1.633
164.743	1.631	2.885	-2.9016	1.631
164.854	1.629	2.887	-2.9039	1.629
164.963	1.629	2.888	-2.9049	1.629
165.068	1.627	2.89	-2.9069	1.627
165.179	1.626	2.892	-2.9089	1.626
165.288	1.625	2.895	-2.9113	1.625
165.394	1.624	2.896	-2.9123	1.624
165.505	1.622	2.898	-2.9143	1.622
165.617	1.621	2.9	-2.9163	1.621
165.725	1.62	2.902	-2.9183	1.62
165.831	1.619	2.903	-2.9193	1.619
165.942	1.619	2.905	-2.9216	1.619
166.055	1.617	2.907	-2.9236	1.617
166.163	1.615	2.909	-2.9256	1.615
166.27	1.615	2.91	-2.9265	1.615
166.378	1.612	2.912	-2.9289	1.612
166.492	1.611	2.914	-2.9309	1.611
166.602	1.611	2.916	-2.933	1.611
166.707	1.609	2.917	-2.9339	1.609
166.816	1.607	2.919	-2.9359	1.607
166.927	1.607	2.922	-2.9383	1.607
167.037	1.604	2.924	-2.9403	1.604
167.147	1.603	2.925	-2.9413	1.603
167.252	1.602	2.927	-2.9433	1.602
167.364	1.601	2.929	-2.9456	1.601
167.472	1.6	2.931	-2.9475	1.6
167.578	1.599	2.932	-2.9486	1.599
167.689	1.596	2.934	-2.9505	1.596
167.801	1.596	2.936	-2.9526	1.596
167.909	1.595	2.938	-2.9549	1.595
168.018	1.593	2.939	-2.956	1.593
168.126	1.592	2.941	-2.9579	1.592
168.233	1.591	2.943	-2.9599	1.591
168.345	1.588	2.946	-2.9622	1.588
168.456	1.588	2.947	-2.9632	1.588
168.562	1.587	2.949	-2.9652	1.587
168.676	1.586	2.951	-2.9672	1.586
168.779	1.584	2.953	-2.9692	1.584
168.893	1.582	2.954	-2.9702	1.582
168.998	1.581	2.956	-2.9725	1.581
169.109	1.578	2.958	-2.9746	1.578
169.222	1.578	2.96	-2.9767	1.578
169.326	1.576	2.961	-2.9776	1.576
169.437	1.574	2.963	-2.9798	1.574
169.548	1.572	2.965	-2.9819	1.572
169.656	1.572	2.967	-2.9838	1.572
169.762	1.568	2.968	-2.9848	1.568
169.873	1.568	2.97	-2.9872	1.568
169.985	1.565	2.972	-2.9892	1.565
170.093	1.563	2.974	-2.9912	1.563
170.201	1.562	2.975	-2.9922	1.562
170.308	1.56	2.977	-2.9942	1.56
170.418	1.56	2.98	-2.9966	1.56
170.529	1.557	2.982	-2.9985	1.557
170.64	1.555	2.983	-2.9995	1.555
170.746	1.554	2.985	-3.0015	1.554
170.86	1.551	2.987	-3.0035	1.551
170.969	1.548	2.989	-3.0059	1.548
171.075	1.545	2.99	-3.0068	1.545
171.184	1.545	2.992	-3.0089	1.545
171.295	1.542	2.994	-3.0108	1.542
171.405	1.539	2.996	-3.0132	1.539
171.515	1.537	2.997	-3.0142	1.537
171.62	1.534	2.999	-3.0162	1.534
171.731	1.534	3.001	-3.0182	1.534
171.842	1.53	3.003	-3.0202	1.53
171.952	1.528	3.004	-3.0212	1.528
172.139	1.527	3.007	-3.0235	1.527
172.247	1.525	3.009	-3.0254	1.525
172.354	1.522	3.011	-3.0275	1.522
172.463	1.518	3.012	-3.0284	1.518
172.57	1.514	3.014	-3.0309	1.514
172.679	1.513	3.016	-3.0328	1.513
172.793	1.512	3.018	-3.0348	1.512
172.898	1.509	3.019	-3.0358	1.509
173.009	1.505	3.021	-3.0378	1.505
173.121	1.502	3.023	-3.0401	1.502
173.231	1.5	3.025	-3.0421	1.5
173.336	1.498	3.026	-3.0431	1.498
173.449	1.497	3.029	-3.0452	1.497
173.557	1.494	3.031	-3.0475	1.494
173.663	1.491	3.033	-3.0495	1.491
173.774	1.489	3.034	-3.0505	1.489
173.886	1.487	3.036	-3.0525	1.487
173.995	1.484	3.038	-3.0545	1.484
174.103	1.482	3.04	-3.0568	1.482
174.211	1.48	3.041	-3.0578	1.48
174.318	1.479	3.043	-3.0598	1.479
174.43	1.477	3.045	-3.0618	1.477
174.541	1.476	3.047	-3.0641	1.476
174.647	1.473	3.048	-3.0651	1.473
174.761	1.47	3.05	-3.0671	1.47
174.864	1.468	3.052	-3.0691	1.468
174.978	1.467	3.054	-3.0711	1.467
175.082	1.464	3.056	-3.0725	1.464
175.196	1.46	3.058	-3.0745	1.46
175.306	1.459	3.06	-3.0764	1.459
175.411	1.456	3.062	-3.0784	1.456
175.519	1.455	3.063	-3.0794	1.455
175.633	1.452	3.065	-3.0818	1.452
175.741	1.451	3.067	-3.0838	1.451
175.847	1.449	3.069	-3.0858	1.449
175.958	1.447	3.07	-3.0867	1.447
176.07	1.445	3.072	-3.0891	1.445
176.177	1.444	3.074	-3.0911	1.444
176.288	1.443	3.076	-3.0931	1.443
176.394	1.439	3.077	-3.0941	1.439
176.508	1.438	3.079	-3.0961	1.438
176.616	1.435	3.082	-3.0984	1.435
176.724	1.435	3.084	-3.1004	1.435
176.83	1.432	3.085	-3.1014	1.432
176.941	1.431	3.087	-3.1034	1.431
177.054	1.429	3.089	-3.1054	1.429
177.162	1.427	3.091	-3.1078	1.427
177.267	1.425	3.092	-3.1087	1.425
177.378	1.422	3.094	-3.1108	1.422
177.485	1.421	3.096	-3.1128	1.421
177.599	1.417	3.098	-3.1151	1.417
177.704	1.417	3.099	-3.1161	1.417
177.815	1.415	3.101	-3.118	1.415
177.924	1.415	3.103	-3.12	1.415
178.037	1.411	3.106	-3.1224	1.411
178.14	1.41	3.107	-3.1234	1.41
178.252	1.407	3.109	-3.1254	1.407
178.363	1.406	3.111	-3.1274	1.406
178.471	1.403	3.113	-3.1294	1.403
178.579	1.401	3.114	-3.1304	1.401
178.692	1.401	3.116	-3.1327	1.401
178.795	1.399	3.118	-3.1347	1.399
178.909	1.397	3.12	-3.1367	1.397
179.015	1.394	3.121	-3.1377	1.394
179.129	1.392	3.123	-3.1401	1.392
179.232	1.388	3.125	-3.142	1.388
179.343	1.387	3.127	-3.1441	1.387
179.45	1.385	3.128	-3.145	1.385
179.564	1.382	3.13	-3.147	1.382
179.674	1.381	3.133	-3.1494	1.381
179.784	1.38	3.135	-3.1514	1.38
179.889	1.375	3.136	-3.1524	1.375
179.999	1.374	3.138	-3.1544	1.374
180.108	1.371	3.14	-3.1567	1.371
180.22	1.37	3.142	-3.1587	1.37
180.325	1.368	3.143	-3.1597	1.368
180.437	1.365	3.145	-3.1617	1.365
180.545	1.362	3.147	-3.1641	1.362
180.651	1.362	3.149	-3.1661	1.362
180.762	1.357	3.15	-3.1671	1.357
180.876	1.356	3.152	-3.169	1.356
180.979	1.353	3.154	-3.1711	1.353
181.093	1.349	3.156	-3.1731	1.349
181.197	1.348	3.158	-3.1743	1.348
181.308	1.346	3.16	-3.1763	1.346
181.421	1.346	3.162	-3.1783	1.346
181.528	1.341	3.164	-3.1803	1.341
181.634	1.34	3.165	-3.1817	1.34
181.748	1.337	3.167	-3.1837	1.337
181.858	1.333	3.169	-3.1857	1.333
181.968	1.333	3.171	-3.1876	1.333
182.073	1.331	3.172	-3.1887	1.331
182.18	1.327	3.174	-3.191	1.327
182.292	1.326	3.176	-3.1929	1.326
182.405	1.323	3.178	-3.195	1.323
182.509	1.323	3.179	-3.196	1.323
182.621	1.319	3.181	-3.198	1.319
182.729	1.317	3.184	-3.2003	1.317
182.835	1.317	3.186	-3.2023	1.317
182.946	1.313	3.187	-3.2033	1.313
183.054	1.311	3.189	-3.2053	1.311
183.163	1.308	3.191	-3.2076	1.308
183.274	1.305	3.193	-3.2096	1.305
183.383	1.304	3.194	-3.2106	1.304
183.49	1.302	3.196	-3.2126	1.302
183.604	1.301	3.198	-3.2146	1.301
183.712	1.299	3.2	-3.217	1.299
183.818	1.295	3.201	-3.218	1.295
183.929	1.294	3.203	-3.22	1.294
184.042	1.291	3.205	-3.2221	1.291
184.152	1.289	3.208	-3.2243	1.289
184.255	1.289	3.209	-3.2254	1.289
184.366	1.285	3.211	-3.2273	1.285
184.478	1.283	3.213	-3.2293	1.283
184.588	1.281	3.215	-3.2313	1.281
184.693	1.28	3.216	-3.2326	1.28
184.805	1.277	3.218	-3.2347	1.277
184.913	1.275	3.22	-3.2366	1.275
185.019	1.273	3.222	-3.2386	1.273
185.13	1.27	3.223	-3.2397	1.27
185.243	1.267	3.225	-3.242	1.267
185.351	1.266	3.227	-3.244	1.266
185.459	1.26	3.229	-3.246	1.26
185.565	1.26	3.23	-3.247	1.26
185.676	1.258	3.232	-3.249	1.258
185.789	1.256	3.235	-3.2512	1.256
185.897	1.254	3.237	-3.2533	1.254
186.002	1.25	3.238	-3.2542	1.25
186.115	1.247	3.24	-3.2562	1.247
186.225	1.245	3.242	-3.2585	1.245
186.335	1.243	3.244	-3.2606	1.243
186.44	1.238	3.245	-3.2616	1.238
186.551	1.238	3.247	-3.2636	1.238
186.662	1.233	3.249	-3.2656	1.233
186.772	1.229	3.251	-3.2679	1.229
186.877	1.228	3.252	-3.2689	1.228
186.989	1.226	3.254	-3.2708	1.226
187.097	1.224	3.256	-3.2729	1.224
187.205	1.221	3.258	-3.2752	1.221
187.312	1.216	3.26	-3.2763	1.216
187.422	1.213	3.262	-3.2783	1.213
187.531	1.212	3.263	-3.2802	1.212
187.642	1.21	3.266	-3.2823	1.21
187.751	1.206	3.267	-3.2835	1.206
187.858	1.201	3.269	-3.2855	1.201
188.033	1.2	3.271	-3.2876	1.2
188.144	1.198	3.273	-3.2896	1.198
188.254	1.196	3.274	-3.2905	1.196
188.357	1.192	3.276	-3.2929	1.192
188.472	1.188	3.278	-3.2949	1.188
188.578	1.188	3.28	-3.2969	1.188
188.688	1.183	3.281	-3.2979	1.183
188.796	1.183	3.283	-3.2999	1.183
188.903	1.18	3.286	-3.3023	1.18
189.017	1.176	3.288	-3.3043	1.176
189.125	1.171	3.289	-3.3052	1.171
189.231	1.17	3.291	-3.3072	1.17
189.346	1.166	3.293	-3.3095	1.166
189.449	1.164	3.295	-3.3115	1.164
189.563	1.159	3.296	-3.3125	1.159
189.67	1.156	3.298	-3.3145	1.156
189.777	1.155	3.3	-3.3166	1.155
189.886	1.151	3.302	-3.3189	1.151
190	1.148	3.303	-3.3199	1.148
190.105	1.145	3.305	-3.3219	1.145
190.216	1.145	3.307	-3.3238	1.145
190.328	1.142	3.309	-3.3261	1.142
190.438	1.139	3.311	-3.3272	1.139
190.543	1.138	3.312	-3.3291	1.138
190.653	1.137	3.315	-3.3313	1.137
190.762	1.133	3.317	-3.3332	1.133
190.875	1.131	3.318	-3.3346	1.131
190.981	1.128	3.32	-3.3365	1.128
191.093	1.127	3.322	-3.3385	1.127
191.201	1.124	3.324	-3.3406	1.124
191.307	1.124	3.325	-3.3415	1.124
191.418	1.121	3.327	-3.3438	1.121
191.525	1.118	3.329	-3.3458	1.118
191.634	1.117	3.331	-3.3478	1.117
191.748	1.114	3.332	-3.3488	1.114
191.854	1.111	3.334	-3.3512	1.111
191.968	1.107	3.336	-3.3532	1.107
192.072	1.106	3.338	-3.3552	1.106
192.183	1.102	3.339	-3.3562	1.102
192.289	1.099	3.341	-3.3582	1.099
192.403	1.095	3.344	-3.3605	1.095
192.513	1.093	3.346	-3.3624	1.093
192.618	1.088	3.347	-3.3634	1.088
192.728	1.083	3.349	-3.3654	1.083
192.839	1.083	3.351	-3.3678	1.083
192.947	1.078	3.353	-3.3698	1.078
193.06	1.076	3.354	-3.3708	1.076
193.165	1.075	3.356	-3.3728	1.075
193.277	1.07	3.358	-3.3748	1.07
193.385	1.065	3.36	-3.3771	1.065
193.493	1.06	3.361	-3.3782	1.06
193.6	1.058	3.363	-3.3801	1.058
193.714	1.057	3.365	-3.3822	1.057
193.822	1.053	3.368	-3.3844	1.053
193.93	1.047	3.369	-3.3855	1.047
194.039	1.042	3.371	-3.3874	1.042
194.146	1.04	3.373	-3.3895	1.04
194.255	1.039	3.375	-3.3915	1.039
194.367	1.036	3.376	-3.3925	1.036
194.473	1.031	3.378	-3.3949	1.031
194.587	1.026	3.38	-3.3969	1.026
194.697	1.023	3.382	-3.3989	1.023
194.807	1.021	3.383	-3.3998	1.021
194.912	1.019	3.385	-3.4021	1.019
195.023	1.014	3.387	-3.4041	1.014
195.132	1.01	3.389	-3.4061	1.01
195.238	1.008	3.39	-3.4071	1.008
195.35	1.006	3.392	-3.4091	1.006
195.461	1.001	3.395	-3.4115	1.001
195.569	0.996	3.397	-3.4135	0.996
195.677	0.994	3.398	-3.4145	0.994
195.786	0.991	3.4	-3.4165	0.991
195.893	0.988	3.402	-3.4188	0.988
196.002	0.983	3.404	-3.4207	0.983
196.116	0.982	3.405	-3.4217	0.982
196.222	0.977	3.407	-3.4238	0.977
196.336	0.972	3.409	-3.4257	0.972
196.439	0.971	3.411	-3.4281	0.971
196.55	0.97	3.412	-3.4291	0.97
196.657	0.964	3.414	-3.4311	0.964
196.771	0.961	3.416	-3.4331	0.961
196.881	0.959	3.419	-3.4354	0.959
196.991	0.957	3.42	-3.4364	0.957
197.096	0.954	3.422	-3.4384	0.954
197.207	0.952	3.424	-3.4404	0.952
197.315	0.949	3.426	-3.4424	0.949
197.422	0.946	3.427	-3.4433	0.946
197.534	0.941	3.429	-3.4457	0.941
197.643	0.941	3.431	-3.4477	0.941
197.752	0.936	3.433	-3.4498	0.936
197.858	0.935	3.434	-3.4507	0.935
197.969	0.934	3.436	-3.4531	0.934
198.083	0.933	3.438	-3.4551	0.933
198.19	0.932	3.44	-3.4571	0.932
198.298	0.93	3.441	-3.4581	0.93
198.405	0.929	3.443	-3.4601	0.929
198.519	0.929	3.446	-3.4624	0.929
198.629	0.927	3.448	-3.4644	0.927
198.732	0.926	3.449	-3.4653	0.926
198.841	0.924	3.451	-3.4674	0.924
198.952	0.924	3.453	-3.4698	0.924
199.065	0.923	3.455	-3.4717	0.923
199.175	0.921	3.456	-3.4728	0.921
199.28	0.92	3.458	-3.4747	0.92
199.391	0.919	3.46	-3.477	0.919
199.499	0.917	3.462	-3.479	0.917
199.605	0.917	3.463	-3.4801	0.917
199.715	0.916	3.465	-3.482	0.916
199.827	0.914	3.467	-3.484	0.914
199.938	0.913	3.47	-3.4864	0.913
200.046	0.912	3.471	-3.4874	0.912
200.151	0.91	3.473	-3.4894	0.91
200.261	0.909	3.475	-3.4914	0.909
200.37	0.908	3.477	-3.4934	0.908
200.481	0.906	3.478	-3.4947	0.906
200.59	0.904	3.48	-3.4967	0.904
200.697	0.903	3.482	-3.4986	0.903
200.811	0.902	3.484	-3.5007	0.902
200.919	0.901	3.485	-3.5017	0.901
201.025	0.9	3.487	-3.504	0.9
201.136	0.898	3.489	-3.506	0.898
201.248	0.897	3.491	-3.508	0.897
201.358	0.896	3.492	-3.509	0.896
201.464	0.895	3.495	-3.5114	0.895
201.575	0.893	3.497	-3.5133	0.893
201.683	0.893	3.499	-3.5153	0.893
201.795	0.891	3.5	-3.5163	0.891
201.9	0.889	3.502	-3.5183	0.889
202.012	0.888	3.504	-3.5208	0.888
202.12	0.888	3.506	-3.5227	0.888
202.226	0.886	3.507	-3.5236	0.886
202.337	0.886	3.509	-3.5257	0.886
202.444	0.884	3.511	-3.5277	0.884
202.556	0.882	3.513	-3.53	0.882
202.663	0.881	3.514	-3.531	0.881
202.772	0.881	3.516	-3.5331	0.881
202.887	0.879	3.518	-3.535	0.879
202.99	0.877	3.521	-3.5373	0.877
203.104	0.877	3.522	-3.5383	0.877
203.209	0.875	3.524	-3.5403	0.875
203.32	0.873	3.526	-3.5423	0.873
203.433	0.872	3.528	-3.5443	0.872
203.537	0.871	3.529	-3.5457	0.871
203.648	0.87	3.531	-3.5477	0.87
203.759	0.869	3.533	-3.5497	0.869
203.867	0.867	3.535	-3.5516	0.867
203.973	0.866	3.536	-3.5527	0.866
204.084	0.865	3.538	-3.555	0.865
204.194	0.864	3.54	-3.5569	0.864
204.305	0.862	3.542	-3.559	0.862
204.413	0.861	3.543	-3.5599	0.861
204.519	0.86	3.546	-3.5623	0.86
204.629	0.859	3.548	-3.5643	0.859
204.74	0.856	3.55	-3.5663	0.856
204.849	0.856	3.551	-3.5673	0.856
204.958	0.854	3.553	-3.5693	0.854
205.065	0.854	3.555	-3.5715	0.854
205.174	0.852	3.557	-3.5736	0.852
205.288	0.852	3.558	-3.5746	0.852
205.393	0.85	3.56	-3.5766	0.85
205.502	0.849	3.562	-3.5789	0.849
205.611	0.847	3.564	-3.5809	0.847
205.72	0.845	3.565	-3.5819	0.845
205.83	0.845	3.567	-3.5839	0.845
205.941	0.844	3.569	-3.5859	0.844
206.053	0.842	3.572	-3.5883	0.842
206.163	0.84	3.573	-3.5893	0.84
206.268	0.84	3.575	-3.5912	0.84
206.38	0.838	3.577	-3.5932	0.838
206.488	0.837	3.579	-3.5952	0.837
206.596	0.836	3.58	-3.5966	0.836
206.704	0.834	3.582	-3.5986	0.834
206.813	0.834	3.584	-3.6006	0.834
206.924	0.832	3.586	-3.6026	0.832
207.035	0.83	3.587	-3.6037	0.83
207.141	0.829	3.589	-3.606	0.829
207.254	0.829	3.591	-3.608	0.829
207.364	0.827	3.593	-3.61	0.827
207.472	0.826	3.594	-3.6109	0.826
207.577	0.825	3.597	-3.6132	0.825
207.688	0.824	3.599	-3.6152	0.824
207.801	0.823	3.601	-3.6172	0.823
207.905	0.823	3.602	-3.6183	0.823
208.013	0.821	3.604	-3.6202	0.821
208.127	0.819	3.606	-3.6226	0.819
208.235	0.818	3.608	-3.6246	0.818
208.341	0.818	3.609	-3.6256	0.818
208.453	0.817	3.611	-3.6275	0.817
208.563	0.815	3.613	-3.6299	0.815
208.674	0.813	3.615	-3.6319	0.813
208.781	0.813	3.616	-3.6329	0.813
208.89	0.811	3.618	-3.6348	0.811
208.997	0.81	3.62	-3.6369	0.81
209.11	0.809	3.622	-3.6392	0.809
209.218	0.807	3.623	-3.6402	0.807
209.327	0.805	3.625	-3.6422	0.805
209.434	0.805	3.628	-3.6443	0.805
209.543	0.803	3.629	-3.6462	0.803
209.657	0.802	3.631	-3.6475	0.802
209.762	0.8	3.633	-3.6495	0.8
209.873	0.8	3.635	-3.6515	0.8
209.98	0.797	3.637	-3.6535	0.797
210.09	0.795	3.638	-3.6549	0.795
210.198	0.795	3.64	-3.6569	0.795
210.31	0.794	3.642	-3.6589	0.794
210.419	0.792	3.644	-3.6609	0.792
210.532	0.791	3.645	-3.6619	0.791
210.635	0.79	3.648	-3.6642	0.79
210.747	0.789	3.649	-3.6662	0.789
210.858	0.788	3.651	-3.6682	0.788
210.965	0.787	3.653	-3.6692	0.787
211.073	0.785	3.655	-3.6712	0.785
211.187	0.784	3.657	-3.6735	0.784
211.295	0.783	3.659	-3.6755	0.783
211.403	0.781	3.66	-3.6765	0.781
211.509	0.78	3.662	-3.6785	0.78
211.623	0.78	3.664	-3.6808	0.78
211.733	0.779	3.666	-3.6829	0.779
211.841	0.777	3.667	-3.6839	0.777
211.945	0.775	3.669	-3.6859	0.775
212.059	0.775	3.671	-3.6881	0.775
212.169	0.774	3.674	-3.6902	0.774
212.279	0.773	3.674	-3.6911	0.773
212.384	0.772	3.676	-3.6931	0.772
212.495	0.77	3.679	-3.6952	0.77
212.601	0.769	3.681	-3.6975	0.769
212.71	0.768	3.682	-3.6985	0.768
212.821	0.768	3.684	-3.7005	0.768
212.928	0.766	3.686	-3.7025	0.766
213.042	0.764	3.688	-3.7045	0.764
213.15	0.764	3.689	-3.7058	0.764
213.258	0.763	3.691	-3.7078	0.763
213.365	0.762	3.693	-3.7098	0.762
213.479	0.76	3.695	-3.7118	0.76
213.587	0.759	3.696	-3.7129	0.759
213.695	0.758	3.698	-3.7151	0.758
213.802	0.757	3.7	-3.7171	0.757
213.911	0.756	3.702	-3.7192	0.756
214.025	0.755	3.703	-3.7201	0.755
214.13	0.753	3.706	-3.7224	0.753
214.241	0.753	3.708	-3.7245	0.753
214.354	0.75	3.71	-3.7264	0.75
214.457	0.749	3.711	-3.7275	0.749
214.568	0.748	3.713	-3.7295	0.748
214.678	0.747	3.715	-3.7318	0.747
214.789	0.745	3.717	-3.7338	0.745
214.899	0.745	3.718	-3.7348	0.745
215.003	0.742	3.72	-3.7368	0.742
215.115	0.742	3.722	-3.7388	0.742
215.226	0.74	3.724	-3.7411	0.74
215.334	0.738	3.725	-3.7421	0.738
215.442	0.738	3.727	-3.7441	0.738
[truncated: 552 more rows]
