# Supplementary material for: Research on the Mechanical Properties of EPS Lightweight Soil Mixed with Fly Ash
Source: Polymers (Basel). 2024 Dec 18;16(24):3517. doi: 10.3390/polym16243517 (PMC11678610; doi:10.3390/polym16243517)
Supplement: Supplementary file 1 [file polymers-16-03517-s001.zip › polymers-3283519-supplementary-final/raw data/EPS1%, curing agent content 15%,replace proportion 45%.xls]

## Sheet: Sheet1
试件批号	1
钢号	1
试验日期	2023/12/14
试验人	XDD
试件形状
尺寸(mm)	39.1
So(mm^2)	1200.73
标距倍率
Lo(mm)	80
引伸计标距	50
Lu(mm)
A(%)	/
断面尺寸
Su(mm^2)
Z(%)	/
Fm(kN)	0.72
Rm(MPa)	1
FeH(kN)	1.48
ReH(MPa)	1
FeL(kN)	0.57
ReL(MPa)
Fp(kN)	0.57
Rp(MPa)
Ft(kN)	0.00
Rt(MPa)
E(GPa)	0.01
屈强比	/
强屈比	/
At(%)	/
Agt(%)	17
时间(秒)	力(kN)	变形(mm)	位移(mm)	扩展
0	0	0	-0.0005	0
0.11	0	0	-0.0011	0
0.224	0	0	-0.0016	0
0.328	0	0	-0.0027	0
0.441	0	0	-0.0042	0
0.546	0	0	-0.0063	0
0.657	0	0	-0.0074	0
0.764	0	0	-0.0096	0
0.878	0	0	-0.0123	0
0.983	0.001	0	-0.0157	0.001
1.096	0.001	0.002	-0.0175	0.001
1.204	0.001	0.005	-0.021	0.001
1.31	0.001	0.009	-0.0249	0.001
1.419	0.001	0.013	-0.029	0.001
1.531	0.001	0.015	-0.0311	0.001
1.642	0.002	0.021	-0.0366	0.002
1.75	0.002	0.026	-0.0416	0.002
1.857	0.002	0.031	-0.0469	0.002
1.97	0.002	0.034	-0.0497	0.002
2.077	0.002	0.04	-0.0557	0.002
2.188	0.002	0.045	-0.0609	0.002
2.294	0.002	0.05	-0.0662	0.002
2.408	0.003	0.053	-0.0687	0.003
2.511	0.003	0.059	-0.0746	0.003
2.625	0.003	0.064	-0.0795	0.003
2.73	0.003	0.069	-0.0843	0.003
2.841	0.003	0.071	-0.0868	0.003
2.949	0.003	0.076	-0.0917	0.003
3.062	0.004	0.081	-0.0971	0.004
3.167	0.004	0.086	-0.1017	0.004
3.278	0.004	0.088	-0.104	0.004
3.387	0.004	0.093	-0.1085	0.004
3.499	0.004	0.097	-0.113	0.004
3.604	0.004	0.103	-0.1182	0.004
3.716	0.004	0.105	-0.1205	0.004
3.824	0.005	0.109	-0.1247	0.005
3.935	0.005	0.113	-0.1291	0.005
4.04	0.005	0.118	-0.1339	0.005
4.154	0.005	0.12	-0.136	0.005
4.262	0.005	0.124	-0.1402	0.005
4.37	0.005	0.129	-0.1443	0.005
4.476	0.005	0.133	-0.1483	0.005
4.587	0.006	0.135	-0.1509	0.006
4.7	0.006	0.139	-0.1549	0.006
4.806	0.006	0.143	-0.1587	0.006
4.913	0.006	0.147	-0.1626	0.006
5.027	0.006	0.149	-0.1646	0.006
5.136	0.007	0.153	-0.169	0.007
5.246	0.007	0.157	-0.1727	0.007
5.351	0.007	0.161	-0.1764	0.007
5.459	0.007	0.163	-0.1782	0.007
5.571	0.008	0.166	-0.1819	0.008
5.684	0.008	0.17	-0.1861	0.008
5.788	0.009	0.174	-0.1897	0.009
5.9	0.009	0.176	-0.1915	0.009
6.008	0.009	0.179	-0.1949	0.009
6.117	0.009	0.183	-0.1989	0.009
6.225	0.009	0.187	-0.2025	0.009
6.339	0.009	0.188	-0.2041	0.009
6.446	0.01	0.192	-0.2074	0.01
6.556	0.01	0.196	-0.2114	0.01
6.662	0.01	0.199	-0.2147	0.01
6.771	0.01	0.201	-0.2164	0.01
6.884	0.011	0.204	-0.2195	0.011
6.992	0.011	0.207	-0.2228	0.011
7.097	0.012	0.211	-0.2265	0.012
7.211	0.012	0.212	-0.2282	0.012
7.321	0.013	0.216	-0.2313	0.013
7.431	0.013	0.219	-0.2344	0.013
7.534	0.013	0.222	-0.2375	0.013
7.645	0.013	0.224	-0.2396	0.013
7.757	0.013	0.227	-0.2426	0.013
7.867	0.013	0.23	-0.2457	0.013
7.971	0.013	0.233	-0.2487	0.013
8.083	0.013	0.234	-0.2501	0.013
8.192	0.013	0.238	-0.2536	0.013
8.298	0.014	0.241	-0.2566	0.014
8.409	0.014	0.244	-0.2595	0.014
8.522	0.014	0.245	-0.2609	0.014
8.63	0.014	0.249	-0.2644	0.014
8.738	0.014	0.251	-0.2672	0.014
8.844	0.014	0.254	-0.27	0.014
8.955	0.014	0.256	-0.2715	0.014
9.068	0.015	0.259	-0.2743	0.015
9.174	0.015	0.262	-0.2776	0.015
9.283	0.015	0.265	-0.2804	0.015
9.394	0.015	0.266	-0.2816	0.015
9.504	0.016	0.269	-0.2845	0.016
9.614	0.016	0.271	-0.2872	0.016
9.719	0.016	0.275	-0.2904	0.016
9.83	0.016	0.276	-0.2916	0.016
9.939	0.016	0.279	-0.2944	0.016
10.045	0.016	0.281	-0.297	0.016
10.155	0.016	0.284	-0.3002	0.016
10.267	0.016	0.286	-0.3014	0.016
10.378	0.016	0.288	-0.304	0.016
10.486	0.016	0.291	-0.3067	0.016
10.591	0.017	0.294	-0.3092	0.017
10.706	0.017	0.295	-0.311	0.017
10.814	0.017	0.298	-0.3135	0.017
10.919	0.018	0.3	-0.3161	0.018
11.03	0.018	0.303	-0.3187	0.018
11.137	0.018	0.304	-0.32	0.018
11.249	0.018	0.307	-0.3229	0.018
11.36	0.019	0.31	-0.3254	0.019
11.466	0.019	0.312	-0.3279	0.019
11.58	0.019	0.313	-0.3291	0.019
11.683	0.02	0.316	-0.332	0.02
11.797	0.02	0.319	-0.3346	0.02
11.902	0.02	0.321	-0.3369	0.02
12.013	0.02	0.322	-0.3381	0.02
12.125	0.02	0.325	-0.3406	0.02
12.235	0.02	0.328	-0.3435	0.02
12.34	0.021	0.33	-0.3459	0.021
12.45	0.021	0.331	-0.3471	0.021
12.558	0.021	0.334	-0.3495	0.021
12.671	0.022	0.336	-0.3518	0.022
12.776	0.022	0.339	-0.3545	0.022
12.888	0.022	0.34	-0.3558	0.022
12.996	0.022	0.342	-0.3582	0.022
13.107	0.022	0.345	-0.3607	0.022
13.212	0.022	0.348	-0.3633	0.022
13.326	0.023	0.349	-0.3644	0.023
13.434	0.023	0.351	-0.3668	0.023
13.542	0.024	0.353	-0.3691	0.024
13.649	0.024	0.356	-0.3715	0.024
13.763	0.024	0.357	-0.373	0.024
13.868	0.024	0.36	-0.3753	0.024
13.981	0.024	0.362	-0.3776	0.024
14.086	0.024	0.364	-0.3799	0.024
14.195	0.024	0.365	-0.3811	0.024
14.304	0.025	0.368	-0.3837	0.025
14.414	0.025	0.37	-0.3861	0.025
14.522	0.025	0.373	-0.3883	0.025
14.634	0.025	0.374	-0.3894	0.025
14.746	0.025	0.376	-0.392	0.025
14.856	0.025	0.379	-0.3943	0.025
14.961	0.026	0.381	-0.3965	0.026
15.073	0.026	0.382	-0.3976	0.026
15.181	0.026	0.384	-0.3999	0.026
15.289	0.026	0.387	-0.4026	0.026
15.397	0.026	0.389	-0.4048	0.026
15.51	0.026	0.39	-0.4058	0.026
15.618	0.026	0.392	-0.408	0.026
15.727	0.026	0.395	-0.4107	0.026
15.836	0.027	0.397	-0.4128	0.027
15.948	0.027	0.398	-0.4139	0.027
16.058	0.027	0.4	-0.4162	0.027
16.166	0.027	0.403	-0.4186	0.027
16.271	0.027	0.405	-0.4208	0.027
16.382	0.027	0.406	-0.422	0.027
16.495	0.028	0.408	-0.4241	0.028
16.598	0.028	0.411	-0.4264	0.028
16.709	0.028	0.413	-0.4289	0.028
16.82	0.028	0.414	-0.43	0.028
16.928	0.028	0.416	-0.4321	0.028
17.04	0.028	0.419	-0.4343	0.028
17.146	0.029	0.421	-0.4364	0.029
17.256	0.029	0.422	-0.4379	0.029
17.367	0.029	0.424	-0.4401	0.029
17.475	0.029	0.427	-0.4423	0.029
17.583	0.03	0.429	-0.4443	0.03
17.695	0.03	0.43	-0.4453	0.03
17.803	0.03	0.432	-0.4479	0.03
17.911	0.031	0.434	-0.45	0.031
18.019	0.031	0.436	-0.4522	0.031
18.132	0.031	0.438	-0.4532	0.031
18.242	0.031	0.44	-0.4557	0.031
18.348	0.031	0.442	-0.4579	0.031
18.454	0.031	0.444	-0.46	0.031
18.568	0.031	0.445	-0.461	0.031
18.679	0.031	0.447	-0.4631	0.031
18.782	0.032	0.45	-0.4657	0.032
18.893	0.032	0.452	-0.4678	0.032
19.005	0.032	0.453	-0.4688	0.032
19.113	0.033	0.455	-0.4709	0.033
19.219	0.033	0.458	-0.4734	0.033
19.328	0.034	0.46	-0.4755	0.034
19.44	0.034	0.461	-0.4765	0.034
19.551	0.034	0.463	-0.4786	0.034
19.657	0.034	0.465	-0.4807	0.034
19.765	0.034	0.467	-0.4831	0.034
19.879	0.034	0.468	-0.4842	0.034
19.987	0.034	0.471	-0.4863	0.034
20.097	0.034	0.473	-0.4883	0.034
20.203	0.034	0.475	-0.4904	0.034
20.315	0.034	0.476	-0.4918	0.034
20.425	0.034	0.478	-0.4939	0.034
20.533	0.034	0.48	-0.4959	0.034
20.638	0.034	0.482	-0.4981	0.034
20.752	0.035	0.483	-0.4991	0.035
20.862	0.035	0.486	-0.5015	0.035
20.967	0.035	0.488	-0.5036	0.035
21.075	0.035	0.49	-0.5056	0.035
21.186	0.035	0.491	-0.5067	0.035
21.294	0.035	0.493	-0.5091	0.035
21.403	0.035	0.495	-0.5112	0.035
21.513	0.035	0.498	-0.5133	0.035
21.625	0.035	0.499	-0.5143	0.035
21.733	0.035	0.501	-0.5164	0.035
21.855	0.035	0.503	-0.5187	0.035
21.969	0.035	0.505	-0.5207	0.035
22.074	0.036	0.507	-0.5229	0.036
22.188	0.036	0.508	-0.524	0.036
22.298	0.036	0.511	-0.5263	0.036
22.403	0.036	0.513	-0.5283	0.036
22.512	0.036	0.515	-0.5304	0.036
22.623	0.036	0.516	-0.5314	0.036
22.734	0.037	0.518	-0.5335	0.037
22.844	0.037	0.52	-0.5359	0.037
22.949	0.037	0.522	-0.5379	0.037
23.059	0.037	0.523	-0.539	0.037
23.168	0.037	0.525	-0.541	0.037
23.281	0.038	0.527	-0.543	0.038
23.384	0.038	0.53	-0.5454	0.038
23.496	0.038	0.531	-0.5464	0.038
23.607	0.038	0.533	-0.5485	0.038
23.711	0.038	0.535	-0.5505	0.038
23.822	0.039	0.537	-0.5528	0.039
23.936	0.039	0.538	-0.5539	0.039
24.043	0.039	0.54	-0.5559	0.039
24.151	0.039	0.542	-0.558	0.039
24.257	0.039	0.544	-0.56	0.039
24.371	0.039	0.546	-0.5614	0.039
24.481	0.039	0.548	-0.5634	0.039
24.588	0.039	0.55	-0.5655	0.039
24.694	0.039	0.552	-0.5675	0.039
24.805	0.039	0.553	-0.5685	0.039
24.918	0.039	0.555	-0.5709	0.039
25.023	0.04	0.557	-0.5729	0.04
25.131	0.04	0.559	-0.5749	0.04
25.242	0.04	0.56	-0.576	0.04
25.35	0.041	0.563	-0.5784	0.041
25.459	0.041	0.565	-0.5804	0.041
25.571	0.041	0.567	-0.5823	0.041
25.68	0.042	0.568	-0.5833	0.042
25.791	0.042	0.57	-0.5854	0.042
25.899	0.042	0.572	-0.5878	0.042
26.004	0.042	0.574	-0.5898	0.042
26.114	0.042	0.575	-0.5908	0.042
26.223	0.042	0.577	-0.5929	0.042
26.334	0.042	0.579	-0.5949	0.042
26.441	0.042	0.582	-0.5972	0.042
26.552	0.043	0.583	-0.5982	0.043
26.665	0.043	0.585	-0.6003	0.043
26.772	0.044	0.587	-0.6023	0.044
26.878	0.044	0.589	-0.6046	0.044
26.989	0.044	0.59	-0.6056	0.044
27.102	0.044	0.592	-0.6076	0.044
27.212	0.044	0.594	-0.6097	0.044
27.317	0.045	0.596	-0.612	0.045
27.427	0.045	0.597	-0.613	0.045
27.536	0.045	0.599	-0.615	0.045
27.642	0.046	0.601	-0.6171	0.046
27.753	0.046	0.603	-0.6191	0.046
27.866	0.046	0.605	-0.6205	0.046
27.974	0.046	0.607	-0.6225	0.046
28.082	0.046	0.609	-0.6245	0.046
28.19	0.046	0.611	-0.6265	0.046
28.297	0.046	0.612	-0.6276	0.046
28.409	0.046	0.614	-0.6298	0.046
28.52	0.046	0.616	-0.6319	0.046
28.626	0.046	0.618	-0.6339	0.046
28.74	0.047	0.619	-0.6349	0.047
28.848	0.047	0.621	-0.6368	0.047
28.956	0.047	0.624	-0.6393	0.047
29.064	0.048	0.626	-0.6413	0.048
29.173	0.048	0.627	-0.6423	0.048
29.286	0.048	0.629	-0.6443	0.048
29.389	0.048	0.631	-0.6466	0.048
29.5	0.048	0.633	-0.6486	0.048
29.611	0.048	0.634	-0.6496	0.048
29.722	0.049	0.636	-0.6516	0.049
29.832	0.049	0.638	-0.6536	0.049
29.937	0.049	0.64	-0.656	0.049
30.049	0.049	0.641	-0.6571	0.049
30.157	0.05	0.643	-0.659	0.05
30.265	0.05	0.645	-0.6612	0.05
30.373	0.05	0.648	-0.6633	0.05
30.487	0.05	0.649	-0.6643	0.05
30.591	0.05	0.651	-0.6664	0.05
30.702	0.051	0.653	-0.6684	0.051
30.81	0.051	0.655	-0.6704	0.051
30.924	0.051	0.656	-0.6714	0.051
31.027	0.051	0.658	-0.6738	0.051
31.139	0.051	0.66	-0.6758	0.051
31.248	0.051	0.662	-0.6779	0.051
31.359	0.051	0.663	-0.6788	0.051
31.47	0.051	0.665	-0.6811	0.051
31.573	0.051	0.667	-0.6831	0.051
31.684	0.051	0.669	-0.6851	0.051
31.795	0.052	0.67	-0.6861	0.052
31.906	0.052	0.673	-0.6885	0.052
32.016	0.052	0.675	-0.6905	0.052
32.12	0.053	0.677	-0.6925	0.053
32.232	0.053	0.678	-0.6935	0.053
32.34	0.053	0.68	-0.6955	0.053
32.447	0.053	0.682	-0.6978	0.053
32.558	0.053	0.684	-0.6998	0.053
32.665	0.053	0.685	-0.7008	0.053
32.779	0.053	0.687	-0.7028	0.053
32.888	0.053	0.689	-0.7048	0.053
32.995	0.053	0.691	-0.7072	0.053
33.108	0.054	0.692	-0.7082	0.054
33.217	0.054	0.694	-0.7102	0.054
33.325	0.054	0.696	-0.7122	0.054
33.433	0.054	0.699	-0.7145	0.054
33.543	0.054	0.7	-0.7155	0.054
33.654	0.054	0.702	-0.7175	0.054
33.764	0.054	0.704	-0.7195	0.054
33.867	0.054	0.706	-0.7215	0.054
33.981	0.056	0.707	-0.7229	0.056
34.089	0.056	0.709	-0.7249	0.056
34.2	0.056	0.711	-0.7269	0.056
34.305	0.056	0.713	-0.7289	0.056
34.417	0.056	0.714	-0.7299	0.056
34.526	0.056	0.717	-0.7322	0.056
34.634	0.056	0.719	-0.7343	0.056
34.742	0.057	0.721	-0.7362	0.057
34.856	0.057	0.722	-0.7372	0.057
34.962	0.057	0.724	-0.7392	0.057
35.073	0.058	0.726	-0.7416	0.058
35.178	0.058	0.728	-0.7436	0.058
35.292	0.058	0.729	-0.7446	0.058
35.402	0.058	0.731	-0.7466	0.058
35.508	0.058	0.733	-0.749	0.058
35.614	0.058	0.735	-0.751	0.058
35.728	0.058	0.736	-0.752	0.058
35.838	0.058	0.738	-0.7539	0.058
35.948	0.058	0.74	-0.7559	0.058
36.053	0.058	0.743	-0.7583	0.058
36.164	0.059	0.744	-0.7593	0.059
36.272	0.059	0.746	-0.7612	0.059
36.385	0.059	0.748	-0.7632	0.059
36.49	0.059	0.75	-0.7656	0.059
36.6	0.059	0.751	-0.7666	0.059
36.71	0.06	0.753	-0.7686	0.06
36.818	0.06	0.755	-0.7706	0.06
36.927	0.06	0.757	-0.7727	0.06
37.034	0.061	0.758	-0.774	0.061
37.148	0.061	0.76	-0.776	0.061
37.257	0.061	0.762	-0.7779	0.061
37.363	0.062	0.764	-0.7799	0.062
37.477	0.062	0.765	-0.781	0.062
37.58	0.062	0.768	-0.7834	0.062
37.694	0.062	0.77	-0.7853	0.062
37.799	0.062	0.772	-0.7873	0.062
37.908	0.063	0.773	-0.7883	0.063
38.017	0.063	0.775	-0.7906	0.063
38.131	0.063	0.777	-0.7926	0.063
38.235	0.063	0.779	-0.7946	0.063
38.349	0.063	0.78	-0.7956	0.063
38.457	0.064	0.782	-0.7976	0.064
38.568	0.064	0.784	-0.8	0.064
38.673	0.064	0.786	-0.802	0.064
38.785	0.065	0.787	-0.803	0.065
38.893	0.065	0.789	-0.805	0.065
39.003	0.065	0.792	-0.8073	0.065
39.111	0.066	0.794	-0.8093	0.066
39.218	0.066	0.795	-0.8103	0.066
39.332	0.067	0.797	-0.8123	0.067
39.44	0.067	0.799	-0.8142	0.067
39.545	0.067	0.801	-0.8166	0.067
39.656	0.068	0.802	-0.8176	0.068
39.764	0.068	0.804	-0.8196	0.068
39.875	0.068	0.806	-0.8217	0.068
39.982	0.068	0.808	-0.8237	0.068
40.096	0.068	0.809	-0.825	0.068
40.206	0.069	0.811	-0.827	0.069
40.316	0.069	0.813	-0.8289	0.069
40.421	0.069	0.815	-0.8309	0.069
40.532	0.069	0.816	-0.8319	0.069
40.64	0.069	0.819	-0.8343	0.069
40.753	0.069	0.821	-0.8363	0.069
40.859	0.07	0.823	-0.8383	0.07
40.968	0.07	0.824	-0.8393	0.07
41.079	0.07	0.826	-0.8417	0.07
41.183	0.071	0.828	-0.8437	0.071
41.295	0.071	0.83	-0.8456	0.071
41.402	0.072	0.831	-0.8466	0.072
41.511	0.072	0.833	-0.8489	0.072
41.624	0.072	0.835	-0.8509	0.072
41.729	0.073	0.837	-0.8529	0.073
41.839	0.073	0.838	-0.8539	0.073
41.952	0.074	0.84	-0.8559	0.074
42.059	0.075	0.842	-0.858	0.075
42.168	0.075	0.845	-0.8603	0.075
42.281	0.076	0.846	-0.8613	0.076
42.391	0.076	0.848	-0.8633	0.076
42.496	0.076	0.85	-0.8653	0.076
42.603	0.076	0.852	-0.8676	0.076
42.716	0.076	0.853	-0.8686	0.076
42.826	0.077	0.855	-0.8706	0.077
42.936	0.077	0.857	-0.8726	0.077
43.042	0.077	0.859	-0.875	0.077
43.153	0.077	0.86	-0.876	0.077
43.261	0.077	0.862	-0.878	0.077
43.368	0.077	0.864	-0.88	0.077
43.476	0.077	0.866	-0.8819	0.077
43.591	0.078	0.868	-0.8832	0.078
43.7	0.078	0.87	-0.8853	0.078
43.808	0.078	0.872	-0.8872	0.078
43.913	0.079	0.874	-0.8893	0.079
44.028	0.079	0.875	-0.8903	0.079
44.136	0.079	0.877	-0.8926	0.079
44.243	0.079	0.879	-0.8946	0.079
44.35	0.08	0.881	-0.8966	0.08
44.464	0.08	0.882	-0.8976	0.08
44.574	0.08	0.884	-0.8996	0.08
44.68	0.08	0.886	-0.9019	0.08
44.787	0.081	0.888	-0.9039	0.081
44.898	0.081	0.889	-0.9049	0.081
45.006	0.082	0.891	-0.9069	0.082
45.12	0.082	0.894	-0.9093	0.082
45.225	0.082	0.895	-0.9112	0.082
45.336	0.083	0.897	-0.9123	0.083
45.447	0.083	0.898	-0.9142	0.083
45.557	0.083	0.901	-0.9163	0.083
45.66	0.083	0.903	-0.9186	0.083
45.773	0.083	0.904	-0.9196	0.083
45.884	0.083	0.906	-0.9216	0.083
45.992	0.084	0.908	-0.9236	0.084
46.099	0.084	0.91	-0.9259	0.084
46.206	0.084	0.911	-0.9269	0.084
46.316	0.084	0.913	-0.929	0.084
46.427	0.084	0.915	-0.9308	0.084
46.536	0.084	0.917	-0.9329	0.084
46.643	0.085	0.919	-0.9343	0.085
46.752	0.085	0.92	-0.9362	0.085
46.866	0.085	0.923	-0.9383	0.085
46.971	0.085	0.924	-0.9402	0.085
47.08	0.085	0.925	-0.9412	0.085
47.189	0.086	0.928	-0.9435	0.086
47.299	0.086	0.93	-0.9456	0.086
47.409	0.086	0.932	-0.9475	0.086
47.52	0.086	0.933	-0.9485	0.086
47.631	0.087	0.935	-0.9509	0.087
47.741	0.087	0.937	-0.9529	0.087
47.846	0.087	0.939	-0.9549	0.087
47.958	0.087	0.94	-0.9558	0.087
48.066	0.088	0.942	-0.9579	0.088
48.174	0.088	0.945	-0.9602	0.088
48.282	0.088	0.947	-0.9622	0.088
48.395	0.088	0.948	-0.9632	0.088
48.503	0.089	0.95	-0.9652	0.089
48.611	0.089	0.952	-0.9672	0.089
48.72	0.089	0.954	-0.9695	0.089
48.833	0.089	0.955	-0.9706	0.089
48.936	0.089	0.957	-0.9725	0.089
49.05	0.09	0.959	-0.9745	0.09
49.155	0.091	0.961	-0.9765	0.091
49.266	0.091	0.962	-0.9778	0.091
49.378	0.091	0.964	-0.9798	0.091
49.488	0.092	0.966	-0.9818	0.092
49.593	0.092	0.968	-0.9838	0.092
49.704	0.092	0.969	-0.9852	0.092
49.815	0.092	0.971	-0.9872	0.092
49.925	0.093	0.973	-0.9892	0.093
50.03	0.093	0.975	-0.9912	0.093
50.137	0.093	0.977	-0.9926	0.093
50.251	0.093	0.979	-0.9945	0.093
50.358	0.093	0.981	-0.9965	0.093
50.467	0.094	0.983	-0.9985	0.094
50.574	0.094	0.984	-0.9995	0.094
50.689	0.094	0.986	-1.0018	0.094
50.796	0.094	0.988	-1.0038	0.094
50.905	0.095	0.99	-1.0058	0.095
51.012	0.095	0.991	-1.0068	0.095
51.127	0.095	0.993	-1.0088	0.095
51.235	0.095	0.995	-1.0112	0.095
51.34	0.095	0.997	-1.0132	0.095
51.453	0.096	0.999	-1.0143	0.096
51.563	0.096	1	-1.0162	0.096
51.673	0.096	1.002	-1.0182	0.096
51.841	0.096	1.005	-1.0205	0.096
51.954	0.097	1.007	-1.0228	0.097
52.057	0.097	1.009	-1.0248	0.097
52.166	0.097	1.011	-1.0268	0.097
52.28	0.097	1.012	-1.0278	0.097
52.388	0.098	1.014	-1.0301	0.098
52.494	0.098	1.016	-1.0321	0.098
52.605	0.098	1.018	-1.0341	0.098
52.717	0.099	1.019	-1.0351	0.099
52.824	0.099	1.021	-1.0371	0.099
52.935	0.099	1.024	-1.0395	0.099
53.04	0.099	1.026	-1.0415	0.099
53.154	0.1	1.027	-1.0425	0.1
53.262	0.1	1.029	-1.0445	0.1
53.37	0.1	1.031	-1.0468	0.1
53.479	0.1	1.033	-1.0488	0.1
53.586	0.101	1.034	-1.0498	0.101
53.695	0.101	1.036	-1.0518	0.101
53.809	0.101	1.038	-1.0541	0.101
53.914	0.101	1.04	-1.0562	0.101
54.025	0.102	1.041	-1.0571	0.102
54.133	0.102	1.043	-1.0591	0.102
54.247	0.102	1.045	-1.0611	0.102
54.352	0.102	1.048	-1.0635	0.102
54.462	0.103	1.049	-1.0645	0.103
54.571	0.103	1.051	-1.0665	0.103
54.684	0.103	1.053	-1.0685	0.103
54.787	0.103	1.055	-1.0705	0.103
54.899	0.104	1.056	-1.0715	0.104
55.01	0.104	1.058	-1.0738	0.104
55.118	0.104	1.06	-1.0757	0.104
55.224	0.104	1.062	-1.0777	0.104
55.338	0.105	1.063	-1.0787	0.105
55.442	0.105	1.065	-1.0811	0.105
55.556	0.105	1.067	-1.0831	0.105
55.662	0.105	1.069	-1.0851	0.105
55.776	0.106	1.07	-1.0861	0.106
55.879	0.106	1.073	-1.0884	0.106
55.99	0.106	1.075	-1.0904	0.106
56.099	0.107	1.077	-1.0924	0.107
56.209	0.107	1.078	-1.0934	0.107
56.316	0.107	1.08	-1.0954	0.107
56.43	0.107	1.082	-1.0978	0.107
56.536	0.108	1.084	-1.0997	0.108
56.647	0.108	1.085	-1.1008	0.108
56.755	0.108	1.087	-1.1028	0.108
56.867	0.108	1.089	-1.1047	0.108
56.972	0.109	1.091	-1.1071	0.109
57.084	0.109	1.092	-1.1081	0.109
57.192	0.109	1.094	-1.1101	0.109
57.298	0.109	1.096	-1.1121	0.109
57.409	0.11	1.099	-1.1144	0.11
57.522	0.11	1.1	-1.1154	0.11
57.63	0.111	1.102	-1.1174	0.111
57.738	0.111	1.104	-1.1194	0.111
57.846	0.111	1.106	-1.1218	0.111
57.959	0.111	1.107	-1.1228	0.111
58.069	0.112	1.109	-1.1248	0.112
58.174	0.112	1.111	-1.1267	0.112
58.281	0.112	1.113	-1.1287	0.112
58.395	0.112	1.114	-1.13	0.112
58.505	0.113	1.116	-1.132	0.113
58.615	0.113	1.118	-1.134	0.113
58.72	0.113	1.12	-1.1361	0.113
58.827	0.114	1.121	-1.1371	0.114
58.939	0.114	1.124	-1.1394	0.114
59.052	0.114	1.126	-1.1414	0.114
59.158	0.114	1.128	-1.1434	0.114
59.269	0.115	1.129	-1.1444	0.115
59.376	0.115	1.131	-1.1464	0.115
59.482	0.115	1.133	-1.1487	0.115
59.591	0.116	1.135	-1.1507	0.116
59.701	0.116	1.136	-1.1517	0.116
59.81	0.116	1.138	-1.1537	0.116
59.921	0.117	1.14	-1.1557	0.117
60.03	0.117	1.142	-1.158	0.117
60.203	0.117	1.144	-1.1601	0.117
60.314	0.118	1.146	-1.1621	0.118
60.422	0.118	1.149	-1.1643	0.118
60.527	0.118	1.151	-1.1663	0.118
60.637	0.118	1.152	-1.1673	0.118
60.746	0.119	1.154	-1.1693	0.119
60.855	0.119	1.156	-1.1713	0.119
60.964	0.119	1.158	-1.1736	0.119
61.075	0.12	1.159	-1.1747	0.12
61.188	0.12	1.161	-1.1767	0.12
61.294	0.12	1.163	-1.1787	0.12
61.403	0.121	1.165	-1.1807	0.121
61.514	0.121	1.166	-1.182	0.121
61.624	0.121	1.168	-1.1839	0.121
61.734	0.122	1.17	-1.1859	0.122
61.839	0.122	1.172	-1.188	0.122
61.949	0.122	1.173	-1.1889	0.122
62.061	0.123	1.176	-1.1913	0.123
62.171	0.123	1.178	-1.1933	0.123
62.278	0.123	1.18	-1.1953	0.123
62.387	0.123	1.181	-1.1963	0.123
62.498	0.124	1.183	-1.1987	0.124
62.605	0.124	1.185	-1.2007	0.124
62.713	0.124	1.187	-1.2027	0.124
62.827	0.124	1.188	-1.2036	0.124
62.933	0.125	1.19	-1.2057	0.125
63.041	0.125	1.192	-1.208	0.125
63.15	0.125	1.194	-1.2099	0.125
63.257	0.126	1.195	-1.211	0.126
63.366	0.126	1.197	-1.2129	0.126
63.48	0.126	1.2	-1.2154	0.126
63.585	0.127	1.202	-1.2173	0.127
63.696	0.127	1.203	-1.2184	0.127
63.809	0.127	1.205	-1.2203	0.127
63.918	0.128	1.207	-1.2223	0.128
64.023	0.128	1.209	-1.2246	0.128
64.134	0.128	1.21	-1.2256	0.128
64.245	0.129	1.212	-1.2276	0.129
64.355	0.129	1.214	-1.2296	0.129
64.46	0.13	1.216	-1.232	0.13
64.568	0.13	1.217	-1.233	0.13
64.682	0.131	1.219	-1.2349	0.131
64.79	0.131	1.221	-1.237	0.131
64.895	0.131	1.223	-1.239	0.131
65.01	0.132	1.224	-1.2399	0.132
65.118	0.132	1.227	-1.2422	0.132
65.226	0.133	1.229	-1.2443	0.133
65.332	0.133	1.231	-1.2463	0.133
65.441	0.133	1.232	-1.2472	0.133
65.55	0.134	1.234	-1.2496	0.134
65.662	0.134	1.236	-1.2516	0.134
65.771	0.134	1.238	-1.2536	0.134
65.882	0.135	1.239	-1.2546	0.135
65.993	0.135	1.241	-1.2567	0.135
66.096	0.136	1.243	-1.2589	0.136
66.207	0.136	1.245	-1.2609	0.136
66.318	0.136	1.246	-1.2619	0.136
66.429	0.137	1.248	-1.2639	0.137
66.539	0.137	1.25	-1.2662	0.137
66.643	0.137	1.252	-1.2682	0.137
66.755	0.138	1.253	-1.2692	0.138
66.866	0.138	1.256	-1.2713	0.138
66.973	0.139	1.257	-1.2732	0.139
67.081	0.139	1.26	-1.2756	0.139
67.188	0.139	1.261	-1.2766	0.139
67.302	0.139	1.263	-1.2786	0.139
67.409	0.14	1.265	-1.2806	0.14
67.518	0.14	1.267	-1.2829	0.14
67.63	0.14	1.268	-1.2839	0.14
67.74	0.141	1.27	-1.2859	0.141
67.848	0.141	1.272	-1.2879	0.141
67.953	0.141	1.274	-1.2899	0.141
68.064	0.142	1.275	-1.2909	0.142
68.178	0.142	1.277	-1.2932	0.142
68.281	0.143	1.279	-1.2952	0.143
68.39	0.143	1.282	-1.2973	0.143
68.502	0.143	1.282	-1.2982	0.143
68.614	0.144	1.285	-1.3005	0.144
68.718	0.144	1.287	-1.3025	0.144
68.829	0.144	1.289	-1.3045	0.144
68.941	0.145	1.29	-1.3055	0.145
69.049	0.145	1.292	-1.3078	0.145
69.157	0.145	1.294	-1.3099	0.145
69.265	0.146	1.296	-1.3119	0.146
69.379	0.146	1.297	-1.3129	0.146
69.487	0.147	1.299	-1.315	0.147
69.595	0.147	1.302	-1.3172	0.147
69.703	0.147	1.304	-1.3192	0.147
69.81	0.148	1.305	-1.3202	0.148
69.919	0.148	1.306	-1.3221	0.148
70.031	0.148	1.309	-1.3242	0.148
70.14	0.149	1.311	-1.3266	0.149
70.251	0.149	1.312	-1.3276	0.149
70.356	0.15	1.314	-1.3296	0.15
70.466	0.15	1.316	-1.3315	0.15
70.574	0.15	1.318	-1.3338	0.15
70.686	0.151	1.319	-1.3348	0.151
70.798	0.151	1.321	-1.3368	0.151
70.908	0.152	1.323	-1.3388	0.152
71.011	0.152	1.325	-1.3408	0.152
71.123	0.152	1.326	-1.3422	0.152
71.234	0.153	1.328	-1.3442	0.153
71.342	0.153	1.33	-1.3462	0.153
71.448	0.153	1.332	-1.3481	0.153
71.562	0.154	1.333	-1.3492	0.154
71.666	0.154	1.336	-1.3515	0.154
71.78	0.155	1.338	-1.3535	0.155
71.886	0.155	1.34	-1.3555	0.155
72	0.155	1.341	-1.3565	0.155
72.103	0.156	1.343	-1.3588	0.156
72.217	0.156	1.345	-1.3608	0.156
72.322	0.156	1.347	-1.3628	0.156
72.434	0.157	1.348	-1.3638	0.157
72.54	0.157	1.35	-1.3658	0.157
72.654	0.158	1.352	-1.3682	0.158
72.76	0.158	1.354	-1.3702	0.158
72.871	0.158	1.355	-1.3712	0.158
72.982	0.159	1.357	-1.3732	0.159
73.086	0.159	1.36	-1.3755	0.159
73.197	0.159	1.362	-1.3774	0.159
73.308	0.16	1.363	-1.3785	0.16
73.416	0.16	1.365	-1.3805	0.16
73.529	0.161	1.367	-1.3825	0.161
73.635	0.161	1.369	-1.3848	0.161
73.744	0.161	1.37	-1.3859	0.161
73.855	0.162	1.372	-1.3879	0.162
73.963	0.162	1.374	-1.3898	0.162
74.071	0.162	1.376	-1.3921	0.162
74.178	0.163	1.377	-1.3931	0.163
74.287	0.163	1.379	-1.3951	0.163
74.401	0.164	1.381	-1.3971	0.164
74.505	0.164	1.383	-1.3991	0.164
74.616	0.164	1.385	-1.4004	0.164
74.729	0.165	1.387	-1.4025	0.165
74.837	0.165	1.389	-1.4044	0.165
74.942	0.166	1.391	-1.4065	0.166
75.051	0.166	1.392	-1.4075	0.166
75.165	0.167	1.394	-1.4098	0.167
75.275	0.167	1.396	-1.4117	0.167
75.38	0.167	1.398	-1.4138	0.167
75.491	0.168	1.399	-1.4147	0.168
75.6	0.168	1.401	-1.4167	0.168
75.706	0.168	1.403	-1.4191	0.168
75.819	0.169	1.405	-1.4211	0.169
75.928	0.169	1.406	-1.4221	0.169
76.039	0.169	1.408	-1.4241	0.169
76.143	0.17	1.411	-1.4265	0.17
76.254	0.17	1.413	-1.4285	0.17
76.368	0.171	1.414	-1.4294	0.171
76.475	0.171	1.416	-1.4314	0.171
76.583	0.171	1.418	-1.4334	0.171
76.689	0.172	1.42	-1.4358	0.172
76.804	0.172	1.421	-1.4367	0.172
76.914	0.172	1.423	-1.4387	0.172
77.019	0.173	1.425	-1.4407	0.173
77.126	0.173	1.427	-1.4427	0.173
77.237	0.173	1.428	-1.4441	0.173
77.35	0.174	1.43	-1.4461	0.174
77.455	0.174	1.432	-1.4481	0.174
77.563	0.174	1.434	-1.4502	0.174
77.674	0.175	1.435	-1.4512	0.175
77.784	0.175	1.438	-1.4534	0.175
77.89	0.176	1.44	-1.4554	0.176
78.001	0.176	1.442	-1.4573	0.176
78.111	0.176	1.443	-1.4584	0.176
78.222	0.177	1.445	-1.4607	0.177
78.33	0.177	1.447	-1.4627	0.177
78.438	0.177	1.449	-1.4647	0.177
78.552	0.178	1.45	-1.4657	0.178
78.655	0.178	1.452	-1.468	0.178
78.764	0.179	1.454	-1.47	0.179
78.873	0.179	1.456	-1.472	0.179
78.987	0.179	1.457	-1.473	0.179
79.096	0.18	1.459	-1.475	0.18
79.203	0.18	1.462	-1.4774	0.18
79.312	0.18	1.464	-1.4794	0.18
79.423	0.181	1.465	-1.4804	0.181
79.533	0.181	1.467	-1.4824	0.181
79.643	0.181	1.469	-1.4844	0.181
79.748	0.182	1.471	-1.4867	0.182
79.858	0.182	1.472	-1.4877	0.182
79.97	0.182	1.474	-1.4897	0.182
80.08	0.183	1.476	-1.4917	0.183
80.183	0.183	1.478	-1.4937	0.183
80.298	0.183	1.479	-1.495	0.183
80.406	0.184	1.481	-1.4971	0.184
80.514	0.184	1.483	-1.499	0.184
80.621	0.184	1.485	-1.501	0.184
80.735	0.185	1.487	-1.5024	0.185
80.842	0.185	1.489	-1.5044	0.185
80.95	0.185	1.491	-1.5064	0.185
81.059	0.186	1.493	-1.5084	0.186
81.171	0.186	1.494	-1.5094	0.186
81.281	0.186	1.496	-1.5117	0.186
81.389	0.186	1.498	-1.5136	0.186
81.494	0.187	1.5	-1.5157	0.187
81.605	0.187	1.501	-1.5167	0.187
81.718	0.187	1.503	-1.519	0.187
81.827	0.188	1.505	-1.521	0.188
81.932	0.188	1.507	-1.523	0.188
82.041	0.188	1.508	-1.5241	0.188
82.149	0.188	1.51	-1.526	0.188
82.258	0.189	1.513	-1.5283	0.189
82.369	0.189	1.515	-1.5302	0.189
82.481	0.189	1.516	-1.5313	0.189
82.589	0.19	1.518	-1.5332	0.19
82.697	0.19	1.52	-1.5353	0.19
82.805	0.19	1.522	-1.5376	0.19
82.919	0.191	1.523	-1.5387	0.191
83.027	0.191	1.525	-1.5406	0.191
83.135	0.191	1.527	-1.5427	0.191
83.241	0.192	1.529	-1.545	0.192
83.355	0.192	1.53	-1.5459	0.192
83.465	0.192	1.532	-1.5479	0.192
83.571	0.193	1.534	-1.55	0.193
83.68	0.193	1.537	-1.5523	0.193
83.791	0.194	1.538	-1.5533	0.194
83.901	0.194	1.54	-1.5553	0.194
84.011	0.195	1.542	-1.5573	0.195
84.116	0.195	1.544	-1.5593	0.195
84.226	0.195	1.545	-1.5603	0.195
84.338	0.196	1.547	-1.5626	0.196
84.448	0.196	1.549	-1.5646	0.196
84.551	0.196	1.551	-1.5666	0.196
84.66	0.197	1.552	-1.5676	0.197
84.774	0.198	1.554	-1.5699	0.198
84.882	0.198	1.556	-1.572	0.198
84.99	0.198	1.558	-1.5739	0.198
85.103	0.199	1.559	-1.5749	0.199
85.209	0.199	1.561	-1.5769	0.199
85.32	0.2	1.564	-1.5793	0.2
85.426	0.2	1.566	-1.5813	0.2
85.54	0.201	1.567	-1.5823	0.201
85.648	0.201	1.569	-1.5843	0.201
85.757	0.202	1.571	-1.5866	0.202
85.863	0.203	1.573	-1.5886	0.203
85.974	0.203	1.574	-1.5896	0.203
86.087	0.203	1.576	-1.5916	0.203
86.19	0.204	1.578	-1.5935	0.204
86.301	0.204	1.58	-1.596	0.204
86.412	0.205	1.581	-1.597	0.205
86.523	0.205	1.583	-1.5989	0.205
86.633	0.206	1.585	-1.601	0.206
86.738	0.206	1.588	-1.6033	0.206
86.85	0.207	1.589	-1.6042	0.207
86.957	0.207	1.591	-1.6062	0.207
87.068	0.208	1.593	-1.6082	0.208
87.173	0.208	1.595	-1.6102	0.208
87.287	0.209	1.596	-1.6112	0.209
87.395	0.209	1.598	-1.6137	0.209
87.503	0.21	1.6	-1.6156	0.21
87.612	0.21	1.602	-1.6176	0.21
87.719	0.211	1.603	-1.6186	0.211
87.828	0.211	1.605	-1.6209	0.211
87.942	0.211	1.607	-1.6228	0.211
88.047	0.212	1.609	-1.6249	0.212
88.16	0.213	1.61	-1.6258	0.213
88.271	0.213	1.612	-1.6279	0.213
88.374	0.213	1.614	-1.6302	0.213
88.485	0.214	1.616	-1.6322	0.214
88.596	0.215	1.617	-1.6332	0.215
88.704	0.215	1.619	-1.6352	0.215
88.817	0.216	1.622	-1.6376	0.216
88.92	0.216	1.624	-1.6395	0.216
89.032	0.217	1.625	-1.6405	0.217
89.143	0.217	1.627	-1.6425	0.217
89.249	0.218	1.629	-1.6445	0.218
89.357	0.218	1.631	-1.6469	0.218
89.471	0.219	1.632	-1.6479	0.219
89.579	0.219	1.634	-1.6498	0.219
89.687	0.22	1.636	-1.6519	0.22
89.796	0.221	1.639	-1.6543	0.221
89.903	0.221	1.639	-1.6552	0.221
90.012	0.222	1.641	-1.6572	0.222
90.126	0.222	1.643	-1.6592	0.222
90.231	0.223	1.645	-1.6612	0.223
90.342	0.224	1.646	-1.6622	0.224
90.455	0.224	1.649	-1.6645	0.224
90.558	0.225	1.651	-1.6665	0.225
90.667	0.225	1.653	-1.6686	0.225
90.778	0.226	1.654	-1.6695	0.226
90.89	0.226	1.656	-1.6719	0.226
91	0.227	1.658	-1.6739	0.227
91.105	0.228	1.66	-1.6759	0.228
91.218	0.228	1.661	-1.6768	0.228
91.325	0.228	1.663	-1.6789	0.228
91.431	0.229	1.666	-1.6812	0.229
91.542	0.23	1.667	-1.6831	0.23
91.651	0.23	1.669	-1.6842	0.23
91.762	0.231	1.671	-1.6862	0.231
91.873	0.231	1.673	-1.6885	0.231
91.977	0.232	1.675	-1.6905	0.232
92.088	0.233	1.676	-1.6915	0.233
92.201	0.233	1.678	-1.6935	0.233
92.308	0.234	1.68	-1.6956	0.234
92.414	0.234	1.682	-1.6978	0.234
92.528	0.235	1.683	-1.6988	0.235
92.635	0.235	1.685	-1.7008	0.235
92.747	0.236	1.687	-1.7028	0.236
92.852	0.236	1.689	-1.7051	0.236
92.96	0.237	1.69	-1.7061	0.237
93.072	0.237	1.692	-1.7082	0.237
93.185	0.238	1.694	-1.7101	0.238
93.291	0.238	1.697	-1.7125	0.238
93.402	0.238	1.698	-1.7135	0.238
93.51	0.239	1.7	-1.7155	0.239
93.618	0.239	1.702	-1.7175	0.239
93.727	0.24	1.704	-1.7194	0.24
93.834	0.24	1.705	-1.7204	0.24
93.943	0.24	1.707	-1.7228	0.24
94.057	0.24	1.709	-1.7248	0.24
94.162	0.241	1.711	-1.7268	0.241
94.276	0.241	1.712	-1.7277	0.241
94.38	0.241	1.714	-1.7301	0.241
94.491	0.242	1.716	-1.7321	0.242
94.6	0.242	1.718	-1.7342	0.242
94.711	0.242	1.719	-1.7351	0.242
94.821	0.242	1.721	-1.7372	0.242
94.931	0.243	1.724	-1.7395	0.243
95.035	0.243	1.726	-1.7414	0.243
95.146	0.243	1.727	-1.7425	0.243
95.258	0.243	1.729	-1.7444	0.243
95.368	0.243	1.731	-1.7464	0.243
95.473	0.243	1.733	-1.7488	0.243
95.585	0.243	1.734	-1.7498	0.243
95.694	0.243	1.736	-1.7518	0.243
95.799	0.243	1.738	-1.7538	0.243
95.91	0.243	1.74	-1.756	0.243
96.023	0.242	1.741	-1.7571	0.242
96.131	0.242	1.743	-1.759	0.242
96.239	0.24	1.745	-1.761	0.24
96.346	0.239	1.747	-1.7631	0.239
96.46	0.236	1.749	-1.7645	0.236
96.57	0.234	1.751	-1.7665	0.234
96.675	0.23	1.753	-1.7684	0.23
96.782	0.222	1.755	-1.7704	0.222
96.893	0.21	1.756	-1.7714	0.21
97.006	0.203	1.758	-1.7737	0.203
97.115	0.203	1.76	-1.7757	0.203
97.219	0.203	1.762	-1.7777	0.203
97.33	0.204	1.763	-1.7787	0.204
97.44	0.204	1.765	-1.7807	0.204
97.546	0.204	1.767	-1.7831	0.204
97.657	0.204	1.769	-1.7851	0.204
97.769	0.205	1.77	-1.786	0.205
97.877	0.205	1.772	-1.7881	0.205
97.983	0.205	1.775	-1.7904	0.205
98.092	0.206	1.777	-1.7924	0.206
98.202	0.206	1.778	-1.7934	0.206
98.311	0.207	1.78	-1.7954	0.207
98.423	0.207	1.782	-1.7973	0.207
98.529	0.207	1.784	-1.7997	0.207
98.643	0.208	1.785	-1.8007	0.208
98.747	0.208	1.787	-1.8027	0.208
98.861	0.209	1.789	-1.8048	0.209
98.966	0.209	1.791	-1.8071	0.209
99.078	0.21	1.792	-1.8081	0.21
99.184	0.21	1.794	-1.8101	0.21
99.294	0.21	1.796	-1.8121	0.21
99.405	0.211	1.799	-1.8144	0.211
99.516	0.211	1.8	-1.8153	0.211
99.624	0.212	1.802	-1.8174	0.212
99.73	0.212	1.804	-1.8193	0.212
99.841	0.213	1.806	-1.8213	0.213
99.953	0.213	1.807	-1.8224	0.213
100.058	0.213	1.809	-1.8247	0.213
100.169	0.214	1.811	-1.8267	0.214
100.276	0.214	1.813	-1.8286	0.214
100.386	0.215	1.814	-1.8297	0.215
100.498	0.215	1.816	-1.832	0.215
100.606	0.215	1.818	-1.834	0.215
100.715	0.216	1.82	-1.836	0.216
100.827	0.216	1.821	-1.837	0.216
100.937	0.217	1.823	-1.8389	0.217
101.045	0.217	1.826	-1.8413	0.217
101.15	0.217	1.828	-1.8434	0.217
101.261	0.218	1.829	-1.8443	0.218
101.374	0.219	1.831	-1.8463	0.219
101.478	0.219	1.833	-1.8486	0.219
101.589	0.219	1.835	-1.8506	0.219
101.7	0.22	1.836	-1.8516	0.22
101.808	0.22	1.838	-1.8536	0.22
101.914	0.22	1.84	-1.8557	0.22
102.023	0.221	1.842	-1.858	0.221
102.136	0.222	1.843	-1.859	0.222
102.247	0.222	1.845	-1.861	0.222
102.355	0.222	1.847	-1.863	0.222
102.46	0.223	1.849	-1.865	0.223
102.574	0.223	1.851	-1.8664	0.223
102.682	0.224	1.853	-1.8683	0.224
102.79	0.224	1.855	-1.8703	0.224
102.897	0.224	1.857	-1.8723	0.224
103.011	0.225	1.858	-1.8733	0.225
103.121	0.225	1.86	-1.8756	0.225
103.226	0.226	1.862	-1.8776	0.226
103.335	0.226	1.864	-1.8796	0.226
103.444	0.227	1.865	-1.8807	0.227
103.553	0.227	1.867	-1.883	0.227
103.663	0.227	1.869	-1.885	0.227
103.771	0.228	1.871	-1.887	0.228
103.885	0.228	1.872	-1.888	0.228
103.993	0.229	1.874	-1.89	0.229
104.099	0.229	1.877	-1.8923	0.229
104.21	0.23	1.879	-1.8942	0.23
104.321	0.23	1.88	-1.8952	0.23
104.429	0.231	1.882	-1.8972	0.231
104.541	0.231	1.884	-1.8996	0.231
104.646	0.231	1.886	-1.9016	0.231
104.754	0.232	1.887	-1.9026	0.232
104.866	0.232	1.889	-1.9046	0.232
104.977	0.232	1.891	-1.9066	0.232
105.082	0.233	1.893	-1.9089	0.233
105.196	0.233	1.894	-1.9099	0.233
105.304	0.233	1.896	-1.9119	0.233
105.412	0.233	1.898	-1.914	0.233
105.521	0.234	1.901	-1.9163	0.234
105.628	0.234	1.902	-1.9173	0.234
105.737	0.234	1.904	-1.9193	0.234
105.846	0.234	1.906	-1.9213	0.234
105.955	0.235	1.908	-1.9233	0.235
106.069	0.235	1.909	-1.9246	0.235
106.18	0.235	1.911	-1.9266	0.235
106.289	0.235	1.913	-1.9286	0.235
106.394	0.235	1.915	-1.9305	0.235
106.505	0.236	1.916	-1.9316	0.236
106.613	0.236	1.918	-1.9339	0.236
106.726	0.236	1.92	-1.936	0.236
106.832	0.236	1.922	-1.9379	0.236
106.941	0.236	1.923	-1.9389	0.236
107.052	0.236	1.926	-1.9413	0.236
107.156	0.236	1.928	-1.9433	0.236
107.267	0.236	1.93	-1.9453	0.236
107.381	0.236	1.931	-1.9463	0.236
107.484	0.237	1.933	-1.9482	0.237
107.596	0.237	1.935	-1.9505	0.237
107.702	0.237	1.937	-1.9526	0.237
107.818	0.237	1.938	-1.9536	0.237
107.921	0.238	1.94	-1.9555	0.238
108.032	0.238	1.942	-1.9576	0.238
108.141	0.238	1.944	-1.9599	0.238
108.253	0.238	1.945	-1.9609	0.238
108.363	0.239	1.947	-1.9629	0.239
108.473	0.239	1.949	-1.9649	0.239
108.576	0.239	1.952	-1.9672	0.239
108.687	0.24	1.953	-1.9683	0.24
108.799	0.24	1.955	-1.9702	0.24
108.909	0.24	1.957	-1.9722	0.24
109.014	0.241	1.959	-1.9742	0.241
109.126	0.241	1.96	-1.9755	0.241
109.234	0.241	1.962	-1.9776	0.241
109.343	0.241	1.964	-1.9796	0.241
109.451	0.242	1.966	-1.9816	0.242
109.565	0.242	1.967	-1.9826	0.242
109.668	0.243	1.969	-1.9849	0.243
109.782	0.243	1.971	-1.9869	0.243
109.888	0.243	1.973	-1.9889	0.243
110.001	0.243	1.974	-1.9898	0.243
110.111	0.244	1.976	-1.9922	0.244
110.217	0.244	1.978	-1.9942	0.244
110.323	0.244	1.98	-1.9962	0.244
110.434	0.245	1.981	-1.9972	0.245
110.542	0.245	1.983	-1.9992	0.245
110.656	0.245	1.986	-2.0015	0.245
110.761	0.246	1.988	-2.0035	0.246
110.871	0.246	1.989	-2.0044	0.246
110.981	0.246	1.991	-2.0065	0.246
111.087	0.246	1.993	-2.0088	0.246
111.198	0.247	1.995	-2.0108	0.247
111.311	0.247	1.996	-2.0119	0.247
111.419	0.248	1.998	-2.0138	0.248
111.527	0.248	2	-2.0158	0.248
111.633	0.248	2.002	-2.0181	0.248
111.809	0.249	2.004	-2.0202	0.249
111.917	0.249	2.006	-2.0222	0.249
112.024	0.25	2.008	-2.0242	0.25
112.136	0.25	2.011	-2.0265	0.25
112.245	0.251	2.012	-2.0275	0.251
112.356	0.251	2.014	-2.0295	0.251
112.464	0.251	2.016	-2.0315	0.251
112.57	0.252	2.018	-2.0335	0.252
112.684	0.252	2.019	-2.0349	0.252
112.792	0.253	2.021	-2.0369	0.253
112.9	0.253	2.023	-2.0388	0.253
113.006	0.254	2.025	-2.0409	0.254
113.117	0.255	2.026	-2.0421	0.255
113.23	0.255	2.028	-2.0441	0.255
113.338	0.255	2.03	-2.0461	0.255
113.443	0.256	2.032	-2.0481	0.256
113.554	0.256	2.034	-2.0492	0.256
113.661	0.257	2.036	-2.0515	0.257
113.776	0.257	2.038	-2.0535	0.257
113.881	0.258	2.04	-2.0555	0.258
113.992	0.259	2.041	-2.0564	0.259
114.101	0.259	2.043	-2.0584	0.259
114.207	0.259	2.045	-2.0608	0.259
114.316	0.26	2.047	-2.0628	0.26
114.431	0.261	2.048	-2.0637	0.261
114.539	0.261	2.05	-2.0658	0.261
114.647	0.262	2.052	-2.0681	0.262
114.755	0.262	2.054	-2.0701	0.262
114.862	0.263	2.055	-2.0711	0.263
114.972	0.263	2.057	-2.0731	0.263
115.083	0.264	2.059	-2.0752	0.264
115.192	0.264	2.062	-2.0775	0.264
115.304	0.265	2.063	-2.0784	0.265
115.413	0.266	2.065	-2.0804	0.266
115.521	0.266	2.067	-2.0824	0.266
115.629	0.267	2.069	-2.0847	0.267
115.74	0.267	2.07	-2.0858	0.267
115.85	0.268	2.072	-2.0878	0.268
115.96	0.268	2.074	-2.0898	0.268
116.066	0.269	2.076	-2.0917	0.269
116.177	0.269	2.077	-2.0932	0.269
116.283	0.27	2.079	-2.0951	0.27
116.392	0.27	2.081	-2.0971	0.27
116.5	0.271	2.083	-2.0991	0.271
116.615	0.271	2.084	-2.1001	0.271
116.724	0.272	2.087	-2.1024	0.272
116.832	0.272	2.089	-2.1044	0.272
116.937	0.273	2.091	-2.1064	0.273
117.052	0.274	2.092	-2.1074	0.274
117.16	0.274	2.094	-2.1094	0.274
117.268	0.275	2.096	-2.1117	0.275
117.376	0.275	2.098	-2.1137	0.275
117.483	0.276	2.099	-2.1147	0.276
117.592	0.276	2.101	-2.1168	0.276
117.704	0.277	2.103	-2.119	0.277
117.813	0.277	2.105	-2.121	0.277
117.922	0.278	2.106	-2.122	0.278
118.035	0.278	2.108	-2.1241	0.278
118.138	0.279	2.11	-2.126	0.279
118.249	0.279	2.113	-2.1284	0.279
118.357	0.28	2.114	-2.1294	0.28
118.469	0.281	2.116	-2.1315	0.281
118.575	0.281	2.118	-2.1335	0.281
118.684	0.282	2.12	-2.1354	0.282
118.793	0.282	2.121	-2.1367	0.282
118.907	0.283	2.123	-2.1386	0.283
119.015	0.284	2.125	-2.1407	0.284
119.123	0.284	2.127	-2.1427	0.284
119.23	0.285	2.128	-2.1441	0.285
119.342	0.286	2.13	-2.1461	0.286
119.453	0.286	2.132	-2.148	0.286
119.559	0.287	2.134	-2.15	0.287
119.668	0.288	2.135	-2.151	0.288
119.781	0.289	2.138	-2.1534	0.289
119.888	0.289	2.14	-2.1553	0.289
119.997	0.29	2.142	-2.1573	0.29
120.108	0.29	2.143	-2.1584	0.29
120.279	0.291	2.146	-2.1613	0.291
120.387	0.291	2.148	-2.1633	0.291
120.498	0.292	2.15	-2.1653	0.292
120.603	0.293	2.152	-2.1673	0.293
120.718	0.293	2.153	-2.1687	0.293
120.826	0.294	2.155	-2.1707	0.294
120.934	0.295	2.157	-2.1727	0.295
121.043	0.296	2.159	-2.1747	0.296
121.155	0.296	2.16	-2.1757	0.296
121.265	0.297	2.162	-2.178	0.297
121.371	0.298	2.164	-2.18	0.298
121.479	0.298	2.166	-2.182	0.298
121.59	0.299	2.167	-2.1829	0.299
121.696	0.299	2.17	-2.1853	0.299
121.806	0.3	2.172	-2.1873	0.3
121.914	0.301	2.174	-2.1893	0.301
122.028	0.302	2.175	-2.1903	0.302
122.135	0.302	2.177	-2.1924	0.302
122.248	0.303	2.179	-2.1947	0.303
122.353	0.303	2.181	-2.1967	0.303
122.463	0.304	2.182	-2.1977	0.304
122.574	0.304	2.184	-2.1997	0.304
122.682	0.305	2.186	-2.202	0.305
122.788	0.306	2.188	-2.204	0.306
122.899	0.307	2.189	-2.205	0.307
123.01	0.307	2.191	-2.207	0.307
123.12	0.308	2.194	-2.2093	0.308
123.226	0.309	2.196	-2.2114	0.309
123.34	0.31	2.197	-2.2124	0.31
123.443	0.31	2.199	-2.2143	0.31
123.557	0.311	2.201	-2.2163	0.311
123.662	0.312	2.203	-2.2186	0.312
123.774	0.313	2.204	-2.2196	0.313
123.88	0.314	2.206	-2.2216	0.314
123.994	0.315	2.208	-2.2236	0.315
124.098	0.315	2.21	-2.2256	0.315
124.212	0.316	2.211	-2.227	0.316
124.32	0.316	2.213	-2.229	0.316
124.432	0.317	2.215	-2.231	0.317
124.537	0.318	2.217	-2.2329	0.318
124.649	0.319	2.218	-2.234	0.319
124.757	0.319	2.221	-2.2362	0.319
124.865	0.32	2.223	-2.2382	0.32
124.973	0.321	2.225	-2.2403	0.321
125.087	0.322	2.226	-2.2412	0.322
125.193	0.322	2.228	-2.2436	0.322
125.304	0.323	2.23	-2.2456	0.323
125.409	0.324	2.232	-2.2476	0.324
125.523	0.325	2.233	-2.2485	0.325
125.633	0.325	2.235	-2.2507	0.325
125.741	0.326	2.237	-2.253	0.326
125.846	0.327	2.239	-2.2549	0.327
125.958	0.327	2.24	-2.2559	0.327
126.068	0.328	2.242	-2.2579	0.328
126.178	0.328	2.244	-2.2599	0.328
126.283	0.329	2.247	-2.2622	0.329
126.394	0.33	2.248	-2.2632	0.33
126.505	0.33	2.25	-2.2653	0.33
126.615	0.331	2.252	-2.2674	0.331
126.72	0.332	2.254	-2.2696	0.332
126.832	0.333	2.255	-2.2706	0.333
126.94	0.333	2.257	-2.2726	0.333
127.046	0.334	2.259	-2.2746	0.334
127.158	0.335	2.261	-2.2768	0.335
127.265	0.336	2.262	-2.2779	0.336
127.374	0.336	2.264	-2.2799	0.336
127.488	0.337	2.266	-2.2819	0.337
127.594	0.338	2.268	-2.2839	0.338
127.708	0.339	2.269	-2.2849	0.339
127.816	0.339	2.271	-2.2872	0.339
127.924	0.34	2.273	-2.2892	0.34
128.029	0.341	2.276	-2.2913	0.341
128.143	0.342	2.276	-2.2922	0.342
128.252	0.342	2.279	-2.2946	0.342
128.362	0.343	2.281	-2.2965	0.343
128.468	0.344	2.283	-2.2985	0.344
128.579	0.345	2.284	-2.2995	0.345
128.687	0.345	2.286	-2.3016	0.345
128.795	0.346	2.288	-2.3039	0.346
128.903	0.347	2.29	-2.3059	0.347
129.017	0.347	2.291	-2.3069	0.347
129.125	0.348	2.293	-2.3089	0.348
129.233	0.349	2.296	-2.3112	0.349
129.341	0.349	2.298	-2.3132	0.349
129.455	0.35	2.299	-2.3142	0.35
129.561	0.351	2.301	-2.3162	0.351
129.672	0.352	2.303	-2.3185	0.352
129.778	0.353	2.305	-2.3206	0.353
129.892	0.354	2.306	-2.3216	0.354
129.999	0.354	2.308	-2.3236	0.354
130.107	0.355	2.31	-2.3256	0.355
130.213	0.356	2.312	-2.3275	0.356
130.324	0.357	2.313	-2.3289	0.357
130.437	0.357	2.315	-2.3308	0.357
130.541	0.358	2.317	-2.3328	0.358
130.652	0.359	2.319	-2.3348	0.359
130.763	0.359	2.321	-2.3362	0.359
130.871	0.36	2.322	-2.3382	0.36
130.977	0.361	2.324	-2.3402	0.361
131.088	0.362	2.326	-2.3421	0.362
131.196	0.363	2.327	-2.3432	0.363
131.31	0.363	2.33	-2.3456	0.363
131.418	0.364	2.332	-2.3475	0.364
131.523	0.365	2.334	-2.3496	0.365
131.633	0.366	2.335	-2.3505	0.366
131.742	0.366	2.337	-2.3528	0.366
131.855	0.367	2.339	-2.3548	0.367
131.961	0.368	2.341	-2.3568	0.368
132.069	0.369	2.342	-2.3577	0.369
132.185	0.369	2.344	-2.3598	0.369
132.29	0.37	2.346	-2.3622	0.37
132.399	0.371	2.348	-2.3642	0.371
132.506	0.372	2.349	-2.3652	0.372
132.615	0.372	2.351	-2.3672	0.372
132.73	0.373	2.353	-2.3692	0.373
132.835	0.374	2.356	-2.3715	0.374
132.947	0.375	2.357	-2.3724	0.375
133.055	0.375	2.359	-2.3745	0.375
133.161	0.376	2.361	-2.3765	0.376
133.271	0.377	2.363	-2.3788	0.377
133.383	0.377	2.364	-2.3798	0.377
133.49	0.378	2.366	-2.3818	0.378
133.598	0.378	2.368	-2.3838	0.378
133.709	0.379	2.37	-2.3857	0.379
133.823	0.38	2.371	-2.3871	0.38
133.929	0.38	2.373	-2.3891	0.38
134.037	0.381	2.375	-2.3911	0.381
134.146	0.381	2.377	-2.3931	0.381
134.259	0.382	2.378	-2.3941	0.382
134.362	0.382	2.381	-2.3965	0.382
134.476	0.383	2.383	-2.3985	0.383
134.581	0.383	2.385	-2.4004	0.383
134.692	0.384	2.386	-2.4015	0.384
134.805	0.384	2.388	-2.4038	0.384
134.909	0.384	2.39	-2.4058	0.384
135.02	0.385	2.392	-2.4078	0.385
135.131	0.385	2.393	-2.4088	0.385
135.238	0.385	2.395	-2.4107	0.385
135.351	0.386	2.397	-2.4131	0.386
135.456	0.386	2.399	-2.4151	0.386
135.567	0.386	2.4	-2.4161	0.386
135.678	0.387	2.402	-2.4181	0.387
135.788	0.387	2.404	-2.4201	0.387
135.891	0.387	2.407	-2.4225	0.387
136	0.388	2.408	-2.4235	0.388
136.114	0.388	2.41	-2.4254	0.388
136.222	0.388	2.412	-2.4275	0.388
136.328	0.388	2.414	-2.4298	0.388
136.442	0.389	2.415	-2.4307	0.389
136.549	0.389	2.417	-2.4327	0.389
136.658	0.389	2.419	-2.4347	0.389
136.767	0.389	2.421	-2.4371	0.389
136.874	0.39	2.422	-2.4381	0.39
136.988	0.39	2.424	-2.44	0.39
137.095	0.39	2.426	-2.4421	0.39
137.204	0.39	2.428	-2.4441	0.39
137.314	0.39	2.429	-2.4451	0.39
137.42	0.39	2.432	-2.4474	0.39
137.53	0.391	2.434	-2.4494	0.391
137.639	0.391	2.436	-2.4513	0.391
137.75	0.391	2.437	-2.4524	0.391
137.862	0.39	2.439	-2.4547	0.39
137.972	0.39	2.441	-2.4567	0.39
138.076	0.39	2.443	-2.4588	0.39
138.189	0.39	2.444	-2.4598	0.39
138.294	0.39	2.446	-2.4618	0.39
138.408	0.389	2.448	-2.464	0.389
138.513	0.389	2.45	-2.466	0.389
138.627	0.388	2.451	-2.467	0.388
138.735	0.387	2.453	-2.469	0.387
138.843	0.386	2.455	-2.471	0.386
138.952	0.383	2.458	-2.4733	0.383
139.059	0.38	2.459	-2.4744	0.38
139.168	0.379	2.461	-2.4764	0.379
139.282	0.376	2.463	-2.4784	0.376
139.386	0.372	2.465	-2.4807	0.372
139.5	0.369	2.466	-2.4817	0.369
139.605	0.367	2.468	-2.4837	0.367
139.719	0.364	2.47	-2.4857	0.364
139.824	0.362	2.472	-2.4877	0.362
139.935	0.36	2.473	-2.489	0.36
140.045	0.359	2.475	-2.491	0.359
140.151	0.358	2.477	-2.493	0.358
140.262	0.357	2.479	-2.495	0.357
140.372	0.357	2.48	-2.496	0.357
140.483	0.357	2.483	-2.4984	0.357
140.591	0.357	2.485	-2.5004	0.357
140.697	0.357	2.487	-2.5024	0.357
140.811	0.358	2.488	-2.5034	0.358
140.919	0.358	2.49	-2.5056	0.358
141.027	0.358	2.492	-2.5076	0.358
141.134	0.359	2.494	-2.5097	0.359
141.248	0.359	2.495	-2.5107	0.359
141.357	0.359	2.497	-2.5127	0.359
141.465	0.36	2.499	-2.5151	0.36
141.57	0.36	2.501	-2.517	0.36
141.682	0.361	2.502	-2.518	0.361
141.795	0.361	2.504	-2.52	0.361
141.898	0.362	2.507	-2.5223	0.362
142.008	0.362	2.509	-2.5243	0.362
142.119	0.363	2.51	-2.5253	0.363
142.228	0.363	2.512	-2.5273	0.363
142.341	0.364	2.514	-2.5293	0.364
142.447	0.364	2.516	-2.5317	0.364
142.556	0.364	2.517	-2.5326	0.364
142.665	0.364	2.519	-2.5347	0.364
142.771	0.364	2.521	-2.5367	0.364
142.882	0.364	2.523	-2.539	0.364
142.991	0.362	2.524	-2.5399	0.362
143.102	0.36	2.526	-2.5419	0.36
143.213	0.357	2.528	-2.544	0.357
143.319	0.353	2.53	-2.546	0.353
143.432	0.35	2.531	-2.5469	0.35
143.542	0.348	2.534	-2.5492	0.348
143.647	0.345	2.536	-2.5513	0.345
143.754	0.341	2.538	-2.5533	0.341
143.868	0.339	2.539	-2.5543	0.339
143.978	0.338	2.541	-2.5567	0.338
144.082	0.337	2.543	-2.5587	0.337
144.193	0.338	2.545	-2.5607	0.338
144.304	0.338	2.546	-2.5616	0.338
144.412	0.338	2.548	-2.5636	0.338
144.525	0.339	2.55	-2.566	0.339
144.631	0.339	2.552	-2.568	0.339
144.741	0.339	2.553	-2.569	0.339
144.849	0.34	2.555	-2.571	0.34
144.955	0.34	2.558	-2.5733	0.34
145.067	0.34	2.56	-2.5753	0.34
145.174	0.341	2.561	-2.5763	0.341
145.283	0.341	2.563	-2.5784	0.341
145.392	0.342	2.565	-2.5806	0.342
145.501	0.342	2.567	-2.5826	0.342
145.616	0.343	2.568	-2.5836	0.343
145.725	0.343	2.57	-2.5856	0.343
145.833	0.344	2.572	-2.5876	0.344
145.938	0.344	2.574	-2.5896	0.344
146.051	0.345	2.575	-2.591	0.345
146.161	0.345	2.577	-2.5929	0.345
146.271	0.346	2.579	-2.595	0.346
146.376	0.346	2.581	-2.597	0.346
146.486	0.347	2.582	-2.5979	0.347
146.598	0.347	2.585	-2.6002	0.347
146.703	0.348	2.587	-2.6022	0.348
146.815	0.348	2.589	-2.6042	0.348
146.924	0.349	2.59	-2.6052	0.349
147.035	0.349	2.592	-2.6076	0.349
147.142	0.35	2.594	-2.6096	0.35
147.25	0.351	2.596	-2.6116	0.351
147.364	0.351	2.597	-2.6126	0.351
147.47	0.352	2.599	-2.6146	0.352
147.578	0.352	2.601	-2.6169	0.352
147.687	0.353	2.603	-2.6188	0.353
147.796	0.354	2.604	-2.6199	0.354
147.909	0.354	2.606	-2.622	0.354
148.017	0.355	2.608	-2.6242	0.355
148.122	0.355	2.61	-2.6262	0.355
148.233	0.356	2.611	-2.6272	0.356
148.346	0.357	2.613	-2.6292	0.357
148.455	0.357	2.616	-2.6313	0.357
148.56	0.358	2.618	-2.6336	0.358
148.67	0.359	2.619	-2.6346	0.359
148.78	0.359	2.621	-2.6366	0.359
148.886	0.36	2.623	-2.6386	0.36
148.997	0.36	2.625	-2.6409	0.36
149.109	0.361	2.626	-2.6419	0.361
149.217	0.361	2.628	-2.6439	0.361
149.323	0.362	2.63	-2.6458	0.362
149.434	0.363	2.632	-2.6479	0.363
149.547	0.363	2.634	-2.6493	0.363
149.655	0.364	2.635	-2.6512	0.364
149.762	0.365	2.637	-2.6532	0.365
149.871	0.365	2.64	-2.6553	0.365
149.978	0.366	2.64	-2.6562	0.366
150.087	0.367	2.643	-2.6585	0.367
150.2	0.367	2.645	-2.6605	0.367
150.308	0.368	2.647	-2.6625	0.368
150.419	0.369	2.648	-2.6635	0.369
150.529	0.37	2.65	-2.6655	0.37
150.639	0.37	2.652	-2.6679	0.37
150.744	0.372	2.654	-2.6699	0.372
150.856	0.372	2.655	-2.6709	0.372
150.964	0.373	2.657	-2.6728	0.373
151.07	0.374	2.659	-2.6751	0.374
151.179	0.375	2.661	-2.6771	0.375
151.294	0.376	2.662	-2.6781	0.376
151.402	0.376	2.664	-2.6801	0.376
151.51	0.377	2.667	-2.6822	0.377
151.618	0.378	2.669	-2.6845	0.378
151.731	0.379	2.67	-2.6855	0.379
151.837	0.379	2.672	-2.6875	0.379
151.948	0.38	2.674	-2.6896	0.38
152.054	0.381	2.676	-2.6918	0.381
152.168	0.382	2.677	-2.6928	0.382
152.271	0.383	2.679	-2.6948	0.383
152.385	0.383	2.681	-2.6968	0.383
152.49	0.384	2.683	-2.6987	0.384
152.601	0.385	2.684	-2.7001	0.385
152.714	0.385	2.686	-2.7022	0.385
152.818	0.386	2.688	-2.7042	0.386
152.929	0.387	2.69	-2.7061	0.387
153.04	0.388	2.692	-2.7075	0.388
153.148	0.388	2.694	-2.7096	0.388
153.255	0.389	2.696	-2.7115	0.389
153.363	0.39	2.698	-2.7135	0.39
153.478	0.391	2.699	-2.7145	0.391
153.585	0.391	2.701	-2.7168	0.391
153.693	0.392	2.703	-2.7188	0.392
153.8	0.393	2.705	-2.7208	0.393
153.914	0.394	2.706	-2.7218	0.394
154.022	0.394	2.708	-2.7237	0.394
154.13	0.395	2.71	-2.7261	0.395
154.237	0.396	2.712	-2.7282	0.396
154.351	0.396	2.713	-2.7291	0.396
154.461	0.397	2.715	-2.7312	0.397
154.567	0.398	2.718	-2.7334	0.398
154.675	0.398	2.72	-2.7354	0.398
154.786	0.399	2.721	-2.7364	0.399
154.892	0.399	2.723	-2.7384	0.399
155.002	0.4	2.725	-2.7405	0.4
155.11	0.401	2.727	-2.7428	0.401
155.224	0.402	2.728	-2.7438	0.402
155.332	0.403	2.73	-2.7458	0.403
155.438	0.403	2.732	-2.7478	0.403
155.548	0.404	2.734	-2.7501	0.404
155.661	0.404	2.735	-2.7511	0.404
155.769	0.405	2.737	-2.7531	0.405
155.878	0.406	2.739	-2.7551	0.406
155.986	0.406	2.741	-2.7571	0.406
156.1	0.406	2.742	-2.7581	0.406
156.206	0.407	2.745	-2.7605	0.407
156.317	0.407	2.747	-2.7625	0.407
156.423	0.407	2.749	-2.7644	0.407
156.537	0.407	2.75	-2.7654	0.407
156.645	0.408	2.752	-2.7678	0.408
156.753	0.408	2.754	-2.7697	0.408
156.861	0.408	2.756	-2.7717	0.408
156.972	0.408	2.757	-2.7727	0.408
157.082	0.407	2.759	-2.7747	0.407
157.187	0.407	2.761	-2.777	0.407
157.295	0.407	2.763	-2.7791	0.407
157.409	0.407	2.764	-2.7801	0.407
157.517	0.407	2.766	-2.7821	0.407
157.628	0.406	2.769	-2.7844	0.406
157.732	0.406	2.771	-2.7865	0.406
157.844	0.406	2.772	-2.7874	0.406
157.954	0.406	2.774	-2.7894	0.406
158.062	0.406	2.776	-2.7914	0.406
158.17	0.406	2.778	-2.7937	0.406
158.284	0.406	2.779	-2.7947	0.406
158.392	0.406	2.781	-2.7967	0.406
158.5	0.406	2.783	-2.7988	0.406
158.608	0.406	2.785	-2.8011	0.406
158.715	0.405	2.786	-2.802	0.405
158.824	0.405	2.788	-2.8041	0.405
158.938	0.405	2.79	-2.8061	0.405
159.043	0.405	2.792	-2.8081	0.405
159.154	0.404	2.793	-2.8091	0.404
159.266	0.404	2.796	-2.8114	0.404
159.376	0.404	2.798	-2.8133	0.404
159.481	0.403	2.8	-2.8154	0.403
159.588	0.403	2.801	-2.8164	0.403
159.7	0.402	2.803	-2.8187	0.402
159.813	0.4	2.805	-2.8207	0.4
159.916	0.399	2.807	-2.8227	0.399
160.028	0.398	2.808	-2.8237	0.398
160.139	0.397	2.81	-2.826	0.397
160.247	0.396	2.812	-2.828	0.396
160.355	0.394	2.814	-2.83	0.394
160.462	0.394	2.815	-2.831	0.394
160.576	0.393	2.817	-2.8329	0.393
160.685	0.393	2.82	-2.8353	0.393
160.792	0.393	2.822	-2.8373	0.393
160.899	0.393	2.823	-2.8384	0.393
161.008	0.394	2.825	-2.8404	0.394
161.122	0.394	2.827	-2.8427	0.394
161.227	0.395	2.829	-2.8447	0.395
161.338	0.395	2.83	-2.8457	0.395
161.451	0.396	2.832	-2.8476	0.396
161.554	0.397	2.834	-2.8497	0.397
161.663	0.398	2.836	-2.852	0.398
161.774	0.398	2.837	-2.853	0.398
161.886	0.399	2.839	-2.855	0.399
161.996	0.4	2.841	-2.857	0.4
162.101	0.401	2.843	-2.859	0.401
162.213	0.402	2.845	-2.8603	0.402
162.322	0.403	2.847	-2.8624	0.403
162.43	0.404	2.849	-2.8644	0.404
162.538	0.405	2.851	-2.8664	0.405
162.651	0.405	2.852	-2.8674	0.405
162.759	0.406	2.854	-2.8697	0.406
162.867	0.407	2.856	-2.8716	0.407
162.973	0.408	2.858	-2.8736	0.408
163.084	0.408	2.859	-2.8746	0.408
163.197	0.409	2.861	-2.877	0.409
163.303	0.41	2.863	-2.879	0.41
163.412	0.411	2.865	-2.881	0.411
163.523	0.412	2.866	-2.882	0.412
163.633	0.413	2.868	-2.884	0.413
163.743	0.414	2.871	-2.8863	0.414
163.848	0.415	2.873	-2.8882	0.415
163.959	0.415	2.874	-2.8893	0.415
164.068	0.416	2.876	-2.8912	0.416
164.181	0.417	2.878	-2.8937	0.417
164.285	0.418	2.88	-2.8956	0.418
164.397	0.419	2.881	-2.8967	0.419
164.505	0.419	2.883	-2.8986	0.419
164.611	0.42	2.885	-2.9006	0.42
164.723	0.421	2.887	-2.9029	0.421
164.835	0.422	2.888	-2.9039	0.422
164.943	0.423	2.89	-2.9059	0.423
165.053	0.424	2.892	-2.9079	0.424
165.159	0.425	2.895	-2.9103	0.425
165.267	0.425	2.896	-2.9113	0.425
165.376	0.426	2.898	-2.9133	0.426
165.487	0.427	2.9	-2.9153	0.427
165.596	0.428	2.902	-2.9173	0.428
165.706	0.428	2.903	-2.9183	0.428
165.812	0.429	2.905	-2.9206	0.429
165.927	0.43	2.907	-2.9226	0.43
166.033	0.431	2.909	-2.9246	0.431
166.144	0.432	2.91	-2.9255	0.432
166.252	0.433	2.912	-2.9279	0.433
166.358	0.434	2.914	-2.9299	0.434
166.469	0.435	2.916	-2.932	0.435
166.58	0.435	2.917	-2.9329	0.435
166.686	0.436	2.919	-2.9349	0.436
166.801	0.437	2.922	-2.9373	0.437
166.906	0.438	2.924	-2.9393	0.438
167.016	0.439	2.925	-2.9403	0.439
167.127	0.44	2.927	-2.9423	0.44
167.235	0.441	2.929	-2.9446	0.441
167.341	0.441	2.931	-2.9465	0.441
167.451	0.442	2.932	-2.9476	0.442
167.562	0.443	2.934	-2.9495	0.443
167.673	0.444	2.936	-2.9516	0.444
167.778	0.445	2.938	-2.9539	0.445
167.892	0.445	2.939	-2.955	0.445
167.997	0.446	2.941	-2.9569	0.446
168.108	0.447	2.943	-2.9589	0.447
168.217	0.448	2.946	-2.9612	0.448
168.327	0.449	2.947	-2.9622	0.449
168.438	0.45	2.949	-2.9642	0.45
168.548	0.451	2.951	-2.9662	0.451
168.653	0.452	2.953	-2.9682	0.452
168.763	0.453	2.954	-2.9692	0.453
168.875	0.454	2.956	-2.9715	0.454
168.985	0.454	2.958	-2.9736	0.454
169.09	0.456	2.96	-2.9757	0.456
169.202	0.456	2.961	-2.9766	0.456
169.31	0.457	2.963	-2.9788	0.457
169.418	0.458	2.965	-2.9809	0.458
169.526	0.459	2.967	-2.9828	0.459
169.64	0.459	2.968	-2.9838	0.459
169.746	0.46	2.97	-2.9862	0.46
169.855	0.461	2.972	-2.9882	0.461
169.964	0.461	2.974	-2.9902	0.461
170.076	0.462	2.975	-2.9912	0.462
170.186	0.463	2.977	-2.9932	0.463
170.294	0.464	2.98	-2.9956	0.464
170.401	0.464	2.982	-2.9975	0.464
170.512	0.465	2.983	-2.9985	0.465
170.622	0.465	2.985	-3.0005	0.465
170.732	0.466	2.987	-3.0025	0.466
170.837	0.467	2.989	-3.0049	0.467
170.948	0.467	2.99	-3.0058	0.467
171.057	0.468	2.992	-3.0079	0.468
171.163	0.469	2.994	-3.0098	0.469
171.274	0.469	2.996	-3.0122	0.469
171.381	0.47	2.997	-3.0132	0.47
171.495	0.47	2.999	-3.0152	0.47
171.603	0.471	3.001	-3.0172	0.471
171.711	0.472	3.003	-3.0192	0.472
171.823	0.472	3.004	-3.0202	0.472
171.931	0.473	3.007	-3.0225	0.473
172.039	0.474	3.009	-3.0244	0.474
172.146	0.475	3.011	-3.0265	0.475
172.26	0.475	3.012	-3.0274	0.475
172.37	0.476	3.014	-3.0299	0.476
172.478	0.477	3.016	-3.0318	0.477
172.583	0.478	3.018	-3.0338	0.478
172.694	0.479	3.019	-3.0348	0.479
172.806	0.48	3.021	-3.0368	0.48
172.916	0.481	3.023	-3.0391	0.481
173.021	0.481	3.025	-3.0411	0.481
173.134	0.482	3.026	-3.0421	0.482
173.242	0.483	3.029	-3.0442	0.483
173.348	0.484	3.031	-3.0465	0.484
173.457	0.485	3.033	-3.0485	0.485
173.569	0.485	3.034	-3.0495	0.485
173.68	0.486	3.036	-3.0515	0.486
173.786	0.487	3.038	-3.0535	0.487
173.894	0.488	3.04	-3.0558	0.488
174.008	0.488	3.041	-3.0568	0.488
174.116	0.489	3.043	-3.0588	0.489
174.224	0.49	3.045	-3.0608	0.49
174.333	0.491	3.047	-3.0631	0.491
174.445	0.491	3.048	-3.0641	0.491
174.555	0.492	3.05	-3.0661	0.492
174.663	0.493	3.052	-3.0681	0.493
174.768	0.494	3.054	-3.0701	0.494
174.879	0.494	3.056	-3.0715	0.494
174.992	0.495	3.058	-3.0735	0.495
175.095	0.496	3.06	-3.0754	0.496
175.206	0.497	3.062	-3.0774	0.497
175.317	0.498	3.063	-3.0784	0.498
175.425	0.499	3.065	-3.0808	0.499
175.532	0.5	3.067	-3.0828	0.5
175.643	0.501	3.069	-3.0848	0.501
175.755	0.501	3.07	-3.0857	0.501
175.859	0.503	3.072	-3.0881	0.503
175.973	0.504	3.074	-3.0901	0.504
176.078	0.504	3.076	-3.0921	0.504
176.192	0.505	3.077	-3.0931	0.505
176.3	0.506	3.079	-3.0951	0.506
176.408	0.507	3.082	-3.0974	0.507
176.517	0.508	3.084	-3.0994	0.508
176.624	0.509	3.085	-3.1004	0.509
176.733	0.51	3.087	-3.1024	0.51
176.845	0.511	3.089	-3.1044	0.511
176.951	0.512	3.091	-3.1068	0.512
177.065	0.512	3.092	-3.1077	0.512
177.175	0.513	3.094	-3.1098	0.513
177.285	0.515	3.096	-3.1118	0.515
177.388	0.516	3.098	-3.1141	0.516
177.5	0.516	3.099	-3.1151	0.516
177.609	0.517	3.101	-3.117	0.517
177.722	0.518	3.103	-3.119	0.518
177.828	0.519	3.106	-3.1214	0.519
177.939	0.52	3.107	-3.1224	0.52
178.047	0.521	3.109	-3.1244	0.521
178.155	0.522	3.111	-3.1264	0.522
178.263	0.523	3.113	-3.1284	0.523
178.377	0.523	3.114	-3.1294	0.523
178.48	0.524	3.116	-3.1317	0.524
178.594	0.525	3.118	-3.1337	0.525
178.7	0.526	3.12	-3.1357	0.526
178.814	0.527	3.121	-3.1367	0.527
178.917	0.528	3.123	-3.1391	0.528
179.028	0.529	3.125	-3.141	0.529
179.137	0.531	3.127	-3.1431	0.531
179.249	0.531	3.128	-3.144	0.531
179.359	0.533	3.13	-3.146	0.533
179.469	0.534	3.133	-3.1484	0.534
179.574	0.535	3.135	-3.1504	0.535
179.685	0.536	3.136	-3.1514	0.536
179.793	0.537	3.138	-3.1534	0.537
179.9	0.539	3.14	-3.1557	0.539
180.012	0.54	3.142	-3.1577	0.54
180.121	0.54	3.143	-3.1587	0.54
180.23	0.541	3.145	-3.1607	0.541
180.336	0.542	3.147	-3.1631	0.542
180.446	0.543	3.149	-3.1651	0.543
180.56	0.544	3.15	-3.1661	0.544
180.668	0.545	3.152	-3.168	0.545
180.776	0.546	3.154	-3.1701	0.546
180.883	0.547	3.156	-3.1721	0.547
180.997	0.547	3.158	-3.1733	0.547
181.107	0.548	3.16	-3.1753	0.548
181.212	0.549	3.162	-3.1773	0.549
181.321	0.551	3.164	-3.1793	0.551
181.432	0.551	3.165	-3.1807	0.551
181.543	0.552	3.167	-3.1827	0.552
181.653	0.553	3.169	-3.1847	0.553
181.758	0.555	3.171	-3.1866	0.555
181.869	0.555	3.172	-3.1877	0.555
181.978	0.556	3.174	-3.19	0.556
182.084	0.557	3.176	-3.1919	0.557
182.194	0.558	3.178	-3.194	0.558
182.306	0.558	3.179	-3.195	0.558
182.414	0.559	3.181	-3.197	0.559
182.52	0.56	3.184	-3.1993	0.56
182.629	0.56	3.186	-3.2013	0.56
182.739	0.561	3.187	-3.2023	0.561
182.848	0.562	3.189	-3.2043	0.562
182.959	0.563	3.191	-3.2066	0.563
183.068	0.564	3.193	-3.2086	0.564
183.175	0.565	3.194	-3.2096	0.565
183.289	0.566	3.196	-3.2116	0.566
183.397	0.567	3.198	-3.2136	0.567
183.503	0.568	3.2	-3.216	0.568
183.614	0.569	3.201	-3.217	0.569
183.727	0.57	3.203	-3.219	0.57
183.837	0.572	3.205	-3.2211	0.572
183.942	0.573	3.208	-3.2233	0.573
184.053	0.573	3.209	-3.2244	0.573
184.161	0.574	3.211	-3.2263	0.574
184.267	0.575	3.213	-3.2283	0.575
184.378	0.577	3.215	-3.2303	0.577
184.49	0.577	3.216	-3.2316	0.577
184.598	0.578	3.218	-3.2337	0.578
184.704	0.578	3.22	-3.2356	0.578
184.815	0.579	3.222	-3.2376	0.579
184.929	0.58	3.223	-3.2387	0.58
185.035	0.58	3.225	-3.241	0.58
185.143	0.581	3.227	-3.243	0.581
185.25	0.582	3.229	-3.245	0.582
185.364	0.582	3.23	-3.246	0.582
185.474	0.583	3.232	-3.248	0.583
185.578	0.584	3.235	-3.2502	0.584
185.687	0.585	3.237	-3.2523	0.585
185.798	0.585	3.238	-3.2532	0.585
185.911	0.586	3.24	-3.2552	0.586
186.015	0.587	3.242	-3.2575	0.587
186.126	0.587	3.244	-3.2596	0.587
186.237	0.588	3.245	-3.2606	0.588
186.345	0.588	3.247	-3.2626	0.588
186.452	0.589	3.249	-3.2646	0.589
186.56	0.59	3.251	-3.2669	0.59
186.673	0.59	3.252	-3.2679	0.59
186.784	0.59	3.254	-3.2698	0.59
186.892	0.591	3.256	-3.2719	0.591
186.997	0.592	3.258	-3.2742	0.592
187.107	0.592	3.26	-3.2753	0.592
187.218	0.592	3.262	-3.2773	0.592
187.327	0.593	3.263	-3.2792	0.593
187.436	0.593	3.266	-3.2813	0.593
187.543	0.594	3.267	-3.2825	0.594
187.657	0.594	3.269	-3.2845	0.594
187.765	0.594	3.271	-3.2866	0.594
187.873	0.595	3.273	-3.2886	0.595
187.981	0.595	3.274	-3.2895	0.595
188.094	0.595	3.276	-3.2919	0.595
188.204	0.596	3.278	-3.2939	0.596
188.31	0.596	3.28	-3.2959	0.596
188.421	0.596	3.281	-3.2969	0.596
188.529	0.596	3.283	-3.2989	0.596
188.643	0.596	3.286	-3.3013	0.596
188.744	0.596	3.288	-3.3033	0.596
188.859	0.596	3.289	-3.3042	0.596
188.967	0.596	3.291	-3.3062	0.596
189.075	0.595	3.293	-3.3085	0.595
189.183	0.595	3.295	-3.3105	0.595
189.29	0.595	3.296	-3.3115	0.595
189.404	0.595	3.298	-3.3135	0.595
189.511	0.594	3.3	-3.3156	0.594
189.62	0.594	3.302	-3.3179	0.594
189.732	0.594	3.303	-3.3189	0.594
189.842	0.594	3.305	-3.3209	0.594
189.95	0.593	3.307	-3.3228	0.593
190.055	0.593	3.309	-3.3251	0.593
190.166	0.592	3.311	-3.3262	0.592
190.279	0.591	3.312	-3.3281	0.591
190.383	0.59	3.315	-3.3303	0.59
190.491	0.589	3.317	-3.3322	0.589
190.606	0.589	3.318	-3.3336	0.589
190.716	0.588	3.32	-3.3355	0.588
190.826	0.587	3.322	-3.3375	0.587
190.931	0.586	3.324	-3.3396	0.586
191.042	0.586	3.325	-3.3405	0.586
191.15	0.585	3.327	-3.3428	0.585
191.261	0.585	3.329	-3.3448	0.585
191.366	0.586	3.331	-3.3468	0.586
191.48	0.586	3.332	-3.3478	0.586
191.588	0.586	3.334	-3.3502	0.586
191.698	0.587	3.336	-3.3522	0.587
191.804	0.588	3.338	-3.3542	0.588
191.918	0.588	3.339	-3.3552	0.588
192.021	0.589	3.341	-3.3572	0.589
192.135	0.59	3.344	-3.3595	0.59
192.24	0.591	3.346	-3.3614	0.591
192.351	0.592	3.347	-3.3624	0.592
192.464	0.593	3.349	-3.3644	0.593
192.568	0.594	3.351	-3.3668	0.594
192.676	0.595	3.353	-3.3688	0.595
192.79	0.596	3.354	-3.3698	0.596
192.898	0.597	3.356	-3.3718	0.597
193.004	0.598	3.358	-3.3738	0.598
193.113	0.598	3.36	-3.3761	0.598
193.225	0.599	3.361	-3.3772	0.599
193.336	0.6	3.363	-3.3791	0.6
193.443	0.6	3.365	-3.3812	0.6
193.551	0.601	3.368	-3.3834	0.601
193.665	0.602	3.369	-3.3845	0.602
193.771	0.602	3.371	-3.3864	0.602
193.882	0.603	3.373	-3.3885	0.603
193.988	0.604	3.375	-3.3905	0.604
194.101	0.604	3.376	-3.3915	0.604
194.211	0.605	3.378	-3.3939	0.605
194.319	0.605	3.38	-3.3959	0.605
194.424	0.606	3.382	-3.3979	0.606
194.535	0.606	3.383	-3.3988	0.606
194.648	0.607	3.385	-3.4011	0.607
194.756	0.607	3.387	-3.4031	0.607
194.861	0.608	3.389	-3.4051	0.608
194.972	0.608	3.39	-3.4061	0.608
195.079	0.608	3.392	-3.4081	0.608
195.188	0.609	3.395	-3.4105	0.609
195.299	0.609	3.397	-3.4125	0.609
195.409	0.609	3.398	-3.4135	0.609
195.52	0.609	3.4	-3.4155	0.609
195.627	0.609	3.402	-3.4178	0.609
195.736	0.608	3.404	-3.4197	0.608
195.843	0.608	3.405	-3.4207	0.608
195.957	0.608	3.407	-3.4228	0.608
196.065	0.607	3.409	-3.4247	0.607
196.173	0.606	3.411	-3.4271	0.606
196.28	0.605	3.412	-3.4281	0.605
196.389	0.604	3.414	-3.4301	0.604
196.503	0.602	3.416	-3.4321	0.602
196.608	0.599	3.419	-3.4344	0.599
196.719	0.598	3.42	-3.4354	0.598
196.826	0.594	3.422	-3.4374	0.594
196.94	0.591	3.424	-3.4394	0.591
197.044	0.586	3.426	-3.4414	0.586
197.156	0.583	3.427	-3.4423	0.583
197.265	0.577	3.429	-3.4447	0.577
197.378	0.571	3.431	-3.4467	0.571
197.484	0.566	3.433	-3.4488	0.566
197.593	0.563	3.434	-3.4497	0.563
197.704	0.558	3.436	-3.4521	0.558
197.814	0.554	3.438	-3.4541	0.554
197.919	0.551	3.44	-3.4561	0.551
198.031	0.548	3.441	-3.4571	0.548
198.139	0.546	3.443	-3.4591	0.546
198.245	0.543	3.446	-3.4614	0.543
198.356	0.541	3.448	-3.4634	0.541
198.469	0.54	3.449	-3.4643	0.54
198.575	0.537	3.451	-3.4664	0.537
198.686	0.536	3.453	-3.4688	0.536
198.791	0.534	3.455	-3.4707	0.534
198.902	0.533	3.456	-3.4718	0.533
199.015	0.531	3.458	-3.4737	0.531
199.123	0.529	3.46	-3.476	0.529
199.228	0.528	3.462	-3.478	0.528
199.339	0.527	3.463	-3.4791	0.527
199.452	0.525	3.465	-3.481	0.525
199.562	0.523	3.467	-3.483	0.523
199.667	0.521	3.47	-3.4854	0.521
199.774	0.52	3.471	-3.4864	0.52
199.886	0.519	3.473	-3.4884	0.519
199.992	0.517	3.475	-3.4904	0.517
200.102	0.515	3.477	-3.4924	0.515
200.214	0.515	3.478	-3.4937	0.515
200.325	0.513	3.48	-3.4957	0.513
200.433	0.512	3.482	-3.4976	0.512
200.538	0.51	3.484	-3.4997	0.51
200.648	0.509	3.485	-3.5007	0.509
200.757	0.508	3.487	-3.503	0.508
200.868	0.506	3.489	-3.505	0.506
200.977	0.505	3.491	-3.507	0.505
201.084	0.504	3.492	-3.508	0.504
201.199	0.502	3.495	-3.5104	0.502
201.307	0.501	3.497	-3.5123	0.501
201.412	0.5	3.499	-3.5143	0.5
201.523	0.499	3.5	-3.5153	0.499
201.635	0.498	3.502	-3.5173	0.498
201.745	0.497	3.504	-3.5198	0.497
201.849	0.496	3.506	-3.5217	0.496
201.96	0.495	3.507	-3.5226	0.495
202.072	0.494	3.509	-3.5247	0.494
202.177	0.493	3.511	-3.5267	0.493
202.285	0.492	3.513	-3.529	0.492
202.4	0.492	3.514	-3.53	0.492
202.507	0.491	3.516	-3.5321	0.491
202.615	0.491	3.518	-3.534	0.491
202.723	0.49	3.521	-3.5363	0.49
202.837	0.49	3.522	-3.5373	0.49
202.945	0.489	3.524	-3.5393	0.489
203.053	0.489	3.526	-3.5413	0.489
203.159	0.488	3.528	-3.5433	0.488
203.273	0.488	3.529	-3.5447	0.488
203.383	0.488	3.531	-3.5467	0.488
203.487	0.488	3.533	-3.5487	0.488
203.596	0.487	3.535	-3.5506	0.487
203.707	0.487	3.536	-3.5517	0.487
203.82	0.487	3.538	-3.554	0.487
203.929	0.487	3.54	-3.5559	0.487
204.034	0.487	3.542	-3.558	0.487
204.145	0.487	3.543	-3.5589	0.487
204.256	0.487	3.546	-3.5613	0.487
204.366	0.487	3.548	-3.5633	0.487
204.471	0.487	3.55	-3.5653	0.487
204.582	0.487	3.551	-3.5663	0.487
204.691	0.487	3.553	-3.5683	0.487
204.799	0.487	3.555	-3.5705	0.487
204.906	0.487	3.557	-3.5726	0.487
205.02	0.487	3.558	-3.5736	0.487
205.128	0.487	3.56	-3.5756	0.487
205.237	0.487	3.562	-3.5779	0.487
205.343	0.487	3.564	-3.5799	0.487
205.457	0.487	3.565	-3.5809	0.487
205.561	0.487	3.567	-3.5829	0.487
205.675	0.488	3.569	-3.5849	0.488
205.78	0.488	3.572	-3.5873	0.488
205.892	0.488	3.573	-3.5883	0.488
205.998	0.488	3.575	-3.5902	0.488
206.108	0.488	3.577	-3.5922	0.488
206.216	0.488	3.579	-3.5942	0.488
206.33	0.488	3.58	-3.5956	0.488
206.438	0.488	3.582	-3.5976	0.488
206.549	0.489	3.584	-3.5996	0.489
206.654	0.489	3.586	-3.6016	0.489
206.766	0.489	3.587	-3.6027	0.489
206.872	0.49	3.589	-3.605	0.49
206.983	0.49	3.591	-3.607	0.49
207.091	0.49	3.593	-3.609	0.49
207.205	0.491	3.594	-3.6099	0.491
207.311	0.491	3.597	-3.6122	0.491
207.422	0.491	3.599	-3.6142	0.491
207.528	0.492	3.601	-3.6162	0.492
207.638	0.492	3.602	-3.6173	0.492
207.751	0.492	3.604	-3.6192	0.492
207.859	0.493	3.606	-3.6216	0.493
207.964	0.493	3.608	-3.6236	0.493
208.076	0.493	3.609	-3.6246	0.493
208.189	0.494	3.611	-3.6265	0.494
208.293	0.494	3.613	-3.6289	0.494
208.401	0.495	3.615	-3.6309	0.495
208.515	0.495	3.616	-3.6319	0.495
208.625	0.495	3.618	-3.6338	0.495
208.735	0.496	3.62	-3.6359	0.496
208.84	0.497	3.622	-3.6382	0.497
208.95	0.497	3.623	-3.6392	0.497
209.061	0.498	3.625	-3.6412	0.498
209.168	0.499	3.628	-3.6433	0.499
209.275	0.499	3.629	-3.6452	0.499
209.389	0.5	3.631	-3.6465	0.5
209.497	0.501	3.633	-3.6485	0.501
209.607	0.501	3.635	-3.6505	0.501
209.713	0.502	3.637	-3.6525	0.502
209.827	0.503	3.638	-3.6539	0.503
209.935	0.503	3.64	-3.6559	0.503
210.043	0.504	3.642	-3.6579	0.504
210.148	0.505	3.644	-3.6599	0.505
210.262	0.505	3.645	-3.6609	0.505
210.372	0.506	3.648	-3.6632	0.506
210.482	0.506	3.649	-3.6652	0.506
210.585	0.507	3.651	-3.6672	0.507
210.698	0.507	3.653	-3.6682	0.507
210.806	0.508	3.655	-3.6702	0.508
210.919	0.509	3.657	-3.6725	0.509
211.024	0.509	3.659	-3.6745	0.509
211.136	0.51	3.66	-3.6755	0.51
211.244	0.51	3.662	-3.6775	0.51
211.352	0.511	3.664	-3.6798	0.511
211.46	0.511	3.666	-3.6819	0.511
211.574	0.512	3.667	-3.6829	0.512
211.68	0.512	3.669	-3.6849	0.512
211.791	0.512	3.671	-3.6871	0.512
211.897	0.513	3.674	-3.6892	0.513
212.01	0.513	3.674	-3.6901	0.513
212.12	0.513	3.676	-3.6921	0.513
212.226	0.513	3.679	-3.6942	0.513
212.333	0.514	3.681	-3.6965	0.514
212.444	0.514	3.682	-3.6975	0.514
212.557	0.514	3.684	-3.6995	0.514
212.665	0.515	3.686	-3.7015	0.515
212.77	0.515	3.688	-3.7035	0.515
212.881	0.516	3.689	-3.7048	0.516
212.99	0.516	3.691	-3.7068	0.516
213.103	0.517	3.693	-3.7088	0.517
213.209	0.517	3.695	-3.7108	0.517
213.318	0.518	3.696	-3.7119	0.518
213.428	0.518	3.698	-3.7141	0.518
213.536	0.519	3.7	-3.7161	0.519
213.645	0.52	3.702	-3.7182	0.52
213.757	0.52	3.703	-3.7191	0.52
213.865	0.521	3.706	-3.7214	0.521
213.97	0.522	3.708	-3.7235	0.522
214.079	0.523	3.71	-3.7254	0.523
214.19	0.523	3.711	-3.7265	0.523
214.303	0.524	3.713	-3.7285	0.524
214.409	0.525	3.715	-3.7308	0.525
214.518	0.525	3.717	-3.7328	0.525
214.629	0.526	3.718	-3.7338	0.526
214.739	0.526	3.72	-3.7358	0.526
214.849	0.527	3.722	-3.7378	0.527
214.954	0.528	3.724	-3.7401	0.528
215.064	0.529	3.725	-3.7411	0.529
215.176	0.53	3.727	-3.7431	0.53
[truncated: 1,170 more rows]
