# Supplementary material for: Research on the Mechanical Properties of EPS Lightweight Soil Mixed with Fly Ash
Source: Polymers (Basel). 2024 Dec 18;16(24):3517. doi: 10.3390/polym16243517 (PMC11678610; doi:10.3390/polym16243517)
Supplement: Supplementary file 1 [file polymers-16-03517-s001.zip › polymers-3283519-supplementary-final/raw data/EPS1%, curing agent content 20%,replace proportion 0%.xls]

## Sheet: Sheet1
试件批号	1
钢号	1
试验日期	2023/12/16
试验人	XDD
试件形状
尺寸(mm)	39.1
So(mm^2)	1200.73
标距倍率
Lo(mm)	80
引伸计标距	50
Lu(mm)
A(%)	/
断面尺寸
Su(mm^2)
Z(%)	/
Fm(kN)	1.26
Rm(MPa)	1
FeH(kN)	2.35
ReH(MPa)	2
FeL(kN)	1.26
ReL(MPa)	1
Fp(kN)	1.91
Rp(MPa)	1
Ft(kN)	0.03
Rt(MPa)
E(GPa)	0.06
屈强比	1.00
强屈比	1.00
At(%)	/
Agt(%)	6.5
时间(秒)	力(kN)	变形(mm)	位移(mm)	扩展
0	0	0	-0.0013	0
0.12	0	0	-0.0021	0
0.23	0	0	-0.0025	0
0.342	0	0	-0.0037	0
0.452	0	0	-0.0051	0
0.557	0	0	-0.0073	0
0.669	0	0	-0.0083	0
0.777	0	0	-0.0107	0
0.883	0	0	-0.0133	0
0.995	0	0	-0.0168	0
1.107	0	0	-0.0184	0
1.215	0	0	-0.0219	0
1.323	0	0	-0.0259	0
1.429	0	0	-0.03	0
1.54	0	0	-0.033	0
1.653	0	0	-0.0376	0
1.761	0	0	-0.0427	0
1.866	0	0	-0.0478	0
1.978	0	0	-0.0505	0
2.089	0	0	-0.0568	0
2.194	0	0	-0.0619	0
2.305	0	0	-0.0671	0
2.416	0	0	-0.0698	0
2.524	0	0	-0.0747	0
2.63	0	0	-0.0806	0
2.741	0.001	0	-0.0854	0.001
2.853	0.001	0.002	-0.0879	0.001
2.961	0.001	0.007	-0.0926	0.001
3.07	0.001	0.013	-0.0981	0.001
3.178	0.001	0.017	-0.1027	0.001
3.292	0.001	0.02	-0.105	0.001
3.395	0.001	0.024	-0.1095	0.001
3.506	0.001	0.029	-0.1139	0.001
3.615	0.001	0.034	-0.1191	0.001
3.722	0.001	0.036	-0.1215	0.001
3.838	0.001	0.04	-0.1258	0.001
3.943	0.001	0.045	-0.1301	0.001
4.05	0.001	0.049	-0.1343	0.001
4.161	0.001	0.052	-0.137	0.001
4.274	0.001	0.056	-0.1412	0.001
4.384	0.001	0.06	-0.1453	0.001
4.489	0.001	0.064	-0.1494	0.001
4.6	0.001	0.066	-0.1519	0.001
4.708	0.001	0.07	-0.1559	0.001
4.814	0.001	0.074	-0.1597	0.001
4.925	0.001	0.078	-0.1636	0.001
5.037	0.001	0.08	-0.1655	0.001
5.145	0.001	0.085	-0.17	0.001
5.255	0.002	0.088	-0.1737	0.002
5.36	0.002	0.092	-0.1775	0.002
5.47	0.002	0.094	-0.1791	0.002
5.579	0.002	0.098	-0.1836	0.002
5.69	0.002	0.102	-0.1871	0.002
5.799	0.002	0.105	-0.1907	0.002
5.906	0.002	0.107	-0.1925	0.002
6.015	0.002	0.11	-0.1959	0.002
6.127	0.002	0.114	-0.1999	0.002
6.236	0.002	0.118	-0.2035	0.002
6.345	0.002	0.12	-0.2052	0.002
6.458	0.002	0.123	-0.2085	0.002
6.561	0.002	0.126	-0.2117	0.002
6.672	0.002	0.13	-0.2156	0.002
6.783	0.002	0.132	-0.2173	0.002
6.894	0.002	0.135	-0.2205	0.002
7.004	0.002	0.138	-0.2238	0.002
7.108	0.002	0.142	-0.2275	0.002
7.22	0.002	0.144	-0.2291	0.002
7.331	0.002	0.147	-0.2324	0.002
7.439	0.002	0.15	-0.2354	0.002
7.545	0.002	0.153	-0.2385	0.002
7.654	0.002	0.155	-0.2404	0.002
7.765	0.002	0.158	-0.2437	0.002
7.876	0.003	0.161	-0.2468	0.003
7.982	0.003	0.164	-0.2497	0.003
8.096	0.003	0.166	-0.2511	0.003
8.204	0.003	0.169	-0.2546	0.003
8.313	0.003	0.172	-0.2576	0.003
8.418	0.003	0.175	-0.2605	0.003
8.529	0.003	0.177	-0.2619	0.003
8.642	0.003	0.179	-0.2648	0.003
8.745	0.003	0.183	-0.2681	0.003
8.856	0.003	0.186	-0.271	0.003
8.967	0.003	0.187	-0.2725	0.003
9.076	0.003	0.19	-0.2752	0.003
9.188	0.003	0.193	-0.2785	0.003
9.291	0.003	0.196	-0.2813	0.003
9.406	0.003	0.197	-0.2826	0.003
9.514	0.003	0.2	-0.2855	0.003
9.622	0.003	0.203	-0.2882	0.003
9.73	0.003	0.206	-0.2914	0.003
9.837	0.003	0.207	-0.2926	0.003
9.951	0.003	0.21	-0.2954	0.003
10.059	0.004	0.213	-0.2981	0.004
10.165	0.004	0.215	-0.3007	0.004
10.279	0.004	0.217	-0.3024	0.004
10.383	0.004	0.22	-0.3051	0.004
10.497	0.004	0.222	-0.3076	0.004
10.602	0.004	0.225	-0.3102	0.004
10.713	0.004	0.226	-0.3115	0.004
10.826	0.004	0.229	-0.3146	0.004
10.929	0.004	0.232	-0.3171	0.004
11.04	0.004	0.234	-0.3197	0.004
11.148	0.004	0.235	-0.3209	0.004
11.26	0.004	0.238	-0.3239	0.004
11.371	0.004	0.241	-0.3263	0.004
11.476	0.005	0.243	-0.3289	0.005
11.588	0.005	0.245	-0.33	0.005
11.696	0.005	0.247	-0.3326	0.005
11.807	0.005	0.25	-0.3355	0.005
11.912	0.005	0.252	-0.3379	0.005
12.026	0.005	0.254	-0.3391	0.005
12.134	0.005	0.256	-0.3416	0.005
12.242	0.005	0.259	-0.3445	0.005
12.351	0.006	0.261	-0.3469	0.006
12.458	0.006	0.263	-0.348	0.006
12.567	0.006	0.265	-0.3505	0.006
12.681	0.006	0.268	-0.3533	0.006
12.786	0.006	0.27	-0.3556	0.006
12.897	0.006	0.271	-0.3568	0.006
13.01	0.006	0.274	-0.3592	0.006
13.113	0.006	0.276	-0.3616	0.006
13.223	0.006	0.279	-0.3643	0.006
13.334	0.006	0.28	-0.3655	0.006
13.444	0.006	0.282	-0.3679	0.006
13.55	0.006	0.285	-0.3702	0.006
13.661	0.006	0.287	-0.3728	0.006
13.773	0.006	0.289	-0.374	0.006
13.881	0.006	0.291	-0.3762	0.006
13.989	0.006	0.293	-0.3786	0.006
14.097	0.006	0.295	-0.3809	0.006
14.21	0.006	0.297	-0.3821	0.006
14.318	0.006	0.299	-0.3847	0.006
14.426	0.006	0.302	-0.387	0.006
14.535	0.006	0.304	-0.3892	0.006
14.642	0.006	0.305	-0.3903	0.006
14.751	0.007	0.308	-0.393	0.007
14.865	0.007	0.31	-0.3954	0.007
14.97	0.007	0.312	-0.3975	0.007
15.081	0.007	0.313	-0.3987	0.007
15.188	0.007	0.315	-0.4009	0.007
15.302	0.007	0.318	-0.4034	0.007
15.407	0.007	0.32	-0.4058	0.007
15.518	0.007	0.321	-0.4068	0.007
15.627	0.007	0.324	-0.409	0.007
15.74	0.007	0.326	-0.4117	0.007
15.845	0.007	0.328	-0.4138	0.007
15.957	0.007	0.329	-0.4149	0.007
16.065	0.007	0.332	-0.4171	0.007
16.173	0.007	0.334	-0.4194	0.007
16.282	0.007	0.336	-0.4219	0.007
16.389	0.007	0.338	-0.423	0.007
16.503	0.007	0.34	-0.4252	0.007
16.611	0.007	0.342	-0.4274	0.007
16.717	0.007	0.344	-0.4295	0.007
16.831	0.008	0.345	-0.4309	0.008
16.941	0.008	0.348	-0.4331	0.008
17.049	0.008	0.35	-0.4353	0.008
17.154	0.008	0.352	-0.4374	0.008
17.265	0.008	0.353	-0.4384	0.008
17.378	0.008	0.356	-0.441	0.008
17.486	0.008	0.358	-0.4432	0.008
17.591	0.008	0.36	-0.4453	0.008
17.703	0.008	0.361	-0.4463	0.008
17.812	0.008	0.363	-0.4489	0.008
17.925	0.008	0.366	-0.451	0.008
18.031	0.008	0.368	-0.4532	0.008
18.14	0.008	0.369	-0.4542	0.008
18.246	0.009	0.371	-0.4563	0.009
18.355	0.009	0.373	-0.4589	0.009
18.467	0.009	0.376	-0.4611	0.009
18.574	0.009	0.377	-0.462	0.009
18.683	0.009	0.379	-0.4642	0.009
18.797	0.009	0.381	-0.4666	0.009
18.903	0.009	0.383	-0.4688	0.009
19.017	0.009	0.384	-0.4698	0.009
19.12	0.009	0.387	-0.4719	0.009
19.231	0.009	0.389	-0.4739	0.009
19.338	0.009	0.391	-0.4765	0.009
19.45	0.009	0.392	-0.4775	0.009
19.563	0.009	0.394	-0.4795	0.009
19.666	0.009	0.396	-0.4817	0.009
19.777	0.009	0.399	-0.484	0.009
19.888	0.009	0.4	-0.4851	0.009
19.996	0.009	0.402	-0.4872	0.009
20.109	0.009	0.404	-0.4893	0.009
20.213	0.009	0.406	-0.4914	0.009
20.324	0.009	0.407	-0.4925	0.009
20.435	0.009	0.409	-0.4948	0.009
20.542	0.009	0.412	-0.497	0.009
20.65	0.009	0.414	-0.499	0.009
20.764	0.009	0.415	-0.5001	0.009
20.867	0.009	0.417	-0.5025	0.009
20.981	0.009	0.419	-0.5046	0.009
21.087	0.01	0.421	-0.5066	0.01
21.201	0.01	0.422	-0.5077	0.01
21.309	0.01	0.425	-0.5101	0.01
21.417	0.01	0.427	-0.5122	0.01
21.522	0.01	0.429	-0.5143	0.01
21.636	0.01	0.43	-0.5153	0.01
21.746	0.01	0.432	-0.5173	0.01
21.856	0.01	0.434	-0.5198	0.01
21.961	0.01	0.436	-0.5218	0.01
22.072	0.01	0.437	-0.5229	0.01
22.18	0.01	0.439	-0.5249	0.01
22.286	0.011	0.441	-0.5269	0.011
22.399	0.011	0.444	-0.5293	0.011
22.508	0.011	0.445	-0.5304	0.011
22.619	0.011	0.447	-0.5324	0.011
22.727	0.011	0.449	-0.5344	0.011
22.832	0.012	0.451	-0.5365	0.012
22.942	0.012	0.452	-0.5379	0.012
23.051	0.012	0.454	-0.5399	0.012
23.162	0.012	0.457	-0.5419	0.012
23.269	0.012	0.459	-0.544	0.012
23.384	0.012	0.46	-0.5454	0.012
23.489	0.013	0.462	-0.5474	0.013
23.6	0.013	0.464	-0.5495	0.013
23.706	0.013	0.466	-0.5515	0.013
23.817	0.013	0.467	-0.5525	0.013
23.93	0.013	0.469	-0.5549	0.013
24.04	0.014	0.472	-0.557	0.014
24.145	0.014	0.473	-0.5589	0.014
24.256	0.014	0.475	-0.56	0.014
24.364	0.014	0.477	-0.5621	0.014
24.47	0.014	0.479	-0.5645	0.014
24.58	0.015	0.481	-0.5664	0.015
24.692	0.015	0.482	-0.5675	0.015
24.803	0.015	0.484	-0.5695	0.015
24.911	0.015	0.486	-0.5719	0.015
25.016	0.015	0.488	-0.5739	0.015
25.126	0.016	0.489	-0.5749	0.016
25.235	0.016	0.491	-0.5769	0.016
25.344	0.016	0.494	-0.579	0.016
25.453	0.016	0.496	-0.5814	0.016
25.562	0.016	0.497	-0.5824	0.016
25.671	0.017	0.499	-0.5843	0.017
25.785	0.017	0.501	-0.5865	0.017
25.924	0.017	0.503	-0.5888	0.017
26.03	0.017	0.505	-0.5908	0.017
26.141	0.018	0.507	-0.5928	0.018
26.253	0.018	0.508	-0.5938	0.018
26.358	0.018	0.511	-0.5962	0.018
26.467	0.018	0.513	-0.5982	0.018
26.576	0.018	0.515	-0.6002	0.018
26.685	0.018	0.516	-0.6012	0.018
26.799	0.018	0.518	-0.6032	0.018
26.907	0.018	0.52	-0.6056	0.018
27.015	0.018	0.522	-0.6076	0.018
27.122	0.019	0.523	-0.6087	0.019
27.236	0.019	0.525	-0.6106	0.019
27.345	0.019	0.527	-0.6128	0.019
27.45	0.019	0.53	-0.6151	0.019
27.564	0.019	0.531	-0.616	0.019
27.673	0.019	0.533	-0.6181	0.019
27.781	0.019	0.535	-0.62	0.019
27.889	0.019	0.537	-0.6225	0.019
28	0.019	0.538	-0.6235	0.019
28.11	0.02	0.54	-0.6255	0.02
28.22	0.02	0.542	-0.6275	0.02
28.323	0.02	0.544	-0.6295	0.02
28.435	0.02	0.545	-0.6306	0.02
28.547	0.02	0.547	-0.6329	0.02
28.651	0.02	0.549	-0.6348	0.02
28.762	0.021	0.551	-0.6368	0.021
28.874	0.021	0.552	-0.6379	0.021
28.982	0.021	0.555	-0.6403	0.021
29.09	0.021	0.557	-0.6423	0.021
29.198	0.021	0.559	-0.6443	0.021
29.312	0.021	0.56	-0.6453	0.021
29.418	0.022	0.562	-0.6473	0.022
29.529	0.022	0.564	-0.6495	0.022
29.636	0.022	0.566	-0.6516	0.022
29.743	0.022	0.567	-0.6526	0.022
29.852	0.022	0.569	-0.6546	0.022
29.966	0.022	0.572	-0.657	0.022
30.071	0.023	0.574	-0.659	0.023
30.182	0.023	0.575	-0.66	0.023
30.295	0.023	0.577	-0.662	0.023
30.403	0.023	0.579	-0.6641	0.023
30.507	0.023	0.581	-0.6664	0.023
30.619	0.023	0.582	-0.6674	0.023
30.728	0.023	0.584	-0.6694	0.023
30.841	0.023	0.586	-0.6714	0.023
30.946	0.023	0.588	-0.6738	0.023
31.058	0.023	0.589	-0.6747	0.023
31.166	0.023	0.591	-0.6768	0.023
31.274	0.023	0.593	-0.6788	0.023
31.383	0.023	0.595	-0.6808	0.023
31.495	0.023	0.597	-0.6821	0.023
31.599	0.023	0.599	-0.6841	0.023
31.713	0.023	0.601	-0.6862	0.023
31.819	0.023	0.603	-0.6881	0.023
31.933	0.023	0.604	-0.6891	0.023
32.036	0.023	0.606	-0.6915	0.023
32.15	0.023	0.608	-0.6935	0.023
32.255	0.023	0.61	-0.6956	0.023
32.366	0.023	0.611	-0.6965	0.023
32.478	0.023	0.613	-0.6985	0.023
32.588	0.024	0.615	-0.7008	0.024
32.693	0.024	0.617	-0.7028	0.024
32.804	0.024	0.618	-0.7037	0.024
32.912	0.024	0.62	-0.7058	0.024
33.025	0.024	0.623	-0.7082	0.024
33.13	0.024	0.625	-0.7102	0.024
33.242	0.024	0.626	-0.7112	0.024
33.35	0.024	0.628	-0.7132	0.024
33.456	0.024	0.63	-0.7152	0.024
33.567	0.024	0.632	-0.7175	0.024
33.679	0.025	0.633	-0.7185	0.025
33.787	0.025	0.635	-0.7205	0.025
33.895	0.025	0.637	-0.7225	0.025
34.001	0.025	0.639	-0.7249	0.025
34.112	0.025	0.64	-0.7259	0.025
34.225	0.026	0.642	-0.7279	0.026
34.333	0.026	0.644	-0.7298	0.026
34.438	0.026	0.647	-0.732	0.026
34.552	0.027	0.648	-0.7332	0.027
34.662	0.027	0.65	-0.7352	0.027
34.772	0.027	0.652	-0.7372	0.027
34.877	0.027	0.654	-0.7392	0.027
34.988	0.028	0.655	-0.7403	0.028
35.096	0.028	0.657	-0.7425	0.028
35.21	0.028	0.659	-0.7446	0.028
35.316	0.028	0.661	-0.7466	0.028
35.422	0.028	0.662	-0.7476	0.028
35.534	0.029	0.665	-0.75	0.029
35.64	0.029	0.666	-0.7519	0.029
35.752	0.029	0.669	-0.754	0.029
35.859	0.029	0.669	-0.7549	0.029
35.968	0.029	0.672	-0.7572	0.029
36.082	0.03	0.674	-0.7593	0.03
36.188	0.03	0.676	-0.7613	0.03
36.302	0.03	0.677	-0.7622	0.03
36.405	0.03	0.679	-0.7643	0.03
36.517	0.03	0.681	-0.7666	0.03
36.623	0.03	0.683	-0.7686	0.03
36.737	0.031	0.684	-0.7696	0.031
36.847	0.031	0.686	-0.7716	0.031
36.957	0.031	0.688	-0.7737	0.031
37.062	0.032	0.691	-0.776	0.032
37.173	0.032	0.691	-0.7769	0.032
37.281	0.032	0.693	-0.7789	0.032
37.394	0.033	0.695	-0.7809	0.033
37.497	0.033	0.697	-0.7829	0.033
37.609	0.033	0.699	-0.7842	0.033
37.718	0.034	0.701	-0.7864	0.034
37.824	0.034	0.703	-0.7884	0.034
37.935	0.034	0.705	-0.7903	0.034
38.049	0.035	0.706	-0.7913	0.035
38.152	0.035	0.708	-0.7936	0.035
38.263	0.035	0.71	-0.7956	0.035
38.372	0.035	0.712	-0.7977	0.035
38.485	0.036	0.713	-0.7986	0.036
38.593	0.036	0.716	-0.801	0.036
38.698	0.036	0.718	-0.803	0.036
38.807	0.036	0.72	-0.805	0.036
38.918	0.037	0.721	-0.806	0.037
39.031	0.037	0.723	-0.808	0.037
39.141	0.037	0.725	-0.8103	0.037
39.246	0.037	0.727	-0.8121	0.037
39.357	0.038	0.728	-0.8132	0.038
39.465	0.038	0.73	-0.8152	0.038
39.572	0.038	0.732	-0.8176	0.038
39.684	0.039	0.734	-0.8196	0.039
39.793	0.039	0.735	-0.8206	0.039
39.904	0.04	0.737	-0.8226	0.04
40.012	0.04	0.739	-0.8246	0.04
40.117	0.04	0.742	-0.8269	0.04
40.227	0.041	0.743	-0.8279	0.041
40.336	0.041	0.745	-0.8299	0.041
40.447	0.041	0.747	-0.8319	0.041
40.555	0.042	0.749	-0.8343	0.042
40.669	0.042	0.75	-0.8352	0.042
40.777	0.042	0.752	-0.8373	0.042
40.885	0.042	0.754	-0.8392	0.042
40.991	0.042	0.756	-0.8413	0.042
41.102	0.042	0.757	-0.8424	0.042
41.215	0.042	0.759	-0.8447	0.042
41.325	0.042	0.761	-0.8467	0.042
41.43	0.042	0.763	-0.8486	0.042
41.54	0.042	0.764	-0.8496	0.042
41.651	0.042	0.767	-0.852	0.042
41.761	0.042	0.768	-0.8539	0.042
41.866	0.042	0.77	-0.8559	0.042
41.978	0.042	0.772	-0.857	0.042
42.086	0.042	0.773	-0.8589	0.042
42.194	0.042	0.776	-0.8613	0.042
42.302	0.042	0.778	-0.8633	0.042
42.416	0.042	0.779	-0.8643	0.042
42.52	0.042	0.781	-0.8662	0.042
42.631	0.042	0.783	-0.8686	0.042
42.74	0.042	0.785	-0.8705	0.042
42.853	0.042	0.786	-0.8716	0.042
42.956	0.042	0.788	-0.8736	0.042
43.07	0.042	0.79	-0.8759	0.042
43.175	0.042	0.793	-0.878	0.042
43.286	0.042	0.793	-0.8789	0.042
43.399	0.042	0.795	-0.8809	0.042
43.502	0.042	0.798	-0.883	0.042
43.616	0.042	0.8	-0.8853	0.042
43.723	0.042	0.801	-0.8862	0.042
43.833	0.043	0.803	-0.8882	0.043
43.939	0.043	0.805	-0.8902	0.043
44.05	0.043	0.807	-0.8922	0.043
44.162	0.043	0.808	-0.8935	0.043
44.27	0.044	0.81	-0.8955	0.044
44.378	0.044	0.812	-0.8976	0.044
44.486	0.044	0.814	-0.8996	0.044
44.6	0.045	0.815	-0.9006	0.045
44.706	0.045	0.818	-0.9029	0.045
44.815	0.045	0.82	-0.9049	0.045
44.924	0.046	0.821	-0.9069	0.046
45.031	0.046	0.822	-0.9078	0.046
45.14	0.046	0.825	-0.9103	0.046
45.254	0.047	0.827	-0.9123	0.047
45.359	0.047	0.829	-0.9142	0.047
45.47	0.048	0.83	-0.9152	0.048
45.582	0.048	0.832	-0.9172	0.048
45.692	0.048	0.834	-0.9196	0.048
45.795	0.049	0.836	-0.9216	0.049
45.909	0.049	0.837	-0.9226	0.049
46.017	0.049	0.839	-0.9246	0.049
46.123	0.049	0.841	-0.9269	0.049
46.234	0.05	0.843	-0.9288	0.05
46.346	0.05	0.844	-0.9299	0.05
46.454	0.05	0.846	-0.9319	0.05
46.562	0.05	0.848	-0.9338	0.05
46.669	0.051	0.851	-0.9362	0.051
46.783	0.051	0.852	-0.9373	0.051
46.89	0.051	0.854	-0.9393	0.051
47.001	0.052	0.856	-0.9413	0.052
47.107	0.052	0.858	-0.9433	0.052
47.221	0.052	0.859	-0.9445	0.052
47.324	0.053	0.861	-0.9465	0.053
47.438	0.053	0.863	-0.9485	0.053
47.543	0.054	0.865	-0.9506	0.054
47.652	0.054	0.866	-0.9519	0.054
47.761	0.055	0.868	-0.9539	0.055
47.871	0.055	0.871	-0.956	0.055
47.979	0.056	0.872	-0.9579	0.056
48.093	0.056	0.873	-0.9589	0.056
48.201	0.057	0.876	-0.9612	0.057
48.307	0.057	0.878	-0.9632	0.057
48.418	0.058	0.88	-0.9652	0.058
48.53	0.058	0.881	-0.9662	0.058
48.637	0.059	0.883	-0.9682	0.059
48.747	0.059	0.885	-0.9705	0.059
48.855	0.059	0.887	-0.9725	0.059
48.962	0.06	0.888	-0.9736	0.06
49.076	0.06	0.89	-0.9755	0.06
49.184	0.061	0.892	-0.9778	0.061
49.29	0.061	0.894	-0.9798	0.061
49.404	0.062	0.895	-0.9808	0.062
49.514	0.062	0.897	-0.9828	0.062
49.617	0.063	0.899	-0.9848	0.063
49.726	0.063	0.902	-0.9871	0.063
49.84	0.064	0.903	-0.9881	0.064
49.945	0.064	0.905	-0.9902	0.064
50.059	0.065	0.907	-0.9921	0.065
50.164	0.065	0.909	-0.9942	0.065
50.275	0.066	0.91	-0.9955	0.066
50.384	0.066	0.912	-0.9975	0.066
50.497	0.066	0.914	-0.9995	0.066
50.602	0.066	0.916	-1.0015	0.066
50.712	0.067	0.917	-1.0025	0.067
50.823	0.067	0.919	-1.0048	0.067
50.93	0.067	0.921	-1.0069	0.067
51.038	0.067	0.923	-1.0088	0.067
51.152	0.068	0.924	-1.0098	0.068
51.26	0.068	0.927	-1.0121	0.068
51.368	0.068	0.929	-1.0142	0.068
51.474	0.069	0.931	-1.0162	0.069
51.588	0.069	0.932	-1.0172	0.069
51.692	0.07	0.934	-1.0195	0.07
51.806	0.07	0.936	-1.0215	0.07
51.91	0.07	0.938	-1.0235	0.07
52.024	0.07	0.939	-1.0245	0.07
52.134	0.07	0.941	-1.0264	0.07
52.244	0.07	0.943	-1.0288	0.07
52.349	0.071	0.945	-1.0308	0.071
52.46	0.071	0.946	-1.0318	0.071
52.568	0.071	0.948	-1.0338	0.071
52.681	0.071	0.95	-1.0358	0.071
52.786	0.071	0.953	-1.0381	0.071
52.894	0.071	0.954	-1.0391	0.071
53.008	0.072	0.956	-1.0411	0.072
53.116	0.072	0.958	-1.043	0.072
53.224	0.073	0.96	-1.0455	0.073
53.331	0.073	0.961	-1.0464	0.073
53.44	0.073	0.963	-1.0486	0.073
53.554	0.074	0.965	-1.0504	0.074
53.66	0.074	0.967	-1.0525	0.074
53.773	0.074	0.968	-1.0534	0.074
53.883	0.075	0.97	-1.0557	0.075
53.988	0.075	0.972	-1.0578	0.075
54.097	0.076	0.974	-1.0598	0.076
54.208	0.076	0.975	-1.0607	0.076
54.318	0.077	0.978	-1.0631	0.077
54.428	0.077	0.98	-1.0652	0.077
54.533	0.078	0.982	-1.0671	0.078
54.644	0.078	0.983	-1.0681	0.078
54.751	0.078	0.985	-1.0701	0.078
54.86	0.079	0.987	-1.0725	0.079
54.969	0.079	0.989	-1.0745	0.079
55.081	0.079	0.99	-1.0755	0.079
55.192	0.08	0.992	-1.0774	0.08
55.3	0.08	0.994	-1.0798	0.08
55.408	0.08	0.996	-1.0818	0.08
55.515	0.081	0.997	-1.0828	0.081
55.624	0.082	0.999	-1.0847	0.082
55.738	0.082	1.002	-1.0871	0.082
55.911	0.083	1.004	-1.0894	0.083
56.016	0.083	1.006	-1.0914	0.083
56.125	0.084	1.008	-1.0938	0.084
56.236	0.085	1.009	-1.0948	0.085
56.346	0.085	1.011	-1.0967	0.085
56.456	0.086	1.013	-1.0987	0.086
56.561	0.087	1.016	-1.1011	0.087
56.672	0.088	1.017	-1.1021	0.088
56.781	0.088	1.019	-1.1041	0.088
56.893	0.089	1.021	-1.106	0.089
56.997	0.089	1.023	-1.108	0.089
57.109	0.09	1.024	-1.1094	0.09
57.22	0.09	1.026	-1.1113	0.09
57.328	0.091	1.028	-1.1134	0.091
57.433	0.091	1.03	-1.1155	0.091
57.548	0.092	1.031	-1.1168	0.092
57.656	0.092	1.033	-1.1188	0.092
57.764	0.093	1.035	-1.1208	0.093
57.87	0.094	1.037	-1.1228	0.094
57.985	0.094	1.038	-1.1238	0.094
58.093	0.094	1.041	-1.126	0.094
58.201	0.095	1.043	-1.1281	0.095
58.307	0.096	1.045	-1.1301	0.096
58.421	0.096	1.046	-1.131	0.096
58.531	0.096	1.048	-1.133	0.096
58.639	0.097	1.05	-1.1354	0.097
58.744	0.098	1.052	-1.1374	0.098
58.855	0.098	1.053	-1.1384	0.098
58.968	0.098	1.055	-1.1404	0.098
59.077	0.099	1.057	-1.1424	0.099
59.182	0.1	1.059	-1.1447	0.1
59.293	0.1	1.06	-1.1456	0.1
59.404	0.1	1.062	-1.1477	0.1
59.514	0.101	1.064	-1.1496	0.101
59.619	0.101	1.067	-1.152	0.101
59.731	0.102	1.068	-1.153	0.102
59.839	0.102	1.07	-1.155	0.102
59.949	0.103	1.072	-1.1571	0.103
60.054	0.103	1.074	-1.159	0.103
60.21	0.104	1.076	-1.1613	0.104
60.32	0.104	1.078	-1.1633	0.104
60.431	0.104	1.08	-1.1653	0.104
60.542	0.105	1.081	-1.1663	0.105
60.65	0.105	1.083	-1.1687	0.105
60.756	0.105	1.085	-1.1707	0.105
60.865	0.106	1.087	-1.1727	0.106
60.98	0.106	1.088	-1.1737	0.106
61.087	0.107	1.09	-1.1757	0.107
61.195	0.107	1.093	-1.178	0.107
61.303	0.107	1.095	-1.18	0.107
61.417	0.108	1.096	-1.181	0.108
61.525	0.108	1.098	-1.183	0.108
61.633	0.109	1.1	-1.1853	0.109
61.739	0.109	1.102	-1.1873	0.109
61.854	0.11	1.103	-1.1883	0.11
61.962	0.11	1.105	-1.1903	0.11
62.069	0.111	1.107	-1.1923	0.111
62.178	0.111	1.109	-1.1946	0.111
62.289	0.112	1.11	-1.1957	0.112
62.399	0.112	1.112	-1.1976	0.112
62.509	0.113	1.114	-1.1996	0.113
62.614	0.113	1.116	-1.2019	0.113
62.725	0.114	1.117	-1.2029	0.114
62.834	0.114	1.119	-1.2049	0.114
62.945	0.115	1.121	-1.2069	0.115
63.05	0.115	1.124	-1.209	0.115
63.162	0.116	1.125	-1.2103	0.116
63.27	0.117	1.127	-1.2124	0.117
63.381	0.117	1.129	-1.2143	0.117
63.486	0.118	1.131	-1.2163	0.118
63.6	0.118	1.132	-1.2173	0.118
63.708	0.119	1.134	-1.2196	0.119
63.814	0.119	1.136	-1.2216	0.119
63.923	0.12	1.138	-1.2236	0.12
64.037	0.12	1.139	-1.2246	0.12
64.146	0.121	1.141	-1.2266	0.121
64.254	0.121	1.144	-1.229	0.121
64.362	0.122	1.146	-1.231	0.122
64.473	0.123	1.147	-1.232	0.123
64.583	0.123	1.149	-1.234	0.123
64.693	0.124	1.151	-1.2362	0.124
64.798	0.124	1.153	-1.2383	0.124
64.908	0.125	1.154	-1.2393	0.125
65.018	0.125	1.156	-1.2413	0.125
65.129	0.126	1.158	-1.2433	0.126
65.234	0.126	1.16	-1.2455	0.126
65.346	0.127	1.161	-1.2466	0.127
65.454	0.128	1.163	-1.2485	0.128
65.565	0.128	1.165	-1.2506	0.128
65.67	0.129	1.167	-1.2529	0.129
65.784	0.129	1.169	-1.254	0.129
65.891	0.13	1.17	-1.2559	0.13
66.002	0.13	1.172	-1.2579	0.13
66.109	0.131	1.175	-1.2602	0.131
66.216	0.131	1.176	-1.2612	0.131
66.325	0.132	1.178	-1.2632	0.132
66.439	0.132	1.18	-1.2652	0.132
66.544	0.133	1.182	-1.2672	0.133
66.655	0.133	1.183	-1.2682	0.133
66.768	0.134	1.185	-1.2705	0.134
66.876	0.134	1.187	-1.2726	0.134
66.981	0.135	1.189	-1.2746	0.135
67.089	0.136	1.19	-1.2755	0.136
67.201	0.136	1.192	-1.2776	0.136
67.314	0.137	1.194	-1.2799	0.137
67.419	0.137	1.196	-1.2819	0.137
67.531	0.138	1.197	-1.2829	0.138
67.639	0.139	1.199	-1.2849	0.139
67.747	0.139	1.202	-1.2873	0.139
67.855	0.14	1.204	-1.2892	0.14
67.963	0.14	1.205	-1.2903	0.14
68.077	0.141	1.207	-1.2923	0.141
68.186	0.141	1.209	-1.2946	0.141
68.292	0.142	1.211	-1.2965	0.142
68.406	0.142	1.212	-1.2976	0.142
68.509	0.143	1.214	-1.2995	0.143
68.623	0.143	1.216	-1.3015	0.143
68.728	0.144	1.218	-1.3039	0.144
68.839	0.145	1.219	-1.3048	0.145
68.946	0.146	1.221	-1.3069	0.146
69.06	0.146	1.223	-1.3089	0.146
69.164	0.147	1.225	-1.3109	0.147
69.275	0.148	1.227	-1.3122	0.148
69.387	0.149	1.229	-1.3141	0.149
69.497	0.149	1.231	-1.3161	0.149
69.602	0.15	1.233	-1.3181	0.15
69.714	0.151	1.234	-1.3191	0.151
69.822	0.151	1.236	-1.3215	0.151
69.931	0.152	1.238	-1.3235	0.152
70.04	0.153	1.24	-1.3255	0.153
70.153	0.153	1.241	-1.3265	0.153
70.261	0.154	1.243	-1.3288	0.154
70.369	0.155	1.245	-1.3309	0.155
70.475	0.156	1.247	-1.3329	0.156
70.586	0.156	1.248	-1.3338	0.156
70.699	0.157	1.25	-1.3358	0.157
70.807	0.157	1.253	-1.3382	0.157
70.912	0.158	1.255	-1.3402	0.158
71.024	0.159	1.256	-1.3412	0.159
71.135	0.16	1.258	-1.3432	0.16
71.245	0.16	1.26	-1.3451	0.16
71.35	0.161	1.262	-1.3475	0.161
71.461	0.162	1.263	-1.3486	0.162
71.57	0.163	1.265	-1.3505	0.163
71.683	0.163	1.267	-1.3525	0.163
71.789	0.164	1.269	-1.3548	0.164
71.898	0.165	1.27	-1.3558	0.165
72.007	0.166	1.272	-1.3578	0.166
72.116	0.167	1.274	-1.3598	0.167
72.225	0.168	1.277	-1.3621	0.168
72.332	0.169	1.278	-1.3632	0.169
72.441	0.17	1.28	-1.3652	0.17
72.555	0.17	1.282	-1.3671	0.17
72.66	0.171	1.284	-1.3691	0.171
72.774	0.171	1.285	-1.3701	0.171
72.884	0.172	1.287	-1.3724	0.172
72.989	0.172	1.289	-1.3744	0.172
73.096	0.173	1.291	-1.3765	0.173
73.208	0.174	1.292	-1.3775	0.174
73.314	0.174	1.294	-1.3798	0.174
73.429	0.174	1.296	-1.3819	0.174
73.534	0.175	1.298	-1.3837	0.175
73.645	0.176	1.299	-1.3848	0.176
73.754	0.177	1.301	-1.3869	0.177
73.86	0.177	1.304	-1.3891	0.177
73.97	0.178	1.306	-1.3911	0.178
74.082	0.179	1.307	-1.3921	0.179
74.188	0.18	1.309	-1.3941	0.18
74.297	0.181	1.311	-1.3964	0.181
74.408	0.182	1.313	-1.3984	0.182
74.522	0.183	1.314	-1.3994	0.183
74.625	0.184	1.316	-1.4015	0.184
74.736	0.185	1.318	-1.4035	0.185
74.845	0.186	1.32	-1.4058	0.186
74.952	0.187	1.321	-1.4068	0.187
75.063	0.189	1.323	-1.4088	0.189
75.174	0.189	1.325	-1.4108	0.189
75.28	0.191	1.328	-1.4131	0.191
75.391	0.192	1.329	-1.4141	0.192
75.504	0.194	1.331	-1.4161	0.194
75.614	0.194	1.333	-1.4181	0.194
75.719	0.196	1.335	-1.4201	0.196
75.83	0.197	1.336	-1.4214	0.197
75.938	0.198	1.338	-1.4234	0.198
76.05	0.199	1.34	-1.4254	0.199
76.154	0.201	1.342	-1.4275	0.201
76.266	0.203	1.343	-1.4284	0.203
76.377	0.204	1.345	-1.4307	0.204
76.485	0.206	1.347	-1.4327	0.206
76.59	0.207	1.349	-1.4348	0.207
76.7	0.208	1.35	-1.4357	0.208
76.809	0.209	1.353	-1.438	0.209
76.92	0.211	1.355	-1.4401	0.211
77.027	0.212	1.357	-1.4422	0.212
77.141	0.213	1.358	-1.4431	0.213
77.251	0.214	1.36	-1.4451	0.214
77.359	0.216	1.362	-1.4473	0.216
77.464	0.217	1.364	-1.4494	0.217
77.575	0.218	1.365	-1.4503	0.218
77.688	0.219	1.367	-1.4524	0.219
77.791	0.221	1.369	-1.4544	0.221
77.902	0.222	1.371	-1.4569	0.222
78.01	0.223	1.372	-1.4577	0.223
78.122	0.224	1.374	-1.4598	0.224
78.228	0.225	1.376	-1.4617	0.225
78.337	0.227	1.379	-1.464	0.227
78.452	0.227	1.38	-1.465	0.227
78.56	0.229	1.382	-1.467	0.229
78.668	0.23	1.384	-1.469	0.23
78.776	0.231	1.386	-1.471	0.231
78.883	0.232	1.387	-1.4724	0.232
78.997	0.233	1.389	-1.4744	0.233
79.104	0.234	1.391	-1.4764	0.234
79.211	0.235	1.393	-1.4783	0.235
79.326	0.236	1.394	-1.4794	0.236
79.429	0.237	1.396	-1.4817	0.237
79.543	0.238	1.398	-1.4837	0.238
79.648	0.239	1.4	-1.4857	0.239
79.759	0.24	1.401	-1.4867	0.24
79.872	0.241	1.404	-1.489	0.241
79.975	0.243	1.406	-1.491	0.243
80.085	0.244	1.407	-1.4929	0.244
80.196	0.245	1.409	-1.494	0.245
80.306	0.246	1.411	-1.496	0.246
80.412	0.248	1.413	-1.4983	0.248
80.523	0.249	1.415	-1.5004	0.249
80.635	0.25	1.416	-1.5014	0.25
80.743	0.251	1.418	-1.5034	0.251
80.851	0.253	1.42	-1.5054	0.253
80.959	0.254	1.422	-1.5077	0.254
81.073	0.255	1.423	-1.5086	0.255
81.179	0.256	1.425	-1.5107	0.256
81.286	0.257	1.427	-1.5127	0.257
81.395	0.258	1.43	-1.515	0.258
81.509	0.258	1.431	-1.516	0.258
81.619	0.259	1.433	-1.518	0.259
81.727	0.26	1.435	-1.52	0.26
81.832	0.261	1.437	-1.522	0.261
81.943	0.262	1.438	-1.5232	0.262
82.056	0.263	1.44	-1.5253	0.263
82.242	0.264	1.443	-1.528	0.264
82.35	0.264	1.445	-1.5303	0.264
82.458	0.265	1.447	-1.5323	0.265
82.567	0.266	1.449	-1.5343	0.266
82.674	0.267	1.45	-1.5353	0.267
82.783	0.268	1.452	-1.5377	0.268
82.897	0.268	1.454	-1.5396	0.268
83.002	0.269	1.456	-1.5416	0.269
83.114	0.27	1.457	-1.5427	0.27
83.22	0.271	1.459	-1.5446	0.271
83.335	0.272	1.461	-1.5469	0.272
83.44	0.273	1.464	-1.549	0.273
83.551	0.274	1.465	-1.55	0.274
83.662	0.275	1.466	-1.5519	0.275
83.772	0.276	1.469	-1.5543	0.276
83.877	0.277	1.471	-1.5563	0.277
83.989	0.278	1.472	-1.5573	0.278
84.094	0.28	1.474	-1.5593	0.28
84.205	0.28	1.476	-1.5613	0.28
84.313	0.281	1.478	-1.5636	0.281
84.427	0.283	1.479	-1.5646	0.283
84.535	0.284	1.481	-1.5666	0.284
84.643	0.285	1.483	-1.5686	0.285
84.749	0.286	1.485	-1.5706	0.286
84.863	0.288	1.486	-1.5719	0.288
84.973	0.289	1.488	-1.5739	0.289
85.081	0.29	1.49	-1.5759	0.29
85.185	0.292	1.492	-1.5779	0.292
85.299	0.293	1.494	-1.5792	0.293
85.404	0.295	1.496	-1.5813	0.295
85.518	0.296	1.498	-1.5833	0.296
85.623	0.297	1.5	-1.5853	0.297
85.734	0.299	1.501	-1.5863	0.299
85.843	0.301	1.503	-1.5885	0.301
85.956	0.302	1.505	-1.5905	0.302
86.061	0.304	1.507	-1.5925	0.304
86.171	0.305	1.508	-1.5937	0.305
86.28	0.307	1.51	-1.5955	0.307
86.389	0.308	1.512	-1.5979	0.308
86.497	0.31	1.515	-1.6	0.31
86.611	0.312	1.515	-1.6009	0.312
86.719	0.313	1.518	-1.603	0.313
86.827	0.314	1.52	-1.6053	0.314
86.933	0.316	1.522	-1.6072	0.316
87.047	0.318	1.523	-1.6083	0.318
87.156	0.319	1.525	-1.6102	0.319
87.265	0.32	1.527	-1.6122	0.32
87.369	0.322	1.529	-1.6146	0.322
87.483	0.324	1.53	-1.6156	0.324
87.593	0.326	1.532	-1.6176	0.326
87.704	0.327	1.534	-1.6196	0.327
87.809	0.329	1.536	-1.6218	0.329
87.92	0.33	1.537	-1.6228	0.33
88.028	0.332	1.539	-1.6248	0.332
88.141	0.333	1.541	-1.6268	0.333
88.244	0.335	1.543	-1.6288	0.335
88.356	0.337	1.544	-1.6298	0.337
88.465	0.339	1.547	-1.6322	0.339
88.576	0.34	1.549	-1.6342	0.34
88.681	0.342	1.551	-1.6362	0.342
88.793	0.344	1.552	-1.6372	0.344
88.904	0.345	1.554	-1.6395	0.345
89.012	0.346	1.556	-1.6415	0.346
89.117	0.349	1.558	-1.6435	0.349
89.227	0.35	1.559	-1.6445	0.35
89.339	0.352	1.561	-1.6465	0.352
89.449	0.353	1.563	-1.6489	0.353
89.555	0.356	1.565	-1.6508	0.356
89.669	0.358	1.566	-1.6519	0.358
89.779	0.359	1.568	-1.6539	0.359
89.884	0.36	1.571	-1.6562	0.36
89.993	0.362	1.573	-1.6582	0.362
90.104	0.363	1.574	-1.6593	0.363
90.215	0.365	1.576	-1.6613	0.365
90.324	0.365	1.578	-1.6632	0.365
90.43	0.366	1.58	-1.6655	0.366
90.541	0.367	1.581	-1.6665	0.367
90.649	0.368	1.583	-1.6685	0.368
90.755	0.368	1.585	-1.6705	0.368
90.866	0.368	1.587	-1.6729	0.368
90.978	0.369	1.588	-1.6739	0.369
91.086	0.37	1.59	-1.6759	0.37
91.192	0.37	1.592	-1.6778	0.37
91.301	0.371	1.594	-1.6799	0.371
91.411	0.372	1.596	-1.6811	0.372
91.523	0.373	1.598	-1.683	0.373
91.631	0.373	1.6	-1.6851	0.373
91.74	0.374	1.602	-1.6872	0.374
91.847	0.375	1.603	-1.6881	0.375
91.963	0.376	1.605	-1.6905	0.376
92.068	0.377	1.607	-1.6925	0.377
92.177	0.378	1.609	-1.6945	0.378
92.286	0.379	1.61	-1.6955	0.379
92.398	0.38	1.612	-1.6975	0.38
92.508	0.381	1.614	-1.6998	0.381
92.613	0.382	1.616	-1.7018	0.382
92.724	0.384	1.617	-1.7028	0.384
92.835	0.385	1.619	-1.7048	0.385
92.945	0.386	1.622	-1.7071	0.386
93.05	0.387	1.624	-1.7091	0.387
93.162	0.389	1.625	-1.7101	0.389
93.27	0.391	1.627	-1.7121	0.391
93.379	0.392	1.629	-1.7142	0.392
93.485	0.394	1.631	-1.7165	0.394
93.595	0.396	1.632	-1.7175	0.396
93.706	0.397	1.634	-1.7195	0.397
93.817	0.398	1.636	-1.7214	0.398
93.923	0.4	1.638	-1.7238	0.4
94.037	0.402	1.639	-1.7248	0.402
94.14	0.404	1.641	-1.7268	0.404
94.253	0.406	1.643	-1.7288	0.406
94.36	0.408	1.645	-1.7308	0.408
94.468	0.41	1.647	-1.7321	0.41
94.577	0.41	1.649	-1.7341	0.41
94.687	0.412	1.651	-1.7361	0.412
94.798	0.413	1.653	-1.7381	0.413
94.909	0.415	1.654	-1.7391	0.415
95.017	0.415	1.656	-1.7414	0.415
95.123	0.417	1.658	-1.7434	0.417
95.234	0.418	1.66	-1.7454	0.418
95.342	0.42	1.661	-1.7464	0.42
95.456	0.42	1.663	-1.7487	0.42
95.562	0.422	1.665	-1.7508	0.422
95.67	0.423	1.667	-1.7528	0.423
95.784	0.425	1.668	-1.7537	0.425
95.892	0.426	1.67	-1.7558	0.426
96	0.427	1.673	-1.758	0.427
96.106	0.429	1.675	-1.76	0.429
96.22	0.43	1.676	-1.7611	0.43
96.324	0.431	1.678	-1.7631	0.431
96.436	0.432	1.68	-1.765	0.432
96.543	0.433	1.682	-1.7675	0.433
96.654	0.434	1.683	-1.7685	0.434
96.767	0.434	1.685	-1.7704	0.434
96.87	0.435	1.687	-1.7725	0.435
96.981	0.435	1.689	-1.7747	0.435
97.092	0.436	1.69	-1.7757	0.436
97.203	0.436	1.692	-1.7777	0.436
97.313	0.437	1.694	-1.7797	0.437
97.416	0.438	1.696	-1.7817	0.438
97.529	0.439	1.698	-1.7831	0.439
97.637	0.439	1.7	-1.7851	0.439
97.748	0.441	1.702	-1.787	0.441
97.853	0.442	1.704	-1.789	0.442
97.967	0.443	1.705	-1.79	0.443
98.075	0.444	1.707	-1.7924	0.444
98.183	0.445	1.709	-1.7944	0.445
98.29	0.447	1.711	-1.7964	0.447
98.404	0.448	1.712	-1.7974	0.448
98.514	0.449	1.714	-1.7997	0.449
98.622	0.451	1.716	-1.8017	0.451
98.727	0.452	1.718	-1.8037	0.452
98.838	0.454	1.719	-1.8046	0.454
98.951	0.455	1.721	-1.8066	0.455
99.054	0.456	1.724	-1.809	0.456
99.165	0.458	1.726	-1.8112	0.458
99.276	0.46	1.727	-1.812	0.46
99.387	0.46	1.729	-1.814	0.46
99.491	0.462	1.731	-1.8164	0.462
99.6	0.464	1.733	-1.8183	0.464
99.709	0.467	1.734	-1.8193	0.467
99.823	0.468	1.736	-1.8214	0.468
99.931	0.471	1.738	-1.8234	0.471
100.099	0.473	1.741	-1.826	0.473
100.213	0.476	1.743	-1.828	0.476
100.319	0.478	1.745	-1.83	0.478
100.429	0.481	1.747	-1.8319	0.481
100.536	0.483	1.748	-1.833	0.483
100.648	0.486	1.75	-1.835	0.486
100.759	0.487	1.752	-1.8374	0.487
100.865	0.49	1.754	-1.8393	0.49
100.979	0.493	1.755	-1.8404	0.493
101.082	0.496	1.757	-1.8423	0.496
101.196	0.497	1.759	-1.8447	0.497
101.301	0.5	1.761	-1.8466	0.5
101.412	0.503	1.762	-1.8476	0.503
101.519	0.505	1.764	-1.8496	0.505
101.633	0.506	1.766	-1.8516	0.506
101.738	0.508	1.769	-1.854	0.508
101.849	0.511	1.769	-1.8549	0.511
101.958	0.513	1.771	-1.8569	0.513
102.071	0.515	1.773	-1.8589	0.515
102.176	0.517	1.776	-1.8613	0.517
102.288	0.52	1.777	-1.8624	0.52
102.396	0.523	1.779	-1.8644	0.523
102.504	0.524	1.781	-1.8664	0.524
102.613	0.527	1.783	-1.8686	0.527
102.72	0.529	1.784	-1.8696	0.529
102.834	0.532	1.786	-1.8717	0.532
102.942	0.534	1.788	-1.8735	0.534
103.048	0.536	1.79	-1.8756	0.536
103.162	0.539	1.791	-1.8766	0.539
103.272	0.542	1.794	-1.879	0.542
103.378	0.544	1.796	-1.881	0.544
103.484	0.547	1.798	-1.883	0.547
103.594	0.55	1.799	-1.884	0.55
103.703	0.553	1.801	-1.8863	0.553
103.817	0.555	1.803	-1.8883	0.555
103.922	0.558	1.805	-1.8903	0.558
104.033	0.561	1.806	-1.8913	0.561
104.142	0.563	1.808	-1.8933	0.563
104.255	0.565	1.81	-1.8956	0.565
104.36	0.568	1.812	-1.8975	0.568
104.467	0.571	1.813	-1.8986	0.571
104.581	0.574	1.815	-1.9006	0.574
104.685	0.575	1.818	-1.9029	0.575
104.796	0.578	1.82	-1.9049	0.578
104.91	0.581	1.821	-1.9059	0.581
105.013	0.583	1.822	-1.9079	0.583
105.128	0.584	1.824	-1.9098	0.584
105.234	0.587	1.827	-1.9122	0.587
105.348	0.59	1.828	-1.9132	0.59
105.451	0.593	1.83	-1.9152	0.593
105.562	0.594	1.832	-1.9172	0.594
105.669	0.596	1.834	-1.9193	0.596
105.783	0.599	1.835	-1.9206	0.599
105.893	0.603	1.837	-1.9226	0.603
106.003	0.604	1.839	-1.9246	0.604
106.108	0.607	1.841	-1.9266	0.607
106.219	0.61	1.842	-1.9278	0.61
106.327	0.613	1.844	-1.9299	0.613
106.434	0.615	1.846	-1.9319	0.615
106.543	0.618	1.848	-1.9339	0.618
106.655	0.62	1.849	-1.9349	0.62
106.766	0.623	1.852	-1.9373	0.623
106.874	0.625	1.854	-1.9393	0.625
106.982	0.628	1.856	-1.9413	0.628
107.089	0.631	1.857	-1.9423	0.631
107.198	0.634	1.859	-1.9446	0.634
107.312	0.635	1.861	-1.9466	0.635
107.417	0.638	1.863	-1.9485	0.638
107.531	0.641	1.864	-1.9495	0.641
107.641	0.643	1.866	-1.9516	0.643
107.746	0.644	1.868	-1.9539	0.644
107.855	0.647	1.87	-1.9558	0.647
107.966	0.65	1.871	-1.9569	0.65
108.076	0.653	1.873	-1.9589	0.653
108.186	0.655	1.875	-1.9609	0.655
108.291	0.657	1.878	-1.9632	0.657
108.402	0.66	1.879	-1.9642	0.66
108.513	0.663	1.881	-1.9661	0.663
108.618	0.664	1.883	-1.9681	0.664
108.727	0.667	1.885	-1.9705	0.667
108.839	0.669	1.886	-1.9716	0.669
108.95	0.672	1.888	-1.9735	0.672
109.058	0.673	1.89	-1.9755	0.673
109.163	0.675	1.892	-1.9776	0.675
109.273	0.677	1.893	-1.9788	0.677
109.382	0.68	1.895	-1.9808	0.68
109.493	0.681	1.897	-1.9828	0.681
109.6	0.683	1.899	-1.9848	0.683
109.714	0.685	1.901	-1.9862	0.685
109.824	0.687	1.903	-1.9882	0.687
109.932	0.689	1.905	-1.9902	0.689
110.037	0.691	1.907	-1.9922	0.691
110.148	0.694	1.908	-1.9932	0.694
110.261	0.696	1.91	-1.9952	0.696
110.371	0.697	1.912	-1.9975	0.697
110.476	0.7	1.914	-1.9995	0.7
110.586	0.702	1.915	-2.0006	0.702
110.693	0.704	1.917	-2.0025	0.704
110.802	0.705	1.919	-2.0048	0.705
110.914	0.707	1.921	-2.0068	0.707
111.023	0.709	1.922	-2.0078	0.709
111.134	0.712	1.924	-2.0098	0.712
111.242	0.713	1.927	-2.0122	0.713
111.347	0.715	1.929	-2.0142	0.715
111.457	0.717	1.93	-2.0152	0.717
111.566	0.719	1.932	-2.0172	0.719
111.677	0.72	1.934	-2.0192	0.72
111.784	0.723	1.936	-2.0214	0.723
111.895	0.725	1.937	-2.0225	0.725
112.008	0.728	1.939	-2.0244	0.728
112.116	0.729	1.941	-2.0264	0.729
112.221	0.731	1.943	-2.0285	0.731
112.332	0.734	1.944	-2.0298	0.734
112.445	0.736	1.946	-2.0318	0.736
112.549	0.738	1.948	-2.0338	0.738
112.659	0.74	1.95	-2.0359	0.74
112.769	0.743	1.951	-2.0368	0.743
112.881	0.746	1.954	-2.0391	0.746
112.991	0.747	1.956	-2.0412	0.747
113.096	0.749	1.958	-2.0432	0.749
113.208	0.752	1.959	-2.0441	0.752
113.316	0.754	1.961	-2.0465	0.754
113.424	0.755	1.963	-2.0485	0.755
113.533	0.758	1.965	-2.0504	0.758
113.646	0.76	1.966	-2.0515	0.76
113.752	0.762	1.968	-2.0535	0.762
113.863	0.764	1.97	-2.0558	0.764
113.969	0.766	1.972	-2.0578	0.766
114.083	0.768	1.973	-2.0588	0.768
114.186	0.771	1.975	-2.0607	0.771
114.3	0.774	1.978	-2.0631	0.774
114.405	0.776	1.98	-2.0651	0.776
114.514	0.779	1.981	-2.0661	0.779
114.629	0.78	1.983	-2.0681	0.78
114.732	0.783	1.985	-2.0701	0.783
114.843	0.785	1.987	-2.0725	0.785
114.954	0.787	1.988	-2.0735	0.787
115.065	0.789	1.99	-2.0754	0.789
115.175	0.791	1.992	-2.0774	0.791
115.28	0.794	1.994	-2.0797	0.794
115.392	0.796	1.995	-2.0808	0.796
115.5	0.797	1.997	-2.0828	0.797
115.608	0.8	1.999	-2.0847	0.8
115.715	0.802	2.001	-2.0868	0.802
115.89	0.805	2.004	-2.0891	0.805
116.001	0.807	2.006	-2.0911	0.807
116.111	0.81	2.008	-2.0931	0.81
116.216	0.812	2.01	-2.0951	0.812
116.328	0.814	2.011	-2.0962	0.814
116.436	0.816	2.013	-2.0984	0.816
116.542	0.818	2.015	-2.1004	0.818
116.653	0.821	2.017	-2.1024	0.821
116.76	0.822	2.018	-2.1034	0.822
116.872	0.825	2.02	-2.1054	0.825
116.983	0.827	2.022	-2.1077	0.827
117.089	0.829	2.024	-2.1098	0.829
117.203	0.831	2.025	-2.1108	0.831
117.306	0.833	2.027	-2.1127	0.833
117.42	0.835	2.03	-2.115	0.835
117.525	0.837	2.032	-2.117	0.837
117.636	0.838	2.033	-2.118	0.838
117.743	0.84	2.035	-2.1199	0.84
117.853	0.842	2.037	-2.1223	0.842
117.961	0.845	2.039	-2.1244	0.845
118.075	0.846	2.04	-2.1254	0.846
118.183	0.848	2.042	-2.1274	0.848
118.289	0.851	2.044	-2.1294	0.851
118.4	0.853	2.046	-2.1317	0.853
118.512	0.855	2.047	-2.1327	0.855
118.62	0.858	2.049	-2.1347	0.858
118.728	0.86	2.051	-2.1367	0.86
118.837	0.863	2.054	-2.1391	0.863
118.944	0.864	2.055	-2.14	0.864
119.058	0.867	2.057	-2.142	0.867
119.166	0.87	2.059	-2.1441	0.87
119.272	0.873	2.061	-2.146	0.873
119.386	0.875	2.062	-2.147	0.875
119.496	0.877	2.064	-2.1494	0.877
119.602	0.88	2.066	-2.1514	0.88
119.711	0.883	2.068	-2.1534	0.883
119.818	0.884	2.069	-2.1544	0.884
119.927	0.886	2.071	-2.1567	0.886
120.041	0.889	2.073	-2.1587	0.889
120.213	0.891	2.076	-2.1611	0.891
120.323	0.893	2.078	-2.163	0.893
120.428	0.895	2.08	-2.1651	0.895
120.537	0.898	2.082	-2.1673	0.898
120.647	0.9	2.083	-2.1683	0.9
120.758	0.901	2.085	-2.1703	0.901
120.868	0.905	2.087	-2.1723	0.905
120.973	0.908	2.089	-2.1743	0.908
121.084	0.911	2.09	-2.1756	0.911
121.193	0.913	2.092	-2.1777	0.913
121.306	0.917	2.094	-2.1797	0.917
121.412	0.92	2.096	-2.1817	0.92
121.521	0.924	2.097	-2.1827	0.924
121.63	0.926	2.1	-2.1849	0.926
121.739	0.93	2.102	-2.187	0.93
121.911	0.934	2.104	-2.1893	0.934
122.022	0.938	2.106	-2.1913	0.938
122.13	0.939	2.108	-2.1933	0.939
122.238	0.943	2.11	-2.1956	0.943
122.345	0.948	2.111	-2.1967	0.948
122.454	0.952	2.113	-2.1987	0.952
122.568	0.953	2.115	-2.2006	0.953
122.673	0.958	2.118	-2.203	0.958
122.788	0.962	2.119	-2.204	0.962
122.897	0.967	2.121	-2.206	0.967
123.005	0.969	2.123	-2.208	0.969
123.11	0.973	2.125	-2.21	0.973
123.224	0.978	2.126	-2.2113	0.978
123.334	0.983	2.128	-2.2133	0.983
123.444	0.985	2.13	-2.2153	0.985
123.549	0.99	2.132	-2.2174	0.99
123.66	0.995	2.133	-2.2183	0.995
123.768	0.999	2.135	-2.2206	0.999
123.876	1.001	2.137	-2.2226	1.001
123.984	1.006	2.139	-2.2246	1.006
124.096	1.011	2.14	-2.2256	1.011
124.207	1.015	2.142	-2.2279	1.015
124.315	1.018	2.144	-2.2299	1.018
124.42	1.023	2.147	-2.232	1.023
124.53	1.028	2.147	-2.2329	1.028
124.639	1.032	2.15	-2.2352	1.032
124.748	1.035	2.152	-2.2372	1.035
124.857	1.039	2.154	-2.2392	1.039
124.968	1.044	2.155	-2.2402	1.044
125.081	1.048	2.157	-2.2422	1.048
125.189	1.051	2.159	-2.2445	1.051
125.294	1.055	2.161	-2.2466	1.055
125.405	1.06	2.162	-2.2476	1.06
125.518	1.064	2.164	-2.2496	1.064
125.628	1.066	2.166	-2.2516	1.066
125.731	1.071	2.169	-2.254	1.071
125.842	1.075	2.169	-2.2549	1.075
125.952	1.08	2.172	-2.2569	1.08
126.058	1.083	2.174	-2.2589	1.083
126.169	1.088	2.176	-2.2609	1.088
126.281	1.093	2.177	-2.2623	1.093
126.389	1.098	2.179	-2.2642	1.098
126.495	1.102	2.181	-2.2663	1.102
126.606	1.108	2.183	-2.2682	1.108
126.718	1.113	2.184	-2.2692	1.113
126.826	1.119	2.186	-2.2716	1.119
126.935	1.123	2.188	-2.2737	1.123
127.041	1.128	2.19	-2.2757	1.128
127.152	1.134	2.191	-2.2766	1.134
127.265	1.14	2.193	-2.2788	1.14
127.373	1.143	2.195	-2.2809	1.143
127.478	1.15	2.197	-2.2829	1.15
127.589	1.155	2.198	-2.2838	1.155
127.697	1.16	2.2	-2.2859	1.16
127.811	1.163	2.203	-2.2882	1.163
127.916	1.169	2.205	-2.2902	1.169
128.028	1.175	2.206	-2.2912	1.175
128.136	1.18	2.208	-2.2932	1.18
128.242	1.182	2.21	-2.2955	1.182
128.353	1.188	2.212	-2.2975	1.188
128.465	1.194	2.213	-2.2985	1.194
128.573	1.2	2.215	-2.3005	1.2
128.681	1.202	2.217	-2.3025	1.202
128.79	1.208	2.219	-2.3049	1.208
128.903	1.213	2.22	-2.3059	1.213
129.009	1.22	2.222	-2.3079	1.22
129.12	1.223	2.224	-2.3097	1.223
129.226	1.229	2.227	-2.3122	1.229
129.34	1.234	2.228	-2.3132	1.234
129.443	1.24	2.23	-2.3152	1.24
129.557	1.243	2.232	-2.3172	1.243
129.662	1.248	2.234	-2.3192	1.248
129.774	1.254	2.235	-2.3201	1.254
129.885	1.26	2.237	-2.3225	1.26
129.995	1.264	2.239	-2.3245	1.264
130.1	1.269	2.241	-2.3265	1.269
130.211	1.275	2.242	-2.3276	1.275
130.322	1.28	2.244	-2.3299	1.28
130.432	1.283	2.246	-2.3319	1.283
130.537	1.289	2.248	-2.3338	1.289
130.649	1.295	2.249	-2.3348	1.295
130.757	1.301	2.251	-2.3368	1.301
130.866	1.304	2.254	-2.3392	1.304
130.973	1.31	2.256	-2.3412	1.31
131.087	1.317	2.257	-2.3422	1.317
131.195	1.323	2.259	-2.3442	1.323
131.303	1.326	2.261	-2.3465	1.326
131.409	1.331	2.263	-2.3485	1.331
131.523	1.338	2.264	-2.3495	1.338
131.633	1.345	2.266	-2.3515	1.345
131.741	1.348	2.268	-2.3536	1.348
131.846	1.355	2.27	-2.3559	1.355
131.957	1.362	2.271	-2.3568	1.362
132.064	1.368	2.273	-2.3588	1.368
132.174	1.371	2.275	-2.3608	1.371
132.282	1.377	2.277	-2.3628	1.377
132.396	1.384	2.279	-2.3641	1.384
132.504	1.392	2.281	-2.3662	1.392
132.61	1.395	2.283	-2.3682	1.395
132.721	1.402	2.285	-2.3702	1.402
132.828	1.408	2.286	-2.3715	1.408
132.941	1.415	2.288	-2.3734	1.415
133.049	1.419	2.29	-2.3754	1.419
133.157	1.425	2.292	-2.3775	1.425
133.271	1.432	2.293	-2.3784	1.432
133.379	1.439	2.295	-2.3808	1.439
133.487	1.442	2.297	-2.3829	1.442
133.593	1.45	2.299	-2.3848	1.45
133.707	1.457	2.3	-2.3858	1.457
133.816	1.464	2.302	-2.3878	1.464
133.923	1.467	2.305	-2.3901	1.467
134.03	1.475	2.307	-2.392	1.475
134.141	1.482	2.308	-2.393	1.482
134.254	1.489	2.31	-2.3951	1.489
134.363	1.492	2.312	-2.3974	1.492
134.468	1.499	2.314	-2.3994	1.499
134.579	1.506	2.315	-2.4004	1.506
134.69	1.513	2.317	-2.4025	1.513
134.795	1.516	2.319	-2.4044	1.516
134.904	1.523	2.321	-2.4068	1.523
135.016	1.532	2.322	-2.4078	1.532
135.124	1.538	2.324	-2.4098	1.538
135.235	1.541	2.326	-2.4117	1.541
135.34	1.548	2.329	-2.4141	1.548
135.454	1.555	2.33	-2.4151	1.555
135.562	1.563	2.332	-2.4171	1.563
135.67	1.567	2.334	-2.419	1.567
135.779	1.575	2.336	-2.4211	1.575
135.891	1.582	2.337	-2.4225	1.582
135.995	1.59	2.339	-2.4245	1.59
136.109	1.595	2.341	-2.4265	1.595
136.214	1.602	2.343	-2.4285	1.602
136.325	1.612	2.344	-2.4295	1.612
136.438	1.62	2.346	-2.4317	1.62
136.541	1.628	2.348	-2.4337	1.628
136.652	1.636	2.35	-2.4357	1.636
136.763	1.641	2.351	-2.4368	1.641
136.871	1.648	2.353	-2.4387	1.648
136.983	1.655	2.356	-2.441	1.655
137.088	1.663	2.358	-2.443	1.663
137.2	1.667	2.359	-2.4441	1.667
137.308	1.675	2.361	-2.446	1.675
137.419	1.682	2.363	-2.4484	1.682
137.524	1.689	2.365	-2.4503	1.689
137.638	1.693	2.366	-2.4513	1.693
137.746	1.701	2.368	-2.4533	1.701
137.855	1.709	2.37	-2.4557	1.709
137.964	1.716	2.372	-2.4577	1.716
138.07	1.72	2.373	-2.4586	1.72
138.179	1.727	2.375	-2.4607	1.727
138.293	1.737	2.377	-2.4627	1.737
138.398	1.743	2.38	-2.465	1.743
138.509	1.747	2.381	-2.466	1.747
138.622	1.755	2.383	-2.468	1.755
138.725	1.762	2.385	-2.4701	1.762
138.836	1.771	2.387	-2.4723	1.771
138.943	1.774	2.388	-2.4733	1.774
139.055	1.782	2.39	-2.4754	1.782
139.167	1.79	2.392	-2.4774	1.79
139.272	1.798	2.394	-2.4794	1.798
139.384	1.802	2.395	-2.4804	1.802
139.492	1.809	2.397	-2.4828	1.809
139.603	1.816	2.399	-2.4847	1.816
139.708	1.824	2.401	-2.4867	1.824
139.822	1.829	2.402	-2.4877	1.829
139.93	1.837	2.405	-2.49	1.837
140.04	1.844	2.407	-2.492	1.844
140.145	1.852	2.409	-2.494	1.852
140.256	1.856	2.41	-2.495	1.856
140.369	1.864	2.412	-2.497	1.864
140.477	1.871	2.414	-2.4993	1.871
140.582	1.879	2.416	-2.5013	1.879
140.696	1.883	2.417	-2.5024	1.883
140.806	1.891	2.419	-2.5043	1.891
140.916	1.898	2.421	-2.5066	1.898
141.019	1.905	2.423	-2.5086	1.905
141.132	1.908	2.424	-2.5096	1.908
141.24	1.915	2.426	-2.5116	1.915
141.353	1.924	2.428	-2.5136	1.924
141.459	1.931	2.431	-2.516	1.931
141.568	1.936	2.432	-2.517	1.936
141.679	1.942	2.434	-2.5191	1.942
141.787	1.95	2.436	-2.521	1.95
141.893	1.957	2.438	-2.523	1.957
142.008	1.961	2.439	-2.5243	1.961
142.111	1.968	2.441	-2.5263	1.968
142.284	1.976	2.444	-2.529	1.976
142.397	1.985	2.446	-2.531	1.985
142.505	1.988	2.448	-2.5331	1.988
142.61	1.996	2.45	-2.535	1.996
142.724	2.003	2.451	-2.5363	2.003
142.834	2.009	2.453	-2.5383	2.009
142.944	2.014	2.455	-2.5403	2.014
143.047	2.021	2.457	-2.5423	2.021
143.16	2.028	2.458	-2.5433	2.028
143.268	2.035	2.46	-2.5457	2.035
143.381	2.039	2.462	-2.5477	2.039
143.487	2.046	2.464	-2.5497	2.046
143.596	2.053	2.465	-2.5507	2.053
143.707	2.059	2.467	-2.5529	2.059
143.815	2.063	2.469	-2.5548	2.063
143.921	2.07	2.471	-2.5569	2.07
144.035	2.077	2.472	-2.5579	2.077
144.143	2.084	2.474	-2.5599	2.084
144.25	2.086	2.477	-2.5623	2.086
144.359	2.093	2.479	-2.5643	2.093
144.466	2.1	2.48	-2.5652	2.1
144.582	2.106	2.482	-2.5673	2.106
144.687	2.109	2.484	-2.5693	2.109
144.796	2.115	2.486	-2.5716	2.115
144.907	2.122	2.487	-2.5726	2.122
145.017	2.127	2.489	-2.5746	2.127
145.127	2.13	2.491	-2.5766	2.13
145.233	2.136	2.493	-2.5789	2.136
145.344	2.141	2.494	-2.5799	2.141
145.452	2.147	2.496	-2.5819	2.147
145.558	2.15	2.499	-2.584	2.15
145.669	2.156	2.501	-2.586	2.156
145.781	2.161	2.502	-2.5873	2.161
145.889	2.167	2.504	-2.5893	2.167
145.995	2.17	2.506	-2.5913	2.17
146.104	2.175	2.508	-2.5932	2.175
146.219	2.181	2.509	-2.5942	2.181
146.327	2.186	2.511	-2.5966	2.186
146.435	2.19	2.513	-2.5986	2.19
146.541	2.196	2.515	-2.6006	2.196
146.652	2.201	2.516	-2.6016	2.201
146.765	2.207	2.519	-2.604	2.207
146.873	2.21	2.52	-2.6059	2.21
146.978	2.215	2.522	-2.6079	2.215
147.09	2.221	2.523	-2.6089	2.221
147.196	2.226	2.525	-2.6109	2.226
147.311	2.228	2.528	-2.6132	2.228
147.416	2.233	2.53	-2.6152	2.233
147.527	2.238	2.531	-2.6162	2.238
147.636	2.243	2.533	-2.6182	2.243
147.742	2.245	2.535	-2.6205	2.245
147.853	2.249	2.537	-2.6226	2.249
147.965	2.254	2.538	-2.6235	2.254
148.07	2.258	2.54	-2.6256	2.258
148.181	2.26	2.542	-2.6276	2.26
148.29	2.265	2.544	-2.6298	2.265
148.397	2.269	2.545	-2.6308	2.269
148.511	2.273	2.547	-2.6328	2.273
148.619	2.275	2.549	-2.6349	2.275
148.725	2.28	2.551	-2.6368	2.28
148.839	2.284	2.553	-2.6382	2.284
148.949	2.289	2.555	-2.6403	2.289
149.055	2.291	2.557	-2.6423	2.291
149.162	2.295	2.559	-2.6443	2.295
149.274	2.298	2.56	-2.6452	2.298
149.38	2.302	2.562	-2.6475	2.302
149.49	2.304	2.564	-2.6495	2.304
149.601	2.308	2.566	-2.6515	2.308
149.712	2.312	2.567	-2.6525	2.312
149.82	2.316	2.569	-2.6549	2.316
149.926	2.317	2.571	-2.6569	2.317
150.035	2.321	2.573	-2.6588	2.321
150.148	2.324	2.574	-2.6598	2.324
150.257	2.327	2.577	-2.6622	2.327
150.365	2.328	2.579	-2.6641	2.328
150.473	2.331	2.581	-2.6662	2.331
150.587	2.335	2.582	-2.6672	2.335
150.695	2.337	2.584	-2.6691	2.337
150.803	2.338	2.586	-2.6715	2.338
150.909	2.34	2.588	-2.6735	2.34
151.018	2.342	2.589	-2.6745	2.342
151.13	2.344	2.591	-2.6765	2.344
151.241	2.345	2.593	-2.6785	2.345
151.346	2.347	2.595	-2.6808	2.347
151.46	2.348	2.596	-2.6819	2.348
151.57	2.35	2.598	-2.6839	2.35
151.678	2.35	2.6	-2.6859	2.35
151.783	2.351	2.602	-2.6879	2.351
151.894	2.352	2.604	-2.6891	2.352
152.007	2.353	2.606	-2.691	2.353
152.115	2.354	2.608	-2.6932	2.354
152.219	2.354	2.61	-2.6952	2.354
152.333	2.354	2.611	-2.6965	2.354
152.445	2.354	2.613	-2.6985	2.354
152.552	2.354	2.615	-2.7006	2.354
152.657	2.353	2.617	-2.7025	2.353
152.769	2.352	2.618	-2.7035	2.352
152.877	2.351	2.62	-2.7058	2.351
152.988	2.35	2.622	-2.7078	2.35
153.093	2.348	2.624	-2.7099	2.348
153.207	2.347	2.625	-2.7108	2.347
153.315	2.345	2.627	-2.7128	2.345
153.424	2.342	2.63	-2.7152	2.342
153.532	2.339	2.632	-2.7172	2.339
153.639	2.336	2.633	-2.7181	2.336
153.748	2.334	2.635	-2.7201	2.334
153.862	2.33	2.637	-2.7224	2.33
153.967	2.323	2.639	-2.7244	2.323
154.078	2.315	2.64	-2.7254	2.315
154.19	2.311	2.642	-2.7274	2.311
154.295	2.302	2.644	-2.7293	2.302
154.403	2.293	2.646	-2.7317	2.293
154.517	2.281	2.647	-2.7328	2.281
154.625	2.275	2.649	-2.7347	2.275
154.731	2.262	2.651	-2.7368	2.262
154.842	2.249	2.654	-2.7391	2.249
154.954	2.235	2.655	-2.7402	2.235
155.062	2.227	2.657	-2.7421	2.227
155.168	2.214	2.659	-2.7441	2.214
155.279	2.202	2.661	-2.7461	2.202
155.391	2.19	2.662	-2.7471	2.19
155.499	2.186	2.664	-2.7494	2.186
155.607	2.175	2.666	-2.7515	2.175
155.713	2.165	2.668	-2.7534	2.165
155.824	2.156	2.669	-2.7544	2.156
155.937	2.151	2.671	-2.7568	2.151
156.045	2.142	2.673	-2.7588	2.142
156.15	2.132	2.675	-2.7608	2.132
156.264	2.123	2.676	-2.7618	2.123
156.374	2.119	2.678	-2.7638	2.119
156.484	2.111	2.681	-2.766	2.111
156.589	2.101	2.683	-2.7681	2.101
156.7	2.092	2.684	-2.7691	2.092
156.808	2.088	2.686	-2.7711	2.088
156.921	2.079	2.688	-2.7733	2.079
157.027	2.069	2.69	-2.7754	2.069
157.136	2.061	2.691	-2.7764	2.061
157.245	2.056	2.693	-2.7784	2.056
157.355	2.048	2.695	-2.7804	2.048
157.463	2.04	2.697	-2.7827	2.04
157.571	2.032	2.698	-2.7837	2.032
157.68	2.028	2.7	-2.7857	2.028
157.794	2.02	2.702	-2.7877	2.02
157.9	2.012	2.705	-2.79	2.012
158.014	2.004	2.706	-2.7911	2.004
158.117	1.999	2.708	-2.7931	1.999
158.229	1.993	2.71	-2.7951	1.993
158.335	1.986	2.712	-2.797	1.986
158.449	1.978	2.713	-2.7983	1.978
158.559	1.974	2.715	-2.8003	1.974
158.669	1.966	2.717	-2.8024	1.966
158.774	1.959	2.719	-2.8044	1.959
158.885	1.951	2.72	-2.8054	1.951
158.993	1.948	2.722	-2.8077	1.948
159.106	1.939	2.724	-2.8097	1.939
159.212	1.931	2.726	-2.8117	1.931
159.323	1.924	2.727	-2.8127	1.924
159.431	1.921	2.73	-2.8151	1.921
159.539	1.914	2.732	-2.8171	1.914
159.647	1.907	2.734	-2.819	1.907
159.761	1.901	2.735	-2.82	1.901
159.864	1.898	2.737	-2.8223	1.898
159.975	1.893	2.739	-2.8243	1.893
160.084	1.886	2.741	-2.8263	1.886
160.191	1.881	2.742	-2.8272	1.881
160.305	1.879	2.744	-2.8293	1.879
160.413	1.874	2.746	-2.8313	1.874
160.519	1.869	2.748	-2.8337	1.869
160.63	1.865	2.749	-2.8347	1.865
160.743	1.863	2.751	-2.8367	1.863
160.853	1.859	2.753	-2.8387	1.859
160.958	1.855	2.755	-2.8409	1.855
161.069	1.851	2.757	-2.842	1.851
161.177	1.849	2.759	-2.844	1.849
161.283	1.845	2.761	-2.846	1.845
161.394	1.841	2.763	-2.848	1.841
161.506	1.838	2.764	-2.8493	1.838
161.614	1.835	2.766	-2.8513	1.835
161.72	1.831	2.768	-2.8534	1.831
161.831	1.827	2.77	-2.8554	1.827
161.945	1.823	2.771	-2.8564	1.823
162.048	1.821	2.773	-2.8587	1.821
162.159	1.816	2.775	-2.8607	1.816
162.267	1.812	2.777	-2.8627	1.812
162.381	1.808	2.778	-2.8636	1.808
162.489	1.806	2.78	-2.8656	1.806
162.597	1.802	2.783	-2.868	1.802
162.703	1.797	2.785	-2.87	1.797
162.814	1.793	2.786	-2.871	1.793
162.927	1.791	2.788	-2.873	1.791
163.037	1.788	2.79	-2.8753	1.788
163.142	1.783	2.792	-2.8773	1.783
163.251	1.78	2.793	-2.8782	1.78
163.361	1.778	2.795	-2.8803	1.778
163.467	1.775	2.797	-2.8826	1.775
163.578	1.771	2.799	-2.8846	1.771
163.69	1.768	2.8	-2.8856	1.768
163.798	1.766	2.802	-2.8876	1.766
163.906	1.763	2.804	-2.8896	1.763
164.014	1.76	2.807	-2.892	1.76
164.128	1.756	2.808	-2.893	1.756
164.234	1.754	2.81	-2.895	1.754
164.343	1.751	2.812	-2.897	1.751
164.45	1.747	2.814	-2.8989	1.747
164.564	1.744	2.815	-2.9004	1.744
164.674	1.742	2.817	-2.9023	1.742
164.782	1.738	2.819	-2.9042	1.738
164.887	1.734	2.821	-2.9063	1.734
164.998	1.73	2.822	-2.9073	1.73
165.111	1.729	2.824	-2.9096	1.729
165.214	1.724	2.826	-2.9116	1.724
165.326	1.721	2.828	-2.9137	1.721
165.437	1.717	2.829	-2.9147	1.717
165.545	1.715	2.831	-2.9169	1.715
165.651	1.711	2.833	-2.9189	1.711
165.762	1.707	2.835	-2.9209	1.707
165.874	1.703	2.836	-2.9219	1.703
165.982	1.702	2.838	-2.9239	1.702
166.09	1.697	2.841	-2.9263	1.697
166.198	1.693	2.843	-2.9283	1.693
166.312	1.689	2.844	-2.9293	1.689
166.418	1.687	2.846	-2.9313	1.687
166.527	1.683	2.848	-2.9335	1.683
166.636	1.677	2.85	-2.9356	1.677
166.743	1.672	2.851	-2.9364	1.672
166.852	1.67	2.853	-2.9385	1.67
166.966	1.664	2.855	-2.9405	1.664
167.072	1.658	2.857	-2.9429	1.658
167.182	1.651	2.858	-2.9439	1.651
167.289	1.647	2.86	-2.9459	1.647
167.399	1.641	2.862	-2.9479	1.641
167.507	1.634	2.864	-2.9498	1.634
167.621	1.626	2.866	-2.9512	1.626
167.731	1.622	2.868	-2.9532	1.622
167.841	1.615	2.87	-2.9552	1.615
167.946	1.608	2.872	-2.9572	1.608
168.058	1.602	2.873	-2.9586	1.602
168.166	1.598	2.875	-2.9606	1.598
168.274	1.59	2.877	-2.9626	1.59
168.383	1.584	2.879	-2.9646	1.584
168.49	1.578	2.88	-2.9656	1.578
168.604	1.575	2.883	-2.968	1.575
168.712	1.568	2.884	-2.9699	1.568
168.818	1.563	2.886	-2.9719	1.563
168.932	1.557	2.887	-2.9729	1.557
169.042	1.555	2.889	-2.9749	1.555
169.15	1.55	2.892	-2.9772	1.55
169.256	1.544	2.894	-2.9792	1.544
169.364	1.539	2.895	-2.9802	1.539
169.473	1.537	2.897	-2.9822	1.537
169.583	1.533	2.899	-2.9845	1.533
169.691	1.529	2.901	-2.9866	1.529
169.805	1.524	2.902	-2.9875	1.524
169.913	1.522	2.904	-2.9895	1.522
170.019	1.519	2.906	-2.9918	1.519
170.13	1.515	2.908	-2.9938	1.515
170.242	1.51	2.909	-2.9948	1.51
170.35	1.509	2.911	-2.9968	1.509
170.458	1.505	2.913	-2.9988	1.505
170.567	1.501	2.916	-3.0012	1.501
170.674	1.497	2.917	-3.0021	1.497
170.788	1.495	2.919	-3.0042	1.495
170.896	1.491	2.921	-3.0062	1.491
171.002	1.487	2.923	-3.0082	1.487
171.116	1.483	2.924	-3.0096	1.483
171.226	1.482	2.926	-3.0114	1.482
171.334	1.477	2.928	-3.0134	1.477
171.439	1.474	2.93	-3.0155	1.474
171.55	1.47	2.931	-3.0164	1.47
171.663	1.469	2.933	-3.0188	1.469
171.766	1.464	2.935	-3.0209	1.464
171.877	1.461	2.937	-3.0229	1.461
171.988	1.458	2.938	-3.0239	1.458
172.096	1.456	2.94	-3.0259	1.456
172.209	1.453	2.943	-3.0281	1.453
172.312	1.449	2.945	-3.0301	1.449
172.424	1.445	2.946	-3.0311	1.445
172.535	1.444	2.948	-3.0331	1.444
172.642	1.44	2.95	-3.0355	1.44
172.75	1.436	2.952	-3.0374	1.436
172.864	1.433	2.953	-3.0385	1.433
172.972	1.431	2.955	-3.0404	1.431
173.08	1.428	2.957	-3.0428	1.428
173.186	1.424	2.959	-3.0448	1.424
173.3	1.421	2.96	-3.0458	1.421
173.404	1.419	2.962	-3.0478	1.419
173.518	1.416	2.964	-3.0498	1.416
173.623	1.413	2.967	-3.0521	1.413
173.734	1.411	2.968	-3.0531	1.411
173.847	1.409	2.97	-3.0551	1.409
173.95	1.406	2.972	-3.0571	1.406
174.061	1.404	2.974	-3.0594	1.404
174.172	1.401	2.975	-3.0604	1.401
174.28	1.4	2.977	-3.0625	1.4
174.393	1.397	2.979	-3.0645	1.397
174.496	1.394	2.981	-3.0665	1.394
174.608	1.392	2.982	-3.0675	1.392
174.719	1.39	2.984	-3.0697	1.39
174.827	1.387	2.986	-3.0717	1.387
174.935	1.385	2.988	-3.0738	1.385
175.042	1.382	2.989	-3.0748	1.382
175.157	1.38	2.992	-3.0772	1.38
175.265	1.377	2.994	-3.0792	1.377
175.371	1.374	2.996	-3.0811	1.374
175.485	1.371	2.997	-3.0822	1.371
175.59	1.37	2.999	-3.0842	1.37
175.701	1.367	3.001	-3.0864	1.367
175.807	1.364	3.003	-3.0884	1.364
175.921	1.362	3.004	-3.0894	1.362
176.031	1.36	3.006	-3.0914	1.36
176.141	1.358	3.008	-3.0937	1.358
176.246	1.355	3.01	-3.0957	1.355
176.357	1.352	3.011	-3.0967	1.352
176.463	1.35	3.013	-3.0987	1.35
176.572	1.347	3.015	-3.1007	1.347
176.684	1.345	3.018	-3.1031	1.345
176.793	1.342	3.019	-3.1041	1.342
176.904	1.34	3.021	-3.106	1.34
177.012	1.337	3.023	-3.108	1.337
177.12	1.334	3.025	-3.1104	1.334
177.227	1.331	3.026	-3.1113	1.331
177.336	1.329	3.028	-3.1134	1.329
177.45	1.326	3.03	-3.1154	1.326
177.555	1.323	3.032	-3.1174	1.323
177.669	1.32	3.033	-3.1185	1.32
177.779	1.319	3.035	-3.1208	1.319
177.884	1.315	3.037	-3.1228	1.315
177.993	1.313	3.039	-3.1248	1.313
178.104	1.309	3.04	-3.1258	1.309
178.214	1.308	3.043	-3.1281	1.308
178.324	1.305	3.045	-3.1301	1.305
178.429	1.302	3.047	-3.1321	1.302
178.539	1.299	3.048	-3.1331	1.299
178.649	1.298	3.05	-3.1351	1.298
178.762	1.295	3.052	-3.1375	1.295
178.868	1.292	3.054	-3.1394	1.292
178.977	1.289	3.055	-3.1404	1.289
179.088	1.287	3.057	-3.1424	1.287
179.196	1.285	3.059	-3.1447	1.285
179.301	1.281	3.061	-3.1467	1.281
179.411	1.278	3.062	-3.1477	1.278
179.522	1.277	3.064	-3.1497	1.277
179.633	1.274	3.066	-3.1516	1.274
179.738	1.27	3.069	-3.154	1.27
179.849	1.267	3.07	-3.155	1.267
179.962	1.266	3.072	-3.157	1.266
180.07	1.263	3.074	-3.159	1.263
180.175	1.26	3.076	-3.1611	1.26
180.286	1.258	3.077	-3.1623	1.258
180.399	1.256	3.079	-3.1642	1.256
180.509	1.253	3.081	-3.1662	1.253
180.614	1.251	3.083	-3.1683	1.251
180.723	1.249	3.084	-3.1693	1.249
180.835	1.247	3.086	-3.1717	1.247
180.945	1.245	3.088	-3.1737	1.245
181.05	1.243	3.09	-3.1757	1.243
181.162	1.241	3.091	-3.1767	1.241
181.27	1.24	3.094	-3.179	1.24
181.376	1.237	3.096	-3.181	1.237
181.485	1.235	3.098	-3.183	1.235
181.595	1.233	3.099	-3.184	1.233
181.708	1.232	3.101	-3.1864	1.232
181.816	1.23	3.103	-3.1884	1.23
181.922	1.228	3.105	-3.1903	1.228
182.033	1.226	3.106	-3.1913	1.226
182.146	1.225	3.108	-3.1933	1.225
182.254	1.223	3.11	-3.1957	1.223
182.36	1.221	3.112	-3.1977	1.221
182.474	1.219	3.113	-3.1987	1.219
182.583	1.218	3.115	-3.2007	1.218
182.687	1.217	3.118	-3.203	1.217
182.796	1.215	3.12	-3.205	1.215
182.907	1.213	3.12	-3.2059	1.213
183.02	1.212	3.122	-3.2079	1.212
183.123	1.211	3.124	-3.2099	1.211
183.234	1.209	3.127	-3.2123	1.209
183.345	1.207	3.128	-3.2133	1.207
183.456	1.206	3.13	-3.2153	1.206
183.56	1.205	3.132	-3.2173	1.205
183.671	1.203	3.134	-3.2193	1.203
183.778	1.201	3.135	-3.2205	1.201
183.892	1.2	3.137	-3.2225	1.2
184	1.199	3.139	-3.2246	1.199
184.108	1.197	3.141	-3.2266	1.197
184.215	1.196	3.142	-3.2276	1.196
184.329	1.195	3.145	-3.23	1.195
184.437	1.193	3.147	-3.232	1.193
184.545	1.192	3.149	-3.234	1.192
184.657	1.19	3.15	-3.235	1.19
184.761	1.189	3.152	-3.2372	1.189
184.875	1.187	3.154	-3.2393	1.187
184.98	1.186	3.156	-3.2413	1.186
185.091	1.184	3.157	-3.2423	1.184
185.204	1.183	3.159	-3.2443	1.183
185.307	1.182	3.161	-3.2466	1.182
185.418	1.18	3.163	-3.2487	1.18
185.528	1.178	3.164	-3.2497	1.178
185.639	1.177	3.166	-3.2516	1.177
185.749	1.175	3.168	-3.2537	1.175
185.854	1.174	3.171	-3.2559	1.174
185.966	1.172	3.172	-3.2569	1.172
186.074	1.171	3.174	-3.2589	1.171
186.185	1.169	3.175	-3.2609	1.169
186.29	1.168	3.178	-3.2632	1.168
186.404	1.166	3.179	-3.2642	1.166
186.508	1.165	3.181	-3.2663	1.165
186.621	1.164	3.183	-3.2682	1.164
186.727	1.162	3.185	-3.2702	1.162
186.841	1.16	3.186	-3.2716	1.16
186.951	1.159	3.188	-3.2736	1.159
187.059	1.158	3.19	-3.2755	1.158
187.164	1.156	3.192	-3.2776	1.156
187.275	1.155	3.193	-3.2786	1.155
187.388	1.154	3.195	-3.2808	1.154
187.491	1.153	3.197	-3.2829	1.153
187.602	1.152	3.199	-3.2849	1.152
187.714	1.15	3.2	-3.2859	1.15
187.821	1.15	3.202	-3.2879	1.15
187.934	1.148	3.205	-3.2902	1.148
188.039	1.147	3.207	-3.2923	1.147
188.151	1.145	3.208	-3.2933	1.145
188.259	1.145	3.21	-3.2953	1.145
188.367	1.143	3.212	-3.2976	1.143
188.475	1.142	3.214	-3.2995	1.142
188.588	1.14	3.215	-3.3005	1.14
188.696	1.14	3.217	-3.3026	1.14
188.806	1.138	3.219	-3.3049	1.138
188.912	1.137	3.221	-3.3069	1.137
189.026	1.136	3.222	-3.3079	1.136
189.129	1.135	3.224	-3.3099	1.135
189.243	1.134	3.226	-3.3119	1.134
189.348	1.133	3.229	-3.3141	1.133
189.459	1.131	3.23	-3.3151	1.131
189.571	1.13	3.232	-3.3171	1.13
189.681	1.129	3.234	-3.3191	1.129
189.784	1.127	3.236	-3.3211	1.127
189.898	1.126	3.237	-3.3225	1.126
190.006	1.125	3.239	-3.3245	1.125
190.112	1.124	3.241	-3.3265	1.124
190.223	1.122	3.243	-3.3285	1.122
190.335	1.121	3.244	-3.3298	1.121
190.443	1.121	3.246	-3.3319	1.121
190.551	1.119	3.248	-3.3338	1.119
190.658	1.118	3.25	-3.3359	1.118
190.772	1.117	3.251	-3.3368	1.117
190.879	1.116	3.254	-3.3392	1.116
190.99	1.115	3.256	-3.3412	1.115
191.096	1.114	3.258	-3.3432	1.114
191.21	1.113	3.259	-3.3441	1.113
191.313	1.112	3.261	-3.3465	1.112
191.424	1.111	3.263	-3.3485	1.111
191.533	1.11	3.265	-3.3506	1.11
191.645	1.109	3.266	-3.3515	1.109
191.755	1.109	3.268	-3.3535	1.109
191.864	1.107	3.27	-3.3555	1.107
191.969	1.106	3.272	-3.3578	1.106
192.08	1.105	3.273	-3.3588	1.105
192.189	1.105	3.275	-3.3608	1.105
192.302	1.104	3.277	-3.3629	1.104
192.408	1.103	3.28	-3.3652	1.103
192.517	1.102	3.281	-3.3661	1.102
192.627	1.101	3.283	-3.3681	1.101
192.737	1.1	3.285	-3.3702	1.1
192.845	1.099	3.287	-3.3724	1.099
192.952	1.098	3.288	-3.3733	1.098
193.061	1.098	3.29	-3.3754	1.098
193.175	1.097	3.292	-3.3774	1.097
193.281	1.096	3.294	-3.3794	1.096
193.395	1.095	3.295	-3.3808	1.095
193.498	1.094	3.297	-3.3828	1.094
193.607	1.093	3.299	-3.3847	1.093
193.716	1.092	3.301	-3.3868	1.092
193.83	1.092	3.302	-3.3878	1.092
193.939	1.091	3.305	-3.3901	1.091
194.044	1.09	3.307	-3.3921	1.09
194.155	1.089	3.309	-3.3941	1.089
194.266	1.088	3.31	-3.3951	1.088
194.374	1.088	3.312	-3.3971	1.088
194.487	1.087	3.314	-3.3993	1.087
194.593	1.085	3.316	-3.4014	1.085
194.702	1.084	3.317	-3.4025	1.084
194.812	1.084	3.319	-3.4045	1.084
194.92	1.083	3.321	-3.4068	1.083
195.028	1.082	3.323	-3.4088	1.082
195.142	1.081	3.324	-3.4098	1.081
195.245	1.08	3.326	-3.4117	1.08
195.356	1.079	3.328	-3.4137	1.079
195.465	1.078	3.331	-3.4161	1.078
195.572	1.077	3.332	-3.4171	1.077
195.686	1.077	3.334	-3.4191	1.077
195.795	1.076	3.336	-3.4211	1.076
195.9	1.074	3.338	-3.4235	1.074
196.011	1.073	3.339	-3.4244	1.073
196.124	1.072	3.341	-3.4264	1.072
196.234	1.071	3.343	-3.4285	1.071
196.339	1.07	3.345	-3.4305	1.07
196.45	1.069	3.346	-3.4318	1.069
196.558	1.069	3.348	-3.4337	1.069
196.67	1.068	3.35	-3.4357	1.068
196.777	1.067	3.352	-3.4377	1.067
196.883	1.066	3.353	-3.4387	1.066
196.997	1.066	3.356	-3.4411	1.066
197.105	1.065	3.358	-3.4431	1.065
197.21	1.065	3.36	-3.4452	1.065
197.32	1.064	3.361	-3.4461	1.064
197.429	1.064	3.363	-3.4484	1.064
197.54	1.063	3.365	-3.4504	1.063
197.649	1.062	3.367	-3.4524	1.062
197.757	1.062	3.368	-3.4533	1.062
197.87	1.061	3.37	-3.4554	1.061
197.977	1.06	3.372	-3.4578	1.06
198.086	1.059	3.374	-3.4597	1.059
198.197	1.059	3.375	-3.4608	1.059
198.307	1.058	3.377	-3.4628	1.058
198.417	1.057	3.379	-3.4648	1.057
198.522	1.056	3.382	-3.467	1.056
198.633	1.055	3.383	-3.468	1.055
198.742	1.054	3.385	-3.47	1.054
198.854	1.053	3.387	-3.4721	1.053
198.958	1.053	3.389	-3.4744	1.053
199.07	1.052	3.39	-3.4753	1.052
199.181	1.051	3.392	-3.4773	1.051
199.289	1.05	3.394	-3.4793	1.05
199.394	1.049	3.396	-3.4813	1.049
199.508	1.049	3.397	-3.4827	1.049
199.616	1.048	3.399	-3.4847	1.048
199.724	1.048	3.401	-3.4867	1.048
199.831	1.047	3.403	-3.4887	1.047
199.946	1.046	3.404	-3.4897	1.046
200.049	1.046	3.407	-3.492	1.046
200.163	1.045	3.409	-3.494	1.045
200.268	1.045	3.411	-3.496	1.045
200.379	1.044	3.412	-3.497	1.044
200.492	1.044	3.414	-3.4994	1.044
200.595	1.043	3.416	-3.5014	1.043
200.705	1.042	3.418	-3.5034	1.042
200.816	1.042	3.419	-3.5044	1.042
200.928	1.041	3.421	-3.5064	1.041
201.033	1.041	3.423	-3.5086	1.041
201.141	1.04	3.425	-3.5106	1.04
201.256	1.039	3.426	-3.5117	1.039
201.364	1.039	3.428	-3.5136	1.039
201.472	1.038	3.431	-3.516	1.038
201.58	1.038	3.433	-3.518	1.038
201.687	1.037	3.434	-3.5191	1.037
201.8	1.037	3.436	-3.521	1.037
201.91	1.036	3.438	-3.523	1.036
202.015	1.035	3.44	-3.5253	1.035
202.129	1.034	3.441	-3.5263	1.034
202.239	1.034	3.443	-3.5283	1.034
202.347	1.033	3.445	-3.5303	1.033
202.452	1.032	3.447	-3.5323	1.032
202.563	1.031	3.448	-3.5337	1.031
202.676	1.03	3.45	-3.5356	1.03
202.785	1.029	3.452	-3.5377	1.029
202.888	1.028	3.454	-3.5397	1.028
203	1.027	3.456	-3.5409	1.027
203.112	1.026	3.458	-3.5429	1.026
203.222	1.025	3.46	-3.5449	1.025
203.327	1.024	3.462	-3.5469	1.024
203.439	1.023	3.463	-3.5479	1.023
203.547	1.022	3.465	-3.5503	1.022
203.655	1.021	3.467	-3.5523	1.021
203.764	1.02	3.469	-3.5544	1.02
203.876	1.02	3.47	-3.5553	1.02
203.98	1.019	3.472	-3.5573	1.019
204.094	1.019	3.474	-3.5597	1.019
204.2	1.018	3.476	-3.5616	1.018
204.314	1.018	3.477	-3.5626	1.018
204.417	1.017	3.479	-3.5646	1.017
204.531	1.017	3.482	-3.567	1.017
204.636	1.016	3.483	-3.5689	1.016
204.747	1.016	3.485	-3.57	1.016
204.854	1.015	3.486	-3.5719	1.015
204.964	1.015	3.489	-3.574	1.015
205.074	1.014	3.491	-3.5763	1.014
205.185	1.014	3.492	-3.5773	1.014
205.296	1.013	3.494	-3.5793	1.013
205.406	1.013	3.496	-3.5813	1.013
205.511	1.013	3.498	-3.5836	1.013
205.623	1.012	3.499	-3.5845	1.012
205.731	1.012	3.501	-3.5866	1.012
205.839	1.011	3.503	-3.5886	1.011
205.948	1.011	3.505	-3.5905	1.011
206.06	1.01	3.506	-3.5915	1.01
206.168	1.01	3.508	-3.5939	1.01
206.276	1.01	3.51	-3.5959	1.01
206.385	1.009	3.512	-3.5979	1.009
206.492	1.009	3.513	-3.5989	1.009
206.601	1.008	3.516	-3.6012	1.008
206.715	1.008	3.518	-3.6032	1.008
206.819	1.007	3.52	-3.6052	1.007
206.931	1.006	3.521	-3.6062	1.006
207.043	1.006	3.523	-3.6082	1.006
207.153	1.005	3.525	-3.6106	1.005
207.258	1.004	3.527	-3.6126	1.004
207.369	1.004	3.528	-3.6136	1.004
207.477	1.003	3.53	-3.6156	1.003
207.59	1.002	3.532	-3.6179	1.002
207.695	1.002	3.535	-3.6199	1.002
207.802	1.001	3.536	-3.6209	1.001
207.914	1.001	3.537	-3.6229	1.001
208.025	1	3.54	-3.6252	1
208.132	0.999	3.542	-3.6272	0.999
208.239	0.999	3.543	-3.6282	0.999
208.353	0.998	3.545	-3.6302	0.998
208.461	0.998	3.547	-3.6322	0.998
208.567	0.997	3.549	-3.6346	0.997
208.681	0.997	3.55	-3.6356	0.997
208.791	0.996	3.552	-3.6376	0.996
208.899	0.996	3.554	-3.6395	0.996
209.004	0.996	3.556	-3.6415	0.996
209.117	0.995	3.557	-3.6428	0.995
209.227	0.995	3.559	-3.6448	0.995
209.337	0.995	3.561	-3.6468	0.995
209.442	0.994	3.563	-3.6488	0.994
209.553	0.994	3.564	-3.6498	0.994
209.661	0.994	3.567	-3.6522	0.994
209.774	0.994	3.569	-3.6542	0.994
209.877	0.994	3.571	-3.6562	0.994
209.99	0.994	3.572	-3.6571	0.994
210.099	0.994	3.574	-3.6592	0.994
210.21	0.994	3.576	-3.6615	0.994
210.315	0.994	3.578	-3.6636	0.994
210.429	0.994	3.579	-3.6645	0.994
210.537	0.994	3.581	-3.6665	0.994
210.645	0.994	3.583	-3.6688	0.994
210.751	0.994	3.585	-3.6709	0.994
210.866	0.994	3.586	-3.6718	0.994
210.975	0.994	3.588	-3.6739	0.994
211.079	0.994	3.591	-3.6762	0.994
211.188	0.994	3.593	-3.6782	0.994
211.302	0.994	3.594	-3.6792	0.994
211.412	0.994	3.596	-3.6812	0.994
211.522	0.994	3.598	-3.6832	0.994
211.627	0.994	3.6	-3.6855	0.994
211.738	0.994	3.601	-3.6866	0.994
211.846	0.994	3.603	-3.6885	0.994
211.953	0.994	3.605	-3.6905	0.994
212.065	0.994	3.607	-3.6928	0.994
212.174	0.994	3.608	-3.6938	0.994
212.285	0.994	3.61	-3.6958	0.994
212.393	0.994	3.612	-3.6977	0.994
212.501	0.994	3.614	-3.6997	0.994
212.608	0.994	3.615	-3.7008	0.994
212.717	0.993	3.618	-3.7031	0.993
212.831	0.993	3.62	-3.7051	0.993
212.935	0.993	3.622	-3.7071	0.993
213.051	0.993	3.623	-3.7081	0.993
213.154	0.993	3.625	-3.7105	0.993
213.265	0.993	3.627	-3.7125	0.993
213.374	0.992	3.629	-3.7145	0.992
213.485	0.992	3.63	-3.7155	0.992
213.595	0.992	3.632	-3.7175	0.992
213.703	0.991	3.634	-3.7198	0.991
213.809	0.991	3.636	-3.7218	0.991
213.921	0.991	3.637	-3.7228	0.991
214.032	0.991	3.639	-3.7248	0.991
214.142	0.99	3.641	-3.7268	0.99
214.247	0.99	3.644	-3.7292	0.99
214.358	0.99	3.645	-3.7302	0.99
214.467	0.99	3.647	-3.7322	0.99
214.573	0.989	3.649	-3.7342	0.989
214.684	0.989	3.651	-3.7364	0.989
214.796	0.989	3.652	-3.7375	0.989
214.901	0.989	3.654	-3.7394	0.989
215.012	0.988	3.656	-3.7414	0.988
215.12	0.988	3.658	-3.7434	0.988
215.234	0.988	3.659	-3.7449	0.988
215.342	0.988	3.661	-3.7468	0.988
215.45	0.987	3.663	-3.7488	0.987
[truncated: 677 more rows]
