# Supplementary material for: Research on the Mechanical Properties of EPS Lightweight Soil Mixed with Fly Ash
Source: Polymers (Basel). 2024 Dec 18;16(24):3517. doi: 10.3390/polym16243517 (PMC11678610; doi:10.3390/polym16243517)
Supplement: Supplementary file 1 [file polymers-16-03517-s001.zip › polymers-3283519-supplementary-final/raw data/EPS1%, curing agent content 20%,replace proportion 15%.xls]

## Sheet: Sheet1
试件批号	1
钢号	1
试验日期	2023/12/16
试验人	XDD
试件形状
尺寸(mm)	39.1
So(mm^2)	1200.73
标距倍率
Lo(mm)	80
引伸计标距	50
Lu(mm)
A(%)	/
断面尺寸
Su(mm^2)
Z(%)	/
Fm(kN)	1.78
Rm(MPa)	1
FeH(kN)	2.23
ReH(MPa)	2
FeL(kN)	1.78
ReL(MPa)	1
Fp(kN)	1.86
Rp(MPa)	1
Ft(kN)	0.00
Rt(MPa)
E(GPa)	0.05
屈强比	1.00
强屈比	1.00
At(%)	/
Agt(%)	8.5
时间(秒)	力(kN)	变形(mm)	位移(mm)	扩展
0	0	0	-0.0005	0
0.114	0	0	-0.0013	0
0.224	0	0	-0.0017	0
0.336	0	0	-0.0029	0
0.446	0	0	-0.0043	0
0.551	0	0	-0.0065	0
0.663	0	0	-0.0075	0
0.771	0	0	-0.0099	0
0.877	0	0	-0.0125	0
0.989	0	0	-0.016	0
1.101	0	0	-0.0176	0
1.209	0	0	-0.0211	0
1.317	0	0	-0.0251	0
1.423	0	0	-0.0292	0
1.534	0	0	-0.0322	0
1.647	0	0	-0.0368	0
1.755	0	0	-0.0419	0
1.86	0	0	-0.047	0
1.972	0	0	-0.0497	0
2.083	0	0	-0.056	0
2.188	0	0	-0.0611	0
2.299	0	0	-0.0663	0
2.41	0	0	-0.069	0
2.518	0	0	-0.0739	0
2.624	0	0	-0.0798	0
2.735	0.001	0	-0.0846	0.001
2.847	0.001	0.002	-0.0871	0.001
2.955	0.001	0.007	-0.0918	0.001
3.064	0.001	0.013	-0.0973	0.001
3.172	0.001	0.017	-0.1019	0.001
3.286	0.001	0.02	-0.1042	0.001
3.389	0.001	0.024	-0.1087	0.001
3.5	0.002	0.029	-0.1131	0.002
3.609	0.002	0.034	-0.1183	0.002
3.716	0.002	0.036	-0.1207	0.002
3.832	0.002	0.04	-0.125	0.002
3.937	0.002	0.045	-0.1293	0.002
4.044	0.002	0.049	-0.1335	0.002
4.155	0.002	0.052	-0.1362	0.002
4.268	0.002	0.056	-0.1404	0.002
4.378	0.002	0.06	-0.1445	0.002
4.483	0.002	0.064	-0.1486	0.002
4.594	0.002	0.066	-0.1511	0.002
4.702	0.002	0.07	-0.1551	0.002
4.808	0.002	0.074	-0.1589	0.002
4.919	0.002	0.078	-0.1628	0.002
5.031	0.002	0.08	-0.1647	0.002
5.139	0.002	0.085	-0.1692	0.002
5.249	0.003	0.088	-0.1729	0.003
5.354	0.003	0.092	-0.1767	0.003
5.464	0.003	0.094	-0.1783	0.003
5.573	0.003	0.098	-0.1828	0.003
5.684	0.003	0.102	-0.1863	0.003
5.793	0.004	0.105	-0.1899	0.004
5.9	0.004	0.107	-0.1917	0.004
6.009	0.004	0.11	-0.1951	0.004
6.121	0.004	0.114	-0.1991	0.004
6.23	0.004	0.118	-0.2027	0.004
6.339	0.004	0.12	-0.2044	0.004
6.452	0.005	0.123	-0.2077	0.005
6.555	0.005	0.126	-0.2109	0.005
6.666	0.005	0.13	-0.2148	0.005
6.777	0.005	0.132	-0.2165	0.005
6.888	0.005	0.135	-0.2197	0.005
6.998	0.006	0.138	-0.223	0.006
7.102	0.006	0.142	-0.2267	0.006
7.214	0.006	0.144	-0.2283	0.006
7.325	0.006	0.147	-0.2316	0.006
7.433	0.006	0.15	-0.2346	0.006
7.539	0.006	0.153	-0.2377	0.006
7.648	0.006	0.155	-0.2396	0.006
7.759	0.006	0.158	-0.2429	0.006
7.87	0.006	0.161	-0.246	0.006
7.976	0.006	0.164	-0.2489	0.006
8.09	0.006	0.166	-0.2503	0.006
8.198	0.006	0.169	-0.2538	0.006
8.307	0.007	0.172	-0.2568	0.007
8.412	0.007	0.175	-0.2597	0.007
8.523	0.007	0.177	-0.2611	0.007
8.636	0.007	0.179	-0.264	0.007
8.739	0.007	0.183	-0.2673	0.007
8.85	0.007	0.186	-0.2702	0.007
8.961	0.007	0.187	-0.2717	0.007
9.07	0.007	0.19	-0.2744	0.007
9.182	0.007	0.193	-0.2777	0.007
9.285	0.006	0.196	-0.2805	0.006
9.4	0.006	0.197	-0.2818	0.006
9.508	0.006	0.2	-0.2847	0.006
9.616	0.006	0.203	-0.2874	0.006
9.724	0.006	0.206	-0.2906	0.006
9.831	0.006	0.207	-0.2918	0.006
9.945	0.007	0.21	-0.2946	0.007
10.053	0.007	0.213	-0.2973	0.007
10.159	0.007	0.215	-0.2999	0.007
10.273	0.007	0.217	-0.3016	0.007
10.377	0.007	0.22	-0.3043	0.007
10.491	0.007	0.222	-0.3068	0.007
10.596	0.007	0.225	-0.3094	0.007
10.707	0.007	0.226	-0.3107	0.007
10.82	0.007	0.229	-0.3138	0.007
10.923	0.007	0.232	-0.3163	0.007
11.034	0.007	0.234	-0.3189	0.007
11.142	0.007	0.235	-0.3201	0.007
11.254	0.007	0.238	-0.3231	0.007
11.365	0.007	0.241	-0.3255	0.007
11.47	0.008	0.243	-0.3281	0.008
11.582	0.008	0.245	-0.3292	0.008
11.69	0.008	0.247	-0.3318	0.008
11.801	0.008	0.25	-0.3347	0.008
11.906	0.008	0.252	-0.3371	0.008
12.02	0.008	0.254	-0.3383	0.008
12.128	0.008	0.256	-0.3408	0.008
12.236	0.008	0.259	-0.3437	0.008
12.345	0.008	0.261	-0.3461	0.008
12.452	0.008	0.263	-0.3472	0.008
12.561	0.008	0.265	-0.3497	0.008
12.675	0.009	0.268	-0.3525	0.009
12.78	0.009	0.27	-0.3548	0.009
12.891	0.009	0.271	-0.356	0.009
13.004	0.009	0.274	-0.3584	0.009
13.107	0.009	0.276	-0.3608	0.009
13.217	0.009	0.279	-0.3635	0.009
13.328	0.009	0.28	-0.3647	0.009
13.438	0.009	0.282	-0.3671	0.009
13.544	0.009	0.285	-0.3694	0.009
13.655	0.009	0.287	-0.372	0.009
13.767	0.01	0.289	-0.3732	0.01
13.875	0.01	0.291	-0.3754	0.01
13.983	0.01	0.293	-0.3778	0.01
14.091	0.01	0.295	-0.3801	0.01
14.204	0.01	0.297	-0.3813	0.01
14.312	0.01	0.299	-0.3839	0.01
14.42	0.01	0.302	-0.3862	0.01
14.529	0.01	0.304	-0.3884	0.01
14.636	0.01	0.305	-0.3895	0.01
14.745	0.01	0.308	-0.3922	0.01
14.859	0.01	0.31	-0.3946	0.01
14.964	0.011	0.312	-0.3967	0.011
15.075	0.011	0.313	-0.3979	0.011
15.182	0.011	0.315	-0.4001	0.011
15.296	0.011	0.318	-0.4026	0.011
15.401	0.011	0.32	-0.405	0.011
15.512	0.012	0.321	-0.406	0.012
15.621	0.012	0.324	-0.4082	0.012
15.734	0.012	0.326	-0.4109	0.012
15.839	0.012	0.328	-0.413	0.012
15.951	0.012	0.329	-0.4141	0.012
16.059	0.012	0.332	-0.4163	0.012
16.167	0.013	0.334	-0.4186	0.013
16.276	0.013	0.336	-0.4211	0.013
16.383	0.013	0.338	-0.4222	0.013
16.497	0.013	0.34	-0.4244	0.013
16.605	0.013	0.342	-0.4266	0.013
16.711	0.014	0.344	-0.4287	0.014
16.825	0.014	0.345	-0.4301	0.014
16.935	0.014	0.348	-0.4323	0.014
17.043	0.014	0.35	-0.4345	0.014
17.148	0.014	0.352	-0.4366	0.014
17.259	0.015	0.353	-0.4376	0.015
17.372	0.015	0.356	-0.4402	0.015
17.48	0.015	0.358	-0.4424	0.015
17.585	0.015	0.36	-0.4445	0.015
17.697	0.015	0.361	-0.4455	0.015
17.806	0.016	0.363	-0.4481	0.016
17.919	0.016	0.366	-0.4502	0.016
18.025	0.016	0.368	-0.4524	0.016
18.134	0.016	0.369	-0.4534	0.016
18.24	0.016	0.371	-0.4555	0.016
18.349	0.017	0.373	-0.4581	0.017
18.461	0.017	0.376	-0.4603	0.017
18.568	0.017	0.377	-0.4612	0.017
18.677	0.017	0.379	-0.4634	0.017
18.791	0.018	0.381	-0.4658	0.018
18.897	0.018	0.383	-0.468	0.018
19.011	0.018	0.384	-0.469	0.018
19.114	0.018	0.387	-0.4711	0.018
19.225	0.018	0.389	-0.4731	0.018
19.332	0.018	0.391	-0.4757	0.018
19.444	0.018	0.392	-0.4767	0.018
19.557	0.018	0.394	-0.4787	0.018
19.66	0.018	0.396	-0.4809	0.018
19.771	0.019	0.399	-0.4832	0.019
19.882	0.019	0.4	-0.4843	0.019
19.99	0.019	0.402	-0.4864	0.019
20.103	0.019	0.404	-0.4885	0.019
20.207	0.019	0.406	-0.4906	0.019
20.318	0.019	0.407	-0.4917	0.019
20.429	0.019	0.409	-0.494	0.019
20.536	0.019	0.412	-0.4962	0.019
20.644	0.019	0.414	-0.4982	0.019
20.758	0.02	0.415	-0.4993	0.02
20.861	0.02	0.417	-0.5017	0.02
20.975	0.02	0.419	-0.5038	0.02
21.081	0.02	0.421	-0.5058	0.02
21.195	0.02	0.422	-0.5069	0.02
21.303	0.02	0.425	-0.5093	0.02
21.411	0.021	0.427	-0.5114	0.021
21.516	0.021	0.429	-0.5135	0.021
21.63	0.021	0.43	-0.5145	0.021
21.74	0.021	0.432	-0.5165	0.021
21.85	0.021	0.434	-0.519	0.021
21.955	0.021	0.436	-0.521	0.021
22.066	0.022	0.437	-0.5221	0.022
22.174	0.022	0.439	-0.5241	0.022
22.28	0.022	0.441	-0.5261	0.022
22.393	0.022	0.444	-0.5285	0.022
22.502	0.022	0.445	-0.5296	0.022
22.613	0.022	0.447	-0.5316	0.022
22.721	0.023	0.449	-0.5336	0.023
22.826	0.023	0.451	-0.5357	0.023
22.936	0.023	0.452	-0.5371	0.023
23.045	0.023	0.454	-0.5391	0.023
23.156	0.023	0.457	-0.5411	0.023
23.263	0.023	0.459	-0.5432	0.023
23.378	0.023	0.46	-0.5446	0.023
23.483	0.023	0.462	-0.5466	0.023
23.594	0.023	0.464	-0.5487	0.023
23.7	0.023	0.466	-0.5507	0.023
23.811	0.023	0.467	-0.5517	0.023
23.924	0.023	0.469	-0.5541	0.023
24.034	0.023	0.472	-0.5562	0.023
24.139	0.023	0.473	-0.5581	0.023
24.25	0.023	0.475	-0.5592	0.023
24.358	0.023	0.477	-0.5613	0.023
24.464	0.023	0.479	-0.5637	0.023
24.574	0.023	0.481	-0.5656	0.023
24.686	0.023	0.482	-0.5667	0.023
24.797	0.023	0.484	-0.5687	0.023
24.905	0.023	0.486	-0.5711	0.023
25.01	0.023	0.488	-0.5731	0.023
25.12	0.023	0.489	-0.5741	0.023
25.229	0.024	0.491	-0.5761	0.024
25.338	0.024	0.494	-0.5782	0.024
25.447	0.024	0.496	-0.5806	0.024
25.556	0.024	0.497	-0.5816	0.024
25.665	0.024	0.499	-0.5835	0.024
25.779	0.024	0.501	-0.5857	0.024
25.918	0.024	0.503	-0.588	0.024
26.024	0.024	0.505	-0.59	0.024
26.135	0.024	0.507	-0.592	0.024
26.247	0.024	0.508	-0.593	0.024
26.352	0.025	0.511	-0.5954	0.025
26.461	0.025	0.513	-0.5974	0.025
26.57	0.025	0.515	-0.5994	0.025
26.679	0.025	0.516	-0.6004	0.025
26.793	0.025	0.518	-0.6024	0.025
26.901	0.026	0.52	-0.6048	0.026
27.009	0.026	0.522	-0.6068	0.026
27.116	0.026	0.523	-0.6079	0.026
27.23	0.027	0.525	-0.6098	0.027
27.339	0.027	0.527	-0.612	0.027
27.444	0.027	0.53	-0.6143	0.027
27.558	0.027	0.531	-0.6152	0.027
27.667	0.028	0.533	-0.6173	0.028
27.775	0.028	0.535	-0.6192	0.028
27.883	0.028	0.537	-0.6217	0.028
27.994	0.028	0.538	-0.6227	0.028
28.104	0.028	0.54	-0.6247	0.028
28.214	0.029	0.542	-0.6267	0.029
28.317	0.029	0.544	-0.6287	0.029
28.429	0.029	0.545	-0.6298	0.029
28.541	0.029	0.547	-0.6321	0.029
28.645	0.029	0.549	-0.634	0.029
28.756	0.03	0.551	-0.636	0.03
28.868	0.03	0.552	-0.6371	0.03
28.976	0.03	0.555	-0.6395	0.03
29.084	0.03	0.557	-0.6415	0.03
29.192	0.03	0.559	-0.6435	0.03
29.306	0.03	0.56	-0.6445	0.03
29.412	0.031	0.562	-0.6465	0.031
29.523	0.031	0.564	-0.6487	0.031
29.63	0.031	0.566	-0.6508	0.031
29.737	0.032	0.567	-0.6518	0.032
29.846	0.032	0.569	-0.6538	0.032
29.96	0.032	0.572	-0.6562	0.032
30.065	0.033	0.574	-0.6582	0.033
30.176	0.033	0.575	-0.6592	0.033
30.289	0.033	0.577	-0.6612	0.033
30.397	0.034	0.579	-0.6633	0.034
30.501	0.034	0.581	-0.6656	0.034
30.613	0.034	0.582	-0.6666	0.034
30.722	0.035	0.584	-0.6686	0.035
30.835	0.035	0.586	-0.6706	0.035
30.94	0.035	0.588	-0.673	0.035
31.052	0.035	0.589	-0.6739	0.035
31.16	0.036	0.591	-0.676	0.036
31.268	0.036	0.593	-0.678	0.036
31.377	0.036	0.595	-0.68	0.036
31.489	0.036	0.597	-0.6813	0.036
31.593	0.037	0.599	-0.6833	0.037
31.707	0.037	0.601	-0.6854	0.037
31.813	0.037	0.603	-0.6873	0.037
31.927	0.037	0.604	-0.6883	0.037
32.03	0.038	0.606	-0.6907	0.038
32.144	0.038	0.608	-0.6927	0.038
32.249	0.038	0.61	-0.6948	0.038
32.36	0.039	0.611	-0.6957	0.039
32.472	0.039	0.613	-0.6977	0.039
32.582	0.04	0.615	-0.7	0.04
32.687	0.04	0.617	-0.702	0.04
32.798	0.04	0.618	-0.7029	0.04
32.906	0.041	0.62	-0.705	0.041
33.019	0.041	0.623	-0.7074	0.041
33.124	0.041	0.625	-0.7094	0.041
33.236	0.042	0.626	-0.7104	0.042
33.344	0.042	0.628	-0.7124	0.042
33.45	0.042	0.63	-0.7144	0.042
33.561	0.042	0.632	-0.7167	0.042
33.673	0.042	0.633	-0.7177	0.042
33.781	0.042	0.635	-0.7197	0.042
33.889	0.042	0.637	-0.7217	0.042
33.995	0.042	0.639	-0.7241	0.042
34.106	0.042	0.64	-0.7251	0.042
34.219	0.042	0.642	-0.7271	0.042
34.327	0.042	0.644	-0.729	0.042
34.432	0.042	0.647	-0.7312	0.042
34.546	0.042	0.648	-0.7324	0.042
34.656	0.042	0.65	-0.7344	0.042
34.766	0.042	0.652	-0.7364	0.042
34.871	0.042	0.654	-0.7384	0.042
34.982	0.042	0.655	-0.7395	0.042
35.09	0.042	0.657	-0.7417	0.042
35.204	0.042	0.659	-0.7438	0.042
35.31	0.042	0.661	-0.7458	0.042
35.416	0.042	0.662	-0.7468	0.042
35.528	0.042	0.665	-0.7492	0.042
35.634	0.042	0.666	-0.7511	0.042
35.746	0.042	0.669	-0.7532	0.042
35.853	0.042	0.669	-0.7541	0.042
35.962	0.042	0.672	-0.7564	0.042
36.076	0.042	0.674	-0.7585	0.042
36.182	0.042	0.676	-0.7605	0.042
36.296	0.042	0.677	-0.7614	0.042
36.399	0.042	0.679	-0.7635	0.042
36.511	0.043	0.681	-0.7658	0.043
36.617	0.043	0.683	-0.7678	0.043
36.731	0.043	0.684	-0.7688	0.043
36.841	0.043	0.686	-0.7708	0.043
36.951	0.044	0.688	-0.7729	0.044
37.056	0.044	0.691	-0.7752	0.044
37.167	0.044	0.691	-0.7761	0.044
37.275	0.045	0.693	-0.7781	0.045
37.388	0.045	0.695	-0.7801	0.045
37.491	0.045	0.697	-0.7821	0.045
37.603	0.046	0.699	-0.7834	0.046
37.712	0.046	0.701	-0.7856	0.046
37.818	0.046	0.703	-0.7876	0.046
37.929	0.047	0.705	-0.7895	0.047
38.043	0.047	0.706	-0.7905	0.047
38.146	0.048	0.708	-0.7928	0.048
38.257	0.048	0.71	-0.7948	0.048
38.366	0.048	0.712	-0.7969	0.048
38.479	0.049	0.713	-0.7978	0.049
38.587	0.049	0.716	-0.8002	0.049
38.692	0.049	0.718	-0.8022	0.049
38.801	0.049	0.72	-0.8042	0.049
38.912	0.05	0.721	-0.8052	0.05
39.025	0.05	0.723	-0.8072	0.05
39.135	0.05	0.725	-0.8095	0.05
39.24	0.05	0.727	-0.8113	0.05
39.351	0.051	0.728	-0.8124	0.051
39.459	0.051	0.73	-0.8144	0.051
39.566	0.051	0.732	-0.8168	0.051
39.678	0.052	0.734	-0.8188	0.052
39.787	0.052	0.735	-0.8198	0.052
39.898	0.052	0.737	-0.8218	0.052
40.006	0.053	0.739	-0.8238	0.053
40.111	0.053	0.742	-0.8261	0.053
40.221	0.054	0.743	-0.8271	0.054
40.33	0.054	0.745	-0.8291	0.054
40.441	0.055	0.747	-0.8311	0.055
40.549	0.055	0.749	-0.8335	0.055
40.663	0.056	0.75	-0.8344	0.056
40.771	0.056	0.752	-0.8365	0.056
40.879	0.057	0.754	-0.8384	0.057
40.985	0.057	0.756	-0.8405	0.057
41.096	0.058	0.757	-0.8416	0.058
41.209	0.058	0.759	-0.8439	0.058
41.319	0.059	0.761	-0.8459	0.059
41.424	0.059	0.763	-0.8478	0.059
41.534	0.059	0.764	-0.8488	0.059
41.645	0.06	0.767	-0.8512	0.06
41.755	0.06	0.768	-0.8531	0.06
41.86	0.061	0.77	-0.8551	0.061
41.972	0.061	0.772	-0.8562	0.061
42.08	0.062	0.773	-0.8581	0.062
42.188	0.062	0.776	-0.8605	0.062
42.296	0.063	0.778	-0.8625	0.063
42.41	0.063	0.779	-0.8635	0.063
42.514	0.064	0.781	-0.8654	0.064
42.625	0.064	0.783	-0.8678	0.064
42.734	0.065	0.785	-0.8697	0.065
42.847	0.065	0.786	-0.8708	0.065
42.95	0.066	0.788	-0.8728	0.066
43.064	0.066	0.79	-0.8751	0.066
43.169	0.066	0.793	-0.8772	0.066
43.28	0.066	0.793	-0.8781	0.066
43.393	0.067	0.795	-0.8801	0.067
43.496	0.067	0.798	-0.8822	0.067
43.61	0.067	0.8	-0.8845	0.067
43.717	0.067	0.801	-0.8854	0.067
43.827	0.068	0.803	-0.8874	0.068
43.933	0.068	0.805	-0.8894	0.068
44.044	0.068	0.807	-0.8914	0.068
44.156	0.069	0.808	-0.8927	0.069
44.264	0.069	0.81	-0.8947	0.069
44.372	0.07	0.812	-0.8968	0.07
44.48	0.07	0.814	-0.8988	0.07
44.594	0.07	0.815	-0.8998	0.07
44.7	0.07	0.818	-0.9021	0.07
44.809	0.07	0.82	-0.9041	0.07
44.918	0.07	0.821	-0.9061	0.07
45.025	0.071	0.822	-0.907	0.071
45.134	0.071	0.825	-0.9095	0.071
45.248	0.071	0.827	-0.9115	0.071
45.353	0.071	0.829	-0.9134	0.071
45.464	0.071	0.83	-0.9144	0.071
45.576	0.071	0.832	-0.9164	0.071
45.686	0.072	0.834	-0.9188	0.072
45.789	0.072	0.836	-0.9208	0.072
45.903	0.073	0.837	-0.9218	0.073
46.011	0.073	0.839	-0.9238	0.073
46.117	0.073	0.841	-0.9261	0.073
46.228	0.074	0.843	-0.928	0.074
46.34	0.074	0.844	-0.9291	0.074
46.448	0.074	0.846	-0.9311	0.074
46.556	0.075	0.848	-0.933	0.075
46.663	0.075	0.851	-0.9354	0.075
46.777	0.076	0.852	-0.9365	0.076
46.884	0.076	0.854	-0.9385	0.076
46.995	0.077	0.856	-0.9405	0.077
47.101	0.077	0.858	-0.9425	0.077
47.215	0.078	0.859	-0.9437	0.078
47.318	0.078	0.861	-0.9457	0.078
47.432	0.078	0.863	-0.9477	0.078
47.537	0.079	0.865	-0.9498	0.079
47.646	0.079	0.866	-0.9511	0.079
47.755	0.079	0.868	-0.9531	0.079
47.865	0.08	0.871	-0.9552	0.08
47.973	0.08	0.872	-0.9571	0.08
48.087	0.08	0.873	-0.9581	0.08
48.195	0.081	0.876	-0.9604	0.081
48.301	0.082	0.878	-0.9624	0.082
48.412	0.082	0.88	-0.9644	0.082
48.524	0.083	0.881	-0.9654	0.083
48.631	0.083	0.883	-0.9674	0.083
48.741	0.084	0.885	-0.9697	0.084
48.849	0.085	0.887	-0.9717	0.085
48.956	0.085	0.888	-0.9728	0.085
49.07	0.086	0.89	-0.9747	0.086
49.178	0.087	0.892	-0.977	0.087
49.284	0.088	0.894	-0.979	0.088
49.398	0.088	0.895	-0.98	0.088
49.508	0.089	0.897	-0.982	0.089
49.611	0.089	0.899	-0.984	0.089
49.72	0.09	0.902	-0.9863	0.09
49.834	0.09	0.903	-0.9873	0.09
49.939	0.091	0.905	-0.9894	0.091
50.053	0.091	0.907	-0.9913	0.091
50.158	0.092	0.909	-0.9934	0.092
50.269	0.092	0.91	-0.9947	0.092
50.378	0.093	0.912	-0.9967	0.093
50.491	0.094	0.914	-0.9987	0.094
50.596	0.094	0.916	-1.0007	0.094
50.706	0.094	0.917	-1.0017	0.094
50.817	0.095	0.919	-1.004	0.095
50.924	0.096	0.921	-1.0061	0.096
51.032	0.096	0.923	-1.008	0.096
51.146	0.096	0.924	-1.009	0.096
51.254	0.097	0.927	-1.0113	0.097
51.362	0.098	0.929	-1.0134	0.098
51.468	0.098	0.931	-1.0154	0.098
51.582	0.098	0.932	-1.0164	0.098
51.686	0.099	0.934	-1.0187	0.099
51.8	0.1	0.936	-1.0207	0.1
51.904	0.1	0.938	-1.0227	0.1
52.018	0.1	0.939	-1.0237	0.1
52.128	0.101	0.941	-1.0256	0.101
52.238	0.101	0.943	-1.028	0.101
52.343	0.102	0.945	-1.03	0.102
52.454	0.102	0.946	-1.031	0.102
52.562	0.103	0.948	-1.033	0.103
52.675	0.103	0.95	-1.035	0.103
52.78	0.104	0.953	-1.0373	0.104
52.888	0.104	0.954	-1.0383	0.104
53.002	0.104	0.956	-1.0403	0.104
53.11	0.105	0.958	-1.0422	0.105
53.218	0.105	0.96	-1.0447	0.105
53.325	0.105	0.961	-1.0456	0.105
53.434	0.106	0.963	-1.0478	0.106
53.548	0.106	0.965	-1.0496	0.106
53.654	0.107	0.967	-1.0517	0.107
53.767	0.107	0.968	-1.0526	0.107
53.877	0.107	0.97	-1.0549	0.107
53.982	0.108	0.972	-1.057	0.108
54.091	0.108	0.974	-1.059	0.108
54.202	0.109	0.975	-1.0599	0.109
54.312	0.109	0.978	-1.0623	0.109
54.422	0.11	0.98	-1.0644	0.11
54.527	0.11	0.982	-1.0663	0.11
54.638	0.111	0.983	-1.0673	0.111
54.745	0.111	0.985	-1.0693	0.111
54.854	0.112	0.987	-1.0717	0.112
54.963	0.112	0.989	-1.0737	0.112
55.075	0.113	0.99	-1.0747	0.113
55.186	0.113	0.992	-1.0766	0.113
55.294	0.114	0.994	-1.079	0.114
55.402	0.114	0.996	-1.081	0.114
55.509	0.115	0.997	-1.082	0.115
55.618	0.115	0.999	-1.0839	0.115
55.732	0.116	1.002	-1.0863	0.116
55.905	0.117	1.004	-1.0886	0.117
56.01	0.117	1.006	-1.0906	0.117
56.119	0.118	1.008	-1.093	0.118
56.23	0.118	1.009	-1.094	0.118
56.34	0.119	1.011	-1.0959	0.119
56.45	0.119	1.013	-1.0979	0.119
56.555	0.12	1.016	-1.1003	0.12
56.666	0.12	1.017	-1.1013	0.12
56.775	0.121	1.019	-1.1033	0.121
56.887	0.121	1.021	-1.1052	0.121
56.991	0.122	1.023	-1.1072	0.122
57.103	0.123	1.024	-1.1086	0.123
57.214	0.123	1.026	-1.1105	0.123
57.322	0.124	1.028	-1.1126	0.124
57.427	0.124	1.03	-1.1147	0.124
57.542	0.125	1.031	-1.116	0.125
57.65	0.125	1.033	-1.118	0.125
57.758	0.126	1.035	-1.12	0.126
57.864	0.126	1.037	-1.122	0.126
57.979	0.127	1.038	-1.123	0.127
58.087	0.128	1.041	-1.1252	0.128
58.195	0.128	1.043	-1.1273	0.128
58.301	0.129	1.045	-1.1293	0.129
58.415	0.129	1.046	-1.1302	0.129
58.525	0.13	1.048	-1.1322	0.13
58.633	0.13	1.05	-1.1346	0.13
58.738	0.131	1.052	-1.1366	0.131
58.849	0.131	1.053	-1.1376	0.131
58.962	0.132	1.055	-1.1396	0.132
59.071	0.132	1.057	-1.1416	0.132
59.176	0.133	1.059	-1.1439	0.133
59.287	0.133	1.06	-1.1448	0.133
59.398	0.134	1.062	-1.1469	0.134
59.508	0.134	1.064	-1.1488	0.134
59.613	0.135	1.067	-1.1512	0.135
59.725	0.136	1.068	-1.1522	0.136
59.833	0.136	1.07	-1.1542	0.136
59.943	0.137	1.072	-1.1563	0.137
60.048	0.137	1.074	-1.1582	0.137
60.204	0.138	1.076	-1.1605	0.138
60.314	0.139	1.078	-1.1625	0.139
60.425	0.139	1.08	-1.1645	0.139
60.536	0.14	1.081	-1.1655	0.14
60.644	0.14	1.083	-1.1679	0.14
60.75	0.141	1.085	-1.1699	0.141
60.859	0.141	1.087	-1.1719	0.141
60.974	0.142	1.088	-1.1729	0.142
61.081	0.142	1.09	-1.1749	0.142
61.189	0.143	1.093	-1.1772	0.143
61.297	0.143	1.095	-1.1792	0.143
61.411	0.144	1.096	-1.1802	0.144
61.519	0.145	1.098	-1.1822	0.145
61.627	0.146	1.1	-1.1845	0.146
61.733	0.146	1.102	-1.1865	0.146
61.848	0.147	1.103	-1.1875	0.147
61.956	0.148	1.105	-1.1895	0.148
62.063	0.149	1.107	-1.1915	0.149
62.172	0.149	1.109	-1.1938	0.149
62.283	0.15	1.11	-1.1949	0.15
62.393	0.151	1.112	-1.1968	0.151
62.503	0.151	1.114	-1.1988	0.151
62.608	0.152	1.116	-1.2011	0.152
62.719	0.153	1.117	-1.2021	0.153
62.828	0.153	1.119	-1.2041	0.153
62.939	0.154	1.121	-1.2061	0.154
63.044	0.155	1.124	-1.2082	0.155
63.156	0.156	1.125	-1.2095	0.156
63.264	0.156	1.127	-1.2116	0.156
63.375	0.157	1.129	-1.2135	0.157
63.48	0.157	1.131	-1.2155	0.157
63.594	0.158	1.132	-1.2165	0.158
63.702	0.159	1.134	-1.2188	0.159
63.808	0.16	1.136	-1.2208	0.16
63.917	0.16	1.138	-1.2228	0.16
64.031	0.161	1.139	-1.2238	0.161
64.14	0.162	1.141	-1.2258	0.162
64.248	0.163	1.144	-1.2282	0.163
64.356	0.163	1.146	-1.2302	0.163
64.467	0.164	1.147	-1.2312	0.164
64.577	0.165	1.149	-1.2332	0.165
64.687	0.166	1.151	-1.2354	0.166
64.792	0.167	1.153	-1.2375	0.167
64.902	0.168	1.154	-1.2385	0.168
65.012	0.169	1.156	-1.2405	0.169
65.123	0.17	1.158	-1.2425	0.17
65.228	0.17	1.16	-1.2447	0.17
65.34	0.171	1.161	-1.2458	0.171
65.448	0.171	1.163	-1.2477	0.171
65.559	0.172	1.165	-1.2498	0.172
65.664	0.172	1.167	-1.2521	0.172
65.778	0.173	1.169	-1.2532	0.173
65.885	0.174	1.17	-1.2551	0.174
65.996	0.174	1.172	-1.2571	0.174
66.103	0.174	1.175	-1.2594	0.174
66.21	0.175	1.176	-1.2604	0.175
66.319	0.176	1.178	-1.2624	0.176
66.433	0.177	1.18	-1.2644	0.177
66.538	0.177	1.182	-1.2664	0.177
66.649	0.178	1.183	-1.2674	0.178
66.762	0.179	1.185	-1.2697	0.179
66.87	0.18	1.187	-1.2718	0.18
66.975	0.181	1.189	-1.2738	0.181
67.083	0.182	1.19	-1.2747	0.182
67.195	0.183	1.192	-1.2768	0.183
67.308	0.184	1.194	-1.2791	0.184
67.413	0.185	1.196	-1.2811	0.185
67.525	0.186	1.197	-1.2821	0.186
67.633	0.187	1.199	-1.2841	0.187
67.741	0.189	1.202	-1.2865	0.189
67.849	0.189	1.204	-1.2884	0.189
67.957	0.191	1.205	-1.2895	0.191
68.071	0.192	1.207	-1.2915	0.192
68.18	0.194	1.209	-1.2938	0.194
68.286	0.194	1.211	-1.2957	0.194
68.4	0.196	1.212	-1.2968	0.196
68.503	0.197	1.214	-1.2987	0.197
68.617	0.198	1.216	-1.3007	0.198
68.722	0.199	1.218	-1.3031	0.199
68.833	0.201	1.219	-1.304	0.201
68.94	0.203	1.221	-1.3061	0.203
69.054	0.204	1.223	-1.3081	0.204
69.158	0.206	1.225	-1.3101	0.206
69.269	0.207	1.227	-1.3114	0.207
69.381	0.208	1.229	-1.3133	0.208
69.491	0.209	1.231	-1.3153	0.209
69.596	0.211	1.233	-1.3173	0.211
69.708	0.212	1.234	-1.3183	0.212
69.816	0.213	1.236	-1.3207	0.213
69.925	0.214	1.238	-1.3227	0.214
70.034	0.216	1.24	-1.3247	0.216
70.147	0.217	1.241	-1.3257	0.217
70.255	0.218	1.243	-1.328	0.218
70.363	0.219	1.245	-1.3301	0.219
70.469	0.221	1.247	-1.3321	0.221
70.58	0.222	1.248	-1.333	0.222
70.693	0.223	1.25	-1.335	0.223
70.801	0.224	1.253	-1.3374	0.224
70.906	0.225	1.255	-1.3394	0.225
71.018	0.227	1.256	-1.3404	0.227
71.129	0.227	1.258	-1.3424	0.227
71.239	0.229	1.26	-1.3443	0.229
71.344	0.23	1.262	-1.3467	0.23
71.455	0.231	1.263	-1.3478	0.231
71.564	0.232	1.265	-1.3497	0.232
71.677	0.233	1.267	-1.3517	0.233
71.783	0.234	1.269	-1.354	0.234
71.892	0.235	1.27	-1.355	0.235
72.001	0.236	1.272	-1.357	0.236
72.11	0.237	1.274	-1.359	0.237
72.219	0.238	1.277	-1.3613	0.238
72.326	0.239	1.278	-1.3624	0.239
72.435	0.24	1.28	-1.3644	0.24
72.549	0.241	1.282	-1.3663	0.241
72.654	0.243	1.284	-1.3683	0.243
72.768	0.244	1.285	-1.3693	0.244
72.878	0.245	1.287	-1.3716	0.245
72.983	0.246	1.289	-1.3736	0.246
73.09	0.248	1.291	-1.3757	0.248
73.202	0.249	1.292	-1.3767	0.249
73.308	0.25	1.294	-1.379	0.25
73.423	0.251	1.296	-1.3811	0.251
73.528	0.253	1.298	-1.3829	0.253
73.639	0.254	1.299	-1.384	0.254
73.748	0.255	1.301	-1.3861	0.255
73.854	0.256	1.304	-1.3883	0.256
73.964	0.257	1.306	-1.3903	0.257
74.076	0.258	1.307	-1.3913	0.258
74.182	0.258	1.309	-1.3933	0.258
74.291	0.259	1.311	-1.3956	0.259
74.402	0.26	1.313	-1.3976	0.26
74.516	0.261	1.314	-1.3986	0.261
74.619	0.262	1.316	-1.4007	0.262
74.73	0.263	1.318	-1.4027	0.263
74.839	0.264	1.32	-1.405	0.264
74.946	0.264	1.321	-1.406	0.264
75.057	0.265	1.323	-1.408	0.265
75.168	0.266	1.325	-1.41	0.266
75.274	0.267	1.328	-1.4123	0.267
75.385	0.268	1.329	-1.4133	0.268
75.498	0.268	1.331	-1.4153	0.268
75.608	0.269	1.333	-1.4173	0.269
75.713	0.27	1.335	-1.4193	0.27
75.824	0.271	1.336	-1.4206	0.271
75.932	0.272	1.338	-1.4226	0.272
76.044	0.273	1.34	-1.4246	0.273
76.148	0.274	1.342	-1.4267	0.274
76.26	0.275	1.343	-1.4276	0.275
76.371	0.276	1.345	-1.4299	0.276
76.479	0.277	1.347	-1.4319	0.277
76.584	0.278	1.349	-1.434	0.278
76.694	0.28	1.35	-1.4349	0.28
76.803	0.28	1.353	-1.4372	0.28
76.914	0.281	1.355	-1.4393	0.281
77.021	0.283	1.357	-1.4414	0.283
77.135	0.284	1.358	-1.4423	0.284
77.245	0.285	1.36	-1.4443	0.285
77.353	0.286	1.362	-1.4465	0.286
77.458	0.288	1.364	-1.4486	0.288
77.569	0.289	1.365	-1.4495	0.289
77.682	0.29	1.367	-1.4516	0.29
77.785	0.292	1.369	-1.4536	0.292
77.896	0.293	1.371	-1.4561	0.293
78.004	0.295	1.372	-1.4569	0.295
78.116	0.296	1.374	-1.459	0.296
78.222	0.297	1.376	-1.4609	0.297
78.331	0.299	1.379	-1.4632	0.299
78.446	0.301	1.38	-1.4642	0.301
78.554	0.302	1.382	-1.4662	0.302
78.662	0.304	1.384	-1.4682	0.304
78.77	0.305	1.386	-1.4702	0.305
78.877	0.307	1.387	-1.4716	0.307
78.991	0.308	1.389	-1.4736	0.308
79.098	0.31	1.391	-1.4756	0.31
79.205	0.312	1.393	-1.4775	0.312
79.32	0.313	1.394	-1.4786	0.313
79.423	0.314	1.396	-1.4809	0.314
79.537	0.316	1.398	-1.4829	0.316
79.642	0.318	1.4	-1.4849	0.318
79.753	0.319	1.401	-1.4859	0.319
79.866	0.32	1.404	-1.4882	0.32
79.969	0.322	1.406	-1.4902	0.322
80.079	0.324	1.407	-1.4921	0.324
80.19	0.326	1.409	-1.4932	0.326
80.3	0.327	1.411	-1.4952	0.327
80.406	0.329	1.413	-1.4975	0.329
80.517	0.33	1.415	-1.4996	0.33
80.629	0.332	1.416	-1.5006	0.332
80.737	0.333	1.418	-1.5026	0.333
80.845	0.335	1.42	-1.5046	0.335
80.953	0.337	1.422	-1.5069	0.337
81.067	0.339	1.423	-1.5078	0.339
81.173	0.34	1.425	-1.5099	0.34
81.28	0.342	1.427	-1.5119	0.342
81.389	0.344	1.43	-1.5142	0.344
81.503	0.345	1.431	-1.5152	0.345
81.613	0.346	1.433	-1.5172	0.346
81.721	0.349	1.435	-1.5192	0.349
81.826	0.35	1.437	-1.5212	0.35
81.937	0.352	1.438	-1.5224	0.352
82.05	0.353	1.44	-1.5245	0.353
82.236	0.356	1.443	-1.5272	0.356
82.344	0.358	1.445	-1.5295	0.358
82.452	0.359	1.447	-1.5315	0.359
82.561	0.36	1.449	-1.5335	0.36
82.668	0.362	1.45	-1.5345	0.362
82.777	0.363	1.452	-1.5369	0.363
82.891	0.365	1.454	-1.5388	0.365
82.996	0.365	1.456	-1.5408	0.365
83.108	0.366	1.457	-1.5419	0.366
83.214	0.367	1.459	-1.5438	0.367
83.329	0.368	1.461	-1.5461	0.368
83.434	0.368	1.464	-1.5482	0.368
83.545	0.368	1.465	-1.5492	0.368
83.656	0.369	1.466	-1.5511	0.369
83.766	0.37	1.469	-1.5535	0.37
83.871	0.37	1.471	-1.5555	0.37
83.983	0.371	1.472	-1.5565	0.371
84.088	0.372	1.474	-1.5585	0.372
84.199	0.373	1.476	-1.5605	0.373
84.307	0.373	1.478	-1.5628	0.373
84.421	0.374	1.479	-1.5638	0.374
84.529	0.375	1.481	-1.5658	0.375
84.637	0.376	1.483	-1.5678	0.376
84.743	0.377	1.485	-1.5698	0.377
84.857	0.378	1.486	-1.5711	0.378
84.967	0.379	1.488	-1.5731	0.379
85.075	0.38	1.49	-1.5751	0.38
85.179	0.381	1.492	-1.5771	0.381
85.293	0.382	1.494	-1.5784	0.382
85.398	0.384	1.496	-1.5805	0.384
85.512	0.385	1.498	-1.5825	0.385
85.617	0.386	1.5	-1.5845	0.386
85.728	0.387	1.501	-1.5855	0.387
85.837	0.389	1.503	-1.5877	0.389
85.95	0.391	1.505	-1.5897	0.391
86.055	0.392	1.507	-1.5917	0.392
86.165	0.394	1.508	-1.5929	0.394
86.274	0.396	1.51	-1.5947	0.396
86.383	0.397	1.512	-1.5971	0.397
86.491	0.398	1.515	-1.5992	0.398
86.605	0.4	1.515	-1.6001	0.4
86.713	0.402	1.518	-1.6022	0.402
86.821	0.404	1.52	-1.6045	0.404
86.927	0.406	1.522	-1.6064	0.406
87.041	0.408	1.523	-1.6075	0.408
87.15	0.41	1.525	-1.6094	0.41
87.259	0.41	1.527	-1.6114	0.41
87.363	0.412	1.529	-1.6138	0.412
87.477	0.413	1.53	-1.6148	0.413
87.587	0.415	1.532	-1.6168	0.415
87.698	0.415	1.534	-1.6188	0.415
87.803	0.417	1.536	-1.621	0.417
87.914	0.418	1.537	-1.622	0.418
88.022	0.42	1.539	-1.624	0.42
88.135	0.42	1.541	-1.626	0.42
88.238	0.422	1.543	-1.628	0.422
88.35	0.423	1.544	-1.629	0.423
88.459	0.425	1.547	-1.6314	0.425
88.57	0.426	1.549	-1.6334	0.426
88.675	0.427	1.551	-1.6354	0.427
88.787	0.429	1.552	-1.6364	0.429
88.898	0.43	1.554	-1.6387	0.43
89.006	0.431	1.556	-1.6407	0.431
89.111	0.432	1.558	-1.6427	0.432
89.221	0.433	1.559	-1.6437	0.433
89.333	0.434	1.561	-1.6457	0.434
89.443	0.434	1.563	-1.6481	0.434
89.549	0.435	1.565	-1.65	0.435
89.663	0.435	1.566	-1.6511	0.435
89.773	0.436	1.568	-1.6531	0.436
89.878	0.436	1.571	-1.6554	0.436
89.987	0.437	1.573	-1.6574	0.437
90.098	0.438	1.574	-1.6585	0.438
90.209	0.439	1.576	-1.6605	0.439
90.318	0.439	1.578	-1.6624	0.439
90.424	0.441	1.58	-1.6647	0.441
90.535	0.442	1.581	-1.6657	0.442
90.643	0.443	1.583	-1.6677	0.443
90.749	0.444	1.585	-1.6697	0.444
90.86	0.445	1.587	-1.6721	0.445
90.972	0.447	1.588	-1.6731	0.447
91.08	0.448	1.59	-1.6751	0.448
91.186	0.449	1.592	-1.677	0.449
91.295	0.451	1.594	-1.6791	0.451
91.405	0.452	1.596	-1.6803	0.452
91.517	0.454	1.598	-1.6822	0.454
91.625	0.455	1.6	-1.6843	0.455
91.734	0.456	1.602	-1.6864	0.456
91.841	0.458	1.603	-1.6873	0.458
91.957	0.46	1.605	-1.6897	0.46
92.062	0.46	1.607	-1.6917	0.46
92.171	0.462	1.609	-1.6937	0.462
92.28	0.464	1.61	-1.6947	0.464
92.392	0.467	1.612	-1.6967	0.467
92.502	0.468	1.614	-1.699	0.468
92.607	0.471	1.616	-1.701	0.471
92.718	0.473	1.617	-1.702	0.473
92.829	0.476	1.619	-1.704	0.476
92.939	0.478	1.622	-1.7063	0.478
93.044	0.481	1.624	-1.7083	0.481
93.156	0.483	1.625	-1.7093	0.483
93.264	0.486	1.627	-1.7113	0.486
93.373	0.487	1.629	-1.7134	0.487
93.479	0.49	1.631	-1.7157	0.49
93.589	0.493	1.632	-1.7167	0.493
93.7	0.496	1.634	-1.7187	0.496
93.811	0.497	1.636	-1.7206	0.497
93.917	0.5	1.638	-1.723	0.5
94.031	0.503	1.639	-1.724	0.503
94.134	0.505	1.641	-1.726	0.505
94.247	0.506	1.643	-1.728	0.506
94.354	0.508	1.645	-1.73	0.508
94.462	0.511	1.647	-1.7313	0.511
94.571	0.513	1.649	-1.7333	0.513
94.681	0.515	1.651	-1.7353	0.515
94.792	0.517	1.653	-1.7373	0.517
94.903	0.52	1.654	-1.7383	0.52
95.011	0.523	1.656	-1.7406	0.523
95.117	0.524	1.658	-1.7426	0.524
95.228	0.527	1.66	-1.7446	0.527
95.336	0.529	1.661	-1.7456	0.529
95.45	0.532	1.663	-1.7479	0.532
95.556	0.534	1.665	-1.75	0.534
95.664	0.536	1.667	-1.752	0.536
95.778	0.539	1.668	-1.7529	0.539
95.886	0.542	1.67	-1.755	0.542
95.994	0.544	1.673	-1.7572	0.544
96.1	0.547	1.675	-1.7592	0.547
96.214	0.55	1.676	-1.7603	0.55
96.318	0.553	1.678	-1.7623	0.553
96.43	0.555	1.68	-1.7642	0.555
96.537	0.558	1.682	-1.7667	0.558
96.648	0.561	1.683	-1.7677	0.561
96.761	0.563	1.685	-1.7696	0.563
96.864	0.565	1.687	-1.7717	0.565
96.975	0.568	1.689	-1.7739	0.568
97.086	0.571	1.69	-1.7749	0.571
97.197	0.574	1.692	-1.7769	0.574
97.307	0.575	1.694	-1.7789	0.575
97.41	0.578	1.696	-1.7809	0.578
97.523	0.581	1.698	-1.7823	0.581
97.631	0.583	1.7	-1.7843	0.583
97.742	0.584	1.702	-1.7862	0.584
97.847	0.587	1.704	-1.7882	0.587
97.961	0.59	1.705	-1.7892	0.59
98.069	0.593	1.707	-1.7916	0.593
98.177	0.594	1.709	-1.7936	0.594
98.284	0.596	1.711	-1.7956	0.596
98.398	0.599	1.712	-1.7966	0.599
98.508	0.603	1.714	-1.7989	0.603
98.616	0.604	1.716	-1.8009	0.604
98.721	0.607	1.718	-1.8029	0.607
98.832	0.61	1.719	-1.8038	0.61
98.945	0.613	1.721	-1.8058	0.613
99.048	0.615	1.724	-1.8082	0.615
99.159	0.618	1.726	-1.8104	0.618
99.27	0.62	1.727	-1.8112	0.62
99.381	0.623	1.729	-1.8132	0.623
99.485	0.625	1.731	-1.8156	0.625
99.594	0.628	1.733	-1.8175	0.628
99.703	0.631	1.734	-1.8185	0.631
99.817	0.634	1.736	-1.8206	0.634
99.925	0.635	1.738	-1.8226	0.635
100.093	0.638	1.741	-1.8252	0.638
100.207	0.641	1.743	-1.8272	0.641
100.313	0.643	1.745	-1.8292	0.643
100.423	0.644	1.747	-1.8311	0.644
100.53	0.647	1.748	-1.8322	0.647
100.642	0.65	1.75	-1.8342	0.65
100.753	0.653	1.752	-1.8366	0.653
100.859	0.655	1.754	-1.8385	0.655
100.973	0.657	1.755	-1.8396	0.657
101.076	0.66	1.757	-1.8415	0.66
101.19	0.663	1.759	-1.8439	0.663
101.295	0.664	1.761	-1.8458	0.664
101.406	0.667	1.762	-1.8468	0.667
101.513	0.669	1.764	-1.8488	0.669
101.627	0.672	1.766	-1.8508	0.672
101.732	0.673	1.769	-1.8532	0.673
101.843	0.675	1.769	-1.8541	0.675
101.952	0.677	1.771	-1.8561	0.677
102.065	0.68	1.773	-1.8581	0.68
102.17	0.681	1.776	-1.8605	0.681
102.282	0.683	1.777	-1.8616	0.683
102.39	0.685	1.779	-1.8636	0.685
102.498	0.687	1.781	-1.8656	0.687
102.607	0.689	1.783	-1.8678	0.689
102.714	0.691	1.784	-1.8688	0.691
102.828	0.694	1.786	-1.8709	0.694
102.936	0.696	1.788	-1.8727	0.696
103.042	0.697	1.79	-1.8748	0.697
103.156	0.7	1.791	-1.8758	0.7
103.266	0.702	1.794	-1.8782	0.702
103.372	0.704	1.796	-1.8802	0.704
103.478	0.705	1.798	-1.8822	0.705
103.588	0.707	1.799	-1.8832	0.707
103.697	0.709	1.801	-1.8855	0.709
103.811	0.712	1.803	-1.8875	0.712
103.916	0.713	1.805	-1.8895	0.713
104.027	0.715	1.806	-1.8905	0.715
104.136	0.717	1.808	-1.8925	0.717
104.249	0.719	1.81	-1.8948	0.719
104.354	0.72	1.812	-1.8967	0.72
104.461	0.723	1.813	-1.8978	0.723
104.575	0.725	1.815	-1.8998	0.725
104.679	0.728	1.818	-1.9021	0.728
104.79	0.729	1.82	-1.9041	0.729
104.904	0.731	1.821	-1.9051	0.731
105.007	0.734	1.822	-1.9071	0.734
105.122	0.736	1.824	-1.909	0.736
105.228	0.738	1.827	-1.9114	0.738
105.342	0.74	1.828	-1.9124	0.74
105.445	0.743	1.83	-1.9144	0.743
105.556	0.746	1.832	-1.9164	0.746
105.663	0.747	1.834	-1.9185	0.747
105.777	0.749	1.835	-1.9198	0.749
105.887	0.752	1.837	-1.9218	0.752
105.997	0.754	1.839	-1.9238	0.754
106.102	0.755	1.841	-1.9258	0.755
106.213	0.758	1.842	-1.927	0.758
106.321	0.76	1.844	-1.9291	0.76
106.428	0.762	1.846	-1.9311	0.762
106.537	0.764	1.848	-1.9331	0.764
106.649	0.766	1.849	-1.9341	0.766
106.76	0.768	1.852	-1.9365	0.768
106.868	0.771	1.854	-1.9385	0.771
106.976	0.774	1.856	-1.9405	0.774
107.083	0.776	1.857	-1.9415	0.776
107.192	0.779	1.859	-1.9438	0.779
107.306	0.78	1.861	-1.9458	0.78
107.411	0.783	1.863	-1.9477	0.783
107.525	0.785	1.864	-1.9487	0.785
107.635	0.787	1.866	-1.9508	0.787
107.74	0.789	1.868	-1.9531	0.789
107.849	0.791	1.87	-1.955	0.791
107.96	0.794	1.871	-1.9561	0.794
108.07	0.796	1.873	-1.9581	0.796
108.18	0.797	1.875	-1.9601	0.797
108.285	0.8	1.878	-1.9624	0.8
108.396	0.802	1.879	-1.9634	0.802
108.507	0.805	1.881	-1.9653	0.805
108.612	0.807	1.883	-1.9673	0.807
108.721	0.81	1.885	-1.9697	0.81
108.833	0.812	1.886	-1.9708	0.812
108.944	0.814	1.888	-1.9727	0.814
109.052	0.816	1.89	-1.9747	0.816
109.157	0.818	1.892	-1.9768	0.818
109.267	0.821	1.893	-1.978	0.821
109.376	0.822	1.895	-1.98	0.822
109.487	0.825	1.897	-1.982	0.825
109.594	0.827	1.899	-1.984	0.827
109.708	0.829	1.901	-1.9854	0.829
109.818	0.831	1.903	-1.9874	0.831
109.926	0.833	1.905	-1.9894	0.833
110.031	0.835	1.907	-1.9914	0.835
110.142	0.837	1.908	-1.9924	0.837
110.255	0.838	1.91	-1.9944	0.838
110.365	0.84	1.912	-1.9967	0.84
110.47	0.842	1.914	-1.9987	0.842
110.58	0.845	1.915	-1.9998	0.845
110.687	0.846	1.917	-2.0017	0.846
110.796	0.848	1.919	-2.004	0.848
110.908	0.851	1.921	-2.006	0.851
111.017	0.853	1.922	-2.007	0.853
111.128	0.855	1.924	-2.009	0.855
111.236	0.858	1.927	-2.0114	0.858
111.341	0.86	1.929	-2.0134	0.86
111.451	0.863	1.93	-2.0144	0.863
111.56	0.864	1.932	-2.0164	0.864
111.671	0.867	1.934	-2.0184	0.867
111.778	0.87	1.936	-2.0206	0.87
111.889	0.873	1.937	-2.0217	0.873
112.002	0.875	1.939	-2.0236	0.875
112.11	0.877	1.941	-2.0256	0.877
112.215	0.88	1.943	-2.0277	0.88
112.326	0.883	1.944	-2.029	0.883
112.439	0.884	1.946	-2.031	0.884
112.543	0.886	1.948	-2.033	0.886
112.653	0.889	1.95	-2.0351	0.889
112.763	0.891	1.951	-2.036	0.891
112.875	0.893	1.954	-2.0383	0.893
112.985	0.895	1.956	-2.0404	0.895
113.09	0.898	1.958	-2.0424	0.898
113.202	0.9	1.959	-2.0433	0.9
113.31	0.901	1.961	-2.0457	0.901
113.418	0.905	1.963	-2.0477	0.905
113.527	0.908	1.965	-2.0496	0.908
113.64	0.911	1.966	-2.0507	0.911
113.746	0.913	1.968	-2.0527	0.913
113.857	0.917	1.97	-2.055	0.917
113.963	0.92	1.972	-2.057	0.92
114.077	0.924	1.973	-2.058	0.924
114.18	0.926	1.975	-2.0599	0.926
114.294	0.93	1.978	-2.0623	0.93
114.399	0.934	1.98	-2.0643	0.934
114.508	0.938	1.981	-2.0653	0.938
114.623	0.939	1.983	-2.0673	0.939
114.726	0.943	1.985	-2.0693	0.943
114.837	0.948	1.987	-2.0717	0.948
114.948	0.952	1.988	-2.0727	0.952
115.059	0.953	1.99	-2.0746	0.953
115.169	0.958	1.992	-2.0766	0.958
115.274	0.962	1.994	-2.0789	0.962
115.386	0.967	1.995	-2.08	0.967
115.494	0.969	1.997	-2.082	0.969
115.602	0.973	1.999	-2.0839	0.973
115.709	0.978	2.001	-2.086	0.978
115.884	0.983	2.004	-2.0883	0.983
115.995	0.985	2.006	-2.0903	0.985
116.105	0.99	2.008	-2.0923	0.99
116.21	0.995	2.01	-2.0943	0.995
116.322	0.999	2.011	-2.0954	0.999
116.43	1.001	2.013	-2.0976	1.001
116.536	1.006	2.015	-2.0996	1.006
116.647	1.011	2.017	-2.1016	1.011
116.754	1.015	2.018	-2.1026	1.015
116.866	1.018	2.02	-2.1046	1.018
116.977	1.023	2.022	-2.1069	1.023
117.083	1.028	2.024	-2.109	1.028
117.197	1.032	2.025	-2.11	1.032
117.3	1.035	2.027	-2.1119	1.035
117.414	1.039	2.03	-2.1142	1.039
117.519	1.044	2.032	-2.1162	1.044
117.63	1.048	2.033	-2.1172	1.048
117.737	1.051	2.035	-2.1191	1.051
117.847	1.055	2.037	-2.1215	1.055
117.955	1.06	2.039	-2.1236	1.06
118.069	1.064	2.04	-2.1246	1.064
118.177	1.066	2.042	-2.1266	1.066
118.283	1.071	2.044	-2.1286	1.071
118.394	1.075	2.046	-2.1309	1.075
118.506	1.08	2.047	-2.1319	1.08
118.614	1.083	2.049	-2.1339	1.083
118.722	1.088	2.051	-2.1359	1.088
118.831	1.093	2.054	-2.1383	1.093
118.938	1.098	2.055	-2.1392	1.098
119.052	1.102	2.057	-2.1412	1.102
119.16	1.108	2.059	-2.1433	1.108
119.266	1.113	2.061	-2.1452	1.113
119.38	1.119	2.062	-2.1462	1.119
119.49	1.123	2.064	-2.1486	1.123
119.596	1.128	2.066	-2.1506	1.128
119.705	1.134	2.068	-2.1526	1.134
119.812	1.14	2.069	-2.1536	1.14
119.921	1.143	2.071	-2.1559	1.143
120.035	1.15	2.073	-2.1579	1.15
120.207	1.155	2.076	-2.1603	1.155
120.317	1.16	2.078	-2.1622	1.16
120.422	1.163	2.08	-2.1643	1.163
120.531	1.169	2.082	-2.1665	1.169
120.641	1.175	2.083	-2.1675	1.175
120.752	1.18	2.085	-2.1695	1.18
120.862	1.182	2.087	-2.1715	1.182
120.967	1.188	2.089	-2.1735	1.188
121.078	1.194	2.09	-2.1748	1.194
121.187	1.2	2.092	-2.1769	1.2
121.3	1.202	2.094	-2.1789	1.202
121.406	1.208	2.096	-2.1809	1.208
121.515	1.213	2.097	-2.1819	1.213
121.624	1.22	2.1	-2.1841	1.22
121.733	1.223	2.102	-2.1862	1.223
121.905	1.229	2.104	-2.1885	1.229
122.016	1.234	2.106	-2.1905	1.234
122.124	1.24	2.108	-2.1925	1.24
122.232	1.243	2.11	-2.1948	1.243
122.339	1.248	2.111	-2.1959	1.248
122.448	1.254	2.113	-2.1979	1.254
122.562	1.26	2.115	-2.1998	1.26
122.667	1.264	2.118	-2.2022	1.264
122.782	1.269	2.119	-2.2032	1.269
122.891	1.275	2.121	-2.2052	1.275
122.999	1.28	2.123	-2.2072	1.28
123.104	1.283	2.125	-2.2092	1.283
123.218	1.289	2.126	-2.2105	1.289
123.328	1.295	2.128	-2.2125	1.295
123.438	1.301	2.13	-2.2145	1.301
123.543	1.304	2.132	-2.2166	1.304
123.654	1.31	2.133	-2.2175	1.31
123.762	1.317	2.135	-2.2198	1.317
123.87	1.323	2.137	-2.2218	1.323
123.978	1.326	2.139	-2.2238	1.326
124.09	1.331	2.14	-2.2248	1.331
124.201	1.338	2.142	-2.2271	1.338
124.309	1.345	2.144	-2.2291	1.345
124.414	1.348	2.147	-2.2312	1.348
124.524	1.355	2.147	-2.2321	1.355
124.633	1.362	2.15	-2.2344	1.362
124.742	1.368	2.152	-2.2364	1.368
124.851	1.371	2.154	-2.2384	1.371
124.962	1.377	2.155	-2.2394	1.377
125.075	1.384	2.157	-2.2414	1.384
125.183	1.392	2.159	-2.2437	1.392
125.288	1.395	2.161	-2.2458	1.395
125.399	1.402	2.162	-2.2468	1.402
125.512	1.408	2.164	-2.2488	1.408
125.622	1.415	2.166	-2.2508	1.415
125.725	1.419	2.169	-2.2532	1.419
125.836	1.425	2.169	-2.2541	1.425
125.946	1.432	2.172	-2.2561	1.432
126.052	1.439	2.174	-2.2581	1.439
126.163	1.442	2.176	-2.2601	1.442
126.275	1.45	2.177	-2.2615	1.45
126.383	1.457	2.179	-2.2634	1.457
126.489	1.464	2.181	-2.2655	1.464
126.6	1.467	2.183	-2.2674	1.467
126.712	1.475	2.184	-2.2684	1.475
126.82	1.482	2.186	-2.2708	1.482
126.929	1.489	2.188	-2.2729	1.489
127.035	1.492	2.19	-2.2749	1.492
127.146	1.499	2.191	-2.2758	1.499
127.259	1.506	2.193	-2.278	1.506
127.367	1.513	2.195	-2.2801	1.513
127.472	1.516	2.197	-2.2821	1.516
127.583	1.523	2.198	-2.283	1.523
127.691	1.532	2.2	-2.2851	1.532
127.805	1.538	2.203	-2.2874	1.538
127.91	1.541	2.205	-2.2894	1.541
128.022	1.548	2.206	-2.2904	1.548
128.13	1.555	2.208	-2.2924	1.555
128.236	1.563	2.21	-2.2947	1.563
128.347	1.567	2.212	-2.2967	1.567
128.459	1.575	2.213	-2.2977	1.575
128.567	1.582	2.215	-2.2997	1.582
128.675	1.59	2.217	-2.3017	1.59
128.784	1.595	2.219	-2.3041	1.595
128.897	1.602	2.22	-2.3051	1.602
129.003	1.612	2.222	-2.3071	1.612
129.114	1.62	2.224	-2.3089	1.62
129.22	1.628	2.227	-2.3114	1.628
129.334	1.636	2.228	-2.3124	1.636
129.437	1.641	2.23	-2.3144	1.641
129.551	1.648	2.232	-2.3164	1.648
129.656	1.655	2.234	-2.3184	1.655
129.768	1.663	2.235	-2.3193	1.663
129.879	1.667	2.237	-2.3217	1.667
129.989	1.675	2.239	-2.3237	1.675
130.094	1.682	2.241	-2.3257	1.682
130.205	1.689	2.242	-2.3268	1.689
130.316	1.693	2.244	-2.3291	1.693
130.426	1.701	2.246	-2.3311	1.701
130.531	1.709	2.248	-2.333	1.709
130.643	1.716	2.249	-2.334	1.716
130.751	1.72	2.251	-2.336	1.72
130.86	1.727	2.254	-2.3384	1.727
130.967	1.737	2.256	-2.3404	1.737
131.081	1.743	2.257	-2.3414	1.743
131.189	1.747	2.259	-2.3434	1.747
131.297	1.755	2.261	-2.3457	1.755
131.403	1.762	2.263	-2.3477	1.762
131.517	1.771	2.264	-2.3487	1.771
131.627	1.774	2.266	-2.3507	1.774
131.735	1.782	2.268	-2.3528	1.782
131.84	1.79	2.27	-2.3551	1.79
131.951	1.798	2.271	-2.356	1.798
132.058	1.802	2.273	-2.358	1.802
132.168	1.809	2.275	-2.36	1.809
132.276	1.816	2.277	-2.362	1.816
132.39	1.824	2.279	-2.3633	1.824
132.498	1.829	2.281	-2.3654	1.829
132.604	1.837	2.283	-2.3674	1.837
132.715	1.844	2.285	-2.3694	1.844
132.822	1.852	2.286	-2.3707	1.852
132.935	1.856	2.288	-2.3726	1.856
133.043	1.864	2.29	-2.3746	1.864
133.151	1.871	2.292	-2.3767	1.871
133.265	1.879	2.293	-2.3776	1.879
133.373	1.883	2.295	-2.38	1.883
133.481	1.891	2.297	-2.3821	1.891
133.587	1.898	2.299	-2.384	1.898
133.701	1.905	2.3	-2.385	1.905
133.81	1.908	2.302	-2.387	1.908
133.917	1.915	2.305	-2.3893	1.915
134.024	1.924	2.307	-2.3912	1.924
134.135	1.931	2.308	-2.3922	1.931
134.248	1.936	2.31	-2.3943	1.936
134.357	1.942	2.312	-2.3966	1.942
134.462	1.95	2.314	-2.3986	1.95
134.573	1.957	2.315	-2.3996	1.957
134.684	1.961	2.317	-2.4017	1.961
134.789	1.968	2.319	-2.4036	1.968
134.898	1.976	2.321	-2.406	1.976
135.01	1.985	2.322	-2.407	1.985
135.118	1.988	2.324	-2.409	1.988
135.229	1.996	2.326	-2.4109	1.996
135.334	2.003	2.329	-2.4133	2.003
135.448	2.009	2.33	-2.4143	2.009
135.556	2.014	2.332	-2.4163	2.014
135.664	2.021	2.334	-2.4182	2.021
135.773	2.028	2.336	-2.4203	2.028
135.885	2.035	2.337	-2.4217	2.035
135.989	2.039	2.339	-2.4237	2.039
136.103	2.046	2.341	-2.4257	2.046
136.208	2.053	2.343	-2.4277	2.053
136.319	2.059	2.344	-2.4287	2.059
136.432	2.063	2.346	-2.4309	2.063
136.535	2.07	2.348	-2.4329	2.07
136.646	2.077	2.35	-2.4349	2.077
136.757	2.084	2.351	-2.436	2.084
136.865	2.086	2.353	-2.4379	2.086
136.977	2.093	2.356	-2.4402	2.093
137.082	2.1	2.358	-2.4422	2.1
137.194	2.106	2.359	-2.4433	2.106
137.302	2.109	2.361	-2.4452	2.109
137.413	2.115	2.363	-2.4476	2.115
137.518	2.122	2.365	-2.4495	2.122
137.632	2.127	2.366	-2.4505	2.127
137.74	2.13	2.368	-2.4525	2.13
137.849	2.136	2.37	-2.4549	2.136
137.958	2.141	2.372	-2.4569	2.141
138.064	2.147	2.373	-2.4578	2.147
138.173	2.15	2.375	-2.4599	2.15
138.287	2.156	2.377	-2.4619	2.156
138.392	2.161	2.38	-2.4642	2.161
138.503	2.167	2.381	-2.4652	2.167
138.616	2.17	2.383	-2.4672	2.17
138.719	2.175	2.385	-2.4693	2.175
138.83	2.181	2.387	-2.4715	2.181
138.937	2.186	2.388	-2.4725	2.186
139.049	2.19	2.39	-2.4746	2.19
139.161	2.196	2.392	-2.4766	2.196
139.266	2.201	2.394	-2.4786	2.201
139.378	2.207	2.395	-2.4796	2.207
139.486	2.21	2.397	-2.482	2.21
139.597	2.215	2.399	-2.4839	2.215
139.702	2.221	2.401	-2.4859	2.221
139.816	2.226	2.402	-2.4869	2.226
139.924	2.228	2.405	-2.4892	2.228
140.034	2.233	2.407	-2.4912	2.233
140.139	2.227	2.409	-2.4932	2.227
140.25	2.214	2.41	-2.4942	2.214
140.363	2.202	2.412	-2.4962	2.202
140.471	2.19	2.414	-2.4985	2.19
140.576	2.186	2.416	-2.5005	2.186
140.69	2.175	2.417	-2.5016	2.175
140.8	2.165	2.419	-2.5035	2.165
140.91	2.156	2.421	-2.5058	2.156
141.013	2.151	2.423	-2.5078	2.151
141.126	2.142	2.424	-2.5088	2.142
141.234	2.132	2.426	-2.5108	2.132
141.347	2.123	2.428	-2.5128	2.123
141.453	2.119	2.431	-2.5152	2.119
141.562	2.111	2.432	-2.5162	2.111
141.673	2.101	2.434	-2.5183	2.101
141.781	2.092	2.436	-2.5202	2.092
141.887	2.088	2.438	-2.5222	2.088
142.002	2.079	2.439	-2.5235	2.079
142.105	2.069	2.441	-2.5255	2.069
142.278	2.061	2.444	-2.5282	2.061
142.391	2.056	2.446	-2.5302	2.056
142.499	2.048	2.448	-2.5323	2.048
142.604	2.04	2.45	-2.5342	2.04
142.718	2.032	2.451	-2.5355	2.032
142.828	2.028	2.453	-2.5375	2.028
142.938	2.02	2.455	-2.5395	2.02
143.041	2.012	2.457	-2.5415	2.012
143.154	2.004	2.458	-2.5425	2.004
143.262	1.999	2.46	-2.5449	1.999
143.375	1.993	2.462	-2.5469	1.993
143.481	1.986	2.464	-2.5489	1.986
143.59	1.978	2.465	-2.5499	1.978
143.701	1.974	2.467	-2.5521	1.974
143.809	1.966	2.469	-2.554	1.966
143.915	1.959	2.471	-2.5561	1.959
144.029	1.951	2.472	-2.5571	1.951
144.137	1.948	2.474	-2.5591	1.948
144.244	1.939	2.477	-2.5615	1.939
144.353	1.931	2.479	-2.5635	1.931
144.46	1.924	2.48	-2.5644	1.924
144.576	1.921	2.482	-2.5665	1.921
144.681	1.914	2.484	-2.5685	1.914
144.79	1.907	2.486	-2.5708	1.907
144.901	1.901	2.487	-2.5718	1.901
145.011	1.898	2.489	-2.5738	1.898
145.121	1.893	2.491	-2.5758	1.893
145.227	1.886	2.493	-2.5781	1.886
145.338	1.881	2.494	-2.5791	1.881
145.446	1.879	2.496	-2.5811	1.879
145.552	1.874	2.499	-2.5832	1.874
145.663	1.869	2.501	-2.5852	1.869
145.775	1.865	2.502	-2.5865	1.865
145.883	1.863	2.504	-2.5885	1.863
145.989	1.859	2.506	-2.5905	1.859
146.098	1.855	2.508	-2.5924	1.855
146.213	1.851	2.509	-2.5934	1.851
146.321	1.849	2.511	-2.5958	1.849
146.429	1.845	2.513	-2.5978	1.845
146.535	1.841	2.515	-2.5998	1.841
146.646	1.838	2.516	-2.6008	1.838
146.759	1.835	2.519	-2.6032	1.835
146.867	1.831	2.52	-2.6051	1.831
146.972	1.827	2.522	-2.6071	1.827
147.084	1.823	2.523	-2.6081	1.823
147.19	1.821	2.525	-2.6101	1.821
147.305	1.816	2.528	-2.6124	1.816
147.41	1.812	2.53	-2.6144	1.812
147.521	1.808	2.531	-2.6154	1.808
147.63	1.806	2.533	-2.6174	1.806
147.736	1.802	2.535	-2.6197	1.802
147.847	1.797	2.537	-2.6218	1.797
147.959	1.793	2.538	-2.6227	1.793
148.064	1.791	2.54	-2.6248	1.791
148.175	1.788	2.542	-2.6268	1.788
148.284	1.783	2.544	-2.629	1.783
148.391	1.78	2.545	-2.63	1.78
148.505	1.778	2.547	-2.632	1.778
148.613	1.775	2.549	-2.6341	1.775
148.719	1.771	2.551	-2.636	1.771
148.833	1.768	2.553	-2.6374	1.768
148.943	1.766	2.555	-2.6395	1.766
149.049	1.763	2.557	-2.6415	1.763
149.156	1.76	2.559	-2.6435	1.76
149.268	1.756	2.56	-2.6444	1.756
149.374	1.754	2.562	-2.6467	1.754
149.484	1.751	2.564	-2.6487	1.751
149.595	1.747	2.566	-2.6507	1.747
149.706	1.744	2.567	-2.6517	1.744
149.814	1.742	2.569	-2.6541	1.742
149.92	1.738	2.571	-2.6561	1.738
150.029	1.734	2.573	-2.658	1.734
150.142	1.73	2.574	-2.659	1.73
150.251	1.729	2.577	-2.6614	1.729
150.359	1.724	2.579	-2.6633	1.724
150.467	1.721	2.581	-2.6654	1.721
150.581	1.717	2.582	-2.6664	1.717
150.689	1.715	2.584	-2.6683	1.715
150.797	1.711	2.586	-2.6707	1.711
150.903	1.707	2.588	-2.6727	1.707
151.012	1.703	2.589	-2.6737	1.703
151.124	1.702	2.591	-2.6757	1.702
151.235	1.697	2.593	-2.6777	1.697
151.34	1.693	2.595	-2.68	1.693
151.454	1.689	2.596	-2.6811	1.689
151.564	1.687	2.598	-2.6831	1.687
151.672	1.683	2.6	-2.6851	1.683
151.777	1.677	2.602	-2.6871	1.677
151.888	1.672	2.604	-2.6883	1.672
152.001	1.67	2.606	-2.6902	1.67
152.109	1.664	2.608	-2.6924	1.664
152.213	1.658	2.61	-2.6944	1.658
152.327	1.651	2.611	-2.6957	1.651
152.439	1.647	2.613	-2.6977	1.647
152.546	1.641	2.615	-2.6998	1.641
152.651	1.634	2.617	-2.7017	1.634
152.763	1.626	2.618	-2.7027	1.626
152.871	1.622	2.62	-2.705	1.622
152.982	1.615	2.622	-2.707	1.615
153.087	1.608	2.624	-2.7091	1.608
153.201	1.602	2.625	-2.71	1.602
153.309	1.598	2.627	-2.712	1.598
153.418	1.59	2.63	-2.7144	1.59
153.526	1.584	2.632	-2.7164	1.584
153.633	1.578	2.633	-2.7173	1.578
153.742	1.575	2.635	-2.7193	1.575
153.856	1.568	2.637	-2.7216	1.568
153.961	1.563	2.639	-2.7236	1.563
154.072	1.557	2.64	-2.7246	1.557
154.184	1.555	2.642	-2.7266	1.555
154.289	1.55	2.644	-2.7285	1.55
154.397	1.544	2.646	-2.7309	1.544
154.511	1.539	2.647	-2.732	1.539
154.619	1.537	2.649	-2.7339	1.537
154.725	1.533	2.651	-2.736	1.533
154.836	1.529	2.654	-2.7383	1.529
154.948	1.524	2.655	-2.7394	1.524
155.056	1.522	2.657	-2.7413	1.522
155.162	1.519	2.659	-2.7433	1.519
155.273	1.515	2.661	-2.7453	1.515
155.385	1.51	2.662	-2.7463	1.51
155.493	1.509	2.664	-2.7486	1.509
155.601	1.505	2.666	-2.7507	1.505
155.707	1.501	2.668	-2.7526	1.501
155.818	1.497	2.669	-2.7536	1.497
155.931	1.495	2.671	-2.756	1.495
156.039	1.491	2.673	-2.758	1.491
156.144	1.487	2.675	-2.76	1.487
156.258	1.483	2.676	-2.761	1.483
156.368	1.482	2.678	-2.763	1.482
156.478	1.477	2.681	-2.7652	1.477
156.583	1.474	2.683	-2.7673	1.474
156.694	1.47	2.684	-2.7683	1.47
156.802	1.469	2.686	-2.7703	1.469
156.915	1.464	2.688	-2.7725	1.464
157.021	1.461	2.69	-2.7746	1.461
157.13	1.458	2.691	-2.7756	1.458
157.239	1.456	2.693	-2.7776	1.456
157.349	1.453	2.695	-2.7796	1.453
157.457	1.449	2.697	-2.7819	1.449
157.565	1.445	2.698	-2.7829	1.445
157.674	1.444	2.7	-2.7849	1.444
157.788	1.44	2.702	-2.7869	1.44
157.894	1.436	2.705	-2.7892	1.436
158.008	1.433	2.706	-2.7903	1.433
158.111	1.431	2.708	-2.7923	1.431
158.223	1.428	2.71	-2.7943	1.428
158.329	1.424	2.712	-2.7962	1.424
158.443	1.421	2.713	-2.7975	1.421
158.553	1.419	2.715	-2.7995	1.419
158.663	1.416	2.717	-2.8016	1.416
158.768	1.413	2.719	-2.8036	1.413
158.879	1.411	2.72	-2.8046	1.411
158.987	1.409	2.722	-2.8069	1.409
159.1	1.406	2.724	-2.8089	1.406
159.206	1.404	2.726	-2.8109	1.404
159.317	1.401	2.727	-2.8119	1.401
159.425	1.4	2.73	-2.8143	1.4
159.533	1.397	2.732	-2.8163	1.397
159.641	1.394	2.734	-2.8182	1.394
159.755	1.392	2.735	-2.8192	1.392
159.858	1.39	2.737	-2.8215	1.39
159.969	1.387	2.739	-2.8235	1.387
160.078	1.385	2.741	-2.8255	1.385
160.185	1.382	2.742	-2.8264	1.382
160.299	1.38	2.744	-2.8285	1.38
160.407	1.377	2.746	-2.8305	1.377
160.513	1.374	2.748	-2.8329	1.374
160.624	1.371	2.749	-2.8339	1.371
160.737	1.37	2.751	-2.8359	1.37
160.847	1.367	2.753	-2.8379	1.367
160.952	1.364	2.755	-2.8401	1.364
161.063	1.362	2.757	-2.8412	1.362
161.171	1.36	2.759	-2.8432	1.36
161.277	1.358	2.761	-2.8452	1.358
161.388	1.355	2.763	-2.8472	1.355
161.5	1.352	2.764	-2.8485	1.352
161.608	1.35	2.766	-2.8505	1.35
161.714	1.347	2.768	-2.8526	1.347
161.825	1.345	2.77	-2.8546	1.345
161.939	1.342	2.771	-2.8556	1.342
162.042	1.34	2.773	-2.8579	1.34
162.153	1.337	2.775	-2.8599	1.337
162.261	1.334	2.777	-2.8619	1.334
162.375	1.331	2.778	-2.8628	1.331
162.483	1.329	2.78	-2.8648	1.329
162.591	1.326	2.783	-2.8672	1.326
162.697	1.323	2.785	-2.8692	1.323
162.808	1.32	2.786	-2.8702	1.32
162.921	1.319	2.788	-2.8722	1.319
163.031	1.315	2.79	-2.8745	1.315
163.136	1.313	2.792	-2.8765	1.313
163.245	1.309	2.793	-2.8774	1.309
163.355	1.308	2.795	-2.8795	1.308
163.461	1.305	2.797	-2.8818	1.305
163.572	1.302	2.799	-2.8838	1.302
163.684	1.299	2.8	-2.8848	1.299
163.792	1.298	2.802	-2.8868	1.298
163.9	1.295	2.804	-2.8888	1.295
164.008	1.292	2.807	-2.8912	1.292
164.122	1.289	2.808	-2.8922	1.289
164.228	1.287	2.81	-2.8942	1.287
164.337	1.285	2.812	-2.8962	1.285
164.444	1.281	2.814	-2.8981	1.281
164.558	1.278	2.815	-2.8996	1.278
164.668	1.277	2.817	-2.9015	1.277
164.776	1.274	2.819	-2.9034	1.274
164.881	1.27	2.821	-2.9055	1.27
164.992	1.267	2.822	-2.9065	1.267
165.105	1.266	2.824	-2.9088	1.266
165.208	1.263	2.826	-2.9108	1.263
165.32	1.26	2.828	-2.9129	1.26
165.431	1.258	2.829	-2.9139	1.258
165.539	1.256	2.831	-2.9161	1.256
165.645	1.253	2.833	-2.9181	1.253
165.756	1.251	2.835	-2.9201	1.251
165.868	1.249	2.836	-2.9211	1.249
165.976	1.247	2.838	-2.9231	1.247
166.084	1.245	2.841	-2.9255	1.245
166.192	1.243	2.843	-2.9275	1.243
166.306	1.241	2.844	-2.9285	1.241
166.412	1.24	2.846	-2.9305	1.24
166.521	1.237	2.848	-2.9327	1.237
166.63	1.235	2.85	-2.9348	1.235
166.737	1.233	2.851	-2.9356	1.233
166.846	1.232	2.853	-2.9377	1.232
166.96	1.23	2.855	-2.9397	1.23
167.066	1.228	2.857	-2.9421	1.228
167.176	1.226	2.858	-2.9431	1.226
167.283	1.225	2.86	-2.9451	1.225
167.393	1.223	2.862	-2.9471	1.223
167.501	1.221	2.864	-2.949	1.221
167.615	1.219	2.866	-2.9504	1.219
167.725	1.218	2.868	-2.9524	1.218
167.835	1.217	2.87	-2.9544	1.217
167.94	1.215	2.872	-2.9564	1.215
168.052	1.213	2.873	-2.9578	1.213
168.16	1.212	2.875	-2.9598	1.212
168.268	1.211	2.877	-2.9618	1.211
168.377	1.209	2.879	-2.9638	1.209
168.484	1.207	2.88	-2.9648	1.207
168.598	1.206	2.883	-2.9672	1.206
168.706	1.205	2.884	-2.9691	1.205
168.812	1.203	2.886	-2.9711	1.203
168.926	1.201	2.887	-2.9721	1.201
169.036	1.2	2.889	-2.9741	1.2
169.144	1.199	2.892	-2.9764	1.199
169.25	1.197	2.894	-2.9784	1.197
169.358	1.196	2.895	-2.9794	1.196
169.467	1.195	2.897	-2.9814	1.195
169.577	1.193	2.899	-2.9837	1.193
169.685	1.192	2.901	-2.9858	1.192
169.799	1.19	2.902	-2.9867	1.19
169.907	1.189	2.904	-2.9887	1.189
170.013	1.187	2.906	-2.991	1.187
170.124	1.186	2.908	-2.993	1.186
170.236	1.184	2.909	-2.994	1.184
170.344	1.183	2.911	-2.996	1.183
170.452	1.182	2.913	-2.998	1.182
170.561	1.18	2.916	-3.0004	1.18
170.668	1.178	2.917	-3.0013	1.178
170.782	1.177	2.919	-3.0034	1.177
170.89	1.175	2.921	-3.0054	1.175
170.996	1.174	2.923	-3.0074	1.174
171.11	1.172	2.924	-3.0088	1.172
171.22	1.171	2.926	-3.0106	1.171
171.328	1.169	2.928	-3.0126	1.169
171.433	1.168	2.93	-3.0147	1.168
171.544	1.166	2.931	-3.0156	1.166
171.657	1.165	2.933	-3.018	1.165
171.76	1.164	2.935	-3.0201	1.164
171.871	1.162	2.937	-3.0221	1.162
171.982	1.16	2.938	-3.0231	1.16
172.09	1.159	2.94	-3.0251	1.159
172.203	1.158	2.943	-3.0273	1.158
172.306	1.156	2.945	-3.0293	1.156
172.418	1.155	2.946	-3.0303	1.155
172.529	1.154	2.948	-3.0323	1.154
172.636	1.153	2.95	-3.0347	1.153
172.744	1.152	2.952	-3.0366	1.152
172.858	1.15	2.953	-3.0377	1.15
172.966	1.15	2.955	-3.0396	1.15
173.074	1.148	2.957	-3.042	1.148
173.18	1.147	2.959	-3.044	1.147
173.294	1.145	2.96	-3.045	1.145
173.398	1.145	2.962	-3.047	1.145
173.512	1.143	2.964	-3.049	1.143
173.617	1.142	2.967	-3.0513	1.142
173.728	1.14	2.968	-3.0523	1.14
173.841	1.14	2.97	-3.0543	1.14
173.944	1.138	2.972	-3.0563	1.138
174.055	1.137	2.974	-3.0586	1.137
174.166	1.136	2.975	-3.0596	1.136
174.274	1.135	2.977	-3.0617	1.135
174.387	1.134	2.979	-3.0637	1.134
174.49	1.133	2.981	-3.0657	1.133
174.602	1.131	2.982	-3.0667	1.131
174.713	1.13	2.984	-3.0689	1.13
174.821	1.129	2.986	-3.0709	1.129
174.929	1.127	2.988	-3.073	1.127
175.036	1.126	2.989	-3.074	1.126
175.151	1.125	2.992	-3.0764	1.125
175.259	1.124	2.994	-3.0784	1.124
175.365	1.122	2.996	-3.0803	1.122
175.479	1.121	2.997	-3.0814	1.121
175.584	1.121	2.999	-3.0834	1.121
175.695	1.119	3.001	-3.0856	1.119
175.801	1.118	3.003	-3.0876	1.118
175.915	1.117	3.004	-3.0886	1.117
176.025	1.116	3.006	-3.0906	1.116
176.135	1.115	3.008	-3.0929	1.115
176.24	1.114	3.01	-3.0949	1.114
176.351	1.113	3.011	-3.0959	1.113
176.457	1.112	3.013	-3.0979	1.112
176.566	1.111	3.015	-3.0999	1.111
176.678	1.11	3.018	-3.1023	1.11
176.787	1.109	3.019	-3.1033	1.109
176.898	1.109	3.021	-3.1052	1.109
177.006	1.107	3.023	-3.1072	1.107
177.114	1.106	3.025	-3.1096	1.106
177.221	1.105	3.026	-3.1105	1.105
177.33	1.105	3.028	-3.1126	1.105
177.444	1.104	3.03	-3.1146	1.104
177.549	1.103	3.032	-3.1166	1.103
177.663	1.102	3.033	-3.1177	1.102
177.773	1.101	3.035	-3.12	1.101
177.878	1.1	3.037	-3.122	1.1
177.987	1.099	3.039	-3.124	1.099
178.098	1.098	3.04	-3.125	1.098
178.208	1.098	3.043	-3.1273	1.098
178.318	1.097	3.045	-3.1293	1.097
178.423	1.096	3.047	-3.1313	1.096
178.533	1.095	3.048	-3.1323	1.095
178.643	1.094	3.05	-3.1343	1.094
178.756	1.093	3.052	-3.1367	1.093
178.862	1.092	3.054	-3.1386	1.092
178.971	1.092	3.055	-3.1396	1.092
179.082	1.091	3.057	-3.1416	1.091
179.19	1.09	3.059	-3.1439	1.09
179.295	1.089	3.061	-3.1459	1.089
179.405	1.088	3.062	-3.1469	1.088
179.516	1.088	3.064	-3.1489	1.088
179.627	1.087	3.066	-3.1508	1.087
179.732	1.085	3.069	-3.1532	1.085
179.843	1.084	3.07	-3.1542	1.084
179.956	1.084	3.072	-3.1562	1.084
180.064	1.083	3.074	-3.1582	1.083
180.169	1.082	3.076	-3.1603	1.082
180.28	1.081	3.077	-3.1615	1.081
180.393	1.08	3.079	-3.1634	1.08
180.503	1.079	3.081	-3.1654	1.079
180.608	1.078	3.083	-3.1675	1.078
180.717	1.077	3.084	-3.1685	1.077
180.829	1.077	3.086	-3.1709	1.077
180.939	1.076	3.088	-3.1729	1.076
181.044	1.074	3.09	-3.1749	1.074
181.156	1.073	3.091	-3.1759	1.073
181.264	1.072	3.094	-3.1782	1.072
181.37	1.071	3.096	-3.1802	1.071
181.479	1.07	3.098	-3.1822	1.07
181.589	1.069	3.099	-3.1832	1.069
181.702	1.069	3.101	-3.1856	1.069
181.81	1.068	3.103	-3.1876	1.068
181.916	1.067	3.105	-3.1895	1.067
182.027	1.066	3.106	-3.1905	1.066
182.14	1.066	3.108	-3.1925	1.066
182.248	1.065	3.11	-3.1949	1.065
182.354	1.065	3.112	-3.1969	1.065
182.468	1.064	3.113	-3.1979	1.064
182.577	1.064	3.115	-3.1999	1.064
182.681	1.063	3.118	-3.2022	1.063
182.79	1.062	3.12	-3.2042	1.062
182.901	1.062	3.12	-3.2051	1.062
183.014	1.061	3.122	-3.2071	1.061
183.117	1.06	3.124	-3.2091	1.06
183.228	1.059	3.127	-3.2115	1.059
183.339	1.059	3.128	-3.2125	1.059
183.45	1.058	3.13	-3.2145	1.058
183.554	1.057	3.132	-3.2165	1.057
183.665	1.056	3.134	-3.2185	1.056
183.772	1.055	3.135	-3.2197	1.055
183.886	1.054	3.137	-3.2217	1.054
183.994	1.053	3.139	-3.2238	1.053
184.102	1.053	3.141	-3.2258	1.053
184.209	1.052	3.142	-3.2268	1.052
184.323	1.051	3.145	-3.2292	1.051
184.431	1.05	3.147	-3.2312	1.05
184.539	1.049	3.149	-3.2332	1.049
184.651	1.049	3.15	-3.2342	1.049
184.755	1.048	3.152	-3.2364	1.048
184.869	1.048	3.154	-3.2385	1.048
184.974	1.047	3.156	-3.2405	1.047
185.085	1.046	3.157	-3.2415	1.046
185.198	1.046	3.159	-3.2435	1.046
185.301	1.045	3.161	-3.2458	1.045
185.412	1.045	3.163	-3.2479	1.045
185.522	1.044	3.164	-3.2489	1.044
185.633	1.044	3.166	-3.2508	1.044
185.743	1.043	3.168	-3.2529	1.043
185.848	1.042	3.171	-3.2551	1.042
185.96	1.042	3.172	-3.2561	1.042
186.068	1.041	3.174	-3.2581	1.041
186.179	1.041	3.175	-3.2601	1.041
186.284	1.04	3.178	-3.2624	1.04
186.398	1.039	3.179	-3.2634	1.039
186.502	1.039	3.181	-3.2655	1.039
186.615	1.038	3.183	-3.2674	1.038
186.721	1.038	3.185	-3.2694	1.038
186.835	1.037	3.186	-3.2708	1.037
186.945	1.037	3.188	-3.2728	1.037
187.053	1.036	3.19	-3.2747	1.036
187.158	1.035	3.192	-3.2768	1.035
187.269	1.034	3.193	-3.2778	1.034
187.382	1.034	3.195	-3.28	1.034
187.485	1.033	3.197	-3.2821	1.033
187.596	1.032	3.199	-3.2841	1.032
187.708	1.031	3.2	-3.2851	1.031
187.815	1.03	3.202	-3.2871	1.03
187.928	1.029	3.205	-3.2894	1.029
188.033	1.028	3.207	-3.2915	1.028
188.145	1.027	3.208	-3.2925	1.027
188.253	1.026	3.21	-3.2945	1.026
188.361	1.025	3.212	-3.2968	1.025
188.469	1.024	3.214	-3.2987	1.024
188.582	1.023	3.215	-3.2997	1.023
188.69	1.022	3.217	-3.3018	1.022
188.8	1.021	3.219	-3.3041	1.021
188.906	1.02	3.221	-3.3061	1.02
189.02	1.02	3.222	-3.3071	1.02
189.123	1.019	3.224	-3.3091	1.019
189.237	1.019	3.226	-3.3111	1.019
189.342	1.018	3.229	-3.3133	1.018
189.453	1.018	3.23	-3.3143	1.018
189.565	1.017	3.232	-3.3163	1.017
189.675	1.017	3.234	-3.3183	1.017
189.778	1.016	3.236	-3.3203	1.016
189.892	1.016	3.237	-3.3217	1.016
190	1.015	3.239	-3.3237	1.015
190.106	1.015	3.241	-3.3257	1.015
190.217	1.014	3.243	-3.3277	1.014
190.329	1.014	3.244	-3.329	1.014
190.437	1.013	3.246	-3.3311	1.013
190.545	1.013	3.248	-3.333	1.013
190.652	1.013	3.25	-3.3351	1.013
190.766	1.012	3.251	-3.336	1.012
190.873	1.012	3.254	-3.3384	1.012
190.984	1.011	3.256	-3.3404	1.011
191.09	1.011	3.258	-3.3424	1.011
191.204	1.01	3.259	-3.3433	1.01
191.307	1.01	3.261	-3.3457	1.01
191.418	1.01	3.263	-3.3477	1.01
191.527	1.009	3.265	-3.3498	1.009
191.639	1.009	3.266	-3.3507	1.009
191.749	1.008	3.268	-3.3527	1.008
191.858	1.008	3.27	-3.3547	1.008
191.963	1.007	3.272	-3.357	1.007
192.074	1.006	3.273	-3.358	1.006
192.183	1.006	3.275	-3.36	1.006
192.296	1.005	3.277	-3.3621	1.005
192.402	1.004	3.28	-3.3644	1.004
192.511	1.004	3.281	-3.3653	1.004
192.621	1.003	3.283	-3.3673	1.003
192.731	1.002	3.285	-3.3694	1.002
192.839	1.002	3.287	-3.3716	1.002
192.946	1.001	3.288	-3.3725	1.001
193.055	1.001	3.29	-3.3746	1.001
193.169	1	3.292	-3.3766	1
193.275	0.999	3.294	-3.3786	0.999
193.389	0.999	3.295	-3.38	0.999
193.492	0.998	3.297	-3.382	0.998
193.601	0.998	3.299	-3.3839	0.998
193.71	0.997	3.301	-3.386	0.997
193.824	0.997	3.302	-3.387	0.997
193.933	0.996	3.305	-3.3893	0.996
194.038	0.996	3.307	-3.3913	0.996
194.149	0.996	3.309	-3.3933	0.996
194.26	0.995	3.31	-3.3943	0.995
194.368	0.995	3.312	-3.3963	0.995
194.481	0.995	3.314	-3.3985	0.995
194.587	0.994	3.316	-3.4006	0.994
194.696	0.994	3.317	-3.4017	0.994
194.806	0.994	3.319	-3.4037	0.994
194.914	0.994	3.321	-3.406	0.994
195.022	0.994	3.323	-3.408	0.994
195.136	0.994	3.324	-3.409	0.994
195.239	0.994	3.326	-3.4109	0.994
195.35	0.994	3.328	-3.4129	0.994
195.459	0.994	3.331	-3.4153	0.994
195.566	0.994	3.332	-3.4163	0.994
195.68	0.994	3.334	-3.4183	0.994
195.789	0.994	3.336	-3.4203	0.994
195.894	0.994	3.338	-3.4227	0.994
196.005	0.994	3.339	-3.4236	0.994
196.118	0.994	3.341	-3.4256	0.994
196.228	0.994	3.343	-3.4277	0.994
196.333	0.994	3.345	-3.4297	0.994
196.444	0.994	3.346	-3.431	0.994
196.552	0.994	3.348	-3.4329	0.994
196.664	0.994	3.35	-3.4349	0.994
196.771	0.994	3.352	-3.4369	0.994
196.877	0.994	3.353	-3.4379	0.994
196.991	0.994	3.356	-3.4403	0.994
197.099	0.994	3.358	-3.4423	0.994
197.204	0.994	3.36	-3.4444	0.994
197.314	0.994	3.361	-3.4453	0.994
197.423	0.994	3.363	-3.4476	0.994
197.534	0.994	3.365	-3.4496	0.994
197.643	0.994	3.367	-3.4516	0.994
197.751	0.994	3.368	-3.4525	0.994
197.864	0.993	3.37	-3.4546	0.993
197.971	0.993	3.372	-3.457	0.993
198.08	0.993	3.374	-3.4589	0.993
198.191	0.993	3.375	-3.46	0.993
198.301	0.993	3.377	-3.462	0.993
198.411	0.993	3.379	-3.464	0.993
198.516	0.992	3.382	-3.4662	0.992
198.627	0.992	3.383	-3.4672	0.992
198.736	0.992	3.385	-3.4692	0.992
198.848	0.991	3.387	-3.4713	0.991
198.952	0.991	3.389	-3.4736	0.991
199.064	0.991	3.39	-3.4745	0.991
199.175	0.991	3.392	-3.4765	0.991
199.283	0.99	3.394	-3.4785	0.99
199.388	0.99	3.396	-3.4805	0.99
199.502	0.99	3.397	-3.4819	0.99
199.61	0.99	3.399	-3.4839	0.99
199.718	0.989	3.401	-3.4859	0.989
199.825	0.989	3.403	-3.4879	0.989
199.94	0.989	3.404	-3.4889	0.989
200.043	0.989	3.407	-3.4912	0.989
200.157	0.988	3.409	-3.4932	0.988
200.262	0.988	3.411	-3.4952	0.988
200.373	0.988	3.412	-3.4962	0.988
200.486	0.988	3.414	-3.4986	0.988
200.589	0.987	3.416	-3.5006	0.987
200.699	0.987	3.418	-3.5026	0.987
200.81	0.987	3.419	-3.5036	0.987
200.922	0.986	3.421	-3.5056	0.986
201.027	0.986	3.423	-3.5078	0.986
201.135	0.986	3.425	-3.5098	0.986
201.25	0.986	3.426	-3.5109	0.986
201.358	0.985	3.428	-3.5128	0.985
201.466	0.985	3.431	-3.5152	0.985
201.574	0.985	3.433	-3.5172	0.985
201.681	0.985	3.434	-3.5183	0.985
201.794	0.984	3.436	-3.5202	0.984
201.904	0.984	3.438	-3.5222	0.984
202.009	0.984	3.44	-3.5245	0.984
202.123	0.984	3.441	-3.5255	0.984
202.233	0.984	3.443	-3.5275	0.984
202.341	0.983	3.445	-3.5295	0.983
202.446	0.983	3.447	-3.5315	0.983
202.557	0.982	3.448	-3.5329	0.982
202.67	0.982	3.45	-3.5348	0.982
202.779	0.981	3.452	-3.5369	0.981
202.882	0.981	3.454	-3.5389	0.981
202.994	0.98	3.456	-3.5401	0.98
203.106	0.98	3.458	-3.5421	0.98
203.216	0.979	3.46	-3.5441	0.979
203.321	0.978	3.462	-3.5461	0.978
203.433	0.977	3.463	-3.5471	0.977
203.541	0.977	3.465	-3.5495	0.977
203.649	0.976	3.467	-3.5515	0.976
203.758	0.976	3.469	-3.5536	0.976
203.87	0.975	3.47	-3.5545	0.975
203.974	0.975	3.472	-3.5565	0.975
204.088	0.974	3.474	-3.5589	0.974
204.194	0.974	3.476	-3.5608	0.974
204.308	0.973	3.477	-3.5618	0.973
204.411	0.973	3.479	-3.5638	0.973
204.525	0.972	3.482	-3.5662	0.972
204.63	0.971	3.483	-3.5681	0.971
204.741	0.971	3.485	-3.5692	0.971
204.848	0.97	3.486	-3.5711	0.97
204.958	0.969	3.489	-3.5732	0.969
205.068	0.968	3.491	-3.5755	0.968
205.179	0.968	3.492	-3.5765	0.968
205.29	0.967	3.494	-3.5785	0.967
205.4	0.967	3.496	-3.5805	0.967
205.505	0.966	3.498	-3.5828	0.966
205.617	0.965	3.499	-3.5837	0.965
205.725	0.964	3.501	-3.5858	0.964
205.833	0.964	3.503	-3.5878	0.964
205.942	0.963	3.505	-3.5897	0.963
206.054	0.963	3.506	-3.5907	0.963
206.162	0.962	3.508	-3.5931	0.962
206.27	0.962	3.51	-3.5951	0.962
206.379	0.962	3.512	-3.5971	0.962
206.486	0.961	3.513	-3.5981	0.961
206.595	0.961	3.516	-3.6004	0.961
206.709	0.961	3.518	-3.6024	0.961
206.813	0.96	3.52	-3.6044	0.96
206.925	0.96	3.521	-3.6054	0.96
207.037	0.96	3.523	-3.6074	0.96
207.147	0.959	3.525	-3.6098	0.959
207.252	0.959	3.527	-3.6118	0.959
207.363	0.959	3.528	-3.6128	0.959
207.471	0.958	3.53	-3.6148	0.958
207.584	0.958	3.532	-3.6171	0.958
207.689	0.957	3.535	-3.6191	0.957
207.796	0.957	3.536	-3.6201	0.957
207.908	0.957	3.537	-3.6221	0.957
208.019	0.956	3.54	-3.6244	0.956
208.126	0.956	3.542	-3.6264	0.956
208.233	0.955	3.543	-3.6274	0.955
208.347	0.955	3.545	-3.6294	0.955
208.455	0.955	3.547	-3.6314	0.955
208.561	0.954	3.549	-3.6338	0.954
208.675	0.954	3.55	-3.6348	0.954
208.785	0.954	3.552	-3.6368	0.954
208.893	0.953	3.554	-3.6387	0.953
208.998	0.953	3.556	-3.6407	0.953
209.111	0.952	3.557	-3.642	0.952
209.221	0.952	3.559	-3.644	0.952
209.331	0.951	3.561	-3.646	0.951
209.436	0.951	3.563	-3.648	0.951
209.547	0.95	3.564	-3.649	0.95
209.655	0.95	3.567	-3.6514	0.95
209.768	0.949	3.569	-3.6534	0.949
209.871	0.949	3.571	-3.6554	0.949
209.984	0.948	3.572	-3.6563	0.948
210.093	0.948	3.574	-3.6584	0.948
210.204	0.948	3.576	-3.6607	0.948
210.309	0.947	3.578	-3.6628	0.947
210.423	0.947	3.579	-3.6637	0.947
210.531	0.947	3.581	-3.6657	0.947
210.639	0.946	3.583	-3.668	0.946
210.745	0.946	3.585	-3.6701	0.946
210.86	0.945	3.586	-3.671	0.945
210.969	0.945	3.588	-3.6731	0.945
211.073	0.944	3.591	-3.6754	0.944
211.182	0.944	3.593	-3.6774	0.944
211.296	0.943	3.594	-3.6784	0.943
211.406	0.943	3.596	-3.6804	0.943
211.516	0.943	3.598	-3.6824	0.943
211.621	0.943	3.6	-3.6847	0.943
211.732	0.943	3.601	-3.6858	0.943
211.84	0.943	3.603	-3.6877	0.943
211.947	0.943	3.605	-3.6897	0.943
212.059	0.943	3.607	-3.692	0.943
212.168	0.943	3.608	-3.693	0.943
212.279	0.943	3.61	-3.695	0.943
212.387	0.943	3.612	-3.6969	0.943
212.495	0.943	3.614	-3.6989	0.943
212.602	0.943	3.615	-3.7	0.943
212.711	0.943	3.618	-3.7023	0.943
212.825	0.943	3.62	-3.7043	0.943
212.929	0.943	3.622	-3.7063	0.943
213.045	0.943	3.623	-3.7073	0.943
213.148	0.943	3.625	-3.7097	0.943
213.259	0.943	3.627	-3.7117	0.943
213.368	0.943	3.629	-3.7137	0.943
213.479	0.943	3.63	-3.7147	0.943
213.589	0.943	3.632	-3.7167	0.943
213.697	0.943	3.634	-3.719	0.943
213.803	0.942	3.636	-3.721	0.942
213.915	0.943	3.637	-3.722	0.943
214.026	0.943	3.639	-3.724	0.943
214.136	0.943	3.641	-3.726	0.943
214.241	0.943	3.644	-3.7284	0.943
214.352	0.943	3.645	-3.7294	0.943
214.461	0.943	3.647	-3.7314	0.943
214.567	0.943	3.649	-3.7334	0.943
214.678	0.943	3.651	-3.7356	0.943
214.79	0.943	3.652	-3.7367	0.943
214.895	0.943	3.654	-3.7386	0.943
215.006	0.944	3.656	-3.7406	0.944
215.114	0.944	3.658	-3.7426	0.944
215.228	0.944	3.659	-3.7441	0.944
215.336	0.944	3.661	-3.746	0.944
215.444	0.944	3.663	-3.748	0.944
[truncated: 733 more rows]
