# Supplementary material for: Research on the Mechanical Properties of EPS Lightweight Soil Mixed with Fly Ash
Source: Polymers (Basel). 2024 Dec 18;16(24):3517. doi: 10.3390/polym16243517 (PMC11678610; doi:10.3390/polym16243517)
Supplement: Supplementary file 1 [file polymers-16-03517-s001.zip › polymers-3283519-supplementary-final/raw data/EPS1%, curing agent content 20%,replace proportion 30%.xls]

## Sheet: Sheet1
试件批号	1
钢号	1
试验日期	2023/12/9
试验人	XDD
试件形状
尺寸(mm)	39.1
So(mm^2)	1200.73
标距倍率
Lo(mm)	80
引伸计标距	50
Lu(mm)
A(%)	/
断面尺寸
Su(mm^2)
Z(%)	/
Fm(kN)	1.67
Rm(MPa)
FeH(kN)	2.09
ReH(MPa)
FeL(kN)	1.54
ReL(MPa)
Fp(kN)	1.54
Rp(MPa)
Ft(kN)	0.00
Rt(MPa)
E(GPa)	0.01
屈强比	/
强屈比	/
At(%)	/
Agt(%)	6.5
时间(秒)	力(kN)	变形(mm)	位移(mm)	扩展
0	0	0	-0.0412	0
0.108	0	0	-0.0464	0
0.219	0	0	-0.0491	0
0.329	0	0	-0.0544	0
0.439	0	0	-0.0606	0
0.544	0	0	-0.0658	0
0.656	0	0	-0.0683	0
0.764	0.002	0.001	-0.0732	0.002
0.87	0.005	0.007	-0.0791	0.005
0.981	0.006	0.012	-0.0839	0.006
1.088	0.007	0.014	-0.0863	0.007
1.202	0.008	0.019	-0.0911	0.008
1.31	0.009	0.024	-0.0958	0.009
1.416	0.009	0.029	-0.1012	0.009
1.53	0.011	0.032	-0.1035	0.011
1.638	0.012	0.036	-0.1081	0.012
1.744	0.013	0.041	-0.1126	0.013
1.853	0.014	0.045	-0.1171	0.014
1.967	0.015	0.048	-0.12	0.015
2.071	0.016	0.052	-0.1243	0.016
2.185	0.018	0.057	-0.1285	0.018
2.29	0.019	0.061	-0.1328	0.019
2.401	0.021	0.063	-0.1348	0.021
2.514	0.021	0.068	-0.1396	0.021
2.617	0.022	0.072	-0.1437	0.022
2.728	0.023	0.076	-0.1478	0.023
2.838	0.025	0.078	-0.1497	0.025
2.95	0.026	0.082	-0.1543	0.026
3.06	0.026	0.086	-0.1582	0.026
3.165	0.028	0.09	-0.1622	0.028
3.277	0.029	0.092	-0.1641	0.029
3.385	0.03	0.096	-0.1677	0.03
3.495	0.031	0.101	-0.1724	0.031
3.601	0.032	0.104	-0.1759	0.032
3.715	0.033	0.106	-0.1778	0.033
3.823	0.033	0.11	-0.1815	0.033
3.931	0.034	0.114	-0.1857	0.034
4.038	0.035	0.117	-0.1892	0.035
4.152	0.036	0.119	-0.191	0.036
4.262	0.037	0.122	-0.1943	0.037
4.37	0.037	0.126	-0.1979	0.037
4.475	0.037	0.13	-0.2019	0.037
4.586	0.038	0.132	-0.2036	0.038
4.699	0.04	0.135	-0.207	0.04
4.807	0.041	0.138	-0.2103	0.041
4.912	0.041	0.142	-0.2137	0.041
5.023	0.043	0.144	-0.2159	0.043
5.133	0.044	0.147	-0.219	0.044
5.239	0.044	0.15	-0.2222	0.044
5.35	0.045	0.154	-0.2256	0.045
5.46	0.046	0.155	-0.2271	0.046
5.571	0.047	0.159	-0.2309	0.047
5.679	0.047	0.162	-0.234	0.047
5.787	0.048	0.165	-0.237	0.048
5.899	0.049	0.167	-0.2387	0.049
6.007	0.05	0.17	-0.2422	0.05
6.115	0.05	0.173	-0.2452	0.05
6.224	0.051	0.176	-0.2482	0.051
6.331	0.051	0.178	-0.2496	0.051
6.44	0.051	0.181	-0.2526	0.051
6.554	0.051	0.184	-0.2561	0.051
6.659	0.052	0.187	-0.259	0.052
6.77	0.052	0.189	-0.2604	0.052
6.877	0.053	0.191	-0.2633	0.053
6.991	0.053	0.194	-0.2663	0.053
7.096	0.053	0.198	-0.2695	0.053
7.207	0.054	0.199	-0.271	0.054
7.316	0.055	0.202	-0.2738	0.055
7.429	0.055	0.205	-0.2765	0.055
7.534	0.056	0.208	-0.2799	0.056
7.646	0.056	0.209	-0.2812	0.056
7.754	0.057	0.212	-0.284	0.057
7.862	0.058	0.215	-0.2868	0.058
7.97	0.058	0.218	-0.2899	0.058
8.084	0.059	0.219	-0.2911	0.059
8.19	0.059	0.222	-0.2939	0.059
8.301	0.06	0.225	-0.2965	0.06
8.407	0.06	0.227	-0.2991	0.06
8.521	0.061	0.229	-0.3008	0.061
8.624	0.061	0.232	-0.3036	0.061
8.735	0.062	0.234	-0.3061	0.062
8.842	0.062	0.237	-0.3087	0.062
8.956	0.063	0.238	-0.31	0.063
9.066	0.063	0.241	-0.313	0.063
9.17	0.064	0.244	-0.3156	0.064
9.281	0.064	0.246	-0.3181	0.064
9.388	0.065	0.248	-0.3194	0.065
9.5	0.065	0.25	-0.3224	0.065
9.613	0.066	0.253	-0.3249	0.066
9.719	0.066	0.255	-0.3274	0.066
9.828	0.067	0.257	-0.3286	0.067
9.937	0.068	0.259	-0.3311	0.068
10.043	0.068	0.262	-0.334	0.068
10.155	0.069	0.265	-0.3365	0.069
10.262	0.069	0.266	-0.3377	0.069
10.371	0.07	0.268	-0.3402	0.07
10.485	0.071	0.271	-0.343	0.071
10.59	0.071	0.273	-0.3453	0.071
10.704	0.072	0.275	-0.3466	0.072
10.814	0.073	0.277	-0.349	0.073
10.919	0.074	0.28	-0.3514	0.074
11.028	0.075	0.282	-0.3541	0.075
11.135	0.076	0.283	-0.3553	0.076
11.251	0.077	0.286	-0.3577	0.077
11.354	0.077	0.288	-0.36	0.077
11.465	0.078	0.291	-0.3624	0.078
11.574	0.078	0.292	-0.3639	0.078
11.686	0.079	0.294	-0.3663	0.079
11.796	0.08	0.297	-0.3686	0.08
11.9	0.08	0.299	-0.3709	0.08
12.012	0.081	0.3	-0.372	0.081
12.123	0.082	0.303	-0.3748	0.082
12.227	0.083	0.305	-0.3772	0.083
12.338	0.083	0.308	-0.3794	0.083
12.452	0.084	0.309	-0.3806	0.084
12.559	0.084	0.311	-0.3832	0.084
12.667	0.085	0.314	-0.3855	0.085
12.773	0.085	0.316	-0.3878	0.085
12.884	0.085	0.317	-0.3889	0.085
12.996	0.086	0.32	-0.3915	0.086
13.104	0.086	0.322	-0.3938	0.086
13.212	0.086	0.324	-0.396	0.086
13.323	0.087	0.325	-0.3972	0.087
13.433	0.087	0.328	-0.3994	0.087
13.538	0.087	0.33	-0.4021	0.087
13.649	0.087	0.332	-0.4043	0.087
13.76	0.088	0.333	-0.4053	0.088
13.868	0.088	0.336	-0.4076	0.088
13.98	0.088	0.338	-0.4098	0.088
14.085	0.088	0.34	-0.4122	0.088
14.195	0.088	0.342	-0.4134	0.088
14.306	0.089	0.344	-0.4156	0.089
14.414	0.089	0.346	-0.4178	0.089
14.522	0.089	0.348	-0.4203	0.089
14.636	0.09	0.35	-0.4214	0.09
14.739	0.09	0.352	-0.4237	0.09
14.85	0.09	0.354	-0.4259	0.09
14.957	0.09	0.356	-0.428	0.09
15.068	0.091	0.357	-0.429	0.091
15.181	0.091	0.36	-0.4317	0.091
15.289	0.091	0.362	-0.4338	0.091
15.394	0.091	0.364	-0.4359	0.091
15.505	0.091	0.365	-0.437	0.091
15.618	0.091	0.368	-0.4395	0.091
15.728	0.092	0.37	-0.4418	0.092
15.833	0.092	0.372	-0.4438	0.092
15.94	0.092	0.373	-0.445	0.092
16.052	0.092	0.375	-0.4471	0.092
16.158	0.092	0.378	-0.4496	0.092
16.271	0.093	0.38	-0.4517	0.093
16.38	0.093	0.381	-0.4527	0.093
16.491	0.093	0.383	-0.4548	0.093
16.597	0.093	0.386	-0.4574	0.093
16.705	0.093	0.388	-0.4595	0.093
16.819	0.094	0.389	-0.4605	0.094
16.927	0.094	0.391	-0.4626	0.094
17.034	0.095	0.393	-0.4647	0.095
17.143	0.095	0.395	-0.4672	0.095
17.255	0.095	0.396	-0.4683	0.095
17.365	0.096	0.398	-0.4704	0.096
17.473	0.096	0.401	-0.4725	0.096
17.578	0.097	0.403	-0.4746	0.097
17.689	0.097	0.404	-0.476	0.097
17.802	0.098	0.406	-0.4781	0.098
17.905	0.099	0.408	-0.4802	0.099
18.015	0.099	0.41	-0.4822	0.099
18.126	0.1	0.412	-0.4837	0.1
18.234	0.101	0.414	-0.4859	0.101
18.343	0.101	0.416	-0.4879	0.101
18.451	0.102	0.418	-0.4899	0.102
18.566	0.102	0.419	-0.491	0.102
18.675	0.103	0.421	-0.4933	0.103
18.783	0.104	0.424	-0.4955	0.104
18.888	0.104	0.426	-0.4976	0.104
19.003	0.104	0.427	-0.4987	0.104
19.111	0.105	0.429	-0.5007	0.105
19.219	0.105	0.431	-0.5031	0.105
19.325	0.106	0.433	-0.5052	0.106
19.439	0.106	0.434	-0.5062	0.106
19.549	0.107	0.436	-0.5083	0.107
19.655	0.107	0.439	-0.5108	0.107
19.764	0.108	0.441	-0.5128	0.108
19.875	0.108	0.442	-0.5138	0.108
19.985	0.109	0.444	-0.5158	0.109
20.095	0.109	0.446	-0.5178	0.109
20.199	0.11	0.448	-0.5203	0.11
20.311	0.111	0.449	-0.5213	0.111
20.422	0.112	0.452	-0.5234	0.112
20.532	0.112	0.454	-0.5255	0.112
20.635	0.113	0.456	-0.5275	0.113
20.744	0.114	0.457	-0.5288	0.114
20.857	0.114	0.459	-0.5309	0.114
20.965	0.115	0.461	-0.5329	0.115
21.073	0.116	0.463	-0.535	0.116
21.187	0.116	0.464	-0.536	0.116
21.295	0.117	0.466	-0.5384	0.117
21.403	0.117	0.469	-0.5405	0.117
21.512	0.118	0.471	-0.5425	0.118
21.619	0.118	0.472	-0.5435	0.118
21.733	0.119	0.474	-0.546	0.119
21.841	0.119	0.476	-0.548	0.119
21.949	0.12	0.478	-0.5501	0.12
22.059	0.12	0.479	-0.5511	0.12
22.165	0.12	0.481	-0.5532	0.12
22.275	0.121	0.484	-0.5555	0.121
22.383	0.121	0.486	-0.5575	0.121
22.497	0.121	0.487	-0.5586	0.121
22.605	0.122	0.489	-0.5605	0.122
22.716	0.122	0.491	-0.5629	0.122
22.821	0.123	0.493	-0.565	0.123
22.933	0.123	0.494	-0.566	0.123
23.039	0.124	0.496	-0.568	0.124
23.15	0.124	0.498	-0.57	0.124
23.258	0.125	0.501	-0.5724	0.125
23.372	0.125	0.503	-0.5744	0.125
23.48	0.126	0.504	-0.5754	0.126
23.588	0.126	0.506	-0.5774	0.126
23.694	0.127	0.508	-0.5799	0.127
23.808	0.127	0.51	-0.5818	0.127
23.918	0.128	0.511	-0.5828	0.128
24.026	0.128	0.513	-0.5849	0.128
24.131	0.128	0.515	-0.5873	0.128
24.242	0.129	0.517	-0.5893	0.129
24.354	0.129	0.518	-0.5902	0.129
24.464	0.129	0.52	-0.5923	0.129
24.569	0.13	0.523	-0.5944	0.13
24.68	0.13	0.525	-0.5967	0.13
24.788	0.131	0.526	-0.5977	0.131
24.901	0.131	0.528	-0.5997	0.131
25.006	0.132	0.53	-0.6018	0.132
25.131	0.132	0.532	-0.6038	0.132
25.238	0.133	0.533	-0.6052	0.133
25.35	0.134	0.535	-0.6072	0.134
25.461	0.135	0.537	-0.6092	0.135
25.567	0.135	0.539	-0.6112	0.135
25.681	0.136	0.54	-0.6123	0.136
25.784	0.137	0.543	-0.6146	0.137
25.898	0.139	0.545	-0.6166	0.139
26.003	0.139	0.547	-0.6186	0.139
26.114	0.14	0.548	-0.6196	0.14
26.227	0.142	0.55	-0.6221	0.142
26.33	0.143	0.552	-0.6239	0.143
26.441	0.144	0.554	-0.626	0.144
26.552	0.145	0.555	-0.6271	0.145
26.66	0.146	0.557	-0.629	0.146
26.773	0.148	0.559	-0.6313	0.148
26.878	0.148	0.561	-0.6333	0.148
26.989	0.15	0.562	-0.6343	0.15
27.094	0.151	0.564	-0.6363	0.151
27.208	0.153	0.567	-0.6384	0.153
27.313	0.153	0.569	-0.6407	0.153
27.427	0.155	0.57	-0.6418	0.155
27.535	0.156	0.572	-0.6438	0.156
27.643	0.158	0.574	-0.6458	0.158
27.752	0.158	0.576	-0.6481	0.158
27.859	0.16	0.577	-0.6492	0.16
27.968	0.161	0.579	-0.6512	0.161
28.082	0.163	0.581	-0.6532	0.163
28.188	0.164	0.583	-0.6552	0.164
28.295	0.165	0.585	-0.6565	0.165
28.41	0.167	0.587	-0.6585	0.167
28.518	0.169	0.589	-0.6606	0.169
28.623	0.17	0.591	-0.6626	0.17
28.734	0.172	0.592	-0.6636	0.172
28.846	0.172	0.594	-0.6659	0.172
28.956	0.174	0.596	-0.6679	0.174
29.061	0.176	0.598	-0.67	0.176
29.171	0.178	0.599	-0.671	0.178
29.283	0.179	0.601	-0.6733	0.179
29.388	0.181	0.603	-0.6753	0.181
29.5	0.182	0.605	-0.6773	0.182
29.609	0.184	0.606	-0.6783	0.184
29.72	0.185	0.608	-0.6804	0.185
29.827	0.186	0.611	-0.6826	0.186
29.935	0.188	0.613	-0.6845	0.188
30.049	0.189	0.614	-0.6855	0.189
30.154	0.19	0.616	-0.6876	0.19
30.265	0.191	0.618	-0.69	0.191
30.371	0.192	0.62	-0.692	0.192
30.485	0.194	0.621	-0.693	0.194
30.595	0.194	0.623	-0.695	0.194
30.7	0.196	0.625	-0.697	0.196
30.807	0.197	0.627	-0.6993	0.197
30.918	0.198	0.628	-0.7003	0.198
31.031	0.199	0.63	-0.7023	0.199
31.141	0.2	0.632	-0.7043	0.2
31.246	0.201	0.635	-0.7067	0.201
31.357	0.202	0.636	-0.7077	0.202
31.465	0.203	0.638	-0.7098	0.203
31.571	0.203	0.64	-0.7117	0.203
31.682	0.204	0.642	-0.7138	0.204
31.79	0.204	0.643	-0.715	0.204
31.904	0.204	0.645	-0.7171	0.204
32.012	0.204	0.647	-0.7191	0.204
32.117	0.205	0.649	-0.7211	0.205
32.227	0.205	0.65	-0.7221	0.205
32.338	0.205	0.653	-0.7245	0.205
32.448	0.206	0.655	-0.7264	0.206
32.554	0.206	0.657	-0.7285	0.206
32.668	0.206	0.658	-0.7294	0.206
32.778	0.206	0.66	-0.7315	0.206
32.884	0.207	0.662	-0.7337	0.207
32.993	0.207	0.664	-0.7357	0.207
33.104	0.208	0.665	-0.7367	0.208
33.215	0.208	0.667	-0.7387	0.208
33.318	0.209	0.669	-0.7411	0.209
33.429	0.209	0.671	-0.7431	0.209
33.541	0.21	0.672	-0.7441	0.21
33.649	0.21	0.674	-0.7461	0.21
33.755	0.211	0.676	-0.7481	0.211
33.865	0.212	0.679	-0.7505	0.212
33.977	0.212	0.68	-0.7515	0.212
34.088	0.213	0.681	-0.7534	0.213
34.192	0.214	0.684	-0.7554	0.214
34.303	0.214	0.686	-0.7574	0.214
34.41	0.214	0.687	-0.7588	0.214
34.522	0.215	0.689	-0.7608	0.215
34.633	0.216	0.691	-0.7628	0.216
34.739	0.216	0.693	-0.7648	0.216
34.853	0.217	0.694	-0.7657	0.217
34.956	0.217	0.696	-0.7682	0.217
35.07	0.218	0.698	-0.7702	0.218
35.175	0.219	0.7	-0.7722	0.219
35.286	0.219	0.701	-0.7732	0.219
35.399	0.22	0.704	-0.7755	0.22
35.503	0.221	0.706	-0.7775	0.221
35.614	0.222	0.708	-0.7794	0.222
35.725	0.222	0.709	-0.7805	0.222
35.833	0.223	0.711	-0.7824	0.223
35.94	0.224	0.713	-0.7849	0.224
36.048	0.225	0.715	-0.7868	0.225
36.157	0.226	0.716	-0.7878	0.226
36.269	0.227	0.718	-0.7898	0.227
36.378	0.228	0.72	-0.792	0.228
36.485	0.23	0.722	-0.7941	0.23
36.599	0.23	0.723	-0.7951	0.23
36.707	0.232	0.725	-0.7971	0.232
36.815	0.233	0.727	-0.7991	0.233
36.924	0.234	0.73	-0.8015	0.234
37.031	0.235	0.731	-0.8025	0.235
37.14	0.237	0.733	-0.8045	0.237
37.252	0.238	0.735	-0.8064	0.238
37.361	0.239	0.737	-0.8087	0.239
37.472	0.24	0.738	-0.8098	0.24
37.582	0.242	0.74	-0.8118	0.242
37.692	0.243	0.742	-0.8137	0.243
37.797	0.244	0.744	-0.8158	0.244
37.907	0.245	0.745	-0.8171	0.245
38.019	0.246	0.747	-0.8191	0.246
38.129	0.248	0.749	-0.8211	0.248
38.234	0.249	0.751	-0.8231	0.249
38.341	0.25	0.752	-0.8242	0.25
38.455	0.251	0.755	-0.8264	0.251
38.564	0.252	0.757	-0.8284	0.252
38.672	0.253	0.759	-0.8304	0.253
38.779	0.254	0.76	-0.8314	0.254
38.888	0.255	0.762	-0.8335	0.255
39.002	0.256	0.764	-0.8358	0.256
39.108	0.257	0.766	-0.8378	0.257
39.222	0.257	0.767	-0.8389	0.257
39.33	0.258	0.769	-0.8408	0.258
39.438	0.259	0.771	-0.8432	0.259
39.546	0.26	0.773	-0.8452	0.26
39.657	0.26	0.774	-0.8461	0.26
39.767	0.261	0.776	-0.8481	0.261
39.877	0.262	0.779	-0.8504	0.262
39.982	0.263	0.781	-0.8525	0.263
40.093	0.263	0.782	-0.8534	0.263
40.201	0.264	0.784	-0.8554	0.264
40.314	0.265	0.786	-0.8574	0.265
40.419	0.266	0.788	-0.8598	0.266
40.531	0.267	0.789	-0.8608	0.267
40.639	0.267	0.791	-0.8628	0.267
40.747	0.268	0.793	-0.8648	0.268
40.855	0.269	0.795	-0.8669	0.269
40.968	0.269	0.796	-0.8678	0.269
41.076	0.27	0.798	-0.8701	0.27
41.184	0.27	0.8	-0.8721	0.27
41.291	0.271	0.802	-0.8741	0.271
41.405	0.271	0.803	-0.8751	0.271
41.515	0.271	0.806	-0.8775	0.271
41.623	0.272	0.808	-0.8795	0.272
41.728	0.273	0.81	-0.8815	0.273
41.839	0.273	0.811	-0.8825	0.273
41.951	0.274	0.813	-0.8845	0.274
42.061	0.275	0.815	-0.8868	0.275
42.166	0.276	0.817	-0.8888	0.276
42.277	0.277	0.818	-0.8897	0.277
42.385	0.278	0.82	-0.8917	0.278
42.498	0.279	0.822	-0.8942	0.279
42.601	0.28	0.824	-0.8961	0.28
42.713	0.281	0.825	-0.8971	0.281
42.824	0.282	0.827	-0.899	0.282
42.932	0.284	0.829	-0.9011	0.284
43.041	0.285	0.831	-0.9033	0.285
43.147	0.286	0.832	-0.9043	0.286
43.261	0.287	0.835	-0.9064	0.287
43.37	0.289	0.837	-0.9084	0.289
43.476	0.29	0.839	-0.9107	0.29
43.585	0.291	0.84	-0.9118	0.291
43.698	0.292	0.842	-0.9138	0.292
43.806	0.294	0.844	-0.9157	0.294
43.911	0.295	0.846	-0.9177	0.295
44.025	0.296	0.847	-0.9191	0.296
44.135	0.298	0.849	-0.9211	0.298
44.245	0.299	0.851	-0.9231	0.299
44.348	0.301	0.853	-0.925	0.301
44.459	0.302	0.855	-0.9264	0.302
44.571	0.303	0.857	-0.9284	0.303
44.681	0.305	0.859	-0.9304	0.305
44.786	0.306	0.861	-0.9325	0.306
44.898	0.307	0.862	-0.9334	0.307
45.006	0.308	0.864	-0.9354	0.308
45.112	0.31	0.866	-0.9378	0.31
45.223	0.312	0.868	-0.9398	0.312
45.337	0.312	0.869	-0.9408	0.312
45.443	0.314	0.871	-0.9428	0.314
45.554	0.315	0.873	-0.945	0.315
45.658	0.317	0.875	-0.9471	0.317
45.769	0.318	0.876	-0.9481	0.318
45.882	0.32	0.878	-0.95	0.32
45.986	0.321	0.881	-0.9524	0.321
46.095	0.323	0.883	-0.9544	0.323
46.209	0.324	0.884	-0.9554	0.324
46.319	0.326	0.886	-0.9574	0.326
46.423	0.327	0.888	-0.9594	0.327
46.534	0.329	0.89	-0.9617	0.329
46.645	0.33	0.891	-0.9626	0.33
46.753	0.332	0.893	-0.9647	0.332
46.866	0.333	0.895	-0.9667	0.333
46.972	0.335	0.897	-0.969	0.335
47.081	0.336	0.898	-0.97	0.336
47.192	0.337	0.9	-0.972	0.337
47.3	0.339	0.902	-0.974	0.339
47.408	0.341	0.904	-0.9761	0.341
47.515	0.342	0.905	-0.9771	0.342
47.624	0.344	0.907	-0.9793	0.344
47.738	0.346	0.909	-0.9813	0.346
47.844	0.348	0.911	-0.9833	0.348
47.951	0.349	0.912	-0.9843	0.349
48.065	0.35	0.915	-0.9867	0.35
48.173	0.353	0.917	-0.9887	0.353
48.279	0.355	0.919	-0.9907	0.355
48.388	0.355	0.92	-0.9917	0.355
48.497	0.357	0.922	-0.9937	0.357
48.612	0.359	0.924	-0.996	0.359
48.718	0.361	0.926	-0.998	0.361
48.829	0.362	0.927	-0.999	0.362
48.937	0.363	0.929	-1.001	0.363
49.049	0.365	0.932	-1.0034	0.365
49.154	0.367	0.934	-1.0054	0.367
49.266	0.368	0.934	-1.0063	0.368
49.374	0.37	0.937	-1.0084	0.37
49.48	0.372	0.938	-1.0103	0.372
49.591	0.373	0.941	-1.0127	0.373
49.703	0.375	0.942	-1.0137	0.375
49.811	0.376	0.944	-1.0157	0.376
49.919	0.378	0.946	-1.0177	0.378
50.028	0.38	0.948	-1.0197	0.38
50.141	0.381	0.949	-1.0209	0.381
50.251	0.383	0.951	-1.0229	0.383
50.356	0.385	0.953	-1.0249	0.385
50.463	0.387	0.955	-1.0269	0.387
50.574	0.388	0.956	-1.0283	0.388
50.682	0.39	0.959	-1.0304	0.39
50.796	0.392	0.96	-1.0323	0.392
50.901	0.394	0.962	-1.0343	0.394
51.012	0.395	0.963	-1.0354	0.395
51.121	0.397	0.966	-1.0376	0.397
51.227	0.399	0.968	-1.0395	0.399
51.338	0.401	0.97	-1.0417	0.401
51.448	0.403	0.971	-1.0426	0.403
51.559	0.404	0.973	-1.045	0.404
51.667	0.406	0.975	-1.047	0.406
51.773	0.407	0.977	-1.049	0.407
51.883	0.409	0.978	-1.05	0.409
51.994	0.41	0.98	-1.052	0.41
52.103	0.411	0.982	-1.0543	0.411
52.212	0.412	0.984	-1.0563	0.412
52.319	0.413	0.985	-1.0573	0.413
52.428	0.414	0.987	-1.0592	0.414
52.542	0.415	0.989	-1.0613	0.415
52.647	0.416	0.992	-1.0636	0.416
52.759	0.417	0.993	-1.0646	0.417
52.865	0.418	0.995	-1.0666	0.418
52.975	0.419	0.997	-1.0686	0.419
53.084	0.42	0.999	-1.071	0.42
53.195	0.421	1	-1.072	0.421
53.307	0.422	1.003	-1.0746	0.422
53.417	0.423	1.005	-1.0769	0.423
53.52	0.424	1.007	-1.0789	0.424
53.635	0.425	1.009	-1.0809	0.425
53.741	0.426	1.01	-1.0819	0.426
53.852	0.427	1.012	-1.0839	0.427
53.957	0.427	1.014	-1.0863	0.427
54.067	0.428	1.016	-1.0883	0.428
54.179	0.429	1.017	-1.0893	0.429
54.287	0.43	1.019	-1.0913	0.43
54.396	0.43	1.022	-1.0936	0.43
54.508	0.431	1.024	-1.0956	0.431
54.618	0.432	1.025	-1.0966	0.432
54.726	0.433	1.027	-1.0986	0.433
54.831	0.434	1.029	-1.1006	0.434
54.942	0.435	1.031	-1.1029	0.435
55.112	0.436	1.032	-1.104	0.436
55.226	0.437	1.034	-1.106	0.437
55.334	0.438	1.036	-1.1079	0.438
55.439	0.439	1.038	-1.1099	0.439
55.549	0.44	1.039	-1.1113	0.44
55.66	0.44	1.041	-1.1133	0.44
55.77	0.441	1.043	-1.1153	0.441
55.876	0.442	1.045	-1.1173	0.442
55.99	0.443	1.046	-1.1182	0.443
56.101	0.444	1.049	-1.1205	0.444
56.209	0.444	1.051	-1.1225	0.444
56.314	0.445	1.053	-1.1246	0.445
56.425	0.446	1.054	-1.1255	0.446
56.537	0.447	1.056	-1.1279	0.447
56.647	0.447	1.058	-1.1299	0.447
56.752	0.448	1.06	-1.1319	0.448
56.864	0.449	1.061	-1.1329	0.449
56.972	0.45	1.063	-1.1349	0.45
57.078	0.451	1.065	-1.1372	0.451
57.187	0.452	1.067	-1.1392	0.452
57.296	0.453	1.068	-1.1402	0.453
57.41	0.455	1.07	-1.1422	0.455
57.516	0.456	1.072	-1.1442	0.456
57.624	0.457	1.075	-1.1465	0.457
57.738	0.458	1.076	-1.1475	0.458
57.846	0.46	1.078	-1.1496	0.46
57.954	0.46	1.08	-1.1516	0.46
58.063	0.462	1.082	-1.1538	0.462
58.175	0.463	1.083	-1.1549	0.463
58.285	0.465	1.085	-1.1569	0.465
58.393	0.466	1.088	-1.1596	0.466
58.498	0.467	1.09	-1.1616	0.467
58.61	0.468	1.092	-1.1636	0.468
58.716	0.469	1.094	-1.1656	0.469
58.826	0.47	1.095	-1.1668	0.47
58.934	0.471	1.097	-1.1688	0.471
59.048	0.472	1.099	-1.1708	0.472
59.158	0.473	1.101	-1.1728	0.473
59.267	0.474	1.102	-1.1742	0.474
59.372	0.475	1.104	-1.1761	0.475
59.483	0.477	1.106	-1.1782	0.477
59.593	0.478	1.108	-1.1802	0.478
59.699	0.479	1.109	-1.1812	0.479
59.809	0.48	1.112	-1.1835	0.48
59.921	0.482	1.114	-1.1854	0.482
60.029	0.484	1.116	-1.1875	0.484
60.203	0.484	1.117	-1.1884	0.484
60.311	0.486	1.119	-1.1905	0.486
60.419	0.487	1.121	-1.1928	0.487
60.525	0.489	1.123	-1.1948	0.489
60.641	0.489	1.124	-1.1959	0.489
60.744	0.49	1.126	-1.1979	0.49
60.856	0.492	1.128	-1.2002	0.492
60.962	0.493	1.13	-1.2021	0.493
61.076	0.494	1.131	-1.2031	0.494
61.186	0.495	1.133	-1.2051	0.495
61.295	0.496	1.135	-1.2071	0.496
61.4	0.497	1.138	-1.2095	0.497
61.511	0.498	1.139	-1.2105	0.498
61.621	0.499	1.141	-1.2125	0.499
61.727	0.501	1.143	-1.2145	0.501
61.837	0.502	1.145	-1.2168	0.502
61.949	0.503	1.146	-1.2178	0.503
62.057	0.504	1.148	-1.2199	0.504
62.163	0.506	1.15	-1.2218	0.506
62.275	0.508	1.152	-1.2239	0.508
62.382	0.508	1.153	-1.2251	0.508
62.491	0.51	1.155	-1.2271	0.51
62.603	0.512	1.157	-1.2291	0.512
62.709	0.514	1.159	-1.2311	0.514
62.82	0.515	1.16	-1.2321	0.515
62.933	0.517	1.163	-1.2344	0.517
63.041	0.52	1.165	-1.2365	0.52
63.146	0.523	1.167	-1.2385	0.523
63.258	0.524	1.168	-1.2394	0.524
63.371	0.527	1.17	-1.2417	0.527
63.474	0.529	1.172	-1.2437	0.529
63.585	0.532	1.174	-1.2458	0.532
63.694	0.534	1.175	-1.2467	0.534
63.806	0.537	1.177	-1.2488	0.537
63.916	0.54	1.179	-1.2511	0.54
64.021	0.543	1.181	-1.2532	0.543
64.133	0.545	1.182	-1.2542	0.545
64.238	0.548	1.184	-1.2561	0.548
64.347	0.551	1.187	-1.2584	0.551
64.458	0.554	1.189	-1.2604	0.554
64.572	0.556	1.19	-1.2615	0.556
64.675	0.56	1.192	-1.2634	0.56
64.786	0.563	1.194	-1.2654	0.563
64.893	0.566	1.196	-1.2678	0.566
65.004	0.567	1.197	-1.2688	0.567
65.117	0.571	1.199	-1.2708	0.571
65.225	0.574	1.201	-1.2727	0.574
65.33	0.577	1.203	-1.2748	0.577
65.441	0.578	1.204	-1.2761	0.578
65.554	0.581	1.206	-1.2781	0.581
65.658	0.586	1.208	-1.2801	0.586
65.769	0.589	1.21	-1.282	0.589
65.88	0.59	1.211	-1.283	0.59
65.988	0.594	1.213	-1.2853	0.594
66.094	0.597	1.216	-1.2874	0.597
66.205	0.601	1.218	-1.2894	0.601
66.316	0.603	1.219	-1.2904	0.603
66.427	0.606	1.221	-1.2927	0.606
66.535	0.609	1.223	-1.2948	0.609
66.641	0.613	1.225	-1.2968	0.613
66.755	0.615	1.226	-1.2977	0.615
66.863	0.619	1.228	-1.2998	0.619
66.971	0.622	1.23	-1.302	0.622
67.077	0.626	1.232	-1.304	0.626
67.188	0.628	1.233	-1.3051	0.628
67.301	0.632	1.235	-1.3071	0.632
67.409	0.635	1.238	-1.3095	0.635
67.514	0.639	1.24	-1.3114	0.639
67.625	0.64	1.241	-1.3124	0.64
67.732	0.645	1.243	-1.3145	0.645
67.842	0.649	1.245	-1.3165	0.649
67.953	0.653	1.247	-1.3187	0.653
68.064	0.655	1.248	-1.3197	0.655
68.172	0.66	1.25	-1.3217	0.66
68.278	0.664	1.252	-1.3237	0.664
68.387	0.668	1.254	-1.326	0.668
68.502	0.67	1.255	-1.3271	0.67
68.61	0.673	1.257	-1.3291	0.673
68.718	0.678	1.259	-1.3311	0.678
68.826	0.682	1.261	-1.333	0.682
68.933	0.684	1.262	-1.3341	0.684
69.047	0.688	1.264	-1.3363	0.688
69.155	0.693	1.266	-1.3383	0.693
69.261	0.697	1.268	-1.3403	0.697
69.376	0.699	1.269	-1.3413	0.699
69.479	0.703	1.272	-1.3437	0.703
69.593	0.707	1.274	-1.3456	0.707
69.698	0.711	1.276	-1.3477	0.711
69.809	0.714	1.277	-1.3487	0.714
69.922	0.718	1.279	-1.3506	0.718
70.026	0.722	1.281	-1.353	0.722
70.137	0.726	1.283	-1.355	0.726
70.248	0.729	1.284	-1.356	0.729
70.356	0.734	1.286	-1.358	0.734
70.462	0.738	1.289	-1.3604	0.738
70.573	0.742	1.29	-1.3623	0.742
70.685	0.745	1.291	-1.3633	0.745
70.793	0.749	1.293	-1.3653	0.749
70.901	0.753	1.296	-1.3674	0.753
71.01	0.757	1.298	-1.3697	0.757
71.117	0.759	1.299	-1.3707	0.759
71.231	0.764	1.301	-1.3727	0.764
71.336	0.768	1.303	-1.3747	0.768
71.445	0.773	1.305	-1.377	0.773
71.559	0.775	1.306	-1.378	0.775
71.669	0.78	1.308	-1.38	0.78
71.777	0.784	1.31	-1.382	0.784
71.882	0.789	1.312	-1.384	0.789
71.993	0.791	1.313	-1.3853	0.791
72.106	0.795	1.315	-1.3873	0.795
72.209	0.8	1.317	-1.3893	0.8
72.32	0.805	1.319	-1.3913	0.805
72.43	0.809	1.32	-1.3923	0.809
72.542	0.813	1.323	-1.3946	0.813
72.652	0.818	1.325	-1.3966	0.818
72.755	0.823	1.327	-1.3986	0.823
72.864	0.825	1.328	-1.3996	0.825
72.978	0.829	1.33	-1.4019	0.829
73.086	0.834	1.332	-1.4039	0.834
73.194	0.838	1.334	-1.4059	0.838
73.301	0.84	1.335	-1.407	0.84
73.414	0.845	1.337	-1.4089	0.845
73.523	0.849	1.339	-1.4112	0.849
73.632	0.854	1.341	-1.4132	0.854
73.739	0.856	1.342	-1.4142	0.856
73.848	0.861	1.344	-1.4162	0.861
73.962	0.865	1.346	-1.4183	0.865
74.067	0.87	1.349	-1.4206	0.87
74.178	0.872	1.35	-1.4216	0.872
74.291	0.877	1.352	-1.4236	0.877
74.4	0.881	1.354	-1.4256	0.881
74.505	0.886	1.356	-1.428	0.886
74.616	0.888	1.357	-1.429	0.888
74.727	0.893	1.359	-1.431	0.893
74.837	0.897	1.361	-1.4329	0.897
74.942	0.901	1.363	-1.4349	0.901
75.052	0.903	1.364	-1.4362	0.903
75.163	0.908	1.366	-1.4383	0.908
75.271	0.913	1.368	-1.4403	0.913
75.379	0.917	1.37	-1.4423	0.917
75.491	0.92	1.371	-1.4432	0.92
75.599	0.924	1.374	-1.4456	0.924
75.707	0.929	1.376	-1.4476	0.929
75.816	0.934	1.378	-1.4496	0.934
75.923	0.936	1.379	-1.4506	0.936
76.032	0.941	1.381	-1.4528	0.941
76.146	0.946	1.383	-1.4548	0.946
76.251	0.952	1.385	-1.4569	0.952
76.362	0.954	1.386	-1.4578	0.954
76.469	0.959	1.388	-1.4598	0.959
76.583	0.964	1.39	-1.4621	0.964
76.688	0.97	1.392	-1.4643	0.97
76.799	0.972	1.393	-1.4652	0.972
76.908	0.977	1.395	-1.4672	0.977
77.021	0.983	1.397	-1.4693	0.983
77.124	0.988	1.4	-1.4715	0.988
77.236	0.991	1.401	-1.4725	0.991
77.347	0.996	1.403	-1.4745	0.996
77.454	1.001	1.405	-1.4765	1.001
77.562	1.006	1.407	-1.479	1.006
77.676	1.008	1.408	-1.4799	1.008
77.784	1.014	1.41	-1.4819	1.014
77.891	1.019	1.412	-1.484	1.019
78	1.023	1.414	-1.4859	1.023
78.112	1.026	1.415	-1.4872	1.026
78.222	1.031	1.417	-1.4892	1.031
78.33	1.036	1.419	-1.4912	1.036
78.434	1.04	1.421	-1.4932	1.04
78.548	1.042	1.422	-1.4942	1.042
78.658	1.047	1.425	-1.4965	1.047
78.768	1.053	1.427	-1.4985	1.053
78.871	1.058	1.429	-1.5005	1.058
78.985	1.06	1.43	-1.5015	1.06
79.093	1.065	1.432	-1.5035	1.065
79.199	1.07	1.434	-1.5059	1.07
79.31	1.076	1.436	-1.5079	1.076
79.418	1.078	1.437	-1.5089	1.078
79.529	1.083	1.439	-1.5108	1.083
79.635	1.088	1.441	-1.5131	1.088
79.746	1.093	1.443	-1.5151	1.093
79.86	1.095	1.444	-1.5161	1.095
79.963	1.099	1.446	-1.5182	1.099
80.077	1.102	1.449	-1.5205	1.102
80.182	1.107	1.451	-1.5226	1.107
80.296	1.111	1.452	-1.5235	1.111
80.406	1.114	1.454	-1.5255	1.114
80.511	1.117	1.456	-1.5276	1.117
80.62	1.118	1.458	-1.5298	1.118
80.731	1.121	1.459	-1.5308	1.121
80.838	1.124	1.461	-1.5328	1.124
80.952	1.127	1.463	-1.5349	1.127
81.057	1.128	1.465	-1.5368	1.128
81.166	1.131	1.466	-1.5382	1.131
81.278	1.133	1.468	-1.5402	1.133
81.388	1.137	1.47	-1.5422	1.137
81.492	1.138	1.472	-1.5442	1.138
81.604	1.142	1.474	-1.5454	1.142
81.715	1.145	1.476	-1.5475	1.145
81.823	1.148	1.478	-1.5495	1.148
81.929	1.151	1.48	-1.5515	1.151
82.043	1.155	1.481	-1.5525	1.155
82.151	1.159	1.483	-1.5547	1.159
82.259	1.164	1.485	-1.5568	1.164
82.365	1.166	1.487	-1.5588	1.166
82.476	1.171	1.488	-1.5598	1.171
82.584	1.176	1.49	-1.5621	1.176
82.693	1.18	1.492	-1.5641	1.18
82.802	1.183	1.494	-1.5661	1.183
82.914	1.188	1.495	-1.5671	1.188
83.027	1.192	1.497	-1.5691	1.192
83.13	1.196	1.5	-1.5714	1.196
83.241	1.198	1.502	-1.5734	1.198
83.352	1.201	1.503	-1.5745	1.201
83.46	1.206	1.505	-1.5764	1.206
83.572	1.21	1.507	-1.5785	1.21
83.677	1.212	1.509	-1.5808	1.212
83.789	1.216	1.51	-1.5818	1.216
83.897	1.221	1.512	-1.5837	1.221
84.003	1.226	1.514	-1.5858	1.226
84.114	1.228	1.516	-1.5882	1.228
84.228	1.233	1.517	-1.5891	1.233
84.331	1.238	1.519	-1.5911	1.238
84.442	1.243	1.521	-1.5931	1.243
84.549	1.245	1.523	-1.5951	1.245
84.66	1.25	1.525	-1.5965	1.25
84.773	1.254	1.527	-1.5984	1.254
84.881	1.258	1.529	-1.6005	1.258
84.986	1.26	1.531	-1.6025	1.26
85.097	1.266	1.532	-1.6034	1.266
85.21	1.27	1.534	-1.6057	1.27
85.32	1.275	1.536	-1.6077	1.275
85.425	1.277	1.538	-1.6097	1.277
85.532	1.281	1.539	-1.6107	1.281
85.644	1.285	1.541	-1.6127	1.285
85.75	1.289	1.543	-1.6152	1.289
85.861	1.291	1.545	-1.6171	1.291
85.974	1.294	1.546	-1.6181	1.294
86.082	1.299	1.548	-1.6201	1.299
86.19	1.302	1.55	-1.6223	1.302
86.298	1.304	1.553	-1.6244	1.304
86.412	1.308	1.553	-1.6253	1.308
86.515	1.313	1.556	-1.6274	1.313
86.626	1.317	1.558	-1.6294	1.317
86.735	1.319	1.56	-1.6317	1.319
86.842	1.323	1.561	-1.6327	1.323
86.957	1.327	1.563	-1.6347	1.327
87.065	1.331	1.565	-1.6367	1.331
87.17	1.333	1.567	-1.639	1.333
87.281	1.337	1.568	-1.6401	1.337
87.394	1.341	1.57	-1.642	1.341
87.497	1.346	1.572	-1.644	1.346
87.607	1.349	1.574	-1.6461	1.349
87.718	1.353	1.576	-1.6474	1.353
87.83	1.357	1.578	-1.6494	1.357
87.935	1.362	1.579	-1.6513	1.362
88.043	1.365	1.581	-1.6533	1.365
88.158	1.37	1.583	-1.6544	1.37
88.267	1.374	1.585	-1.6568	1.374
88.375	1.38	1.587	-1.6588	1.38
88.48	1.382	1.589	-1.6607	1.382
88.595	1.388	1.59	-1.6617	1.388
88.703	1.394	1.592	-1.6637	1.394
88.811	1.399	1.594	-1.666	1.399
88.917	1.401	1.596	-1.668	1.401
89.031	1.406	1.597	-1.669	1.406
89.141	1.411	1.599	-1.671	1.411
89.247	1.415	1.602	-1.6734	1.415
89.356	1.417	1.604	-1.6754	1.417
89.467	1.421	1.604	-1.6763	1.421
89.577	1.425	1.606	-1.6783	1.425
89.687	1.429	1.609	-1.6806	1.429
89.792	1.431	1.611	-1.6827	1.431
89.903	1.435	1.612	-1.6837	1.435
90.014	1.438	1.614	-1.6857	1.438
90.124	1.443	1.616	-1.6876	1.443
90.227	1.445	1.618	-1.69	1.445
90.341	1.447	1.619	-1.6911	1.447
90.449	1.451	1.621	-1.693	1.451
90.555	1.455	1.623	-1.695	1.455
90.664	1.456	1.625	-1.6971	1.456
90.773	1.46	1.627	-1.6984	1.46
90.887	1.464	1.628	-1.7003	1.464
90.996	1.467	1.63	-1.7023	1.467
91.105	1.47	1.632	-1.7043	1.47
91.211	1.473	1.633	-1.7053	1.473
91.323	1.476	1.636	-1.7077	1.476
91.434	1.479	1.638	-1.7097	1.479
91.54	1.48	1.64	-1.7117	1.48
91.654	1.484	1.641	-1.7127	1.484
91.757	1.487	1.643	-1.715	1.487
91.871	1.489	1.645	-1.717	1.489
91.976	1.491	1.647	-1.7189	1.491
92.087	1.494	1.648	-1.7199	1.494
92.2	1.498	1.65	-1.7219	1.498
92.308	1.5	1.652	-1.7243	1.5
92.413	1.502	1.654	-1.7263	1.502
92.524	1.505	1.655	-1.7273	1.505
92.631	1.509	1.657	-1.7293	1.509
92.74	1.512	1.659	-1.7313	1.512
92.851	1.514	1.662	-1.7336	1.514
92.963	1.518	1.663	-1.7346	1.518
93.071	1.522	1.665	-1.7366	1.522
93.179	1.525	1.667	-1.7387	1.525
93.288	1.527	1.669	-1.741	1.527
93.395	1.53	1.67	-1.7419	1.53
93.509	1.534	1.672	-1.744	1.534
93.617	1.537	1.674	-1.7459	1.537
93.725	1.539	1.676	-1.7483	1.539
93.832	1.542	1.677	-1.7493	1.542
93.941	1.545	1.679	-1.7514	1.545
94.055	1.548	1.681	-1.7533	1.548
94.16	1.551	1.683	-1.7553	1.551
94.271	1.554	1.684	-1.7563	1.554
94.378	1.557	1.687	-1.7586	1.557
94.492	1.56	1.689	-1.7606	1.56
94.597	1.562	1.691	-1.7626	1.562
94.709	1.565	1.692	-1.7636	1.565
94.817	1.568	1.694	-1.766	1.568
94.93	1.572	1.696	-1.7679	1.572
95.033	1.574	1.698	-1.7699	1.574
95.145	1.578	1.699	-1.7709	1.578
95.256	1.582	1.701	-1.7729	1.582
95.363	1.586	1.703	-1.7751	1.586
95.471	1.588	1.705	-1.7772	1.588
95.585	1.592	1.706	-1.7782	1.592
95.69	1.596	1.708	-1.7802	1.596
95.801	1.6	1.711	-1.7826	1.6
95.907	1.602	1.713	-1.7846	1.602
96.021	1.607	1.714	-1.7856	1.607
96.125	1.611	1.716	-1.7876	1.611
96.236	1.615	1.718	-1.7895	1.615
96.343	1.619	1.72	-1.7919	1.619
96.457	1.621	1.721	-1.7929	1.621
96.567	1.625	1.723	-1.7949	1.625
96.677	1.629	1.725	-1.7968	1.629
96.782	1.633	1.727	-1.7993	1.633
96.893	1.635	1.728	-1.8003	1.635
97.001	1.639	1.73	-1.8022	1.639
97.114	1.643	1.732	-1.8043	1.643
97.22	1.647	1.734	-1.8062	1.647
97.326	1.649	1.736	-1.8076	1.649
97.44	1.654	1.738	-1.8096	1.654
97.548	1.658	1.74	-1.8116	1.658
97.656	1.662	1.742	-1.8136	1.662
97.768	1.664	1.743	-1.8146	1.664
97.876	1.668	1.745	-1.8169	1.668
97.984	1.673	1.747	-1.8189	1.673
98.09	1.677	1.749	-1.8209	1.677
98.201	1.679	1.75	-1.8219	1.679
98.314	1.682	1.752	-1.8242	1.682
98.42	1.685	1.754	-1.8262	1.685
98.529	1.688	1.756	-1.8283	1.688
98.64	1.689	1.757	-1.8291	1.689
98.751	1.692	1.759	-1.8312	1.692
98.861	1.695	1.762	-1.8335	1.695
98.966	1.697	1.764	-1.8355	1.697
99.077	1.699	1.765	-1.8365	1.699
99.185	1.702	1.767	-1.8385	1.702
99.291	1.705	1.769	-1.8405	1.705
99.401	1.707	1.771	-1.8428	1.707
99.513	1.709	1.772	-1.8439	1.709
99.624	1.712	1.774	-1.8459	1.712
99.728	1.714	1.776	-1.8479	1.714
99.839	1.716	1.778	-1.8502	1.716
99.953	1.718	1.779	-1.8511	1.718
100.056	1.72	1.781	-1.8531	1.72
100.167	1.723	1.783	-1.8551	1.723
100.276	1.725	1.785	-1.8572	1.725
100.389	1.726	1.787	-1.8586	1.726
100.499	1.729	1.789	-1.8606	1.729
100.604	1.732	1.791	-1.8625	1.732
100.713	1.735	1.793	-1.8645	1.735
100.822	1.736	1.794	-1.8659	1.736
100.935	1.739	1.796	-1.8678	1.739
101.045	1.743	1.798	-1.8698	1.743
101.149	1.746	1.8	-1.8718	1.746
101.26	1.748	1.801	-1.8728	1.748
101.369	1.751	1.803	-1.8749	1.751
101.481	1.755	1.805	-1.8771	1.755
101.586	1.759	1.807	-1.8791	1.759
101.698	1.761	1.808	-1.8801	1.761
101.806	1.765	1.81	-1.8821	1.765
101.912	1.769	1.813	-1.8844	1.769
102.023	1.773	1.815	-1.8865	1.773
102.132	1.775	1.816	-1.8875	1.775
102.243	1.778	1.818	-1.8895	1.778
102.351	1.782	1.82	-1.8915	1.782
102.458	1.786	1.822	-1.8937	1.786
102.569	1.788	1.823	-1.8947	1.788
102.682	1.792	1.825	-1.8967	1.792
102.789	1.795	1.827	-1.8988	1.795
102.895	1.8	1.829	-1.9012	1.8
103.006	1.802	1.83	-1.9022	1.802
103.119	1.807	1.832	-1.9042	1.807
103.223	1.811	1.834	-1.9062	1.811
103.334	1.815	1.837	-1.9085	1.815
103.444	1.817	1.838	-1.9094	1.817
103.555	1.822	1.84	-1.9115	1.822
103.665	1.827	1.842	-1.9135	1.827
103.77	1.831	1.844	-1.9155	1.831
103.883	1.833	1.845	-1.9165	1.833
103.991	1.838	1.847	-1.9188	1.838
104.099	1.842	1.849	-1.9208	1.842
104.205	1.846	1.851	-1.9228	1.846
104.315	1.848	1.852	-1.9238	1.848
104.424	1.852	1.854	-1.9261	1.852
104.535	1.856	1.856	-1.9281	1.856
104.644	1.861	1.858	-1.93	1.861
104.751	1.863	1.859	-1.9311	1.863
104.865	1.867	1.861	-1.9331	1.867
104.973	1.871	1.864	-1.9354	1.871
105.081	1.875	1.865	-1.9373	1.875
105.19	1.877	1.867	-1.9384	1.877
105.303	1.881	1.869	-1.9404	1.881
105.406	1.885	1.871	-1.9428	1.885
105.518	1.89	1.873	-1.9448	1.89
105.629	1.892	1.874	-1.9458	1.892
105.737	1.896	1.876	-1.9477	1.896
105.844	1.9	1.878	-1.9497	1.9
105.952	1.904	1.88	-1.9521	1.904
106.067	1.906	1.881	-1.953	1.906
106.175	1.911	1.883	-1.9551	1.911
106.282	1.915	1.885	-1.9571	1.915
106.39	1.919	1.888	-1.9595	1.919
106.504	1.921	1.889	-1.9604	1.921
106.612	1.926	1.891	-1.9624	1.926
106.72	1.929	1.892	-1.9644	1.929
106.827	1.933	1.895	-1.9665	1.933
106.941	1.935	1.895	-1.9674	1.935
107.044	1.939	1.898	-1.9697	1.939
107.158	1.943	1.9	-1.9718	1.943
107.263	1.947	1.902	-1.9737	1.947
107.374	1.949	1.903	-1.9748	1.949
107.486	1.953	1.905	-1.9771	1.953
107.596	1.957	1.907	-1.9791	1.957
107.701	1.96	1.909	-1.9811	1.96
107.812	1.962	1.91	-1.9822	1.962
107.923	1.966	1.912	-1.9841	1.966
108.033	1.971	1.914	-1.9863	1.971
108.138	1.976	1.916	-1.9883	1.976
108.248	1.978	1.917	-1.9893	1.978
108.359	1.982	1.919	-1.9913	1.982
108.468	1.986	1.922	-1.9937	1.986
108.576	1.991	1.924	-1.9957	1.991
108.683	1.993	1.925	-1.9967	1.993
108.797	1.997	1.927	-1.9987	1.997
108.906	2.001	1.929	-2.0007	2.001
109.012	2.004	1.931	-2.003	2.004
109.126	2.006	1.932	-2.004	2.006
109.229	2.01	1.934	-2.0059	2.01
109.343	2.014	1.936	-2.008	2.014
109.448	2.017	1.939	-2.0104	2.017
109.561	2.019	1.94	-2.0114	2.019
109.671	2.023	1.941	-2.0133	2.023
109.781	2.026	1.944	-2.0154	2.026
109.884	2.029	1.946	-2.0174	2.029
109.998	2.03	1.947	-2.0187	2.03
110.106	2.034	1.949	-2.0207	2.034
110.212	2.038	1.951	-2.0227	2.038
110.323	2.041	1.953	-2.0247	2.041
110.435	2.043	1.954	-2.0257	2.043
110.542	2.046	1.956	-2.028	2.046
110.653	2.05	1.958	-2.03	2.05
110.758	2.053	1.96	-2.032	2.053
110.872	2.055	1.961	-2.033	2.055
110.98	2.058	1.963	-2.0354	2.058
111.088	2.061	1.965	-2.0374	2.061
111.197	2.065	1.967	-2.0394	2.065
111.309	2.066	1.968	-2.0404	2.066
111.419	2.07	1.97	-2.0424	2.07
111.522	2.073	1.973	-2.0446	2.073
111.631	2.076	1.975	-2.0466	2.076
111.745	2.078	1.976	-2.0476	2.078
111.855	2.081	1.978	-2.0496	2.081
111.965	2.084	1.98	-2.052	2.084
112.07	2.087	1.982	-2.054	2.087
112.181	2.088	1.983	-2.055	2.088
112.289	2.083	1.985	-2.057	2.083
112.402	2.075	1.987	-2.059	2.075
112.507	2.065	1.989	-2.0612	2.065
112.617	2.058	1.99	-2.0622	2.058
112.728	2.054	1.992	-2.0642	2.054
112.836	2.046	1.994	-2.0663	2.046
112.944	2.037	1.996	-2.0683	2.037
113.051	2.027	1.998	-2.0696	2.027
113.165	2.022	2	-2.0716	2.022
113.273	2.012	2.002	-2.0742	2.012
113.381	2.002	2.004	-2.0763	2.002
113.488	1.992	2.006	-2.0783	1.992
113.597	1.989	2.008	-2.0803	1.989
113.711	1.988	2.009	-2.0813	1.988
113.816	1.988	2.012	-2.0837	1.988
113.925	1.988	2.014	-2.0857	1.988
114.034	1.988	2.016	-2.0876	1.988
114.148	1.987	2.017	-2.0886	1.987
114.253	1.986	2.019	-2.0909	1.986
114.364	1.985	2.021	-2.093	1.985
114.473	1.984	2.023	-2.0949	1.984
114.587	1.983	2.024	-2.0959	1.983
114.691	1.981	2.026	-2.0979	1.981
114.803	1.98	2.028	-2.1003	1.98
114.911	1.98	2.03	-2.1022	1.98
115.085	1.979	2.031	-2.1033	1.979
115.188	1.977	2.033	-2.1053	1.977
115.302	1.975	2.036	-2.1075	1.975
115.407	1.974	2.038	-2.1095	1.974
115.521	1.972	2.039	-2.1105	1.972
115.625	1.972	2.041	-2.1125	1.972
115.736	1.97	2.043	-2.1145	1.97
115.845	1.968	2.045	-2.1169	1.968
115.952	1.967	2.046	-2.1179	1.967
116.068	1.965	2.048	-2.12	1.965
116.171	1.964	2.05	-2.1219	1.964
116.282	1.963	2.052	-2.124	1.963
116.391	1.961	2.053	-2.1252	1.961
116.503	1.96	2.055	-2.1272	1.96
116.613	1.96	2.057	-2.1292	1.96
116.718	1.958	2.059	-2.1312	1.958
116.83	1.957	2.06	-2.1323	1.957
116.938	1.955	2.063	-2.1346	1.955
117.044	1.954	2.065	-2.1366	1.954
117.155	1.952	2.067	-2.1386	1.952
117.269	1.951	2.068	-2.1396	1.951
117.376	1.95	2.07	-2.1419	1.95
117.484	1.949	2.072	-2.144	1.949
117.59	1.948	2.074	-2.1459	1.948
117.705	1.946	2.075	-2.1469	1.946
117.815	1.944	2.077	-2.1492	1.944
117.92	1.944	2.079	-2.1512	1.944
118.027	1.942	2.081	-2.1532	1.942
118.141	1.941	2.082	-2.1542	1.941
118.251	1.94	2.084	-2.1561	1.94
118.356	1.938	2.087	-2.1588	1.938
118.464	1.936	2.089	-2.1608	1.936
118.575	1.935	2.091	-2.1632	1.935
118.685	1.935	2.093	-2.1651	1.935
118.791	1.933	2.094	-2.1662	1.933
118.902	1.932	2.096	-2.1682	1.932
119.012	1.931	2.098	-2.1701	1.931
119.123	1.929	2.101	-2.1725	1.929
119.231	1.928	2.102	-2.1736	1.928
119.339	1.926	2.104	-2.1755	1.926
119.453	1.925	2.106	-2.1775	1.925
119.556	1.924	2.108	-2.1798	1.924
119.667	1.923	2.109	-2.1808	1.923
119.776	1.922	2.111	-2.1828	1.922
119.883	1.921	2.113	-2.1848	1.921
119.999	1.919	2.115	-2.1869	1.919
120.166	1.918	2.116	-2.1882	1.918
120.279	1.917	2.118	-2.1902	1.917
120.384	1.916	2.12	-2.1923	1.916
120.492	1.915	2.122	-2.1942	1.915
120.603	1.914	2.123	-2.1953	1.914
120.713	1.912	2.126	-2.1975	1.912
120.819	1.912	2.128	-2.1995	1.912
120.93	1.911	2.13	-2.2016	1.911
121.04	1.909	2.131	-2.2025	1.909
121.151	1.908	2.133	-2.2049	1.908
121.259	1.908	2.135	-2.2068	1.908
121.367	1.908	2.137	-2.2088	1.908
121.478	1.907	2.138	-2.2098	1.907
121.589	1.906	2.14	-2.2118	1.906
121.696	1.905	2.142	-2.2141	1.905
121.804	1.904	2.144	-2.2161	1.904
121.911	1.904	2.145	-2.2171	1.904
122.025	1.903	2.147	-2.2191	1.903
122.132	1.902	2.149	-2.2211	1.902
122.241	1.901	2.152	-2.2234	1.901
122.348	1.901	2.153	-2.2245	1.901
122.462	1.9	2.155	-2.2265	1.9
122.57	1.899	2.157	-2.2285	1.899
122.676	1.898	2.159	-2.2308	1.898
122.787	1.897	2.16	-2.2318	1.897
122.9	1.896	2.162	-2.2338	1.896
123.003	1.896	2.164	-2.2357	1.896
123.112	1.895	2.166	-2.2381	1.895
123.226	1.894	2.167	-2.2392	1.894
123.334	1.893	2.169	-2.2411	1.893
123.445	1.892	2.171	-2.2432	1.892
123.55	1.891	2.173	-2.2452	1.891
123.662	1.89	2.175	-2.2465	1.89
123.771	1.89	2.177	-2.2485	1.89
123.879	1.889	2.179	-2.2505	1.889
123.987	1.888	2.181	-2.2525	1.888
124.101	1.888	2.182	-2.2534	1.888
124.209	1.888	2.184	-2.2558	1.888
124.317	1.887	2.186	-2.2578	1.887
124.423	1.887	2.188	-2.2598	1.887
124.537	1.887	2.189	-2.2608	1.887
124.647	1.887	2.191	-2.2627	1.887
124.753	1.887	2.193	-2.2651	1.887
124.862	1.886	2.195	-2.2671	1.886
124.973	1.886	2.196	-2.2681	1.886
125.078	1.885	2.198	-2.2701	1.885
125.188	1.885	2.201	-2.2724	1.885
125.296	1.885	2.203	-2.2744	1.885
125.41	1.884	2.204	-2.2754	1.884
125.52	1.884	2.206	-2.2774	1.884
125.63	1.884	2.207	-2.2793	1.884
125.734	1.883	2.21	-2.2817	1.883
125.846	1.883	2.211	-2.2828	1.883
125.955	1.882	2.213	-2.2847	1.882
126.066	1.882	2.215	-2.2867	1.882
126.173	1.881	2.217	-2.2888	1.881
126.28	1.88	2.218	-2.2901	1.88
126.394	1.88	2.22	-2.292	1.88
126.503	1.879	2.222	-2.294	1.879
126.609	1.879	2.224	-2.2961	1.879
126.723	1.878	2.225	-2.2971	1.878
126.826	1.878	2.228	-2.2994	1.878
126.94	1.877	2.23	-2.3015	1.877
127.045	1.877	2.232	-2.3035	1.877
127.157	1.877	2.233	-2.3044	1.877
127.263	1.877	2.235	-2.3067	1.877
127.377	1.877	2.237	-2.3087	1.877
127.481	1.877	2.239	-2.3108	1.877
127.595	1.877	2.24	-2.3117	1.877
127.703	1.876	2.242	-2.3137	1.876
127.814	1.876	2.244	-2.316	1.876
127.919	1.876	2.246	-2.318	1.876
128.031	1.876	2.247	-2.319	1.876
128.139	1.876	2.249	-2.3211	1.876
128.25	1.876	2.251	-2.3234	1.876
128.355	1.876	2.253	-2.3254	1.876
128.469	1.875	2.254	-2.3264	1.875
128.576	1.875	2.256	-2.3284	1.875
128.687	1.875	2.258	-2.3304	1.875
128.794	1.875	2.261	-2.3326	1.875
128.901	1.866	2.262	-2.3337	1.866
129.01	1.856	2.264	-2.3357	1.856
129.124	1.849	2.266	-2.3377	1.849
129.229	1.845	2.268	-2.3401	1.845
129.34	1.839	2.269	-2.341	1.839
129.453	1.833	2.271	-2.3431	1.833
129.561	1.826	2.273	-2.3451	1.826
129.666	1.823	2.275	-2.347	1.823
129.774	1.818	2.277	-2.3484	1.818
129.886	1.814	2.278	-2.3503	1.814
129.999	1.809	2.28	-2.3523	1.809
130.104	1.807	2.283	-2.3544	1.807
130.214	1.804	2.283	-2.3553	1.804
130.325	1.801	2.286	-2.3577	1.801
130.433	1.801	2.288	-2.3597	1.801
130.541	1.801	2.29	-2.3617	1.801
130.648	1.801	2.291	-2.3627	1.801
130.757	1.8	2.293	-2.365	1.8
130.871	1.8	2.295	-2.3669	1.8
130.977	1.8	2.297	-2.369	1.8
131.091	1.8	2.298	-2.37	1.8
131.199	1.8	2.3	-2.372	1.8
131.307	1.799	2.302	-2.3743	1.799
131.412	1.799	2.304	-2.3763	1.799
131.526	1.799	2.305	-2.3773	1.799
131.635	1.798	2.307	-2.3793	1.798
131.745	1.798	2.309	-2.3813	1.798
131.849	1.798	2.312	-2.3836	1.798
131.96	1.797	2.313	-2.3846	1.797
132.072	1.797	2.315	-2.3866	1.797
132.177	1.796	2.317	-2.3886	1.796
132.289	1.796	2.319	-2.3909	1.796
132.398	1.796	2.32	-2.392	1.796
132.509	1.795	2.322	-2.394	1.795
132.616	1.795	2.324	-2.396	1.795
132.724	1.795	2.326	-2.3984	1.795
132.837	1.794	2.327	-2.399	1.794
132.945	1.793	2.329	-2.4013	1.793
133.053	1.793	2.331	-2.4033	1.793
133.159	1.793	2.333	-2.4053	1.793
133.275	1.792	2.334	-2.4063	1.792
133.378	1.792	2.337	-2.4086	1.792
133.489	1.792	2.339	-2.4106	1.792
133.596	1.791	2.341	-2.4126	1.791
133.71	1.791	2.342	-2.4137	1.791
133.82	1.79	2.344	-2.4159	1.79
133.929	1.79	2.346	-2.418	1.79
134.034	1.79	2.348	-2.4201	1.79
134.145	1.79	2.349	-2.421	1.79
134.255	1.789	2.351	-2.4229	1.789
134.361	1.789	2.353	-2.4252	1.789
134.473	1.788	2.355	-2.4272	1.788
134.579	1.788	2.356	-2.4282	1.788
134.693	1.788	2.358	-2.4302	1.788
134.801	1.788	2.361	-2.4327	1.788
134.906	1.787	2.363	-2.4346	1.787
135.016	1.786	2.364	-2.4356	1.786
135.125	1.786	2.366	-2.4376	1.786
135.237	1.786	2.368	-2.4396	1.786
135.343	1.786	2.37	-2.4419	1.786
135.454	1.785	2.371	-2.4429	1.785
135.567	1.784	2.373	-2.4449	1.784
135.673	1.784	2.375	-2.447	1.784
135.782	1.783	2.377	-2.4492	1.783
135.892	1.783	2.378	-2.4503	1.783
135.998	1.782	2.38	-2.4523	1.782
136.113	1.782	2.382	-2.4542	1.782
136.218	1.781	2.384	-2.4563	1.781
136.33	1.781	2.385	-2.4573	1.781
136.438	1.781	2.388	-2.4596	1.781
136.544	1.78	2.39	-2.4616	1.78
136.654	1.779	2.392	-2.4635	1.779
136.766	1.779	2.393	-2.4646	1.779
136.872	1.779	2.395	-2.4669	1.779
136.981	1.778	2.397	-2.4689	1.778
137.092	1.778	2.399	-2.4709	1.778
137.206	1.778	2.4	-2.4719	1.778
137.309	1.777	2.402	-2.4739	1.777
137.42	1.777	2.404	-2.4762	1.777
137.529	1.777	2.406	-2.4782	1.777
137.642	1.777	2.407	-2.4792	1.777
137.752	1.776	2.409	-2.4812	1.776
137.857	1.776	2.412	-2.4834	1.776
137.964	1.776	2.414	-2.4856	1.776
138.075	1.775	2.415	-2.4865	1.775
138.188	1.775	2.417	-2.4885	1.775
138.292	1.775	2.419	-2.4905	1.775
138.403	1.774	2.421	-2.4929	1.774
138.514	1.773	2.422	-2.4938	1.773
138.622	1.773	2.424	-2.4959	1.773
138.729	1.772	2.426	-2.4979	1.772
138.837	1.772	2.428	-2.5001	1.772
138.95	1.77	2.43	-2.5022	1.77
139.061	1.77	2.432	-2.5042	1.77
139.169	1.77	2.434	-2.5062	1.77
139.275	1.769	2.437	-2.5086	1.769
139.389	1.769	2.438	-2.5095	1.769
139.497	1.768	2.44	-2.5115	1.768
139.605	1.766	2.442	-2.5136	1.766
139.711	1.765	2.444	-2.5156	1.765
139.825	1.765	2.445	-2.5168	1.765
139.935	1.764	2.447	-2.5188	1.764
140.043	1.764	2.449	-2.5209	1.764
140.148	1.763	2.451	-2.5228	1.763
140.259	1.762	2.452	-2.5238	1.762
140.366	1.761	2.454	-2.5262	1.761
140.476	1.761	2.456	-2.5282	1.761
140.587	1.76	2.458	-2.5302	1.76
140.762	1.759	2.459	-2.5312	1.759
140.87	1.758	2.461	-2.5332	1.758
140.977	1.758	2.464	-2.5355	1.758
141.086	1.757	2.466	-2.5375	1.757
141.197	1.756	2.467	-2.5385	1.756
141.302	1.756	2.469	-2.5404	1.756
141.412	1.755	2.471	-2.5428	1.755
141.523	1.754	2.473	-2.5448	1.754
141.634	1.754	2.474	-2.5458	1.754
141.742	1.752	2.476	-2.5478	1.752
141.848	1.752	2.478	-2.5498	1.752
141.958	1.751	2.48	-2.5522	1.751
142.07	1.75	2.481	-2.5532	1.75
142.181	1.749	2.483	-2.5552	1.749
142.289	1.749	2.485	-2.5571	1.749
142.396	1.747	2.488	-2.5594	1.747
142.503	1.747	2.489	-2.5605	1.747
142.617	1.747	2.491	-2.5625	1.747
142.724	1.746	2.493	-2.5644	1.746
142.833	1.745	2.495	-2.5665	1.745
142.94	1.744	2.496	-2.5674	1.744
143.054	1.743	2.498	-2.5699	1.743
143.162	1.742	2.5	-2.5718	1.742
143.27	1.742	2.502	-2.5739	1.742
143.38	1.741	2.503	-2.5748	1.741
143.487	1.74	2.505	-2.5771	1.74
143.597	1.739	2.507	-2.5792	1.739
143.705	1.738	2.509	-2.5811	1.738
143.819	1.738	2.51	-2.5821	1.738
143.927	1.737	2.512	-2.5841	1.737
144.039	1.736	2.515	-2.5865	1.736
144.144	1.736	2.517	-2.5885	1.736
144.256	1.734	2.518	-2.5894	1.734
144.364	1.734	2.52	-2.5914	1.734
144.472	1.733	2.522	-2.5937	1.733
144.58	1.732	2.524	-2.5957	1.732
144.694	1.732	2.525	-2.5967	1.732
144.8	1.731	2.527	-2.5987	1.731
144.911	1.731	2.529	-2.6007	1.731
145.016	1.73	2.531	-2.603	1.73
145.13	1.729	2.532	-2.6041	1.729
145.24	1.728	2.534	-2.6061	1.728
145.348	1.727	2.536	-2.6081	1.727
145.453	1.727	2.539	-2.6104	1.727
145.564	1.726	2.54	-2.6114	1.726
145.677	1.725	2.542	-2.6134	1.725
145.781	1.725	2.543	-2.6154	1.725
145.889	1.724	2.546	-2.6174	1.724
145.999	1.723	2.547	-2.6187	1.723
146.111	1.723	2.549	-2.6208	1.723
146.217	1.722	2.551	-2.6228	1.722
146.328	1.721	2.553	-2.6248	1.721
146.438	1.721	2.554	-2.6257	1.721
146.549	1.719	2.556	-2.6281	1.719
146.657	1.719	2.558	-2.6301	1.719
146.765	1.718	2.56	-2.6321	1.718
146.872	1.718	2.561	-2.6331	1.718
146.986	1.716	2.563	-2.6351	1.716
147.095	1.716	2.566	-2.6375	1.716
147.201	1.715	2.568	-2.6394	1.715
147.315	1.714	2.569	-2.6404	1.714
147.423	1.714	2.571	-2.6424	1.714
147.531	1.713	2.573	-2.6447	1.713
147.636	1.712	2.575	-2.6467	1.712
147.75	1.711	2.576	-2.6477	1.711
147.855	1.711	2.578	-2.6497	1.711
147.969	1.71	2.58	-2.652	1.71
148.073	1.709	2.582	-2.654	1.709
148.187	1.709	2.583	-2.655	1.709
148.295	1.708	2.585	-2.657	1.708
148.401	1.708	2.587	-2.659	1.708
148.512	1.706	2.59	-2.6614	1.706
148.624	1.706	2.591	-2.6624	1.706
148.732	1.706	2.593	-2.6644	1.706
148.84	1.705	2.595	-2.6664	1.705
148.948	1.704	2.597	-2.6686	1.704
149.061	1.703	2.598	-2.6697	1.703
149.169	1.703	2.6	-2.6717	1.703
149.277	1.702	2.602	-2.6736	1.702
149.386	1.701	2.604	-2.6757	1.701
149.498	1.701	2.605	-2.6767	1.701
149.608	1.7	2.607	-2.6791	1.7
149.716	1.699	2.609	-2.681	1.699
149.82	1.699	2.611	-2.6831	1.699
149.934	1.698	2.612	-2.6841	1.698
150.044	1.698	2.614	-2.6864	1.698
150.153	1.697	2.616	-2.6884	1.697
150.258	1.696	2.619	-2.6904	1.696
150.369	1.696	2.619	-2.6913	1.696
150.479	1.695	2.621	-2.6933	1.695
150.585	1.694	2.624	-2.6956	1.694
150.697	1.694	2.626	-2.6977	1.694
150.803	1.693	2.627	-2.6986	1.693
150.917	1.692	2.629	-2.7006	1.692
151.025	1.691	2.631	-2.703	1.691
151.133	1.691	2.633	-2.705	1.691
151.24	1.691	2.634	-2.706	1.691
151.349	1.69	2.636	-2.708	1.69
151.461	1.69	2.638	-2.71	1.69
151.567	1.689	2.64	-2.7123	1.689
151.678	1.689	2.641	-2.7133	1.689
151.791	1.689	2.643	-2.7153	1.689
151.897	1.689	2.645	-2.7172	1.689
152.006	1.688	2.648	-2.7194	1.688
152.116	1.688	2.649	-2.7206	1.688
152.229	1.688	2.651	-2.7227	1.688
152.332	1.687	2.653	-2.7247	1.687
152.443	1.687	2.655	-2.7266	1.687
152.552	1.687	2.656	-2.7276	1.687
152.665	1.687	2.658	-2.73	1.687
152.775	1.686	2.66	-2.732	1.686
152.878	1.686	2.662	-2.734	1.686
152.989	1.686	2.663	-2.735	1.686
153.096	1.685	2.666	-2.7374	1.685
153.206	1.685	2.667	-2.7393	1.685
153.318	1.685	2.669	-2.7413	1.685
153.427	1.684	2.67	-2.7423	1.684
153.537	1.684	2.672	-2.7443	1.684
153.645	1.684	2.675	-2.7466	1.684
153.753	1.683	2.677	-2.7486	1.683
153.866	1.683	2.678	-2.7496	1.683
153.974	1.683	2.68	-2.7515	1.683
154.082	1.682	2.682	-2.7539	1.682
154.19	1.682	2.684	-2.7559	1.682
154.297	1.682	2.685	-2.7569	1.682
154.406	1.682	2.687	-2.7589	1.682
154.518	1.681	2.689	-2.7609	1.681
154.627	1.681	2.691	-2.7633	1.681
154.738	1.681	2.692	-2.7643	1.681
154.848	1.681	2.694	-2.7663	1.681
154.958	1.681	2.696	-2.7682	1.681
155.063	1.68	2.699	-2.7706	1.68
155.173	1.68	2.7	-2.7716	1.68
155.285	1.679	2.702	-2.7737	1.679
155.395	1.679	2.704	-2.7756	1.679
155.498	1.678	2.706	-2.7776	1.678
155.613	1.678	2.707	-2.779	1.678
155.721	1.678	2.709	-2.781	1.678
155.829	1.677	2.711	-2.783	1.677
155.935	1.676	2.713	-2.785	1.676
156.045	1.676	2.714	-2.786	1.676
156.156	1.675	2.716	-2.7883	1.675
156.267	1.675	2.718	-2.7902	1.675
156.373	1.674	2.72	-2.7922	1.674
156.487	1.674	2.721	-2.7932	1.674
156.595	1.673	2.723	-2.7952	1.673
156.703	1.673	2.726	-2.7976	1.673
156.811	1.673	2.728	-2.7996	1.673
156.921	1.672	2.729	-2.8007	1.672
157.027	1.672	2.731	-2.8026	1.672
157.137	1.671	2.733	-2.8049	1.671
157.248	1.67	2.735	-2.8068	1.67
157.359	1.67	2.736	-2.8079	1.67
157.467	1.67	2.738	-2.8098	1.67
157.574	1.67	2.74	-2.8118	1.67
157.682	1.669	2.742	-2.8142	1.669
157.797	1.668	2.743	-2.8152	1.668
157.901	1.668	2.745	-2.8172	1.668
158.012	1.667	2.747	-2.8192	1.667
158.12	1.667	2.75	-2.8215	1.667
158.228	1.667	2.751	-2.8225	1.667
158.342	1.666	2.753	-2.8245	1.666
158.45	1.666	2.755	-2.8265	1.666
158.556	1.665	2.757	-2.8285	1.665
158.67	1.665	2.758	-2.8299	1.665
158.78	1.664	2.76	-2.8319	1.664
158.888	1.664	2.762	-2.8339	1.664
158.993	1.664	2.764	-2.8358	1.664
159.104	1.663	2.765	-2.8368	1.663
159.216	1.663	2.767	-2.8392	1.663
159.326	1.662	2.769	-2.8412	1.662
159.431	1.661	2.771	-2.8432	1.661
159.542	1.661	2.772	-2.8442	1.661
159.653	1.659	2.775	-2.8466	1.659
159.763	1.659	2.777	-2.8485	1.659
159.868	1.659	2.779	-2.8505	1.659
159.979	1.658	2.78	-2.8515	1.658
160.087	1.657	2.782	-2.8535	1.657
160.194	1.656	2.784	-2.8559	1.656
160.305	1.655	2.786	-2.8579	1.655
160.412	1.654	2.787	-2.8589	1.654
160.526	1.653	2.789	-2.8608	1.653
160.635	1.652	2.791	-2.8631	1.652
160.741	1.651	2.793	-2.8651	1.651
160.855	1.65	2.794	-2.8661	1.65
160.965	1.649	2.796	-2.8681	1.649
161.073	1.649	2.798	-2.8701	1.649
161.178	1.647	2.801	-2.8725	1.647
161.289	1.646	2.802	-2.8735	1.646
161.402	1.646	2.804	-2.8755	1.646
161.505	1.644	2.806	-2.8775	1.644
161.614	1.643	2.808	-2.8795	1.643
161.728	1.642	2.809	-2.8807	1.642
161.836	1.641	2.811	-2.8829	1.641
161.942	1.64	2.813	-2.8848	1.64
162.051	1.639	2.815	-2.8868	1.639
162.163	1.639	2.816	-2.8878	1.639
162.272	1.637	2.818	-2.8902	1.637
162.383	1.637	2.82	-2.8922	1.637
162.488	1.635	2.822	-2.8942	1.635
162.597	1.634	2.823	-2.8952	1.634
162.711	1.634	2.826	-2.8975	1.634
162.819	1.633	2.828	-2.8995	1.633
162.925	1.631	2.83	-2.9014	1.631
163.039	1.631	2.831	-2.9025	1.631
163.149	1.63	2.833	-2.9045	1.63
163.255	1.629	2.835	-2.9068	1.629
163.361	1.628	2.837	-2.9088	1.628
163.475	1.627	2.838	-2.9099	1.627
163.585	1.626	2.84	-2.9118	1.626
163.695	1.626	2.842	-2.9142	1.626
163.8	1.624	2.844	-2.9161	1.624
163.911	1.623	2.845	-2.9172	1.623
164.019	1.622	2.847	-2.9191	1.622
164.132	1.622	2.849	-2.9211	1.622
164.237	1.62	2.852	-2.9234	1.62
164.347	1.619	2.853	-2.9244	1.619
164.458	1.619	2.855	-2.9264	1.619
164.566	1.617	2.857	-2.9284	1.617
164.674	1.617	2.859	-2.9304	1.617
164.781	1.615	2.86	-2.9318	1.615
164.895	1.615	2.862	-2.9338	1.615
164.999	1.613	2.864	-2.9358	1.613
165.111	1.612	2.866	-2.9378	1.612
165.218	1.611	2.867	-2.9388	1.611
165.327	1.61	2.869	-2.9411	1.61
165.441	1.609	2.871	-2.9431	1.609
165.546	1.607	2.873	-2.945	1.607
165.657	1.607	2.874	-2.946	1.607
165.77	1.605	2.877	-2.9485	1.605
165.873	1.604	2.879	-2.9505	1.604
165.984	1.603	2.881	-2.9525	1.603
166.093	1.602	2.882	-2.9535	1.602
166.205	1.601	2.884	-2.9555	1.601
166.315	1.599	2.886	-2.9577	1.599
166.42	1.599	2.888	-2.9597	1.599
166.532	1.596	2.889	-2.9607	1.596
166.64	1.596	2.891	-2.9628	1.596
166.749	1.595	2.893	-2.9648	1.595
166.857	1.594	2.895	-2.9671	1.594
166.971	1.593	2.896	-2.9681	1.593
167.077	1.592	2.898	-2.9701	1.592
167.188	1.591	2.9	-2.9724	1.591
167.293	1.589	2.902	-2.9744	1.589
167.407	1.588	2.904	-2.9754	1.588
167.517	1.587	2.905	-2.9773	1.587
167.622	1.586	2.907	-2.9793	1.586
167.729	1.584	2.91	-2.9817	1.584
167.843	1.583	2.911	-2.9827	1.583
167.953	1.582	2.913	-2.9846	1.582
168.062	1.581	2.915	-2.9867	1.581
168.167	1.579	2.917	-2.9887	1.579
168.278	1.578	2.918	-2.9901	1.578
168.389	1.577	2.92	-2.9921	1.577
168.499	1.576	2.922	-2.9941	1.576
168.604	1.573	2.924	-2.996	1.573
168.716	1.572	2.925	-2.997	1.572
168.824	1.572	2.927	-2.9993	1.572
168.93	1.569	2.93	-3.0014	1.569
169.041	1.568	2.932	-3.0034	1.568
169.154	1.566	2.933	-3.0044	1.566
169.262	1.564	2.935	-3.0068	1.564
169.372	1.563	2.937	-3.0088	1.563
169.478	1.562	2.939	-3.0108	1.562
169.592	1.56	2.94	-3.0118	1.56
169.695	1.56	2.942	-3.0138	1.56
169.806	1.558	2.944	-3.0157	1.558
169.915	1.555	2.946	-3.0181	1.555
170.026	1.555	2.947	-3.0191	1.555
170.136	1.554	2.949	-3.021	1.554
170.246	1.551	2.951	-3.023	1.551
170.352	1.549	2.953	-3.0253	1.549
170.463	1.547	2.954	-3.0263	1.547
170.571	1.546	2.956	-3.0283	1.546
170.677	1.545	2.958	-3.0303	1.545
170.787	1.543	2.961	-3.0326	1.543
170.899	1.541	2.962	-3.0336	1.541
171.01	1.538	2.964	-3.0356	1.538
171.117	1.537	2.966	-3.0376	1.537
171.225	1.535	2.968	-3.0396	1.535
171.339	1.534	2.969	-3.041	1.534
171.445	1.532	2.971	-3.043	1.532
171.553	1.529	2.973	-3.045	1.529
171.662	1.528	2.975	-3.047	1.528
171.769	1.528	2.976	-3.048	1.528
171.885	1.525	2.978	-3.0503	1.525
171.99	1.522	2.98	-3.0523	1.522
172.097	1.518	2.982	-3.0542	1.518
172.208	1.517	2.983	-3.0552	1.517
172.321	1.513	2.985	-3.0573	1.513
172.425	1.513	2.988	-3.0597	1.513
172.536	1.51	2.99	-3.0617	1.51
172.647	1.506	2.991	-3.0627	1.506
172.755	1.505	2.993	-3.0646	1.505
172.861	1.501	2.995	-3.0671	1.501
172.972	1.498	2.997	-3.069	1.498
173.084	1.497	2.998	-3.07	1.497
173.192	1.494	3	-3.072	1.494
173.298	1.492	3.002	-3.074	1.492
173.407	1.489	3.004	-3.0763	1.489
173.517	1.486	3.005	-3.0773	1.486
173.626	1.482	3.007	-3.0793	1.482
173.737	1.482	3.009	-3.0812	1.482
173.844	1.48	3.012	-3.0836	1.48
173.958	1.477	3.013	-3.0846	1.477
174.068	1.476	3.015	-3.0867	1.476
174.174	1.473	3.017	-3.0886	1.473
174.283	1.47	3.019	-3.0906	1.47
174.39	1.468	3.02	-3.0919	1.468
174.504	1.468	3.022	-3.0939	1.468
174.614	1.465	3.024	-3.0958	1.465
174.719	1.461	3.026	-3.0979	1.461
174.831	1.459	3.027	-3.0989	1.459
174.939	1.457	3.029	-3.1013	1.457
175.045	1.456	3.031	-3.1032	1.456
175.155	1.452	3.034	-3.1054	1.452
175.267	1.452	3.034	-3.1063	1.452
175.378	1.449	3.036	-3.1083	1.449
175.484	1.449	3.039	-3.1106	1.449
175.592	1.445	3.041	-3.1126	1.445
175.706	1.444	3.042	-3.1136	1.444
175.812	1.444	3.044	-3.1156	1.444
175.923	1.441	3.046	-3.118	1.441
176.029	1.439	3.048	-3.12	1.439
176.143	1.437	3.049	-3.1209	1.437
176.251	1.435	3.051	-3.1229	1.435
176.359	1.433	3.053	-3.1249	1.433
176.467	1.432	3.055	-3.1273	1.432
176.578	1.432	3.056	-3.1282	1.432
176.688	1.429	3.058	-3.1302	1.429
176.793	1.427	3.06	-3.1322	1.427
176.904	1.425	3.063	-3.1345	1.425
177.015	1.422	3.064	-3.1355	1.422
177.123	1.422	3.066	-3.1375	1.422
177.235	1.42	3.068	-3.1396	1.42
177.34	1.417	3.07	-3.1415	1.417
177.451	1.417	3.072	-3.1439	1.417
177.562	1.415	3.074	-3.1459	1.415
177.67	1.414	3.076	-3.1479	1.414
177.775	1.41	3.078	-3.1502	1.41
177.889	1.41	3.079	-3.1512	1.41
177.997	1.408	3.081	-3.1532	1.408
178.105	1.407	3.083	-3.1553	1.407
178.212	1.405	3.085	-3.1572	1.405
178.326	1.403	3.086	-3.1582	1.403
178.437	1.401	3.089	-3.1606	1.401
178.544	1.397	3.091	-3.1626	1.397
178.652	1.392	3.093	-3.1646	1.392
178.763	1.387	3.094	-3.1656	1.387
178.873	1.385	3.096	-3.1679	1.385
178.983	1.381	3.098	-3.1699	1.381
179.088	1.375	3.1	-3.1719	1.375
179.264	1.371	3.101	-3.1729	1.371
179.367	1.368	3.103	-3.1749	1.368
179.481	1.362	3.105	-3.1772	1.362
179.588	1.356	3.107	-3.1792	1.356
179.699	1.348	3.108	-3.1803	1.348
179.809	1.346	3.11	-3.1823	1.346
179.919	1.34	3.113	-3.1845	1.34
180.024	1.333	3.115	-3.1864	1.333
180.135	1.326	3.116	-3.1875	1.326
180.244	1.323	3.118	-3.1894	1.323
180.35	1.317	3.12	-3.1914	1.317
180.461	1.311	3.122	-3.1938	1.311
180.568	1.305	3.123	-3.1948	1.305
180.682	1.301	3.125	-3.1968	1.301
180.79	1.295	3.127	-3.1988	1.295
180.896	1.289	3.129	-3.2009	1.289
181.01	1.283	3.13	-3.2021	1.283
181.118	1.28	3.132	-3.2041	1.28
181.224	1.273	3.134	-3.2061	1.273
181.333	1.267	3.136	-3.2081	1.267
181.447	1.26	3.137	-3.2092	1.26
181.551	1.256	3.14	-3.2115	1.256
181.665	1.247	3.142	-3.2135	1.247
181.77	1.238	3.144	-3.2155	1.238
181.881	1.229	3.145	-3.2165	1.229
181.994	1.224	3.147	-3.2189	1.224
182.097	1.213	3.149	-3.2209	1.213
182.208	1.2	3.151	-3.2229	1.2
182.32	1.188	3.152	-3.2239	1.188
182.428	1.183	3.154	-3.2258	1.183
182.539	1.17	3.156	-3.2282	1.17
182.644	1.156	3.158	-3.2301	1.156
182.756	1.147	3.159	-3.2311	1.147
182.864	1.146	3.161	-3.2332	1.146
182.973	1.146	3.163	-3.2352	1.146
183.081	1.145	3.166	-3.2375	1.145
183.195	1.145	3.167	-3.2385	1.145
183.301	1.144	3.169	-3.2405	1.144
183.412	1.143	3.171	-3.2424	1.143
183.517	1.142	3.173	-3.2447	1.142
183.631	1.14	3.174	-3.2457	1.14
183.739	1.139	3.176	-3.2477	1.139
183.847	1.137	3.178	-3.2498	1.137
183.953	1.135	3.18	-3.2518	1.135
184.064	1.129	3.181	-3.2531	1.129
184.177	1.124	3.183	-3.2551	1.124
184.283	1.111	3.185	-3.2571	1.111
184.392	1.106	3.187	-3.2591	1.106
184.503	1.094	3.189	-3.2604	1.094
184.613	1.084	3.191	-3.2624	1.084
184.723	1.083	3.193	-3.2645	1.083
184.828	1.075	3.195	-3.2664	1.075
184.939	1.07	3.196	-3.2674	1.07
185.048	1.057	3.198	-3.2698	1.057
185.161	1.057	3.2	-3.2718	1.057
185.267	1.052	3.202	-3.2738	1.052
185.378	1.048	3.203	-3.2748	1.048
185.486	1.044	3.205	-3.2768	1.044
185.594	1.043	3.207	-3.2791	1.043
185.702	1.041	3.209	-3.2811	1.041
185.816	1.039	3.21	-3.2821	1.039
185.919	1.039	3.212	-3.2841	1.039
186.03	1.038	3.215	-3.2865	1.038
186.139	1.037	3.217	-3.2884	1.037
186.246	1.035	3.218	-3.2895	1.035
186.36	1.033	3.22	-3.2914	1.033
186.468	1.031	3.222	-3.2934	1.031
186.576	1.031	3.224	-3.2958	1.031
186.687	1.029	3.225	-3.2968	1.029
186.797	1.027	3.227	-3.2987	1.027
186.907	1.026	3.229	-3.3007	1.026
187.013	1.025	3.231	-3.303	1.025
187.124	1.023	3.232	-3.3041	1.023
187.232	1.022	3.234	-3.306	1.022
187.339	1.021	3.236	-3.308	1.021
187.451	1.021	3.238	-3.3101	1.021
187.56	1.02	3.24	-3.3114	1.02
187.671	1.019	3.242	-3.3134	1.019
187.779	1.017	3.244	-3.3154	1.017
187.884	1.016	3.246	-3.3175	1.016
187.999	1.015	3.247	-3.3184	1.015
188.107	1.013	3.249	-3.3207	1.013
188.215	1.011	3.251	-3.3228	1.011
188.322	1.01	3.253	-3.3247	1.01
188.436	1.009	3.254	-3.3257	1.009
188.546	1.008	3.256	-3.3277	1.008
188.651	1.006	3.258	-3.3302	1.006
188.76	1.004	3.26	-3.3321	1.004
188.871	1.002	3.261	-3.3331	1.002
188.982	1.001	3.263	-3.3351	1.001
189.092	0.999	3.266	-3.3374	0.999
189.197	0.996	3.268	-3.3394	0.996
189.308	0.994	3.268	-3.3403	0.994
189.416	0.994	3.27	-3.3423	0.994
189.522	0.992	3.273	-3.3444	0.992
189.631	0.99	3.275	-3.3468	0.99
189.746	0.987	3.276	-3.3477	0.987
189.854	0.984	3.278	-3.3497	0.984
189.962	0.982	3.28	-3.3517	0.982
190.068	0.981	3.282	-3.354	0.981
190.178	0.976	3.283	-3.355	0.976
190.289	0.972	3.285	-3.357	0.972
190.398	0.971	3.287	-3.359	0.971
190.507	0.966	3.289	-3.3609	0.966
190.614	0.964	3.29	-3.3623	0.964
190.723	0.961	3.292	-3.3643	0.961
190.837	0.957	3.294	-3.3663	0.957
190.942	0.957	3.296	-3.3683	0.957
191.053	0.951	3.297	-3.3693	0.951
191.166	0.949	3.3	-3.3716	0.949
191.269	0.945	3.302	-3.3737	0.945
191.381	0.942	3.304	-3.3757	0.942
191.492	0.941	3.305	-3.3767	0.941
191.6	0.936	3.307	-3.379	0.936
191.712	0.935	3.309	-3.3809	0.935
191.817	0.93	3.311	-3.383	0.93
191.929	0.924	3.312	-3.384	0.924
192.037	0.922	3.314	-3.386	0.922
192.145	0.916	3.317	-3.3884	0.916
192.253	0.912	3.319	-3.3904	0.912
192.367	0.906	3.32	-3.3914	0.906
192.473	0.903	3.321	-3.3934	0.903
192.584	0.898	3.323	-3.3954	0.898
192.691	0.894	3.326	-3.3976	0.894
192.798	0.889	3.327	-3.3986	0.889
192.907	0.887	3.329	-3.4007	0.887
193.017	0.883	3.331	-3.4026	0.883
193.126	0.878	3.333	-3.405	0.878
193.237	0.873	3.334	-3.406	0.873
193.35	0.871	3.336	-3.408	0.871
193.454	0.867	3.338	-3.41	0.867
193.562	0.862	3.34	-3.4119	0.862
193.674	0.857	3.341	-3.4132	0.857
193.786	0.855	3.343	-3.4152	0.855
193.896	0.848	3.345	-3.4172	0.848
194.001	0.843	3.347	-3.4192	0.843
194.108	0.838	3.348	-3.4202	0.838
194.222	0.835	3.351	-3.4226	0.835
194.33	0.83	3.353	-3.4246	0.83
194.436	0.825	3.355	-3.4266	0.825
194.55	0.82	3.356	-3.4277	0.82
194.658	0.817	3.358	-3.4296	0.817
194.766	0.812	3.36	-3.4319	0.812
194.875	0.806	3.362	-3.434	0.806
194.982	0.801	3.363	-3.4349	0.801
195.091	0.798	3.365	-3.4369	0.798
195.205	0.793	3.367	-3.4393	0.793
195.31	0.787	3.369	-3.4413	0.787
195.419	0.782	3.37	-3.4423	0.782
195.528	0.78	3.372	-3.4443	0.78
195.638	0.775	3.375	-3.4467	0.775
195.747	0.769	3.377	-3.4487	0.769
195.858	0.764	3.378	-3.4496	0.764
195.971	0.76	3.38	-3.4517	0.76
196.08	0.755	3.382	-3.4536	0.755
196.185	0.752	3.384	-3.4559	0.752
196.297	0.747	3.385	-3.4569	0.747
196.405	0.743	3.387	-3.4589	0.743
196.515	0.738	3.389	-3.4609	0.738
196.623	0.736	3.391	-3.4632	0.736
196.735	0.732	3.392	-3.4642	0.732
196.843	0.728	3.394	-3.4662	0.728
196.951	0.724	3.396	-3.4682	0.724
197.06	0.721	3.398	-3.4702	0.721
197.172	0.718	3.399	-3.4712	0.718
197.282	0.714	3.402	-3.4735	0.714
197.39	0.711	3.404	-3.4755	0.711
197.495	0.71	3.406	-3.4775	0.71
197.606	0.706	3.407	-3.4785	0.706
197.714	0.703	3.409	-3.4809	0.703
197.828	0.701	3.411	-3.4829	0.701
197.933	0.7	3.413	-3.4849	0.7
198.044	0.697	3.414	-3.4859	0.697
198.152	0.694	3.416	-3.4882	0.694
198.265	0.692	3.418	-3.4901	0.692
198.37	0.691	3.42	-3.4922	0.691
198.48	0.69	3.421	-3.4932	0.69
198.591	0.687	3.423	-3.4952	0.687
198.699	0.686	3.426	-3.4976	0.686
198.806	0.685	3.428	-3.4996	0.685
198.92	0.683	3.429	-3.5006	0.683
199.028	0.681	3.431	-3.5026	0.681
199.137	0.679	3.433	-3.5046	0.679
199.243	0.678	3.435	-3.5069	0.678
199.357	0.677	3.436	-3.5079	0.677
199.46	0.675	3.438	-3.5099	0.675
199.574	0.673	3.44	-3.5119	0.673
199.679	0.673	3.442	-3.5142	0.673
199.791	0.671	3.443	-3.5151	0.671
199.897	0.67	3.445	-3.5171	0.67
200.011	0.668	3.447	-3.5191	0.668
200.115	0.667	3.449	-3.5212	0.667
200.229	0.666	3.451	-3.5225	0.666
200.337	0.664	3.453	-3.5246	0.664
200.443	0.662	3.455	-3.5265	0.662
200.552	0.661	3.457	-3.5285	0.661
200.664	0.66	3.458	-3.5295	0.66
200.773	0.658	3.46	-3.5318	0.658
200.883	0.656	3.462	-3.5338	0.656
200.991	0.655	3.464	-3.5358	0.655
201.098	0.654	3.465	-3.5369	0.654
201.21	0.652	3.467	-3.5392	0.652
201.321	0.651	3.469	-3.5412	0.651
201.427	0.65	3.471	-3.5432	0.65
201.539	0.649	3.472	-3.5442	0.649
201.649	0.647	3.474	-3.5462	0.647
201.757	0.646	3.477	-3.5485	0.646
201.862	0.646	3.479	-3.5505	0.646
201.976	0.645	3.48	-3.5515	0.645
202.086	0.643	3.482	-3.5534	0.643
202.195	0.642	3.484	-3.5555	0.642
202.3	0.642	3.486	-3.5579	0.642
202.411	0.641	3.487	-3.5588	0.641
202.518	0.64	3.489	-3.5608	0.64
202.627	0.638	3.491	-3.5629	0.638
202.736	0.638	3.493	-3.5651	0.638
202.848	0.638	3.494	-3.5661	0.638
202.959	0.638	3.496	-3.5681	0.638
203.067	0.638	3.498	-3.5701	0.638
203.175	0.638	3.501	-3.5724	0.638
203.282	0.638	3.502	-3.5734	0.638
203.391	0.638	3.504	-3.5755	0.638
203.505	0.638	3.506	-3.5775	0.638
203.611	0.638	3.508	-3.5795	0.638
203.725	0.637	3.509	-3.5805	0.637
203.833	0.637	3.511	-3.5828	0.637
203.941	0.637	3.513	-3.5848	0.637
204.046	0.637	3.515	-3.5868	0.637
204.16	0.637	3.516	-3.5878	0.637
204.269	0.637	3.518	-3.5901	0.637
204.379	0.637	3.52	-3.5921	0.637
204.484	0.637	3.522	-3.5941	0.637
204.594	0.637	3.523	-3.5951	0.637
204.706	0.637	3.525	-3.5971	0.637
204.811	0.636	3.528	-3.5994	0.636
204.923	0.636	3.53	-3.6015	0.636
205.032	0.636	3.531	-3.6025	0.636
205.143	0.636	3.533	-3.6045	0.636
205.25	0.636	3.535	-3.6065	0.636
205.358	0.636	3.537	-3.6088	0.636
205.472	0.636	3.538	-3.6098	0.636
205.577	0.636	3.54	-3.6117	0.636
205.688	0.635	3.542	-3.6137	0.635
205.794	0.635	3.544	-3.6162	0.635
205.908	0.635	3.545	-3.6172	0.635
206.018	0.635	3.547	-3.6191	0.635
206.123	0.635	3.549	-3.6211	0.635
206.23	0.635	3.551	-3.6232	0.635
206.341	0.635	3.553	-3.6244	0.635
206.454	0.635	3.554	-3.6263	0.635
206.564	0.635	3.557	-3.6284	0.635
206.669	0.634	3.559	-3.6304	0.634
206.78	0.634	3.56	-3.6314	0.634
206.888	0.634	3.562	-3.6338	0.634
206.994	0.634	3.564	-3.6357	0.634
207.105	0.634	3.566	-3.6377	0.634
207.213	0.634	3.567	-3.6387	0.634
207.327	0.634	3.569	-3.641	0.634
207.435	0.634	3.571	-3.643	0.634
207.54	0.634	3.573	-3.6451	0.634
207.65	0.633	3.574	-3.646	0.633
207.759	0.633	3.576	-3.6481	0.633
207.871	0.633	3.579	-3.6504	0.633
207.977	0.633	3.581	-3.6524	0.633
208.088	0.633	3.581	-3.6533	0.633
208.201	0.633	3.584	-3.6554	0.633
208.307	0.632	3.586	-3.6578	0.632
208.416	0.632	3.588	-3.6598	0.632
208.527	0.632	3.589	-3.6607	0.632
208.638	0.632	3.591	-3.6627	0.632
208.748	0.632	3.593	-3.6647	0.632
208.853	0.631	3.595	-3.667	0.631
208.962	0.631	3.596	-3.6681	0.631
209.074	0.631	3.598	-3.67	0.631
209.184	0.631	3.6	-3.6721	0.631
209.288	0.631	3.603	-3.6744	0.631
209.4	0.631	3.604	-3.6754	0.631
209.511	0.63	3.606	-3.6774	0.63
209.615	0.63	3.607	-3.6794	0.63
209.726	0.63	3.609	-3.6814	0.63
209.833	0.63	3.611	-3.6827	0.63
209.945	0.629	3.613	-3.6846	0.629
210.056	0.629	3.615	-3.6867	0.629
210.162	0.629	3.617	-3.6886	0.629
210.276	0.629	3.618	-3.6896	0.629
210.379	0.629	3.62	-3.692	0.629
210.493	0.628	3.622	-3.694	0.628
210.598	0.628	3.624	-3.6961	0.628
210.709	0.628	3.625	-3.697	0.628
210.822	0.628	3.627	-3.6991	0.628
210.926	0.628	3.63	-3.7014	0.628
211.037	0.627	3.631	-3.7033	0.627
211.148	0.627	3.632	-3.7043	0.627
211.256	0.627	3.634	-3.7063	0.627
211.363	0.627	3.637	-3.7086	0.627
211.471	0.627	3.639	-3.7107	0.627
211.586	0.626	3.64	-3.7117	0.626
211.695	0.626	3.642	-3.7137	0.626
211.803	0.626	3.644	-3.7157	0.626
211.909	0.626	3.646	-3.718	0.626
212.023	0.625	3.647	-3.719	0.625
212.131	0.625	3.649	-3.721	0.625
212.239	0.625	3.651	-3.7229	0.625
212.345	0.625	3.653	-3.7253	0.625
212.459	0.625	3.655	-3.7264	0.625
212.569	0.624	3.656	-3.7283	0.624
212.676	0.624	3.658	-3.7303	0.624
212.784	0.624	3.66	-3.7323	0.624
212.895	0.623	3.661	-3.7333	0.623
213.005	0.623	3.664	-3.7356	0.623
213.115	0.623	3.666	-3.7377	0.623
213.22	0.623	3.668	-3.7396	0.623
213.33	0.622	3.669	-3.7406	0.622
213.443	0.622	3.671	-3.7429	0.622
213.553	0.622	3.673	-3.745	0.622
213.658	0.622	3.675	-3.7469	0.622
213.765	0.621	3.676	-3.7479	0.621
213.879	0.621	3.678	-3.75	0.621
213.987	0.621	3.68	-3.7523	0.621
214.095	0.621	3.682	-3.7544	0.621
214.202	0.62	3.683	-3.7553	0.62
214.311	0.62	3.685	-3.7573	0.62
214.425	0.62	3.688	-3.7596	0.62
214.531	0.62	3.69	-3.7616	0.62
214.645	0.619	3.691	-3.7626	0.619
214.753	0.619	3.693	-3.7646	0.619
214.861	0.619	3.695	-3.7666	0.619
214.967	0.618	3.697	-3.769	0.618
215.081	0.618	3.698	-3.77	0.618
215.191	0.618	3.7	-3.772	0.618
215.299	0.618	3.702	-3.774	0.618
[truncated: 855 more rows]
