# Supplementary material for: Research on the Mechanical Properties of EPS Lightweight Soil Mixed with Fly Ash
Source: Polymers (Basel). 2024 Dec 18;16(24):3517. doi: 10.3390/polym16243517 (PMC11678610; doi:10.3390/polym16243517)
Supplement: Supplementary file 1 [file polymers-16-03517-s001.zip › polymers-3283519-supplementary-final/raw data/EPS1%, curing agent content 20%,replace proportion 45%.xls]

## Sheet: Sheet1
试件批号	1
钢号	1
试验日期	2023/12/15
试验人	XDD
试件形状
尺寸(mm)	39.1
So(mm^2)	1200.73
标距倍率
Lo(mm)	80
引伸计标距	50
Lu(mm)
A(%)	/
断面尺寸
Su(mm^2)
Z(%)	/
Fm(kN)	1.62
Rm(MPa)
FeH(kN)	1.91
ReH(MPa)	1
FeL(kN)	1.53
ReL(MPa)	1
Fp(kN)	1.53
Rp(MPa)	1
Ft(kN)	0.02
Rt(MPa)
E(GPa)	0.02
屈强比	/
强屈比	/
At(%)	/
Agt(%)	6.0
时间(秒)	力(kN)	变形(mm)	位移(mm)	扩展
0	0	0	-0.0072	0
0.108	0	0	-0.0095	0
0.22	0	0	-0.0122	0
0.331	0	0	-0.0152	0
0.439	0	0	-0.0167	0
0.544	0	0	-0.0209	0
0.654	0	0	-0.0247	0
0.765	0	0	-0.0289	0
0.876	0	0	-0.0311	0
0.983	0	0	-0.0365	0
1.096	0	0	-0.0415	0
1.199	0.002	0.002	-0.0478	0.002
1.313	0.003	0.004	-0.0504	0.003
1.418	0.004	0.011	-0.0566	0.004
1.529	0.006	0.016	-0.0619	0.006
1.642	0.008	0.021	-0.067	0.008
1.745	0.009	0.024	-0.0696	0.009
1.856	0.01	0.029	-0.0746	0.01
1.967	0.011	0.034	-0.0804	0.011
2.078	0.013	0.039	-0.0853	0.013
2.188	0.015	0.042	-0.0877	0.015
2.293	0.016	0.046	-0.0925	0.016
2.405	0.017	0.051	-0.0972	0.017
2.513	0.019	0.056	-0.1025	0.019
2.621	0.02	0.059	-0.1049	0.02
2.729	0.021	0.063	-0.1093	0.021
2.843	0.022	0.068	-0.1138	0.022
2.951	0.024	0.073	-0.1191	0.024
3.058	0.026	0.075	-0.1212	0.026
3.167	0.027	0.08	-0.1256	0.027
3.274	0.028	0.084	-0.1299	0.028
3.383	0.03	0.088	-0.1341	0.03
3.497	0.032	0.091	-0.1368	0.032
3.602	0.034	0.095	-0.141	0.034
3.713	0.035	0.099	-0.1451	0.035
3.82	0.037	0.103	-0.1492	0.037
3.93	0.038	0.105	-0.151	0.038
4.038	0.04	0.11	-0.1556	0.04
4.152	0.041	0.114	-0.1596	0.041
4.26	0.041	0.117	-0.1634	0.041
4.366	0.041	0.119	-0.1653	0.041
4.477	0.041	0.123	-0.1691	0.041
4.589	0.042	0.128	-0.1737	0.042
4.697	0.042	0.131	-0.1772	0.042
4.805	0.042	0.133	-0.1791	0.042
4.913	0.042	0.137	-0.1828	0.042
5.022	0.043	0.141	-0.1869	0.043
5.133	0.043	0.145	-0.1906	0.043
5.244	0.043	0.146	-0.1923	0.043
5.35	0.043	0.15	-0.1958	0.043
5.464	0.044	0.154	-0.1998	0.044
5.567	0.044	0.157	-0.2032	0.044
5.681	0.044	0.159	-0.2048	0.044
5.786	0.045	0.162	-0.2082	0.045
5.897	0.045	0.166	-0.2116	0.045
6.01	0.045	0.17	-0.2155	0.045
6.114	0.046	0.171	-0.2171	0.046
6.222	0.046	0.174	-0.2204	0.046
6.336	0.046	0.178	-0.2235	0.046
6.444	0.047	0.181	-0.2269	0.047
6.55	0.047	0.183	-0.229	0.047
6.661	0.047	0.186	-0.2321	0.047
6.773	0.048	0.189	-0.2352	0.048
6.881	0.048	0.192	-0.2384	0.048
6.989	0.048	0.194	-0.2404	0.048
7.096	0.049	0.197	-0.2434	0.049
7.21	0.049	0.2	-0.2465	0.049
7.318	0.049	0.203	-0.2495	0.049
7.426	0.049	0.205	-0.251	0.049
7.535	0.05	0.208	-0.2545	0.05
7.642	0.05	0.211	-0.2574	0.05
7.751	0.05	0.214	-0.2603	0.05
7.865	0.051	0.216	-0.2618	0.051
7.97	0.051	0.219	-0.2647	0.051
8.081	0.051	0.222	-0.2679	0.051
8.188	0.051	0.225	-0.2708	0.051
8.302	0.052	0.226	-0.2723	0.052
8.407	0.052	0.229	-0.275	0.052
8.518	0.052	0.232	-0.2778	0.052
8.627	0.053	0.235	-0.2811	0.053
8.74	0.053	0.237	-0.2826	0.053
8.843	0.053	0.239	-0.2853	0.053
8.955	0.054	0.242	-0.288	0.054
9.066	0.054	0.245	-0.2912	0.054
9.173	0.054	0.247	-0.2925	0.054
9.281	0.055	0.249	-0.2952	0.055
9.395	0.055	0.252	-0.2979	0.055
9.503	0.056	0.255	-0.3009	0.056
9.611	0.056	0.256	-0.3023	0.056
9.717	0.057	0.259	-0.3049	0.057
9.831	0.057	0.261	-0.3075	0.057
9.935	0.057	0.264	-0.3101	0.057
10.049	0.058	0.265	-0.3114	0.058
10.155	0.058	0.268	-0.3143	0.058
10.266	0.059	0.271	-0.3169	0.059
10.372	0.059	0.273	-0.3194	0.059
10.486	0.059	0.275	-0.3207	0.059
10.591	0.06	0.278	-0.3237	0.06
10.702	0.06	0.28	-0.3262	0.06
10.811	0.06	0.283	-0.3287	0.06
10.924	0.061	0.284	-0.3299	0.061
11.029	0.061	0.287	-0.3329	0.061
11.14	0.061	0.289	-0.3353	0.061
11.25	0.061	0.292	-0.3377	0.061
11.358	0.062	0.293	-0.339	0.062
11.466	0.062	0.295	-0.3415	0.062
11.58	0.062	0.298	-0.3442	0.062
11.688	0.062	0.301	-0.3467	0.062
11.796	0.063	0.302	-0.3479	0.063
11.902	0.063	0.304	-0.3504	0.063
12.016	0.063	0.307	-0.3527	0.063
12.121	0.063	0.309	-0.3555	0.063
12.232	0.063	0.311	-0.3567	0.063
12.338	0.064	0.313	-0.359	0.064
12.452	0.064	0.315	-0.3614	0.064
12.562	0.064	0.318	-0.3642	0.064
12.672	0.064	0.319	-0.3653	0.064
12.777	0.064	0.322	-0.3676	0.064
12.888	0.065	0.324	-0.3699	0.065
12.996	0.065	0.326	-0.3722	0.065
13.109	0.065	0.328	-0.3738	0.065
13.213	0.065	0.33	-0.3761	0.065
13.325	0.066	0.332	-0.3784	0.066
13.433	0.066	0.335	-0.3807	0.066
13.539	0.066	0.336	-0.3819	0.066
13.65	0.066	0.338	-0.3845	0.066
13.764	0.067	0.341	-0.3868	0.067
13.867	0.067	0.343	-0.3891	0.067
13.981	0.067	0.344	-0.3902	0.067
14.087	0.067	0.347	-0.3929	0.067
14.196	0.067	0.349	-0.3951	0.067
14.309	0.068	0.351	-0.3974	0.068
14.417	0.068	0.352	-0.3984	0.068
14.523	0.068	0.355	-0.4008	0.068
14.637	0.069	0.357	-0.4033	0.069
14.747	0.069	0.36	-0.4056	0.069
14.852	0.069	0.361	-0.4067	0.069
14.959	0.07	0.363	-0.4089	0.07
15.07	0.07	0.365	-0.4111	0.07
15.183	0.07	0.368	-0.4137	0.07
15.293	0.071	0.369	-0.4147	0.071
15.398	0.071	0.371	-0.417	0.071
15.509	0.072	0.373	-0.4192	0.072
15.617	0.072	0.376	-0.4217	0.072
15.723	0.072	0.377	-0.4227	0.072
15.834	0.073	0.379	-0.425	0.073
15.942	0.073	0.381	-0.4271	0.073
16.056	0.074	0.383	-0.4294	0.074
16.164	0.074	0.385	-0.4307	0.074
16.269	0.074	0.387	-0.4329	0.074
16.379	0.075	0.389	-0.4351	0.075
16.49	0.075	0.391	-0.4373	0.075
16.601	0.075	0.392	-0.4384	0.075
16.707	0.076	0.395	-0.4408	0.076
16.821	0.076	0.397	-0.443	0.076
16.924	0.077	0.399	-0.4453	0.077
17.036	0.077	0.4	-0.4462	0.077
17.145	0.077	0.403	-0.4487	0.077
17.254	0.078	0.405	-0.451	0.078
17.361	0.078	0.407	-0.453	0.078
17.471	0.079	0.408	-0.4541	0.079
17.582	0.079	0.41	-0.4562	0.079
17.693	0.08	0.413	-0.4587	0.08
17.801	0.08	0.415	-0.4608	0.08
17.907	0.08	0.416	-0.4619	0.08
18.017	0.081	0.418	-0.464	0.081
18.129	0.081	0.42	-0.4664	0.081
18.238	0.082	0.422	-0.4685	0.082
18.348	0.082	0.424	-0.4696	0.082
18.453	0.083	0.426	-0.4718	0.083
18.563	0.083	0.428	-0.4738	0.083
18.674	0.083	0.43	-0.4762	0.083
18.785	0.084	0.431	-0.4773	0.084
18.891	0.084	0.433	-0.4794	0.084
19.005	0.085	0.435	-0.4815	0.085
19.108	0.085	0.438	-0.4836	0.085
19.218	0.085	0.439	-0.4849	0.085
19.327	0.086	0.441	-0.487	0.086
19.438	0.086	0.443	-0.4891	0.086
19.551	0.087	0.445	-0.4912	0.087
19.654	0.087	0.447	-0.4926	0.087
19.765	0.087	0.449	-0.4947	0.087
19.876	0.088	0.451	-0.4968	0.088
19.987	0.088	0.453	-0.4989	0.088
20.091	0.089	0.454	-0.4999	0.089
20.202	0.089	0.456	-0.5023	0.089
20.313	0.09	0.458	-0.5045	0.09
20.421	0.09	0.461	-0.5065	0.09
20.532	0.091	0.461	-0.5074	0.091
20.637	0.091	0.463	-0.5095	0.091
20.751	0.092	0.466	-0.5121	0.092
20.859	0.092	0.468	-0.5142	0.092
20.967	0.092	0.469	-0.5151	0.092
21.076	0.093	0.471	-0.5172	0.093
21.183	0.094	0.473	-0.5195	0.094
21.292	0.094	0.476	-0.5217	0.094
21.406	0.094	0.477	-0.5227	0.094
21.511	0.095	0.479	-0.5247	0.095
21.622	0.096	0.481	-0.5268	0.096
21.735	0.096	0.483	-0.5291	0.096
21.838	0.097	0.484	-0.5302	0.097
21.949	0.097	0.486	-0.5322	0.097
22.059	0.098	0.488	-0.5342	0.098
22.171	0.099	0.491	-0.5366	0.099
22.28	0.099	0.492	-0.5376	0.099
22.384	0.1	0.494	-0.5398	0.1
22.493	0.101	0.496	-0.5418	0.101
22.607	0.101	0.498	-0.5438	0.101
22.715	0.102	0.499	-0.5448	0.102
22.823	0.103	0.501	-0.5472	0.103
22.93	0.103	0.503	-0.5492	0.103
23.039	0.104	0.505	-0.5513	0.104
23.153	0.105	0.508	-0.5538	0.105
23.259	0.105	0.51	-0.5557	0.105
23.372	0.106	0.511	-0.5567	0.106
23.482	0.107	0.513	-0.5587	0.107
23.621	0.108	0.515	-0.5608	0.108
23.729	0.108	0.517	-0.5632	0.108
23.835	0.109	0.518	-0.5643	0.109
23.946	0.11	0.52	-0.5664	0.11
24.053	0.111	0.522	-0.5684	0.111
24.167	0.112	0.524	-0.5704	0.112
24.275	0.112	0.526	-0.5717	0.112
24.383	0.113	0.528	-0.5737	0.113
24.49	0.114	0.53	-0.5758	0.114
24.604	0.114	0.532	-0.5778	0.114
24.712	0.115	0.533	-0.5788	0.115
24.818	0.116	0.535	-0.5812	0.116
24.932	0.116	0.537	-0.5832	0.116
25.042	0.117	0.539	-0.5853	0.117
25.15	0.118	0.54	-0.5862	0.118
25.255	0.119	0.542	-0.5883	0.119
25.366	0.119	0.545	-0.5906	0.119
25.473	0.12	0.547	-0.5926	0.12
25.587	0.121	0.548	-0.5937	0.121
25.692	0.122	0.55	-0.5957	0.122
25.803	0.122	0.552	-0.5981	0.122
25.912	0.123	0.554	-0.6001	0.123
26.025	0.124	0.555	-0.6011	0.124
26.128	0.125	0.557	-0.6031	0.125
26.24	0.125	0.559	-0.6051	0.125
26.349	0.126	0.561	-0.6075	0.126
26.46	0.127	0.563	-0.6086	0.127
26.565	0.128	0.564	-0.6105	0.128
26.679	0.128	0.566	-0.6125	0.128
26.787	0.129	0.569	-0.6149	0.129
26.895	0.13	0.57	-0.6159	0.13
27.004	0.131	0.572	-0.6179	0.131
27.116	0.131	0.574	-0.6199	0.131
27.226	0.132	0.576	-0.6223	0.132
27.329	0.133	0.577	-0.6233	0.133
27.438	0.134	0.579	-0.6253	0.134
27.552	0.135	0.581	-0.6273	0.135
27.662	0.135	0.583	-0.6294	0.135
27.772	0.136	0.584	-0.6304	0.136
27.877	0.137	0.587	-0.6327	0.137
27.988	0.137	0.589	-0.6347	0.137
28.096	0.138	0.591	-0.6367	0.138
28.203	0.139	0.592	-0.6377	0.139
28.315	0.14	0.594	-0.64	0.14
28.424	0.14	0.596	-0.6421	0.14
28.535	0.141	0.598	-0.644	0.141
28.644	0.142	0.599	-0.6451	0.142
28.752	0.143	0.601	-0.6474	0.143
28.859	0.143	0.603	-0.6494	0.143
28.968	0.144	0.605	-0.6514	0.144
29.082	0.145	0.606	-0.6524	0.145
29.186	0.146	0.608	-0.6544	0.146
29.297	0.146	0.61	-0.6564	0.146
29.405	0.147	0.613	-0.6588	0.147
29.516	0.149	0.614	-0.6598	0.149
29.625	0.15	0.616	-0.6619	0.15
29.736	0.15	0.618	-0.6639	0.15
29.846	0.151	0.62	-0.6662	0.151
29.956	0.152	0.621	-0.6672	0.152
30.061	0.153	0.623	-0.6692	0.153
30.172	0.154	0.625	-0.6711	0.154
30.281	0.155	0.628	-0.6736	0.155
30.393	0.156	0.628	-0.6745	0.156
30.498	0.157	0.631	-0.6766	0.157
30.609	0.157	0.633	-0.6787	0.157
30.72	0.158	0.635	-0.6806	0.158
30.828	0.159	0.636	-0.6816	0.159
30.936	0.16	0.638	-0.6839	0.16
31.043	0.161	0.64	-0.6859	0.161
31.152	0.162	0.642	-0.6879	0.162
31.266	0.163	0.643	-0.689	0.163
31.372	0.164	0.645	-0.6913	0.164
31.485	0.165	0.647	-0.6932	0.165
31.595	0.166	0.649	-0.6953	0.166
31.7	0.167	0.65	-0.6963	0.167
31.809	0.168	0.652	-0.6983	0.168
31.92	0.169	0.655	-0.7007	0.169
32.03	0.17	0.657	-0.7027	0.17
32.14	0.171	0.658	-0.7037	0.171
32.246	0.172	0.66	-0.7056	0.172
32.357	0.173	0.662	-0.708	0.173
32.465	0.174	0.664	-0.71	0.174
32.571	0.175	0.665	-0.711	0.175
32.682	0.177	0.667	-0.713	0.177
32.794	0.177	0.669	-0.715	0.177
32.902	0.178	0.671	-0.7175	0.178
33.008	0.179	0.672	-0.7184	0.179
33.119	0.18	0.674	-0.7204	0.18
33.232	0.181	0.676	-0.7224	0.181
33.34	0.182	0.679	-0.7247	0.182
33.447	0.183	0.68	-0.7256	0.183
33.555	0.185	0.682	-0.7277	0.185
33.669	0.185	0.684	-0.7298	0.185
33.779	0.186	0.686	-0.7318	0.186
33.884	0.188	0.687	-0.7331	0.188
33.993	0.189	0.689	-0.7351	0.189
34.104	0.189	0.691	-0.7371	0.189
34.215	0.191	0.693	-0.7392	0.191
34.325	0.192	0.694	-0.7401	0.192
34.428	0.193	0.696	-0.7424	0.193
34.54	0.193	0.698	-0.7445	0.193
34.649	0.194	0.7	-0.7464	0.194
34.755	0.195	0.701	-0.7474	0.195
34.866	0.196	0.703	-0.7494	0.196
34.978	0.197	0.706	-0.7517	0.197
35.086	0.198	0.708	-0.7537	0.198
35.192	0.199	0.709	-0.7547	0.199
35.301	0.2	0.711	-0.7567	0.2
35.411	0.2	0.713	-0.7591	0.2
35.523	0.201	0.715	-0.761	0.201
35.631	0.203	0.716	-0.7621	0.203
35.74	0.204	0.718	-0.7641	0.204
35.853	0.205	0.72	-0.7661	0.205
35.956	0.205	0.722	-0.7684	0.205
36.07	0.206	0.723	-0.7694	0.206
36.175	0.207	0.725	-0.7715	0.207
36.286	0.208	0.727	-0.7734	0.208
36.399	0.209	0.73	-0.7757	0.209
36.503	0.21	0.731	-0.7767	0.21
36.614	0.211	0.733	-0.7787	0.211
36.725	0.212	0.735	-0.7807	0.212
36.833	0.212	0.737	-0.7828	0.212
36.939	0.213	0.738	-0.7842	0.213
37.05	0.215	0.74	-0.7861	0.215
37.162	0.216	0.742	-0.7882	0.216
37.27	0.216	0.744	-0.7902	0.216
37.378	0.217	0.745	-0.7911	0.217
37.485	0.218	0.748	-0.7935	0.218
37.595	0.22	0.749	-0.7954	0.22
37.706	0.22	0.751	-0.7974	0.22
37.817	0.222	0.752	-0.7985	0.222
37.923	0.223	0.754	-0.8004	0.223
38.037	0.224	0.757	-0.8027	0.224
38.14	0.225	0.759	-0.8047	0.225
38.25	0.226	0.76	-0.8057	0.226
38.359	0.227	0.762	-0.8077	0.227
38.471	0.228	0.764	-0.8101	0.228
38.582	0.229	0.766	-0.8121	0.229
38.692	0.23	0.767	-0.8131	0.23
38.797	0.231	0.769	-0.8151	0.231
38.908	0.232	0.771	-0.8171	0.232
39.019	0.232	0.773	-0.8194	0.232
39.129	0.234	0.774	-0.8204	0.234
39.234	0.235	0.776	-0.8224	0.235
39.345	0.236	0.778	-0.8244	0.236
39.453	0.236	0.781	-0.8268	0.236
39.562	0.237	0.782	-0.8278	0.237
39.67	0.238	0.784	-0.8297	0.238
39.784	0.239	0.786	-0.8318	0.239
39.892	0.24	0.788	-0.8341	0.24
40	0.241	0.789	-0.835	0.241
40.106	0.242	0.791	-0.8371	0.242
40.22	0.243	0.793	-0.8391	0.243
40.324	0.243	0.795	-0.8411	0.243
40.438	0.244	0.796	-0.8421	0.244
40.545	0.245	0.798	-0.8445	0.245
40.654	0.246	0.8	-0.8465	0.246
40.767	0.246	0.802	-0.8485	0.246
40.87	0.247	0.803	-0.8494	0.247
40.981	0.248	0.805	-0.8515	0.248
41.092	0.249	0.808	-0.8538	0.249
41.203	0.25	0.81	-0.8557	0.25
41.312	0.25	0.811	-0.8567	0.25
41.417	0.251	0.813	-0.8587	0.251
41.525	0.252	0.815	-0.8611	0.252
41.637	0.253	0.817	-0.863	0.253
41.748	0.254	0.818	-0.8641	0.254
41.853	0.255	0.82	-0.8661	0.255
41.967	0.256	0.822	-0.8684	0.256
42.075	0.256	0.824	-0.8703	0.256
42.183	0.257	0.825	-0.8714	0.257
42.292	0.258	0.827	-0.8733	0.258
42.404	0.259	0.829	-0.8754	0.259
42.514	0.26	0.832	-0.8777	0.26
42.62	0.261	0.833	-0.8787	0.261
42.729	0.262	0.835	-0.8808	0.262
42.84	0.264	0.837	-0.8828	0.264
42.95	0.264	0.839	-0.8848	0.264
43.06	0.265	0.84	-0.8861	0.265
43.165	0.267	0.842	-0.8881	0.267
43.276	0.268	0.844	-0.8901	0.268
43.384	0.268	0.846	-0.8921	0.268
43.497	0.269	0.847	-0.8934	0.269
43.6	0.27	0.849	-0.8954	0.27
43.712	0.272	0.851	-0.8974	0.272
43.823	0.272	0.853	-0.8994	0.272
43.931	0.273	0.854	-0.9004	0.273
44.039	0.274	0.857	-0.9028	0.274
44.146	0.275	0.859	-0.9048	0.275
44.26	0.275	0.861	-0.9068	0.275
44.369	0.276	0.862	-0.9078	0.276
44.475	0.277	0.864	-0.9098	0.277
44.588	0.278	0.866	-0.912	0.278
44.692	0.279	0.868	-0.914	0.279
44.806	0.28	0.869	-0.915	0.28
44.911	0.281	0.871	-0.917	0.281
45.022	0.282	0.873	-0.9193	0.282
45.135	0.283	0.875	-0.9214	0.283
45.238	0.284	0.876	-0.9224	0.284
45.347	0.285	0.878	-0.9244	0.285
45.461	0.286	0.88	-0.9264	0.286
45.569	0.287	0.883	-0.9287	0.287
45.68	0.288	0.884	-0.9296	0.288
45.785	0.289	0.886	-0.9317	0.289
45.896	0.29	0.888	-0.9337	0.29
46.005	0.291	0.89	-0.9361	0.291
46.119	0.292	0.891	-0.937	0.292
46.225	0.293	0.893	-0.9391	0.293
46.334	0.294	0.895	-0.9411	0.294
46.443	0.295	0.897	-0.943	0.295
46.549	0.296	0.898	-0.9443	0.296
46.661	0.297	0.9	-0.9464	0.297
46.768	0.299	0.902	-0.9484	0.299
46.877	0.3	0.904	-0.9503	0.3
46.991	0.301	0.905	-0.9514	0.301
47.097	0.302	0.908	-0.9537	0.302
47.211	0.304	0.91	-0.9557	0.304
47.318	0.304	0.912	-0.9577	0.304
47.425	0.306	0.913	-0.9587	0.306
47.534	0.307	0.915	-0.9607	0.307
47.644	0.308	0.917	-0.963	0.308
47.755	0.309	0.919	-0.965	0.309
47.865	0.311	0.92	-0.966	0.311
47.97	0.312	0.922	-0.968	0.312
48.081	0.313	0.924	-0.9703	0.313
48.19	0.314	0.926	-0.9723	0.314
48.296	0.315	0.927	-0.9733	0.315
48.406	0.316	0.929	-0.9753	0.316
48.518	0.318	0.931	-0.9773	0.318
48.624	0.318	0.934	-0.9797	0.318
48.736	0.32	0.935	-0.9807	0.32
48.844	0.321	0.937	-0.9827	0.321
48.958	0.322	0.939	-0.9847	0.322
49.061	0.323	0.941	-0.987	0.323
49.172	0.324	0.942	-0.988	0.324
49.281	0.326	0.944	-0.99	0.326
49.388	0.327	0.946	-0.992	0.327
49.502	0.328	0.948	-0.9939	0.328
49.61	0.33	0.949	-0.9954	0.33
49.717	0.331	0.951	-0.9973	0.331
49.828	0.333	0.953	-0.9994	0.333
49.934	0.334	0.955	-1.0013	0.334
50.049	0.335	0.956	-1.0024	0.335
50.154	0.337	0.959	-1.0046	0.337
50.265	0.339	0.961	-1.0066	0.339
50.374	0.339	0.963	-1.0087	0.339
50.486	0.341	0.964	-1.0097	0.341
50.592	0.343	0.966	-1.0116	0.343
50.699	0.344	0.968	-1.014	0.344
50.813	0.345	0.97	-1.016	0.345
50.921	0.347	0.971	-1.017	0.347
51.026	0.349	0.973	-1.019	0.349
51.136	0.35	0.975	-1.0213	0.35
51.247	0.351	0.977	-1.0232	0.351
51.358	0.353	0.978	-1.0242	0.353
51.463	0.355	0.98	-1.0262	0.355
51.577	0.357	0.982	-1.0282	0.357
51.687	0.358	0.985	-1.0306	0.358
51.793	0.36	0.986	-1.0316	0.36
51.902	0.362	0.988	-1.0336	0.362
52.013	0.363	0.99	-1.0356	0.363
52.123	0.364	0.992	-1.038	0.364
52.233	0.366	0.993	-1.039	0.366
52.338	0.368	0.995	-1.0409	0.368
52.446	0.37	0.997	-1.0429	0.37
52.558	0.371	0.999	-1.0449	0.371
52.664	0.373	1	-1.0463	0.373
52.774	0.375	1.003	-1.0489	0.375
52.886	0.377	1.005	-1.0509	0.377
52.997	0.377	1.007	-1.0533	0.377
53.105	0.379	1.009	-1.0553	0.379
53.21	0.381	1.01	-1.0564	0.381
53.32	0.383	1.012	-1.0583	0.383
53.494	0.384	1.015	-1.0607	0.384
53.6	0.386	1.017	-1.0626	0.386
53.715	0.388	1.018	-1.0636	0.388
53.821	0.39	1.02	-1.0656	0.39
53.932	0.391	1.022	-1.0676	0.391
54.04	0.393	1.024	-1.0699	0.393
54.146	0.395	1.025	-1.071	0.395
54.257	0.396	1.027	-1.0729	0.396
54.369	0.397	1.029	-1.0749	0.397
54.474	0.4	1.031	-1.0769	0.4
54.585	0.401	1.032	-1.0783	0.401
54.693	0.404	1.034	-1.0802	0.404
54.807	0.406	1.036	-1.0822	0.406
54.915	0.407	1.038	-1.0843	0.407
55.023	0.409	1.039	-1.0852	0.409
55.129	0.41	1.041	-1.0875	0.41
55.243	0.411	1.043	-1.0895	0.411
55.353	0.413	1.046	-1.0916	0.413
55.461	0.414	1.046	-1.0925	0.414
55.566	0.415	1.049	-1.0949	0.415
55.677	0.417	1.051	-1.0969	0.417
55.79	0.418	1.053	-1.099	0.418
55.893	0.42	1.054	-1.0999	0.42
56.004	0.421	1.056	-1.102	0.421
56.115	0.423	1.058	-1.1042	0.423
56.226	0.424	1.06	-1.1062	0.424
56.336	0.426	1.061	-1.1072	0.426
56.441	0.427	1.063	-1.1092	0.427
56.552	0.429	1.066	-1.1116	0.429
56.66	0.431	1.068	-1.1136	0.431
56.77	0.432	1.069	-1.1146	0.432
56.878	0.433	1.071	-1.1166	0.433
56.985	0.435	1.073	-1.1186	0.435
57.099	0.436	1.075	-1.1208	0.436
57.207	0.438	1.076	-1.1218	0.438
57.313	0.439	1.078	-1.1239	0.439
57.427	0.44	1.08	-1.1259	0.44
57.537	0.442	1.082	-1.1282	0.442
57.645	0.444	1.083	-1.1292	0.444
57.75	0.444	1.085	-1.1312	0.444
57.863	0.446	1.087	-1.1331	0.446
57.973	0.447	1.089	-1.1351	0.447
58.083	0.449	1.091	-1.1366	0.449
58.188	0.45	1.092	-1.1385	0.45
58.299	0.452	1.094	-1.1405	0.452
58.41	0.453	1.096	-1.1425	0.453
58.52	0.455	1.097	-1.1435	0.455
58.623	0.456	1.1	-1.1458	0.456
58.732	0.457	1.102	-1.1478	0.457
58.844	0.459	1.104	-1.1498	0.459
58.955	0.461	1.105	-1.1508	0.461
59.06	0.461	1.107	-1.1529	0.461
59.174	0.463	1.109	-1.1553	0.463
59.282	0.465	1.111	-1.1572	0.465
59.39	0.467	1.112	-1.1582	0.467
59.499	0.467	1.115	-1.1612	0.467
59.611	0.469	1.117	-1.1632	0.469
59.721	0.471	1.119	-1.1652	0.471
59.824	0.472	1.121	-1.1672	0.472
59.933	0.473	1.122	-1.1682	0.473
60.047	0.475	1.124	-1.1705	0.475
60.218	0.477	1.126	-1.1725	0.477
60.326	0.478	1.128	-1.1745	0.478
60.437	0.479	1.129	-1.1755	0.479
60.542	0.481	1.132	-1.1778	0.481
60.656	0.483	1.134	-1.1799	0.483
60.764	0.485	1.136	-1.1819	0.485
60.874	0.486	1.137	-1.1828	0.486
60.98	0.488	1.139	-1.1851	0.488
61.094	0.491	1.141	-1.1871	0.491
61.197	0.493	1.143	-1.1891	0.493
61.311	0.494	1.144	-1.1901	0.494
61.416	0.497	1.146	-1.1921	0.497
61.527	0.499	1.148	-1.1945	0.499
61.634	0.502	1.15	-1.1964	0.502
61.748	0.503	1.151	-1.1975	0.503
61.852	0.505	1.153	-1.1995	0.505
61.966	0.507	1.155	-1.2014	0.507
62.074	0.509	1.158	-1.2037	0.509
62.18	0.51	1.159	-1.2048	0.51
62.291	0.513	1.161	-1.2068	0.513
62.403	0.515	1.163	-1.2087	0.515
62.511	0.517	1.165	-1.2111	0.517
62.619	0.518	1.166	-1.2121	0.518
62.727	0.521	1.168	-1.2142	0.521
62.84	0.523	1.17	-1.2161	0.523
62.947	0.525	1.172	-1.2181	0.525
63.058	0.526	1.173	-1.2194	0.526
63.164	0.528	1.175	-1.2214	0.528
63.278	0.531	1.177	-1.2234	0.531
63.381	0.533	1.179	-1.2254	0.533
63.492	0.534	1.18	-1.2264	0.534
63.6	0.536	1.183	-1.2288	0.536
63.714	0.538	1.185	-1.2308	0.538
63.824	0.54	1.187	-1.2328	0.54
63.933	0.541	1.188	-1.2338	0.541
64.038	0.543	1.19	-1.2361	0.543
64.149	0.546	1.192	-1.2381	0.546
64.258	0.548	1.194	-1.2401	0.548
64.371	0.549	1.195	-1.2411	0.549
64.477	0.551	1.197	-1.2434	0.551
64.586	0.553	1.199	-1.2454	0.553
64.695	0.555	1.201	-1.2474	0.555
64.801	0.556	1.202	-1.2484	0.556
64.913	0.558	1.204	-1.2504	0.558
65.02	0.56	1.206	-1.2524	0.56
65.129	0.562	1.209	-1.2547	0.562
65.243	0.563	1.21	-1.2558	0.563
65.349	0.565	1.212	-1.2578	0.565
65.463	0.567	1.214	-1.2597	0.567
65.566	0.569	1.216	-1.2621	0.569
65.677	0.57	1.217	-1.2631	0.57
65.786	0.572	1.219	-1.265	0.572
65.896	0.574	1.221	-1.267	0.574
66.007	0.576	1.223	-1.2691	0.576
66.117	0.577	1.224	-1.2703	0.577
66.222	0.579	1.226	-1.2724	0.579
66.333	0.581	1.228	-1.2745	0.581
66.442	0.583	1.23	-1.2765	0.583
66.555	0.583	1.231	-1.2774	0.583
66.658	0.585	1.234	-1.2797	0.585
66.77	0.587	1.236	-1.2817	0.587
66.876	0.589	1.238	-1.2837	0.589
66.988	0.59	1.239	-1.2846	0.59
67.096	0.592	1.241	-1.2871	0.592
67.21	0.594	1.243	-1.2891	0.594
67.313	0.596	1.245	-1.2911	0.596
67.424	0.596	1.246	-1.2921	0.596
67.533	0.598	1.248	-1.294	0.598
67.64	0.6	1.25	-1.2964	0.6
67.754	0.601	1.252	-1.2983	0.601
67.862	0.602	1.253	-1.2993	0.602
67.968	0.604	1.255	-1.3013	0.604
68.079	0.606	1.258	-1.3037	0.606
68.192	0.607	1.26	-1.3057	0.607
68.302	0.608	1.261	-1.3067	0.608
68.407	0.61	1.263	-1.3087	0.61
68.518	0.611	1.265	-1.3107	0.611
68.626	0.613	1.267	-1.313	0.613
68.738	0.613	1.268	-1.314	0.613
68.843	0.615	1.27	-1.3161	0.615
68.951	0.617	1.272	-1.318	0.617
69.065	0.619	1.274	-1.32	0.619
69.173	0.619	1.275	-1.3213	0.619
69.278	0.621	1.277	-1.3233	0.621
69.388	0.623	1.279	-1.3253	0.623
69.497	0.625	1.281	-1.3274	0.625
69.608	0.625	1.283	-1.3287	0.625
69.715	0.627	1.285	-1.3307	0.627
69.826	0.629	1.287	-1.3327	0.629
69.939	0.63	1.289	-1.3347	0.63
70.045	0.631	1.29	-1.3357	0.631
70.154	0.633	1.292	-1.3379	0.633
70.265	0.634	1.294	-1.34	0.634
70.375	0.636	1.296	-1.342	0.636
70.485	0.636	1.297	-1.343	0.636
70.59	0.638	1.299	-1.3453	0.638
70.698	0.639	1.301	-1.3473	0.639
70.812	0.64	1.303	-1.3493	0.64
70.922	0.641	1.304	-1.3503	0.641
71.026	0.642	1.306	-1.3523	0.642
71.138	0.644	1.309	-1.3546	0.644
71.249	0.645	1.311	-1.3566	0.645
71.357	0.646	1.312	-1.3576	0.646
71.462	0.647	1.314	-1.3596	0.647
71.572	0.649	1.316	-1.3616	0.649
71.683	0.65	1.318	-1.364	0.65
71.792	0.651	1.319	-1.3649	0.651
71.901	0.652	1.321	-1.367	0.652
72.014	0.654	1.323	-1.369	0.654
72.122	0.655	1.325	-1.3713	0.655
72.23	0.656	1.326	-1.3723	0.656
72.338	0.658	1.328	-1.3743	0.658
72.449	0.659	1.33	-1.3762	0.659
72.559	0.66	1.332	-1.3783	0.66
72.669	0.661	1.334	-1.3796	0.661
72.773	0.662	1.336	-1.3816	0.662
72.884	0.664	1.338	-1.3836	0.664
72.994	0.665	1.34	-1.3856	0.665
73.106	0.666	1.341	-1.3866	0.666
73.211	0.667	1.343	-1.389	0.667
73.323	0.669	1.345	-1.3909	0.669
73.431	0.67	1.347	-1.393	0.67
73.539	0.671	1.348	-1.394	0.671
73.647	0.672	1.35	-1.3962	0.672
73.761	0.674	1.352	-1.3983	0.674
73.869	0.675	1.354	-1.4002	0.675
73.974	0.676	1.355	-1.4012	0.676
74.083	0.677	1.357	-1.4032	0.677
74.197	0.679	1.36	-1.4056	0.679
74.307	0.68	1.362	-1.4076	0.68
74.415	0.681	1.363	-1.4086	0.681
74.52	0.682	1.365	-1.4106	0.682
74.631	0.683	1.367	-1.4126	0.683
74.744	0.685	1.369	-1.4149	0.685
74.853	0.686	1.37	-1.4158	0.686
74.958	0.687	1.372	-1.4179	0.687
75.068	0.688	1.374	-1.4199	0.688
75.18	0.69	1.376	-1.4222	0.69
75.29	0.69	1.377	-1.4232	0.69
75.395	0.692	1.379	-1.4253	0.692
75.507	0.693	1.381	-1.4273	0.693
75.615	0.695	1.383	-1.4293	0.695
75.723	0.696	1.385	-1.4305	0.696
75.83	0.697	1.387	-1.4325	0.697
75.944	0.699	1.389	-1.4345	0.699
76.048	0.7	1.391	-1.4365	0.7
76.162	0.701	1.392	-1.4376	0.701
76.268	0.702	1.394	-1.4399	0.702
76.382	0.704	1.396	-1.4419	0.704
76.485	0.705	1.398	-1.4439	0.705
76.599	0.706	1.399	-1.4449	0.706
76.704	0.707	1.401	-1.4473	0.707
76.815	0.709	1.403	-1.4492	0.709
76.928	0.71	1.405	-1.4512	0.71
77.034	0.711	1.406	-1.4522	0.711
77.142	0.712	1.408	-1.4542	0.712
77.253	0.713	1.41	-1.4565	0.713
77.359	0.715	1.412	-1.4585	0.715
77.473	0.716	1.413	-1.4595	0.716
77.578	0.718	1.415	-1.4615	0.718
77.689	0.719	1.418	-1.4639	0.719
77.796	0.721	1.42	-1.4659	0.721
77.905	0.722	1.421	-1.4669	0.722
78.016	0.724	1.423	-1.4689	0.724
78.126	0.726	1.425	-1.4709	0.726
78.237	0.728	1.427	-1.4732	0.728
78.345	0.728	1.428	-1.4741	0.728
78.453	0.73	1.43	-1.4762	0.73
78.56	0.732	1.432	-1.4782	0.732
78.674	0.734	1.434	-1.4802	0.734
78.782	0.734	1.435	-1.4815	0.734
78.887	0.736	1.437	-1.4835	0.736
78.998	0.738	1.439	-1.4855	0.738
79.111	0.739	1.441	-1.4875	0.739
79.219	0.74	1.442	-1.4885	0.74
79.324	0.742	1.445	-1.4909	0.742
79.438	0.743	1.447	-1.4928	0.743
79.548	0.745	1.449	-1.4948	0.745
79.658	0.746	1.45	-1.4959	0.746
79.763	0.748	1.452	-1.4982	0.748
79.873	0.749	1.454	-1.5002	0.749
79.982	0.751	1.456	-1.5021	0.751
80.089	0.752	1.457	-1.5032	0.752
80.201	0.753	1.46	-1.5055	0.753
80.31	0.755	1.462	-1.5075	0.755
80.421	0.756	1.463	-1.5094	0.756
80.529	0.757	1.464	-1.5105	0.757
80.637	0.758	1.466	-1.5124	0.758
80.744	0.759	1.468	-1.5144	0.759
80.855	0.76	1.471	-1.5167	0.76
80.966	0.761	1.472	-1.5178	0.761
81.072	0.762	1.474	-1.5198	0.762
81.187	0.762	1.476	-1.5218	0.762
81.297	0.763	1.478	-1.5242	0.763
81.402	0.764	1.479	-1.5252	0.764
81.511	0.765	1.481	-1.5271	0.765
81.622	0.765	1.483	-1.5291	0.765
81.732	0.766	1.485	-1.5314	0.766
81.842	0.767	1.486	-1.5324	0.767
81.947	0.767	1.488	-1.5345	0.767
82.058	0.768	1.49	-1.5365	0.768
82.167	0.769	1.492	-1.5385	0.769
82.28	0.769	1.494	-1.5398	0.769
82.386	0.77	1.496	-1.5418	0.77
82.495	0.771	1.498	-1.5439	0.771
82.606	0.771	1.5	-1.5459	0.771
82.714	0.772	1.501	-1.5469	0.772
82.819	0.772	1.503	-1.5492	0.772
82.929	0.773	1.505	-1.5511	0.773
83.038	0.774	1.507	-1.5531	0.774
83.147	0.775	1.508	-1.5541	0.775
83.256	0.775	1.51	-1.5561	0.775
83.367	0.776	1.512	-1.5585	0.776
83.48	0.777	1.514	-1.5605	0.777
83.588	0.778	1.515	-1.5615	0.778
83.693	0.779	1.517	-1.5634	0.779
83.804	0.78	1.52	-1.5657	0.78
83.916	0.781	1.522	-1.5677	0.781
84.026	0.781	1.523	-1.5687	0.781
84.132	0.782	1.525	-1.5707	0.782
84.241	0.783	1.527	-1.5731	0.783
84.353	0.784	1.529	-1.5751	0.784
84.463	0.784	1.53	-1.5761	0.784
84.568	0.785	1.532	-1.5781	0.785
84.68	0.785	1.534	-1.5801	0.785
84.788	0.786	1.536	-1.5824	0.786
84.894	0.786	1.537	-1.5833	0.786
85.005	0.786	1.539	-1.5854	0.786
85.119	0.787	1.541	-1.5874	0.787
85.225	0.787	1.543	-1.5894	0.787
85.333	0.787	1.544	-1.5904	0.787
85.442	0.788	1.547	-1.5928	0.788
85.549	0.788	1.549	-1.5948	0.788
85.665	0.789	1.551	-1.5967	0.789
85.77	0.789	1.552	-1.5977	0.789
85.879	0.79	1.554	-1.6001	0.79
85.988	0.792	1.556	-1.6021	0.792
86.101	0.793	1.558	-1.6041	0.793
86.21	0.793	1.559	-1.605	0.793
86.315	0.795	1.561	-1.6071	0.795
86.426	0.796	1.563	-1.6094	0.796
86.535	0.798	1.565	-1.6114	0.798
86.641	0.798	1.566	-1.6124	0.798
86.752	0.799	1.568	-1.6144	0.799
86.864	0.801	1.571	-1.6168	0.801
86.972	0.802	1.573	-1.6187	0.802
87.08	0.803	1.574	-1.6198	0.803
87.189	0.804	1.576	-1.6217	0.804
87.302	0.805	1.578	-1.6237	0.805
87.41	0.806	1.58	-1.626	0.806
87.518	0.806	1.581	-1.627	0.806
87.624	0.807	1.583	-1.629	0.807
87.738	0.808	1.585	-1.631	0.808
87.848	0.808	1.587	-1.6334	0.808
87.955	0.809	1.588	-1.6343	0.809
88.063	0.81	1.59	-1.6364	0.81
88.17	0.81	1.592	-1.6383	0.81
88.284	0.811	1.594	-1.6404	0.811
88.394	0.812	1.596	-1.6416	0.812
88.499	0.814	1.598	-1.6437	0.814
88.61	0.814	1.6	-1.6456	0.814
88.721	0.816	1.602	-1.6477	0.816
88.831	0.817	1.603	-1.6486	0.817
88.936	0.819	1.605	-1.651	0.819
89.049	0.819	1.607	-1.6531	0.819
89.157	0.821	1.609	-1.6551	0.821
89.265	0.823	1.61	-1.656	0.823
89.373	0.825	1.612	-1.6583	0.825
89.48	0.826	1.614	-1.6603	0.826
89.594	0.827	1.616	-1.6623	0.827
89.702	0.829	1.617	-1.6634	0.829
89.808	0.831	1.619	-1.6653	0.831
89.922	0.832	1.622	-1.6677	0.832
90.026	0.834	1.624	-1.6697	0.834
90.14	0.836	1.625	-1.6707	0.836
90.245	0.839	1.627	-1.6727	0.839
90.356	0.84	1.629	-1.675	0.84
90.469	0.842	1.631	-1.677	0.842
90.572	0.844	1.632	-1.678	0.844
90.683	0.846	1.634	-1.68	0.846
90.794	0.848	1.636	-1.682	0.848
90.905	0.85	1.638	-1.6843	0.85
91.015	0.852	1.639	-1.6853	0.852
91.12	0.855	1.641	-1.6873	0.855
91.23	0.856	1.643	-1.6893	0.856
91.34	0.858	1.646	-1.6916	0.858
91.448	0.861	1.647	-1.6926	0.861
91.556	0.863	1.649	-1.6946	0.863
91.67	0.864	1.651	-1.6966	0.864
91.778	0.867	1.653	-1.6987	0.867
91.886	0.87	1.654	-1.7	0.87
91.993	0.873	1.656	-1.7019	0.873
92.107	0.874	1.658	-1.7039	0.874
92.21	0.876	1.66	-1.7059	0.876
92.322	0.879	1.661	-1.7069	0.879
92.431	0.882	1.663	-1.7093	0.882
92.542	0.883	1.665	-1.7113	0.883
92.652	0.886	1.667	-1.7133	0.886
92.762	0.889	1.668	-1.7143	0.889
92.867	0.892	1.67	-1.7164	0.892
92.978	0.893	1.673	-1.7186	0.893
93.089	0.895	1.675	-1.7206	0.895
93.199	0.898	1.676	-1.7216	0.898
93.303	0.901	1.678	-1.7236	0.901
93.415	0.902	1.68	-1.7259	0.902
93.523	0.904	1.682	-1.728	0.904
93.634	0.907	1.683	-1.7289	0.907
93.739	0.91	1.685	-1.7309	0.91
93.853	0.911	1.687	-1.7329	0.911
93.961	0.914	1.689	-1.7352	0.914
94.069	0.916	1.69	-1.7362	0.916
94.178	0.919	1.692	-1.7382	0.919
94.29	0.921	1.694	-1.7402	0.921
94.399	0.924	1.696	-1.7422	0.924
94.507	0.927	1.698	-1.7436	0.927
94.612	0.93	1.7	-1.7456	0.93
94.726	0.931	1.701	-1.7475	0.931
94.836	0.934	1.704	-1.7496	0.934
94.946	0.937	1.705	-1.7506	0.937
95.049	0.94	1.707	-1.753	0.94
95.163	0.941	1.709	-1.7549	0.941
95.269	0.944	1.711	-1.7569	0.944
95.382	0.947	1.712	-1.7579	0.947
95.487	0.95	1.714	-1.7601	0.95
95.599	0.951	1.716	-1.7622	0.951
95.707	0.954	1.718	-1.7643	0.954
95.816	0.957	1.719	-1.7653	0.957
95.924	0.959	1.722	-1.7676	0.959
96.038	0.961	1.724	-1.7696	0.961
96.144	0.963	1.726	-1.7716	0.963
96.255	0.966	1.727	-1.7726	0.966
96.363	0.969	1.728	-1.7745	0.969
96.469	0.971	1.731	-1.7769	0.971
96.579	0.974	1.733	-1.7789	0.974
96.692	0.976	1.734	-1.7799	0.976
96.797	0.98	1.736	-1.7819	0.98
96.908	0.981	1.738	-1.7838	0.981
97.021	0.984	1.74	-1.7862	0.984
97.129	0.986	1.741	-1.7872	0.986
97.234	0.989	1.743	-1.7892	0.989
97.342	0.99	1.745	-1.7912	0.99
97.455	0.994	1.748	-1.7935	0.994
97.561	0.996	1.749	-1.7945	0.996
97.672	0.999	1.75	-1.7965	0.999
97.784	1	1.752	-1.7985	1
97.892	1.003	1.754	-1.8004	1.003
98	1.005	1.755	-1.8014	1.005
98.109	1.008	1.758	-1.8039	1.008
98.216	1.009	1.76	-1.8059	1.009
98.328	1.011	1.762	-1.8078	1.011
98.439	1.014	1.763	-1.8089	1.014
98.545	1.017	1.765	-1.8112	1.017
98.659	1.018	1.767	-1.8131	1.018
98.769	1.02	1.769	-1.8151	1.02
98.874	1.022	1.77	-1.8161	1.022
98.983	1.024	1.772	-1.8185	1.024
99.09	1.026	1.774	-1.8205	1.026
99.206	1.028	1.776	-1.8225	1.028
99.309	1.03	1.777	-1.8235	1.03
99.418	1.033	1.779	-1.8255	1.033
99.529	1.034	1.782	-1.8279	1.034
99.641	1.037	1.784	-1.8299	1.037
99.751	1.039	1.785	-1.8309	1.039
99.856	1.042	1.787	-1.8329	1.042
99.968	1.043	1.789	-1.8348	1.043
100.076	1.045	1.791	-1.8372	1.045
100.182	1.047	1.792	-1.8381	1.047
100.293	1.049	1.794	-1.8402	1.049
100.406	1.05	1.796	-1.8421	1.05
100.514	1.053	1.798	-1.8445	1.053
100.622	1.055	1.799	-1.8455	1.055
100.728	1.058	1.801	-1.8475	1.058
100.839	1.059	1.803	-1.8495	1.059
100.952	1.062	1.805	-1.8515	1.062
101.06	1.065	1.807	-1.8528	1.065
101.165	1.067	1.809	-1.8548	1.067
101.279	1.069	1.811	-1.8568	1.069
101.388	1.072	1.813	-1.8587	1.072
101.498	1.075	1.814	-1.8598	1.075
101.603	1.078	1.816	-1.8621	1.078
101.714	1.08	1.818	-1.8641	1.08
101.823	1.083	1.82	-1.8662	1.083
101.936	1.086	1.821	-1.8672	1.086
102.042	1.09	1.823	-1.8694	1.09
102.151	1.091	1.825	-1.8714	1.091
102.262	1.094	1.827	-1.8734	1.094
102.366	1.097	1.828	-1.8744	1.097
102.475	1.101	1.83	-1.8764	1.101
102.585	1.102	1.833	-1.8788	1.102
102.694	1.105	1.835	-1.8808	1.105
102.805	1.108	1.836	-1.8818	1.108
102.914	1.111	1.838	-1.8838	1.111
103.021	1.113	1.84	-1.8858	1.113
103.137	1.116	1.842	-1.8881	1.116
103.242	1.119	1.843	-1.8891	1.119
103.351	1.122	1.845	-1.8911	1.122
103.461	1.123	1.847	-1.8931	1.123
103.567	1.127	1.849	-1.8954	1.127
103.682	1.13	1.85	-1.8963	1.13
103.787	1.133	1.852	-1.8984	1.133
103.898	1.134	1.854	-1.9005	1.134
104.007	1.138	1.857	-1.9028	1.138
104.113	1.141	1.858	-1.9038	1.141
104.226	1.144	1.86	-1.9058	1.144
104.335	1.146	1.862	-1.9078	1.146
104.441	1.148	1.864	-1.9098	1.148
104.55	1.152	1.865	-1.9108	1.152
104.661	1.154	1.867	-1.9131	1.154
104.775	1.156	1.869	-1.9151	1.156
104.878	1.159	1.871	-1.917	1.159
104.989	1.162	1.872	-1.9181	1.162
105.098	1.165	1.874	-1.9205	1.165
105.21	1.166	1.876	-1.9224	1.166
105.32	1.169	1.878	-1.9243	1.169
105.427	1.173	1.879	-1.9255	1.173
105.533	1.176	1.881	-1.9274	1.176
105.644	1.177	1.884	-1.9297	1.177
105.757	1.181	1.886	-1.9317	1.181
105.867	1.184	1.887	-1.9327	1.184
105.972	1.188	1.889	-1.9347	1.188
106.083	1.189	1.891	-1.9371	1.189
106.189	1.192	1.893	-1.9391	1.192
106.298	1.195	1.894	-1.9401	1.195
106.406	1.198	1.896	-1.9421	1.198
106.519	1.2	1.898	-1.9441	1.2
106.63	1.203	1.9	-1.9463	1.203
106.738	1.206	1.901	-1.9474	1.206
106.843	1.209	1.903	-1.9493	1.209
106.953	1.21	1.905	-1.9513	1.21
107.064	1.213	1.907	-1.9534	1.213
107.175	1.216	1.909	-1.9547	1.216
107.28	1.219	1.911	-1.9567	1.219
107.394	1.221	1.913	-1.9587	1.221
107.498	1.224	1.915	-1.9607	1.224
107.612	1.227	1.916	-1.962	1.227
107.717	1.23	1.918	-1.964	1.23
107.828	1.231	1.92	-1.966	1.231
107.941	1.235	1.922	-1.968	1.235
108.049	1.238	1.923	-1.969	1.238
108.154	1.242	1.925	-1.9713	1.242
108.266	1.243	1.927	-1.9734	1.243
108.372	1.247	1.929	-1.9754	1.247
108.482	1.25	1.93	-1.9764	1.25
108.592	1.254	1.932	-1.9783	1.254
108.703	1.255	1.935	-1.9808	1.255
108.814	1.259	1.937	-1.9828	1.259
108.924	1.262	1.938	-1.9837	1.262
109.029	1.264	1.94	-1.9857	1.264
109.141	1.267	1.942	-1.988	1.267
109.249	1.27	1.944	-1.99	1.27
109.357	1.273	1.945	-1.991	1.273
109.464	1.274	1.947	-1.993	1.274
109.578	1.278	1.949	-1.9953	1.278
109.686	1.281	1.951	-1.9974	1.281
109.794	1.284	1.952	-1.9984	1.284
109.903	1.286	1.954	-2.0003	1.286
110.01	1.289	1.956	-2.0023	1.289
110.119	1.292	1.959	-2.0046	1.292
110.233	1.295	1.96	-2.0056	1.295
110.338	1.297	1.962	-2.0076	1.297
110.449	1.3	1.964	-2.0096	1.3
110.561	1.303	1.966	-2.0116	1.303
110.671	1.307	1.967	-2.0126	1.307
110.776	1.308	1.969	-2.015	1.308
110.887	1.311	1.971	-2.017	1.311
110.995	1.314	1.973	-2.0189	1.314
111.108	1.317	1.974	-2.0199	1.317
111.213	1.319	1.976	-2.0223	1.319
111.323	1.322	1.978	-2.0243	1.322
111.434	1.325	1.98	-2.0263	1.325
111.54	1.328	1.981	-2.0273	1.328
111.648	1.329	1.983	-2.0293	1.329
111.762	1.333	1.986	-2.0317	1.333
111.87	1.335	1.988	-2.0336	1.335
111.978	1.338	1.989	-2.0347	1.338
112.087	1.34	1.991	-2.0367	1.34
112.194	1.343	1.993	-2.039	1.343
112.308	1.346	1.995	-2.0409	1.346
112.416	1.35	1.996	-2.0419	1.35
112.521	1.351	1.998	-2.0439	1.351
112.635	1.354	2	-2.0463	1.354
112.745	1.358	2.003	-2.0487	1.358
112.855	1.361	2.005	-2.0507	1.361
112.96	1.363	2.007	-2.0527	1.363
113.071	1.366	2.009	-2.0546	1.366
113.179	1.369	2.01	-2.0556	1.369
113.286	1.372	2.012	-2.0579	1.372
113.462	1.374	2.014	-2.0599	1.374
113.568	1.377	2.016	-2.0619	1.377
113.681	1.38	2.017	-2.0629	1.38
113.786	1.384	2.019	-2.0649	1.384
113.898	1.386	2.021	-2.0673	1.386
114.006	1.389	2.023	-2.0693	1.389
114.117	1.393	2.024	-2.0703	1.393
114.222	1.396	2.026	-2.0723	1.396
114.336	1.398	2.029	-2.0745	1.398
114.444	1.401	2.031	-2.0765	1.401
114.553	1.405	2.032	-2.0776	1.405
114.658	1.408	2.034	-2.0797	1.408
114.769	1.41	2.035	-2.0815	1.41
114.882	1.414	2.038	-2.0839	1.414
114.99	1.417	2.039	-2.0849	1.417
115.095	1.42	2.041	-2.0869	1.42
115.209	1.422	2.043	-2.0889	1.422
115.314	1.425	2.045	-2.0912	1.425
115.428	1.429	2.046	-2.0922	1.429
115.533	1.432	2.048	-2.0942	1.432
115.643	1.433	2.05	-2.0962	1.433
115.755	1.437	2.052	-2.0982	1.437
115.865	1.441	2.053	-2.0992	1.441
115.97	1.444	2.056	-2.1016	1.444
116.083	1.445	2.058	-2.1036	1.445
116.191	1.449	2.06	-2.1056	1.449
116.297	1.452	2.061	-2.1066	1.452
116.407	1.456	2.063	-2.1089	1.456
116.521	1.457	2.065	-2.1109	1.457
116.627	1.461	2.067	-2.1129	1.461
116.738	1.465	2.068	-2.1138	1.465
116.844	1.468	2.07	-2.1162	1.468
116.958	1.47	2.072	-2.1182	1.47
117.068	1.473	2.074	-2.1202	1.473
117.173	1.476	2.075	-2.1212	1.476
117.282	1.48	2.077	-2.1232	1.48
117.392	1.482	2.08	-2.1256	1.482
117.505	1.486	2.081	-2.1275	1.486
117.613	1.489	2.082	-2.1285	1.489
117.718	1.492	2.085	-2.1306	1.492
117.829	1.494	2.087	-2.1328	1.494
117.938	1.498	2.089	-2.1348	1.498
118.051	1.501	2.09	-2.1359	1.501
118.157	1.505	2.092	-2.1379	1.505
118.266	1.506	2.094	-2.1398	1.506
118.375	1.51	2.096	-2.1421	1.51
118.481	1.513	2.097	-2.1433	1.513
118.591	1.517	2.099	-2.1452	1.517
118.705	1.518	2.101	-2.1472	1.518
118.813	1.522	2.103	-2.1492	1.522
118.921	1.525	2.104	-2.1502	1.525
119.027	1.528	2.106	-2.1525	1.528
119.138	1.529	2.108	-2.1545	1.529
119.251	1.532	2.11	-2.1565	1.532
119.359	1.535	2.111	-2.1575	1.535
119.464	1.537	2.114	-2.1605	1.537
119.575	1.538	2.116	-2.1625	1.538
119.687	1.541	2.118	-2.1644	1.541
119.797	1.543	2.121	-2.1668	1.543
119.902	1.546	2.122	-2.1678	1.546
120.013	1.547	2.124	-2.1698	1.547
120.187	1.549	2.126	-2.1718	1.549
120.295	1.551	2.128	-2.1741	1.551
120.402	1.554	2.129	-2.1751	1.554
120.511	1.555	2.131	-2.1771	1.555
120.618	1.558	2.133	-2.1791	1.558
120.732	1.56	2.135	-2.1815	1.56
120.84	1.562	2.136	-2.1824	1.562
120.947	1.564	2.138	-2.1844	1.564
121.057	1.566	2.14	-2.1865	1.566
121.17	1.569	2.142	-2.1885	1.569
121.28	1.572	2.143	-2.1895	1.572
121.385	1.573	2.146	-2.1918	1.573
121.494	1.577	2.148	-2.1938	1.577
121.606	1.579	2.15	-2.1958	1.579
121.716	1.582	2.151	-2.1968	1.582
121.821	1.583	2.153	-2.1988	1.583
121.933	1.586	2.155	-2.2012	1.586
122.041	1.589	2.157	-2.2032	1.589
122.149	1.592	2.158	-2.2042	1.592
122.257	1.594	2.16	-2.2062	1.594
122.371	1.596	2.162	-2.2085	1.596
122.477	1.599	2.164	-2.2105	1.599
122.588	1.602	2.165	-2.2115	1.602
122.693	1.605	2.167	-2.2135	1.605
122.807	1.607	2.17	-2.2158	1.607
122.917	1.61	2.172	-2.2177	1.61
123.025	1.613	2.173	-2.2188	1.613
123.13	1.615	2.175	-2.2208	1.615
123.241	1.617	2.177	-2.2227	1.617
123.354	1.619	2.179	-2.2251	1.619
123.458	1.622	2.18	-2.2261	1.622
123.569	1.623	2.182	-2.2281	1.623
123.678	1.626	2.184	-2.2301	1.626
123.788	1.628	2.186	-2.2321	1.628
123.894	1.63	2.187	-2.2334	1.63
124.005	1.631	2.189	-2.2353	1.631
124.117	1.634	2.191	-2.2374	1.634
124.225	1.637	2.193	-2.2394	1.637
124.333	1.639	2.195	-2.2407	1.639
124.44	1.641	2.197	-2.2428	1.641
124.55	1.643	2.199	-2.2448	1.643
124.661	1.646	2.201	-2.2468	1.646
124.77	1.649	2.202	-2.2478	1.649
124.879	1.65	2.204	-2.2501	1.65
124.986	1.652	2.206	-2.2521	1.652
125.095	1.655	2.208	-2.2541	1.655
125.209	1.658	2.209	-2.2551	1.658
125.314	1.659	2.211	-2.2574	1.659
125.425	1.661	2.213	-2.2594	1.661
125.532	1.664	2.215	-2.2614	1.664
125.642	1.666	2.216	-2.2624	1.666
125.751	1.667	2.218	-2.2645	1.667
125.862	1.67	2.221	-2.2668	1.67
125.974	1.673	2.223	-2.2688	1.673
126.084	1.675	2.224	-2.2698	1.675
126.189	1.678	2.226	-2.2717	1.678
126.301	1.681	2.228	-2.2737	1.681
126.409	1.682	2.23	-2.276	1.682
126.517	1.684	2.231	-2.277	1.684
126.625	1.687	2.233	-2.279	1.687
126.739	1.689	2.235	-2.281	1.689
126.845	1.691	2.237	-2.2834	1.691
126.956	1.694	2.238	-2.2844	1.694
127.062	1.696	2.24	-2.2864	1.696
127.176	1.698	2.242	-2.2884	1.698
127.279	1.699	2.244	-2.2904	1.699
127.393	1.701	2.246	-2.2917	1.701
127.498	1.703	2.248	-2.2937	1.703
127.609	1.705	2.25	-2.2957	1.705
127.717	1.706	2.252	-2.2977	1.706
127.831	1.708	2.253	-2.2987	1.708
127.936	1.709	2.255	-2.301	1.709
128.047	1.711	2.257	-2.3031	1.711
128.158	1.712	2.259	-2.305	1.712
128.268	1.714	2.26	-2.306	1.714
128.373	1.716	2.262	-2.3081	1.716
128.485	1.718	2.264	-2.3103	1.718
128.593	1.719	2.266	-2.3124	1.719
128.701	1.721	2.267	-2.3134	1.721
128.808	1.723	2.269	-2.3154	1.723
128.922	1.724	2.272	-2.3178	1.724
129.03	1.725	2.274	-2.3197	1.725
129.138	1.727	2.275	-2.3207	1.727
129.247	1.729	2.277	-2.3228	1.729
129.354	1.731	2.279	-2.325	1.731
129.463	1.731	2.281	-2.327	1.731
129.577	1.733	2.282	-2.328	1.733
129.682	1.734	2.284	-2.3299	1.734
129.792	1.736	2.286	-2.3319	1.736
129.906	1.737	2.288	-2.3343	1.737
130.009	1.738	2.289	-2.3353	1.738
130.12	1.74	2.291	-2.3373	1.74
130.231	1.742	2.293	-2.3393	1.742
130.339	1.742	2.296	-2.3417	1.742
130.452	1.744	2.297	-2.3427	1.744
130.555	1.745	2.299	-2.3447	1.745
130.667	1.747	2.301	-2.3466	1.747
130.776	1.747	2.303	-2.3486	1.747
130.886	1.749	2.304	-2.3496	1.749
130.994	1.75	2.306	-2.352	1.75
131.101	1.752	2.308	-2.3539	1.752
131.215	1.752	2.31	-2.356	1.752
131.323	1.754	2.311	-2.3569	1.754
131.429	1.755	2.313	-2.3593	1.755
131.538	1.756	2.315	-2.3614	1.756
131.647	1.757	2.317	-2.3634	1.757
131.761	1.758	2.318	-2.3644	1.758
131.866	1.759	2.32	-2.3664	1.759
131.977	1.76	2.323	-2.3686	1.76
132.09	1.761	2.325	-2.3706	1.761
132.193	1.762	2.326	-2.3716	1.762
132.304	1.763	2.328	-2.3736	1.763
132.415	1.764	2.33	-2.376	1.764
132.523	1.765	2.332	-2.378	1.765
132.635	1.766	2.333	-2.379	1.766
132.74	1.768	2.335	-2.381	1.768
132.852	1.769	2.337	-2.383	1.769
132.96	1.77	2.339	-2.3853	1.77
133.071	1.77	2.34	-2.3862	1.77
133.176	1.772	2.342	-2.3882	1.772
133.29	1.773	2.344	-2.3903	1.773
133.398	1.773	2.346	-2.3922	1.773
133.507	1.774	2.348	-2.3936	1.774
133.616	1.775	2.35	-2.3956	1.775
133.723	1.775	2.352	-2.3976	1.775
133.837	1.776	2.354	-2.3996	1.776
133.944	1.776	2.355	-2.4006	1.776
134.05	1.776	2.357	-2.4029	1.776
134.164	1.777	2.359	-2.4048	1.777
134.274	1.777	2.361	-2.4068	1.777
134.384	1.777	2.362	-2.4079	1.777
134.489	1.777	2.364	-2.4103	1.777
134.6	1.778	2.366	-2.4122	1.778
134.708	1.778	2.368	-2.4142	1.778
134.816	1.779	2.369	-2.4153	1.779
134.927	1.779	2.372	-2.4176	1.779
135.036	1.78	2.374	-2.4196	1.78
135.147	1.781	2.376	-2.4216	1.781
135.255	1.781	2.377	-2.4226	1.781
135.363	1.782	2.379	-2.4246	1.782
135.47	1.782	2.381	-2.4269	1.782
135.579	1.783	2.383	-2.4289	1.783
135.693	1.783	2.384	-2.4298	1.783
135.799	1.784	2.386	-2.4319	1.784
135.911	1.785	2.388	-2.4339	1.785
136.021	1.786	2.39	-2.4362	1.786
136.129	1.786	2.391	-2.4372	1.786
136.234	1.788	2.393	-2.4393	1.788
136.348	1.789	2.395	-2.4413	1.789
136.458	1.79	2.397	-2.4435	1.79
136.568	1.791	2.398	-2.4445	1.791
136.671	1.792	2.4	-2.4465	1.792
136.782	1.793	2.402	-2.4485	1.793
136.89	1.795	2.404	-2.4505	1.795
136.999	1.795	2.406	-2.4519	1.795
137.111	1.796	2.408	-2.4538	1.796
137.22	1.798	2.41	-2.4559	1.798
137.331	1.799	2.412	-2.4579	1.799
137.439	1.799	2.413	-2.4589	1.799
137.547	1.8	2.415	-2.4611	1.8
137.659	1.8	2.417	-2.4632	1.8
137.767	1.801	2.419	-2.4652	1.801
137.874	1.801	2.42	-2.4662	1.801
137.983	1.801	2.422	-2.4681	1.801
138.09	1.8	2.424	-2.4705	1.8
138.206	1.8	2.427	-2.4726	1.8
138.311	1.8	2.428	-2.4736	1.8
138.42	1.799	2.429	-2.4755	1.799
138.531	1.798	2.432	-2.4778	1.798
138.636	1.797	2.434	-2.4798	1.797
138.751	1.797	2.435	-2.4808	1.797
138.856	1.796	2.437	-2.4828	1.796
138.966	1.795	2.439	-2.4848	1.795
139.078	1.794	2.441	-2.4873	1.794
139.188	1.793	2.442	-2.4882	1.793
139.293	1.792	2.444	-2.4902	1.792
139.404	1.792	2.446	-2.4922	1.792
139.515	1.791	2.448	-2.4945	1.791
139.625	1.79	2.449	-2.4955	1.79
139.73	1.79	2.451	-2.4975	1.79
139.842	1.789	2.453	-2.4995	1.789
139.95	1.788	2.455	-2.5015	1.788
140.058	1.788	2.457	-2.5025	1.788
140.166	1.787	2.459	-2.5048	1.787
140.28	1.786	2.461	-2.5068	1.786
140.388	1.786	2.463	-2.5088	1.786
140.496	1.786	2.464	-2.5098	1.786
140.602	1.785	2.466	-2.5122	1.785
140.716	1.785	2.468	-2.5142	1.785
140.826	1.785	2.47	-2.5162	1.785
140.932	1.785	2.471	-2.5172	1.785
141.04	1.786	2.473	-2.5195	1.786
141.15	1.786	2.475	-2.5215	1.786
141.263	1.786	2.477	-2.5233	1.786
141.366	1.787	2.478	-2.5245	1.787
141.477	1.787	2.48	-2.5265	1.787
141.588	1.788	2.483	-2.5288	1.788
141.697	1.788	2.485	-2.5309	1.788
141.803	1.788	2.486	-2.5319	1.788
141.912	1.789	2.488	-2.5338	1.789
142.021	1.789	2.49	-2.5358	1.789
142.135	1.79	2.492	-2.5381	1.79
142.243	1.79	2.493	-2.5391	1.79
142.351	1.791	2.495	-2.5411	1.791
142.458	1.792	2.498	-2.5441	1.792
142.572	1.793	2.5	-2.5461	1.793
142.68	1.793	2.502	-2.5481	1.793
142.788	1.794	2.503	-2.549	1.794
142.895	1.794	2.505	-2.5514	1.794
143.01	1.795	2.507	-2.5534	1.795
143.181	1.796	2.509	-2.5555	1.796
143.291	1.796	2.51	-2.5564	1.796
143.396	1.797	2.512	-2.5584	1.797
143.508	1.798	2.515	-2.5608	1.798
143.616	1.799	2.517	-2.5627	1.799
143.724	1.799	2.518	-2.5637	1.799
143.832	1.801	2.52	-2.5657	1.801
143.941	1.802	2.522	-2.5681	1.802
144.052	1.802	2.524	-2.5701	1.802
144.163	1.804	2.525	-2.5711	1.804
144.269	1.805	2.527	-2.5731	1.805
144.383	1.806	2.529	-2.5751	1.806
144.486	1.807	2.531	-2.5774	1.807
144.6	1.808	2.532	-2.5784	1.808
144.705	1.809	2.534	-2.5804	1.809
144.816	1.81	2.536	-2.5824	1.81
144.929	1.811	2.539	-2.5848	1.811
145.033	1.812	2.54	-2.5858	1.812
145.141	1.813	2.542	-2.5878	1.813
145.255	1.813	2.544	-2.5898	1.813
145.363	1.814	2.546	-2.5917	1.814
145.469	1.814	2.547	-2.5928	1.814
145.58	1.815	2.549	-2.5952	1.815
145.692	1.815	2.551	-2.5971	1.815
145.8	1.815	2.553	-2.599	1.815
145.908	1.815	2.554	-2.6001	1.815
146.015	1.815	2.556	-2.6023	1.815
146.129	1.815	2.558	-2.6044	1.815
146.237	1.815	2.56	-2.6063	1.815
146.345	1.816	2.561	-2.6074	1.816
146.454	1.816	2.564	-2.6097	1.816
146.561	1.816	2.566	-2.6117	1.816
146.67	1.816	2.568	-2.6137	1.816
146.784	1.816	2.569	-2.6147	1.816
146.889	1.817	2.571	-2.6167	1.817
147	1.817	2.573	-2.619	1.817
147.107	1.817	2.575	-2.621	1.817
147.221	1.818	2.576	-2.6219	1.818
147.326	1.818	2.578	-2.6241	1.818
147.437	1.819	2.58	-2.626	1.819
147.546	1.819	2.582	-2.6284	1.819
147.659	1.82	2.583	-2.6294	1.82
147.762	1.821	2.585	-2.6314	1.821
147.874	1.822	2.587	-2.6334	1.822
147.985	1.822	2.589	-2.6355	1.822
148.092	1.823	2.591	-2.6367	1.823
148.2	1.824	2.593	-2.6387	1.824
148.314	1.825	2.595	-2.6407	1.825
148.422	1.826	2.597	-2.6427	1.826
148.53	1.827	2.598	-2.6437	1.827
148.636	1.828	2.6	-2.646	1.828
148.75	1.829	2.602	-2.648	1.829
148.854	1.829	2.604	-2.6501	1.829
148.968	1.83	2.605	-2.6511	1.83
149.073	1.831	2.607	-2.6534	1.831
149.184	1.832	2.609	-2.6553	1.832
149.297	1.832	2.611	-2.6573	1.832
149.4	1.833	2.612	-2.6583	1.833
149.511	1.834	2.614	-2.6603	1.834
149.622	1.836	2.617	-2.6626	1.836
149.73	1.836	2.619	-2.6646	1.836
149.843	1.838	2.62	-2.6656	1.838
149.949	1.839	2.622	-2.6676	1.839
150.058	1.841	2.624	-2.67	1.841
150.168	1.841	2.626	-2.672	1.841
150.276	1.843	2.627	-2.673	1.843
150.384	1.844	2.629	-2.675	1.844
150.498	1.846	2.631	-2.677	1.846
150.601	1.846	2.633	-2.6793	1.846
150.715	1.848	2.634	-2.6803	1.848
150.819	1.849	2.636	-2.6823	1.849
150.93	1.85	2.638	-2.6843	1.85
151.039	1.851	2.641	-2.6866	1.851
151.15	1.852	2.642	-2.6877	1.852
151.259	1.853	2.644	-2.6897	1.853
151.37	1.853	2.646	-2.6917	1.853
151.48	1.853	2.648	-2.6937	1.853
151.59	1.854	2.649	-2.6949	1.854
151.695	1.854	2.651	-2.697	1.854
151.806	1.853	2.653	-2.699	1.853
151.916	1.853	2.655	-2.701	1.853
152.022	1.853	2.656	-2.702	1.853
152.132	1.853	2.658	-2.7044	1.853
152.244	1.854	2.66	-2.7063	1.854
152.352	1.854	2.662	-2.7083	1.854
152.458	1.855	2.663	-2.7093	1.855
152.569	1.856	2.665	-2.7113	1.856
152.683	1.857	2.668	-2.7135	1.857
152.786	1.857	2.67	-2.7155	1.857
152.9	1.858	2.671	-2.7166	1.858
153.006	1.859	2.673	-2.7186	1.859
153.115	1.859	2.675	-2.7209	1.859
153.228	1.859	2.677	-2.7229	1.859
153.336	1.86	2.678	-2.7239	1.86
153.441	1.86	2.68	-2.7259	1.86
153.555	1.86	2.682	-2.7279	1.86
153.665	1.86	2.684	-2.7303	1.86
153.775	1.861	2.685	-2.7313	1.861
153.879	1.861	2.687	-2.7333	1.861
153.99	1.862	2.689	-2.7352	1.862
154.099	1.862	2.692	-2.7376	1.862
154.211	1.863	2.692	-2.7385	1.863
154.316	1.864	2.694	-2.7405	1.864
154.428	1.865	2.697	-2.7426	1.865
154.536	1.865	2.699	-2.7446	1.865
154.642	1.866	2.7	-2.746	1.866
154.753	1.868	2.702	-2.748	1.868
154.862	1.869	2.704	-2.75	1.869
154.973	1.869	2.706	-2.752	1.869
155.081	1.871	2.707	-2.753	1.871
155.188	1.872	2.709	-2.7553	1.872
155.299	1.873	2.711	-2.7573	1.873
155.412	1.873	2.713	-2.7592	1.873
155.52	1.874	2.714	-2.7603	1.874
155.625	1.875	2.716	-2.7622	1.875
155.736	1.876	2.719	-2.7646	1.876
155.848	1.876	2.72	-2.7665	1.876
155.958	1.877	2.722	-2.7676	1.877
156.063	1.877	2.723	-2.7695	1.877
156.174	1.877	2.726	-2.7718	1.877
156.283	1.877	2.728	-2.7738	1.877
156.389	1.877	2.729	-2.7749	1.877
156.5	1.876	2.731	-2.7768	1.876
156.612	1.876	2.733	-2.7788	1.876
156.72	1.876	2.735	-2.7812	1.876
156.826	1.876	2.736	-2.7822	1.876
156.935	1.875	2.738	-2.7842	1.875
157.045	1.875	2.74	-2.7862	1.875
157.158	1.875	2.743	-2.7885	1.875
157.266	1.876	2.744	-2.7895	1.876
157.372	1.876	2.746	-2.7915	1.876
157.483	1.877	2.748	-2.7935	1.877
157.596	1.877	2.75	-2.7958	1.877
157.704	1.878	2.751	-2.7969	1.878
157.809	1.878	2.753	-2.7989	1.878
157.92	1.879	2.755	-2.8009	1.879
158.033	1.88	2.757	-2.8029	1.88
158.136	1.88	2.758	-2.8043	1.88
158.248	1.881	2.76	-2.8062	1.881
158.359	1.882	2.762	-2.8082	1.882
158.465	1.882	2.764	-2.8102	1.882
158.574	1.883	2.765	-2.8112	1.883
158.682	1.883	2.768	-2.8136	1.883
158.797	1.884	2.769	-2.8155	1.884
158.905	1.884	2.771	-2.8175	1.884
159.012	1.884	2.772	-2.8185	1.884
159.12	1.885	2.774	-2.8205	1.885
159.234	1.885	2.777	-2.8228	1.885
159.342	1.885	2.779	-2.8248	1.885
159.45	1.886	2.78	-2.8259	1.886
159.556	1.886	2.782	-2.8279	1.886
159.67	1.887	2.784	-2.8301	1.887
159.78	1.887	2.786	-2.8321	1.887
159.888	1.887	2.787	-2.8332	1.887
159.993	1.887	2.789	-2.8351	1.887
160.104	1.888	2.791	-2.8371	1.888
160.211	1.888	2.793	-2.8395	1.888
160.321	1.888	2.794	-2.8405	1.888
160.432	1.889	2.796	-2.8425	1.889
160.543	1.89	2.798	-2.8445	1.89
160.651	1.89	2.8	-2.8465	1.89
160.757	1.891	2.802	-2.8478	1.891
160.868	1.892	2.804	-2.8497	1.892
160.978	1.893	2.806	-2.8518	1.893
161.089	1.894	2.808	-2.8539	1.894
161.197	1.895	2.809	-2.8548	1.895
161.304	1.896	2.811	-2.8571	1.896
161.418	1.897	2.813	-2.8592	1.897
161.526	1.898	2.816	-2.8618	1.898
161.634	1.899	2.818	-2.8638	1.899
161.74	1.9	2.82	-2.8658	1.9
161.854	1.901	2.822	-2.8682	1.901
161.959	1.901	2.823	-2.8692	1.901
162.07	1.902	2.825	-2.8712	1.902
162.257	1.903	2.827	-2.8731	1.903
162.369	1.904	2.829	-2.8751	1.904
162.479	1.905	2.83	-2.8764	1.905
162.584	1.906	2.832	-2.8784	1.906
162.696	1.907	2.834	-2.8804	1.907
162.804	1.908	2.836	-2.8824	1.908
162.912	1.908	2.837	-2.8834	1.908
163.021	1.909	2.84	-2.8858	1.909
163.128	1.911	2.842	-2.8878	1.911
163.24	1.912	2.844	-2.8897	1.912
163.349	1.912	2.845	-2.8907	1.912
163.458	1.914	2.847	-2.8927	1.914
163.565	1.913	2.849	-2.8951	1.913
163.674	1.913	2.851	-2.8971	1.913
163.788	1.912	2.852	-2.8981	1.912
163.893	1.912	2.854	-2.9001	1.912
164.004	1.912	2.856	-2.9024	1.912
164.117	1.912	2.858	-2.9044	1.912
164.22	1.912	2.859	-2.9054	1.912
164.329	1.911	2.861	-2.9074	1.911
164.443	1.911	2.864	-2.9098	1.911
164.551	1.911	2.866	-2.9117	1.911
164.657	1.91	2.867	-2.9127	1.91
164.768	1.91	2.869	-2.9147	1.91
164.88	1.909	2.871	-2.9167	1.909
164.988	1.909	2.873	-2.9191	1.909
165.098	1.909	2.874	-2.9201	1.909
165.203	1.908	2.876	-2.9221	1.908
165.317	1.908	2.878	-2.9241	1.908
165.425	1.908	2.88	-2.9261	1.908
165.533	1.908	2.881	-2.9274	1.908
165.642	1.907	2.883	-2.9294	1.907
165.749	1.907	2.885	-2.9314	1.907
165.858	1.907	2.887	-2.9334	1.907
165.972	1.906	2.888	-2.9344	1.906
166.077	1.906	2.891	-2.9367	1.906
166.188	1.906	2.893	-2.9387	1.906
166.295	1.905	2.895	-2.9407	1.905
166.409	1.905	2.896	-2.9417	1.905
166.514	1.905	2.898	-2.9441	1.905
166.625	1.904	2.9	-2.946	1.904
166.734	1.904	2.902	-2.9481	1.904
166.847	1.903	2.903	-2.9491	1.903
166.952	1.903	2.905	-2.9511	1.903
167.062	1.902	2.907	-2.9533	1.902
167.173	1.902	2.909	-2.9553	1.902
167.281	1.902	2.91	-2.9563	1.902
167.39	1.901	2.912	-2.9583	1.901
167.496	1.901	2.914	-2.9604	1.901
167.61	1.901	2.917	-2.9628	1.901
167.718	1.901	2.918	-2.9637	1.901
167.824	1.9	2.92	-2.9657	1.9
167.938	1.9	2.922	-2.9678	1.9
168.043	1.9	2.924	-2.97	1.9
168.154	1.899	2.925	-2.971	1.899
168.26	1.899	2.927	-2.973	1.899
168.372	1.899	2.929	-2.975	1.899
168.486	1.898	2.931	-2.9774	1.898
168.589	1.898	2.932	-2.9784	1.898
168.7	1.898	2.934	-2.9803	1.898
168.811	1.897	2.936	-2.9824	1.897
168.919	1.897	2.938	-2.9844	1.897
169.032	1.897	2.939	-2.9853	1.897
169.137	1.896	2.942	-2.9877	1.896
169.249	1.895	2.944	-2.9897	1.895
169.358	1.895	2.946	-2.9916	1.895
169.466	1.895	2.947	-2.9926	1.895
169.574	1.894	2.949	-2.995	1.894
169.681	1.894	2.951	-2.997	1.894
169.79	1.893	2.953	-2.9989	1.893
169.904	1.893	2.954	-2.9999	1.893
170.01	1.893	2.956	-3.002	1.893
170.124	1.892	2.958	-3.0043	1.892
170.227	1.891	2.96	-3.0063	1.891
170.338	1.891	2.961	-3.0074	1.891
170.445	1.891	2.963	-3.0094	1.891
170.556	1.89	2.966	-3.0116	1.89
170.669	1.89	2.967	-3.0135	1.89
170.777	1.889	2.969	-3.0147	1.889
170.882	1.889	2.971	-3.0166	1.889
170.993	1.888	2.973	-3.0186	1.888
171.106	1.888	2.975	-3.021	1.888
171.216	1.888	2.976	-3.022	1.888
171.319	1.888	2.978	-3.024	1.888
171.43	1.887	2.98	-3.0261	1.887
171.542	1.887	2.982	-3.028	1.887
171.652	1.887	2.983	-3.0293	1.887
171.757	1.887	2.985	-3.0313	1.887
171.869	1.886	2.987	-3.0333	1.886
171.977	1.886	2.989	-3.0353	1.886
172.083	1.886	2.991	-3.0366	1.886
172.192	1.885	2.993	-3.0386	1.885
172.302	1.885	2.995	-3.0406	1.885
172.414	1.885	2.997	-3.0426	1.885
172.522	1.885	2.998	-3.0436	1.885
172.631	1.884	3	-3.0459	1.884
172.738	1.884	3.002	-3.0479	1.884
172.854	1.884	3.004	-3.0499	1.884
172.959	1.884	3.005	-3.0509	1.884
173.068	1.883	3.007	-3.0529	1.883
173.177	1.883	3.009	-3.0552	1.883
173.29	1.881	3.011	-3.0572	1.881
173.394	1.881	3.012	-3.0583	1.881
173.505	1.88	3.014	-3.0603	1.88
173.616	1.88	3.016	-3.0622	1.88
173.724	1.88	3.019	-3.0646	1.88
173.83	1.879	3.02	-3.0656	1.879
173.941	1.878	3.022	-3.0676	1.878
174.053	1.878	3.024	-3.0696	1.878
174.161	1.878	3.026	-3.072	1.878
174.269	1.877	3.027	-3.073	1.877
174.376	1.877	3.029	-3.0749	1.877
174.486	1.877	3.031	-3.0769	1.877
174.597	1.877	3.033	-3.079	1.877
174.708	1.877	3.034	-3.0803	1.877
174.814	1.877	3.036	-3.0822	1.877
174.928	1.877	3.038	-3.0843	1.877
175.031	1.876	3.04	-3.0863	1.876
175.141	1.876	3.042	-3.0876	1.876
175.25	1.875	3.043	-3.0895	1.875
175.361	1.875	3.045	-3.0915	1.875
175.474	1.875	3.048	-3.0936	1.875
175.577	1.875	3.048	-3.0945	1.875
175.688	1.874	3.051	-3.0969	1.874
175.799	1.874	3.053	-3.0989	1.874
175.91	1.874	3.055	-3.1009	1.874
176.02	1.873	3.056	-3.1019	1.873
176.125	1.873	3.058	-3.1042	1.873
176.236	1.872	3.06	-3.1062	1.872
176.347	1.872	3.062	-3.1081	1.872
176.454	1.871	3.063	-3.1092	1.871
176.562	1.87	3.065	-3.1112	1.87
176.669	1.869	3.068	-3.1136	1.869
176.783	1.869	3.07	-3.1156	1.869
176.891	1.868	3.071	-3.1166	1.868
176.997	1.868	3.073	-3.1186	1.868
177.111	1.867	3.075	-3.1206	1.867
177.22	1.866	3.077	-3.1228	1.866
177.328	1.865	3.078	-3.1239	1.865
177.436	1.865	3.08	-3.1258	1.865
177.545	1.865	3.082	-3.1278	1.865
177.658	1.865	3.084	-3.1302	1.865
177.767	1.864	3.085	-3.1312	1.864
177.872	1.863	3.087	-3.1332	1.863
177.983	1.863	3.089	-3.1352	1.863
178.094	1.862	3.091	-3.1372	1.862
178.203	1.862	3.092	-3.1382	1.862
178.308	1.862	3.095	-3.1405	1.862
178.416	1.861	3.097	-3.1425	1.861
178.528	1.861	3.099	-3.1445	1.861
178.639	1.861	3.1	-3.1455	1.861
178.744	1.86	3.102	-3.1478	1.86
178.858	1.86	3.104	-3.1498	1.86
178.966	1.86	3.106	-3.1519	1.86
179.074	1.86	3.107	-3.1528	1.86
179.183	1.859	3.109	-3.1552	1.859
179.295	1.859	3.111	-3.1572	1.859
179.405	1.859	3.113	-3.1592	1.859
179.513	1.859	3.114	-3.1602	1.859
179.618	1.858	3.116	-3.1622	1.858
179.729	1.857	3.118	-3.1645	1.857
179.842	1.857	3.12	-3.1665	1.857
179.945	1.857	3.121	-3.1675	1.857
180.056	1.857	3.123	-3.1695	1.857
180.167	1.856	3.125	-3.1715	1.856
180.278	1.855	3.128	-3.1738	1.855
180.388	1.855	3.129	-3.1749	1.855
180.491	1.854	3.131	-3.1768	1.854
180.6	1.854	3.133	-3.1788	1.854
180.714	1.854	3.135	-3.1812	1.854
180.822	1.854	3.136	-3.1822	1.854
180.93	1.854	3.138	-3.1842	1.854
181.037	1.853	3.14	-3.1862	1.853
181.151	1.853	3.142	-3.1881	1.853
181.26	1.853	3.143	-3.1895	1.853
181.366	1.853	3.145	-3.1915	1.853
181.479	1.853	3.147	-3.1934	1.853
181.583	1.853	3.149	-3.1955	1.853
181.697	1.853	3.151	-3.1968	1.853
181.802	1.852	3.153	-3.1987	1.852
181.913	1.852	3.155	-3.2007	1.852
182.026	1.851	3.157	-3.2027	1.851
182.129	1.851	3.158	-3.2037	1.851
182.238	1.85	3.16	-3.2057	1.85
182.352	1.85	3.162	-3.2081	1.85
182.46	1.849	3.164	-3.2101	1.849
182.571	1.848	3.165	-3.2111	1.848
182.676	1.848	3.167	-3.2131	1.848
182.788	1.848	3.169	-3.2155	1.848
182.896	1.848	3.171	-3.2175	1.848
183.007	1.846	3.172	-3.2185	1.846
183.112	1.846	3.174	-3.2204	1.846
183.226	1.846	3.177	-3.2228	1.846
183.333	1.845	3.179	-3.2248	1.845
183.444	1.844	3.18	-3.2257	1.844
183.551	1.844	3.182	-3.2278	1.844
183.658	1.843	3.184	-3.2298	1.843
183.767	1.843	3.186	-3.2321	1.843
183.881	1.843	3.187	-3.2332	1.843
183.986	1.842	3.189	-3.2352	1.842
184.097	1.841	3.191	-3.2371	1.841
184.21	1.841	3.193	-3.2394	1.841
184.318	1.841	3.194	-3.2404	1.841
184.423	1.84	3.196	-3.2424	1.84
184.534	1.839	3.198	-3.2444	1.839
184.644	1.839	3.2	-3.2464	1.839
184.75	1.838	3.202	-3.2478	1.838
184.861	1.838	3.204	-3.2498	1.838
184.973	1.837	3.206	-3.2517	1.837
185.081	1.836	3.208	-3.2537	1.836
185.189	1.836	3.209	-3.2547	1.836
185.298	1.836	3.211	-3.2571	1.836
185.405	1.835	3.213	-3.2589	1.835
185.514	1.835	3.215	-3.261	1.835
185.628	1.834	3.216	-3.2621	1.834
185.734	1.834	3.218	-3.264	1.834
185.848	1.833	3.22	-3.2664	1.833
185.952	1.833	3.222	-3.2684	1.833
186.063	1.833	3.223	-3.2694	1.833
186.172	1.832	3.225	-3.2713	1.832
186.283	1.832	3.227	-3.2734	1.832
186.393	1.832	3.23	-3.2757	1.832
186.503	1.831	3.231	-3.2766	1.831
186.607	1.831	3.233	-3.2787	1.831
186.718	1.831	3.235	-3.2807	1.831
186.83	1.831	3.237	-3.2831	1.831
186.94	1.831	3.238	-3.2841	1.831
187.045	1.83	3.24	-3.286	1.83
187.157	1.829	3.242	-3.2881	1.829
187.265	1.829	3.244	-3.2904	1.829
187.374	1.829	3.245	-3.2914	1.829
187.482	1.829	3.247	-3.2934	1.829
187.59	1.829	3.249	-3.2954	1.829
187.699	1.829	3.251	-3.2974	1.829
187.813	1.828	3.253	-3.2987	1.828
187.919	1.828	3.255	-3.3007	1.828
188.033	1.827	3.257	-3.3027	1.827
188.136	1.827	3.259	-3.3047	1.827
188.247	1.826	3.26	-3.3057	1.826
188.354	1.826	3.262	-3.3081	1.826
188.468	1.825	3.264	-3.31	1.825
188.578	1.824	3.266	-3.3121	1.824
188.688	1.824	3.267	-3.313	1.824
188.793	1.823	3.269	-3.3153	1.823
188.904	1.822	3.271	-3.3173	1.822
189.012	1.822	3.273	-3.3193	1.822
189.118	1.821	3.274	-3.3203	1.821
189.229	1.82	3.276	-3.3223	1.82
189.337	1.82	3.279	-3.3246	1.82
189.451	1.82	3.281	-3.3267	1.82
189.559	1.819	3.282	-3.3277	1.819
189.664	1.819	3.284	-3.3297	1.819
189.774	1.819	3.286	-3.3317	1.819
189.883	1.819	3.288	-3.334	1.819
189.994	1.819	3.289	-3.335	1.819
190.103	1.818	3.291	-3.337	1.818
190.21	1.818	3.293	-3.339	1.818
190.326	1.817	3.295	-3.3414	1.817
190.431	1.816	3.296	-3.3424	1.816
190.54	1.815	3.298	-3.3444	1.815
190.651	1.815	3.3	-3.3464	1.815
190.761	1.815	3.302	-3.3483	1.815
190.871	1.815	3.303	-3.3494	1.815
190.976	1.815	3.306	-3.3516	1.815
191.087	1.815	3.308	-3.3536	1.815
191.196	1.815	3.31	-3.3556	1.815
191.302	1.814	3.311	-3.3566	1.814
191.412	1.813	3.313	-3.3591	1.813
191.524	1.813	3.315	-3.361	1.813
191.633	1.813	3.317	-3.363	1.813
191.742	1.812	3.318	-3.364	1.812
191.85	1.812	3.32	-3.3663	1.812
191.964	1.811	3.322	-3.3682	1.811
192.067	1.811	3.324	-3.3703	1.811
192.178	1.81	3.325	-3.3713	1.81
192.287	1.81	3.327	-3.3733	1.81
192.4	1.809	3.33	-3.3756	1.809
192.51	1.809	3.332	-3.3776	1.809
192.613	1.808	3.333	-3.3786	1.808
192.722	1.808	3.335	-3.3806	1.808
192.833	1.808	3.337	-3.383	1.808
192.946	1.807	3.339	-3.385	1.807
193.049	1.806	3.34	-3.386	1.806
193.16	1.805	3.342	-3.388	1.805
193.271	1.805	3.344	-3.39	1.805
193.382	1.804	3.346	-3.3923	1.804
193.487	1.804	3.347	-3.3933	1.804
193.595	1.802	3.349	-3.3952	1.802
193.708	1.802	3.351	-3.3973	1.802
193.819	1.802	3.354	-3.3999	1.802
193.927	1.801	3.356	-3.4019	1.801
194.032	1.801	3.358	-3.4039	1.801
194.142	1.8	3.359	-3.4053	1.8
194.253	1.8	3.361	-3.4073	1.8
194.364	1.8	3.363	-3.4093	1.8
194.536	1.799	3.365	-3.4112	1.799
194.641	1.799	3.366	-3.4123	1.799
194.75	1.799	3.369	-3.4146	1.799
194.861	1.799	3.371	-3.4166	1.799
194.974	1.799	3.373	-3.4186	1.799
195.077	1.798	3.374	-3.4196	1.798
195.188	1.798	3.376	-3.4218	1.798
195.299	1.798	3.378	-3.4239	1.798
195.41	1.798	3.38	-3.4259	1.798
195.515	1.797	3.381	-3.4269	1.797
195.623	1.797	3.383	-3.4289	1.797
195.736	1.797	3.385	-3.4313	1.797
195.847	1.797	3.387	-3.4332	1.797
195.955	1.796	3.388	-3.4342	1.796
196.06	1.796	3.39	-3.4362	1.796
196.17	1.796	3.392	-3.4385	1.796
196.281	1.796	3.395	-3.4406	1.796
196.392	1.795	3.396	-3.4416	1.795
196.497	1.795	3.397	-3.4435	1.795
196.611	1.795	3.399	-3.4455	1.795
196.715	1.795	3.402	-3.448	1.795
196.829	1.795	3.403	-3.4488	1.795
196.934	1.794	3.405	-3.451	1.794
197.045	1.794	3.407	-3.453	1.794
197.158	1.794	3.409	-3.4552	1.794
197.261	1.793	3.41	-3.4562	1.793
197.372	1.793	3.412	-3.4582	1.793
197.482	1.793	3.414	-3.4602	1.793
197.594	1.793	3.416	-3.4622	1.793
197.703	1.793	3.417	-3.4635	1.793
197.809	1.793	3.42	-3.4656	1.793
197.921	1.792	3.422	-3.4676	1.792
198.029	1.792	3.423	-3.4695	1.792
198.137	1.792	3.425	-3.4706	1.792
198.245	1.792	3.427	-3.4729	1.792
198.359	1.792	3.429	-3.4749	1.792
198.462	1.791	3.431	-3.4768	1.791
198.576	1.791	3.432	-3.4778	1.791
198.682	1.79	3.434	-3.4802	1.79
198.795	1.789	3.436	-3.4821	1.789
198.905	1.789	3.438	-3.4842	1.789
199.013	1.789	3.439	-3.4852	1.789
199.118	1.789	3.441	-3.4872	1.789
199.229	1.789	3.443	-3.4895	1.789
199.342	1.788	3.445	-3.4915	1.788
199.445	1.788	3.446	-3.4925	1.788
199.556	1.787	3.448	-3.4945	1.787
199.667	1.787	3.45	-3.4965	1.787
199.776	1.787	3.453	-3.4989	1.787
199.882	1.786	3.454	-3.4998	1.786
199.993	1.786	3.456	-3.5018	1.786
200.105	1.786	3.458	-3.5038	1.786
200.213	1.786	3.46	-3.5062	1.786
200.321	1.786	3.461	-3.5072	1.786
200.429	1.786	3.463	-3.5092	1.786
200.542	1.785	3.465	-3.5112	1.785
200.65	1.785	3.467	-3.5132	1.785
200.76	1.785	3.468	-3.5145	1.785
200.865	1.784	3.47	-3.5164	1.784
200.979	1.783	3.472	-3.5185	1.783
201.089	1.783	3.474	-3.5205	1.783
201.197	1.782	3.475	-3.5215	1.782
201.302	1.782	3.478	-3.5238	1.782
201.413	1.782	3.48	-3.5258	1.782
201.525	1.781	3.482	-3.5278	1.781
201.632	1.781	3.483	-3.5288	1.781
201.738	1.781	3.485	-3.5308	1.781
201.852	1.78	3.487	-3.5331	1.78
201.962	1.779	3.489	-3.5351	1.779
202.072	1.779	3.49	-3.536	1.779
202.177	1.779	3.492	-3.5381	1.779
202.288	1.778	3.494	-3.5404	1.778
202.396	1.778	3.496	-3.5424	1.778
202.509	1.777	3.497	-3.5434	1.777
202.615	1.777	3.499	-3.5454	1.777
202.724	1.776	3.502	-3.5478	1.776
202.833	1.775	3.504	-3.5498	1.775
202.939	1.775	3.505	-3.5508	1.775
203.05	1.775	3.507	-3.5528	1.775
203.164	1.775	3.509	-3.5548	1.775
203.267	1.774	3.511	-3.5571	1.774
203.381	1.774	3.512	-3.558	1.774
203.488	1.773	3.514	-3.5601	1.773
203.601	1.773	3.516	-3.5621	1.773
203.711	1.772	3.518	-3.5645	1.772
203.814	1.772	3.519	-3.5655	1.772
203.923	1.77	3.521	-3.5675	1.77
204.037	1.77	3.523	-3.5695	1.77
204.147	1.769	3.525	-3.5715	1.769
204.257	1.769	3.526	-3.5725	1.769
204.362	1.768	3.529	-3.5747	1.768
204.473	1.767	3.531	-3.5768	1.767
204.581	1.766	3.533	-3.5788	1.766
204.694	1.766	3.534	-3.5798	1.766
204.797	1.765	3.536	-3.5821	1.765
204.909	1.765	3.538	-3.5841	1.765
205.02	1.764	3.54	-3.586	1.764
205.128	1.763	3.541	-3.5871	1.763
205.233	1.763	3.543	-3.5891	1.763
205.343	1.762	3.545	-3.5914	1.762
205.452	1.761	3.547	-3.5933	1.761
205.561	1.761	3.548	-3.5944	1.761
205.67	1.76	3.55	-3.5964	1.76
205.781	1.76	3.553	-3.5987	1.76
205.893	1.759	3.555	-3.6007	1.759
206.001	1.759	3.556	-3.6018	1.759
206.107	1.758	3.558	-3.6038	1.758
206.218	1.757	3.56	-3.6058	1.757
206.331	1.757	3.562	-3.608	1.757
206.441	1.756	3.563	-3.609	1.756
206.546	1.755	3.565	-3.611	1.755
206.655	1.755	3.567	-3.6129	1.755
206.767	1.754	3.569	-3.6155	1.754
206.877	1.752	3.57	-3.6164	1.752
206.982	1.752	3.572	-3.6184	1.752
207.094	1.752	3.574	-3.6204	1.752
207.202	1.75	3.576	-3.6224	1.75
207.308	1.749	3.577	-3.6234	1.749
207.419	1.749	3.58	-3.6258	1.749
207.533	1.748	3.582	-3.6277	1.748
207.639	1.747	3.584	-3.6297	1.747
207.747	1.747	3.585	-3.6307	1.747
207.854	1.747	3.587	-3.633	1.747
207.969	1.746	3.589	-3.635	1.746
208.079	1.745	3.591	-3.637	1.745
208.184	1.744	3.592	-3.638	1.744
208.293	1.744	3.594	-3.64	1.744
208.404	1.743	3.596	-3.6424	1.743
208.514	1.742	3.598	-3.6444	1.742
208.624	1.742	3.599	-3.6454	1.742
208.729	1.742	3.601	-3.6474	1.742
208.837	1.741	3.603	-3.6494	1.741
208.949	1.74	3.606	-3.6516	1.74
209.055	1.74	3.607	-3.6526	1.74
209.166	1.738	3.609	-3.6547	1.738
209.278	1.738	3.611	-3.6566	1.738
209.386	1.737	3.613	-3.6591	1.737
209.494	1.736	3.614	-3.66	1.736
209.602	1.735	3.616	-3.662	1.735
209.716	1.734	3.618	-3.664	1.734
209.824	1.733	3.62	-3.6661	1.733
209.931	1.733	3.621	-3.6672	1.733
210.04	1.732	3.623	-3.6693	1.732
210.147	1.731	3.625	-3.6714	1.731
210.256	1.731	3.627	-3.6733	1.731
210.37	1.731	3.628	-3.6743	1.731
210.475	1.731	3.631	-3.6767	1.731
210.586	1.73	3.633	-3.6787	1.73
210.698	1.729	3.635	-3.6807	1.729
210.808	1.727	3.636	-3.6817	1.727
210.912	1.727	3.638	-3.6839	1.727
211.023	1.727	3.64	-3.686	1.727
211.135	1.725	3.642	-3.688	1.725
211.245	1.725	3.643	-3.6889	1.725
211.35	1.724	3.645	-3.6909	1.724
211.462	1.724	3.647	-3.6933	1.724
211.57	1.723	3.649	-3.6953	1.723
211.679	1.722	3.65	-3.6963	1.722
211.787	1.721	3.652	-3.6983	1.721
211.9	1.721	3.655	-3.7007	1.721
212.007	1.72	3.657	-3.7027	1.72
212.115	1.719	3.658	-3.7037	1.719
212.224	1.718	3.66	-3.7056	1.718
212.331	1.718	3.662	-3.7079	1.718
212.44	1.716	3.664	-3.7099	1.716
212.554	1.716	3.665	-3.7109	1.716
212.659	1.714	3.667	-3.713	1.714
212.77	1.714	3.669	-3.715	1.714
212.883	1.714	3.671	-3.7173	1.714
212.987	1.713	3.672	-3.7183	1.713
213.095	1.712	3.674	-3.7203	1.712
213.209	1.712	3.676	-3.7222	1.712
213.317	1.711	3.678	-3.7244	1.711
213.423	1.709	3.68	-3.7256	1.709
213.534	1.709	3.682	-3.7276	1.709
213.646	1.709	3.684	-3.7296	1.709
213.754	1.708	3.686	-3.7316	1.708
213.862	1.708	3.687	-3.7326	1.708
213.971	1.707	3.689	-3.7349	1.707
214.078	1.706	3.691	-3.7369	1.706
214.192	1.705	3.693	-3.739	1.705
214.3	1.705	3.694	-3.74	1.705
214.406	1.704	3.696	-3.7423	1.704
214.52	1.703	3.698	-3.7442	1.703
214.63	1.702	3.7	-3.7462	1.702
214.736	1.702	3.701	-3.7472	1.702
214.845	1.701	3.703	-3.7492	1.701
214.955	1.701	3.706	-3.7516	1.701
215.061	1.699	3.708	-3.7536	1.699
215.171	1.698	3.708	-3.7545	1.698
215.279	1.698	3.711	-3.7566	1.698
215.393	1.696	3.713	-3.7586	1.696
[truncated: 814 more rows]
