# Supplementary material for: Research on the Mechanical Properties of EPS Lightweight Soil Mixed with Fly Ash
Source: Polymers (Basel). 2024 Dec 18;16(24):3517. doi: 10.3390/polym16243517 (PMC11678610; doi:10.3390/polym16243517)
Supplement: Supplementary file 1 [file polymers-16-03517-s001.zip › polymers-3283519-supplementary-final/raw data/EPS1%, curing agent content 20%,replace proportion 60%.xls]

## Sheet: Sheet1
试件批号	1
钢号	1
试验日期	2023/12/9
试验人	XDD
试件形状
尺寸(mm)	39.1
So(mm^2)	1200.73
标距倍率
Lo(mm)	80
引伸计标距	50
Lu(mm)
A(%)	/
断面尺寸
Su(mm^2)
Z(%)	/
Fm(kN)	1.31
Rm(MPa)
FeH(kN)	1.72
ReH(MPa)
FeL(kN)	1.31
ReL(MPa)
Fp(kN)	0.96
Rp(MPa)
Ft(kN)	0.05
Rt(MPa)
E(GPa)	0.03
屈强比	0.5
强屈比	2
At(%)	/
Agt(%)	3
时间(秒)	力(kN)	变形(mm)	位移(mm)	扩展
0	0	0	-0.0437	0
0.119	0	0	-0.0488	0
0.229	0	0	-0.0515	0
0.341	0	0	-0.0578	0
0.451	0	0	-0.0629	0
0.556	0	0	-0.0681	0
0.668	0	0	-0.0708	0
0.776	0	0	-0.0757	0
0.882	0	0	-0.0816	0
0.994	0	0	-0.0864	0
1.106	0.003	0.002	-0.0889	0.003
1.214	0.004	0.007	-0.0936	0.004
1.322	0.006138	0.013	-0.0991	0.006138
1.428	0.006138	0.017	-0.1037	0.006138
1.539	0.006138	0.02	-0.106	0.006138
1.652	0.006138	0.024	-0.1105	0.006138
1.76	0.006138	0.029	-0.1149	0.006138
1.865	0.006138	0.034	-0.1201	0.006138
1.977	0.006138	0.036	-0.1225	0.006138
2.088	0.006138	0.04	-0.1268	0.006138
2.193	0.006138	0.045	-0.1311	0.006138
2.304	0.006138	0.049	-0.1353	0.006138
2.415	0.006138	0.052	-0.138	0.006138
2.523	0.006138	0.056	-0.1422	0.006138
2.629	0.006138	0.06	-0.1463	0.006138
2.74	0.006138	0.064	-0.1504	0.006138
2.852	0.006138	0.066	-0.1529	0.006138
2.96	0.006138	0.07	-0.1569	0.006138
3.069	0.006138	0.074	-0.1607	0.006138
3.177	0.006138	0.078	-0.1646	0.006138
3.291	0.006138	0.08	-0.1665	0.006138
3.394	0.006138	0.085	-0.171	0.006138
3.505	0.006138	0.088	-0.1747	0.006138
3.614	0.006138	0.092	-0.1785	0.006138
3.721	0.007	0.094	-0.1801	0.007
3.837	0.009	0.098	-0.1846	0.009
3.942	0.012	0.102	-0.1881	0.012
4.049	0.012276	0.105	-0.1917	0.012276
4.16	0.012276	0.107	-0.1935	0.012276
4.273	0.012276	0.11	-0.1969	0.012276
4.383	0.012276	0.114	-0.2009	0.012276
4.488	0.012276	0.118	-0.2045	0.012276
4.599	0.012276	0.12	-0.2062	0.012276
4.707	0.012276	0.123	-0.2095	0.012276
4.813	0.012276	0.126	-0.2127	0.012276
4.924	0.012276	0.13	-0.2166	0.012276
5.036	0.012276	0.132	-0.2183	0.012276
5.144	0.012276	0.135	-0.2215	0.012276
5.254	0.012276	0.138	-0.2248	0.012276
5.359	0.012276	0.142	-0.2285	0.012276
5.469	0.012276	0.144	-0.2301	0.012276
5.578	0.012276	0.147	-0.2334	0.012276
5.689	0.012276	0.15	-0.2364	0.012276
5.798	0.013	0.153	-0.2395	0.013
5.905	0.015	0.155	-0.2414	0.015
6.014	0.018	0.158	-0.2447	0.018
6.126	0.018414	0.161	-0.2478	0.018414
6.235	0.018414	0.164	-0.2507	0.018414
6.344	0.018414	0.166	-0.2521	0.018414
6.457	0.018414	0.169	-0.2556	0.018414
6.56	0.018414	0.172	-0.2586	0.018414
6.671	0.018414	0.175	-0.2615	0.018414
6.782	0.018414	0.177	-0.2629	0.018414
6.893	0.018414	0.179	-0.2658	0.018414
7.003	0.018414	0.183	-0.2691	0.018414
7.107	0.018414	0.186	-0.272	0.018414
7.219	0.018414	0.187	-0.2735	0.018414
7.33	0.018414	0.19	-0.2762	0.018414
7.438	0.018414	0.193	-0.2795	0.018414
7.544	0.018414	0.196	-0.2823	0.018414
7.653	0.018414	0.197	-0.2836	0.018414
7.764	0.018414	0.2	-0.2865	0.018414
7.875	0.018414	0.203	-0.2892	0.018414
7.981	0.018414	0.206	-0.2924	0.018414
8.095	0.018414	0.207	-0.2936	0.018414
8.203	0.018414	0.21	-0.2964	0.018414
8.312	0.018414	0.213	-0.2991	0.018414
8.417	0.018414	0.215	-0.3017	0.018414
8.528	0.018414	0.217	-0.3034	0.018414
8.641	0.018414	0.22	-0.3061	0.018414
8.744	0.018414	0.222	-0.3086	0.018414
8.855	0.019	0.225	-0.3112	0.019
8.966	0.02	0.226	-0.3125	0.02
9.075	0.022	0.229	-0.3156	0.022
9.187	0.023	0.232	-0.3181	0.023
9.29	0.025	0.234	-0.3207	0.025
9.405	0.025	0.235	-0.3219	0.025
9.513	0.026	0.238	-0.3249	0.026
9.621	0.027	0.241	-0.3273	0.027
9.729	0.029	0.243	-0.3299	0.029
9.836	0.029	0.245	-0.331	0.029
9.95	0.03	0.247	-0.3336	0.03
10.058	0.03	0.25	-0.3365	0.03
10.164	0.03	0.252	-0.3389	0.03
10.278	0.03	0.254	-0.3401	0.03
10.382	0.03	0.256	-0.3426	0.03
10.496	0.03	0.259	-0.3455	0.03
10.601	0.03	0.261	-0.3479	0.03
10.712	0.031	0.263	-0.349	0.031
10.825	0.031	0.265	-0.3515	0.031
10.928	0.031	0.268	-0.3543	0.031
11.039	0.031	0.27	-0.3566	0.031
11.147	0.031	0.271	-0.3578	0.031
11.259	0.031	0.274	-0.3602	0.031
11.37	0.032	0.276	-0.3626	0.032
11.475	0.032	0.279	-0.3653	0.032
11.587	0.032	0.28	-0.3665	0.032
11.695	0.032	0.282	-0.3689	0.032
11.806	0.032	0.285	-0.3712	0.032
11.911	0.032	0.287	-0.3738	0.032
12.025	0.032	0.289	-0.375	0.032
12.133	0.032	0.291	-0.3772	0.032
12.241	0.032	0.293	-0.3796	0.032
12.35	0.034	0.295	-0.3819	0.034
12.457	0.034	0.297	-0.3831	0.034
12.566	0.036	0.299	-0.3857	0.036
12.68	0.038	0.302	-0.388	0.038
12.785	0.04	0.304	-0.3902	0.04
12.896	0.04	0.305	-0.3913	0.04
13.009	0.042	0.308	-0.394	0.042
13.112	0.043	0.31	-0.3964	0.043
13.222	0.045	0.312	-0.3985	0.045
13.333	0.045	0.313	-0.3997	0.045
13.443	0.047	0.315	-0.4019	0.047
13.549	0.048	0.318	-0.4044	0.048
13.66	0.049	0.32	-0.4068	0.049
13.772	0.05	0.321	-0.4078	0.05
13.88	0.051	0.324	-0.41	0.051
13.988	0.052	0.326	-0.4127	0.052
14.096	0.054	0.328	-0.4148	0.054
14.209	0.054	0.329	-0.4159	0.054
14.317	0.056	0.332	-0.4181	0.056
14.425	0.057	0.334	-0.4204	0.057
14.534	0.059	0.336	-0.4229	0.059
14.641	0.06	0.338	-0.424	0.06
14.75	0.061	0.34	-0.4262	0.061
14.864	0.063	0.342	-0.4284	0.063
14.969	0.064	0.344	-0.4305	0.064
15.08	0.065	0.345	-0.4319	0.065
15.187	0.066	0.348	-0.4341	0.066
15.301	0.067	0.35	-0.4363	0.067
15.406	0.069	0.352	-0.4384	0.069
15.517	0.069	0.353	-0.4394	0.069
15.626	0.071	0.356	-0.442	0.071
15.739	0.072	0.358	-0.4442	0.072
15.844	0.074	0.36	-0.4463	0.074
15.956	0.074	0.361	-0.4473	0.074
16.064	0.075	0.363	-0.4499	0.075
16.172	0.077	0.366	-0.452	0.077
16.281	0.078	0.368	-0.4542	0.078
16.388	0.079	0.369	-0.4552	0.079
16.502	0.08	0.371	-0.4573	0.08
16.61	0.081	0.373	-0.4599	0.081
16.716	0.082	0.376	-0.4621	0.082
16.83	0.083	0.377	-0.463	0.083
16.94	0.084	0.379	-0.4652	0.084
17.048	0.085	0.381	-0.4676	0.085
17.153	0.087	0.383	-0.4698	0.087
17.264	0.087	0.384	-0.4708	0.087
17.377	0.089	0.387	-0.4729	0.089
17.485	0.09	0.389	-0.4749	0.09
17.59	0.091	0.391	-0.4775	0.091
17.702	0.092	0.392	-0.4785	0.092
17.811	0.093	0.394	-0.4805	0.093
17.924	0.095	0.396	-0.4827	0.095
18.03	0.096	0.399	-0.485	0.096
18.139	0.097	0.4	-0.4861	0.097
18.245	0.098	0.402	-0.4882	0.098
18.354	0.099	0.404	-0.4903	0.099
18.466	0.1	0.406	-0.4924	0.1
18.573	0.101	0.407	-0.4935	0.101
18.682	0.101	0.409	-0.4958	0.101
18.796	0.101	0.412	-0.498	0.101
18.902	0.102	0.414	-0.5	0.102
19.016	0.102	0.415	-0.5011	0.102
19.119	0.102	0.417	-0.5035	0.102
19.23	0.103	0.419	-0.5056	0.103
19.337	0.103	0.421	-0.5076	0.103
19.449	0.103	0.422	-0.5087	0.103
19.562	0.104	0.425	-0.5111	0.104
19.665	0.104	0.427	-0.5132	0.104
19.776	0.104	0.429	-0.5153	0.104
19.887	0.105	0.43	-0.5163	0.105
19.995	0.105	0.432	-0.5183	0.105
20.108	0.105	0.434	-0.5208	0.105
20.212	0.105	0.436	-0.5228	0.105
20.323	0.106	0.437	-0.5239	0.106
20.434	0.106	0.439	-0.5259	0.106
20.541	0.107	0.441	-0.5279	0.107
20.649	0.107	0.444	-0.5303	0.107
20.763	0.107	0.445	-0.5314	0.107
20.866	0.107	0.447	-0.5334	0.107
20.98	0.107	0.449	-0.5354	0.107
21.086	0.108	0.451	-0.5375	0.108
21.2	0.108	0.452	-0.5389	0.108
21.308	0.109	0.454	-0.5409	0.109
21.416	0.109	0.457	-0.5429	0.109
21.521	0.109	0.459	-0.545	0.109
21.635	0.11	0.46	-0.5464	0.11
21.745	0.11	0.462	-0.5484	0.11
21.855	0.111	0.464	-0.5505	0.111
21.96	0.111	0.466	-0.5525	0.111
22.071	0.111	0.467	-0.5535	0.111
22.179	0.112	0.469	-0.5559	0.112
22.285	0.112	0.472	-0.558	0.112
22.398	0.112	0.473	-0.5599	0.112
22.507	0.113	0.475	-0.561	0.113
22.618	0.113	0.477	-0.5631	0.113
22.726	0.113	0.479	-0.5655	0.113
22.831	0.114	0.481	-0.5674	0.114
22.941	0.114	0.482	-0.5685	0.114
23.05	0.115	0.484	-0.5705	0.115
23.161	0.115	0.486	-0.5729	0.115
23.268	0.115	0.488	-0.5749	0.115
23.383	0.116	0.489	-0.5759	0.116
23.488	0.117	0.491	-0.5779	0.117
23.599	0.117	0.494	-0.58	0.117
23.705	0.117	0.496	-0.5824	0.117
23.816	0.118	0.497	-0.5834	0.118
23.929	0.118	0.499	-0.5853	0.118
24.039	0.118	0.501	-0.5875	0.118
24.144	0.119	0.503	-0.5898	0.119
24.255	0.119	0.505	-0.5918	0.119
24.363	0.119	0.507	-0.5938	0.119
24.469	0.12	0.508	-0.5948	0.12
24.579	0.12	0.511	-0.5972	0.12
24.691	0.121	0.513	-0.5992	0.121
24.802	0.121	0.515	-0.6012	0.121
24.91	0.121	0.516	-0.6022	0.121
25.015	0.122	0.518	-0.6042	0.122
25.125	0.122	0.52	-0.6066	0.122
25.234	0.123	0.522	-0.6086	0.123
25.343	0.123	0.523	-0.6097	0.123
25.452	0.124	0.525	-0.6116	0.124
25.561	0.124	0.527	-0.6138	0.124
25.67	0.124	0.53	-0.6161	0.124
25.784	0.125	0.531	-0.617	0.125
25.923	0.125	0.533	-0.6191	0.125
26.029	0.125	0.535	-0.621	0.125
26.14	0.126	0.537	-0.6235	0.126
26.252	0.126	0.538	-0.6245	0.126
26.357	0.127	0.54	-0.6265	0.127
26.466	0.127	0.542	-0.6285	0.127
26.575	0.128	0.544	-0.6305	0.128
26.684	0.128	0.545	-0.6316	0.128
26.798	0.128	0.547	-0.6339	0.128
26.906	0.129	0.549	-0.6358	0.129
27.014	0.129	0.551	-0.6378	0.129
27.121	0.13	0.552	-0.6389	0.13
27.235	0.13	0.555	-0.6413	0.13
27.344	0.13	0.557	-0.6433	0.13
27.449	0.131	0.559	-0.6453	0.131
27.563	0.131	0.56	-0.6463	0.131
27.672	0.131	0.562	-0.6483	0.131
27.78	0.132	0.564	-0.6505	0.132
27.888	0.132	0.566	-0.6526	0.132
27.999	0.133	0.567	-0.6536	0.133
28.109	0.133	0.569	-0.6556	0.133
28.219	0.133	0.572	-0.658	0.133
28.322	0.134	0.574	-0.66	0.134
28.434	0.134	0.575	-0.661	0.134
28.546	0.134	0.577	-0.663	0.134
28.65	0.135	0.579	-0.6651	0.135
28.761	0.136	0.581	-0.6674	0.136
28.873	0.136	0.582	-0.6684	0.136
28.981	0.136	0.584	-0.6704	0.136
29.089	0.137	0.586	-0.6724	0.137
29.197	0.137	0.588	-0.6748	0.137
29.311	0.137	0.589	-0.6757	0.137
29.417	0.138	0.591	-0.6778	0.138
29.528	0.139	0.593	-0.6798	0.139
29.635	0.139	0.595	-0.6818	0.139
29.742	0.139	0.597	-0.6831	0.139
29.851	0.14	0.599	-0.6851	0.14
29.965	0.14	0.601	-0.6872	0.14
30.07	0.141	0.603	-0.6891	0.141
30.181	0.141	0.604	-0.6901	0.141
30.294	0.141	0.606	-0.6925	0.141
30.402	0.142	0.608	-0.6945	0.142
30.506	0.142	0.61	-0.6966	0.142
30.618	0.143	0.611	-0.6975	0.143
30.727	0.143	0.613	-0.6995	0.143
30.84	0.143	0.615	-0.7018	0.143
30.945	0.144	0.617	-0.7038	0.144
31.057	0.144	0.618	-0.7047	0.144
31.165	0.145	0.62	-0.7068	0.145
31.273	0.146	0.623	-0.7092	0.146
31.382	0.146	0.625	-0.7112	0.146
31.494	0.146	0.626	-0.7122	0.146
31.598	0.147	0.628	-0.7142	0.147
31.712	0.148	0.63	-0.7162	0.148
31.818	0.148	0.632	-0.7185	0.148
31.932	0.149	0.633	-0.7195	0.149
32.035	0.149	0.635	-0.7215	0.149
32.149	0.15	0.637	-0.7235	0.15
32.254	0.15	0.639	-0.7259	0.15
32.365	0.151	0.64	-0.7269	0.151
32.477	0.151	0.642	-0.7289	0.151
32.587	0.151	0.644	-0.7308	0.151
32.692	0.152	0.647	-0.733	0.152
32.803	0.152	0.648	-0.7342	0.152
32.911	0.153	0.65	-0.7362	0.153
33.024	0.153	0.652	-0.7382	0.153
33.129	0.154	0.654	-0.7402	0.154
33.241	0.154	0.655	-0.7413	0.154
33.349	0.155	0.657	-0.7435	0.155
33.455	0.156	0.659	-0.7456	0.156
33.566	0.156	0.661	-0.7476	0.156
33.678	0.156	0.662	-0.7486	0.156
33.786	0.157	0.665	-0.751	0.157
33.894	0.157	0.666	-0.7529	0.157
34	0.157	0.669	-0.755	0.157
34.111	0.158	0.669	-0.7559	0.158
34.224	0.158	0.672	-0.7582	0.158
34.332	0.159	0.674	-0.7603	0.159
34.437	0.16	0.676	-0.7623	0.16
34.551	0.16	0.677	-0.7632	0.16
34.661	0.16	0.679	-0.7653	0.16
34.771	0.161	0.681	-0.7676	0.161
34.876	0.161	0.683	-0.7696	0.161
34.987	0.162	0.684	-0.7706	0.162
35.095	0.162	0.686	-0.7726	0.162
35.209	0.163	0.688	-0.7747	0.163
35.315	0.163	0.691	-0.777	0.163
35.421	0.164	0.691	-0.7779	0.164
35.533	0.164	0.693	-0.7799	0.164
35.639	0.165	0.695	-0.7819	0.165
35.751	0.166	0.697	-0.7839	0.166
35.858	0.166	0.699	-0.7852	0.166
35.967	0.167	0.701	-0.7874	0.167
36.081	0.168	0.703	-0.7894	0.168
36.187	0.168	0.705	-0.7913	0.168
36.301	0.169	0.706	-0.7923	0.169
36.404	0.169	0.708	-0.7946	0.169
36.516	0.17	0.71	-0.7966	0.17
36.622	0.17	0.712	-0.7987	0.17
36.736	0.171	0.713	-0.7996	0.171
36.846	0.171	0.716	-0.802	0.171
36.956	0.171	0.718	-0.804	0.171
37.061	0.172	0.72	-0.806	0.172
37.172	0.172	0.721	-0.807	0.172
37.28	0.173	0.723	-0.809	0.173
37.393	0.173	0.725	-0.8113	0.173
37.496	0.174	0.727	-0.8131	0.174
37.608	0.174	0.728	-0.8142	0.174
37.717	0.174	0.73	-0.8162	0.174
37.823	0.175	0.732	-0.8186	0.175
37.934	0.175	0.734	-0.8206	0.175
38.048	0.176	0.735	-0.8216	0.176
38.151	0.176	0.737	-0.8236	0.176
38.262	0.177	0.739	-0.8256	0.177
38.371	0.177	0.742	-0.8279	0.177
38.484	0.178	0.743	-0.8289	0.178
38.592	0.179	0.745	-0.8309	0.179
38.697	0.179	0.747	-0.8329	0.179
38.806	0.18	0.749	-0.8353	0.18
38.917	0.181	0.75	-0.8362	0.181
39.03	0.181	0.752	-0.8383	0.181
39.14	0.182	0.754	-0.8402	0.182
39.245	0.183	0.756	-0.8423	0.183
39.356	0.183	0.757	-0.8434	0.183
39.464	0.184	0.759	-0.8457	0.184
39.571	0.184	0.761	-0.8477	0.184
39.683	0.185	0.763	-0.8496	0.185
39.792	0.186	0.764	-0.8506	0.186
39.903	0.186	0.767	-0.853	0.186
40.011	0.187	0.768	-0.8549	0.187
40.116	0.188	0.77	-0.8569	0.188
40.226	0.189	0.772	-0.858	0.189
40.335	0.189	0.773	-0.8599	0.189
40.446	0.19	0.776	-0.8623	0.19
40.554	0.191	0.778	-0.8643	0.191
40.668	0.191	0.779	-0.8653	0.191
40.776	0.192	0.781	-0.8672	0.192
40.884	0.193	0.783	-0.8696	0.193
40.99	0.194	0.785	-0.8715	0.194
41.101	0.194	0.786	-0.8726	0.194
41.214	0.195	0.788	-0.8746	0.195
41.324	0.196	0.79	-0.8769	0.196
41.429	0.197	0.793	-0.879	0.197
41.539	0.197	0.793	-0.8799	0.197
41.65	0.198	0.795	-0.8819	0.198
41.76	0.198	0.798	-0.884	0.198
41.865	0.199	0.8	-0.8863	0.199
41.977	0.2	0.801	-0.8872	0.2
42.085	0.201	0.803	-0.8892	0.201
42.193	0.202	0.805	-0.8912	0.202
42.301	0.203	0.807	-0.8932	0.203
42.415	0.204	0.808	-0.8945	0.204
42.519	0.204	0.81	-0.8965	0.204
42.63	0.206	0.812	-0.8986	0.206
42.739	0.207	0.814	-0.9006	0.207
42.852	0.207	0.815	-0.9016	0.207
42.955	0.208	0.818	-0.9039	0.208
43.069	0.208	0.82	-0.9059	0.208
43.174	0.209	0.821	-0.9079	0.209
43.285	0.209	0.822	-0.9088	0.209
43.398	0.211	0.825	-0.9113	0.211
43.501	0.211	0.827	-0.9133	0.211
43.615	0.212	0.829	-0.9152	0.212
43.722	0.213	0.83	-0.9162	0.213
43.832	0.213	0.832	-0.9182	0.213
43.938	0.214	0.834	-0.9206	0.214
44.049	0.215	0.836	-0.9226	0.215
44.161	0.216	0.837	-0.9236	0.216
44.269	0.216	0.839	-0.9256	0.216
44.377	0.217	0.841	-0.9279	0.217
44.485	0.217	0.843	-0.9298	0.217
44.599	0.218	0.844	-0.9309	0.218
44.705	0.219	0.846	-0.9329	0.219
44.814	0.219	0.848	-0.9348	0.219
44.923	0.221	0.851	-0.9372	0.221
45.03	0.221	0.852	-0.9383	0.221
45.139	0.222	0.854	-0.9403	0.222
45.253	0.222	0.856	-0.9423	0.222
45.358	0.223	0.858	-0.9443	0.223
45.469	0.224	0.859	-0.9455	0.224
45.581	0.224	0.861	-0.9475	0.224
45.691	0.225	0.863	-0.9495	0.225
45.794	0.226	0.865	-0.9516	0.226
45.908	0.227	0.866	-0.9529	0.227
46.016	0.227	0.868	-0.9549	0.227
46.122	0.228	0.871	-0.957	0.228
46.233	0.229	0.872	-0.9589	0.229
46.345	0.229	0.873	-0.9599	0.229
46.453	0.23	0.876	-0.9622	0.23
46.561	0.231	0.878	-0.9642	0.231
46.668	0.231	0.88	-0.9662	0.231
46.782	0.232	0.881	-0.9672	0.232
46.889	0.233	0.883	-0.9692	0.233
47	0.233	0.885	-0.9715	0.233
47.106	0.234	0.887	-0.9735	0.234
47.22	0.234	0.888	-0.9746	0.234
47.323	0.235	0.89	-0.9765	0.235
47.437	0.235	0.892	-0.9788	0.235
47.542	0.236	0.894	-0.9808	0.236
47.651	0.237	0.895	-0.9818	0.237
47.76	0.237	0.897	-0.9838	0.237
47.87	0.238	0.899	-0.9858	0.238
47.978	0.239	0.902	-0.9881	0.239
48.092	0.239	0.903	-0.9891	0.239
48.2	0.24	0.905	-0.9912	0.24
48.306	0.24	0.907	-0.9931	0.24
48.417	0.241	0.909	-0.9952	0.241
48.529	0.241	0.91	-0.9965	0.241
48.636	0.242	0.912	-0.9985	0.242
48.746	0.243	0.914	-1.0005	0.243
48.854	0.244	0.916	-1.0025	0.244
48.961	0.244	0.917	-1.0035	0.244
49.075	0.245	0.919	-1.0058	0.245
49.183	0.245	0.921	-1.0079	0.245
49.289	0.246	0.923	-1.0098	0.246
49.403	0.246	0.924	-1.0108	0.246
49.513	0.247	0.927	-1.0131	0.247
49.616	0.248	0.929	-1.0152	0.248
49.725	0.249	0.931	-1.0172	0.249
49.839	0.249	0.932	-1.0182	0.249
49.944	0.25	0.934	-1.0205	0.25
50.058	0.25	0.936	-1.0225	0.25
50.163	0.251	0.938	-1.0245	0.251
50.274	0.251	0.939	-1.0255	0.251
50.383	0.253	0.941	-1.0274	0.253
50.496	0.253	0.943	-1.0298	0.253
50.601	0.254	0.945	-1.0318	0.254
50.711	0.254	0.946	-1.0328	0.254
50.822	0.255	0.948	-1.0348	0.255
50.929	0.255	0.95	-1.0368	0.255
51.037	0.256	0.953	-1.0391	0.256
51.151	0.257	0.954	-1.0401	0.257
51.259	0.257	0.956	-1.0421	0.257
51.367	0.258	0.958	-1.044	0.258
51.473	0.258	0.96	-1.0465	0.258
51.587	0.258	0.961	-1.0474	0.258
51.691	0.259	0.963	-1.0496	0.259
51.805	0.259	0.965	-1.0514	0.259
51.909	0.26	0.967	-1.0535	0.26
52.023	0.261	0.968	-1.0544	0.261
52.133	0.261	0.97	-1.0567	0.261
52.243	0.262	0.972	-1.0588	0.262
52.348	0.262	0.974	-1.0608	0.262
52.459	0.263	0.975	-1.0617	0.263
52.567	0.264	0.978	-1.0641	0.264
52.68	0.264	0.98	-1.0662	0.264
52.785	0.264	0.982	-1.0681	0.264
52.893	0.265	0.983	-1.0691	0.265
53.007	0.265	0.985	-1.0711	0.265
53.115	0.266	0.987	-1.0735	0.266
53.223	0.266	0.989	-1.0755	0.266
53.33	0.267	0.99	-1.0765	0.267
53.439	0.268	0.992	-1.0784	0.268
53.553	0.268	0.994	-1.0808	0.268
53.659	0.268	0.996	-1.0828	0.268
53.772	0.269	0.997	-1.0838	0.269
53.882	0.269	0.999	-1.0857	0.269
53.987	0.27	1.002	-1.0881	0.27
54.096	0.27	1.004	-1.0904	0.27
54.207	0.271	1.006	-1.0924	0.271
54.317	0.271	1.008	-1.0948	0.271
54.427	0.272	1.009	-1.0958	0.272
54.532	0.273	1.011	-1.0977	0.273
54.643	0.273	1.013	-1.0997	0.273
54.75	0.274	1.016	-1.1021	0.274
54.859	0.274	1.017	-1.1031	0.274
54.968	0.275	1.019	-1.1051	0.275
55.08	0.275	1.021	-1.107	0.275
55.191	0.276	1.023	-1.109	0.276
55.299	0.276	1.024	-1.1104	0.276
55.407	0.277	1.026	-1.1123	0.277
55.514	0.277	1.028	-1.1144	0.277
55.623	0.278	1.03	-1.1165	0.278
55.737	0.279	1.031	-1.1178	0.279
55.91	0.279	1.033	-1.1198	0.279
56.015	0.28	1.035	-1.1218	0.28
56.124	0.28	1.037	-1.1238	0.28
56.235	0.281	1.038	-1.1248	0.281
56.345	0.281	1.041	-1.127	0.281
56.455	0.282	1.043	-1.1291	0.282
56.56	0.283	1.045	-1.1311	0.283
56.671	0.284	1.046	-1.132	0.284
56.78	0.284	1.048	-1.134	0.284
56.892	0.284	1.05	-1.1364	0.284
56.996	0.285	1.052	-1.1384	0.285
57.108	0.285	1.053	-1.1394	0.285
57.219	0.286	1.055	-1.1414	0.286
57.327	0.287	1.057	-1.1434	0.287
57.432	0.288	1.059	-1.1457	0.288
57.547	0.288	1.06	-1.1466	0.288
57.655	0.289	1.062	-1.1487	0.289
57.763	0.289	1.064	-1.1506	0.289
57.869	0.29	1.067	-1.153	0.29
57.984	0.29	1.068	-1.154	0.29
58.092	0.292	1.07	-1.156	0.292
58.2	0.292	1.072	-1.1581	0.292
58.306	0.293	1.074	-1.16	0.293
58.42	0.293	1.076	-1.1623	0.293
58.53	0.294	1.078	-1.1643	0.294
58.638	0.295	1.08	-1.1663	0.295
58.743	0.295	1.081	-1.1673	0.295
58.854	0.296	1.083	-1.1697	0.296
58.967	0.297	1.085	-1.1717	0.297
59.076	0.297	1.087	-1.1737	0.297
59.181	0.298	1.088	-1.1747	0.298
59.292	0.299	1.09	-1.1767	0.299
59.403	0.299	1.093	-1.179	0.299
59.513	0.3	1.095	-1.181	0.3
59.618	0.301	1.096	-1.182	0.301
59.73	0.302	1.098	-1.184	0.302
59.838	0.302	1.1	-1.1863	0.302
59.948	0.303	1.102	-1.1883	0.303
60.053	0.304	1.103	-1.1893	0.304
60.209	0.304	1.105	-1.1913	0.304
60.319	0.305	1.107	-1.1933	0.305
60.43	0.306	1.109	-1.1956	0.306
60.541	0.307	1.11	-1.1967	0.307
60.649	0.308	1.112	-1.1986	0.308
60.755	0.308	1.114	-1.2006	0.308
60.864	0.31	1.116	-1.2029	0.31
60.979	0.31	1.117	-1.2039	0.31
61.086	0.311	1.119	-1.2059	0.311
61.194	0.312	1.121	-1.2079	0.312
61.302	0.313	1.124	-1.21	0.313
61.416	0.313	1.125	-1.2113	0.313
61.524	0.314	1.127	-1.2134	0.314
61.632	0.315	1.129	-1.2153	0.315
61.738	0.316	1.131	-1.2173	0.316
61.853	0.317	1.132	-1.2183	0.317
61.961	0.318	1.134	-1.2206	0.318
62.068	0.318	1.136	-1.2226	0.318
62.177	0.319	1.138	-1.2246	0.319
62.288	0.32	1.139	-1.2256	0.32
62.398	0.32	1.141	-1.2276	0.32
62.508	0.322	1.144	-1.23	0.322
62.613	0.322	1.146	-1.232	0.322
62.724	0.324	1.147	-1.233	0.324
62.833	0.325	1.149	-1.235	0.325
62.944	0.326	1.151	-1.2372	0.326
63.049	0.326	1.153	-1.2393	0.326
63.161	0.327	1.154	-1.2403	0.327
63.269	0.327	1.156	-1.2423	0.327
63.38	0.329	1.158	-1.2443	0.329
63.485	0.329	1.16	-1.2465	0.329
63.599	0.33	1.161	-1.2476	0.33
63.707	0.331	1.163	-1.2495	0.331
63.813	0.332	1.165	-1.2516	0.332
63.922	0.332	1.167	-1.2539	0.332
64.036	0.333	1.169	-1.255	0.333
64.145	0.334	1.17	-1.2569	0.334
64.253	0.335	1.172	-1.2589	0.335
64.361	0.336	1.175	-1.2612	0.336
64.472	0.337	1.176	-1.2622	0.337
64.582	0.338	1.178	-1.2642	0.338
64.692	0.339	1.18	-1.2662	0.339
64.797	0.339	1.182	-1.2682	0.339
64.907	0.34	1.183	-1.2692	0.34
65.017	0.341	1.185	-1.2715	0.341
65.128	0.342	1.187	-1.2736	0.342
65.233	0.343	1.189	-1.2756	0.343
65.345	0.344	1.19	-1.2765	0.344
65.453	0.345	1.192	-1.2786	0.345
65.564	0.345	1.194	-1.2809	0.345
65.669	0.346	1.196	-1.2829	0.346
65.783	0.346	1.197	-1.2839	0.346
65.89	0.348	1.199	-1.2859	0.348
66.001	0.349	1.202	-1.2883	0.349
66.108	0.35	1.204	-1.2902	0.35
66.215	0.35	1.205	-1.2913	0.35
66.324	0.352	1.207	-1.2933	0.352
66.438	0.352	1.209	-1.2956	0.352
66.543	0.353	1.211	-1.2975	0.353
66.654	0.353	1.212	-1.2986	0.353
66.767	0.354	1.214	-1.3005	0.354
66.875	0.356	1.216	-1.3025	0.356
66.98	0.356	1.218	-1.3049	0.356
67.088	0.358	1.219	-1.3058	0.358
67.2	0.358	1.221	-1.3079	0.358
67.313	0.359	1.223	-1.3099	0.359
67.418	0.359	1.225	-1.3119	0.359
67.53	0.36	1.227	-1.3132	0.36
67.638	0.36	1.229	-1.3151	0.36
67.746	0.362	1.231	-1.3171	0.362
67.854	0.362	1.233	-1.3191	0.362
67.962	0.363	1.234	-1.3201	0.363
68.076	0.363	1.236	-1.3225	0.363
68.185	0.364	1.238	-1.3245	0.364
68.291	0.365	1.24	-1.3265	0.365
68.405	0.365	1.241	-1.3275	0.365
68.508	0.365	1.243	-1.3298	0.365
68.622	0.366	1.245	-1.3319	0.366
68.727	0.366	1.247	-1.3339	0.366
68.838	0.367	1.248	-1.3348	0.367
68.945	0.367	1.25	-1.3368	0.367
69.059	0.367	1.253	-1.3392	0.367
69.163	0.368	1.255	-1.3412	0.368
69.274	0.368	1.256	-1.3422	0.368
69.386	0.368	1.258	-1.3442	0.368
69.496	0.368	1.26	-1.3461	0.368
69.601	0.369	1.262	-1.3485	0.369
69.713	0.369	1.263	-1.3496	0.369
69.821	0.37	1.265	-1.3515	0.37
69.93	0.37	1.267	-1.3535	0.37
70.039	0.37	1.269	-1.3558	0.37
70.152	0.371	1.27	-1.3568	0.371
70.26	0.371	1.272	-1.3588	0.371
70.368	0.372	1.274	-1.3608	0.372
70.474	0.372	1.277	-1.3631	0.372
70.585	0.373	1.278	-1.3642	0.373
70.698	0.373	1.28	-1.3662	0.373
70.806	0.373	1.282	-1.3681	0.373
70.911	0.374	1.284	-1.3701	0.374
71.023	0.375	1.285	-1.3711	0.375
71.134	0.375	1.287	-1.3734	0.375
71.244	0.375	1.289	-1.3754	0.375
71.349	0.376	1.291	-1.3775	0.376
71.46	0.377	1.292	-1.3785	0.377
71.569	0.378	1.294	-1.3808	0.378
71.682	0.378	1.296	-1.3829	0.378
71.788	0.379	1.298	-1.3847	0.379
71.897	0.38	1.299	-1.3858	0.38
72.006	0.38	1.301	-1.3879	0.38
72.115	0.381	1.304	-1.3901	0.381
72.224	0.382	1.306	-1.3921	0.382
72.331	0.382	1.307	-1.3931	0.382
72.44	0.384	1.309	-1.3951	0.384
72.554	0.384	1.311	-1.3974	0.384
72.659	0.385	1.313	-1.3994	0.385
72.773	0.386	1.314	-1.4004	0.386
72.883	0.387	1.316	-1.4025	0.387
72.988	0.387	1.318	-1.4045	0.387
73.095	0.389	1.32	-1.4068	0.389
73.207	0.389	1.321	-1.4078	0.389
73.313	0.391	1.323	-1.4098	0.391
73.428	0.392	1.325	-1.4118	0.392
73.533	0.392	1.328	-1.4141	0.392
73.644	0.393	1.329	-1.4151	0.393
73.753	0.394	1.331	-1.4171	0.394
73.859	0.396	1.333	-1.4191	0.396
73.969	0.396	1.335	-1.4211	0.396
74.081	0.397	1.336	-1.4224	0.397
74.187	0.398	1.338	-1.4244	0.398
74.296	0.399	1.34	-1.4264	0.399
74.407	0.4	1.342	-1.4285	0.4
74.521	0.401	1.343	-1.4294	0.401
74.624	0.402	1.345	-1.4317	0.402
74.735	0.403	1.347	-1.4337	0.403
74.844	0.404	1.349	-1.4358	0.404
74.951	0.405	1.35	-1.4367	0.405
75.062	0.406	1.353	-1.439	0.406
75.173	0.408	1.355	-1.4411	0.408
75.279	0.408	1.357	-1.4432	0.408
75.39	0.41	1.358	-1.4441	0.41
75.503	0.41	1.36	-1.4461	0.41
75.613	0.411	1.362	-1.4483	0.411
75.718	0.412	1.364	-1.4504	0.412
75.829	0.412	1.365	-1.4513	0.412
75.937	0.413	1.367	-1.4534	0.413
76.049	0.414	1.369	-1.4554	0.414
76.153	0.415	1.371	-1.4579	0.415
76.265	0.415	1.372	-1.4587	0.415
76.376	0.416	1.374	-1.4608	0.416
76.484	0.417	1.376	-1.4627	0.417
76.589	0.418	1.379	-1.465	0.418
76.699	0.418	1.38	-1.466	0.418
76.808	0.419	1.382	-1.468	0.419
76.919	0.42	1.384	-1.47	0.42
77.026	0.42	1.386	-1.472	0.42
77.14	0.422	1.387	-1.4734	0.422
77.25	0.422	1.389	-1.4754	0.422
77.358	0.423	1.391	-1.4774	0.423
77.463	0.424	1.393	-1.4793	0.424
77.574	0.425	1.394	-1.4804	0.425
77.687	0.426	1.396	-1.4827	0.426
77.79	0.427	1.398	-1.4847	0.427
77.901	0.427	1.4	-1.4867	0.427
78.009	0.428	1.401	-1.4877	0.428
78.121	0.429	1.404	-1.49	0.429
78.227	0.43	1.406	-1.492	0.43
78.336	0.431	1.407	-1.4939	0.431
78.451	0.431	1.409	-1.495	0.431
78.559	0.432	1.411	-1.497	0.432
78.667	0.433	1.413	-1.4993	0.433
78.775	0.434	1.415	-1.5014	0.434
78.882	0.434	1.416	-1.5024	0.434
78.996	0.434	1.418	-1.5044	0.434
79.103	0.435	1.42	-1.5064	0.435
79.21	0.435	1.422	-1.5087	0.435
79.325	0.436	1.423	-1.5096	0.436
79.428	0.436	1.425	-1.5117	0.436
79.542	0.437	1.427	-1.5137	0.437
79.647	0.437	1.43	-1.516	0.437
79.758	0.438	1.431	-1.517	0.438
79.871	0.438	1.433	-1.519	0.438
79.974	0.439	1.435	-1.521	0.439
80.084	0.439	1.437	-1.523	0.439
80.195	0.441	1.438	-1.5242	0.441
80.305	0.441	1.44	-1.5263	0.441
80.411	0.442	1.443	-1.529	0.442
80.522	0.443	1.445	-1.5313	0.443
80.634	0.444	1.447	-1.5333	0.444
80.742	0.444	1.449	-1.5353	0.444
80.85	0.445	1.45	-1.5363	0.445
80.958	0.447	1.452	-1.5387	0.447
81.072	0.447	1.454	-1.5406	0.447
81.178	0.448	1.456	-1.5426	0.448
81.285	0.448	1.457	-1.5437	0.448
81.394	0.449	1.459	-1.5456	0.449
81.508	0.451	1.461	-1.5479	0.451
81.618	0.451	1.464	-1.55	0.451
81.726	0.452	1.465	-1.551	0.452
81.831	0.454	1.466	-1.5529	0.454
81.942	0.454	1.469	-1.5553	0.454
82.055	0.455	1.471	-1.5573	0.455
82.241	0.456	1.472	-1.5583	0.456
82.349	0.457	1.474	-1.5603	0.457
82.457	0.458	1.476	-1.5623	0.458
82.566	0.458	1.478	-1.5646	0.458
82.673	0.46	1.479	-1.5656	0.46
82.782	0.46	1.481	-1.5676	0.46
82.896	0.461	1.483	-1.5696	0.461
83.001	0.462	1.485	-1.5716	0.462
83.113	0.463	1.486	-1.5729	0.463
83.219	0.464	1.488	-1.5749	0.464
83.334	0.466	1.49	-1.5769	0.466
83.439	0.467	1.492	-1.5789	0.467
83.55	0.467	1.494	-1.5802	0.467
83.661	0.468	1.496	-1.5823	0.468
83.771	0.469	1.498	-1.5843	0.469
83.876	0.471	1.5	-1.5863	0.471
83.988	0.472	1.501	-1.5873	0.472
84.093	0.473	1.503	-1.5895	0.473
84.204	0.474	1.505	-1.5915	0.474
84.312	0.475	1.507	-1.5935	0.475
84.426	0.476	1.508	-1.5947	0.476
84.534	0.477	1.51	-1.5965	0.477
84.642	0.478	1.512	-1.5989	0.478
84.748	0.479	1.515	-1.601	0.479
84.862	0.481	1.515	-1.6019	0.481
84.972	0.481	1.518	-1.604	0.481
85.08	0.482	1.52	-1.6063	0.482
85.184	0.483	1.522	-1.6082	0.483
85.298	0.485	1.523	-1.6093	0.485
85.403	0.486	1.525	-1.6112	0.486
85.517	0.487	1.527	-1.6132	0.487
85.622	0.487	1.529	-1.6156	0.487
85.733	0.489	1.53	-1.6166	0.489
85.842	0.49	1.532	-1.6186	0.49
85.955	0.491	1.534	-1.6206	0.491
86.06	0.493	1.536	-1.6228	0.493
86.17	0.493	1.537	-1.6238	0.493
86.279	0.495	1.539	-1.6258	0.495
86.388	0.496	1.541	-1.6278	0.496
86.496	0.497	1.543	-1.6298	0.497
86.61	0.498	1.544	-1.6308	0.498
86.718	0.499	1.547	-1.6332	0.499
86.826	0.5	1.549	-1.6352	0.5
86.932	0.501	1.551	-1.6372	0.501
87.046	0.503	1.552	-1.6382	0.503
87.155	0.504	1.554	-1.6405	0.504
87.264	0.505	1.556	-1.6425	0.505
87.368	0.506	1.558	-1.6445	0.506
87.482	0.507	1.559	-1.6455	0.507
87.592	0.507	1.561	-1.6475	0.507
87.703	0.508	1.563	-1.6499	0.508
87.808	0.511	1.565	-1.6518	0.511
87.919	0.511	1.566	-1.6529	0.511
88.027	0.513	1.568	-1.6549	0.513
88.14	0.513	1.571	-1.6572	0.513
88.243	0.515	1.573	-1.6592	0.515
88.355	0.516	1.574	-1.6603	0.516
88.464	0.517	1.576	-1.6623	0.517
88.575	0.518	1.578	-1.6642	0.518
88.68	0.52	1.58	-1.6665	0.52
88.792	0.522	1.581	-1.6675	0.522
88.903	0.523	1.583	-1.6695	0.523
89.011	0.524	1.585	-1.6715	0.524
89.116	0.525	1.587	-1.6739	0.525
89.226	0.527	1.588	-1.6749	0.527
89.338	0.528	1.59	-1.6769	0.528
89.448	0.529	1.592	-1.6788	0.529
89.554	0.53	1.594	-1.6809	0.53
89.668	0.532	1.596	-1.6821	0.532
89.778	0.534	1.598	-1.684	0.534
89.883	0.534	1.6	-1.6861	0.534
89.992	0.536	1.602	-1.6882	0.536
90.103	0.537	1.603	-1.6891	0.537
90.214	0.539	1.605	-1.6915	0.539
90.323	0.541	1.607	-1.6935	0.541
90.429	0.542	1.609	-1.6955	0.542
90.54	0.542	1.61	-1.6965	0.542
90.648	0.544	1.612	-1.6985	0.544
90.754	0.546	1.614	-1.7008	0.546
90.865	0.547	1.616	-1.7028	0.547
90.977	0.55	1.617	-1.7038	0.55
91.085	0.55	1.619	-1.7058	0.55
91.191	0.553	1.622	-1.7081	0.553
91.3	0.553	1.624	-1.7101	0.553
91.41	0.555	1.625	-1.7111	0.555
91.522	0.555	1.627	-1.7131	0.555
91.63	0.558	1.629	-1.7152	0.558
91.739	0.558	1.631	-1.7175	0.558
91.846	0.561	1.632	-1.7185	0.561
91.962	0.561	1.634	-1.7205	0.561
92.067	0.563	1.636	-1.7224	0.563
92.176	0.565	1.638	-1.7248	0.565
92.285	0.565	1.639	-1.7258	0.565
92.397	0.566	1.641	-1.7278	0.566
92.507	0.568	1.643	-1.7298	0.568
92.612	0.569	1.645	-1.7318	0.569
92.723	0.571	1.647	-1.7331	0.571
92.834	0.572	1.649	-1.7351	0.572
92.944	0.574	1.651	-1.7371	0.574
93.049	0.575	1.653	-1.7391	0.575
93.161	0.575	1.654	-1.7401	0.575
93.269	0.576	1.656	-1.7424	0.576
93.378	0.578	1.658	-1.7444	0.578
93.484	0.579	1.66	-1.7464	0.579
93.594	0.581	1.661	-1.7474	0.581
93.705	0.582	1.663	-1.7497	0.582
93.816	0.583	1.665	-1.7518	0.583
93.922	0.584	1.667	-1.7538	0.584
94.036	0.584	1.668	-1.7547	0.584
94.139	0.586	1.67	-1.7568	0.586
94.252	0.587	1.673	-1.759	0.587
94.359	0.588	1.675	-1.761	0.588
94.467	0.59	1.676	-1.7621	0.59
94.576	0.591	1.678	-1.7641	0.591
94.686	0.593	1.68	-1.766	0.593
94.797	0.593	1.682	-1.7685	0.593
94.908	0.594	1.683	-1.7695	0.594
95.016	0.595	1.685	-1.7714	0.595
95.122	0.596	1.687	-1.7735	0.596
95.233	0.598	1.689	-1.7757	0.598
95.341	0.599	1.69	-1.7767	0.599
95.455	0.601	1.692	-1.7787	0.601
95.561	0.603	1.694	-1.7807	0.603
95.669	0.604	1.696	-1.7827	0.604
95.783	0.604	1.698	-1.7841	0.604
95.891	0.605	1.7	-1.7861	0.605
95.999	0.607	1.702	-1.788	0.607
96.105	0.608	1.704	-1.79	0.608
96.219	0.61	1.705	-1.791	0.61
96.323	0.612	1.707	-1.7934	0.612
96.435	0.613	1.709	-1.7954	0.613
96.542	0.615	1.711	-1.7974	0.615
96.653	0.615	1.712	-1.7984	0.615
96.766	0.616	1.714	-1.8007	0.616
96.869	0.618	1.716	-1.8027	0.618
96.98	0.619	1.718	-1.8047	0.619
97.091	0.62	1.719	-1.8056	0.62
97.202	0.623	1.721	-1.8076	0.623
97.312	0.623	1.724	-1.81	0.623
97.415	0.625	1.726	-1.8122	0.625
97.528	0.626	1.727	-1.813	0.626
97.636	0.627	1.729	-1.815	0.627
97.747	0.628	1.731	-1.8174	0.628
97.852	0.63	1.733	-1.8193	0.63
97.966	0.631	1.734	-1.8203	0.631
98.074	0.633	1.736	-1.8224	0.633
98.182	0.634	1.738	-1.8244	0.634
98.289	0.635	1.741	-1.827	0.635
98.403	0.636	1.743	-1.829	0.636
98.513	0.637	1.745	-1.831	0.637
98.621	0.638	1.747	-1.8329	0.638
98.726	0.64	1.748	-1.834	0.64
98.837	0.641	1.75	-1.836	0.641
98.95	0.643	1.752	-1.8384	0.643
99.053	0.643	1.754	-1.8403	0.643
99.164	0.644	1.755	-1.8414	0.644
99.275	0.645	1.757	-1.8433	0.645
99.386	0.647	1.759	-1.8457	0.647
99.49	0.647	1.761	-1.8476	0.647
99.599	0.649	1.762	-1.8486	0.649
99.708	0.65	1.764	-1.8506	0.65
99.822	0.652	1.766	-1.8526	0.652
99.93	0.653	1.769	-1.855	0.653
100.098	0.655	1.769	-1.8559	0.655
100.212	0.655	1.771	-1.8579	0.655
100.318	0.656	1.773	-1.8599	0.656
100.428	0.657	1.776	-1.8623	0.657
100.535	0.659	1.777	-1.8634	0.659
100.647	0.66	1.779	-1.8654	0.66
100.758	0.661	1.781	-1.8674	0.661
100.864	0.663	1.783	-1.8696	0.663
100.978	0.664	1.784	-1.8706	0.664
101.081	0.664	1.786	-1.8727	0.664
101.195	0.665	1.788	-1.8745	0.665
101.3	0.667	1.79	-1.8766	0.667
101.411	0.669	1.791	-1.8776	0.669
101.518	0.669	1.794	-1.88	0.669
101.632	0.671	1.796	-1.882	0.671
101.737	0.672	1.798	-1.884	0.672
101.848	0.673	1.799	-1.885	0.673
101.957	0.674	1.801	-1.8873	0.674
102.07	0.675	1.803	-1.8893	0.675
102.175	0.676	1.805	-1.8913	0.676
102.287	0.677	1.806	-1.8923	0.677
102.395	0.679	1.808	-1.8943	0.679
102.503	0.68	1.81	-1.8966	0.68
102.612	0.681	1.812	-1.8985	0.681
102.719	0.682	1.813	-1.8996	0.682
102.833	0.683	1.815	-1.9016	0.683
102.941	0.685	1.818	-1.9039	0.685
103.047	0.685	1.82	-1.9059	0.685
103.161	0.686	1.821	-1.9069	0.686
103.271	0.687	1.822	-1.9089	0.687
103.377	0.689	1.824	-1.9108	0.689
103.483	0.69	1.827	-1.9132	0.69
103.593	0.691	1.828	-1.9142	0.691
103.702	0.693	1.83	-1.9162	0.693
103.816	0.694	1.832	-1.9182	0.694
103.921	0.696	1.834	-1.9203	0.696
104.032	0.696	1.835	-1.9216	0.696
104.141	0.697	1.837	-1.9236	0.697
104.254	0.697	1.839	-1.9256	0.697
104.359	0.7	1.841	-1.9276	0.7
104.466	0.7	1.842	-1.9288	0.7
104.58	0.702	1.844	-1.9309	0.702
104.684	0.704	1.846	-1.9329	0.704
104.795	0.704	1.848	-1.9349	0.704
104.909	0.705	1.849	-1.9359	0.705
105.012	0.707	1.852	-1.9383	0.707
105.127	0.707	1.854	-1.9403	0.707
105.233	0.708	1.856	-1.9423	0.708
105.347	0.709	1.857	-1.9433	0.709
105.45	0.711	1.859	-1.9456	0.711
105.561	0.712	1.861	-1.9476	0.712
105.668	0.713	1.863	-1.9495	0.713
105.782	0.713	1.864	-1.9505	0.713
105.892	0.715	1.866	-1.9526	0.715
106.002	0.717	1.868	-1.9549	0.717
106.107	0.717	1.87	-1.9568	0.717
106.218	0.718	1.871	-1.9579	0.718
106.326	0.719	1.873	-1.9599	0.719
106.433	0.72	1.875	-1.9619	0.72
106.542	0.721	1.878	-1.9642	0.721
106.654	0.723	1.879	-1.9652	0.723
106.765	0.724	1.881	-1.9671	0.724
106.873	0.725	1.883	-1.9691	0.725
106.981	0.728	1.885	-1.9715	0.728
107.088	0.728	1.886	-1.9726	0.728
107.197	0.729	1.888	-1.9745	0.729
107.311	0.729	1.89	-1.9765	0.729
107.416	0.731	1.892	-1.9786	0.731
107.53	0.733	1.893	-1.9798	0.733
107.64	0.734	1.895	-1.9818	0.734
107.745	0.736	1.897	-1.9838	0.736
107.854	0.737	1.899	-1.9858	0.737
107.965	0.738	1.901	-1.9872	0.738
108.075	0.74	1.903	-1.9892	0.74
108.185	0.74	1.905	-1.9912	0.74
108.29	0.742	1.907	-1.9932	0.742
108.401	0.743	1.908	-1.9942	0.743
108.512	0.746	1.91	-1.9962	0.746
108.617	0.746	1.912	-1.9985	0.746
108.726	0.747	1.914	-2.0005	0.747
108.838	0.749	1.915	-2.0016	0.749
108.949	0.75	1.917	-2.0035	0.75
109.057	0.752	1.919	-2.0058	0.752
109.162	0.753	1.921	-2.0078	0.753
109.272	0.754	1.922	-2.0088	0.754
109.381	0.755	1.924	-2.0108	0.755
109.492	0.755	1.927	-2.0132	0.755
109.599	0.758	1.929	-2.0152	0.758
109.713	0.759	1.93	-2.0162	0.759
109.823	0.76	1.932	-2.0182	0.76
109.931	0.762	1.934	-2.0202	0.762
110.036	0.762	1.936	-2.0224	0.762
110.147	0.764	1.937	-2.0235	0.764
110.26	0.766	1.939	-2.0254	0.766
110.37	0.766	1.941	-2.0274	0.766
110.475	0.767	1.943	-2.0295	0.767
110.585	0.768	1.944	-2.0308	0.768
110.692	0.77	1.946	-2.0328	0.77
110.801	0.771	1.948	-2.0348	0.771
110.913	0.774	1.95	-2.0369	0.774
111.022	0.774	1.951	-2.0378	0.774
111.133	0.776	1.954	-2.0401	0.776
111.241	0.777	1.956	-2.0422	0.777
111.346	0.779	1.958	-2.0442	0.779
111.456	0.779	1.959	-2.0451	0.779
111.565	0.78	1.961	-2.0475	0.78
111.676	0.782	1.963	-2.0495	0.782
111.783	0.783	1.965	-2.0514	0.783
111.894	0.785	1.966	-2.0525	0.785
112.007	0.786	1.968	-2.0545	0.786
112.115	0.787	1.97	-2.0568	0.787
112.22	0.789	1.972	-2.0588	0.789
112.331	0.79	1.973	-2.0598	0.79
112.444	0.791	1.975	-2.0617	0.791
112.548	0.792	1.978	-2.0641	0.792
112.658	0.794	1.98	-2.0661	0.794
112.768	0.796	1.981	-2.0671	0.796
112.88	0.796	1.983	-2.0691	0.796
112.99	0.797	1.985	-2.0711	0.797
113.095	0.8	1.987	-2.0735	0.8
113.207	0.8	1.988	-2.0745	0.8
113.315	0.802	1.99	-2.0764	0.802
113.423	0.804	1.992	-2.0784	0.804
113.532	0.805	1.994	-2.0807	0.805
113.645	0.807	1.995	-2.0818	0.807
113.751	0.808	1.997	-2.0838	0.808
113.862	0.81	1.999	-2.0857	0.81
113.968	0.812	2.001	-2.0878	0.812
114.082	0.812	2.004	-2.0901	0.812
114.185	0.814	2.006	-2.0921	0.814
114.299	0.816	2.008	-2.0941	0.816
114.404	0.816	2.01	-2.0961	0.816
114.513	0.818	2.011	-2.0972	0.818
114.628	0.82	2.013	-2.0994	0.82
114.731	0.821	2.015	-2.1014	0.821
114.842	0.822	2.017	-2.1034	0.822
114.953	0.822	2.018	-2.1044	0.822
115.064	0.825	2.02	-2.1064	0.825
115.174	0.825	2.022	-2.1087	0.825
115.279	0.827	2.024	-2.1108	0.827
115.391	0.828	2.025	-2.1118	0.828
115.499	0.829	2.027	-2.1137	0.829
115.607	0.831	2.03	-2.116	0.831
115.714	0.832	2.032	-2.118	0.832
115.889	0.833	2.033	-2.119	0.833
116	0.833	2.035	-2.1209	0.833
116.11	0.835	2.037	-2.1233	0.835
116.215	0.836	2.039	-2.1254	0.836
116.327	0.837	2.04	-2.1264	0.837
116.435	0.838	2.042	-2.1284	0.838
116.541	0.839	2.044	-2.1304	0.839
116.652	0.84	2.046	-2.1327	0.84
116.759	0.842	2.047	-2.1337	0.842
116.871	0.843	2.049	-2.1357	0.843
116.982	0.845	2.051	-2.1377	0.845
117.088	0.846	2.054	-2.1401	0.846
117.202	0.846	2.055	-2.141	0.846
117.305	0.848	2.057	-2.143	0.848
117.419	0.849	2.059	-2.1451	0.849
117.524	0.851	2.061	-2.147	0.851
117.635	0.852	2.062	-2.148	0.852
117.742	0.853	2.064	-2.1504	0.853
117.852	0.854	2.066	-2.1524	0.854
117.96	0.855	2.068	-2.1544	0.855
118.074	0.857	2.069	-2.1554	0.857
118.182	0.858	2.071	-2.1577	0.858
118.288	0.86	2.073	-2.1597	0.86
118.399	0.86	2.076	-2.1621	0.86
118.511	0.863	2.078	-2.164	0.863
118.619	0.864	2.08	-2.1661	0.864
118.727	0.864	2.082	-2.1683	0.864
118.836	0.865	2.083	-2.1693	0.865
118.943	0.867	2.085	-2.1713	0.867
119.057	0.869	2.087	-2.1733	0.869
119.165	0.87	2.089	-2.1753	0.87
119.271	0.872	2.09	-2.1766	0.872
119.385	0.873	2.092	-2.1787	0.873
119.495	0.875	2.094	-2.1807	0.875
119.601	0.876	2.096	-2.1827	0.876
119.71	0.877	2.097	-2.1837	0.877
119.817	0.878	2.1	-2.1859	0.878
119.926	0.88	2.102	-2.188	0.88
120.04	0.881	2.104	-2.1903	0.881
120.212	0.883	2.106	-2.1923	0.883
120.322	0.884	2.108	-2.1943	0.884
120.427	0.885	2.11	-2.1966	0.885
120.536	0.886	2.111	-2.1977	0.886
120.646	0.889	2.113	-2.1997	0.889
120.757	0.889	2.115	-2.2016	0.889
120.867	0.891	2.118	-2.204	0.891
120.972	0.891	2.119	-2.205	0.891
121.083	0.893	2.121	-2.207	0.893
121.192	0.894	2.123	-2.209	0.894
121.305	0.895	2.125	-2.211	0.895
121.411	0.898	2.126	-2.2123	0.898
121.52	0.898	2.128	-2.2143	0.898
121.629	0.9	2.13	-2.2163	0.9
121.738	0.901	2.132	-2.2184	0.901
121.91	0.901	2.133	-2.2193	0.901
122.021	0.904	2.135	-2.2216	0.904
122.129	0.905	2.137	-2.2236	0.905
122.237	0.907	2.139	-2.2256	0.907
122.344	0.908	2.14	-2.2266	0.908
122.453	0.911	2.142	-2.2289	0.911
122.567	0.911	2.144	-2.2309	0.911
122.672	0.913	2.147	-2.233	0.913
122.787	0.915	2.147	-2.2339	0.915
122.896	0.917	2.15	-2.2362	0.917
123.004	0.917	2.152	-2.2382	0.917
123.109	0.92	2.154	-2.2402	0.92
123.223	0.921	2.155	-2.2412	0.921
123.333	0.924	2.157	-2.2432	0.924
123.443	0.925	2.159	-2.2455	0.925
123.548	0.926	2.161	-2.2476	0.926
123.659	0.928	2.162	-2.2486	0.928
123.767	0.928	2.164	-2.2506	0.928
123.875	0.928	2.166	-2.2526	0.928
123.983	0.928	2.169	-2.255	0.928
124.095	0.928	2.169	-2.2559	0.928
124.206	0.929	2.172	-2.2579	0.929
124.314	0.929	2.174	-2.2599	0.929
124.419	0.929	2.176	-2.2619	0.929
124.529	0.929	2.177	-2.2633	0.929
124.638	0.929	2.179	-2.2652	0.929
124.747	0.93	2.181	-2.2673	0.93
124.856	0.93	2.183	-2.2692	0.93
124.967	0.93	2.184	-2.2702	0.93
125.08	0.931	2.186	-2.2726	0.931
125.188	0.931	2.188	-2.2747	0.931
125.293	0.931	2.19	-2.2767	0.931
125.404	0.932	2.191	-2.2776	0.932
125.517	0.932	2.193	-2.2798	0.932
125.627	0.933	2.195	-2.2819	0.933
125.73	0.934	2.197	-2.2839	0.934
125.841	0.934	2.198	-2.2848	0.934
125.951	0.934	2.2	-2.2869	0.934
126.057	0.934	2.203	-2.2892	0.934
126.168	0.935	2.205	-2.2912	0.935
126.28	0.936	2.206	-2.2922	0.936
126.388	0.936	2.208	-2.2942	0.936
126.494	0.937	2.21	-2.2965	0.937
126.605	0.938	2.212	-2.2985	0.938
126.717	0.938	2.213	-2.2995	0.938
126.825	0.939	2.215	-2.3015	0.939
126.934	0.939	2.217	-2.3035	0.939
127.04	0.939	2.219	-2.3059	0.939
127.151	0.94	2.22	-2.3069	0.94
127.264	0.94	2.222	-2.3089	0.94
127.372	0.942	2.224	-2.3107	0.942
127.477	0.942	2.227	-2.3132	0.942
127.588	0.942	2.228	-2.3142	0.942
127.696	0.942	2.23	-2.3162	0.942
127.81	0.943	2.232	-2.3182	0.943
127.915	0.943	2.234	-2.3202	0.943
128.027	0.944	2.235	-2.3211	0.944
128.135	0.946	2.237	-2.3235	0.946
128.241	0.947	2.239	-2.3255	0.947
128.352	0.947	2.241	-2.3275	0.947
128.464	0.948	2.242	-2.3286	0.948
128.572	0.948	2.244	-2.3309	0.948
128.68	0.95	2.246	-2.3329	0.95
128.789	0.95	2.248	-2.3348	0.95
128.902	0.95	2.249	-2.3358	0.95
129.008	0.952	2.251	-2.3378	0.952
129.119	0.952	2.254	-2.3402	0.952
129.225	0.953	2.256	-2.3422	0.953
129.339	0.953	2.257	-2.3432	0.953
129.442	0.954	2.259	-2.3452	0.954
129.556	0.955	2.261	-2.3475	0.955
129.661	0.955	2.263	-2.3495	0.955
129.773	0.957	2.264	-2.3505	0.957
129.884	0.957	2.266	-2.3525	0.957
129.994	0.958	2.268	-2.3546	0.958
130.099	0.958	2.27	-2.3569	0.958
130.21	0.959	2.271	-2.3578	0.959
130.321	0.961	2.273	-2.3598	0.961
130.431	0.962	2.275	-2.3618	0.962
130.536	0.962	2.277	-2.3638	0.962
130.648	0.963	2.279	-2.3651	0.963
130.756	0.965	2.281	-2.3672	0.965
130.865	0.965	2.283	-2.3692	0.965
130.972	0.966	2.285	-2.3712	0.966
131.086	0.966	2.286	-2.3725	0.966
131.194	0.967	2.288	-2.3744	0.967
131.302	0.968	2.29	-2.3764	0.968
131.408	0.969	2.292	-2.3785	0.969
131.522	0.969	2.293	-2.3794	0.969
131.632	0.97	2.295	-2.3818	0.97
131.74	0.971	2.297	-2.3839	0.971
131.845	0.972	2.299	-2.3858	0.972
131.956	0.972	2.3	-2.3868	0.972
132.063	0.973	2.302	-2.3888	0.973
132.173	0.974	2.305	-2.3911	0.974
132.281	0.975	2.307	-2.393	0.975
132.395	0.976	2.308	-2.394	0.976
132.503	0.976	2.31	-2.3961	0.976
132.609	0.978	2.312	-2.3984	0.978
132.72	0.979	2.314	-2.4004	0.979
132.827	0.979	2.315	-2.4014	0.979
132.94	0.979	2.317	-2.4035	0.979
133.048	0.981	2.319	-2.4054	0.981
133.156	0.982	2.321	-2.4078	0.982
133.27	0.983	2.322	-2.4088	0.983
133.378	0.983	2.324	-2.4108	0.983
133.486	0.984	2.326	-2.4127	0.984
133.592	0.984	2.329	-2.4151	0.984
133.706	0.985	2.33	-2.4161	0.985
133.815	0.985	2.332	-2.4181	0.985
133.922	0.986	2.334	-2.42	0.986
134.029	0.987	2.336	-2.4221	0.987
134.14	0.988	2.337	-2.4235	0.988
134.253	0.988	2.339	-2.4255	0.988
134.362	0.989	2.341	-2.4275	0.989
134.467	0.989	2.343	-2.4295	0.989
134.578	0.99	2.344	-2.4305	0.99
134.689	0.99	2.346	-2.4327	0.99
134.794	0.991	2.348	-2.4347	0.991
134.903	0.992	2.35	-2.4367	0.992
135.015	0.992	2.351	-2.4378	0.992
135.123	0.993	2.353	-2.4397	0.993
135.234	0.993	2.356	-2.442	0.993
135.339	0.994	2.358	-2.444	0.994
135.453	0.994	2.359	-2.4451	0.994
135.561	0.994	2.361	-2.447	0.994
135.669	0.995	2.363	-2.4494	0.995
135.778	0.995	2.365	-2.4513	0.995
135.89	0.995	2.366	-2.4523	0.995
135.994	0.995	2.368	-2.4543	0.995
136.108	0.996	2.37	-2.4567	0.996
136.213	0.996	2.372	-2.4587	0.996
136.324	0.996	2.373	-2.4596	0.996
136.437	0.997	2.375	-2.4617	0.997
136.54	0.999	2.377	-2.4637	0.999
136.651	0.999	2.38	-2.466	0.999
136.762	1.001	2.381	-2.467	1.001
136.87	1.002	2.383	-2.469	1.002
136.982	1.005	2.385	-2.4711	1.005
137.087	1.006	2.387	-2.4733	1.006
137.199	1.008	2.388	-2.4743	1.008
137.307	1.009	2.39	-2.4764	1.009
137.418	1.011	2.392	-2.4784	1.011
137.523	1.012	2.394	-2.4804	1.012
137.637	1.015	2.395	-2.4814	1.015
137.745	1.015	2.397	-2.4838	1.015
137.854	1.017	2.399	-2.4857	1.017
137.963	1.018	2.401	-2.4877	1.018
138.069	1.019	2.402	-2.4887	1.019
138.178	1.021	2.405	-2.491	1.021
138.292	1.023	2.407	-2.493	1.023
138.397	1.024	2.409	-2.495	1.024
138.508	1.026	2.41	-2.496	1.026
138.621	1.028	2.412	-2.498	1.028
138.724	1.028	2.414	-2.5003	1.028
138.835	1.03	2.416	-2.5023	1.03
138.942	1.032	2.417	-2.5034	1.032
139.054	1.032	2.419	-2.5053	1.032
139.166	1.035	2.421	-2.5076	1.035
139.271	1.035	2.423	-2.5096	1.035
139.383	1.036	2.424	-2.5106	1.036
139.491	1.038	2.426	-2.5126	1.038
139.602	1.039	2.428	-2.5146	1.039
139.707	1.041	2.431	-2.517	1.041
139.821	1.044	2.432	-2.518	1.044
139.929	1.044	2.434	-2.5201	1.044
140.039	1.044	2.436	-2.522	1.044
140.144	1.047	2.438	-2.524	1.047
140.255	1.048	2.439	-2.5253	1.048
140.368	1.049	2.441	-2.5273	1.049
140.476	1.051	2.444	-2.53	1.051
140.581	1.051	2.446	-2.532	1.051
140.695	1.052	2.448	-2.5341	1.052
140.805	1.053	2.45	-2.536	1.053
140.915	1.054	2.451	-2.5373	1.054
141.018	1.055	2.453	-2.5393	1.055
141.131	1.055	2.455	-2.5413	1.055
141.239	1.056	2.457	-2.5433	1.056
141.352	1.057	2.458	-2.5443	1.057
141.458	1.058	2.46	-2.5467	1.058
141.567	1.059	2.462	-2.5487	1.059
141.678	1.059	2.464	-2.5507	1.059
141.786	1.06	2.465	-2.5517	1.06
141.892	1.06	2.467	-2.5539	1.06
142.007	1.062	2.469	-2.5558	1.062
142.11	1.063	2.471	-2.5579	1.063
142.283	1.063	2.472	-2.5589	1.063
142.396	1.064	2.474	-2.5609	1.064
142.504	1.065	2.477	-2.5633	1.065
142.609	1.066	2.479	-2.5653	1.066
142.723	1.066	2.48	-2.5662	1.066
142.833	1.067	2.482	-2.5683	1.067
142.943	1.068	2.484	-2.5703	1.068
143.046	1.07	2.486	-2.5726	1.07
143.159	1.071	2.487	-2.5736	1.071
143.267	1.071	2.489	-2.5756	1.071
143.38	1.073	2.491	-2.5776	1.073
143.486	1.074	2.493	-2.5799	1.074
143.595	1.075	2.494	-2.5809	1.075
143.706	1.076	2.496	-2.5829	1.076
143.814	1.078	2.499	-2.585	1.078
143.92	1.08	2.501	-2.587	1.08
144.034	1.081	2.502	-2.5883	1.081
144.142	1.082	2.504	-2.5903	1.082
144.249	1.083	2.506	-2.5923	1.083
144.358	1.084	2.508	-2.5942	1.084
144.465	1.087	2.509	-2.5952	1.087
144.581	1.088	2.511	-2.5976	1.088
144.686	1.09	2.513	-2.5996	1.09
144.795	1.091	2.515	-2.6016	1.091
144.906	1.093	2.516	-2.6026	1.093
145.016	1.093	2.519	-2.605	1.093
145.126	1.096	2.52	-2.6069	1.096
145.232	1.098	2.522	-2.6089	1.098
145.343	1.098	2.523	-2.6099	1.098
145.451	1.099	2.525	-2.6119	1.099
145.557	1.102	2.528	-2.6142	1.102
145.668	1.102	2.53	-2.6162	1.102
145.78	1.105	2.531	-2.6172	1.105
145.888	1.107	2.533	-2.6192	1.107
145.994	1.108	2.535	-2.6215	1.108
146.103	1.108	2.537	-2.6236	1.108
146.218	1.111	2.538	-2.6245	1.111
146.326	1.113	2.54	-2.6266	1.113
146.434	1.113	2.542	-2.6286	1.113
146.54	1.115	2.544	-2.6308	1.115
146.651	1.116	2.545	-2.6318	1.116
146.764	1.118	2.547	-2.6338	1.118
146.872	1.119	2.549	-2.6359	1.119
146.977	1.12	2.551	-2.6378	1.12
147.089	1.123	2.553	-2.6392	1.123
147.195	1.123	2.555	-2.6413	1.123
147.31	1.124	2.557	-2.6433	1.124
147.415	1.126	2.559	-2.6453	1.126
147.526	1.128	2.56	-2.6462	1.128
147.635	1.128	2.562	-2.6485	1.128
147.741	1.131	2.564	-2.6505	1.131
147.852	1.132	2.566	-2.6525	1.132
147.964	1.134	2.567	-2.6535	1.134
148.069	1.134	2.569	-2.6559	1.134
148.18	1.136	2.571	-2.6579	1.136
148.289	1.139	2.573	-2.6598	1.139
148.396	1.14	2.574	-2.6608	1.14
148.51	1.14	2.577	-2.6632	1.14
148.618	1.142	2.579	-2.6651	1.142
148.724	1.143	2.581	-2.6672	1.143
148.838	1.143	2.582	-2.6682	1.143
148.948	1.146	2.584	-2.6701	1.146
149.054	1.146	2.586	-2.6725	1.146
149.161	1.148	2.588	-2.6745	1.148
149.273	1.15	2.589	-2.6755	1.15
149.379	1.15	2.591	-2.6775	1.15
149.489	1.152	2.593	-2.6795	1.152
149.6	1.153	2.595	-2.6818	1.153
149.711	1.154	2.596	-2.6829	1.154
149.819	1.155	2.598	-2.6849	1.155
149.925	1.156	2.6	-2.6869	1.156
150.034	1.157	2.602	-2.6889	1.157
150.147	1.158	2.604	-2.6901	1.158
150.256	1.159	2.606	-2.692	1.159
150.364	1.16	2.608	-2.6942	1.16
150.472	1.161	2.61	-2.6962	1.161
150.586	1.162	2.611	-2.6975	1.162
150.694	1.163	2.613	-2.6995	1.163
150.802	1.163	2.615	-2.7016	1.163
150.908	1.165	2.617	-2.7035	1.165
151.017	1.166	2.618	-2.7045	1.166
151.129	1.168	2.62	-2.7068	1.168
151.24	1.168	2.622	-2.7088	1.168
151.345	1.169	2.624	-2.7109	1.169
151.459	1.17	2.625	-2.7118	1.17
151.569	1.172	2.627	-2.7138	1.172
151.677	1.173	2.63	-2.7162	1.173
151.782	1.174	2.632	-2.7182	1.174
151.893	1.175	2.633	-2.7191	1.175
152.006	1.176	2.635	-2.7211	1.176
152.114	1.177	2.637	-2.7234	1.177
152.218	1.179	2.639	-2.7254	1.179
152.332	1.18	2.64	-2.7264	1.18
152.444	1.18	2.642	-2.7284	1.18
152.551	1.181	2.644	-2.7303	1.181
152.656	1.182	2.646	-2.7327	1.182
152.768	1.183	2.647	-2.7338	1.183
152.876	1.184	2.649	-2.7357	1.184
152.987	1.185	2.651	-2.7378	1.185
153.092	1.186	2.654	-2.7401	1.186
153.206	1.188	2.655	-2.7412	1.188
153.314	1.188	2.657	-2.7431	1.188
153.423	1.189	2.659	-2.7451	1.189
153.531	1.19	2.661	-2.7471	1.19
153.638	1.19	2.662	-2.7481	1.19
153.747	1.192	2.664	-2.7504	1.192
153.861	1.192	2.666	-2.7525	1.192
153.966	1.193	2.668	-2.7544	1.193
154.077	1.193	2.669	-2.7554	1.193
154.189	1.194	2.671	-2.7578	1.194
154.294	1.2	2.673	-2.7598	1.2
154.402	1.202	2.675	-2.7618	1.202
154.516	1.208	2.676	-2.7628	1.208
154.624	1.213	2.678	-2.7648	1.213
154.73	1.22	2.681	-2.767	1.22
154.841	1.223	2.683	-2.7691	1.223
154.953	1.229	2.684	-2.7701	1.229
155.061	1.234	2.686	-2.7721	1.234
155.167	1.24	2.688	-2.7743	1.24
155.278	1.243	2.69	-2.7764	1.243
155.39	1.248	2.691	-2.7774	1.248
155.498	1.254	2.693	-2.7794	1.254
155.606	1.26	2.695	-2.7814	1.26
155.712	1.264	2.697	-2.7837	1.264
155.823	1.269	2.698	-2.7847	1.269
155.936	1.275	2.7	-2.7867	1.275
156.044	1.28	2.702	-2.7887	1.28
156.149	1.283	2.705	-2.791	1.283
156.263	1.289	2.706	-2.7921	1.289
156.373	1.295	2.708	-2.7941	1.295
156.483	1.301	2.71	-2.7961	1.301
156.588	1.304	2.712	-2.798	1.304
156.699	1.31	2.713	-2.7993	1.31
156.807	1.317	2.715	-2.8013	1.317
156.92	1.323	2.717	-2.8034	1.323
157.026	1.326	2.719	-2.8054	1.326
157.135	1.331	2.72	-2.8064	1.331
157.244	1.338	2.722	-2.8087	1.338
157.354	1.345	2.724	-2.8107	1.345
157.462	1.348	2.726	-2.8127	1.348
157.57	1.355	2.727	-2.8137	1.355
157.679	1.362	2.73	-2.8161	1.362
157.793	1.368	2.732	-2.8181	1.368
157.899	1.371	2.734	-2.82	1.371
158.013	1.377	2.735	-2.821	1.377
158.116	1.384	2.737	-2.8233	1.384
158.228	1.392	2.739	-2.8253	1.392
158.334	1.395	2.741	-2.8273	1.395
158.448	1.402	2.742	-2.8282	1.402
158.558	1.408	2.744	-2.8303	1.408
158.668	1.415	2.746	-2.8323	1.415
158.773	1.419	2.748	-2.8347	1.419
158.884	1.425	2.749	-2.8357	1.425
158.992	1.432	2.751	-2.8377	1.432
159.105	1.439	2.753	-2.8397	1.439
159.211	1.442	2.755	-2.8419	1.442
159.322	1.45	2.757	-2.843	1.45
159.43	1.457	2.759	-2.845	1.457
159.538	1.464	2.761	-2.847	1.464
159.646	1.467	2.763	-2.849	1.467
159.76	1.475	2.764	-2.8503	1.475
159.863	1.482	2.766	-2.8523	1.482
159.974	1.489	2.768	-2.8544	1.489
160.083	1.492	2.77	-2.8564	1.492
160.19	1.499	2.771	-2.8574	1.499
160.304	1.506	2.773	-2.8597	1.506
160.412	1.513	2.775	-2.8617	1.513
160.518	1.516	2.777	-2.8637	1.516
160.629	1.523	2.778	-2.8646	1.523
160.742	1.532	2.78	-2.8666	1.532
160.852	1.538	2.783	-2.869	1.538
160.957	1.541	2.785	-2.871	1.541
161.068	1.548	2.786	-2.872	1.548
161.176	1.555	2.788	-2.874	1.555
161.282	1.563	2.79	-2.8763	1.563
161.393	1.567	2.792	-2.8783	1.567
161.505	1.575	2.793	-2.8792	1.575
161.613	1.582	2.795	-2.8813	1.582
161.719	1.59	2.797	-2.8836	1.59
161.83	1.595	2.799	-2.8856	1.595
161.944	1.602	2.8	-2.8866	1.602
162.047	1.612	2.802	-2.8886	1.612
162.158	1.62	2.804	-2.8906	1.62
162.266	1.628	2.807	-2.893	1.628
162.38	1.636	2.808	-2.894	1.636
162.488	1.641	2.81	-2.896	1.641
162.596	1.648	2.812	-2.898	1.648
162.702	1.655	2.814	-2.8999	1.655
162.813	1.663	2.815	-2.9014	1.663
162.926	1.667	2.817	-2.9033	1.667
163.036	1.675	2.819	-2.9052	1.675
163.141	1.682	2.821	-2.9073	1.682
163.25	1.689	2.822	-2.9083	1.689
163.36	1.693	2.824	-2.9106	1.693
163.466	1.701	2.826	-2.9126	1.701
163.577	1.709	2.828	-2.9147	1.709
163.689	1.716	2.829	-2.9157	1.716
163.797	1.72	2.831	-2.9179	1.72
163.905	1.717	2.833	-2.9199	1.717
164.013	1.715	2.835	-2.9219	1.715
164.127	1.711	2.836	-2.9229	1.711
164.233	1.707	2.838	-2.9249	1.707
164.342	1.703	2.841	-2.9273	1.703
164.449	1.702	2.843	-2.9293	1.702
164.563	1.697	2.844	-2.9303	1.697
164.673	1.693	2.846	-2.9323	1.693
164.781	1.689	2.848	-2.9345	1.689
164.886	1.687	2.85	-2.9366	1.687
164.997	1.683	2.851	-2.9374	1.683
165.11	1.677	2.853	-2.9395	1.677
165.213	1.672	2.855	-2.9415	1.672
165.325	1.67	2.857	-2.9439	1.67
165.436	1.664	2.858	-2.9449	1.664
165.544	1.658	2.86	-2.9469	1.658
165.65	1.651	2.862	-2.9489	1.651
165.761	1.647	2.864	-2.9508	1.647
165.873	1.641	2.866	-2.9522	1.641
165.981	1.634	2.868	-2.9542	1.634
166.089	1.626	2.87	-2.9562	1.626
166.197	1.622	2.872	-2.9582	1.622
166.311	1.615	2.873	-2.9596	1.615
166.417	1.608	2.875	-2.9616	1.608
166.526	1.602	2.877	-2.9636	1.602
166.635	1.598	2.879	-2.9656	1.598
166.742	1.59	2.88	-2.9666	1.59
166.851	1.584	2.883	-2.969	1.584
166.965	1.578	2.884	-2.9709	1.578
167.071	1.575	2.886	-2.9729	1.575
167.181	1.568	2.887	-2.9739	1.568
167.288	1.563	2.889	-2.9759	1.563
167.398	1.557	2.892	-2.9782	1.557
167.506	1.555	2.894	-2.9802	1.555
167.62	1.55	2.895	-2.9812	1.55
167.73	1.544	2.897	-2.9832	1.544
167.84	1.539	2.899	-2.9855	1.539
167.945	1.537	2.901	-2.9876	1.537
168.057	1.533	2.902	-2.9885	1.533
168.165	1.529	2.904	-2.9905	1.529
168.273	1.524	2.906	-2.9928	1.524
168.382	1.522	2.908	-2.9948	1.522
168.489	1.519	2.909	-2.9958	1.519
168.603	1.515	2.911	-2.9978	1.515
168.711	1.51	2.913	-2.9998	1.51
168.817	1.509	2.916	-3.0022	1.509
168.931	1.505	2.917	-3.0031	1.505
169.041	1.501	2.919	-3.0052	1.501
169.149	1.497	2.921	-3.0072	1.497
169.255	1.495	2.923	-3.0092	1.495
169.363	1.491	2.924	-3.0106	1.491
169.472	1.487	2.926	-3.0124	1.487
169.582	1.483	2.928	-3.0144	1.483
169.69	1.482	2.93	-3.0165	1.482
169.804	1.477	2.931	-3.0174	1.477
169.912	1.474	2.933	-3.0198	1.474
170.018	1.47	2.935	-3.0219	1.47
170.129	1.469	2.937	-3.0239	1.469
170.241	1.464	2.938	-3.0249	1.464
170.349	1.461	2.94	-3.0269	1.461
170.457	1.458	2.943	-3.0291	1.458
170.566	1.456	2.945	-3.0311	1.456
170.673	1.453	2.946	-3.0321	1.453
170.787	1.449	2.948	-3.0341	1.449
170.895	1.445	2.95	-3.0365	1.445
171.001	1.444	2.952	-3.0384	1.444
171.115	1.44	2.953	-3.0395	1.44
171.225	1.436	2.955	-3.0414	1.436
171.333	1.433	2.957	-3.0438	1.433
171.438	1.431	2.959	-3.0458	1.431
171.549	1.428	2.96	-3.0468	1.428
171.662	1.424	2.962	-3.0488	1.424
171.765	1.421	2.964	-3.0508	1.421
171.876	1.419	2.967	-3.0531	1.419
171.987	1.416	2.968	-3.0541	1.416
172.095	1.413	2.97	-3.0561	1.413
172.208	1.411	2.972	-3.0581	1.411
172.311	1.409	2.974	-3.0604	1.409
172.423	1.406	2.975	-3.0614	1.406
172.534	1.404	2.977	-3.0635	1.404
172.641	1.401	2.979	-3.0655	1.401
172.749	1.4	2.981	-3.0675	1.4
172.863	1.397	2.982	-3.0685	1.397
172.971	1.394	2.984	-3.0707	1.394
173.079	1.392	2.986	-3.0727	1.392
173.185	1.39	2.988	-3.0748	1.39
173.299	1.387	2.989	-3.0758	1.387
173.403	1.385	2.992	-3.0782	1.385
173.517	1.382	2.994	-3.0802	1.382
173.622	1.38	2.996	-3.0821	1.38
173.733	1.377	2.997	-3.0832	1.377
173.846	1.374	2.999	-3.0852	1.374
173.949	1.371	3.001	-3.0874	1.371
174.06	1.37	3.003	-3.0894	1.37
174.171	1.367	3.004	-3.0904	1.367
174.279	1.364	3.006	-3.0924	1.364
174.392	1.362	3.008	-3.0947	1.362
174.495	1.36	3.01	-3.0967	1.36
174.607	1.358	3.011	-3.0977	1.358
174.718	1.355	3.013	-3.0997	1.355
174.826	1.352	3.015	-3.1017	1.352
174.934	1.35	3.018	-3.1041	1.35
175.041	1.347	3.019	-3.1051	1.347
175.156	1.345	3.021	-3.107	1.345
175.264	1.342	3.023	-3.109	1.342
175.37	1.34	3.025	-3.1114	1.34
175.484	1.34	3.026	-3.1123	1.34
175.589	1.339	3.028	-3.1144	1.339
175.7	1.339	3.03	-3.1164	1.339
175.806	1.338	3.032	-3.1184	1.338
175.92	1.337	3.033	-3.1195	1.337
176.03	1.337	3.035	-3.1218	1.337
176.14	1.336	3.037	-3.1238	1.336
176.245	1.335	3.039	-3.1258	1.335
176.356	1.334	3.04	-3.1268	1.334
176.462	1.334	3.043	-3.1291	1.334
176.571	1.333	3.045	-3.1311	1.333
176.683	1.331	3.047	-3.1331	1.331
176.792	1.331	3.048	-3.1341	1.331
176.903	1.33	3.05	-3.1361	1.33
177.011	1.329	3.052	-3.1385	1.329
177.119	1.328	3.054	-3.1404	1.328
177.226	1.326	3.055	-3.1414	1.326
177.335	1.326	3.057	-3.1434	1.326
177.449	1.324	3.059	-3.1457	1.324
177.554	1.323	3.061	-3.1477	1.323
177.668	1.323	3.062	-3.1487	1.323
177.778	1.321	3.064	-3.1507	1.321
177.883	1.32	3.066	-3.1526	1.32
177.992	1.319	3.069	-3.155	1.319
178.103	1.319	3.07	-3.156	1.319
178.213	1.316	3.072	-3.158	1.316
178.323	1.315	3.074	-3.16	1.315
178.428	1.315	3.076	-3.1621	1.315
178.538	1.313	3.077	-3.1633	1.313
178.648	1.312	3.079	-3.1652	1.312
178.761	1.309	3.081	-3.1672	1.309
178.867	1.309	3.083	-3.1693	1.309
178.976	1.308	3.084	-3.1703	1.308
179.087	1.305	3.086	-3.1727	1.305
179.195	1.305	3.088	-3.1747	1.305
179.3	1.302	3.09	-3.1767	1.302
179.41	1.3	3.091	-3.1777	1.3
179.521	1.299	3.094	-3.18	1.299
179.632	1.298	3.096	-3.182	1.298
179.737	1.295	3.098	-3.184	1.295
179.848	1.295	3.099	-3.185	1.295
179.961	1.292	3.101	-3.1874	1.292
180.069	1.29	3.103	-3.1894	1.29
180.174	1.289	3.105	-3.1913	1.289
180.285	1.288	3.106	-3.1923	1.288
180.398	1.287	3.108	-3.1943	1.287
180.508	1.285	3.11	-3.1967	1.285
180.613	1.282	3.112	-3.1987	1.282
180.722	1.281	3.113	-3.1997	1.281
180.834	1.278	3.115	-3.2017	1.278
180.944	1.277	3.118	-3.204	1.277
181.049	1.276	3.12	-3.206	1.276
181.161	1.274	3.12	-3.2069	1.274
181.269	1.271	3.122	-3.2089	1.271
181.375	1.27	3.124	-3.2109	1.27
181.484	1.268	3.127	-3.2133	1.268
181.594	1.267	3.128	-3.2143	1.267
181.707	1.266	3.13	-3.2163	1.266
181.815	1.264	3.132	-3.2183	1.264
181.921	1.263	3.134	-3.2203	1.263
182.032	1.26	3.135	-3.2215	1.26
182.145	1.258	3.137	-3.2235	1.258
182.253	1.258	3.139	-3.2256	1.258
182.359	1.256	3.141	-3.2276	1.256
182.473	1.254	3.142	-3.2286	1.254
182.582	1.253	3.145	-3.231	1.253
182.686	1.251	3.147	-3.233	1.251
182.795	1.251	3.149	-3.235	1.251
182.906	1.249	3.15	-3.236	1.249
183.019	1.247	3.152	-3.2382	1.247
183.122	1.247	3.154	-3.2403	1.247
183.233	1.245	3.156	-3.2423	1.245
183.344	1.243	3.157	-3.2433	1.243
183.455	1.243	3.159	-3.2453	1.243
183.559	1.241	3.161	-3.2476	1.241
183.67	1.24	3.163	-3.2497	1.24
183.777	1.238	3.164	-3.2507	1.238
183.891	1.237	3.166	-3.2526	1.237
183.999	1.236	3.168	-3.2547	1.236
184.107	1.235	3.171	-3.2569	1.235
184.214	1.233	3.172	-3.2579	1.233
184.328	1.233	3.174	-3.2599	1.233
184.436	1.232	3.175	-3.2619	1.232
184.544	1.23	3.178	-3.2642	1.23
184.656	1.229	3.179	-3.2652	1.229
184.76	1.228	3.181	-3.2673	1.228
184.874	1.226	3.183	-3.2692	1.226
184.979	1.225	3.185	-3.2712	1.225
185.09	1.224	3.186	-3.2726	1.224
185.203	1.223	3.188	-3.2746	1.223
185.306	1.222	3.19	-3.2765	1.222
185.417	1.221	3.192	-3.2786	1.221
185.527	1.219	3.193	-3.2796	1.219
185.638	1.218	3.195	-3.2818	1.218
185.748	1.218	3.197	-3.2839	1.218
185.853	1.217	3.199	-3.2859	1.217
185.965	1.215	3.2	-3.2869	1.215
186.073	1.215	3.202	-3.2889	1.215
186.184	1.213	3.205	-3.2912	1.213
186.289	1.212	3.207	-3.2933	1.212
186.403	1.212	3.208	-3.2943	1.212
186.507	1.211	3.21	-3.2963	1.211
186.62	1.211	3.212	-3.2986	1.211
186.726	1.209	3.214	-3.3005	1.209
186.84	1.208	3.215	-3.3015	1.208
186.95	1.207	3.217	-3.3036	1.207
187.058	1.206	3.219	-3.3059	1.206
187.163	1.206	3.221	-3.3079	1.206
187.274	1.205	3.222	-3.3089	1.205
187.387	1.205	3.224	-3.3109	1.205
187.49	1.204	3.226	-3.3129	1.204
187.601	1.203	3.229	-3.3151	1.203
187.713	1.202	3.23	-3.3161	1.202
187.82	1.201	3.232	-3.3181	1.201
187.933	1.201	3.234	-3.3201	1.201
188.038	1.2	3.236	-3.3221	1.2
188.15	1.2	3.237	-3.3235	1.2
188.258	1.199	3.239	-3.3255	1.199
188.366	1.199	3.241	-3.3275	1.199
188.474	1.198	3.243	-3.3295	1.198
188.587	1.197	3.244	-3.3308	1.197
188.695	1.197	3.246	-3.3329	1.197
188.805	1.196	3.248	-3.3348	1.196
188.911	1.196	3.25	-3.3369	1.196
189.025	1.196	3.251	-3.3378	1.196
189.128	1.195	3.254	-3.3402	1.195
189.242	1.195	3.256	-3.3422	1.195
189.347	1.194	3.258	-3.3442	1.194
189.458	1.193	3.259	-3.3451	1.193
189.57	1.193	3.261	-3.3475	1.193
189.68	1.193	3.263	-3.3495	1.193
189.783	1.192	3.265	-3.3516	1.192
189.897	1.192	3.266	-3.3525	1.192
190.005	1.191	3.268	-3.3545	1.191
190.111	1.191	3.27	-3.3565	1.191
190.222	1.191	3.272	-3.3588	1.191
190.334	1.191	3.273	-3.3598	1.191
190.442	1.19	3.275	-3.3618	1.19
190.55	1.19	3.277	-3.3639	1.19
190.657	1.19	3.28	-3.3662	1.19
190.771	1.189	3.281	-3.3671	1.189
190.878	1.189	3.283	-3.3691	1.189
190.989	1.189	3.285	-3.3712	1.189
191.095	1.189	3.287	-3.3734	1.189
191.209	1.189	3.288	-3.3743	1.189
191.312	1.188	3.29	-3.3764	1.188
191.423	1.187	3.292	-3.3784	1.187
191.532	1.187	3.294	-3.3804	1.187
191.644	1.187	3.295	-3.3818	1.187
191.754	1.187	3.297	-3.3838	1.187
191.863	1.187	3.299	-3.3857	1.187
191.968	1.187	3.301	-3.3878	1.187
192.079	1.186	3.302	-3.3888	1.186
192.188	1.186	3.305	-3.3911	1.186
192.301	1.185	3.307	-3.3931	1.185
192.407	1.184	3.309	-3.3951	1.184
192.516	1.184	3.31	-3.3961	1.184
192.626	1.183	3.312	-3.3981	1.183
192.736	1.183	3.314	-3.4003	1.183
192.844	1.182	3.316	-3.4024	1.182
192.951	1.182	3.317	-3.4035	1.182
193.06	1.181	3.319	-3.4055	1.181
193.174	1.18	3.321	-3.4078	1.18
193.28	1.18	3.323	-3.4098	1.18
193.394	1.179	3.324	-3.4108	1.179
193.497	1.178	3.326	-3.4127	1.178
193.606	1.177	3.328	-3.4147	1.177
193.715	1.177	3.331	-3.4171	1.177
193.829	1.176	3.332	-3.4181	1.176
193.938	1.175	3.334	-3.4201	1.175
194.043	1.175	3.336	-3.4221	1.175
194.154	1.174	3.338	-3.4245	1.174
194.265	1.173	3.339	-3.4254	1.173
194.373	1.172	3.341	-3.4274	1.172
194.486	1.171	3.343	-3.4295	1.171
194.592	1.171	3.345	-3.4315	1.171
194.701	1.17	3.346	-3.4328	1.17
194.811	1.169	3.348	-3.4347	1.169
194.919	1.169	3.35	-3.4367	1.169
195.027	1.168	3.352	-3.4387	1.168
195.141	1.166	3.353	-3.4397	1.166
195.244	1.166	3.356	-3.4421	1.166
195.355	1.165	3.358	-3.4441	1.165
195.464	1.164	3.36	-3.4462	1.164
195.571	1.164	3.361	-3.4471	1.164
195.685	1.162	3.363	-3.4494	1.162
195.794	1.162	3.365	-3.4514	1.162
195.899	1.161	3.367	-3.4534	1.161
196.01	1.16	3.368	-3.4543	1.16
196.123	1.159	3.37	-3.4564	1.159
196.233	1.159	3.372	-3.4588	1.159
196.338	1.158	3.374	-3.4607	1.158
196.449	1.156	3.375	-3.4618	1.156
196.557	1.156	3.377	-3.4638	1.156
196.669	1.155	3.379	-3.4658	1.155
196.776	1.154	3.382	-3.468	1.154
196.882	1.154	3.383	-3.469	1.154
196.996	1.153	3.385	-3.471	1.153
197.104	1.153	3.387	-3.4731	1.153
197.209	1.152	3.389	-3.4754	1.152
197.319	1.15	3.39	-3.4763	1.15
197.428	1.15	3.392	-3.4783	1.15
197.539	1.15	3.394	-3.4803	1.15
197.648	1.148	3.396	-3.4823	1.148
197.756	1.148	3.397	-3.4837	1.148
197.869	1.147	3.399	-3.4857	1.147
197.976	1.145	3.401	-3.4877	1.145
198.085	1.145	3.403	-3.4897	1.145
198.196	1.145	3.404	-3.4907	1.145
198.306	1.144	3.407	-3.493	1.144
198.416	1.143	3.409	-3.495	1.143
198.521	1.142	3.411	-3.497	1.142
198.632	1.142	3.412	-3.498	1.142
198.741	1.14	3.414	-3.5004	1.14
198.853	1.14	3.416	-3.5024	1.14
198.957	1.14	3.418	-3.5044	1.14
199.069	1.138	3.419	-3.5054	1.138
199.18	1.137	3.421	-3.5074	1.137
199.288	1.137	3.423	-3.5096	1.137
199.393	1.136	3.425	-3.5116	1.136
199.507	1.135	3.426	-3.5127	1.135
199.615	1.135	3.428	-3.5146	1.135
199.723	1.134	3.431	-3.517	1.134
199.83	1.133	3.433	-3.519	1.133
199.945	1.133	3.434	-3.5201	1.133
200.048	1.131	3.436	-3.522	1.131
200.162	1.13	3.438	-3.524	1.13
200.267	1.13	3.44	-3.5263	1.13
200.378	1.129	3.441	-3.5273	1.129
200.491	1.127	3.443	-3.5293	1.127
200.594	1.127	3.445	-3.5313	1.127
200.704	1.126	3.447	-3.5333	1.126
200.815	1.126	3.448	-3.5347	1.126
200.927	1.125	3.45	-3.5366	1.125
201.032	1.124	3.452	-3.5387	1.124
201.14	1.123	3.454	-3.5407	1.123
201.255	1.122	3.456	-3.5419	1.122
201.363	1.121	3.458	-3.5439	1.121
201.471	1.121	3.46	-3.5459	1.121
201.579	1.12	3.462	-3.5479	1.12
201.686	1.119	3.463	-3.5489	1.119
201.799	1.118	3.465	-3.5513	1.118
201.909	1.118	3.467	-3.5533	1.118
202.014	1.117	3.469	-3.5554	1.117
202.128	1.116	3.47	-3.5563	1.116
202.238	1.115	3.472	-3.5583	1.115
202.346	1.115	3.474	-3.5607	1.115
202.451	1.114	3.476	-3.5626	1.114
202.562	1.113	3.477	-3.5636	1.113
202.675	1.113	3.479	-3.5656	1.113
202.784	1.112	3.482	-3.568	1.112
202.887	1.111	3.483	-3.5699	1.111
202.999	1.111	3.485	-3.571	1.111
203.111	1.11	3.486	-3.5729	1.11
203.221	1.109	3.489	-3.575	1.109
203.326	1.109	3.491	-3.5773	1.109
203.438	1.108	3.492	-3.5783	1.108
203.546	1.107	3.494	-3.5803	1.107
203.654	1.107	3.496	-3.5823	1.107
203.763	1.106	3.498	-3.5846	1.106
203.875	1.105	3.499	-3.5855	1.105
203.979	1.105	3.501	-3.5876	1.105
204.093	1.104	3.503	-3.5896	1.104
204.199	1.103	3.505	-3.5915	1.103
204.313	1.103	3.506	-3.5925	1.103
204.416	1.102	3.508	-3.5949	1.102
204.53	1.101	3.51	-3.5969	1.101
204.635	1.1	3.512	-3.5989	1.1
204.746	1.1	3.513	-3.5999	1.1
204.853	1.099	3.516	-3.6022	1.099
204.963	1.098	3.518	-3.6042	1.098
205.073	1.098	3.52	-3.6062	1.098
205.184	1.097	3.521	-3.6072	1.097
205.295	1.097	3.523	-3.6092	1.097
205.405	1.096	3.525	-3.6116	1.096
205.51	1.096	3.527	-3.6136	1.096
205.622	1.095	3.528	-3.6146	1.095
205.73	1.094	3.53	-3.6166	1.094
205.838	1.093	3.532	-3.6189	1.093
205.947	1.093	3.535	-3.6209	1.093
206.059	1.092	3.536	-3.6219	1.092
206.167	1.092	3.537	-3.6239	1.092
206.275	1.091	3.54	-3.6262	1.091
206.384	1.09	3.542	-3.6282	1.09
206.491	1.089	3.543	-3.6292	1.089
206.6	1.089	3.545	-3.6312	1.089
206.714	1.088	3.547	-3.6332	1.088
206.818	1.088	3.549	-3.6356	1.088
206.93	1.087	3.55	-3.6366	1.087
207.042	1.086	3.552	-3.6386	1.086
207.152	1.085	3.554	-3.6405	1.085
207.257	1.085	3.556	-3.6425	1.085
207.368	1.084	3.557	-3.6438	1.084
207.476	1.084	3.559	-3.6458	1.084
207.589	1.083	3.561	-3.6478	1.083
207.694	1.082	3.563	-3.6498	1.082
207.801	1.082	3.564	-3.6508	1.082
207.913	1.081	3.567	-3.6532	1.081
208.024	1.08	3.569	-3.6552	1.08
208.131	1.079	3.571	-3.6572	1.079
208.238	1.079	3.572	-3.6581	1.079
208.352	1.078	3.574	-3.6602	1.078
208.46	1.077	3.576	-3.6625	1.077
208.566	1.077	3.578	-3.6646	1.077
208.68	1.076	3.579	-3.6655	1.076
208.79	1.076	3.581	-3.6675	1.076
208.898	1.075	3.583	-3.6698	1.075
209.003	1.074	3.585	-3.6719	1.074
209.116	1.073	3.586	-3.6728	1.073
209.226	1.072	3.588	-3.6749	1.072
209.336	1.072	3.591	-3.6772	1.072
209.441	1.071	3.593	-3.6792	1.071
209.552	1.07	3.594	-3.6802	1.07
209.66	1.07	3.596	-3.6822	1.07
209.773	1.069	3.598	-3.6842	1.069
209.876	1.069	3.6	-3.6865	1.069
209.989	1.068	3.601	-3.6876	1.068
210.098	1.068	3.603	-3.6895	1.068
210.209	1.067	3.605	-3.6915	1.067
210.314	1.066	3.607	-3.6938	1.066
210.428	1.066	3.608	-3.6948	1.066
210.536	1.066	3.61	-3.6968	1.066
210.644	1.065	3.612	-3.6987	1.065
210.75	1.065	3.614	-3.7007	1.065
210.865	1.064	3.615	-3.7018	1.064
210.974	1.064	3.618	-3.7041	1.064
211.078	1.064	3.62	-3.7061	1.064
211.187	1.063	3.622	-3.7081	1.063
211.301	1.062	3.623	-3.7091	1.062
211.411	1.062	3.625	-3.7115	1.062
211.521	1.062	3.627	-3.7135	1.062
211.626	1.061	3.629	-3.7155	1.061
211.737	1.06	3.63	-3.7165	1.06
211.845	1.06	3.632	-3.7185	1.06
211.952	1.059	3.634	-3.7208	1.059
212.064	1.059	3.636	-3.7228	1.059
212.173	1.059	3.637	-3.7238	1.059
212.284	1.058	3.639	-3.7258	1.058
212.392	1.057	3.641	-3.7278	1.057
212.5	1.057	3.644	-3.7302	1.057
212.607	1.056	3.645	-3.7312	1.056
212.716	1.055	3.647	-3.7332	1.055
212.83	1.055	3.649	-3.7352	1.055
212.934	1.054	3.651	-3.7374	1.054
213.05	1.053	3.652	-3.7385	1.053
213.153	1.053	3.654	-3.7404	1.053
213.264	1.053	3.656	-3.7424	1.053
213.373	1.052	3.658	-3.7444	1.052
213.484	1.051	3.659	-3.7459	1.051
213.594	1.051	3.661	-3.7478	1.051
213.702	1.05	3.663	-3.7498	1.05
213.808	1.049	3.665	-3.7517	1.049
213.92	1.049	3.666	-3.7528	1.049
214.031	1.048	3.669	-3.755	1.048
214.141	1.048	3.671	-3.757	1.048
214.246	1.047	3.673	-3.7591	1.047
214.357	1.046	3.674	-3.76	1.046
214.466	1.046	3.676	-3.7624	1.046
214.572	1.046	3.678	-3.7644	1.046
214.683	1.045	3.68	-3.7664	1.045
214.795	1.045	3.681	-3.7674	1.045
214.9	1.044	3.683	-3.7697	1.044
215.011	1.044	3.685	-3.7717	1.044
215.119	1.043	3.687	-3.7737	1.043
215.233	1.042	3.688	-3.7747	1.042
215.341	1.042	3.69	-3.7767	1.042
215.449	1.041	3.693	-3.7791	1.041
[truncated: 645 more rows]
