# Supplementary material for: Research on the Mechanical Properties of EPS Lightweight Soil Mixed with Fly Ash
Source: Polymers (Basel). 2024 Dec 18;16(24):3517. doi: 10.3390/polym16243517 (PMC11678610; doi:10.3390/polym16243517)
Supplement: Supplementary file 1 [file polymers-16-03517-s001.zip › polymers-3283519-supplementary-final/raw data/EPS1%,curing agent content 10%,replace proportion 60%.xls]

## Sheet: Sheet1
试件批号	1
钢号	1
试验日期	2023/12/14
试验人	XDD
试件形状	圆材
尺寸(mm)	39.1
So(mm^2)	1200.73
标距倍率
Lo(mm)	80
引伸计标距	50
Lu(mm)
A(%)	/
断面尺寸
Su(mm^2)
Z(%)	/
Fm(kN)	0.57
Rm(MPa)
FeH(kN)	1.04
ReH(MPa)	1
FeL(kN)	0.78
ReL(MPa)	1
Fp(kN)	0.78
Rp(MPa)	1
Ft(kN)	0.08
Rt(MPa)
E(GPa)	0.02
屈强比	/
强屈比	/
At(%)	/
Agt(%)	3.5
时间(秒)	力(kN)	变形(mm)	位移(mm)	扩展
0	0	0	-0.001	0
0.124	0	0	-0.0019	0
0.236	0	0	-0.0025	0
0.341	0.001	0.001	-0.004	0.001
0.45	0.003	0.003	-0.0062	0.003
0.559	0.005	0.005	-0.0083	0.005
0.669	0.005	0.006	-0.0095	0.005
0.778	0.007	0.009	-0.0122	0.007
0.889	0.009	0.012	-0.0152	0.009
0.996	0.012	0.016	-0.019	0.012
1.11	0.013	0.018	-0.0208	0.013
1.22	0.015	0.021	-0.0245	0.015
1.328	0.016	0.026	-0.0288	0.016
1.433	0.018	0.031	-0.034	0.018
1.545	0.019	0.033	-0.0364	0.019
1.651	0.021	0.038	-0.0413	0.021
1.761	0.022	0.044	-0.0468	0.022
1.872	0.024	0.05	-0.0529	0.024
1.981	0.025	0.052	-0.0547	0.025
2.093	0.026	0.058	-0.061	0.026
2.198	0.028	0.063	-0.066	0.028
2.306	0.029	0.068	-0.0712	0.029
2.419	0.03	0.07	-0.0735	0.03
2.528	0.031	0.076	-0.0793	0.031
2.636	0.032	0.081	-0.0842	0.032
2.744	0.033	0.086	-0.089	0.033
2.858	0.034	0.088	-0.0913	0.034
2.964	0.034	0.093	-0.096	0.034
3.075	0.036	0.098	-0.1015	0.036
3.181	0.037	0.103	-0.1061	0.037
3.295	0.037	0.105	-0.1084	0.037
3.404	0.038	0.11	-0.1129	0.038
3.512	0.039	0.115	-0.1181	0.039
3.617	0.04	0.119	-0.1224	0.04
3.728	0.041	0.121	-0.1246	0.041
3.841	0.042	0.126	-0.1288	0.042
3.944	0.043	0.13	-0.1336	0.043
4.055	0.044	0.135	-0.1378	0.044
4.166	0.044	0.137	-0.1399	0.044
4.277	0.046	0.141	-0.144	0.046
4.382	0.047	0.145	-0.148	0.047
4.49	0.048	0.15	-0.1527	0.048
4.605	0.049	0.152	-0.1547	0.049
4.713	0.05	0.155	-0.1586	0.05
4.821	0.052	0.159	-0.1624	0.052
4.929	0.053	0.164	-0.167	0.053
5.041	0.054	0.166	-0.1688	0.054
5.149	0.055	0.169	-0.1725	0.055
5.257	0.056	0.173	-0.1763	0.056
5.366	0.057	0.177	-0.18	0.057
5.479	0.058	0.179	-0.1818	0.058
5.582	0.059	0.183	-0.1859	0.059
5.696	0.059	0.186	-0.1894	0.059
5.801	0.06	0.19	-0.1929	0.06
5.912	0.061	0.191	-0.1947	0.061
6.019	0.061	0.196	-0.1987	0.061
6.129	0.062	0.199	-0.2022	0.062
6.237	0.063	0.202	-0.2056	0.063
6.351	0.063	0.204	-0.2073	0.063
6.459	0.064	0.207	-0.2106	0.064
6.565	0.065	0.211	-0.2145	0.065
6.676	0.066	0.215	-0.2178	0.066
6.788	0.067	0.216	-0.2194	0.067
6.896	0.068	0.22	-0.2227	0.068
7.004	0.069	0.223	-0.2259	0.069
7.112	0.07	0.226	-0.2296	0.07
7.226	0.071	0.228	-0.2311	0.071
7.334	0.072	0.231	-0.2342	0.072
7.439	0.073	0.234	-0.2373	0.073
7.548	0.074	0.238	-0.2409	0.074
7.662	0.075	0.239	-0.2424	0.075
7.772	0.076	0.242	-0.2454	0.076
7.88	0.077	0.245	-0.2484	0.077
7.985	0.078	0.248	-0.2514	0.078
8.096	0.078	0.25	-0.2534	0.078
8.209	0.079	0.253	-0.2564	0.079
8.312	0.08	0.256	-0.2593	0.08
8.423	0.081	0.259	-0.2622	0.081
8.533	0.081	0.26	-0.2636	0.081
8.645	0.082	0.264	-0.267	0.082
8.755	0.083	0.267	-0.2698	0.083
8.86	0.083	0.27	-0.2727	0.083
8.972	0.084	0.271	-0.2741	0.084
9.08	0.084	0.274	-0.2774	0.084
9.188	0.085	0.277	-0.2801	0.085
9.296	0.085	0.28	-0.2829	0.085
9.41	0.085	0.281	-0.2843	0.085
9.516	0.086	0.284	-0.287	0.086
9.627	0.086	0.287	-0.2902	0.086
9.733	0.087	0.29	-0.2928	0.087
9.847	0.088	0.291	-0.2942	0.088
9.95	0.088	0.294	-0.2968	0.088
10.062	0.09	0.296	-0.2994	0.09
10.168	0.091	0.299	-0.3025	0.091
10.282	0.091	0.301	-0.3038	0.091
10.392	0.092	0.303	-0.3064	0.092
10.501	0.093	0.306	-0.3091	0.093
10.606	0.094	0.309	-0.312	0.094
10.717	0.095	0.31	-0.3133	0.095
10.826	0.096	0.313	-0.3159	0.096
10.939	0.097	0.315	-0.3185	0.097
11.042	0.097	0.318	-0.321	0.097
11.154	0.098	0.32	-0.3227	0.098
11.265	0.099	0.322	-0.3251	0.099
11.373	0.1	0.324	-0.3277	0.1
11.479	0.101	0.327	-0.3302	0.101
11.593	0.102	0.328	-0.3314	0.102
11.701	0.103	0.331	-0.3343	0.103
11.809	0.104	0.334	-0.3368	0.104
11.918	0.105	0.336	-0.3392	0.105
12.025	0.106	0.337	-0.3404	0.106
12.134	0.107	0.34	-0.3433	0.107
12.248	0.108	0.343	-0.3457	0.108
12.353	0.109	0.345	-0.348	0.109
12.464	0.11	0.346	-0.3493	0.11
12.571	0.111	0.349	-0.352	0.111
12.685	0.112	0.351	-0.3545	0.112
12.79	0.113	0.354	-0.3568	0.113
12.901	0.114	0.355	-0.358	0.114
13.01	0.115	0.357	-0.3604	0.115
13.123	0.116	0.36	-0.3631	0.116
13.229	0.117	0.362	-0.3654	0.117
13.338	0.118	0.363	-0.3664	0.118
13.449	0.119	0.366	-0.3689	0.119
13.556	0.119	0.368	-0.3713	0.119
13.664	0.12	0.371	-0.374	0.12
13.778	0.121	0.372	-0.3752	0.121
13.881	0.121	0.374	-0.3774	0.121
13.995	0.122	0.376	-0.3796	0.122
14.099	0.123	0.379	-0.3821	0.123
14.21	0.123	0.38	-0.3836	0.123
14.323	0.124	0.383	-0.3859	0.124
14.431	0.124	0.385	-0.3881	0.124
14.536	0.125	0.387	-0.3904	0.125
14.65	0.126	0.389	-0.3919	0.126
14.76	0.127	0.391	-0.3941	0.127
14.867	0.128	0.393	-0.3964	0.128
14.973	0.129	0.395	-0.3986	0.129
15.084	0.129	0.396	-0.3997	0.129
15.196	0.131	0.399	-0.4023	0.131
15.306	0.132	0.401	-0.4045	0.132
15.412	0.133	0.403	-0.4067	0.133
15.523	0.133	0.405	-0.4078	0.133
15.634	0.134	0.407	-0.4104	0.134
15.744	0.135	0.409	-0.4127	0.135
15.849	0.136	0.412	-0.4148	0.136
15.961	0.136	0.413	-0.4159	0.136
16.069	0.137	0.415	-0.4181	0.137
16.178	0.138	0.417	-0.4206	0.138
16.286	0.139	0.42	-0.4229	0.139
16.4	0.14	0.421	-0.424	0.14
16.503	0.14	0.423	-0.4262	0.14
16.614	0.141	0.425	-0.4284	0.141
16.723	0.142	0.428	-0.4308	0.142
16.83	0.143	0.429	-0.432	0.143
16.939	0.143	0.431	-0.434	0.143
17.053	0.144	0.433	-0.4363	0.144
17.158	0.145	0.436	-0.4388	0.145
17.269	0.146	0.437	-0.4399	0.146
17.382	0.147	0.439	-0.4421	0.147
17.485	0.148	0.441	-0.4442	0.148
17.597	0.149	0.444	-0.4467	0.149
17.708	0.149	0.445	-0.4477	0.149
17.816	0.15	0.447	-0.4499	0.15
17.922	0.151	0.449	-0.452	0.151
18.033	0.152	0.451	-0.4541	0.152
18.141	0.153	0.452	-0.4551	0.153
18.255	0.154	0.454	-0.4576	0.154
18.363	0.154	0.457	-0.4598	0.154
18.468	0.155	0.459	-0.4618	0.155
18.578	0.156	0.46	-0.4629	0.156
18.69	0.157	0.462	-0.4654	0.157
18.798	0.158	0.464	-0.4675	0.158
18.907	0.159	0.466	-0.4696	0.159
19.014	0.159	0.467	-0.4707	0.159
19.123	0.16	0.47	-0.4728	0.16
19.235	0.161	0.472	-0.4752	0.161
19.344	0.162	0.474	-0.4773	0.162
19.455	0.162	0.475	-0.4784	0.162
19.565	0.163	0.477	-0.4806	0.163
19.675	0.164	0.479	-0.4826	0.164
19.78	0.165	0.482	-0.4851	0.165
19.891	0.166	0.483	-0.486	0.166
20.002	0.167	0.485	-0.4881	0.167
20.112	0.168	0.487	-0.4903	0.168
20.216	0.169	0.49	-0.4927	0.169
20.328	0.169	0.491	-0.4938	0.169
20.439	0.17	0.493	-0.4958	0.17
20.547	0.171	0.495	-0.4979	0.171
20.652	0.172	0.497	-0.5	0.172
20.766	0.172	0.498	-0.5014	0.172
20.874	0.173	0.5	-0.5034	0.173
20.982	0.174	0.502	-0.5054	0.174
21.109	0.175	0.504	-0.5075	0.175
21.216	0.176	0.507	-0.51	0.176
21.327	0.176	0.508	-0.511	0.176
21.437	0.177	0.51	-0.5131	0.177
21.547	0.178	0.512	-0.5151	0.178
21.65	0.179	0.514	-0.5172	0.179
21.764	0.179	0.515	-0.5185	0.179
21.872	0.18	0.517	-0.5206	0.18
21.978	0.181	0.52	-0.5227	0.181
22.089	0.182	0.522	-0.5247	0.182
22.196	0.182	0.523	-0.5257	0.182
22.31	0.183	0.525	-0.5281	0.183
22.418	0.184	0.527	-0.5301	0.184
22.526	0.185	0.529	-0.5322	0.185
22.633	0.185	0.53	-0.5332	0.185
22.745	0.186	0.532	-0.5353	0.186
22.856	0.186	0.535	-0.5377	0.186
22.962	0.187	0.537	-0.5398	0.187
23.076	0.188	0.538	-0.5408	0.188
23.179	0.188	0.54	-0.5428	0.188
23.293	0.189	0.542	-0.5452	0.189
23.398	0.19	0.544	-0.5473	0.19
23.509	0.19	0.545	-0.5483	0.19
23.622	0.191	0.547	-0.5503	0.191
23.726	0.192	0.55	-0.5528	0.192
23.834	0.193	0.552	-0.5547	0.193
23.948	0.194	0.553	-0.5557	0.194
24.056	0.195	0.555	-0.5577	0.195
24.162	0.196	0.557	-0.5598	0.196
24.271	0.197	0.559	-0.5623	0.197
24.38	0.198	0.56	-0.5633	0.198
24.494	0.199	0.562	-0.5653	0.199
24.602	0.2	0.564	-0.5673	0.2
24.71	0.201	0.566	-0.5696	0.201
24.883	0.202	0.569	-0.5717	0.202
24.991	0.202	0.571	-0.5737	0.202
25.104	0.203	0.573	-0.5757	0.203
25.209	0.204	0.575	-0.5781	0.204
25.319	0.205	0.576	-0.5791	0.205
25.43	0.206	0.578	-0.5811	0.206
25.538	0.207	0.58	-0.5832	0.207
25.646	0.208	0.582	-0.5853	0.208
25.758	0.209	0.583	-0.5862	0.209
25.866	0.21	0.585	-0.5886	0.21
25.974	0.211	0.587	-0.5906	0.211
26.081	0.212	0.589	-0.5926	0.212
26.195	0.213	0.591	-0.5937	0.213
26.299	0.214	0.593	-0.5961	0.214
26.413	0.215	0.595	-0.598	0.215
26.518	0.216	0.597	-0.6001	0.216
26.629	0.217	0.598	-0.6011	0.217
26.741	0.218	0.6	-0.6031	0.218
26.85	0.219	0.602	-0.6055	0.219
26.955	0.22	0.604	-0.6075	0.22
27.066	0.221	0.605	-0.6085	0.221
27.175	0.222	0.607	-0.6105	0.222
27.287	0.223	0.609	-0.6126	0.223
27.392	0.224	0.612	-0.6149	0.224
27.504	0.225	0.613	-0.6159	0.225
27.612	0.226	0.615	-0.6179	0.226
27.719	0.227	0.617	-0.6199	0.227
27.83	0.227	0.619	-0.6222	0.227
27.937	0.228	0.62	-0.6233	0.228
28.051	0.229	0.622	-0.6252	0.229
28.159	0.229	0.624	-0.6273	0.229
28.265	0.23	0.626	-0.6294	0.23
28.379	0.231	0.627	-0.6307	0.231
28.489	0.232	0.629	-0.6326	0.232
28.594	0.232	0.631	-0.6346	0.232
28.703	0.233	0.634	-0.6367	0.233
28.815	0.234	0.635	-0.638	0.234
28.925	0.235	0.637	-0.64	0.235
29.035	0.235	0.639	-0.642	0.235
29.14	0.236	0.641	-0.6441	0.236
29.251	0.237	0.642	-0.6452	0.237
29.359	0.237	0.644	-0.6474	0.237
29.472	0.238	0.646	-0.6494	0.238
29.578	0.239	0.648	-0.6514	0.239
29.687	0.239	0.649	-0.6524	0.239
29.796	0.24	0.651	-0.6545	0.24
29.902	0.241	0.654	-0.6568	0.241
30.013	0.241	0.656	-0.6589	0.241
30.127	0.242	0.657	-0.6599	0.242
30.23	0.242	0.659	-0.6619	0.242
30.344	0.243	0.661	-0.6642	0.243
30.45	0.244	0.663	-0.6662	0.244
30.564	0.244	0.664	-0.6672	0.244
30.667	0.245	0.666	-0.6692	0.245
30.779	0.246	0.668	-0.6712	0.246
30.885	0.247	0.67	-0.6736	0.247
30.999	0.247	0.671	-0.6746	0.247
31.109	0.248	0.673	-0.6765	0.248
31.219	0.249	0.675	-0.6786	0.249
31.322	0.25	0.678	-0.6809	0.25
31.433	0.25	0.679	-0.682	0.25
31.545	0.251	0.681	-0.6839	0.251
31.656	0.252	0.683	-0.6859	0.252
31.76	0.253	0.685	-0.6879	0.253
31.873	0.254	0.686	-0.6892	0.254
31.981	0.255	0.688	-0.6913	0.255
32.089	0.255	0.69	-0.6932	0.255
32.197	0.256	0.692	-0.6953	0.256
32.311	0.257	0.693	-0.6963	0.257
32.417	0.258	0.695	-0.6987	0.258
32.525	0.258	0.697	-0.7007	0.258
32.634	0.259	0.699	-0.7027	0.259
32.741	0.26	0.7	-0.7036	0.26
32.855	0.26	0.702	-0.7056	0.26
32.964	0.261	0.705	-0.708	0.261
33.07	0.262	0.707	-0.7101	0.262
33.181	0.263	0.708	-0.711	0.263
33.294	0.264	0.71	-0.713	0.264
33.403	0.265	0.712	-0.7155	0.265
33.508	0.266	0.714	-0.7175	0.266
33.619	0.266	0.715	-0.7184	0.266
33.728	0.267	0.717	-0.7204	0.267
33.835	0.268	0.72	-0.7227	0.268
33.947	0.269	0.722	-0.7247	0.269
34.056	0.27	0.723	-0.7257	0.27
34.167	0.271	0.724	-0.7276	0.271
34.275	0.271	0.727	-0.7297	0.271
34.38	0.272	0.729	-0.732	0.272
34.49	0.273	0.73	-0.7331	0.273
34.599	0.274	0.732	-0.7351	0.274
34.71	0.275	0.734	-0.7371	0.275
34.818	0.275	0.736	-0.7391	0.275
34.932	0.276	0.737	-0.7404	0.276
35.042	0.277	0.739	-0.7423	0.277
35.147	0.277	0.741	-0.7443	0.277
35.256	0.278	0.743	-0.7464	0.278
35.367	0.279	0.744	-0.7473	0.279
35.477	0.28	0.747	-0.7497	0.28
35.587	0.28	0.749	-0.7518	0.28
35.692	0.281	0.751	-0.7538	0.281
35.803	0.282	0.752	-0.7548	0.282
35.914	0.283	0.754	-0.7571	0.283
36.024	0.284	0.756	-0.759	0.284
36.129	0.285	0.758	-0.761	0.285
36.241	0.285	0.759	-0.7621	0.285
36.349	0.286	0.761	-0.7641	0.286
36.458	0.287	0.763	-0.7665	0.287
36.566	0.288	0.765	-0.7685	0.288
36.673	0.288	0.766	-0.7695	0.288
36.787	0.289	0.768	-0.7715	0.289
36.896	0.29	0.771	-0.7737	0.29
37.002	0.29	0.773	-0.7757	0.29
37.116	0.291	0.774	-0.7768	0.291
37.225	0.292	0.776	-0.7788	0.292
37.333	0.292	0.778	-0.7807	0.292
37.438	0.293	0.78	-0.7831	0.293
37.549	0.294	0.781	-0.7841	0.294
37.662	0.295	0.783	-0.7861	0.295
37.765	0.296	0.785	-0.788	0.296
37.877	0.297	0.787	-0.7901	0.297
37.988	0.297	0.788	-0.7914	0.297
38.096	0.298	0.79	-0.7934	0.298
38.202	0.299	0.792	-0.7954	0.299
38.313	0.3	0.794	-0.7974	0.3
38.421	0.301	0.795	-0.7984	0.301
38.533	0.302	0.798	-0.8007	0.302
38.641	0.303	0.8	-0.8028	0.303
38.749	0.303	0.802	-0.8047	0.303
38.858	0.304	0.803	-0.8058	0.304
38.97	0.304	0.805	-0.8081	0.304
39.078	0.305	0.807	-0.8102	0.305
39.187	0.306	0.809	-0.8121	0.306
39.294	0.306	0.81	-0.8131	0.306
39.403	0.307	0.812	-0.8151	0.307
39.515	0.307	0.814	-0.8174	0.307
39.624	0.308	0.816	-0.8195	0.308
39.735	0.308	0.817	-0.8204	0.308
39.845	0.309	0.819	-0.8224	0.309
39.955	0.31	0.822	-0.8248	0.31
40.06	0.311	0.824	-0.8268	0.311
40.171	0.311	0.825	-0.8278	0.311
40.282	0.312	0.827	-0.8298	0.312
40.392	0.313	0.829	-0.8318	0.313
40.495	0.314	0.831	-0.8342	0.314
40.604	0.315	0.832	-0.8351	0.315
40.718	0.316	0.834	-0.8371	0.316
40.826	0.317	0.836	-0.839	0.317
40.932	0.318	0.838	-0.841	0.318
41.046	0.318	0.839	-0.8424	0.318
41.154	0.319	0.841	-0.8444	0.319
41.262	0.32	0.843	-0.8464	0.32
41.371	0.321	0.845	-0.8484	0.321
41.478	0.322	0.847	-0.8497	0.322
41.587	0.322	0.849	-0.8517	0.322
41.701	0.323	0.851	-0.8537	0.323
41.806	0.324	0.853	-0.8557	0.324
41.915	0.325	0.854	-0.8567	0.325
42.024	0.326	0.856	-0.8591	0.326
42.134	0.327	0.858	-0.8611	0.327
42.242	0.328	0.86	-0.8631	0.328
42.356	0.328	0.861	-0.8641	0.328
42.464	0.329	0.863	-0.8661	0.329
42.576	0.33	0.865	-0.8684	0.33
42.681	0.331	0.867	-0.8703	0.331
42.793	0.331	0.868	-0.8714	0.331
42.901	0.332	0.87	-0.8734	0.332
43.009	0.333	0.873	-0.8758	0.333
43.117	0.334	0.875	-0.8777	0.334
43.231	0.335	0.876	-0.8788	0.335
43.339	0.336	0.878	-0.8808	0.336
43.447	0.337	0.88	-0.8828	0.337
43.553	0.338	0.882	-0.8851	0.338
43.667	0.338	0.883	-0.8861	0.338
43.777	0.339	0.885	-0.8881	0.339
43.885	0.34	0.887	-0.89	0.34
43.99	0.341	0.889	-0.8924	0.341
44.101	0.341	0.89	-0.8933	0.341
44.214	0.342	0.892	-0.8953	0.342
44.317	0.343	0.894	-0.8973	0.343
44.428	0.343	0.896	-0.8994	0.343
44.539	0.344	0.897	-0.9007	0.344
44.647	0.345	0.9	-0.9028	0.345
44.76	0.345	0.902	-0.9048	0.345
44.865	0.346	0.904	-0.9068	0.346
44.975	0.346	0.905	-0.9078	0.346
45.086	0.347	0.907	-0.91	0.347
45.194	0.348	0.909	-0.912	0.348
45.302	0.348	0.911	-0.914	0.348
45.409	0.349	0.912	-0.915	0.349
45.523	0.35	0.914	-0.9174	0.35
45.632	0.35	0.916	-0.9194	0.35
45.738	0.351	0.918	-0.9214	0.351
45.852	0.351	0.919	-0.9224	0.351
45.955	0.352	0.921	-0.9243	0.352
46.069	0.353	0.924	-0.9267	0.353
46.175	0.354	0.926	-0.9287	0.354
46.289	0.355	0.927	-0.9297	0.355
46.392	0.356	0.929	-0.9317	0.356
46.503	0.357	0.931	-0.9337	0.357
46.61	0.358	0.933	-0.936	0.358
46.724	0.359	0.934	-0.9371	0.359
46.834	0.36	0.936	-0.939	0.36
46.944	0.361	0.938	-0.9411	0.361
47.047	0.362	0.94	-0.9433	0.362
47.158	0.363	0.941	-0.9443	0.363
47.27	0.364	0.943	-0.9463	0.364
47.38	0.365	0.945	-0.9483	0.365
47.485	0.366	0.947	-0.9503	0.366
47.597	0.367	0.948	-0.9516	0.367
47.705	0.368	0.951	-0.9537	0.368
47.811	0.369	0.953	-0.9557	0.369
47.922	0.37	0.955	-0.9577	0.37
48.035	0.371	0.956	-0.9587	0.371
48.143	0.372	0.958	-0.961	0.372
48.251	0.373	0.96	-0.963	0.373
48.357	0.374	0.962	-0.965	0.374
48.468	0.375	0.963	-0.966	0.375
48.576	0.376	0.965	-0.9683	0.376
48.687	0.378	0.967	-0.9704	0.378
48.796	0.379	0.969	-0.9723	0.379
48.907	0.38	0.97	-0.9733	0.38
49.013	0.381	0.972	-0.9753	0.381
49.127	0.383	0.974	-0.9777	0.383
49.232	0.384	0.976	-0.9797	0.384
49.343	0.385	0.977	-0.9807	0.385
49.452	0.386	0.979	-0.9827	0.386
49.558	0.388	0.982	-0.985	0.388
49.668	0.389	0.984	-0.987	0.389
49.78	0.39	0.985	-0.988	0.39
49.891	0.391	0.987	-0.99	0.391
49.999	0.393	0.989	-0.9919	0.393
50.104	0.394	0.991	-0.9944	0.394
50.214	0.395	0.992	-0.9953	0.395
50.323	0.396	0.994	-0.9974	0.396
50.435	0.398	0.996	-0.9994	0.398
50.544	0.4	0.998	-1.0016	0.4
50.651	0.4	0.999	-1.0026	0.4
50.767	0.402	1.001	-1.0046	0.402
50.981	0.404	1.005	-1.0079	0.404
51.091	0.406	1.007	-1.01	0.406
51.197	0.407	1.009	-1.012	0.407
51.308	0.409	1.011	-1.0143	0.409
51.42	0.41	1.012	-1.0153	0.41
51.528	0.411	1.014	-1.0173	0.411
51.638	0.412	1.016	-1.0192	0.412
51.743	0.414	1.018	-1.0216	0.414
51.853	0.415	1.019	-1.0226	0.415
51.962	0.416	1.022	-1.0247	0.416
52.074	0.418	1.023	-1.0266	0.418
52.18	0.42	1.025	-1.0286	0.42
52.294	0.42	1.027	-1.0297	0.42
52.404	0.422	1.029	-1.0321	0.422
52.512	0.424	1.031	-1.034	0.424
52.617	0.426	1.033	-1.036	0.426
52.728	0.427	1.034	-1.037	0.427
52.841	0.429	1.036	-1.0393	0.429
52.944	0.43	1.038	-1.0413	0.43
53.054	0.432	1.04	-1.0433	0.432
53.165	0.433	1.041	-1.0443	0.433
53.277	0.435	1.043	-1.0467	0.435
53.387	0.437	1.045	-1.0486	0.437
53.492	0.438	1.047	-1.0507	0.438
53.604	0.439	1.048	-1.0517	0.439
53.712	0.441	1.05	-1.0536	0.441
53.82	0.443	1.053	-1.0559	0.443
53.928	0.444	1.055	-1.0579	0.444
54.042	0.445	1.056	-1.0589	0.445
54.149	0.447	1.058	-1.0608	0.447
54.257	0.448	1.06	-1.0629	0.448
54.366	0.45	1.062	-1.0653	0.45
54.473	0.451	1.063	-1.0662	0.451
54.582	0.453	1.065	-1.0682	0.453
54.694	0.454	1.067	-1.0703	0.454
54.803	0.456	1.069	-1.0725	0.456
54.914	0.457	1.07	-1.0735	0.457
55.024	0.459	1.072	-1.0756	0.459
55.134	0.461	1.074	-1.0775	0.461
55.239	0.463	1.077	-1.0799	0.463
55.35	0.464	1.078	-1.081	0.464
55.461	0.466	1.08	-1.083	0.466
55.571	0.467	1.082	-1.0849	0.467
55.674	0.469	1.084	-1.0869	0.469
55.789	0.471	1.085	-1.0883	0.471
55.897	0.473	1.087	-1.0902	0.473
56.005	0.475	1.089	-1.0922	0.475
56.111	0.477	1.091	-1.0942	0.477
56.225	0.478	1.092	-1.0952	0.478
56.333	0.48	1.094	-1.0976	0.48
56.441	0.482	1.096	-1.0996	0.482
56.55	0.484	1.098	-1.1016	0.484
56.657	0.485	1.099	-1.1026	0.485
56.771	0.487	1.101	-1.1046	0.487
56.879	0.49	1.104	-1.1069	0.49
56.987	0.492	1.106	-1.1089	0.492
57.098	0.493	1.107	-1.1099	0.493
57.203	0.496	1.109	-1.1119	0.496
57.313	0.498	1.111	-1.1141	0.498
57.421	0.5	1.113	-1.1161	0.5
57.535	0.502	1.114	-1.1172	0.502
57.643	0.504	1.116	-1.1192	0.504
57.755	0.507	1.118	-1.1212	0.507
57.86	0.509	1.12	-1.1236	0.509
57.972	0.511	1.121	-1.1245	0.511
58.08	0.513	1.123	-1.1265	0.513
58.188	0.516	1.125	-1.1285	0.516
58.296	0.519	1.127	-1.1305	0.519
58.41	0.52	1.129	-1.1318	0.52
58.517	0.523	1.131	-1.1339	0.523
58.625	0.525	1.133	-1.1358	0.525
58.734	0.528	1.135	-1.1378	0.528
58.841	0.53	1.136	-1.1392	0.53
58.95	0.532	1.138	-1.1412	0.532
59.064	0.535	1.14	-1.1433	0.535
59.171	0.538	1.142	-1.1452	0.538
59.282	0.539	1.143	-1.1463	0.539
59.392	0.542	1.145	-1.1485	0.542
59.502	0.545	1.147	-1.1505	0.545
59.607	0.548	1.149	-1.1525	0.548
59.718	0.549	1.15	-1.1535	0.549
59.829	0.553	1.153	-1.1559	0.553
59.939	0.556	1.155	-1.1578	0.556
60.044	0.559	1.157	-1.1599	0.559
60.216	0.562	1.159	-1.1618	0.562
60.329	0.565	1.161	-1.1639	0.565
60.432	0.569	1.163	-1.1662	0.569
60.543	0.572	1.165	-1.1681	0.572
60.654	0.574	1.166	-1.1691	0.574
60.762	0.577	1.168	-1.1711	0.577
60.875	0.58	1.17	-1.1735	0.58
60.98	0.583	1.172	-1.1754	0.583
61.092	0.585	1.173	-1.1765	0.585
61.199	0.588	1.175	-1.1785	0.588
61.31	0.591	1.177	-1.1804	0.591
61.415	0.595	1.18	-1.1828	0.595
61.529	0.597	1.181	-1.1838	0.597
61.637	0.6	1.183	-1.1858	0.6
61.745	0.603	1.185	-1.1879	0.603
61.852	0.607	1.187	-1.1901	0.607
61.966	0.609	1.188	-1.1911	0.609
62.076	0.612	1.19	-1.1931	0.612
62.179	0.615	1.192	-1.1951	0.615
62.288	0.618	1.194	-1.1971	0.618
62.402	0.62	1.195	-1.1985	0.62
62.512	0.623	1.197	-1.2005	0.623
62.622	0.626	1.199	-1.2025	0.626
62.727	0.629	1.201	-1.2045	0.629
62.839	0.63	1.202	-1.2055	0.63
62.947	0.634	1.205	-1.2078	0.634
63.053	0.636	1.207	-1.2097	0.636
63.164	0.639	1.209	-1.2118	0.639
63.274	0.641	1.21	-1.2127	0.641
63.385	0.644	1.212	-1.2152	0.644
63.493	0.647	1.214	-1.2172	0.647
63.601	0.65	1.216	-1.2191	0.65
63.708	0.651	1.217	-1.2201	0.651
63.82	0.654	1.219	-1.2221	0.654
63.931	0.657	1.221	-1.2244	0.657
64.037	0.66	1.223	-1.2264	0.66
64.151	0.661	1.224	-1.2274	0.661
64.259	0.664	1.226	-1.2294	0.664
64.367	0.667	1.228	-1.2314	0.667
64.472	0.67	1.231	-1.2337	0.67
64.586	0.672	1.232	-1.2347	0.672
64.696	0.675	1.234	-1.2367	0.675
64.801	0.677	1.236	-1.2387	0.677
64.909	0.681	1.238	-1.2411	0.681
65.02	0.682	1.239	-1.2421	0.682
65.132	0.685	1.241	-1.2441	0.685
65.237	0.688	1.243	-1.2461	0.688
65.349	0.691	1.245	-1.2484	0.691
65.458	0.692	1.246	-1.249	0.692
65.569	0.696	1.248	-1.2513	0.696
65.677	0.699	1.25	-1.2533	0.699
65.785	0.701	1.252	-1.2555	0.701
65.897	0.703	1.253	-1.2564	0.703
66.005	0.706	1.256	-1.2588	0.706
66.113	0.709	1.258	-1.2608	0.709
66.219	0.712	1.26	-1.2628	0.712
66.334	0.713	1.26	-1.2637	0.713
66.444	0.716	1.263	-1.266	0.716
66.549	0.719	1.265	-1.2681	0.719
66.658	0.722	1.267	-1.2701	0.722
66.769	0.723	1.268	-1.271	0.723
66.879	0.726	1.27	-1.273	0.726
66.989	0.729	1.272	-1.2754	0.729
67.094	0.731	1.274	-1.2774	0.731
67.205	0.733	1.275	-1.2783	0.733
67.314	0.735	1.277	-1.2804	0.735
67.427	0.738	1.279	-1.2826	0.738
67.533	0.741	1.282	-1.2847	0.741
67.642	0.742	1.282	-1.2856	0.742
67.753	0.745	1.284	-1.2876	0.745
67.862	0.747	1.287	-1.2897	0.747
67.967	0.751	1.289	-1.292	0.751
68.077	0.752	1.29	-1.2931	0.752
68.186	0.755	1.292	-1.295	0.755
68.298	0.757	1.294	-1.2971	0.757
68.404	0.76	1.296	-1.2991	0.76
68.515	0.762	1.297	-1.3003	0.762
68.628	0.764	1.299	-1.3023	0.764
68.736	0.767	1.301	-1.3043	0.767
68.841	0.769	1.303	-1.3063	0.769
68.952	0.77	1.304	-1.3073	0.77
69.065	0.773	1.307	-1.3097	0.773
69.175	0.775	1.309	-1.3117	0.775
69.278	0.777	1.311	-1.3137	0.777
69.389	0.778	1.312	-1.3147	0.778
69.501	0.78	1.314	-1.3171	0.78
69.611	0.782	1.316	-1.319	0.782
69.716	0.784	1.318	-1.321	0.784
69.828	0.785	1.319	-1.322	0.785
69.936	0.787	1.321	-1.324	0.787
70.042	0.79	1.323	-1.3263	0.79
70.153	0.792	1.325	-1.3284	0.792
70.267	0.793	1.326	-1.3293	0.793
70.373	0.795	1.328	-1.3313	0.795
70.481	0.797	1.33	-1.3333	0.797
70.59	0.799	1.332	-1.3357	0.799
70.697	0.8	1.333	-1.3367	0.8
70.813	0.803	1.335	-1.3387	0.803
70.98	0.805	1.338	-1.3413	0.805
71.093	0.807	1.34	-1.3433	0.807
71.203	0.809	1.342	-1.3453	0.809
71.306	0.812	1.344	-1.3476	0.812
71.417	0.813	1.345	-1.3486	0.813
71.529	0.815	1.347	-1.3506	0.815
71.639	0.817	1.349	-1.3526	0.817
71.744	0.82	1.352	-1.355	0.82
71.856	0.821	1.353	-1.356	0.821
71.964	0.823	1.355	-1.358	0.823
72.072	0.825	1.357	-1.3599	0.825
72.18	0.827	1.359	-1.362	0.827
72.294	0.828	1.36	-1.363	0.828
72.401	0.831	1.362	-1.3654	0.831
72.509	0.833	1.364	-1.3673	0.833
72.618	0.835	1.366	-1.3693	0.835
72.725	0.836	1.367	-1.3703	0.836
72.834	0.838	1.369	-1.3726	0.838
72.946	0.84	1.371	-1.3746	0.84
73.055	0.842	1.373	-1.3766	0.842
73.166	0.843	1.375	-1.3777	0.843
73.276	0.845	1.376	-1.3796	0.845
73.386	0.847	1.379	-1.382	0.847
73.491	0.849	1.381	-1.384	0.849
73.602	0.85	1.382	-1.3849	0.85
73.713	0.852	1.384	-1.3869	0.852
73.823	0.855	1.386	-1.3893	0.855
73.926	0.857	1.388	-1.3912	0.857
74.041	0.858	1.389	-1.3922	0.858
74.149	0.86	1.391	-1.3942	0.86
74.257	0.862	1.393	-1.3962	0.862
74.364	0.864	1.395	-1.3986	0.864
74.478	0.865	1.396	-1.3996	0.865
74.586	0.867	1.398	-1.4016	0.867
74.694	0.869	1.4	-1.4036	0.869
74.8	0.871	1.402	-1.4056	0.871
74.914	0.872	1.404	-1.4069	0.872
75.018	0.874	1.406	-1.4089	0.874
75.132	0.876	1.408	-1.4109	0.876
75.237	0.877	1.41	-1.4129	0.877
75.348	0.879	1.411	-1.4143	0.879
75.46	0.88	1.413	-1.4163	0.88
75.57	0.882	1.415	-1.4183	0.882
75.675	0.884	1.417	-1.4202	0.884
75.786	0.884	1.418	-1.4213	0.884
75.897	0.886	1.42	-1.4236	0.886
76.007	0.888	1.422	-1.4255	0.888
76.112	0.889	1.424	-1.4275	0.889
76.224	0.89	1.425	-1.4285	0.89
76.332	0.892	1.428	-1.4309	0.892
76.44	0.893	1.43	-1.4329	0.893
76.548	0.895	1.432	-1.4349	0.895
76.662	0.896	1.433	-1.4359	0.896
76.77	0.898	1.435	-1.4378	0.898
76.878	0.899	1.437	-1.4402	0.899
76.984	0.901	1.439	-1.4422	0.901
77.098	0.902	1.44	-1.4432	0.902
77.208	0.904	1.442	-1.4452	0.904
77.316	0.905	1.444	-1.4475	0.905
77.424	0.907	1.446	-1.4495	0.907
77.53	0.908	1.447	-1.4505	0.908
77.639	0.909	1.449	-1.4525	0.909
77.753	0.911	1.451	-1.4545	0.911
77.858	0.913	1.454	-1.4569	0.913
77.969	0.913	1.455	-1.4579	0.913
78.076	0.915	1.457	-1.4599	0.915
78.19	0.916	1.459	-1.4619	0.916
78.295	0.918	1.461	-1.4639	0.918
78.403	0.919	1.462	-1.4652	0.919
78.515	0.92	1.464	-1.4672	0.92
78.628	0.922	1.466	-1.469	0.922
78.733	0.923	1.468	-1.4711	0.923
78.845	0.924	1.469	-1.4722	0.924
78.953	0.926	1.471	-1.4746	0.926
79.061	0.928	1.473	-1.4765	0.928
79.169	0.929	1.475	-1.4785	0.929
79.283	0.93	1.476	-1.4796	0.93
79.391	0.932	1.479	-1.4818	0.932
79.5	0.933	1.481	-1.4838	0.933
79.606	0.935	1.483	-1.4858	0.935
79.72	0.935	1.484	-1.4869	0.935
79.823	0.937	1.486	-1.4892	0.937
79.934	0.938	1.488	-1.4912	0.938
80.041	0.939	1.49	-1.4932	0.939
80.155	0.94	1.491	-1.4942	0.94
80.265	0.941	1.493	-1.4961	0.941
80.375	0.943	1.495	-1.4985	0.943
80.478	0.944	1.497	-1.5005	0.944
80.589	0.945	1.498	-1.5015	0.945
80.701	0.946	1.5	-1.5034	0.946
80.811	0.947	1.502	-1.5054	0.947
80.916	0.949	1.505	-1.5078	0.949
81.024	0.949	1.506	-1.5088	0.949
81.138	0.95	1.508	-1.5108	0.95
81.246	0.952	1.51	-1.5128	0.952
81.354	0.953	1.512	-1.5153	0.953
81.461	0.954	1.513	-1.5162	0.954
81.57	0.955	1.515	-1.5182	0.955
81.684	0.956	1.517	-1.5202	0.956
81.79	0.957	1.519	-1.5222	0.957
81.904	0.957	1.52	-1.5234	0.957
82.007	0.958	1.522	-1.5255	0.958
82.118	0.96	1.524	-1.5275	0.96
82.225	0.961	1.526	-1.5295	0.961
82.339	0.961	1.527	-1.5305	0.961
82.449	0.962	1.53	-1.5329	0.962
82.558	0.964	1.532	-1.5349	0.964
82.663	0.965	1.534	-1.5368	0.965
82.774	0.965	1.535	-1.5378	0.965
82.883	0.966	1.537	-1.5398	0.966
82.996	0.968	1.539	-1.5422	0.968
83.099	0.969	1.541	-1.5441	0.969
83.211	0.969	1.542	-1.5451	0.969
83.322	0.97	1.544	-1.547	0.97
83.43	0.971	1.546	-1.5494	0.971
83.538	0.972	1.548	-1.5513	0.972
83.645	0.972	1.549	-1.5524	0.972
83.754	0.973	1.551	-1.5544	0.973
83.865	0.974	1.553	-1.5564	0.974
83.974	0.975	1.556	-1.5587	0.975
84.087	0.975	1.557	-1.5597	0.975
84.197	0.976	1.559	-1.5617	0.976
84.302	0.977	1.561	-1.5637	0.977
84.411	0.978	1.563	-1.566	0.978
84.521	0.979	1.564	-1.5671	0.979
84.627	0.979	1.566	-1.5691	0.979
84.742	0.98	1.568	-1.5711	0.98
84.847	0.981	1.57	-1.5731	0.981
84.958	0.982	1.571	-1.5744	0.982
85.067	0.983	1.573	-1.5764	0.983
85.174	0.983	1.575	-1.5784	0.983
85.286	0.984	1.577	-1.5804	0.984
85.396	0.985	1.578	-1.5814	0.985
85.502	0.985	1.581	-1.5838	0.985
85.611	0.986	1.583	-1.5858	0.986
85.722	0.986	1.585	-1.5878	0.986
85.836	0.986	1.586	-1.5888	0.986
85.939	0.987	1.588	-1.5911	0.987
86.05	0.987	1.59	-1.5931	0.987
86.157	0.988	1.592	-1.5951	0.988
86.268	0.988	1.593	-1.5962	0.988
86.381	0.988	1.595	-1.5981	0.988
86.489	0.988	1.597	-1.6004	0.988
86.594	0.989	1.599	-1.6023	0.989
86.705	0.989	1.6	-1.6034	0.989
86.813	0.989	1.602	-1.6053	0.989
86.927	0.99	1.604	-1.6073	0.99
87.032	0.99	1.607	-1.6097	0.99
87.143	0.99	1.607	-1.6107	0.99
87.252	0.991	1.609	-1.6127	0.991
87.358	0.991	1.611	-1.6147	0.991
87.469	0.992	1.614	-1.617	0.992
87.58	0.992	1.615	-1.6179	0.992
87.691	0.993	1.617	-1.6199	0.993
87.799	0.993	1.619	-1.622	0.993
87.904	0.994	1.621	-1.6241	0.994
88.014	0.994	1.622	-1.6254	0.994
88.123	0.994	1.624	-1.6274	0.994
88.234	0.995	1.626	-1.6294	0.995
88.343	0.995	1.628	-1.6314	0.995
88.45	0.995	1.629	-1.6323	0.995
88.56	0.996	1.632	-1.6347	0.996
88.671	0.996	1.634	-1.6367	0.996
88.78	0.997	1.636	-1.6387	0.997
88.891	0.997	1.637	-1.6397	0.997
89.001	0.998	1.639	-1.6417	0.998
89.111	0.998	1.641	-1.6441	0.998
89.217	0.999	1.643	-1.646	0.999
89.328	0.999	1.644	-1.647	0.999
89.436	0.999	1.646	-1.649	0.999
89.542	1	1.648	-1.6514	1
89.651	1	1.65	-1.6534	1
89.766	1	1.651	-1.6543	1
89.874	1	1.653	-1.6563	1
89.982	1.002	1.655	-1.6583	1.002
90.09	1.004	1.657	-1.6606	1.004
90.203	1.007	1.659	-1.6617	1.007
90.311	1.009	1.66	-1.6636	1.009
90.419	1.01	1.662	-1.6656	1.01
90.525	1.012	1.665	-1.668	1.012
90.64	1.014	1.666	-1.669	1.014
90.743	1.017	1.668	-1.6709	1.017
90.857	1.018	1.67	-1.673	1.018
90.962	1.02	1.672	-1.675	1.02
91.073	1.022	1.673	-1.6763	1.022
91.186	1.024	1.675	-1.6783	1.024
91.289	1.025	1.677	-1.6803	1.025
91.4	1.027	1.679	-1.6823	1.027
91.511	1.029	1.68	-1.6833	1.029
91.62	1.031	1.682	-1.6857	1.031
91.726	1.032	1.684	-1.6877	1.032
91.837	1.034	1.686	-1.6897	1.034
91.949	1.035	1.687	-1.6907	1.035
92.057	1.037	1.69	-1.693	1.037
92.165	1.038	1.692	-1.695	1.038
92.274	1.038	1.694	-1.697	1.038
92.381	1.037	1.695	-1.6979	1.037
92.495	1.035	1.697	-1.7	1.035
92.6	1.033	1.699	-1.7024	1.033
92.709	1.031	1.701	-1.7043	1.031
92.823	1.03	1.702	-1.7054	1.03
92.933	1.029	1.704	-1.7073	1.029
93.041	1.028	1.706	-1.7096	1.028
93.146	1.027	1.708	-1.7116	1.027
93.259	1.025	1.709	-1.7126	1.025
93.369	1.024	1.711	-1.7145	1.024
93.479	1.022	1.713	-1.7165	1.022
93.584	1.021	1.716	-1.7189	1.021
93.694	1.02	1.717	-1.7199	1.02
93.806	1.018	1.719	-1.7219	1.018
93.916	1.017	1.721	-1.7239	1.017
94.021	1.016	1.723	-1.7263	1.016
94.133	1.015	1.724	-1.7273	1.015
94.24	1.013	1.726	-1.7293	1.013
94.351	1.011	1.728	-1.7313	1.011
94.456	1.01	1.73	-1.7333	1.01
94.57	1.009	1.731	-1.7342	1.009
94.678	1.007	1.733	-1.7366	1.007
94.786	1.005	1.735	-1.7386	1.005
94.895	1.004	1.737	-1.7406	1.004
95.002	1.003	1.738	-1.7415	1.003
95.111	1	1.741	-1.744	1
95.22	0.999	1.743	-1.746	0.999
95.332	0.999	1.745	-1.748	0.999
95.443	0.999	1.746	-1.749	0.999
95.553	0.998	1.748	-1.751	0.998
95.657	0.998	1.75	-1.7533	0.998
95.768	0.998	1.752	-1.7553	0.998
95.879	0.998	1.753	-1.7562	0.998
95.987	0.997	1.755	-1.7582	0.997
96.1	0.997	1.757	-1.7606	0.997
96.205	0.997	1.759	-1.7626	0.997
96.315	0.996	1.76	-1.7636	0.996
96.426	0.996	1.762	-1.7656	0.996
96.534	0.996	1.764	-1.7675	0.996
96.642	0.995	1.767	-1.7698	0.995
96.754	0.994	1.768	-1.7708	0.994
96.862	0.993	1.77	-1.7729	0.993
96.97	0.993	1.772	-1.7749	0.993
97.079	0.992	1.774	-1.7772	0.992
97.186	0.991	1.775	-1.7782	0.991
97.295	0.99	1.777	-1.7802	0.99
97.409	0.989	1.779	-1.7822	0.989
97.514	0.988	1.781	-1.7842	0.988
97.625	0.987	1.782	-1.7852	0.987
97.732	0.986	1.784	-1.7876	0.986
97.846	0.985	1.786	-1.7895	0.985
97.951	0.984	1.788	-1.7915	0.984
98.062	0.983	1.789	-1.7925	0.983
98.171	0.982	1.792	-1.7948	0.982
98.283	0.981	1.794	-1.7969	0.981
98.388	0.98	1.796	-1.7989	0.98
98.5	0.979	1.797	-1.7999	0.979
98.608	0.978	1.799	-1.8019	0.978
98.717	0.977	1.801	-1.8042	0.977
98.825	0.976	1.803	-1.8062	0.976
98.939	0.975	1.804	-1.8072	0.975
99.047	0.973	1.806	-1.8092	0.973
99.155	0.973	1.808	-1.8115	0.973
99.261	0.971	1.81	-1.8136	0.971
99.375	0.969	1.811	-1.8145	0.969
99.485	0.968	1.813	-1.8165	0.968
99.59	0.967	1.815	-1.8185	0.967
99.697	0.965	1.818	-1.8209	0.965
99.811	0.963	1.819	-1.8218	0.963
99.921	0.962	1.821	-1.8238	0.962
100.031	0.961	1.823	-1.8259	0.961
100.136	0.959	1.825	-1.8281	0.959
100.247	0.958	1.826	-1.8291	0.958
100.355	0.956	1.828	-1.8311	0.956
100.468	0.955	1.83	-1.8331	0.955
100.574	0.954	1.832	-1.8355	0.954
100.683	0.952	1.833	-1.8361	0.952
100.792	0.95	1.835	-1.8385	0.95
100.898	0.949	1.837	-1.8405	0.949
101.009	0.947	1.839	-1.8425	0.947
101.122	0.945	1.84	-1.8436	0.945
101.239	0.943	1.843	-1.8458	0.943
101.339	0.942	1.845	-1.8477	0.942
101.445	0.939	1.847	-1.8498	0.939
101.559	0.937	1.848	-1.8508	0.937
101.669	0.934	1.85	-1.8532	0.934
101.774	0.932	1.852	-1.8552	0.932
101.883	0.929	1.854	-1.8572	0.929
101.994	0.926	1.855	-1.8582	0.926
102.104	0.922	1.857	-1.8602	0.922
102.214	0.92	1.859	-1.8624	0.92
102.318	0.915	1.861	-1.8644	0.915
102.429	0.911	1.862	-1.8654	0.911
102.541	0.907	1.864	-1.8674	0.907
102.651	0.904	1.866	-1.8694	0.904
102.755	0.899	1.869	-1.8718	0.899
102.868	0.895	1.87	-1.8727	0.895
102.979	0.89	1.872	-1.8748	0.89
103.087	0.887	1.874	-1.8768	0.887
103.195	0.882	1.876	-1.8792	0.882
103.302	0.874	1.877	-1.8801	0.874
103.414	0.867	1.879	-1.8821	0.867
103.522	0.863	1.881	-1.8841	0.863
103.632	0.855	1.883	-1.8864	0.855
103.748	0.843	1.885	-1.8881	0.843
103.853	0.83	1.886	-1.8891	0.83
103.961	0.822	1.888	-1.891	0.822
104.071	0.799	1.89	-1.8934	0.799
104.177	0.767	1.892	-1.8954	0.767
104.284	0.724	1.893	-1.8965	0.724
104.398	0.703	1.895	-1.8984	0.703
104.506	0.669	1.897	-1.9005	0.669
104.612	0.643	1.9	-1.9028	0.643
104.723	0.617	1.901	-1.9038	0.617
104.835	0.61	1.903	-1.9058	0.61
104.945	0.599	1.905	-1.9078	0.599
105.05	0.59	1.907	-1.9101	0.59
105.161	0.582	1.908	-1.9111	0.582
105.27	0.58	1.91	-1.9131	0.58
105.382	0.573	1.912	-1.9151	0.573
105.487	0.568	1.914	-1.9171	0.568
105.599	0.564	1.915	-1.9185	0.564
105.707	0.561	1.917	-1.9204	0.561
105.816	0.557	1.919	-1.9225	0.557
105.924	0.554	1.921	-1.9245	0.554
106.038	0.551	1.922	-1.9254	0.551
106.141	0.549	1.925	-1.9277	0.549
106.252	0.547	1.927	-1.9297	0.547
106.361	0.544	1.928	-1.9316	0.544
106.474	0.542	1.929	-1.9326	0.542
106.584	0.541	1.932	-1.935	0.541
106.689	0.539	1.934	-1.9371	0.539
106.796	0.537	1.936	-1.9391	0.537
106.907	0.535	1.937	-1.9401	0.535
107.02	0.534	1.939	-1.942	0.534
107.13	0.533	1.941	-1.9443	0.533
107.235	0.532	1.943	-1.9463	0.532
107.346	0.53	1.944	-1.9473	0.53
107.454	0.529	1.946	-1.9493	0.529
107.56	0.528	1.948	-1.9514	0.528
107.671	0.527	1.951	-1.9537	0.527
107.783	0.525	1.952	-1.9547	0.525
107.891	0.525	1.954	-1.9567	0.525
107.999	0.524	1.956	-1.9587	0.524
108.107	0.523	1.958	-1.961	0.523
108.221	0.523	1.959	-1.962	0.523
108.329	0.522	1.961	-1.964	0.522
108.436	0.522	1.963	-1.966	0.522
108.545	0.521	1.965	-1.968	0.521
108.652	0.521	1.966	-1.9694	0.521
108.766	0.521	1.968	-1.9714	0.521
108.875	0.52	1.97	-1.9734	0.52
108.981	0.52	1.972	-1.9754	0.52
109.095	0.52	1.973	-1.9764	0.52
109.198	0.52	1.975	-1.9787	0.52
109.312	0.519	1.977	-1.9807	0.519
109.417	0.519	1.98	-1.9827	0.519
109.528	0.519	1.98	-1.9837	0.519
109.641	0.519	1.983	-1.986	0.519
109.744	0.518	1.985	-1.988	0.518
109.853	0.518	1.987	-1.99	0.518
109.967	0.518	1.988	-1.9909	0.518
110.075	0.517	1.99	-1.993	0.517
110.181	0.517	1.992	-1.9953	0.517
110.292	0.517	1.994	-1.9973	0.517
110.404	0.516	1.995	-1.9983	0.516
110.512	0.516	1.997	-2.0003	0.516
110.62	0.516	1.999	-2.0023	0.516
110.728	0.515	2.001	-2.0046	0.515
110.901	0.515	2.003	-2.0066	0.515
111.013	0.514	2.005	-2.0086	0.514
111.123	0.514	2.008	-2.0107	0.514
111.228	0.514	2.01	-2.013	0.514
111.34	0.513	2.011	-2.0139	0.513
111.444	0.513	2.013	-2.016	0.513
111.558	0.512	2.015	-2.0181	0.512
111.663	0.512	2.017	-2.0203	0.512
111.777	0.511	2.018	-2.0213	0.511
111.881	0.51	2.02	-2.0233	0.51
111.995	0.51	2.022	-2.0253	0.51
112.101	0.509	2.024	-2.0273	0.509
112.215	0.509	2.025	-2.0286	0.509
112.318	0.508	2.028	-2.0307	0.508
112.432	0.507	2.03	-2.0327	0.507
112.536	0.506	2.031	-2.0346	0.506
112.65	0.505	2.032	-2.0356	0.505
112.76	0.504	2.035	-2.038	0.504
112.87	0.503	2.037	-2.0399	0.503
112.975	0.502	2.039	-2.0419	0.502
