# Supplementary material for: Research on the Mechanical Properties of EPS Lightweight Soil Mixed with Fly Ash
Source: Polymers (Basel). 2024 Dec 18;16(24):3517. doi: 10.3390/polym16243517 (PMC11678610; doi:10.3390/polym16243517)
Supplement: Supplementary file 1 [file polymers-16-03517-s001.zip › polymers-3283519-supplementary-final/raw data/EPS1%,curing agent content 15%,replace proportion 30%.xls]

## Sheet: Sheet1
试件批号	1
钢号	1
试验日期	2023/12/15
试验人	XDD
试件形状
尺寸(mm)	39.1
So(mm^2)	1200.73
标距倍率
Lo(mm)	80
引伸计标距	50
Lu(mm)
A(%)	/
断面尺寸
Su(mm^2)
Z(%)	/
Fm(kN)	1.42
Rm(MPa)
FeH(kN)	1.7
ReH(MPa)	1
FeL(kN)	1.55
ReL(MPa)	1
Fp(kN)	1.55
Rp(MPa)	1
Ft(kN)	0.05
Rt(MPa)
E(GPa)	0.02
屈强比	/
强屈比	/
At(%)	/
Agt(%)	3.5
时间(秒)	力(kN)	变形(mm)	位移(mm)	扩展
0	0	0	-0.0041	0
0.108	0	0	-0.0062	0
0.222	0	0	-0.0073	0
0.326	0	0	-0.0095	0
0.439	0	0	-0.0122	0
0.544	0.001	0	-0.0156	0.001
0.655	0.003	0.002	-0.0174	0.003
0.762	0.004	0.005	-0.0209	0.004
0.876	0.007	0.009	-0.0248	0.007
0.981	0.009	0.013	-0.0289	0.009
1.094	0.012	0.015	-0.031	0.012
1.202	0.013	0.021	-0.0365	0.013
1.308	0.015	0.026	-0.0415	0.015
1.417	0.018	0.031	-0.0468	0.018
1.529	0.019	0.034	-0.0496	0.019
1.64	0.02	0.04	-0.0556	0.02
1.748	0.022	0.045	-0.0608	0.022
1.855	0.023	0.05	-0.0661	0.023
1.968	0.025	0.053	-0.0686	0.025
2.075	0.025	0.059	-0.0745	0.025
2.186	0.026	0.064	-0.0794	0.026
2.292	0.027	0.069	-0.0842	0.027
2.406	0.029	0.071	-0.0867	0.029
2.509	0.029	0.076	-0.0916	0.029
2.623	0.03	0.081	-0.097	0.03
2.728	0.03	0.086	-0.1016	0.03
2.839	0.03	0.088	-0.1039	0.03
2.947	0.03	0.093	-0.1084	0.03
3.06	0.03	0.097	-0.1129	0.03
3.165	0.03	0.103	-0.1181	0.03
3.276	0.03	0.105	-0.1204	0.03
3.385	0.031	0.109	-0.1246	0.031
3.497	0.031	0.113	-0.129	0.031
3.602	0.031	0.118	-0.1338	0.031
3.714	0.031	0.12	-0.1359	0.031
3.822	0.031	0.124	-0.1401	0.031
3.933	0.031	0.129	-0.1442	0.031
4.038	0.032	0.133	-0.1482	0.032
4.152	0.032	0.135	-0.1508	0.032
4.26	0.032	0.139	-0.1548	0.032
4.368	0.032	0.143	-0.1586	0.032
4.474	0.032	0.147	-0.1625	0.032
4.585	0.032	0.149	-0.1645	0.032
4.698	0.032	0.153	-0.1689	0.032
4.804	0.032	0.157	-0.1726	0.032
4.911	0.032	0.161	-0.1763	0.032
5.025	0.034	0.163	-0.1781	0.034
5.134	0.034	0.166	-0.1818	0.034
5.244	0.036	0.17	-0.186	0.036
5.349	0.038	0.174	-0.1896	0.038
5.457	0.04	0.176	-0.1914	0.04
5.569	0.04	0.179	-0.1948	0.04
5.682	0.042	0.183	-0.1988	0.042
5.786	0.043	0.187	-0.2024	0.043
5.898	0.045	0.188	-0.204	0.045
6.006	0.045	0.192	-0.2073	0.045
6.115	0.047	0.196	-0.2113	0.047
6.223	0.048	0.199	-0.2146	0.048
6.337	0.049	0.201	-0.2163	0.049
6.444	0.05	0.204	-0.2194	0.05
6.554	0.051	0.207	-0.2227	0.051
6.66	0.052	0.211	-0.2264	0.052
6.769	0.054	0.212	-0.2281	0.054
6.882	0.054	0.216	-0.2312	0.054
6.99	0.056	0.219	-0.2343	0.056
7.095	0.057	0.222	-0.2374	0.057
7.209	0.059	0.224	-0.2395	0.059
7.319	0.06	0.227	-0.2425	0.06
7.429	0.061	0.23	-0.2456	0.061
7.532	0.063	0.233	-0.2486	0.063
7.643	0.064	0.234	-0.25	0.064
7.755	0.065	0.238	-0.2535	0.065
7.865	0.066	0.241	-0.2565	0.066
7.969	0.067	0.244	-0.2594	0.067
8.081	0.069	0.245	-0.2608	0.069
8.19	0.069	0.249	-0.2643	0.069
8.296	0.071	0.251	-0.2671	0.071
8.407	0.072	0.254	-0.2699	0.072
8.52	0.074	0.256	-0.2714	0.074
8.628	0.074	0.259	-0.2742	0.074
8.736	0.075	0.262	-0.2775	0.075
8.842	0.077	0.265	-0.2803	0.077
8.953	0.078	0.266	-0.2815	0.078
9.066	0.079	0.269	-0.2844	0.079
9.172	0.08	0.271	-0.2871	0.08
9.281	0.081	0.275	-0.2903	0.081
9.392	0.082	0.276	-0.2915	0.082
9.502	0.083	0.279	-0.2943	0.083
9.612	0.084	0.281	-0.2969	0.084
9.717	0.085	0.284	-0.3001	0.085
9.828	0.087	0.286	-0.3013	0.087
9.937	0.087	0.288	-0.3039	0.087
10.043	0.089	0.291	-0.3066	0.089
10.153	0.09	0.294	-0.3091	0.09
10.265	0.091	0.295	-0.3109	0.091
10.376	0.092	0.298	-0.3134	0.092
10.484	0.093	0.3	-0.316	0.093
10.589	0.095	0.303	-0.3186	0.095
10.704	0.096	0.304	-0.3199	0.096
10.812	0.097	0.307	-0.3228	0.097
10.917	0.098	0.31	-0.3253	0.098
11.028	0.099	0.312	-0.3278	0.099
11.135	0.101	0.313	-0.329	0.101
11.247	0.102	0.316	-0.3319	0.102
11.358	0.103	0.319	-0.3345	0.103
11.464	0.105	0.321	-0.3368	0.105
11.578	0.107	0.322	-0.338	0.107
11.681	0.107	0.325	-0.3405	0.107
11.795	0.109	0.328	-0.3434	0.109
11.9	0.111	0.33	-0.3458	0.111
12.011	0.112	0.331	-0.347	0.112
12.123	0.113	0.334	-0.3494	0.113
12.233	0.115	0.336	-0.3517	0.115
12.338	0.117	0.339	-0.3544	0.117
12.448	0.118	0.34	-0.3557	0.118
12.556	0.119	0.342	-0.3581	0.119
12.669	0.121	0.345	-0.3606	0.121
12.774	0.122	0.348	-0.3632	0.122
12.886	0.124	0.349	-0.3643	0.124
12.994	0.125	0.351	-0.3667	0.125
13.105	0.127	0.353	-0.369	0.127
13.21	0.128	0.356	-0.3714	0.128
13.324	0.13	0.357	-0.3729	0.13
13.432	0.131	0.36	-0.3752	0.131
13.54	0.133	0.362	-0.3775	0.133
13.647	0.134	0.364	-0.3798	0.134
13.761	0.136	0.365	-0.381	0.136
13.866	0.137	0.368	-0.3836	0.137
13.979	0.139	0.37	-0.386	0.139
14.084	0.141	0.373	-0.3882	0.141
14.193	0.143	0.374	-0.3893	0.143
14.302	0.144	0.376	-0.3919	0.144
14.412	0.146	0.379	-0.3942	0.146
14.52	0.148	0.381	-0.3964	0.148
14.632	0.15	0.382	-0.3975	0.15
14.744	0.151	0.384	-0.3998	0.151
14.854	0.152	0.387	-0.4025	0.152
14.959	0.154	0.389	-0.4047	0.154
15.071	0.156	0.39	-0.4057	0.156
15.179	0.157	0.392	-0.4079	0.157
15.287	0.158	0.395	-0.4106	0.158
15.395	0.16	0.397	-0.4127	0.16
15.508	0.161	0.398	-0.4138	0.161
15.616	0.162	0.4	-0.4161	0.162
15.725	0.164	0.403	-0.4185	0.164
15.834	0.166	0.405	-0.4207	0.166
15.946	0.168	0.406	-0.4219	0.168
16.056	0.169	0.408	-0.424	0.169
16.164	0.171	0.411	-0.4263	0.171
16.269	0.173	0.413	-0.4288	0.173
16.38	0.175	0.414	-0.4299	0.175
16.493	0.176	0.416	-0.432	0.176
16.596	0.179	0.419	-0.4342	0.179
16.707	0.181	0.421	-0.4363	0.181
16.818	0.183	0.422	-0.4378	0.183
16.926	0.184	0.424	-0.44	0.184
17.038	0.186	0.427	-0.4422	0.186
17.144	0.188	0.429	-0.4442	0.188
17.254	0.19	0.43	-0.4452	0.19
17.365	0.191	0.432	-0.4478	0.191
17.473	0.193	0.434	-0.4499	0.193
17.581	0.195	0.436	-0.4521	0.195
17.693	0.197	0.438	-0.4531	0.197
17.801	0.198	0.44	-0.4556	0.198
17.909	0.2	0.442	-0.4578	0.2
18.017	0.202	0.444	-0.4599	0.202
18.13	0.204	0.445	-0.4609	0.204
18.24	0.207	0.447	-0.463	0.207
18.346	0.208	0.45	-0.4656	0.208
18.452	0.209	0.452	-0.4677	0.209
18.566	0.211	0.453	-0.4687	0.211
18.677	0.213	0.455	-0.4708	0.213
18.78	0.215	0.458	-0.4733	0.215
18.891	0.216	0.46	-0.4754	0.216
19.003	0.217	0.461	-0.4764	0.217
19.111	0.219	0.463	-0.4785	0.219
19.217	0.221	0.465	-0.4806	0.221
19.326	0.222	0.467	-0.483	0.222
19.438	0.224	0.468	-0.4841	0.224
19.549	0.226	0.471	-0.4862	0.226
19.655	0.228	0.473	-0.4882	0.228
19.763	0.229	0.475	-0.4903	0.229
19.877	0.231	0.476	-0.4917	0.231
19.985	0.233	0.478	-0.4938	0.233
20.095	0.234	0.48	-0.4958	0.234
20.201	0.235	0.482	-0.498	0.235
20.313	0.237	0.483	-0.499	0.237
20.423	0.239	0.486	-0.5014	0.239
20.531	0.24	0.488	-0.5035	0.24
20.636	0.241	0.49	-0.5055	0.241
20.75	0.242	0.491	-0.5066	0.242
20.86	0.244	0.493	-0.509	0.244
20.965	0.245	0.495	-0.5111	0.245
21.073	0.246	0.498	-0.5132	0.246
21.184	0.247	0.499	-0.5142	0.247
21.292	0.249	0.501	-0.5163	0.249
21.401	0.25	0.503	-0.5186	0.25
21.511	0.251	0.505	-0.5206	0.251
21.623	0.253	0.507	-0.5228	0.253
21.731	0.254	0.508	-0.5239	0.254
21.853	0.255	0.511	-0.5262	0.255
21.967	0.257	0.513	-0.5282	0.257
22.072	0.258	0.515	-0.5303	0.258
22.186	0.259	0.516	-0.5313	0.259
22.296	0.261	0.518	-0.5334	0.261
22.401	0.262	0.52	-0.5358	0.262
22.51	0.264	0.522	-0.5378	0.264
22.621	0.265	0.523	-0.5389	0.265
22.732	0.266	0.525	-0.5409	0.266
22.842	0.268	0.527	-0.5429	0.268
22.947	0.269	0.53	-0.5453	0.269
23.057	0.27	0.531	-0.5463	0.27
23.166	0.271	0.533	-0.5484	0.271
23.279	0.273	0.535	-0.5504	0.273
23.382	0.274	0.537	-0.5527	0.274
23.494	0.275	0.538	-0.5538	0.275
23.605	0.276	0.54	-0.5558	0.276
23.709	0.277	0.542	-0.5579	0.277
23.82	0.279	0.544	-0.5599	0.279
23.934	0.279	0.546	-0.5613	0.279
24.041	0.281	0.548	-0.5633	0.281
24.149	0.282	0.55	-0.5654	0.282
24.255	0.284	0.552	-0.5674	0.284
24.369	0.284	0.553	-0.5684	0.284
24.479	0.285	0.555	-0.5708	0.285
24.586	0.287	0.557	-0.5728	0.287
24.692	0.288	0.559	-0.5748	0.288
24.803	0.289	0.56	-0.5759	0.289
24.916	0.29	0.563	-0.5783	0.29
25.021	0.292	0.565	-0.5803	0.292
25.129	0.293	0.567	-0.5822	0.293
25.24	0.294	0.568	-0.5832	0.294
25.348	0.295	0.57	-0.5853	0.295
25.457	0.297	0.572	-0.5877	0.297
25.569	0.298	0.574	-0.5897	0.298
25.678	0.299	0.575	-0.5907	0.299
25.789	0.3	0.577	-0.5928	0.3
25.897	0.302	0.579	-0.5948	0.302
26.002	0.303	0.582	-0.5971	0.303
26.112	0.304	0.583	-0.5981	0.304
26.221	0.306	0.585	-0.6002	0.306
26.332	0.308	0.587	-0.6022	0.308
26.439	0.31	0.589	-0.6045	0.31
26.55	0.311	0.59	-0.6055	0.311
26.663	0.313	0.592	-0.6075	0.313
26.77	0.315	0.594	-0.6096	0.315
26.876	0.317	0.596	-0.6119	0.317
26.987	0.318	0.597	-0.6129	0.318
27.1	0.32	0.599	-0.6149	0.32
27.21	0.322	0.601	-0.617	0.322
27.315	0.325	0.603	-0.619	0.325
27.425	0.326	0.605	-0.6204	0.326
27.534	0.327	0.607	-0.6224	0.327
27.64	0.329	0.609	-0.6244	0.329
27.751	0.331	0.611	-0.6264	0.331
27.864	0.332	0.612	-0.6275	0.332
27.972	0.334	0.614	-0.6297	0.334
28.08	0.336	0.616	-0.6318	0.336
28.188	0.338	0.618	-0.6338	0.338
28.295	0.339	0.619	-0.6348	0.339
28.407	0.341	0.621	-0.6367	0.341
28.518	0.343	0.624	-0.6392	0.343
28.624	0.345	0.626	-0.6412	0.345
28.738	0.346	0.627	-0.6422	0.346
28.846	0.348	0.629	-0.6442	0.348
28.954	0.35	0.631	-0.6465	0.35
29.062	0.352	0.633	-0.6485	0.352
29.171	0.353	0.634	-0.6495	0.353
29.284	0.354	0.636	-0.6515	0.354
29.387	0.356	0.638	-0.6535	0.356
29.498	0.358	0.64	-0.6559	0.358
29.609	0.359	0.641	-0.657	0.359
29.72	0.36	0.643	-0.6589	0.36
29.83	0.362	0.645	-0.6611	0.362
29.935	0.363	0.648	-0.6632	0.363
30.047	0.364	0.649	-0.6642	0.364
30.155	0.365	0.651	-0.6663	0.365
30.263	0.366	0.653	-0.6683	0.366
30.371	0.367	0.655	-0.6703	0.367
30.485	0.367	0.656	-0.6713	0.367
30.589	0.368	0.658	-0.6737	0.368
30.7	0.369	0.66	-0.6757	0.369
30.808	0.37	0.662	-0.6778	0.37
30.922	0.371	0.663	-0.6787	0.371
31.025	0.372	0.665	-0.681	0.372
31.137	0.373	0.667	-0.683	0.373
31.246	0.375	0.669	-0.685	0.375
31.357	0.375	0.67	-0.686	0.375
31.468	0.378	0.673	-0.6884	0.378
31.571	0.38	0.675	-0.6904	0.38
31.682	0.382	0.677	-0.6924	0.382
31.793	0.384	0.678	-0.6934	0.384
31.904	0.387	0.68	-0.6954	0.387
32.014	0.389	0.682	-0.6977	0.389
32.118	0.392	0.684	-0.6997	0.392
32.23	0.393	0.685	-0.7007	0.393
32.338	0.396	0.687	-0.7027	0.396
32.445	0.399	0.689	-0.7047	0.399
32.556	0.401	0.691	-0.7071	0.401
32.663	0.403	0.692	-0.7081	0.403
32.777	0.405	0.694	-0.7101	0.405
32.886	0.408	0.696	-0.7121	0.408
32.993	0.411	0.699	-0.7144	0.411
33.106	0.412	0.7	-0.7154	0.412
33.215	0.414	0.702	-0.7174	0.414
33.323	0.416	0.704	-0.7194	0.416
33.431	0.418	0.706	-0.7214	0.418
33.541	0.419	0.707	-0.7228	0.419
33.652	0.422	0.709	-0.7248	0.422
33.762	0.424	0.711	-0.7268	0.424
33.865	0.427	0.713	-0.7288	0.427
33.979	0.428	0.714	-0.7298	0.428
34.087	0.431	0.717	-0.7321	0.431
34.198	0.434	0.719	-0.7342	0.434
34.303	0.437	0.721	-0.7361	0.437
34.415	0.438	0.722	-0.7371	0.438
34.524	0.441	0.724	-0.7391	0.441
34.632	0.444	0.726	-0.7415	0.444
34.74	0.447	0.728	-0.7435	0.447
34.854	0.448	0.729	-0.7445	0.448
34.96	0.451	0.731	-0.7465	0.451
35.071	0.454	0.733	-0.7489	0.454
35.176	0.457	0.735	-0.7509	0.457
35.29	0.458	0.736	-0.7519	0.458
35.4	0.461	0.738	-0.7538	0.461
35.506	0.463	0.74	-0.7558	0.463
35.612	0.466	0.743	-0.7582	0.466
35.726	0.467	0.744	-0.7592	0.467
35.836	0.469	0.746	-0.7611	0.469
35.946	0.472	0.748	-0.7631	0.472
36.051	0.474	0.75	-0.7655	0.474
36.162	0.475	0.751	-0.7665	0.475
36.27	0.477	0.753	-0.7685	0.477
36.383	0.479	0.755	-0.7705	0.479
36.488	0.481	0.757	-0.7726	0.481
36.598	0.482	0.758	-0.7739	0.482
36.708	0.485	0.76	-0.7759	0.485
36.816	0.487	0.762	-0.7778	0.487
36.925	0.489	0.764	-0.7798	0.489
37.032	0.491	0.765	-0.7809	0.491
37.146	0.493	0.768	-0.7833	0.493
37.255	0.495	0.77	-0.7852	0.495
37.361	0.498	0.772	-0.7872	0.498
37.475	0.499	0.773	-0.7882	0.499
37.578	0.501	0.775	-0.7905	0.501
37.692	0.504	0.777	-0.7925	0.504
37.797	0.507	0.779	-0.7945	0.507
37.906	0.507	0.78	-0.7955	0.507
38.015	0.511	0.782	-0.7975	0.511
38.129	0.513	0.784	-0.7999	0.513
38.233	0.516	0.786	-0.8019	0.516
38.347	0.518	0.787	-0.8029	0.518
38.455	0.522	0.789	-0.8049	0.522
38.566	0.525	0.792	-0.8072	0.525
38.671	0.528	0.794	-0.8092	0.528
38.783	0.53	0.795	-0.8102	0.53
38.891	0.534	0.797	-0.8122	0.534
39.001	0.537	0.799	-0.8141	0.537
39.109	0.541	0.801	-0.8165	0.541
39.216	0.542	0.802	-0.8175	0.542
39.33	0.546	0.804	-0.8195	0.546
39.438	0.55	0.806	-0.8216	0.55
39.543	0.553	0.808	-0.8236	0.553
39.654	0.555	0.809	-0.8249	0.555
39.762	0.558	0.811	-0.8269	0.558
39.873	0.561	0.813	-0.8288	0.561
39.98	0.565	0.815	-0.8308	0.565
40.094	0.566	0.816	-0.8318	0.566
40.204	0.569	0.819	-0.8342	0.569
40.314	0.572	0.821	-0.8362	0.572
40.419	0.575	0.823	-0.8382	0.575
40.53	0.576	0.824	-0.8392	0.576
40.638	0.579	0.826	-0.8416	0.579
40.751	0.582	0.828	-0.8436	0.582
40.857	0.584	0.83	-0.8455	0.584
40.966	0.586	0.831	-0.8465	0.586
41.077	0.588	0.833	-0.8488	0.588
41.181	0.591	0.835	-0.8508	0.591
41.293	0.593	0.837	-0.8528	0.593
41.4	0.595	0.838	-0.8538	0.595
41.509	0.598	0.84	-0.8558	0.598
41.622	0.601	0.842	-0.8579	0.601
41.727	0.604	0.845	-0.8602	0.604
41.837	0.605	0.846	-0.8612	0.605
41.95	0.608	0.848	-0.8632	0.608
42.057	0.612	0.85	-0.8652	0.612
42.166	0.615	0.852	-0.8675	0.615
42.279	0.616	0.853	-0.8685	0.616
42.389	0.619	0.855	-0.8705	0.619
42.494	0.623	0.857	-0.8725	0.623
42.601	0.626	0.859	-0.8749	0.626
42.714	0.627	0.86	-0.8759	0.627
42.824	0.63	0.862	-0.8779	0.63
42.934	0.633	0.864	-0.8799	0.633
43.04	0.636	0.866	-0.8818	0.636
43.151	0.637	0.868	-0.8831	0.637
43.259	0.64	0.87	-0.8852	0.64
43.366	0.643	0.872	-0.8871	0.643
43.474	0.645	0.874	-0.8892	0.645
43.589	0.647	0.875	-0.8902	0.647
43.698	0.649	0.877	-0.8925	0.649
43.806	0.652	0.879	-0.8945	0.652
43.911	0.655	0.881	-0.8965	0.655
44.026	0.656	0.882	-0.8975	0.656
44.134	0.659	0.884	-0.8995	0.659
44.241	0.661	0.886	-0.9018	0.661
44.348	0.664	0.888	-0.9038	0.664
44.462	0.665	0.889	-0.9048	0.665
44.572	0.669	0.891	-0.9068	0.669
44.678	0.671	0.894	-0.9092	0.671
44.785	0.674	0.895	-0.9111	0.674
44.896	0.676	0.897	-0.9122	0.676
45.004	0.679	0.898	-0.9141	0.679
45.118	0.682	0.901	-0.9162	0.682
45.223	0.685	0.903	-0.9185	0.685
45.334	0.686	0.904	-0.9195	0.686
45.445	0.69	0.906	-0.9215	0.69
45.555	0.693	0.908	-0.9235	0.693
45.658	0.696	0.91	-0.9258	0.696
45.771	0.697	0.911	-0.9268	0.697
45.882	0.7	0.913	-0.9289	0.7
45.99	0.704	0.915	-0.9307	0.704
46.097	0.707	0.917	-0.9328	0.707
46.204	0.708	0.919	-0.9342	0.708
46.314	0.711	0.92	-0.9361	0.711
46.425	0.713	0.923	-0.9382	0.713
46.534	0.717	0.924	-0.9401	0.717
46.641	0.718	0.925	-0.9411	0.718
46.75	0.721	0.928	-0.9434	0.721
46.864	0.724	0.93	-0.9455	0.724
46.969	0.728	0.932	-0.9474	0.728
47.078	0.729	0.933	-0.9484	0.729
47.187	0.733	0.935	-0.9508	0.733
47.297	0.737	0.937	-0.9528	0.737
47.407	0.74	0.939	-0.9548	0.74
47.518	0.742	0.94	-0.9557	0.742
47.629	0.746	0.942	-0.9578	0.746
47.739	0.75	0.945	-0.9601	0.75
47.844	0.753	0.947	-0.9621	0.753
47.956	0.755	0.948	-0.9631	0.755
48.064	0.759	0.95	-0.9651	0.759
48.172	0.762	0.952	-0.9671	0.762
48.28	0.766	0.954	-0.9694	0.766
48.393	0.767	0.955	-0.9705	0.767
48.501	0.77	0.957	-0.9724	0.77
48.609	0.774	0.959	-0.9744	0.774
48.718	0.777	0.961	-0.9764	0.777
48.831	0.779	0.962	-0.9777	0.779
48.934	0.782	0.964	-0.9797	0.782
49.048	0.786	0.966	-0.9817	0.786
49.153	0.79	0.968	-0.9837	0.79
49.264	0.792	0.969	-0.9851	0.792
49.376	0.796	0.971	-0.9871	0.796
49.486	0.8	0.973	-0.9891	0.8
49.591	0.804	0.975	-0.9911	0.804
49.702	0.808	0.977	-0.9925	0.808
49.813	0.812	0.979	-0.9944	0.812
49.923	0.816	0.981	-0.9964	0.816
50.028	0.82	0.983	-0.9984	0.82
50.135	0.822	0.984	-0.9994	0.822
50.249	0.825	0.986	-1.0017	0.825
50.356	0.828	0.988	-1.0037	0.828
50.465	0.832	0.99	-1.0057	0.832
50.572	0.833	0.991	-1.0067	0.833
50.687	0.836	0.993	-1.0087	0.836
50.794	0.839	0.995	-1.0111	0.839
50.903	0.843	0.997	-1.0131	0.843
51.01	0.846	0.999	-1.0142	0.846
51.125	0.849	1	-1.0161	0.849
51.233	0.852	1.002	-1.0181	0.852
51.338	0.854	1.005	-1.0204	0.854
51.451	0.857	1.007	-1.0227	0.857
51.561	0.86	1.009	-1.0247	0.86
51.671	0.864	1.011	-1.0267	0.864
51.839	0.865	1.012	-1.0277	0.865
51.952	0.869	1.014	-1.03	0.869
52.055	0.872	1.016	-1.032	0.872
52.164	0.876	1.018	-1.034	0.876
52.278	0.878	1.019	-1.035	0.878
52.386	0.881	1.021	-1.037	0.881
52.492	0.885	1.024	-1.0394	0.885
52.603	0.889	1.026	-1.0414	0.889
52.715	0.891	1.027	-1.0424	0.891
52.822	0.894	1.029	-1.0444	0.894
52.933	0.898	1.031	-1.0467	0.898
53.038	0.901	1.033	-1.0487	0.901
53.152	0.904	1.034	-1.0497	0.904
53.26	0.907	1.036	-1.0517	0.907
53.368	0.911	1.038	-1.054	0.911
53.477	0.915	1.04	-1.0561	0.915
53.584	0.917	1.041	-1.057	0.917
53.693	0.921	1.043	-1.059	0.921
53.807	0.925	1.045	-1.061	0.925
53.912	0.928	1.048	-1.0634	0.928
54.023	0.928	1.049	-1.0644	0.928
54.131	0.928	1.051	-1.0664	0.928
54.245	0.928	1.053	-1.0684	0.928
54.35	0.928	1.055	-1.0704	0.928
54.46	0.929	1.056	-1.0714	0.929
54.569	0.929	1.058	-1.0737	0.929
54.682	0.929	1.06	-1.0756	0.929
54.785	0.929	1.062	-1.0776	0.929
54.897	0.929	1.063	-1.0786	0.929
55.008	0.93	1.065	-1.081	0.93
55.116	0.93	1.067	-1.083	0.93
55.222	0.931	1.069	-1.085	0.931
55.336	0.931	1.07	-1.086	0.931
55.44	0.931	1.073	-1.0883	0.931
55.554	0.932	1.075	-1.0903	0.932
55.66	0.932	1.077	-1.0923	0.932
55.774	0.933	1.078	-1.0933	0.933
55.877	0.934	1.08	-1.0953	0.934
55.988	0.934	1.082	-1.0977	0.934
56.097	0.934	1.084	-1.0996	0.934
56.207	0.935	1.085	-1.1007	0.935
56.314	0.936	1.087	-1.1027	0.936
56.428	0.936	1.089	-1.1046	0.936
56.534	0.937	1.091	-1.107	0.937
56.645	0.938	1.092	-1.108	0.938
56.753	0.939	1.094	-1.11	0.939
56.865	0.939	1.096	-1.112	0.939
56.97	0.94	1.099	-1.1143	0.94
57.082	0.94	1.1	-1.1153	0.94
57.19	0.942	1.102	-1.1173	0.942
57.296	0.942	1.104	-1.1193	0.942
57.407	0.942	1.106	-1.1217	0.942
57.52	0.942	1.107	-1.1227	0.942
57.628	0.943	1.109	-1.1247	0.943
57.736	0.944	1.111	-1.1266	0.944
57.844	0.946	1.113	-1.1286	0.946
57.957	0.947	1.114	-1.1299	0.947
58.067	0.947	1.116	-1.1319	0.947
58.172	0.948	1.118	-1.1339	0.948
58.279	0.95	1.12	-1.136	0.95
58.393	0.95	1.121	-1.137	0.95
58.503	0.95	1.124	-1.1393	0.95
58.613	0.952	1.126	-1.1413	0.952
58.718	0.953	1.128	-1.1433	0.953
58.825	0.954	1.129	-1.1443	0.954
58.937	0.955	1.131	-1.1463	0.955
59.05	0.955	1.133	-1.1486	0.955
59.156	0.957	1.135	-1.1506	0.957
59.267	0.957	1.136	-1.1516	0.957
59.374	0.958	1.138	-1.1536	0.958
59.48	0.959	1.14	-1.1556	0.959
59.589	0.961	1.142	-1.1579	0.961
59.699	0.962	1.144	-1.16	0.962
59.808	0.963	1.146	-1.162	0.963
59.919	0.965	1.149	-1.1642	0.965
60.028	0.965	1.151	-1.1662	0.965
60.201	0.966	1.152	-1.1672	0.966
60.312	0.966	1.154	-1.1692	0.966
60.42	0.968	1.156	-1.1712	0.968
60.525	0.969	1.158	-1.1735	0.969
60.635	0.97	1.159	-1.1746	0.97
60.744	0.971	1.161	-1.1766	0.971
60.853	0.972	1.163	-1.1786	0.972
60.962	0.972	1.165	-1.1806	0.972
61.073	0.974	1.166	-1.1819	0.974
61.186	0.975	1.168	-1.1838	0.975
61.292	0.976	1.17	-1.1858	0.976
61.401	0.976	1.172	-1.1879	0.976
61.512	0.979	1.173	-1.1888	0.979
61.622	0.979	1.176	-1.1912	0.979
61.732	0.979	1.178	-1.1932	0.979
61.837	0.981	1.18	-1.1952	0.981
61.947	0.982	1.181	-1.1962	0.982
62.059	0.983	1.183	-1.1986	0.983
62.169	0.984	1.185	-1.2006	0.984
62.276	0.984	1.187	-1.2026	0.984
62.385	0.985	1.188	-1.2035	0.985
62.496	0.986	1.19	-1.2056	0.986
62.603	0.987	1.192	-1.2079	0.987
62.711	0.988	1.194	-1.2098	0.988
62.825	0.988	1.195	-1.2109	0.988
62.931	0.989	1.197	-1.2128	0.989
63.039	0.989	1.2	-1.2153	0.989
63.148	0.99	1.202	-1.2172	0.99
63.255	0.991	1.203	-1.2183	0.991
63.364	0.992	1.205	-1.2202	0.992
63.478	0.992	1.207	-1.2222	0.992
63.583	0.993	1.209	-1.2245	0.993
63.694	0.993	1.21	-1.2255	0.993
63.807	0.994	1.212	-1.2275	0.994
63.916	0.994	1.214	-1.2295	0.994
64.021	0.994	1.216	-1.2319	0.994
64.132	0.995	1.217	-1.2329	0.995
64.243	0.995	1.219	-1.2348	0.995
64.353	0.995	1.221	-1.2369	0.995
64.458	0.996	1.223	-1.2389	0.996
64.566	0.996	1.224	-1.2398	0.996
64.68	0.996	1.227	-1.2421	0.996
64.788	0.997	1.229	-1.2442	0.997
64.893	0.999	1.231	-1.2462	0.999
65.008	1.002	1.232	-1.2471	1.002
65.116	1.005	1.234	-1.2495	1.005
65.224	1.008	1.236	-1.2515	1.008
65.33	1.009	1.238	-1.2535	1.009
65.439	1.012	1.239	-1.2545	1.012
65.548	1.015	1.241	-1.2566	1.015
65.66	1.017	1.243	-1.2588	1.017
65.769	1.019	1.245	-1.2608	1.019
65.88	1.021	1.246	-1.2618	1.021
65.991	1.024	1.248	-1.2638	1.024
66.094	1.026	1.25	-1.2661	1.026
66.205	1.028	1.252	-1.2681	1.028
66.316	1.03	1.253	-1.2691	1.03
66.427	1.032	1.256	-1.2712	1.032
66.537	1.035	1.257	-1.2731	1.035
66.641	1.036	1.26	-1.2755	1.036
66.753	1.038	1.261	-1.2765	1.038
66.864	1.041	1.263	-1.2785	1.041
66.971	1.044	1.265	-1.2805	1.044
67.079	1.044	1.267	-1.2828	1.044
67.186	1.047	1.268	-1.2838	1.047
67.3	1.049	1.27	-1.2858	1.049
67.407	1.051	1.272	-1.2878	1.051
67.516	1.052	1.274	-1.2898	1.052
67.628	1.053	1.275	-1.2908	1.053
67.738	1.054	1.277	-1.2931	1.054
67.846	1.055	1.279	-1.2951	1.055
67.951	1.056	1.282	-1.2972	1.056
68.062	1.057	1.282	-1.2981	1.057
68.176	1.058	1.285	-1.3004	1.058
68.279	1.059	1.287	-1.3024	1.059
68.388	1.059	1.289	-1.3044	1.059
68.5	1.06	1.29	-1.3054	1.06
68.612	1.062	1.292	-1.3077	1.062
68.716	1.063	1.294	-1.3098	1.063
68.827	1.063	1.296	-1.3118	1.063
68.939	1.065	1.297	-1.3128	1.065
69.047	1.066	1.299	-1.3149	1.066
69.155	1.067	1.302	-1.3171	1.067
69.263	1.068	1.304	-1.3191	1.068
69.377	1.07	1.305	-1.3201	1.07
69.485	1.071	1.306	-1.322	1.071
69.593	1.073	1.309	-1.3241	1.073
69.701	1.074	1.311	-1.3265	1.074
69.808	1.076	1.312	-1.3275	1.076
69.917	1.078	1.314	-1.3295	1.078
70.029	1.081	1.316	-1.3314	1.081
70.138	1.082	1.318	-1.3337	1.082
70.249	1.084	1.319	-1.3347	1.084
70.354	1.087	1.321	-1.3367	1.087
70.464	1.09	1.323	-1.3387	1.09
70.572	1.091	1.325	-1.3407	1.091
70.684	1.093	1.326	-1.3421	1.093
70.796	1.096	1.328	-1.3441	1.096
70.906	1.098	1.33	-1.3461	1.098
71.009	1.099	1.332	-1.348	1.099
71.121	1.102	1.333	-1.3491	1.102
71.232	1.105	1.336	-1.3514	1.105
71.34	1.107	1.338	-1.3534	1.107
71.446	1.108	1.34	-1.3554	1.108
71.56	1.111	1.341	-1.3564	1.111
71.664	1.113	1.343	-1.3587	1.113
71.778	1.115	1.345	-1.3607	1.115
71.884	1.116	1.347	-1.3627	1.116
71.998	1.118	1.348	-1.3637	1.118
72.101	1.12	1.35	-1.3657	1.12
72.215	1.123	1.352	-1.3681	1.123
72.32	1.124	1.354	-1.3701	1.124
72.432	1.124	1.355	-1.3711	1.124
72.538	1.125	1.357	-1.3731	1.125
72.652	1.126	1.36	-1.3754	1.126
72.758	1.126	1.362	-1.3773	1.126
72.869	1.127	1.363	-1.3784	1.127
72.98	1.128	1.365	-1.3804	1.128
73.084	1.129	1.367	-1.3824	1.129
73.195	1.13	1.369	-1.3847	1.13
73.306	1.131	1.37	-1.3858	1.131
73.414	1.131	1.372	-1.3878	1.131
73.527	1.132	1.374	-1.3897	1.132
73.633	1.133	1.376	-1.392	1.133
73.742	1.134	1.377	-1.393	1.134
73.853	1.134	1.379	-1.395	1.134
73.961	1.135	1.381	-1.397	1.135
74.069	1.136	1.383	-1.399	1.136
74.176	1.136	1.385	-1.4003	1.136
74.285	1.137	1.387	-1.4024	1.137
74.399	1.138	1.389	-1.4043	1.138
74.503	1.139	1.391	-1.4064	1.139
74.614	1.14	1.392	-1.4074	1.14
74.727	1.14	1.394	-1.4097	1.14
74.835	1.14	1.396	-1.4116	1.14
74.94	1.142	1.398	-1.4137	1.142
75.049	1.142	1.399	-1.4146	1.142
75.163	1.143	1.401	-1.4166	1.143
75.273	1.143	1.403	-1.419	1.143
75.378	1.145	1.405	-1.421	1.145
75.489	1.145	1.406	-1.422	1.145
75.598	1.146	1.408	-1.424	1.146
75.704	1.146	1.411	-1.4264	1.146
75.817	1.147	1.413	-1.4284	1.147
75.926	1.148	1.414	-1.4293	1.148
76.037	1.148	1.416	-1.4313	1.148
76.141	1.15	1.418	-1.4333	1.15
76.252	1.15	1.42	-1.4357	1.15
76.366	1.15	1.421	-1.4366	1.15
76.473	1.152	1.423	-1.4386	1.152
76.581	1.152	1.425	-1.4406	1.152
76.687	1.153	1.427	-1.4426	1.153
76.802	1.153	1.428	-1.444	1.153
76.912	1.154	1.43	-1.446	1.154
77.017	1.154	1.432	-1.448	1.154
77.124	1.155	1.434	-1.4501	1.155
77.235	1.156	1.435	-1.4511	1.156
77.348	1.156	1.438	-1.4533	1.156
77.453	1.157	1.44	-1.4553	1.157
77.561	1.158	1.442	-1.4572	1.158
77.672	1.158	1.443	-1.4583	1.158
77.782	1.159	1.445	-1.4606	1.159
77.888	1.159	1.447	-1.4626	1.159
77.999	1.16	1.449	-1.4646	1.16
78.109	1.161	1.45	-1.4656	1.161
78.22	1.162	1.452	-1.4679	1.162
78.328	1.162	1.454	-1.4699	1.162
78.436	1.163	1.456	-1.4719	1.163
78.55	1.163	1.457	-1.4729	1.163
78.653	1.163	1.459	-1.4749	1.163
78.762	1.163	1.462	-1.4773	1.163
78.871	1.164	1.464	-1.4793	1.164
78.985	1.164	1.465	-1.4803	1.164
79.094	1.165	1.467	-1.4823	1.165
79.201	1.165	1.469	-1.4843	1.165
79.31	1.165	1.471	-1.4866	1.165
79.421	1.165	1.472	-1.4876	1.165
79.531	1.166	1.474	-1.4896	1.166
79.641	1.166	1.476	-1.4916	1.166
79.746	1.166	1.478	-1.4936	1.166
79.856	1.166	1.479	-1.4949	1.166
79.968	1.167	1.481	-1.497	1.167
80.078	1.167	1.483	-1.4989	1.167
80.181	1.168	1.485	-1.5009	1.168
80.296	1.168	1.487	-1.5023	1.168
80.404	1.168	1.489	-1.5043	1.168
80.512	1.168	1.491	-1.5063	1.168
80.619	1.169	1.493	-1.5083	1.169
80.733	1.169	1.494	-1.5093	1.169
80.84	1.169	1.496	-1.5116	1.169
80.948	1.169	1.498	-1.5135	1.169
81.057	1.17	1.5	-1.5156	1.17
81.169	1.17	1.501	-1.5166	1.17
81.279	1.171	1.503	-1.5189	1.171
81.387	1.171	1.505	-1.5209	1.171
81.492	1.171	1.507	-1.5229	1.171
81.603	1.172	1.508	-1.524	1.172
81.716	1.172	1.51	-1.5259	1.172
81.825	1.172	1.513	-1.5282	1.172
81.93	1.172	1.515	-1.5301	1.172
82.039	1.173	1.516	-1.5312	1.173
82.147	1.173	1.518	-1.5331	1.173
82.256	1.173	1.52	-1.5352	1.173
82.367	1.173	1.522	-1.5375	1.173
82.479	1.174	1.523	-1.5386	1.174
82.587	1.174	1.525	-1.5405	1.174
82.695	1.174	1.527	-1.5426	1.174
82.803	1.174	1.529	-1.5449	1.174
82.917	1.174	1.53	-1.5458	1.174
83.025	1.175	1.532	-1.5478	1.175
83.133	1.175	1.534	-1.5499	1.175
83.239	1.175	1.537	-1.5522	1.175
83.353	1.175	1.538	-1.5532	1.175
83.463	1.175	1.54	-1.5552	1.175
83.569	1.176	1.542	-1.5572	1.176
83.678	1.176	1.544	-1.5592	1.176
83.789	1.176	1.545	-1.5602	1.176
83.899	1.176	1.547	-1.5625	1.176
84.009	1.176	1.549	-1.5645	1.176
84.114	1.177	1.551	-1.5665	1.177
84.224	1.177	1.552	-1.5675	1.177
84.336	1.177	1.554	-1.5698	1.177
84.446	1.177	1.556	-1.5719	1.177
84.549	1.177	1.558	-1.5738	1.177
84.658	1.177	1.559	-1.5748	1.177
84.772	1.178	1.561	-1.5768	1.178
84.88	1.178	1.564	-1.5792	1.178
84.988	1.178	1.566	-1.5812	1.178
85.101	1.179	1.567	-1.5822	1.179
85.207	1.179	1.569	-1.5842	1.179
85.318	1.179	1.571	-1.5865	1.179
85.424	1.18	1.573	-1.5885	1.18
85.538	1.18	1.574	-1.5895	1.18
85.646	1.18	1.576	-1.5915	1.18
85.755	1.181	1.578	-1.5934	1.181
85.861	1.181	1.58	-1.5959	1.181
85.972	1.181	1.581	-1.5969	1.181
86.085	1.181	1.583	-1.5988	1.181
86.188	1.182	1.585	-1.6009	1.182
86.299	1.182	1.588	-1.6032	1.182
86.41	1.182	1.589	-1.6041	1.182
86.521	1.183	1.591	-1.6061	1.183
86.631	1.183	1.593	-1.6081	1.183
86.736	1.183	1.595	-1.6101	1.183
86.848	1.183	1.596	-1.6111	1.183
86.955	1.184	1.598	-1.6136	1.184
87.066	1.184	1.6	-1.6155	1.184
87.171	1.184	1.602	-1.6175	1.184
87.285	1.184	1.603	-1.6185	1.184
87.393	1.185	1.605	-1.6208	1.185
87.501	1.186	1.607	-1.6227	1.186
87.61	1.186	1.609	-1.6248	1.186
87.717	1.186	1.61	-1.6257	1.186
87.826	1.187	1.612	-1.6278	1.187
87.94	1.187	1.614	-1.6301	1.187
88.045	1.187	1.616	-1.6321	1.187
88.158	1.187	1.617	-1.6331	1.187
88.269	1.188	1.619	-1.6351	1.188
88.372	1.189	1.622	-1.6375	1.189
88.483	1.189	1.624	-1.6394	1.189
88.594	1.189	1.625	-1.6404	1.189
88.702	1.19	1.627	-1.6424	1.19
88.815	1.19	1.629	-1.6444	1.19
88.918	1.19	1.631	-1.6468	1.19
89.03	1.19	1.632	-1.6478	1.19
89.141	1.191	1.634	-1.6497	1.191
89.247	1.192	1.636	-1.6518	1.192
89.355	1.192	1.639	-1.6542	1.192
89.469	1.192	1.639	-1.6551	1.192
89.577	1.192	1.641	-1.6571	1.192
89.685	1.193	1.643	-1.6591	1.193
89.794	1.193	1.645	-1.6611	1.193
89.901	1.193	1.646	-1.6621	1.193
90.01	1.193	1.649	-1.6644	1.193
90.124	1.194	1.651	-1.6664	1.194
90.229	1.195	1.653	-1.6685	1.195
90.34	1.196	1.654	-1.6694	1.196
90.453	1.196	1.656	-1.6718	1.196
90.556	1.196	1.658	-1.6738	1.196
90.665	1.197	1.66	-1.6758	1.197
90.776	1.197	1.661	-1.6767	1.197
90.888	1.199	1.663	-1.6788	1.199
90.998	1.199	1.666	-1.6811	1.199
91.103	1.2	1.667	-1.683	1.2
91.216	1.2	1.669	-1.6841	1.2
91.323	1.2	1.671	-1.6861	1.2
91.429	1.201	1.673	-1.6884	1.201
91.54	1.201	1.675	-1.6904	1.201
91.649	1.202	1.676	-1.6914	1.202
91.76	1.203	1.678	-1.6934	1.203
91.871	1.203	1.68	-1.6955	1.203
91.975	1.204	1.682	-1.6977	1.204
92.086	1.205	1.683	-1.6987	1.205
92.199	1.205	1.685	-1.7007	1.205
92.306	1.206	1.687	-1.7027	1.206
92.412	1.206	1.689	-1.705	1.206
92.526	1.207	1.69	-1.706	1.207
92.633	1.207	1.692	-1.7081	1.207
92.745	1.208	1.694	-1.71	1.208
92.85	1.209	1.697	-1.7124	1.209
92.958	1.209	1.698	-1.7134	1.209
93.07	1.21	1.7	-1.7154	1.21
93.183	1.211	1.702	-1.7174	1.211
93.289	1.212	1.704	-1.7193	1.212
93.4	1.212	1.705	-1.7203	1.212
93.508	1.212	1.707	-1.7227	1.212
93.616	1.213	1.709	-1.7247	1.213
93.725	1.213	1.711	-1.7267	1.213
93.832	1.214	1.712	-1.7276	1.214
93.941	1.215	1.714	-1.73	1.215
94.055	1.216	1.716	-1.732	1.216
94.16	1.216	1.718	-1.7341	1.216
94.274	1.217	1.719	-1.735	1.217
94.378	1.218	1.721	-1.7371	1.218
94.489	1.218	1.724	-1.7394	1.218
94.598	1.219	1.726	-1.7413	1.219
94.709	1.219	1.727	-1.7424	1.219
94.819	1.22	1.729	-1.7443	1.22
94.929	1.221	1.731	-1.7463	1.221
95.033	1.221	1.733	-1.7487	1.221
95.144	1.222	1.734	-1.7497	1.222
95.256	1.223	1.736	-1.7517	1.223
95.366	1.223	1.738	-1.7537	1.223
95.471	1.225	1.74	-1.7559	1.225
95.583	1.225	1.741	-1.757	1.225
95.692	1.225	1.743	-1.7589	1.225
95.797	1.226	1.745	-1.7609	1.226
95.908	1.227	1.747	-1.763	1.227
96.021	1.228	1.749	-1.7644	1.228
96.129	1.228	1.751	-1.7664	1.228
96.237	1.229	1.753	-1.7683	1.229
96.344	1.23	1.755	-1.7703	1.23
96.458	1.23	1.756	-1.7713	1.23
96.568	1.231	1.758	-1.7736	1.231
96.673	1.232	1.76	-1.7756	1.232
96.78	1.232	1.762	-1.7776	1.232
96.891	1.233	1.763	-1.7786	1.233
97.004	1.234	1.765	-1.7806	1.234
97.113	1.234	1.767	-1.783	1.234
97.217	1.235	1.769	-1.785	1.235
97.328	1.235	1.77	-1.7859	1.235
97.438	1.236	1.772	-1.788	1.236
97.544	1.237	1.775	-1.7903	1.237
97.655	1.238	1.777	-1.7923	1.238
97.767	1.238	1.778	-1.7933	1.238
97.875	1.239	1.78	-1.7953	1.239
97.981	1.24	1.782	-1.7972	1.24
98.09	1.24	1.784	-1.7996	1.24
98.2	1.24	1.785	-1.8006	1.24
98.309	1.24	1.787	-1.8026	1.24
98.421	1.24	1.789	-1.8047	1.24
98.527	1.241	1.791	-1.807	1.241
98.641	1.241	1.792	-1.808	1.241
98.745	1.241	1.794	-1.81	1.241
98.859	1.241	1.796	-1.812	1.241
98.964	1.241	1.799	-1.8143	1.241
99.076	1.242	1.8	-1.8152	1.242
99.182	1.242	1.802	-1.8173	1.242
99.292	1.242	1.804	-1.8192	1.242
99.403	1.242	1.806	-1.8212	1.242
99.514	1.243	1.807	-1.8223	1.243
99.622	1.243	1.809	-1.8246	1.243
99.728	1.243	1.811	-1.8266	1.243
99.839	1.243	1.813	-1.8285	1.243
99.951	1.244	1.814	-1.8296	1.244
100.056	1.244	1.816	-1.8319	1.244
100.167	1.244	1.818	-1.8339	1.244
100.274	1.244	1.82	-1.8359	1.244
100.384	1.245	1.821	-1.8369	1.245
100.496	1.245	1.823	-1.8388	1.245
100.604	1.245	1.826	-1.8412	1.245
100.713	1.246	1.828	-1.8433	1.246
100.825	1.246	1.829	-1.8442	1.246
100.935	1.246	1.831	-1.8462	1.246
101.043	1.247	1.833	-1.8485	1.247
101.148	1.247	1.835	-1.8505	1.247
101.259	1.247	1.836	-1.8515	1.247
101.372	1.247	1.838	-1.8535	1.247
101.476	1.248	1.84	-1.8556	1.248
101.587	1.248	1.842	-1.8579	1.248
101.698	1.248	1.843	-1.8589	1.248
101.806	1.249	1.845	-1.8609	1.249
101.912	1.249	1.847	-1.8629	1.249
102.021	1.249	1.849	-1.8649	1.249
102.134	1.249	1.851	-1.8663	1.249
102.245	1.249	1.853	-1.8682	1.249
102.353	1.25	1.855	-1.8702	1.25
102.458	1.25	1.857	-1.8722	1.25
102.572	1.25	1.858	-1.8732	1.25
102.68	1.251	1.86	-1.8755	1.251
102.788	1.251	1.862	-1.8775	1.251
102.895	1.251	1.864	-1.8795	1.251
103.009	1.251	1.865	-1.8806	1.251
103.119	1.252	1.867	-1.8829	1.252
103.224	1.252	1.869	-1.8849	1.252
103.333	1.252	1.871	-1.8869	1.252
103.442	1.252	1.872	-1.8879	1.252
103.551	1.253	1.874	-1.8899	1.253
103.661	1.253	1.877	-1.8922	1.253
103.769	1.253	1.879	-1.8941	1.253
103.883	1.253	1.88	-1.8951	1.253
103.991	1.254	1.882	-1.8971	1.254
104.097	1.254	1.884	-1.8995	1.254
104.208	1.255	1.886	-1.9015	1.255
104.319	1.255	1.887	-1.9025	1.255
104.427	1.255	1.889	-1.9045	1.255
104.539	1.255	1.891	-1.9065	1.255
104.644	1.255	1.893	-1.9088	1.255
104.752	1.255	1.894	-1.9098	1.255
104.864	1.256	1.896	-1.9118	1.256
104.975	1.256	1.898	-1.9139	1.256
105.08	1.256	1.901	-1.9162	1.256
105.194	1.256	1.902	-1.9172	1.256
105.302	1.256	1.904	-1.9192	1.256
105.41	1.257	1.906	-1.9212	1.257
105.519	1.257	1.908	-1.9232	1.257
105.626	1.257	1.909	-1.9245	1.257
105.735	1.257	1.911	-1.9265	1.257
105.844	1.257	1.913	-1.9285	1.257
105.953	1.257	1.915	-1.9304	1.257
106.067	1.257	1.916	-1.9315	1.257
106.178	1.257	1.918	-1.9338	1.257
106.287	1.257	1.92	-1.9359	1.257
106.392	1.257	1.922	-1.9378	1.257
106.503	1.257	1.923	-1.9388	1.257
106.611	1.257	1.926	-1.9412	1.257
106.724	1.257	1.928	-1.9432	1.257
106.83	1.257	1.93	-1.9452	1.257
106.939	1.257	1.931	-1.9462	1.257
107.05	1.257	1.933	-1.9481	1.257
107.154	1.257	1.935	-1.9504	1.257
107.265	1.257	1.937	-1.9525	1.257
107.379	1.257	1.938	-1.9535	1.257
107.482	1.257	1.94	-1.9554	1.257
107.594	1.257	1.942	-1.9575	1.257
107.7	1.257	1.944	-1.9598	1.257
107.816	1.257	1.945	-1.9608	1.257
107.919	1.257	1.947	-1.9628	1.257
108.03	1.257	1.949	-1.9648	1.257
108.139	1.257	1.952	-1.9671	1.257
108.251	1.257	1.953	-1.9682	1.257
108.361	1.258	1.955	-1.9701	1.258
108.471	1.258	1.957	-1.9721	1.258
108.574	1.258	1.959	-1.9741	1.258
108.685	1.258	1.96	-1.9754	1.258
108.797	1.258	1.962	-1.9775	1.258
108.907	1.258	1.964	-1.9795	1.258
109.012	1.258	1.966	-1.9815	1.258
109.124	1.258	1.967	-1.9825	1.258
109.232	1.258	1.969	-1.9848	1.258
109.341	1.258	1.971	-1.9868	1.258
109.449	1.258	1.973	-1.9888	1.258
109.563	1.258	1.974	-1.9897	1.258
109.666	1.258	1.976	-1.9921	1.258
109.78	1.258	1.978	-1.9941	1.258
109.886	1.258	1.98	-1.9961	1.258
109.999	1.258	1.981	-1.9971	1.258
110.109	1.258	1.983	-1.9991	1.258
110.215	1.258	1.986	-2.0014	1.258
110.321	1.258	1.988	-2.0034	1.258
110.432	1.259	1.989	-2.0043	1.259
110.54	1.259	1.991	-2.0064	1.259
110.654	1.26	1.993	-2.0087	1.26
110.759	1.26	1.995	-2.0107	1.26
110.869	1.26	1.996	-2.0118	1.26
110.979	1.261	1.998	-2.0137	1.261
111.085	1.262	2	-2.0157	1.262
111.196	1.262	2.002	-2.018	1.262
111.309	1.263	2.004	-2.0201	1.263
111.417	1.263	2.006	-2.0221	1.263
111.525	1.264	2.008	-2.0241	1.264
111.631	1.265	2.011	-2.0264	1.265
111.807	1.265	2.012	-2.0274	1.265
111.915	1.266	2.014	-2.0294	1.266
112.022	1.266	2.016	-2.0314	1.266
112.134	1.267	2.018	-2.0334	1.267
112.243	1.267	2.019	-2.0348	1.267
112.354	1.268	2.021	-2.0368	1.268
112.462	1.269	2.023	-2.0387	1.269
112.568	1.269	2.025	-2.0408	1.269
112.682	1.27	2.026	-2.042	1.27
112.79	1.27	2.028	-2.044	1.27
112.898	1.271	2.03	-2.046	1.271
113.004	1.272	2.032	-2.048	1.272
113.115	1.273	2.034	-2.0491	1.273
113.228	1.273	2.036	-2.0514	1.273
113.336	1.274	2.038	-2.0534	1.274
113.441	1.274	2.04	-2.0554	1.274
113.552	1.275	2.041	-2.0563	1.275
113.659	1.276	2.043	-2.0583	1.276
113.774	1.277	2.045	-2.0607	1.277
113.879	1.277	2.047	-2.0627	1.277
113.99	1.278	2.048	-2.0636	1.278
114.099	1.278	2.05	-2.0657	1.278
114.205	1.278	2.052	-2.068	1.278
114.314	1.279	2.054	-2.07	1.279
114.429	1.28	2.055	-2.071	1.28
114.537	1.281	2.057	-2.073	1.281
114.645	1.281	2.059	-2.0751	1.281
114.753	1.281	2.062	-2.0774	1.281
114.86	1.282	2.063	-2.0783	1.282
114.97	1.283	2.065	-2.0803	1.283
115.081	1.284	2.067	-2.0823	1.284
115.19	1.284	2.069	-2.0846	1.284
115.302	1.285	2.07	-2.0857	1.285
115.411	1.285	2.072	-2.0877	1.285
115.519	1.286	2.074	-2.0897	1.286
115.627	1.287	2.076	-2.0916	1.287
115.738	1.287	2.077	-2.0931	1.287
115.848	1.287	2.079	-2.095	1.287
115.958	1.288	2.081	-2.097	1.288
116.064	1.289	2.083	-2.099	1.289
116.175	1.289	2.084	-2.1	1.289
116.281	1.29	2.087	-2.1023	1.29
116.39	1.291	2.089	-2.1043	1.291
116.498	1.292	2.091	-2.1063	1.292
116.613	1.292	2.092	-2.1073	1.292
116.722	1.293	2.094	-2.1093	1.293
116.83	1.294	2.096	-2.1116	1.294
116.935	1.294	2.098	-2.1136	1.294
117.05	1.295	2.099	-2.1146	1.295
117.158	1.295	2.101	-2.1167	1.295
117.266	1.296	2.103	-2.1189	1.296
117.374	1.297	2.105	-2.1209	1.297
117.481	1.297	2.106	-2.1219	1.297
117.59	1.298	2.108	-2.124	1.298
117.702	1.298	2.11	-2.1259	1.298
117.811	1.298	2.113	-2.1283	1.298
117.92	1.299	2.114	-2.1293	1.299
118.033	1.299	2.116	-2.1314	1.299
118.136	1.299	2.118	-2.1334	1.299
118.247	1.3	2.12	-2.1353	1.3
118.355	1.301	2.121	-2.1366	1.301
118.467	1.302	2.123	-2.1385	1.302
118.573	1.302	2.125	-2.1406	1.302
118.682	1.302	2.127	-2.1426	1.302
118.791	1.303	2.128	-2.144	1.303
118.905	1.304	2.13	-2.146	1.304
119.013	1.305	2.132	-2.1479	1.305
119.121	1.305	2.134	-2.1499	1.305
119.228	1.306	2.135	-2.1509	1.306
119.34	1.307	2.138	-2.1533	1.307
119.451	1.308	2.14	-2.1552	1.308
119.557	1.308	2.142	-2.1572	1.308
119.666	1.309	2.143	-2.1583	1.309
119.779	1.309	2.146	-2.1612	1.309
119.886	1.309	2.148	-2.1632	1.309
119.995	1.31	2.15	-2.1652	1.31
120.106	1.311	2.152	-2.1672	1.311
120.277	1.312	2.153	-2.1686	1.312
120.385	1.313	2.155	-2.1706	1.313
120.496	1.313	2.157	-2.1726	1.313
120.601	1.314	2.159	-2.1746	1.314
120.716	1.314	2.16	-2.1756	1.314
120.824	1.315	2.162	-2.1779	1.315
120.932	1.315	2.164	-2.1799	1.315
121.041	1.316	2.166	-2.1819	1.316
121.153	1.316	2.167	-2.1828	1.316
121.263	1.317	2.17	-2.1852	1.317
121.369	1.318	2.172	-2.1872	1.318
121.477	1.318	2.174	-2.1892	1.318
121.588	1.319	2.175	-2.1902	1.319
121.694	1.319	2.177	-2.1923	1.319
121.804	1.32	2.179	-2.1946	1.32
121.912	1.32	2.181	-2.1966	1.32
122.026	1.32	2.182	-2.1976	1.32
122.133	1.321	2.184	-2.1996	1.321
122.246	1.321	2.186	-2.2019	1.321
122.351	1.322	2.188	-2.2039	1.322
122.461	1.323	2.189	-2.2049	1.323
122.572	1.323	2.191	-2.2069	1.323
122.68	1.323	2.194	-2.2092	1.323
122.786	1.324	2.196	-2.2113	1.324
122.897	1.325	2.197	-2.2123	1.325
123.008	1.325	2.199	-2.2142	1.325
123.118	1.326	2.201	-2.2162	1.326
123.224	1.326	2.203	-2.2185	1.326
123.338	1.326	2.204	-2.2195	1.326
123.441	1.327	2.206	-2.2215	1.327
123.555	1.328	2.208	-2.2235	1.328
123.66	1.328	2.21	-2.2255	1.328
123.772	1.328	2.211	-2.2269	1.328
123.878	1.329	2.213	-2.2289	1.329
123.992	1.329	2.215	-2.2309	1.329
124.096	1.329	2.217	-2.2328	1.329
124.21	1.33	2.218	-2.2339	1.33
124.318	1.33	2.221	-2.2361	1.33
124.43	1.331	2.223	-2.2381	1.331
124.535	1.331	2.225	-2.2402	1.331
124.647	1.331	2.226	-2.2411	1.331
124.755	1.331	2.228	-2.2435	1.331
124.863	1.332	2.23	-2.2455	1.332
124.971	1.332	2.232	-2.2475	1.332
125.085	1.332	2.233	-2.2484	1.332
125.191	1.333	2.235	-2.2506	1.333
125.302	1.333	2.237	-2.2529	1.333
125.407	1.333	2.239	-2.2548	1.333
125.521	1.333	2.24	-2.2558	1.333
125.631	1.334	2.242	-2.2578	1.334
125.739	1.334	2.244	-2.2598	1.334
125.844	1.334	2.247	-2.2621	1.334
125.956	1.334	2.248	-2.2631	1.334
126.066	1.335	2.25	-2.2652	1.335
126.176	1.335	2.252	-2.2673	1.335
126.281	1.335	2.254	-2.2695	1.335
126.392	1.336	2.255	-2.2705	1.336
126.503	1.336	2.257	-2.2725	1.336
126.613	1.337	2.259	-2.2745	1.337
126.718	1.337	2.261	-2.2767	1.337
126.83	1.337	2.262	-2.2778	1.337
126.938	1.338	2.264	-2.2798	1.338
127.044	1.338	2.266	-2.2818	1.338
127.156	1.339	2.268	-2.2838	1.339
127.263	1.339	2.269	-2.2848	1.339
127.372	1.339	2.271	-2.2871	1.339
127.486	1.34	2.273	-2.2891	1.34
127.592	1.34	2.276	-2.2912	1.34
127.706	1.34	2.276	-2.2921	1.34
127.814	1.34	2.279	-2.2945	1.34
127.922	1.34	2.281	-2.2964	1.34
128.027	1.341	2.283	-2.2984	1.341
128.141	1.341	2.284	-2.2994	1.341
128.25	1.341	2.286	-2.3015	1.341
128.36	1.341	2.288	-2.3038	1.341
128.466	1.341	2.29	-2.3058	1.341
128.577	1.341	2.291	-2.3068	1.341
128.685	1.341	2.293	-2.3088	1.341
128.793	1.342	2.296	-2.3111	1.342
128.901	1.342	2.298	-2.3131	1.342
129.015	1.342	2.299	-2.3141	1.342
129.123	1.342	2.301	-2.3161	1.342
129.231	1.342	2.303	-2.3184	1.342
129.339	1.342	2.305	-2.3205	1.342
129.453	1.343	2.306	-2.3215	1.343
129.559	1.343	2.308	-2.3235	1.343
129.67	1.343	2.31	-2.3255	1.343
129.776	1.343	2.312	-2.3274	1.343
129.89	1.343	2.313	-2.3288	1.343
129.997	1.343	2.315	-2.3307	1.343
130.105	1.344	2.317	-2.3327	1.344
130.211	1.345	2.319	-2.3347	1.345
130.322	1.347	2.321	-2.3361	1.347
130.435	1.347	2.322	-2.3381	1.347
130.539	1.348	2.324	-2.3401	1.348
130.65	1.35	2.326	-2.342	1.35
130.761	1.35	2.327	-2.3431	1.35
130.869	1.352	2.33	-2.3455	1.352
130.975	1.353	2.332	-2.3474	1.353
131.086	1.355	2.334	-2.3495	1.355
131.194	1.356	2.335	-2.3504	1.356
131.308	1.357	2.337	-2.3527	1.357
131.416	1.358	2.339	-2.3547	1.358
131.521	1.359	2.341	-2.3567	1.359
131.631	1.36	2.342	-2.3576	1.36
131.74	1.361	2.344	-2.3597	1.361
131.853	1.362	2.346	-2.3621	1.362
131.959	1.364	2.348	-2.3641	1.364
132.067	1.364	2.349	-2.3651	1.364
132.183	1.365	2.351	-2.3671	1.365
132.288	1.367	2.353	-2.3691	1.367
132.397	1.367	2.356	-2.3714	1.367
132.504	1.369	2.357	-2.3723	1.369
132.613	1.37	2.359	-2.3744	1.37
132.728	1.371	2.361	-2.3764	1.371
132.833	1.371	2.363	-2.3787	1.371
132.945	1.372	2.364	-2.3797	1.372
133.053	1.374	2.366	-2.3817	1.374
133.159	1.374	2.368	-2.3837	1.374
133.269	1.376	2.37	-2.3856	1.376
133.381	1.377	2.371	-2.387	1.377
133.488	1.378	2.373	-2.389	1.378
133.596	1.379	2.375	-2.391	1.379
133.707	1.38	2.377	-2.393	1.38
133.821	1.382	2.378	-2.394	1.382
133.927	1.382	2.381	-2.3964	1.382
134.035	1.385	2.383	-2.3984	1.385
134.144	1.385	2.385	-2.4003	1.385
134.257	1.387	2.386	-2.4014	1.387
134.36	1.387	2.388	-2.4037	1.387
134.474	1.388	2.39	-2.4057	1.388
134.579	1.39	2.392	-2.4077	1.39
134.69	1.39	2.393	-2.4087	1.39
134.803	1.392	2.395	-2.4106	1.392
134.907	1.392	2.397	-2.413	1.392
135.018	1.394	2.399	-2.415	1.394
135.129	1.394	2.4	-2.416	1.394
135.236	1.395	2.402	-2.418	1.395
135.349	1.397	2.404	-2.42	1.397
135.454	1.397	2.407	-2.4224	1.397
135.565	1.4	2.408	-2.4234	1.4
135.676	1.4	2.41	-2.4253	1.4
135.786	1.401	2.412	-2.4274	1.401
135.889	1.402	2.414	-2.4297	1.402
135.998	1.402	2.415	-2.4306	1.402
136.112	1.404	2.417	-2.4326	1.404
136.22	1.404	2.419	-2.4346	1.404
136.326	1.406	2.421	-2.437	1.406
136.44	1.407	2.422	-2.438	1.407
136.547	1.409	2.424	-2.4399	1.409
136.656	1.409	2.426	-2.442	1.409
136.765	1.41	2.428	-2.444	1.41
136.872	1.411	2.429	-2.445	1.411
136.986	1.412	2.432	-2.4473	1.412
137.093	1.413	2.434	-2.4493	1.413
137.202	1.414	2.436	-2.4512	1.414
137.312	1.416	2.437	-2.4523	1.416
137.418	1.416	2.439	-2.4546	1.416
137.528	1.417	2.441	-2.4566	1.417
137.637	1.419	2.443	-2.4587	1.419
137.748	1.42	2.444	-2.4597	1.42
137.86	1.421	2.446	-2.4617	1.421
137.97	1.422	2.448	-2.4639	1.422
138.074	1.424	2.45	-2.4659	1.424
138.187	1.424	2.451	-2.4669	1.424
138.292	1.425	2.453	-2.4689	1.425
138.406	1.427	2.455	-2.4709	1.427
138.511	1.428	2.458	-2.4732	1.428
138.625	1.428	2.459	-2.4743	1.428
138.733	1.43	2.461	-2.4763	1.43
138.841	1.431	2.463	-2.4783	1.431
138.95	1.431	2.465	-2.4806	1.431
139.057	1.433	2.466	-2.4816	1.433
139.166	1.433	2.468	-2.4836	1.433
139.28	1.434	2.47	-2.4856	1.434
139.384	1.436	2.472	-2.4876	1.436
139.498	1.436	2.473	-2.4889	1.436
139.603	1.437	2.475	-2.4909	1.437
139.717	1.438	2.477	-2.4929	1.438
139.822	1.44	2.479	-2.4949	1.44
139.933	1.44	2.48	-2.4959	1.44
140.043	1.441	2.483	-2.4983	1.441
140.149	1.442	2.485	-2.5003	1.442
140.26	1.444	2.487	-2.5023	1.444
140.37	1.444	2.488	-2.5033	1.444
140.481	1.445	2.49	-2.5055	1.445
140.589	1.445	2.492	-2.5075	1.445
140.695	1.447	2.494	-2.5096	1.447
140.809	1.447	2.495	-2.5106	1.447
140.917	1.449	2.497	-2.5126	1.449
141.025	1.449	2.499	-2.515	1.449
141.132	1.451	2.501	-2.5169	1.451
141.246	1.452	2.502	-2.5179	1.452
141.355	1.453	2.504	-2.5199	1.453
141.463	1.453	2.507	-2.5222	1.453
141.568	1.454	2.509	-2.5242	1.454
141.68	1.455	2.51	-2.5252	1.455
141.793	1.456	2.512	-2.5272	1.456
141.896	1.456	2.514	-2.5292	1.456
142.006	1.457	2.516	-2.5316	1.457
142.117	1.458	2.517	-2.5325	1.458
142.226	1.458	2.519	-2.5346	1.458
142.339	1.459	2.521	-2.5366	1.459
142.445	1.46	2.523	-2.5389	1.46
142.554	1.461	2.524	-2.5398	1.461
142.663	1.461	2.526	-2.5418	1.461
142.769	1.461	2.528	-2.5439	1.461
142.88	1.462	2.53	-2.5459	1.462
142.989	1.463	2.531	-2.5468	1.463
143.1	1.464	2.534	-2.5491	1.464
143.211	1.464	2.536	-2.5512	1.464
143.317	1.464	2.538	-2.5532	1.464
143.43	1.464	2.539	-2.5542	1.464
143.54	1.465	2.541	-2.5566	1.465
143.645	1.466	2.543	-2.5586	1.466
143.752	1.466	2.545	-2.5606	1.466
143.866	1.466	2.546	-2.5615	1.466
143.976	1.467	2.548	-2.5635	1.467
144.08	1.467	2.55	-2.5659	1.467
144.191	1.467	2.552	-2.5679	1.467
144.302	1.468	2.553	-2.5689	1.468
144.41	1.468	2.555	-2.5709	1.468
144.523	1.468	2.558	-2.5732	1.468
144.629	1.469	2.56	-2.5752	1.469
144.739	1.469	2.561	-2.5762	1.469
144.847	1.469	2.563	-2.5783	1.469
144.953	1.469	2.565	-2.5805	1.469
145.065	1.469	2.567	-2.5825	1.469
145.172	1.469	2.568	-2.5835	1.469
145.281	1.47	2.57	-2.5855	1.47
145.39	1.47	2.572	-2.5875	1.47
145.499	1.47	2.574	-2.5895	1.47
145.614	1.47	2.575	-2.5909	1.47
145.723	1.47	2.577	-2.5928	1.47
145.831	1.471	2.579	-2.5949	1.471
145.936	1.471	2.581	-2.5969	1.471
146.049	1.471	2.582	-2.5978	1.471
146.159	1.471	2.585	-2.6001	1.471
146.269	1.471	2.587	-2.6021	1.471
146.374	1.474	2.589	-2.6041	1.474
146.484	1.475	2.59	-2.6051	1.475
146.596	1.477	2.592	-2.6075	1.477
146.701	1.482	2.594	-2.6095	1.482
146.813	1.482	2.596	-2.6115	1.482
146.922	1.483	2.597	-2.6125	1.483
147.033	1.487	2.599	-2.6145	1.487
147.14	1.489	2.601	-2.6168	1.489
147.248	1.491	2.603	-2.6187	1.491
147.362	1.492	2.604	-2.6198	1.492
147.468	1.495	2.606	-2.6219	1.495
147.576	1.497	2.608	-2.6241	1.497
147.685	1.499	2.61	-2.6261	1.499
147.794	1.501	2.611	-2.6271	1.501
147.907	1.505	2.613	-2.6291	1.505
148.015	1.506	2.616	-2.6312	1.506
148.12	1.509	2.618	-2.6335	1.509
148.231	1.51	2.619	-2.6345	1.51
148.344	1.513	2.621	-2.6365	1.513
148.453	1.515	2.623	-2.6385	1.515
148.558	1.516	2.625	-2.6408	1.516
148.668	1.519	2.626	-2.6418	1.519
148.778	1.522	2.628	-2.6438	1.522
148.884	1.523	2.63	-2.6457	1.523
148.995	1.524	2.632	-2.6478	1.524
149.107	1.529	2.634	-2.6492	1.529
149.215	1.532	2.635	-2.6511	1.532
149.321	1.533	2.637	-2.6531	1.533
149.432	1.537	2.64	-2.6552	1.537
149.545	1.538	2.64	-2.6561	1.538
149.653	1.539	2.643	-2.6584	1.539
149.76	1.541	2.645	-2.6604	1.541
149.869	1.544	2.647	-2.6624	1.544
149.976	1.548	2.648	-2.6634	1.548
150.085	1.55	2.65	-2.6654	1.55
150.198	1.555	2.652	-2.6678	1.555
150.306	1.555	2.654	-2.6698	1.555
150.417	1.557	2.655	-2.6708	1.557
150.527	1.563	2.657	-2.6727	1.563
150.637	1.563	2.659	-2.675	1.563
150.742	1.567	2.661	-2.677	1.567
150.854	1.568	2.662	-2.678	1.568
150.962	1.575	2.664	-2.68	1.575
151.068	1.575	2.667	-2.6821	1.575
151.177	1.578	2.669	-2.6844	1.578
151.292	1.582	2.67	-2.6854	1.582
151.4	1.584	2.672	-2.6874	1.584
151.508	1.59	2.674	-2.6895	1.59
151.616	1.59	2.676	-2.6917	1.59
151.729	1.595	2.677	-2.6927	1.595
151.835	1.598	2.679	-2.6947	1.598
151.946	1.602	2.681	-2.6967	1.602
152.052	1.602	2.683	-2.6986	1.602
152.166	1.608	2.684	-2.7	1.608
152.269	1.612	2.686	-2.7021	1.612
152.383	1.615	2.688	-2.7041	1.615
152.488	1.62	2.69	-2.706	1.62
152.599	1.622	2.692	-2.7074	1.622
152.712	1.626	2.694	-2.7095	1.626
152.816	1.628	2.696	-2.7114	1.628
152.927	1.634	2.698	-2.7134	1.634
153.038	1.636	2.699	-2.7144	1.636
153.146	1.641	2.701	-2.7167	1.641
153.253	1.641	2.703	-2.7187	1.641
153.361	1.647	2.705	-2.7207	1.647
153.476	1.648	2.706	-2.7217	1.648
153.583	1.651	2.708	-2.7236	1.651
153.691	1.655	2.71	-2.726	1.655
153.798	1.658	2.712	-2.7281	1.658
153.912	1.663	2.713	-2.729	1.663
154.02	1.664	2.715	-2.7311	1.664
154.128	1.667	2.718	-2.7333	1.667
154.235	1.67	2.72	-2.7353	1.67
154.349	1.672	2.721	-2.7363	1.672
154.459	1.675	2.723	-2.7383	1.675
154.565	1.677	2.725	-2.7404	1.677
154.673	1.682	2.727	-2.7427	1.682
154.784	1.683	2.728	-2.7437	1.683
154.89	1.687	2.73	-2.7457	1.687
155	1.689	2.732	-2.7477	1.689
155.108	1.689	2.734	-2.75	1.689
155.222	1.693	2.735	-2.751	1.693
155.33	1.693	2.737	-2.753	1.693
155.436	1.697	2.739	-2.755	1.697
155.546	1.701	2.741	-2.757	1.701
155.659	1.702	2.742	-2.758	1.702
155.767	1.703	2.745	-2.7604	1.703
155.876	1.703	2.747	-2.7624	1.703
155.984	1.702	2.749	-2.7643	1.702
156.098	1.697	2.75	-2.7653	1.697
156.204	1.693	2.752	-2.7677	1.693
156.315	1.689	2.754	-2.7696	1.689
156.421	1.687	2.756	-2.7716	1.687
156.535	1.683	2.757	-2.7726	1.683
156.643	1.677	2.759	-2.7746	1.677
156.751	1.672	2.761	-2.7769	1.672
156.859	1.67	2.763	-2.779	1.67
156.97	1.664	2.764	-2.78	1.664
157.08	1.658	2.766	-2.782	1.658
157.185	1.651	2.769	-2.7843	1.651
157.293	1.647	2.771	-2.7864	1.647
157.407	1.641	2.772	-2.7873	1.641
157.515	1.634	2.774	-2.7893	1.634
157.626	1.626	2.776	-2.7913	1.626
157.73	1.622	2.778	-2.7936	1.622
157.842	1.615	2.779	-2.7946	1.615
157.952	1.608	2.781	-2.7966	1.608
158.06	1.602	2.783	-2.7987	1.602
158.168	1.598	2.785	-2.801	1.598
158.282	1.59	2.786	-2.8019	1.59
158.39	1.584	2.788	-2.804	1.584
158.498	1.578	2.79	-2.806	1.578
158.606	1.575	2.792	-2.808	1.575
158.713	1.568	2.793	-2.809	1.568
158.822	1.563	2.796	-2.8113	1.563
158.936	1.557	2.798	-2.8132	1.557
159.041	1.555	2.8	-2.8153	1.555
159.152	1.55	2.801	-2.8163	1.55
159.264	1.544	2.803	-2.8186	1.544
159.374	1.539	2.805	-2.8206	1.539
159.479	1.537	2.807	-2.8226	1.537
159.586	1.533	2.808	-2.8236	1.533
159.698	1.529	2.81	-2.8259	1.529
159.811	1.524	2.812	-2.8279	1.524
159.914	1.522	2.814	-2.8299	1.522
160.026	1.519	2.815	-2.8309	1.519
160.137	1.515	2.817	-2.8328	1.515
160.245	1.51	2.82	-2.8352	1.51
160.353	1.509	2.822	-2.8372	1.509
160.46	1.505	2.823	-2.8383	1.505
160.574	1.501	2.825	-2.8403	1.501
160.683	1.497	2.827	-2.8426	1.497
160.79	1.495	2.829	-2.8446	1.495
160.897	1.491	2.83	-2.8456	1.491
161.006	1.487	2.832	-2.8475	1.487
161.12	1.483	2.834	-2.8496	1.483
161.225	1.482	2.836	-2.8519	1.482
161.336	1.477	2.837	-2.8529	1.477
161.449	1.474	2.839	-2.8549	1.474
161.552	1.47	2.841	-2.8569	1.47
161.661	1.469	2.843	-2.8589	1.469
161.772	1.464	2.845	-2.8602	1.464
161.884	1.461	2.847	-2.8623	1.461
161.994	1.458	2.849	-2.8643	1.458
162.099	1.456	2.851	-2.8663	1.456
162.211	1.453	2.852	-2.8673	1.453
162.32	1.449	2.854	-2.8696	1.449
162.428	1.445	2.856	-2.8715	1.445
162.536	1.444	2.858	-2.8735	1.444
162.649	1.44	2.859	-2.8745	1.44
162.757	1.436	2.861	-2.8769	1.436
162.865	1.433	2.863	-2.8789	1.433
162.971	1.431	2.865	-2.8809	1.431
163.082	1.428	2.866	-2.8819	1.428
163.195	1.424	2.868	-2.8839	1.424
163.301	1.421	2.871	-2.8862	1.421
163.41	1.419	2.873	-2.8881	1.419
163.521	1.416	2.874	-2.8892	1.416
163.631	1.413	2.876	-2.8911	1.413
163.741	1.411	2.878	-2.8936	1.411
163.846	1.409	2.88	-2.8955	1.409
163.957	1.406	2.881	-2.8966	1.406
164.066	1.404	2.883	-2.8985	1.404
164.179	1.401	2.885	-2.9005	1.401
164.283	1.4	2.887	-2.9028	1.4
164.395	1.397	2.888	-2.9038	1.397
164.503	1.394	2.89	-2.9058	1.394
164.609	1.392	2.892	-2.9078	1.392
164.721	1.39	2.895	-2.9102	1.39
164.833	1.387	2.896	-2.9112	1.387
164.941	1.385	2.898	-2.9132	1.385
165.051	1.382	2.9	-2.9152	1.382
165.157	1.38	2.902	-2.9172	1.38
165.265	1.377	2.903	-2.9182	1.377
165.374	1.374	2.905	-2.9205	1.374
165.485	1.371	2.907	-2.9225	1.371
165.594	1.37	2.909	-2.9245	1.37
165.704	1.367	2.91	-2.9254	1.367
165.81	1.364	2.912	-2.9278	1.364
165.925	1.362	2.914	-2.9298	1.362
166.031	1.36	2.916	-2.9319	1.36
166.142	1.358	2.917	-2.9328	1.358
166.25	1.355	2.919	-2.9348	1.355
166.356	1.352	2.922	-2.9372	1.352
166.467	1.35	2.924	-2.9392	1.35
166.578	1.347	2.925	-2.9402	1.347
166.684	1.345	2.927	-2.9422	1.345
166.799	1.342	2.929	-2.9445	1.342
166.904	1.34	2.931	-2.9464	1.34
167.014	1.337	2.932	-2.9475	1.337
167.125	1.334	2.934	-2.9494	1.334
167.233	1.331	2.936	-2.9515	1.331
167.339	1.329	2.938	-2.9538	1.329
167.449	1.326	2.939	-2.9549	1.326
167.56	1.323	2.941	-2.9568	1.323
167.671	1.32	2.943	-2.9588	1.32
167.776	1.319	2.946	-2.9611	1.319
167.89	1.315	2.947	-2.9621	1.315
167.995	1.313	2.949	-2.9641	1.313
168.106	1.309	2.951	-2.9661	1.309
168.215	1.308	2.953	-2.9681	1.308
168.325	1.305	2.954	-2.9691	1.305
168.436	1.302	2.956	-2.9714	1.302
168.546	1.299	2.958	-2.9735	1.299
168.651	1.298	2.96	-2.9756	1.298
168.761	1.295	2.961	-2.9765	1.295
168.873	1.292	2.963	-2.9787	1.292
168.983	1.289	2.965	-2.9808	1.289
169.088	1.287	2.967	-2.9827	1.287
169.2	1.285	2.968	-2.9837	1.285
169.308	1.281	2.97	-2.9861	1.281
169.416	1.278	2.972	-2.9881	1.278
169.524	1.277	2.974	-2.9901	1.277
169.638	1.274	2.975	-2.9911	1.274
169.744	1.27	2.977	-2.9931	1.27
169.853	1.267	2.98	-2.9955	1.267
169.962	1.266	2.982	-2.9974	1.266
170.074	1.263	2.983	-2.9984	1.263
170.184	1.26	2.985	-3.0004	1.26
170.292	1.258	2.987	-3.0024	1.258
170.399	1.256	2.989	-3.0048	1.256
170.51	1.253	2.99	-3.0057	1.253
170.62	1.251	2.992	-3.0078	1.251
170.73	1.249	2.994	-3.0097	1.249
170.835	1.247	2.996	-3.0121	1.247
170.946	1.245	2.997	-3.0131	1.245
171.055	1.243	2.999	-3.0151	1.243
171.161	1.241	3.001	-3.0171	1.241
171.272	1.24	3.003	-3.0191	1.24
171.379	1.237	3.004	-3.0201	1.237
171.493	1.235	3.007	-3.0224	1.235
171.601	1.233	3.009	-3.0243	1.233
171.709	1.232	3.011	-3.0264	1.232
171.821	1.23	3.012	-3.0273	1.23
171.929	1.228	3.014	-3.0298	1.228
172.037	1.226	3.016	-3.0317	1.226
172.144	1.225	3.018	-3.0337	1.225
172.258	1.223	3.019	-3.0347	1.223
172.368	1.221	3.021	-3.0367	1.221
172.476	1.219	3.023	-3.039	1.219
172.581	1.218	3.025	-3.041	1.218
172.692	1.217	3.026	-3.042	1.217
172.804	1.215	3.029	-3.0441	1.215
172.914	1.213	3.031	-3.0464	1.213
173.019	1.212	3.033	-3.0484	1.212
173.132	1.211	3.034	-3.0494	1.211
173.24	1.209	3.036	-3.0514	1.209
173.346	1.207	3.038	-3.0534	1.207
173.455	1.206	3.04	-3.0557	1.206
173.567	1.205	3.041	-3.0567	1.205
173.678	1.203	3.043	-3.0587	1.203
173.784	1.201	3.045	-3.0607	1.201
173.892	1.2	3.047	-3.063	1.2
174.006	1.199	3.048	-3.064	1.199
174.114	1.197	3.05	-3.066	1.197
174.222	1.196	3.052	-3.068	1.196
174.331	1.195	3.054	-3.07	1.195
174.443	1.193	3.056	-3.0714	1.193
174.553	1.192	3.058	-3.0734	1.192
174.661	1.19	3.06	-3.0753	1.19
174.766	1.189	3.062	-3.0773	1.189
174.877	1.187	3.063	-3.0783	1.187
174.99	1.186	3.065	-3.0807	1.186
175.093	1.184	3.067	-3.0827	1.184
175.204	1.183	3.069	-3.0847	1.183
175.315	1.182	3.07	-3.0856	1.182
175.423	1.18	3.072	-3.088	1.18
175.53	1.178	3.074	-3.09	1.178
175.641	1.177	3.076	-3.092	1.177
175.753	1.175	3.077	-3.093	1.175
175.857	1.174	3.079	-3.095	1.174
175.971	1.172	3.082	-3.0973	1.172
176.076	1.171	3.084	-3.0993	1.171
176.19	1.169	3.085	-3.1003	1.169
176.298	1.168	3.087	-3.1023	1.168
176.406	1.166	3.089	-3.1043	1.166
176.515	1.165	3.091	-3.1067	1.165
176.622	1.164	3.092	-3.1076	1.164
176.731	1.162	3.094	-3.1097	1.162
176.843	1.16	3.096	-3.1117	1.16
176.949	1.159	3.098	-3.114	1.159
177.063	1.158	3.099	-3.115	1.158
177.173	1.156	3.101	-3.1169	1.156
177.283	1.155	3.103	-3.1189	1.155
177.386	1.154	3.106	-3.1213	1.154
177.498	1.153	3.107	-3.1223	1.153
177.607	1.152	3.109	-3.1243	1.152
177.72	1.15	3.111	-3.1263	1.15
177.826	1.15	3.113	-3.1283	1.15
177.937	1.148	3.114	-3.1293	1.148
178.045	1.147	3.116	-3.1316	1.147
178.153	1.145	3.118	-3.1336	1.145
178.261	1.145	3.12	-3.1356	1.145
178.375	1.143	3.121	-3.1366	1.143
178.478	1.142	3.123	-3.139	1.142
178.592	1.14	3.125	-3.1409	1.14
178.698	1.14	3.127	-3.143	1.14
178.812	1.138	3.128	-3.1439	1.138
178.915	1.137	3.13	-3.1459	1.137
179.026	1.136	3.133	-3.1483	1.136
179.135	1.135	3.135	-3.1503	1.135
179.247	1.134	3.136	-3.1513	1.134
179.357	1.133	3.138	-3.1533	1.133
179.467	1.131	3.14	-3.1556	1.131
179.572	1.13	3.142	-3.1576	1.13
179.683	1.129	3.143	-3.1586	1.129
179.791	1.127	3.145	-3.1606	1.127
179.898	1.126	3.147	-3.163	1.126
180.01	1.125	3.149	-3.165	1.125
180.119	1.124	3.15	-3.166	1.124
180.228	1.122	3.152	-3.1679	1.122
180.334	1.121	3.154	-3.17	1.121
180.444	1.121	3.156	-3.172	1.121
180.558	1.119	3.158	-3.1732	1.119
180.666	1.118	3.16	-3.1752	1.118
180.774	1.117	3.162	-3.1772	1.117
180.881	1.116	3.164	-3.1792	1.116
180.995	1.115	3.165	-3.1806	1.115
181.105	1.114	3.167	-3.1826	1.114
181.21	1.113	3.169	-3.1846	1.113
181.319	1.112	3.171	-3.1865	1.112
181.43	1.111	3.172	-3.1876	1.111
181.541	1.11	3.174	-3.1899	1.11
181.651	1.109	3.176	-3.1918	1.109
181.756	1.109	3.178	-3.1939	1.109
181.867	1.107	3.179	-3.1949	1.107
181.976	1.106	3.181	-3.1969	1.106
182.082	1.105	3.184	-3.1992	1.105
182.192	1.105	3.186	-3.2012	1.105
182.304	1.104	3.187	-3.2022	1.104
182.412	1.103	3.189	-3.2042	1.103
182.518	1.102	3.191	-3.2065	1.102
182.627	1.101	3.193	-3.2085	1.101
182.737	1.1	3.194	-3.2095	1.1
182.846	1.099	3.196	-3.2115	1.099
182.957	1.098	3.198	-3.2135	1.098
183.066	1.098	3.2	-3.2159	1.098
183.173	1.097	3.201	-3.2169	1.097
183.287	1.096	3.203	-3.2189	1.096
183.395	1.095	3.205	-3.221	1.095
183.501	1.094	3.208	-3.2232	1.094
183.612	1.093	3.209	-3.2243	1.093
183.725	1.092	3.211	-3.2262	1.092
183.835	1.092	3.213	-3.2282	1.092
183.94	1.091	3.215	-3.2302	1.091
184.051	1.09	3.216	-3.2315	1.09
184.159	1.089	3.218	-3.2336	1.089
184.265	1.088	3.22	-3.2355	1.088
184.376	1.088	3.222	-3.2375	1.088
184.488	1.087	3.223	-3.2386	1.087
184.596	1.085	3.225	-3.2409	1.085
184.702	1.084	3.227	-3.2429	1.084
184.813	1.084	3.229	-3.2449	1.084
184.927	1.083	3.23	-3.2459	1.083
185.033	1.082	3.232	-3.2479	1.082
185.141	1.081	3.235	-3.2501	1.081
185.248	1.08	3.237	-3.2522	1.08
185.362	1.079	3.238	-3.2531	1.079
185.472	1.078	3.24	-3.2551	1.078
185.576	1.077	3.242	-3.2574	1.077
185.685	1.077	3.244	-3.2595	1.077
185.796	1.076	3.245	-3.2605	1.076
185.909	1.074	3.247	-3.2625	1.074
186.013	1.073	3.249	-3.2645	1.073
186.124	1.072	3.251	-3.2668	1.072
186.235	1.071	3.252	-3.2678	1.071
186.343	1.07	3.254	-3.2697	1.07
186.45	1.069	3.256	-3.2718	1.069
186.558	1.069	3.258	-3.2741	1.069
186.671	1.068	3.26	-3.2752	1.068
186.782	1.067	3.262	-3.2772	1.067
186.89	1.066	3.263	-3.2791	1.066
186.995	1.066	3.266	-3.2812	1.066
187.105	1.065	3.267	-3.2824	1.065
187.216	1.065	3.269	-3.2844	1.065
187.325	1.064	3.271	-3.2865	1.064
187.434	1.064	3.273	-3.2885	1.064
187.541	1.063	3.274	-3.2894	1.063
187.655	1.062	3.276	-3.2918	1.062
187.763	1.062	3.278	-3.2938	1.062
187.871	1.061	3.28	-3.2958	1.061
187.979	1.06	3.281	-3.2968	1.06
188.092	1.059	3.283	-3.2988	1.059
188.202	1.059	3.286	-3.3012	1.059
188.308	1.058	3.288	-3.3032	1.058
188.419	1.057	3.289	-3.3041	1.057
188.527	1.056	3.291	-3.3061	1.056
188.641	1.055	3.293	-3.3084	1.055
188.742	1.054	3.295	-3.3104	1.054
188.857	1.053	3.296	-3.3114	1.053
188.965	1.053	3.298	-3.3134	1.053
189.073	1.052	3.3	-3.3155	1.052
189.181	1.051	3.302	-3.3178	1.051
189.288	1.05	3.303	-3.3188	1.05
189.402	1.049	3.305	-3.3208	1.049
189.509	1.049	3.307	-3.3227	1.049
189.618	1.048	3.309	-3.325	1.048
189.73	1.048	3.311	-3.3261	1.048
189.84	1.047	3.312	-3.328	1.047
189.948	1.046	3.315	-3.3302	1.046
190.053	1.046	3.317	-3.3321	1.046
190.164	1.045	3.318	-3.3335	1.045
190.277	1.045	3.32	-3.3354	1.045
190.381	1.044	3.322	-3.3374	1.044
190.489	1.044	3.324	-3.3395	1.044
190.604	1.043	3.325	-3.3404	1.043
190.714	1.042	3.327	-3.3427	1.042
190.824	1.042	3.329	-3.3447	1.042
190.929	1.041	3.331	-3.3467	1.041
191.04	1.041	3.332	-3.3477	1.041
191.148	1.04	3.334	-3.3501	1.04
191.259	1.039	3.336	-3.3521	1.039
191.364	1.039	3.338	-3.3541	1.039
191.478	1.038	3.339	-3.3551	1.038
191.586	1.038	3.341	-3.3571	1.038
191.696	1.037	3.344	-3.3594	1.037
191.802	1.037	3.346	-3.3613	1.037
191.916	1.036	3.347	-3.3623	1.036
192.019	1.035	3.349	-3.3643	1.035
192.133	1.034	3.351	-3.3667	1.034
192.238	1.034	3.353	-3.3687	1.034
192.349	1.033	3.354	-3.3697	1.033
192.462	1.032	3.356	-3.3717	1.032
192.566	1.031	3.358	-3.3737	1.031
192.674	1.03	3.36	-3.376	1.03
192.788	1.029	3.361	-3.3771	1.029
192.896	1.028	3.363	-3.379	1.028
193.002	1.027	3.365	-3.3811	1.027
193.111	1.026	3.368	-3.3833	1.026
193.223	1.025	3.369	-3.3844	1.025
193.334	1.024	3.371	-3.3863	1.024
193.441	1.023	3.373	-3.3884	1.023
193.549	1.022	3.375	-3.3904	1.022
193.663	1.021	3.376	-3.3914	1.021
193.769	1.02	3.378	-3.3938	1.02
193.88	1.02	3.38	-3.3958	1.02
193.986	1.019	3.382	-3.3978	1.019
194.099	1.019	3.383	-3.3987	1.019
194.209	1.018	3.385	-3.401	1.018
194.317	1.018	3.387	-3.403	1.018
194.422	1.017	3.389	-3.405	1.017
194.533	1.017	3.39	-3.406	1.017
194.646	1.016	3.392	-3.408	1.016
194.754	1.016	3.395	-3.4104	1.016
194.859	1.015	3.397	-3.4124	1.015
194.97	1.015	3.398	-3.4134	1.015
195.077	1.014	3.4	-3.4154	1.014
195.186	1.014	3.402	-3.4177	1.014
195.297	1.013	3.404	-3.4196	1.013
195.407	1.013	3.405	-3.4206	1.013
195.518	1.013	3.407	-3.4227	1.013
195.625	1.012	3.409	-3.4246	1.012
195.734	1.012	3.411	-3.427	1.012
195.841	1.011	3.412	-3.428	1.011
195.955	1.011	3.414	-3.43	1.011
196.063	1.01	3.416	-3.432	1.01
196.171	1.01	3.419	-3.4343	1.01
196.278	1.01	3.42	-3.4353	1.01
196.387	1.009	3.422	-3.4373	1.009
196.501	1.009	3.424	-3.4393	1.009
196.606	1.008	3.426	-3.4413	1.008
196.717	1.008	3.427	-3.4422	1.008
196.824	1.007	3.429	-3.4446	1.007
196.938	1.006	3.431	-3.4466	1.006
197.042	1.006	3.433	-3.4487	1.006
197.154	1.005	3.434	-3.4496	1.005
197.263	1.004	3.436	-3.452	1.004
197.376	1.004	3.438	-3.454	1.004
197.482	1.003	3.44	-3.456	1.003
197.591	1.002	3.441	-3.457	1.002
197.702	1.002	3.443	-3.459	1.002
197.812	1.001	3.446	-3.4613	1.001
197.917	1.001	3.448	-3.4633	1.001
198.029	1	3.449	-3.4642	1
198.137	0.999	3.451	-3.4663	0.999
198.243	0.999	3.453	-3.4687	0.999
198.354	0.998	3.455	-3.4706	0.998
198.467	0.998	3.456	-3.4717	0.998
198.573	0.997	3.458	-3.4736	0.997
198.684	0.997	3.46	-3.4759	0.997
198.789	0.996	3.462	-3.4779	0.996
198.9	0.996	3.463	-3.479	0.996
199.013	0.996	3.465	-3.4809	0.996
199.121	0.995	3.467	-3.4829	0.995
199.226	0.995	3.47	-3.4853	0.995
199.337	0.995	3.471	-3.4863	0.995
199.45	0.994	3.473	-3.4883	0.994
199.56	0.994	3.475	-3.4903	0.994
199.665	0.994	3.477	-3.4923	0.994
199.772	0.994	3.478	-3.4936	0.994
199.884	0.994	3.48	-3.4956	0.994
199.99	0.994	3.482	-3.4975	0.994
200.1	0.994	3.484	-3.4996	0.994
200.212	0.994	3.485	-3.5006	0.994
200.323	0.994	3.487	-3.5029	0.994
200.431	0.994	3.489	-3.5049	0.994
200.536	0.994	3.491	-3.5069	0.994
200.646	0.994	3.492	-3.5079	0.994
200.755	0.994	3.495	-3.5103	0.994
200.866	0.994	3.497	-3.5122	0.994
200.975	0.994	3.499	-3.5142	0.994
201.082	0.994	3.5	-3.5152	0.994
201.197	0.994	3.502	-3.5172	0.994
201.305	0.994	3.504	-3.5197	0.994
201.41	0.994	3.506	-3.5216	0.994
201.521	0.994	3.507	-3.5225	0.994
201.633	0.994	3.509	-3.5246	0.994
201.743	0.994	3.511	-3.5266	0.994
201.847	0.994	3.513	-3.5289	0.994
201.958	0.994	3.514	-3.5299	0.994
202.07	0.994	3.516	-3.532	0.994
202.175	0.994	3.518	-3.5339	0.994
202.283	0.994	3.521	-3.5362	0.994
202.398	0.994	3.522	-3.5372	0.994
202.505	0.994	3.524	-3.5392	0.994
202.613	0.994	3.526	-3.5412	0.994
202.721	0.993	3.528	-3.5432	0.993
202.835	0.993	3.529	-3.5446	0.993
202.943	0.993	3.531	-3.5466	0.993
203.051	0.993	3.533	-3.5486	0.993
203.157	0.993	3.535	-3.5505	0.993
203.271	0.993	3.536	-3.5516	0.993
203.381	0.992	3.538	-3.5539	0.992
203.485	0.992	3.54	-3.5558	0.992
203.594	0.992	3.542	-3.5579	0.992
203.705	0.991	3.543	-3.5588	0.991
203.818	0.991	3.546	-3.5612	0.991
203.927	0.991	3.548	-3.5632	0.991
204.032	0.991	3.55	-3.5652	0.991
204.143	0.99	3.551	-3.5662	0.99
204.254	0.99	3.553	-3.5682	0.99
204.364	0.99	3.555	-3.5704	0.99
204.469	0.99	3.557	-3.5725	0.99
204.58	0.989	3.558	-3.5735	0.989
204.689	0.989	3.56	-3.5755	0.989
204.797	0.989	3.562	-3.5778	0.989
204.904	0.989	3.564	-3.5798	0.989
205.018	0.988	3.565	-3.5808	0.988
205.126	0.988	3.567	-3.5828	0.988
205.235	0.988	3.569	-3.5848	0.988
205.341	0.988	3.572	-3.5872	0.988
205.455	0.987	3.573	-3.5882	0.987
205.559	0.987	3.575	-3.5901	0.987
205.673	0.987	3.577	-3.5921	0.987
205.778	0.986	3.579	-3.5941	0.986
205.89	0.986	3.58	-3.5955	0.986
205.996	0.986	3.582	-3.5975	0.986
206.106	0.986	3.584	-3.5995	0.986
206.214	0.985	3.586	-3.6015	0.985
206.328	0.985	3.587	-3.6026	0.985
206.436	0.985	3.589	-3.6049	0.985
206.547	0.985	3.591	-3.6069	0.985
206.652	0.984	3.593	-3.6089	0.984
206.764	0.984	3.594	-3.6098	0.984
206.87	0.984	3.597	-3.6121	0.984
206.981	0.984	3.599	-3.6141	0.984
207.089	0.984	3.601	-3.6161	0.984
207.203	0.983	3.602	-3.6172	0.983
207.309	0.983	3.604	-3.6191	0.983
207.42	0.982	3.606	-3.6215	0.982
207.526	0.982	3.608	-3.6235	0.982
207.636	0.981	3.609	-3.6245	0.981
207.749	0.981	3.611	-3.6264	0.981
207.857	0.98	3.613	-3.6288	0.98
207.962	0.98	3.615	-3.6308	0.98
208.074	0.979	3.616	-3.6318	0.979
208.187	0.978	3.618	-3.6337	0.978
208.291	0.977	3.62	-3.6358	0.977
208.399	0.977	3.622	-3.6381	0.977
208.513	0.976	3.623	-3.6391	0.976
208.623	0.976	3.625	-3.6411	0.976
208.733	0.975	3.628	-3.6432	0.975
208.838	0.975	3.629	-3.6451	0.975
208.948	0.974	3.631	-3.6464	0.974
209.059	0.974	3.633	-3.6484	0.974
209.166	0.973	3.635	-3.6504	0.973
209.273	0.973	3.637	-3.6524	0.973
209.387	0.972	3.638	-3.6538	0.972
209.495	0.972	3.64	-3.6558	0.972
209.605	0.972	3.642	-3.6578	0.972
209.711	0.972	3.644	-3.6598	0.972
209.825	0.972	3.645	-3.6608	0.972
209.933	0.972	3.648	-3.6631	0.972
210.041	0.972	3.649	-3.6651	0.972
210.146	0.972	3.651	-3.6671	0.972
210.26	0.971	3.653	-3.6681	0.971
210.37	0.971	3.655	-3.6701	0.971
210.48	0.971	3.657	-3.6724	0.971
210.583	0.971	3.659	-3.6744	0.971
210.696	0.971	3.66	-3.6754	0.971
210.804	0.971	3.662	-3.6774	0.971
210.917	0.971	3.664	-3.6797	0.971
211.022	0.971	3.666	-3.6818	0.971
211.134	0.971	3.667	-3.6828	0.971
211.242	0.971	3.669	-3.6848	0.971
211.35	0.971	3.671	-3.687	0.971
211.458	0.971	3.674	-3.6891	0.971
211.572	0.971	3.674	-3.69	0.971
211.678	0.971	3.676	-3.692	0.971
211.789	0.971	3.679	-3.6941	0.971
211.895	0.971	3.681	-3.6964	0.971
212.008	0.971	3.682	-3.6974	0.971
212.118	0.971	3.684	-3.6994	0.971
212.224	0.971	3.686	-3.7014	0.971
212.331	0.971	3.688	-3.7034	0.971
212.442	0.971	3.689	-3.7047	0.971
212.555	0.971	3.691	-3.7067	0.971
212.663	0.971	3.693	-3.7087	0.971
212.768	0.971	3.695	-3.7107	0.971
212.879	0.97	3.696	-3.7118	0.97
212.988	0.97	3.698	-3.714	0.97
213.101	0.97	3.7	-3.716	0.97
213.207	0.97	3.702	-3.7181	0.97
213.316	0.97	3.703	-3.719	0.97
213.426	0.97	3.706	-3.7213	0.97
213.534	0.97	3.708	-3.7234	0.97
213.643	0.97	3.71	-3.7253	0.97
213.755	0.97	3.711	-3.7264	0.97
213.863	0.97	3.713	-3.7284	0.97
213.968	0.97	3.715	-3.7307	0.97
214.077	0.97	3.717	-3.7327	0.97
214.188	0.97	3.718	-3.7337	0.97
214.301	0.97	3.72	-3.7357	0.97
214.407	0.97	3.722	-3.7377	0.97
214.516	0.97	3.724	-3.74	0.97
214.627	0.97	3.725	-3.741	0.97
214.737	0.97	3.727	-3.743	0.97
214.847	0.97	3.729	-3.745	0.97
214.952	0.97	3.732	-3.7473	0.97
215.062	0.97	3.733	-3.7483	0.97
215.174	0.97	3.735	-3.7503	0.97
[truncated: 794 more rows]
