# Supplementary material for: Research on the Mechanical Properties of EPS Lightweight Soil Mixed with Fly Ash
Source: Polymers (Basel). 2024 Dec 18;16(24):3517. doi: 10.3390/polym16243517 (PMC11678610; doi:10.3390/polym16243517)
Supplement: Supplementary file 1 [file polymers-16-03517-s001.zip › polymers-3283519-supplementary-final/raw data/EPS1%,curing agent content 15%,replace proportion 60%.xls]

## Sheet: Sheet1
试件批号	1
钢号	1
试验日期	2023/12/16
试验人	XDD
试件形状
尺寸(mm)	39.1
So(mm^2)	1200.73
标距倍率
Lo(mm)	80
引伸计标距	50
Lu(mm)
A(%)	/
断面尺寸
Su(mm^2)
Z(%)	/
Fm(kN)	0.77
Rm(MPa)	1
FeH(kN)	1.38
ReH(MPa)	1
FeL(kN)	1.12
ReL(MPa)
Fp(kN)	1.12
Rp(MPa)
Ft(kN)	0.14
Rt(MPa)
E(GPa)	0.02
屈强比	/
强屈比	/
At(%)	/
Agt(%)	12.5
时间(秒)	力(kN)	变形(mm)	位移(mm)	扩展
0	0	0	-0.0026	0
0.129	0.002	0.001	-0.0041	0.002
0.239	0.005	0.003	-0.0059	0.005
0.344	0.009	0.005	-0.0081	0.009
0.455	0.01	0.006	-0.0092	0.01
0.566	0.016	0.009	-0.0123	0.016
0.676	0.022	0.012	-0.0151	0.022
0.78	0.029	0.015	-0.0184	0.029
0.892	0.033	0.017	-0.0202	0.033
1.003	0.04	0.021	-0.0247	0.04
1.111	0.045	0.026	-0.0289	0.045
1.216	0.05	0.03	-0.0334	0.05
1.326	0.052	0.032	-0.0357	0.052
1.44	0.057	0.038	-0.0414	0.057
1.548	0.06	0.044	-0.0468	0.06
1.655	0.064	0.049	-0.0522	0.064
1.768	0.065	0.052	-0.0548	0.065
1.876	0.067	0.057	-0.06	0.067
1.984	0.07	0.063	-0.0661	0.07
2.092	0.072	0.068	-0.0711	0.072
2.202	0.073	0.07	-0.0737	0.073
2.308	0.075	0.075	-0.0786	0.075
2.418	0.077	0.081	-0.0843	0.077
2.529	0.079	0.086	-0.0892	0.079
2.64	0.08	0.088	-0.0915	0.08
2.748	0.082	0.093	-0.0962	0.082
2.855	0.084	0.098	-0.1009	0.084
2.963	0.086	0.102	-0.1055	0.086
3.076	0.087	0.105	-0.1084	0.087
3.182	0.089	0.11	-0.1129	0.089
3.293	0.091	0.114	-0.1173	0.091
3.401	0.093	0.118	-0.1218	0.093
3.515	0.094	0.121	-0.1246	0.094
3.623	0.096	0.126	-0.1289	0.096
3.728	0.097	0.13	-0.1331	0.097
3.837	0.099	0.134	-0.1373	0.099
3.951	0.099	0.136	-0.1394	0.099
4.056	0.101	0.141	-0.1442	0.101
4.167	0.102	0.145	-0.1482	0.102
4.274	0.104	0.149	-0.1521	0.104
4.385	0.104	0.151	-0.1542	0.104
4.498	0.106	0.155	-0.1587	0.106
4.601	0.107	0.159	-0.1624	0.107
4.712	0.109	0.163	-0.1663	0.109
4.822	0.11	0.165	-0.1682	0.11
4.932	0.111	0.169	-0.172	0.111
5.038	0.113	0.173	-0.1763	0.113
5.149	0.115	0.177	-0.18	0.115
5.26	0.115	0.179	-0.1819	0.115
5.368	0.117	0.182	-0.1854	0.117
5.479	0.119	0.186	-0.1895	0.119
5.584	0.121	0.19	-0.1931	0.121
5.698	0.122	0.192	-0.1948	0.122
5.806	0.123	0.195	-0.1983	0.123
5.914	0.125	0.198	-0.2017	0.125
6.023	0.127	0.202	-0.2056	0.127
6.135	0.128	0.204	-0.2074	0.128
6.245	0.13	0.207	-0.2107	0.13
6.353	0.131	0.211	-0.214	0.131
6.458	0.133	0.214	-0.2173	0.133
6.569	0.134	0.216	-0.2194	0.134
6.682	0.135	0.219	-0.2227	0.135
6.791	0.137	0.223	-0.2259	0.137
6.894	0.138	0.226	-0.2291	0.138
7.008	0.139	0.227	-0.2307	0.139
7.116	0.141	0.231	-0.2343	0.141
7.222	0.142	0.234	-0.2375	0.142
7.333	0.144	0.237	-0.2405	0.144
7.445	0.144	0.239	-0.2421	0.144
7.553	0.146	0.242	-0.2456	0.146
7.659	0.147	0.245	-0.2486	0.147
7.768	0.149	0.248	-0.2516	0.149
7.877	0.15	0.25	-0.253	0.15
7.991	0.151	0.253	-0.2559	0.151
8.099	0.153	0.256	-0.2594	0.153
8.207	0.155	0.259	-0.2623	0.155
8.314	0.155	0.26	-0.2638	0.155
8.423	0.157	0.263	-0.2667	0.157
8.537	0.159	0.267	-0.2699	0.159
8.643	0.16	0.27	-0.2728	0.16
8.757	0.161	0.271	-0.2741	0.161
8.86	0.162	0.274	-0.277	0.162
8.971	0.163	0.276	-0.2797	0.163
9.08	0.165	0.28	-0.2829	0.165
9.192	0.166	0.281	-0.2844	0.166
9.302	0.167	0.284	-0.287	0.167
9.412	0.169	0.286	-0.2897	0.169
9.517	0.171	0.29	-0.293	0.171
9.628	0.171	0.291	-0.2943	0.171
9.736	0.173	0.294	-0.2969	0.173
9.849	0.175	0.296	-0.2995	0.175
9.953	0.176	0.299	-0.3023	0.176
10.065	0.177	0.3	-0.3035	0.177
10.174	0.179	0.303	-0.3066	0.179
10.28	0.18	0.306	-0.3092	0.18
10.391	0.182	0.308	-0.3117	0.182
10.505	0.182	0.31	-0.3131	0.182
10.608	0.184	0.313	-0.3161	0.184
10.722	0.186	0.315	-0.3186	0.186
10.827	0.187	0.318	-0.3211	0.187
10.941	0.188	0.319	-0.3223	0.188
11.051	0.189	0.322	-0.3249	0.189
11.154	0.19	0.324	-0.3278	0.19
11.263	0.192	0.327	-0.3303	0.192
11.374	0.192	0.328	-0.3315	0.192
11.487	0.194	0.331	-0.3339	0.194
11.597	0.195	0.334	-0.3369	0.195
11.703	0.197	0.336	-0.3393	0.197
11.809	0.197	0.337	-0.3405	0.197
11.923	0.199	0.34	-0.3429	0.199
12.028	0.2	0.342	-0.3454	0.2
12.14	0.201	0.345	-0.3482	0.201
12.31	0.202	0.347	-0.3506	0.202
12.423	0.204	0.35	-0.353	0.204
12.533	0.205	0.352	-0.3554	0.205
12.638	0.206	0.355	-0.3581	0.206
12.749	0.207	0.356	-0.3594	0.207
12.855	0.208	0.358	-0.3617	0.208
12.969	0.209	0.361	-0.364	0.209
13.074	0.211	0.363	-0.3667	0.211
13.182	0.211	0.365	-0.3679	0.211
13.296	0.212	0.367	-0.3703	0.212
13.404	0.213	0.369	-0.3725	0.213
13.509	0.214	0.372	-0.3748	0.214
13.619	0.214	0.373	-0.3763	0.214
13.728	0.215	0.375	-0.3787	0.215
13.837	0.216	0.378	-0.381	0.216
13.947	0.217	0.38	-0.3832	0.217
14.061	0.218	0.381	-0.3844	0.218
14.171	0.219	0.384	-0.3871	0.219
14.276	0.22	0.386	-0.3893	0.22
14.385	0.221	0.388	-0.3916	0.221
14.496	0.221	0.389	-0.3927	0.221
14.606	0.222	0.392	-0.395	0.222
14.716	0.223	0.394	-0.3976	0.223
14.821	0.224	0.397	-0.3999	0.224
14.932	0.225	0.398	-0.4009	0.225
15.041	0.226	0.4	-0.4032	0.226
15.147	0.227	0.402	-0.4058	0.227
15.257	0.228	0.405	-0.4079	0.228
15.369	0.228	0.406	-0.409	0.228
15.48	0.229	0.408	-0.4113	0.229
15.588	0.23	0.41	-0.4136	0.23
15.693	0.232	0.413	-0.416	0.232
15.803	0.232	0.414	-0.4171	0.232
15.915	0.233	0.416	-0.4194	0.233
16.023	0.234	0.418	-0.4216	0.234
16.132	0.236	0.421	-0.424	0.236
16.245	0.236	0.422	-0.4252	0.236
16.348	0.237	0.424	-0.4273	0.237
16.462	0.238	0.426	-0.4295	0.238
16.567	0.239	0.428	-0.4317	0.239
16.678	0.24	0.429	-0.4327	0.24
16.791	0.241	0.432	-0.4353	0.241
16.9	0.242	0.434	-0.4374	0.242
17.004	0.243	0.436	-0.4396	0.243
17.115	0.244	0.437	-0.4406	0.244
17.227	0.245	0.44	-0.4432	0.245
17.332	0.246	0.442	-0.4453	0.246
17.44	0.247	0.444	-0.4474	0.247
17.555	0.248	0.445	-0.4485	0.248
17.663	0.249	0.448	-0.451	0.249
17.771	0.25	0.45	-0.4532	0.25
17.879	0.25	0.452	-0.4553	0.25
17.992	0.251	0.453	-0.4563	0.251
18.099	0.251	0.455	-0.4585	0.251
18.207	0.252	0.458	-0.4609	0.252
18.314	0.253	0.46	-0.463	0.253
18.428	0.253	0.461	-0.4641	0.253
18.538	0.254	0.463	-0.4662	0.254
18.646	0.255	0.465	-0.4688	0.255
18.751	0.255	0.468	-0.4709	0.255
18.862	0.256	0.468	-0.4718	0.256
18.975	0.257	0.471	-0.4739	0.257
19.084	0.258	0.473	-0.4761	0.258
19.189	0.259	0.475	-0.4785	0.259
19.299	0.259	0.476	-0.4796	0.259
19.411	0.26	0.478	-0.4817	0.26
19.521	0.261	0.48	-0.4837	0.261
19.627	0.262	0.483	-0.4858	0.262
19.738	0.262	0.484	-0.4872	0.262
19.846	0.263	0.486	-0.4893	0.263
19.953	0.264	0.488	-0.4915	0.264
20.063	0.265	0.49	-0.4935	0.265
20.17	0.265	0.491	-0.4946	0.265
20.279	0.266	0.494	-0.497	0.266
20.393	0.266	0.496	-0.499	0.266
20.499	0.267	0.498	-0.5011	0.267
20.613	0.267	0.499	-0.5021	0.267
20.716	0.268	0.501	-0.5045	0.268
20.841	0.269	0.503	-0.5066	0.269
20.956	0.269	0.505	-0.5087	0.269
21.059	0.27	0.508	-0.5108	0.27
21.173	0.271	0.509	-0.5118	0.271
21.281	0.271	0.511	-0.5143	0.271
21.387	0.272	0.513	-0.5163	0.272
21.498	0.273	0.515	-0.5182	0.273
21.61	0.273	0.516	-0.5193	0.273
21.718	0.274	0.518	-0.5214	0.274
21.826	0.275	0.521	-0.5238	0.275
21.934	0.276	0.523	-0.5258	0.276
22.042	0.276	0.524	-0.5269	0.276
22.154	0.277	0.526	-0.529	0.277
22.265	0.278	0.528	-0.5313	0.278
22.372	0.279	0.53	-0.5334	0.279
22.479	0.279	0.531	-0.5344	0.279
22.588	0.28	0.533	-0.5365	0.28
22.702	0.281	0.536	-0.5389	0.281
22.807	0.282	0.538	-0.5409	0.282
22.918	0.282	0.539	-0.5419	0.282
23.031	0.283	0.541	-0.5439	0.283
23.139	0.283	0.543	-0.546	0.283
23.244	0.284	0.545	-0.5483	0.284
23.355	0.285	0.546	-0.5494	0.285
23.464	0.286	0.548	-0.5515	0.286
23.577	0.287	0.55	-0.5535	0.287
23.682	0.288	0.552	-0.5556	0.288
23.794	0.288	0.554	-0.5568	0.288
23.902	0.289	0.556	-0.5588	0.289
24.008	0.29	0.558	-0.561	0.29
24.119	0.291	0.56	-0.563	0.291
24.226	0.291	0.561	-0.564	0.291
24.335	0.292	0.563	-0.5664	0.292
24.449	0.293	0.565	-0.5684	0.293
24.555	0.294	0.567	-0.5705	0.294
24.669	0.294	0.568	-0.5715	0.294
24.772	0.295	0.571	-0.5738	0.295
24.886	0.296	0.573	-0.5758	0.296
24.99	0.297	0.575	-0.5779	0.297
25.104	0.298	0.576	-0.579	0.298
25.209	0.299	0.578	-0.5809	0.299
25.323	0.3	0.58	-0.5833	0.3
25.429	0.301	0.582	-0.5853	0.301
25.54	0.301	0.583	-0.5863	0.301
25.648	0.302	0.585	-0.5884	0.302
25.761	0.303	0.587	-0.5903	0.303
25.866	0.304	0.59	-0.5928	0.304
25.978	0.305	0.591	-0.5938	0.305
26.085	0.306	0.593	-0.5958	0.306
26.194	0.307	0.595	-0.5978	0.307
26.302	0.308	0.597	-0.6001	0.308
26.415	0.308	0.598	-0.6012	0.308
26.523	0.309	0.6	-0.6031	0.309
26.631	0.31	0.602	-0.6053	0.31
26.74	0.311	0.604	-0.6076	0.311
26.847	0.312	0.605	-0.6086	0.312
26.956	0.313	0.607	-0.6106	0.313
27.068	0.313	0.609	-0.6127	0.313
27.174	0.314	0.611	-0.6147	0.314
27.289	0.315	0.613	-0.6159	0.315
27.399	0.316	0.615	-0.618	0.316
27.509	0.317	0.617	-0.62	0.317
27.614	0.318	0.619	-0.622	0.318
27.725	0.318	0.62	-0.623	0.318
27.833	0.319	0.622	-0.625	0.319
27.946	0.32	0.624	-0.6275	0.32
28.049	0.322	0.626	-0.6294	0.322
28.158	0.322	0.627	-0.6305	0.322
28.272	0.324	0.629	-0.6325	0.324
28.38	0.325	0.632	-0.6348	0.325
28.488	0.326	0.634	-0.6368	0.326
28.595	0.327	0.635	-0.6378	0.327
28.704	0.328	0.637	-0.6398	0.328
28.818	0.33	0.639	-0.6422	0.33
28.924	0.331	0.641	-0.6442	0.331
29.038	0.331	0.642	-0.6452	0.331
29.141	0.332	0.644	-0.6472	0.332
29.252	0.333	0.646	-0.6492	0.333
29.361	0.334	0.648	-0.6515	0.334
29.473	0.334	0.649	-0.6525	0.334
29.583	0.335	0.651	-0.6546	0.335
29.693	0.336	0.653	-0.6566	0.336
29.798	0.337	0.656	-0.659	0.337
29.909	0.338	0.657	-0.66	0.338
30.017	0.339	0.659	-0.662	0.339
30.129	0.34	0.661	-0.664	0.34
30.233	0.341	0.663	-0.666	0.341
30.345	0.341	0.664	-0.667	0.341
30.454	0.343	0.666	-0.6693	0.343
30.56	0.344	0.668	-0.6713	0.344
30.671	0.345	0.67	-0.6733	0.345
30.785	0.345	0.671	-0.6743	0.345
30.888	0.346	0.673	-0.6767	0.346
30.999	0.347	0.675	-0.6787	0.347
31.107	0.348	0.677	-0.6807	0.348
31.221	0.349	0.678	-0.6817	0.349
31.331	0.349	0.68	-0.6837	0.349
31.434	0.35	0.683	-0.6861	0.35
31.543	0.351	0.685	-0.6881	0.351
31.654	0.352	0.686	-0.689	0.352
31.767	0.352	0.688	-0.6911	0.352
31.877	0.353	0.69	-0.6934	0.353
31.982	0.354	0.692	-0.6953	0.354
32.089	0.355	0.693	-0.6964	0.355
32.201	0.355	0.695	-0.6984	0.355
32.308	0.356	0.697	-0.7005	0.356
32.42	0.357	0.699	-0.7027	0.357
32.529	0.358	0.7	-0.7037	0.358
32.64	0.358	0.703	-0.7058	0.358
32.748	0.359	0.704	-0.7077	0.359
32.853	0.36	0.706	-0.7097	0.36
32.963	0.361	0.708	-0.7111	0.361
33.072	0.361	0.71	-0.7131	0.361
33.183	0.362	0.712	-0.7152	0.362
33.29	0.363	0.714	-0.7171	0.363
33.401	0.363	0.715	-0.7184	0.363
33.513	0.364	0.717	-0.7204	0.364
33.621	0.365	0.719	-0.7224	0.365
33.727	0.366	0.721	-0.7245	0.366
33.838	0.366	0.722	-0.7254	0.366
33.951	0.367	0.725	-0.7278	0.367
34.061	0.367	0.727	-0.7299	0.367
34.164	0.368	0.729	-0.7319	0.368
34.276	0.368	0.73	-0.7329	0.368
34.385	0.369	0.732	-0.7348	0.369
34.497	0.37	0.734	-0.7372	0.37
34.602	0.371	0.736	-0.7392	0.371
34.714	0.371	0.737	-0.7401	0.371
34.822	0.372	0.739	-0.7421	0.372
34.93	0.373	0.741	-0.7445	0.373
35.038	0.373	0.743	-0.7465	0.373
35.152	0.374	0.744	-0.7474	0.374
35.256	0.374	0.746	-0.7495	0.374
35.367	0.375	0.748	-0.7516	0.375
35.476	0.376	0.751	-0.7539	0.376
35.589	0.376	0.752	-0.7549	0.376
35.692	0.377	0.754	-0.7569	0.377
35.805	0.377	0.756	-0.7589	0.377
35.913	0.378	0.758	-0.7611	0.378
36.024	0.378	0.759	-0.7622	0.378
36.134	0.378	0.761	-0.7642	0.378
36.244	0.379	0.763	-0.7662	0.379
36.35	0.379	0.765	-0.7686	0.379
36.46	0.38	0.766	-0.7696	0.38
36.569	0.38	0.768	-0.7716	0.38
36.675	0.381	0.77	-0.7736	0.381
36.786	0.381	0.772	-0.7756	0.381
36.898	0.381	0.773	-0.7766	0.381
37.006	0.382	0.776	-0.7789	0.382
37.114	0.383	0.778	-0.7809	0.383
37.221	0.383	0.78	-0.7828	0.383
37.336	0.383	0.781	-0.7839	0.383
37.444	0.384	0.783	-0.7862	0.384
37.551	0.385	0.785	-0.7882	0.385
37.66	0.385	0.787	-0.7902	0.385
37.767	0.386	0.788	-0.7912	0.386
37.876	0.386	0.79	-0.7932	0.386
37.99	0.387	0.792	-0.7956	0.387
38.095	0.387	0.794	-0.7975	0.387
38.205	0.387	0.795	-0.7985	0.387
38.319	0.388	0.797	-0.8005	0.388
38.422	0.389	0.8	-0.8029	0.389
38.532	0.389	0.802	-0.8048	0.389
38.643	0.389	0.803	-0.806	0.389
38.756	0.39	0.805	-0.8079	0.39
38.859	0.391	0.807	-0.8099	0.391
38.97	0.392	0.809	-0.8121	0.392
39.081	0.392	0.81	-0.8132	0.392
39.187	0.393	0.812	-0.8151	0.393
39.301	0.393	0.814	-0.8172	0.393
39.407	0.394	0.816	-0.8196	0.394
39.519	0.394	0.817	-0.8205	0.394
39.626	0.395	0.819	-0.8226	0.395
39.735	0.395	0.821	-0.8246	0.395
39.843	0.396	0.823	-0.8266	0.396
39.957	0.396	0.824	-0.8275	0.396
40.065	0.397	0.827	-0.8299	0.397
40.173	0.397	0.829	-0.8319	0.397
40.279	0.398	0.831	-0.8338	0.398
40.393	0.398	0.832	-0.8348	0.398
40.503	0.399	0.834	-0.8372	0.399
40.611	0.399	0.836	-0.8392	0.399
40.715	0.4	0.838	-0.8411	0.4
40.829	0.401	0.839	-0.8422	0.401
40.999	0.402	0.842	-0.8452	0.402
41.11	0.403	0.844	-0.8472	0.403
41.218	0.404	0.846	-0.8492	0.404
41.324	0.405	0.848	-0.8513	0.405
41.438	0.405	0.849	-0.8526	0.405
41.546	0.406	0.851	-0.8545	0.406
41.656	0.407	0.853	-0.8565	0.407
41.763	0.409	0.855	-0.8585	0.409
41.87	0.409	0.857	-0.8598	0.409
41.979	0.41	0.859	-0.8618	0.41
42.093	0.411	0.861	-0.8639	0.411
42.198	0.412	0.863	-0.8659	0.412
42.31	0.413	0.864	-0.8668	0.413
42.416	0.414	0.866	-0.8692	0.414
42.53	0.414	0.868	-0.8712	0.414
42.634	0.415	0.87	-0.8732	0.415
42.743	0.416	0.871	-0.8743	0.416
42.855	0.417	0.873	-0.8762	0.417
42.968	0.418	0.875	-0.8785	0.418
43.074	0.419	0.877	-0.8805	0.419
43.183	0.419	0.878	-0.8816	0.419
43.292	0.42	0.88	-0.8835	0.42
43.401	0.422	0.883	-0.8858	0.422
43.509	0.423	0.885	-0.8879	0.423
43.622	0.423	0.886	-0.8889	0.423
43.73	0.425	0.888	-0.8909	0.425
43.84	0.426	0.89	-0.8929	0.426
43.947	0.427	0.892	-0.8951	0.427
44.06	0.428	0.893	-0.8961	0.428
44.163	0.429	0.895	-0.8982	0.429
44.274	0.43	0.897	-0.9001	0.43
44.381	0.431	0.899	-0.9022	0.431
44.495	0.431	0.9	-0.9036	0.431
44.605	0.432	0.902	-0.9055	0.432
44.714	0.434	0.904	-0.9075	0.434
44.819	0.435	0.906	-0.9095	0.435
44.93	0.435	0.907	-0.9105	0.435
45.042	0.436	0.91	-0.9128	0.436
45.152	0.438	0.912	-0.9149	0.438
45.257	0.439	0.914	-0.9168	0.439
45.369	0.439	0.915	-0.9178	0.439
45.477	0.441	0.917	-0.9202	0.441
45.583	0.442	0.919	-0.9222	0.442
45.695	0.443	0.921	-0.9242	0.443
45.807	0.444	0.922	-0.9252	0.444
45.915	0.445	0.924	-0.9275	0.445
46.023	0.446	0.926	-0.9295	0.446
46.129	0.448	0.928	-0.9315	0.448
46.24	0.448	0.929	-0.9325	0.448
46.354	0.449	0.931	-0.9344	0.449
46.459	0.451	0.934	-0.9368	0.451
46.568	0.452	0.936	-0.9388	0.452
46.678	0.453	0.936	-0.9397	0.453
46.784	0.454	0.939	-0.9418	0.454
46.899	0.455	0.941	-0.9438	0.455
47.004	0.457	0.943	-0.9462	0.457
47.115	0.457	0.944	-0.9472	0.457
47.224	0.458	0.946	-0.9491	0.458
47.33	0.459	0.948	-0.9512	0.459
47.44	0.461	0.95	-0.9535	0.461
47.552	0.461	0.951	-0.9544	0.461
47.658	0.462	0.953	-0.9564	0.462
47.767	0.463	0.955	-0.9585	0.463
47.876	0.464	0.957	-0.9604	0.464
47.986	0.465	0.959	-0.9618	0.465
48.095	0.466	0.961	-0.9638	0.466
48.206	0.467	0.963	-0.9658	0.467
48.315	0.468	0.964	-0.9678	0.468
48.428	0.469	0.965	-0.9688	0.469
48.536	0.47	0.968	-0.9712	0.47
48.644	0.471	0.97	-0.9731	0.471
48.75	0.472	0.972	-0.9751	0.472
48.862	0.473	0.973	-0.9761	0.473
48.968	0.474	0.975	-0.9785	0.474
49.083	0.475	0.977	-0.9805	0.475
49.188	0.476	0.979	-0.9824	0.476
49.299	0.476	0.98	-0.9834	0.476
49.409	0.477	0.982	-0.9854	0.477
49.52	0.479	0.984	-0.9877	0.479
49.625	0.48	0.986	-0.9897	0.48
49.736	0.48	0.987	-0.9907	0.48
49.842	0.481	0.989	-0.9927	0.481
49.951	0.482	0.992	-0.9951	0.482
50.062	0.483	0.994	-0.9971	0.483
50.176	0.484	0.995	-0.9981	0.484
50.279	0.484	0.997	-1.0001	0.484
50.391	0.485	0.999	-1.0021	0.485
50.497	0.486	1.001	-1.0044	0.486
50.674	0.487	1.003	-1.0064	0.487
50.781	0.488	1.005	-1.0084	0.488
50.89	0.489	1.007	-1.0104	0.489
50.998	0.49	1.009	-1.0127	0.49
51.105	0.491	1.011	-1.0138	0.491
51.219	0.491	1.013	-1.0158	0.491
51.327	0.493	1.014	-1.0177	0.493
51.433	0.494	1.017	-1.0198	0.494
51.548	0.494	1.018	-1.0211	0.494
51.651	0.496	1.02	-1.0231	0.496
51.763	0.497	1.022	-1.0251	0.497
51.87	0.498	1.024	-1.0271	0.498
51.981	0.498	1.025	-1.0281	0.498
52.094	0.5	1.027	-1.0304	0.5
52.197	0.501	1.029	-1.0324	0.501
52.308	0.502	1.031	-1.0344	0.502
52.419	0.502	1.032	-1.0353	0.502
52.528	0.503	1.034	-1.0377	0.503
52.634	0.504	1.036	-1.0398	0.504
52.744	0.505	1.038	-1.0418	0.505
52.856	0.506	1.039	-1.0427	0.506
52.965	0.507	1.041	-1.0448	0.507
53.073	0.508	1.044	-1.0471	0.508
53.181	0.509	1.046	-1.049	0.509
53.295	0.509	1.047	-1.05	0.509
53.403	0.511	1.049	-1.052	0.511
53.508	0.512	1.051	-1.054	0.512
53.617	0.513	1.053	-1.0564	0.513
53.731	0.514	1.054	-1.0574	0.514
53.841	0.515	1.056	-1.0594	0.515
53.947	0.516	1.058	-1.0614	0.516
54.056	0.517	1.06	-1.0637	0.517
54.167	0.518	1.061	-1.0647	0.518
54.277	0.519	1.063	-1.0667	0.519
54.387	0.52	1.065	-1.0687	0.52
54.49	0.521	1.067	-1.0707	0.521
54.602	0.522	1.069	-1.072	0.522
54.714	0.523	1.071	-1.074	0.523
54.824	0.524	1.073	-1.076	0.524
54.928	0.525	1.075	-1.078	0.525
55.04	0.525	1.076	-1.079	0.525
55.148	0.527	1.078	-1.0814	0.527
55.259	0.527	1.08	-1.0833	0.527
55.364	0.528	1.082	-1.0853	0.528
55.473	0.529	1.083	-1.0863	0.529
55.586	0.53	1.085	-1.0886	0.53
55.694	0.531	1.087	-1.0907	0.531
55.801	0.532	1.089	-1.0927	0.532
55.915	0.532	1.09	-1.0936	0.532
56.024	0.533	1.092	-1.0957	0.533
56.132	0.534	1.095	-1.0981	0.534
56.24	0.535	1.097	-1.1	0.535
56.349	0.536	1.098	-1.101	0.536
56.457	0.537	1.1	-1.103	0.537
56.571	0.538	1.102	-1.1053	0.538
56.676	0.539	1.104	-1.1073	0.539
56.784	0.54	1.105	-1.1084	0.54
56.896	0.541	1.107	-1.1104	0.541
57.008	0.542	1.109	-1.1123	0.542
57.113	0.543	1.111	-1.1147	0.543
57.225	0.544	1.112	-1.1157	0.544
57.333	0.545	1.114	-1.1177	0.545
57.441	0.546	1.116	-1.1197	0.546
57.55	0.547	1.119	-1.1221	0.547
57.663	0.547	1.12	-1.123	0.547
57.771	0.548	1.122	-1.125	0.548
57.878	0.549	1.124	-1.1269	0.549
57.985	0.55	1.126	-1.1289	0.55
58.099	0.551	1.127	-1.1299	0.551
58.209	0.552	1.129	-1.1323	0.552
58.317	0.553	1.131	-1.1343	0.553
58.422	0.554	1.133	-1.1363	0.554
58.534	0.554	1.134	-1.1373	0.554
58.64	0.556	1.136	-1.1396	0.556
58.754	0.557	1.138	-1.1416	0.557
58.858	0.558	1.14	-1.1435	0.558
58.972	0.558	1.141	-1.1445	0.558
59.08	0.559	1.143	-1.1466	0.559
59.186	0.561	1.146	-1.1489	0.561
59.297	0.562	1.148	-1.151	0.562
59.409	0.562	1.149	-1.1519	0.562
59.517	0.563	1.151	-1.1539	0.563
59.625	0.564	1.153	-1.1563	0.564
59.733	0.565	1.155	-1.1582	0.565
59.846	0.565	1.156	-1.1593	0.565
59.954	0.566	1.158	-1.1613	0.566
60.062	0.567	1.16	-1.1633	0.567
60.236	0.568	1.162	-1.1656	0.568
60.344	0.568	1.165	-1.168	0.568
60.452	0.569	1.167	-1.17	0.569
60.561	0.57	1.169	-1.1719	0.57
60.673	0.57	1.17	-1.1729	0.57
60.783	0.571	1.172	-1.1752	0.571
60.891	0.572	1.174	-1.1772	0.572
60.996	0.572	1.176	-1.1792	0.572
61.107	0.572	1.177	-1.1802	0.572
61.22	0.573	1.179	-1.1821	0.573
61.323	0.573	1.181	-1.1846	0.573
61.434	0.574	1.183	-1.1866	0.574
61.545	0.574	1.184	-1.1875	0.574
61.653	0.574	1.186	-1.1896	0.574
61.766	0.575	1.189	-1.1918	0.575
61.869	0.575	1.191	-1.1939	0.575
61.981	0.575	1.192	-1.1948	0.575
62.092	0.575	1.194	-1.1968	0.575
62.2	0.575	1.196	-1.1989	0.575
62.309	0.575	1.198	-1.2012	0.575
62.416	0.575	1.199	-1.2022	0.575
62.525	0.574	1.201	-1.2043	0.574
62.634	0.574	1.203	-1.2063	0.574
62.743	0.573	1.205	-1.2082	0.573
62.854	0.573	1.206	-1.2096	0.573
62.962	0.572	1.208	-1.2115	0.572
63.073	0.57	1.21	-1.2136	0.57
63.182	0.569	1.212	-1.2155	0.569
63.293	0.567	1.214	-1.2169	0.567
63.403	0.565	1.216	-1.2189	0.565
63.513	0.562	1.218	-1.2209	0.562
63.618	0.559	1.22	-1.2229	0.559
63.728	0.557	1.221	-1.2239	0.557
63.84	0.55	1.223	-1.2262	0.55
63.95	0.54	1.225	-1.2282	0.54
64.055	0.529	1.227	-1.2302	0.529
64.167	0.523	1.228	-1.2313	0.523
64.275	0.511	1.23	-1.2332	0.511
64.381	0.498	1.232	-1.2355	0.498
64.492	0.487	1.234	-1.2375	0.487
64.606	0.483	1.235	-1.2385	0.483
64.712	0.475	1.237	-1.2404	0.475
64.823	0.465	1.24	-1.2429	0.465
64.927	0.457	1.242	-1.2449	0.457
65.038	0.453	1.243	-1.2458	0.453
65.151	0.445	1.245	-1.2479	0.445
65.259	0.438	1.247	-1.2499	0.438
65.364	0.428	1.249	-1.2521	0.428
65.478	0.424	1.25	-1.2531	0.424
65.583	0.415	1.252	-1.2552	0.415
65.697	0.405	1.254	-1.2572	0.405
65.802	0.396	1.256	-1.2595	0.396
65.91	0.393	1.257	-1.2605	0.393
66.022	0.387	1.259	-1.2626	0.387
66.135	0.382	1.261	-1.2645	0.382
66.241	0.378	1.263	-1.2668	0.378
66.35	0.377	1.264	-1.2675	0.377
66.461	0.373	1.267	-1.2698	0.373
66.569	0.369	1.269	-1.2718	0.369
66.676	0.367	1.271	-1.2738	0.367
66.789	0.365	1.272	-1.2748	0.365
66.897	0.363	1.274	-1.2772	0.363
67.004	0.361	1.276	-1.2792	0.361
67.113	0.36	1.278	-1.2811	0.36
67.22	0.359	1.279	-1.2822	0.359
67.336	0.357	1.281	-1.2845	0.357
67.441	0.356	1.283	-1.2865	0.356
67.55	0.355	1.285	-1.2885	0.355
67.66	0.354	1.286	-1.2895	0.354
67.771	0.353	1.288	-1.2914	0.353
67.881	0.352	1.29	-1.2937	0.352
67.985	0.351	1.293	-1.2958	0.351
68.096	0.35	1.294	-1.2968	0.35
68.208	0.349	1.296	-1.2988	0.349
68.318	0.349	1.298	-1.3008	0.349
68.423	0.348	1.3	-1.3032	0.348
68.535	0.348	1.301	-1.3041	0.348
68.643	0.347	1.303	-1.3061	0.347
68.752	0.347	1.305	-1.3082	0.347
68.86	0.346	1.307	-1.3105	0.346
68.973	0.346	1.308	-1.3114	0.346
69.081	0.345	1.31	-1.3135	0.345
69.189	0.345	1.312	-1.3155	0.345
69.295	0.345	1.314	-1.3175	0.345
69.406	0.344	1.316	-1.3188	0.344
69.519	0.344	1.318	-1.3208	0.344
69.627	0.344	1.32	-1.3228	0.344
69.732	0.344	1.321	-1.3248	0.344
69.843	0.344	1.323	-1.3259	0.344
69.956	0.344	1.325	-1.3281	0.344
70.064	0.345	1.327	-1.3301	0.345
70.169	0.345	1.329	-1.3321	0.345
70.28	0.345	1.33	-1.3331	0.345
70.393	0.346	1.332	-1.3355	0.346
70.496	0.346	1.334	-1.3374	0.346
70.607	0.347	1.336	-1.3395	0.347
70.717	0.347	1.337	-1.3405	0.347
70.829	0.347	1.339	-1.3424	0.347
70.939	0.348	1.341	-1.3447	0.348
71.042	0.348	1.343	-1.3466	0.348
71.151	0.349	1.344	-1.3477	0.349
71.265	0.349	1.346	-1.3496	0.349
71.373	0.35	1.348	-1.3517	0.35
71.481	0.35	1.351	-1.3541	0.35
71.588	0.351	1.352	-1.3551	0.351
71.7	0.351	1.354	-1.357	0.351
71.809	0.352	1.356	-1.3591	0.352
71.918	0.353	1.358	-1.3614	0.353
72.03	0.353	1.359	-1.3624	0.353
72.14	0.353	1.361	-1.3644	0.353
72.248	0.354	1.363	-1.3664	0.354
72.353	0.355	1.365	-1.3684	0.355
72.464	0.355	1.366	-1.3697	0.355
72.577	0.355	1.368	-1.3717	0.355
72.68	0.356	1.371	-1.3738	0.356
72.789	0.356	1.372	-1.3757	0.356
72.903	0.356	1.374	-1.3771	0.356
73.009	0.356	1.376	-1.3791	0.356
73.122	0.355	1.378	-1.3811	0.355
73.227	0.355	1.38	-1.3831	0.355
73.339	0.355	1.381	-1.3841	0.355
73.447	0.355	1.383	-1.3861	0.355
73.558	0.354	1.385	-1.3884	0.354
73.663	0.354	1.387	-1.3904	0.354
73.777	0.354	1.388	-1.3914	0.354
73.885	0.354	1.39	-1.3934	0.354
73.993	0.353	1.392	-1.3957	0.353
74.1	0.352	1.394	-1.3978	0.352
74.214	0.352	1.395	-1.3987	0.352
74.324	0.35	1.397	-1.4007	0.35
74.432	0.348	1.4	-1.403	0.348
74.538	0.345	1.402	-1.405	0.345
74.648	0.337	1.403	-1.406	0.337
74.755	0.309	1.405	-1.408	0.309
74.869	0.28	1.407	-1.41	0.28
74.975	0.257	1.409	-1.4124	0.257
75.086	0.253	1.41	-1.4134	0.253
75.194	0.249	1.412	-1.4153	0.249
75.307	0.246	1.414	-1.4173	0.246
75.412	0.243	1.416	-1.4196	0.243
75.524	0.242	1.417	-1.4206	0.242
75.632	0.238	1.419	-1.4226	0.238
75.74	0.236	1.421	-1.4246	0.236
75.849	0.235	1.423	-1.4267	0.235
75.956	0.234	1.425	-1.428	0.234
76.068	0.234	1.427	-1.4299	0.234
76.179	0.233	1.429	-1.4321	0.233
76.285	0.233	1.431	-1.434	0.233
76.399	0.233	1.432	-1.435	0.233
76.502	0.232	1.434	-1.4374	0.232
76.616	0.232	1.436	-1.4393	0.232
76.721	0.232	1.438	-1.4413	0.232
76.83	0.232	1.439	-1.4423	0.232
76.939	0.232	1.441	-1.4446	0.232
77.053	0.232	1.443	-1.4466	0.232
77.157	0.232	1.445	-1.4487	0.232
77.271	0.232	1.446	-1.4497	0.232
77.379	0.232	1.448	-1.4517	0.232
77.485	0.232	1.451	-1.454	0.232
77.596	0.232	1.453	-1.456	0.232
77.708	0.232	1.454	-1.457	0.232
77.816	0.232	1.456	-1.459	0.232
77.924	0.232	1.458	-1.461	0.232
78.032	0.232	1.46	-1.4633	0.232
78.146	0.232	1.461	-1.4643	0.232
78.249	0.232	1.463	-1.4663	0.232
78.363	0.232	1.465	-1.4682	0.232
78.469	0.233	1.467	-1.4706	0.233
78.583	0.233	1.468	-1.4716	0.233
78.686	0.233	1.47	-1.4737	0.233
78.798	0.233	1.472	-1.4756	0.233
78.906	0.234	1.474	-1.4776	0.234
79.017	0.234	1.476	-1.4789	0.234
79.128	0.234	1.478	-1.4809	0.234
79.238	0.235	1.48	-1.4829	0.235
79.343	0.235	1.482	-1.4849	0.235
79.454	0.235	1.483	-1.4859	0.235
79.562	0.235	1.485	-1.4883	0.235
79.675	0.236	1.487	-1.4903	0.236
79.78	0.236	1.489	-1.4923	0.236
79.89	0.236	1.49	-1.4932	0.236
80.001	0.237	1.492	-1.4953	0.237
80.107	0.237	1.494	-1.4976	0.237
80.218	0.238	1.496	-1.4996	0.238
80.325	0.238	1.497	-1.5006	0.238
80.434	0.238	1.499	-1.5026	0.238
80.548	0.239	1.502	-1.505	0.239
80.654	0.239	1.504	-1.507	0.239
80.768	0.239	1.505	-1.5079	0.239
80.871	0.239	1.507	-1.51	0.239
80.982	0.24	1.509	-1.5119	0.24
81.091	0.24	1.511	-1.5143	0.24
81.203	0.24	1.512	-1.5153	0.24
81.313	0.241	1.514	-1.5173	0.241
81.423	0.241	1.516	-1.5192	0.241
81.528	0.242	1.518	-1.5215	0.242
81.639	0.242	1.519	-1.5225	0.242
81.747	0.243	1.521	-1.5246	0.243
81.86	0.243	1.523	-1.5266	0.243
81.963	0.244	1.525	-1.5285	0.244
82.075	0.244	1.527	-1.5299	0.244
82.186	0.245	1.529	-1.5319	0.245
82.294	0.245	1.531	-1.534	0.245
82.399	0.246	1.533	-1.5359	0.246
82.509	0.246	1.534	-1.537	0.246
82.618	0.246	1.536	-1.5391	0.246
82.729	0.247	1.538	-1.5411	0.247
82.836	0.247	1.54	-1.5432	0.247
82.95	0.248	1.541	-1.5442	0.248
83.06	0.248	1.543	-1.5466	0.248
83.167	0.249	1.545	-1.5486	0.249
83.273	0.249	1.547	-1.5506	0.249
83.384	0.25	1.548	-1.5516	0.25
83.497	0.25	1.55	-1.5536	0.25
83.607	0.251	1.553	-1.5559	0.251
83.712	0.252	1.555	-1.5579	0.252
83.823	0.252	1.556	-1.5588	0.252
83.929	0.253	1.558	-1.5609	0.253
84.038	0.253	1.56	-1.5632	0.253
84.15	0.254	1.562	-1.5652	0.254
84.261	0.254	1.563	-1.5662	0.254
84.369	0.255	1.565	-1.5682	0.255
84.477	0.256	1.567	-1.5703	0.256
84.585	0.256	1.569	-1.5725	0.256
84.699	0.256	1.57	-1.5735	0.256
84.802	0.257	1.572	-1.5755	0.257
84.913	0.257	1.574	-1.5775	0.257
85.021	0.258	1.576	-1.5795	0.258
85.131	0.258	1.578	-1.5808	0.258
85.245	0.259	1.58	-1.5829	0.259
85.35	0.259	1.582	-1.5849	0.259
85.459	0.26	1.584	-1.5868	0.26
85.57	0.26	1.585	-1.5878	0.26
85.68	0.26	1.587	-1.5902	0.26
85.79	0.261	1.589	-1.5922	0.261
85.895	0.261	1.591	-1.5941	0.261
86.005	0.261	1.592	-1.5952	0.261
86.117	0.262	1.594	-1.5975	0.262
86.227	0.262	1.596	-1.5995	0.262
86.332	0.262	1.598	-1.6015	0.262
86.444	0.263	1.599	-1.6025	0.263
86.552	0.263	1.601	-1.6045	0.263
86.66	0.264	1.604	-1.6068	0.264
86.768	0.264	1.606	-1.6089	0.264
86.877	0.264	1.607	-1.6098	0.264
86.988	0.265	1.609	-1.6119	0.265
87.099	0.265	1.611	-1.6141	0.265
87.204	0.266	1.613	-1.6162	0.266
87.318	0.266	1.614	-1.6171	0.266
87.428	0.266	1.616	-1.6191	0.266
87.536	0.267	1.618	-1.6211	0.267
87.641	0.268	1.62	-1.6235	0.268
87.752	0.268	1.621	-1.6245	0.268
87.865	0.269	1.623	-1.6265	0.269
87.969	0.269	1.625	-1.6285	0.269
88.08	0.27	1.628	-1.6308	0.27
88.191	0.27	1.629	-1.6318	0.27
88.299	0.271	1.631	-1.6338	0.271
88.405	0.271	1.633	-1.6358	0.271
88.516	0.272	1.634	-1.6377	0.272
88.628	0.273	1.636	-1.6391	0.273
88.736	0.273	1.638	-1.6411	0.273
88.847	0.274	1.64	-1.6432	0.274
88.953	0.275	1.642	-1.6451	0.275
89.061	0.275	1.643	-1.6462	0.275
89.172	0.276	1.645	-1.6484	0.276
89.281	0.277	1.647	-1.6504	0.277
89.39	0.277	1.649	-1.6524	0.277
89.497	0.278	1.65	-1.6534	0.278
89.606	0.278	1.653	-1.6558	0.278
89.72	0.279	1.654	-1.6577	0.279
89.825	0.279	1.657	-1.6598	0.279
89.936	0.28	1.658	-1.6608	0.28
90.048	0.28	1.659	-1.6627	0.28
90.158	0.281	1.662	-1.6651	0.281
90.261	0.282	1.664	-1.6672	0.282
90.375	0.282	1.665	-1.6681	0.282
90.483	0.283	1.667	-1.6701	0.283
90.589	0.284	1.669	-1.6721	0.284
90.7	0.284	1.671	-1.6744	0.284
90.812	0.285	1.672	-1.6754	0.285
90.92	0.286	1.674	-1.6774	0.286
91.026	0.286	1.676	-1.6794	0.286
91.137	0.287	1.679	-1.6818	0.287
91.244	0.288	1.679	-1.6828	0.288
91.356	0.288	1.681	-1.6848	0.288
91.467	0.289	1.683	-1.6867	0.289
91.573	0.289	1.685	-1.6887	0.289
91.687	0.29	1.687	-1.69	0.29
91.79	0.29	1.689	-1.6921	0.29
91.904	0.291	1.691	-1.6941	0.291
92.009	0.291	1.693	-1.696	0.291
92.12	0.292	1.694	-1.697	0.292
92.233	0.292	1.696	-1.6994	0.292
92.337	0.293	1.698	-1.7014	0.293
92.445	0.293	1.7	-1.7033	0.293
92.559	0.294	1.701	-1.7044	0.294
92.667	0.294	1.703	-1.7065	0.294
92.773	0.295	1.705	-1.7087	0.295
92.884	0.296	1.707	-1.7107	0.296
92.994	0.296	1.708	-1.7117	0.296
93.103	0.297	1.71	-1.7137	0.297
93.214	0.298	1.713	-1.716	0.298
93.319	0.299	1.715	-1.7181	0.299
93.433	0.299	1.716	-1.719	0.299
93.541	0.3	1.718	-1.7211	0.3
93.649	0.301	1.72	-1.723	0.301
93.758	0.302	1.722	-1.7254	0.302
93.865	0.302	1.723	-1.7263	0.302
93.974	0.303	1.725	-1.7283	0.303
94.086	0.303	1.727	-1.7303	0.303
94.192	0.304	1.729	-1.7323	0.304
94.302	0.305	1.73	-1.7337	0.305
94.411	0.305	1.732	-1.7357	0.305
94.525	0.306	1.734	-1.7377	0.306
94.63	0.306	1.736	-1.7397	0.306
94.741	0.307	1.738	-1.741	0.307
94.85	0.307	1.74	-1.7431	0.307
94.963	0.308	1.742	-1.7451	0.308
95.066	0.308	1.744	-1.747	0.308
95.178	0.309	1.745	-1.748	0.309
95.289	0.309	1.747	-1.7503	0.309
95.397	0.31	1.749	-1.7524	0.31
95.505	0.31	1.751	-1.7543	0.31
95.612	0.31	1.752	-1.7554	0.31
95.726	0.311	1.754	-1.7576	0.311
95.834	0.311	1.756	-1.7597	0.311
95.94	0.312	1.758	-1.7617	0.312
96.054	0.312	1.759	-1.7627	0.312
96.158	0.313	1.761	-1.7647	0.313
96.272	0.313	1.764	-1.767	0.313
96.377	0.314	1.766	-1.769	0.314
96.488	0.314	1.767	-1.77	0.314
96.601	0.314	1.769	-1.772	0.314
96.704	0.315	1.771	-1.7743	0.315
96.815	0.315	1.773	-1.7764	0.315
96.926	0.315	1.774	-1.7774	0.315
97.034	0.316	1.776	-1.7793	0.316
97.147	0.316	1.778	-1.7813	0.316
97.253	0.317	1.78	-1.7835	0.317
97.363	0.317	1.781	-1.7846	0.317
97.474	0.317	1.783	-1.7866	0.317
97.582	0.318	1.785	-1.7886	0.318
97.69	0.318	1.788	-1.791	0.318
97.797	0.318	1.789	-1.792	0.318
97.906	0.318	1.791	-1.794	0.318
98.02	0.319	1.793	-1.796	0.319
98.124	0.319	1.795	-1.798	0.319
98.235	0.319	1.796	-1.7993	0.319
98.348	0.32	1.798	-1.8013	0.32
98.456	0.32	1.8	-1.8033	0.32
98.561	0.32	1.802	-1.8052	0.32
98.675	0.32	1.803	-1.8063	0.32
98.785	0.321	1.805	-1.8086	0.321
98.895	0.321	1.807	-1.8106	0.321
99	0.321	1.809	-1.8126	0.321
99.109	0.321	1.81	-1.8136	0.321
99.219	0.322	1.812	-1.8157	0.322
99.332	0.322	1.815	-1.818	0.322
99.435	0.322	1.817	-1.82	0.322
99.547	0.323	1.818	-1.821	0.323
99.658	0.323	1.82	-1.823	0.323
99.766	0.323	1.822	-1.8253	0.323
99.874	0.324	1.824	-1.8272	0.324
99.981	0.324	1.825	-1.8282	0.324
100.094	0.324	1.827	-1.8303	0.324
100.203	0.324	1.829	-1.8322	0.324
100.309	0.325	1.831	-1.8346	0.325
100.423	0.325	1.832	-1.8356	0.325
100.533	0.325	1.834	-1.8376	0.325
100.638	0.325	1.836	-1.8396	0.325
100.747	0.326	1.839	-1.8419	0.326
100.858	0.326	1.84	-1.8429	0.326
100.968	0.326	1.842	-1.8449	0.326
101.073	0.327	1.844	-1.8469	0.327
101.182	0.327	1.846	-1.8489	0.327
101.293	0.328	1.847	-1.8499	0.328
101.401	0.328	1.849	-1.8522	0.328
101.515	0.329	1.851	-1.8543	0.329
101.62	0.33	1.853	-1.8563	0.33
101.731	0.331	1.854	-1.8573	0.331
101.84	0.331	1.856	-1.8596	0.331
101.946	0.332	1.858	-1.8616	0.332
102.057	0.333	1.86	-1.8636	0.333
102.168	0.334	1.861	-1.8645	0.334
102.279	0.335	1.864	-1.8669	0.335
102.387	0.336	1.866	-1.8689	0.336
102.494	0.336	1.868	-1.8709	0.336
102.601	0.337	1.869	-1.8719	0.337
102.715	0.338	1.871	-1.8739	0.338
102.823	0.339	1.873	-1.8762	0.339
102.929	0.34	1.875	-1.8782	0.34
103.043	0.34	1.876	-1.8792	0.34
103.152	0.341	1.878	-1.8812	0.341
103.261	0.343	1.88	-1.8832	0.343
103.366	0.344	1.882	-1.8855	0.344
103.479	0.344	1.883	-1.8866	0.344
103.589	0.346	1.885	-1.8886	0.346
103.699	0.347	1.887	-1.8905	0.347
103.804	0.348	1.89	-1.8929	0.348
103.915	0.349	1.891	-1.8938	0.349
104.026	0.35	1.893	-1.8959	0.35
104.136	0.351	1.895	-1.8979	0.351
104.24	0.353	1.897	-1.8999	0.353
104.354	0.354	1.898	-1.9012	0.354
104.46	0.355	1.9	-1.9032	0.355
104.571	0.356	1.902	-1.9051	0.356
104.676	0.358	1.904	-1.9072	0.358
104.786	0.358	1.905	-1.9082	0.358
104.897	0.36	1.907	-1.9105	0.36
105.008	0.361	1.909	-1.9127	0.361
105.114	0.362	1.911	-1.9146	0.362
105.223	0.363	1.912	-1.9155	0.363
105.336	0.364	1.914	-1.9176	0.364
105.444	0.366	1.917	-1.9198	0.366
105.552	0.367	1.919	-1.9218	0.367
105.663	0.368	1.92	-1.9228	0.368
105.773	0.369	1.922	-1.9249	0.369
105.883	0.371	1.924	-1.9272	0.371
105.988	0.372	1.926	-1.9292	0.372
106.099	0.372	1.927	-1.9302	0.372
106.21	0.374	1.929	-1.9322	0.374
106.32	0.375	1.931	-1.9342	0.375
106.425	0.376	1.933	-1.9365	0.376
106.532	0.377	1.934	-1.9375	0.377
106.646	0.378	1.936	-1.9395	0.378
106.754	0.379	1.938	-1.9414	0.379
106.862	0.381	1.941	-1.9438	0.381
106.969	0.381	1.942	-1.9449	0.381
107.083	0.382	1.944	-1.9468	0.382
107.192	0.384	1.945	-1.9487	0.384
107.299	0.385	1.948	-1.9508	0.385
107.406	0.386	1.949	-1.9522	0.386
107.521	0.387	1.951	-1.9541	0.387
107.629	0.388	1.953	-1.9561	0.388
107.734	0.39	1.955	-1.9581	0.39
107.845	0.39	1.956	-1.9591	0.39
107.958	0.392	1.958	-1.9615	0.392
108.061	0.393	1.96	-1.9635	0.393
108.17	0.394	1.962	-1.9655	0.394
108.282	0.395	1.963	-1.9665	0.395
108.394	0.396	1.965	-1.9688	0.396
108.499	0.398	1.967	-1.9708	0.398
108.607	0.399	1.97	-1.9729	0.399
108.716	0.4	1.97	-1.9738	0.4
108.83	0.401	1.972	-1.9758	0.401
108.938	0.403	1.975	-1.9781	0.403
109.046	0.405	1.977	-1.9801	0.405
109.153	0.406	1.978	-1.9811	0.406
109.265	0.407	1.98	-1.9831	0.407
109.374	0.409	1.982	-1.9851	0.409
109.483	0.41	1.984	-1.9875	0.41
109.595	0.411	1.985	-1.9884	0.411
109.705	0.413	1.987	-1.9905	0.413
109.813	0.414	1.989	-1.9925	0.414
109.918	0.416	1.992	-1.9948	0.416
110.029	0.417	1.993	-1.9958	0.417
110.142	0.418	1.995	-1.9978	0.418
110.25	0.419	1.996	-1.9997	0.419
110.355	0.421	1.998	-2.0017	0.421
110.466	0.422	2	-2.0031	0.422
110.576	0.423	2.002	-2.0051	0.423
110.748	0.425	2.005	-2.0078	0.425
110.856	0.426	2.007	-2.0101	0.426
110.965	0.428	2.009	-2.0121	0.428
111.072	0.428	2.01	-2.0131	0.428
111.181	0.43	2.012	-2.0151	0.43
111.295	0.431	2.014	-2.0174	0.431
111.4	0.433	2.016	-2.0194	0.433
111.511	0.433	2.017	-2.0204	0.433
111.618	0.435	2.019	-2.0224	0.435
111.732	0.436	2.021	-2.0244	0.436
111.837	0.438	2.023	-2.0267	0.438
111.948	0.438	2.025	-2.0278	0.438
112.057	0.44	2.026	-2.0297	0.44
112.17	0.441	2.028	-2.0317	0.441
112.273	0.442	2.031	-2.0338	0.442
112.385	0.443	2.032	-2.0351	0.443
112.496	0.445	2.034	-2.037	0.445
112.604	0.446	2.036	-2.039	0.446
112.712	0.447	2.038	-2.041	0.447
112.819	0.448	2.039	-2.0424	0.448
112.933	0.449	2.041	-2.0444	0.449
113.041	0.45	2.043	-2.0464	0.45
113.147	0.451	2.045	-2.0485	0.451
113.261	0.452	2.046	-2.0493	0.452
113.37	0.453	2.048	-2.0517	0.453
113.478	0.454	2.05	-2.0537	0.454
113.584	0.456	2.052	-2.0557	0.456
113.695	0.456	2.053	-2.0567	0.456
113.808	0.457	2.055	-2.0587	0.457
113.917	0.459	2.058	-2.0611	0.459
114.022	0.46	2.06	-2.063	0.46
114.133	0.461	2.061	-2.064	0.461
114.241	0.462	2.063	-2.0661	0.462
114.348	0.464	2.065	-2.0684	0.464
114.46	0.465	2.067	-2.0704	0.465
114.569	0.466	2.068	-2.0714	0.466
114.68	0.467	2.07	-2.0734	0.467
114.788	0.468	2.072	-2.0754	0.468
114.896	0.47	2.074	-2.0776	0.47
115.01	0.47	2.075	-2.0787	0.47
115.113	0.471	2.077	-2.0807	0.471
115.227	0.472	2.079	-2.0826	0.472
115.331	0.473	2.081	-2.0846	0.473
115.447	0.474	2.083	-2.0861	0.474
115.55	0.475	2.085	-2.088	0.475
115.661	0.475	2.087	-2.09	0.475
115.77	0.476	2.089	-2.092	0.476
115.881	0.476	2.09	-2.0933	0.476
115.991	0.476	2.092	-2.0953	0.476
116.101	0.476	2.094	-2.0973	0.476
116.206	0.475	2.096	-2.0993	0.475
116.317	0.475	2.097	-2.1003	0.475
116.427	0.474	2.099	-2.1027	0.474
116.539	0.471	2.101	-2.1047	0.471
116.643	0.467	2.103	-2.1067	0.467
116.755	0.465	2.104	-2.1076	0.465
116.863	0.46	2.106	-2.1097	0.46
116.969	0.454	2.109	-2.1119	0.454
117.08	0.447	2.111	-2.114	0.447
117.194	0.444	2.112	-2.1149	0.444
117.297	0.437	2.114	-2.1169	0.437
117.41	0.434	2.116	-2.1193	0.434
117.516	0.433	2.118	-2.1213	0.433
117.625	0.433	2.119	-2.1223	0.433
117.738	0.433	2.121	-2.1243	0.433
117.846	0.433	2.123	-2.1263	0.433
117.952	0.433	2.125	-2.1287	0.433
118.063	0.434	2.126	-2.1297	0.434
118.176	0.434	2.128	-2.1317	0.434
118.286	0.434	2.13	-2.1336	0.434
118.391	0.435	2.133	-2.1359	0.435
118.5	0.435	2.134	-2.137	0.435
118.612	0.435	2.136	-2.1389	0.435
118.722	0.435	2.138	-2.1409	0.435
118.827	0.436	2.14	-2.143	0.436
118.939	0.436	2.141	-2.1444	0.436
119.047	0.436	2.143	-2.1463	0.436
119.153	0.437	2.145	-2.1483	0.437
119.264	0.437	2.147	-2.1503	0.437
119.377	0.438	2.148	-2.1513	0.438
119.481	0.438	2.15	-2.1536	0.438
119.592	0.439	2.152	-2.1555	0.439
119.699	0.44	2.154	-2.1577	0.44
119.81	0.44	2.155	-2.1586	0.44
119.923	0.441	2.157	-2.1605	0.441
120.031	0.441	2.16	-2.1629	0.441
120.2	0.442	2.162	-2.1652	0.442
120.313	0.443	2.164	-2.1672	0.443
120.419	0.444	2.166	-2.1692	0.444
120.526	0.445	2.168	-2.1712	0.445
120.637	0.445	2.169	-2.1726	0.445
120.744	0.446	2.171	-2.1746	0.446
120.859	0.447	2.173	-2.1766	0.447
120.964	0.448	2.175	-2.1786	0.448
121.075	0.448	2.177	-2.18	0.448
121.184	0.449	2.179	-2.182	0.449
121.29	0.45	2.181	-2.1839	0.45
121.4	0.451	2.183	-2.1859	0.451
121.512	0.451	2.184	-2.1869	0.451
121.623	0.452	2.186	-2.1892	0.452
121.729	0.453	2.188	-2.1912	0.453
121.838	0.454	2.19	-2.1931	0.454
121.951	0.454	2.191	-2.1943	0.454
122.059	0.456	2.193	-2.1966	0.456
122.167	0.457	2.195	-2.1986	0.457
122.273	0.457	2.197	-2.2006	0.457
122.388	0.458	2.198	-2.2016	0.458
122.497	0.459	2.2	-2.2036	0.459
122.605	0.459	2.203	-2.2059	0.459
122.71	0.46	2.205	-2.2079	0.46
122.821	0.461	2.206	-2.2089	0.461
122.934	0.461	2.208	-2.2109	0.461
123.037	0.462	2.21	-2.2129	0.462
123.148	0.463	2.212	-2.2152	0.463
123.259	0.463	2.213	-2.2162	0.463
123.37	0.464	2.215	-2.2182	0.464
123.475	0.465	2.217	-2.2202	0.465
123.583	0.466	2.219	-2.2222	0.466
123.698	0.467	2.22	-2.2235	0.467
123.807	0.467	2.222	-2.2256	0.467
123.915	0.468	2.224	-2.2275	0.468
124.02	0.469	2.226	-2.2295	0.469
124.13	0.47	2.228	-2.2309	0.47
124.241	0.471	2.23	-2.2329	0.471
124.352	0.472	2.232	-2.2349	0.472
124.457	0.473	2.234	-2.2368	0.473
124.571	0.474	2.235	-2.2379	0.474
124.681	0.475	2.237	-2.2402	0.475
124.787	0.476	2.239	-2.2421	0.476
124.896	0.477	2.241	-2.2441	0.477
125.007	0.478	2.242	-2.2452	0.478
125.117	0.479	2.244	-2.2471	0.479
125.227	0.48	2.246	-2.2495	0.48
125.332	0.481	2.248	-2.2516	0.481
125.442	0.482	2.249	-2.2525	0.482
125.552	0.483	2.251	-2.2545	0.483
125.658	0.484	2.254	-2.2569	0.484
125.767	0.485	2.256	-2.2589	0.485
125.876	0.486	2.257	-2.2599	0.486
125.99	0.487	2.258	-2.2618	0.487
126.098	0.488	2.261	-2.2638	0.488
126.206	0.49	2.263	-2.2662	0.49
126.313	0.49	2.264	-2.2672	0.49
126.422	0.492	2.266	-2.2691	0.492
126.535	0.493	2.268	-2.2712	0.493
126.641	0.494	2.27	-2.2735	0.494
126.75	0.495	2.271	-2.2745	0.495
126.859	0.496	2.273	-2.2765	0.496
126.973	0.497	2.275	-2.2786	0.497
127.078	0.498	2.277	-2.2805	0.498
127.189	0.499	2.279	-2.2818	0.499
127.302	0.5	2.281	-2.2838	0.5
127.405	0.501	2.283	-2.2858	0.501
127.514	0.503	2.285	-2.2878	0.503
127.628	0.503	2.286	-2.2892	0.503
127.736	0.504	2.288	-2.2912	0.504
127.848	0.506	2.29	-2.2931	0.506
127.953	0.507	2.292	-2.2952	0.507
128.065	0.507	2.293	-2.2962	0.507
128.173	0.509	2.295	-2.2984	0.509
128.281	0.51	2.297	-2.3004	0.51
128.389	0.511	2.299	-2.3023	0.511
128.502	0.512	2.3	-2.3035	0.512
128.61	0.513	2.302	-2.3055	0.513
128.718	0.514	2.305	-2.3078	0.514
128.827	0.516	2.307	-2.3098	0.516
128.934	0.516	2.308	-2.3108	0.516
129.043	0.517	2.31	-2.3128	0.517
129.157	0.519	2.312	-2.3151	0.519
129.262	0.52	2.314	-2.3171	0.52
129.373	0.52	2.315	-2.318	0.52
129.485	0.522	2.317	-2.3201	0.522
129.595	0.523	2.319	-2.3221	0.523
129.7	0.524	2.321	-2.3244	0.524
129.811	0.524	2.322	-2.3254	0.524
129.919	0.525	2.324	-2.3274	0.525
130.032	0.527	2.326	-2.3294	0.527
130.137	0.528	2.329	-2.3319	0.528
130.249	0.528	2.329	-2.3328	0.528
130.357	0.53	2.331	-2.3348	0.53
130.465	0.531	2.334	-2.3368	0.531
130.572	0.532	2.335	-2.3388	0.532
130.686	0.532	2.336	-2.3397	0.532
130.794	0.534	2.339	-2.342	0.534
130.904	0.535	2.341	-2.3441	0.535
131.01	0.536	2.343	-2.3461	0.536
131.124	0.537	2.344	-2.3471	0.537
131.227	0.538	2.346	-2.3494	0.538
131.341	0.539	2.348	-2.3515	0.539
131.446	0.54	2.35	-2.3534	0.54
131.559	0.541	2.351	-2.3545	0.541
131.669	0.542	2.353	-2.3564	0.542
131.779	0.543	2.355	-2.3587	0.543
131.882	0.544	2.357	-2.3607	0.544
131.996	0.545	2.359	-2.3618	0.545
132.104	0.546	2.36	-2.3637	0.546
132.211	0.547	2.363	-2.3661	0.547
132.322	0.548	2.365	-2.368	0.548
132.433	0.548	2.366	-2.3691	0.548
132.541	0.549	2.368	-2.3711	0.549
132.654	0.55	2.37	-2.373	0.55
132.76	0.552	2.372	-2.3754	0.552
132.869	0.552	2.373	-2.3764	0.552
132.98	0.553	2.375	-2.3783	0.553
133.088	0.554	2.377	-2.3804	0.554
133.196	0.555	2.379	-2.3827	0.555
133.303	0.555	2.38	-2.3837	0.555
133.412	0.556	2.382	-2.3857	0.556
133.521	0.557	2.384	-2.3877	0.557
133.63	0.557	2.386	-2.3897	0.557
133.741	0.558	2.388	-2.391	0.558
133.849	0.559	2.39	-2.393	0.559
133.96	0.559	2.392	-2.395	0.559
134.069	0.56	2.394	-2.397	0.56
134.18	0.56	2.395	-2.398	0.56
134.29	0.561	2.397	-2.4004	0.561
134.4	0.562	2.399	-2.4024	0.562
134.505	0.563	2.401	-2.4044	0.563
134.615	0.564	2.402	-2.4054	0.564
134.725	0.564	2.404	-2.4074	0.564
134.831	0.566	2.406	-2.4098	0.566
134.941	0.566	2.408	-2.4116	0.566
135.053	0.567	2.409	-2.4127	0.567
135.164	0.568	2.411	-2.4147	0.568
135.272	0.569	2.414	-2.417	0.569
135.377	0.57	2.416	-2.419	0.57
135.487	0.57	2.417	-2.42	0.57
135.599	0.571	2.419	-2.422	0.571
135.707	0.572	2.421	-2.424	0.572
135.816	0.573	2.423	-2.4263	0.573
135.923	0.574	2.424	-2.4274	0.574
136.039	0.575	2.426	-2.4295	0.575
136.144	0.576	2.428	-2.4314	0.576
136.253	0.577	2.43	-2.4336	0.577
136.364	0.577	2.431	-2.4346	0.577
136.474	0.578	2.433	-2.4366	0.578
136.584	0.579	2.435	-2.4386	0.579
136.689	0.58	2.437	-2.4406	0.58
136.8	0.581	2.439	-2.442	0.581
136.909	0.582	2.441	-2.444	0.582
137.015	0.583	2.443	-2.446	0.583
137.126	0.584	2.445	-2.4481	0.584
137.238	0.585	2.446	-2.449	0.585
137.346	0.586	2.448	-2.4513	0.586
137.454	0.587	2.45	-2.4533	0.587
137.562	0.588	2.452	-2.4553	0.588
137.671	0.588	2.453	-2.4563	0.588
137.782	0.589	2.455	-2.4583	0.589
137.893	0.59	2.457	-2.4606	0.59
137.998	0.59	2.459	-2.4627	0.59
138.112	0.591	2.46	-2.4637	0.591
138.222	0.591	2.462	-2.4656	0.591
138.33	0.592	2.465	-2.468	0.592
138.435	0.593	2.467	-2.4699	0.593
138.546	0.593	2.468	-2.4709	0.593
138.658	0.594	2.47	-2.4729	0.594
138.768	0.595	2.472	-2.4749	0.595
138.873	0.596	2.474	-2.4773	0.596
138.985	0.596	2.475	-2.4783	0.596
139.093	0.597	2.477	-2.4803	0.597
139.199	0.598	2.479	-2.4823	0.598
139.31	0.599	2.481	-2.4846	0.599
139.422	0.6	2.482	-2.4857	0.6
139.53	0.6	2.484	-2.4876	0.6
139.639	0.601	2.486	-2.4896	0.601
139.745	0.602	2.488	-2.4916	0.602
139.855	0.603	2.49	-2.4929	0.603
139.966	0.604	2.492	-2.4949	0.604
140.077	0.605	2.494	-2.4969	0.605
140.183	0.606	2.496	-2.4989	0.606
140.297	0.606	2.497	-2.4999	0.606
140.4	0.607	2.499	-2.5023	0.607
140.514	0.608	2.501	-2.5042	0.608
140.619	0.609	2.503	-2.5063	0.609
140.73	0.61	2.504	-2.5073	0.61
140.843	0.611	2.506	-2.5095	0.611
140.946	0.612	2.508	-2.5117	0.612
141.057	0.613	2.51	-2.5136	0.613
141.168	0.613	2.511	-2.5146	0.613
141.279	0.614	2.513	-2.5166	0.614
141.389	0.615	2.516	-2.5189	0.615
141.494	0.616	2.518	-2.521	0.616
141.606	0.616	2.519	-2.5219	0.616
141.714	0.617	2.521	-2.524	0.617
141.824	0.618	2.523	-2.5262	0.618
141.929	0.618	2.525	-2.5282	0.618
142.043	0.619	2.526	-2.5292	0.619
142.151	0.619	2.528	-2.5312	0.619
142.259	0.62	2.53	-2.5332	0.62
142.368	0.621	2.532	-2.5356	0.621
142.475	0.621	2.533	-2.5366	0.621
142.584	0.622	2.535	-2.5387	0.622
142.696	0.622	2.537	-2.5406	0.622
142.803	0.623	2.539	-2.5425	0.623
142.914	0.623	2.541	-2.5439	0.623
143.021	0.624	2.543	-2.5459	0.624
143.131	0.625	2.544	-2.5478	0.625
143.239	0.626	2.547	-2.5499	0.626
143.353	0.626	2.548	-2.5512	0.626
143.461	0.627	2.55	-2.5532	0.627
143.567	0.628	2.552	-2.5552	0.628
143.677	0.628	2.554	-2.5571	0.628
143.789	0.629	2.555	-2.5582	0.629
143.897	0.629	2.557	-2.5605	0.629
144.006	0.63	2.559	-2.5626	0.63
144.114	0.631	2.561	-2.5646	0.631
144.228	0.631	2.562	-2.5656	0.631
144.336	0.632	2.564	-2.5676	0.632
144.444	0.632	2.567	-2.5699	0.632
144.55	0.633	2.569	-2.5719	0.633
144.664	0.633	2.57	-2.5728	0.633
144.768	0.633	2.572	-2.5748	0.633
144.882	0.634	2.574	-2.5772	0.634
144.987	0.634	2.576	-2.5793	0.634
145.098	0.634	2.577	-2.5802	0.634
145.211	0.634	2.579	-2.5822	0.634
145.314	0.634	2.581	-2.5842	0.634
145.425	0.633	2.583	-2.5865	0.633
145.536	0.633	2.584	-2.5875	0.633
145.644	0.633	2.586	-2.5895	0.633
145.756	0.632	2.588	-2.5915	0.632
145.86	0.631	2.59	-2.5935	0.631
145.972	0.631	2.592	-2.5949	0.631
146.081	0.63	2.594	-2.5969	0.63
146.192	0.629	2.596	-2.5989	0.629
146.297	0.628	2.598	-2.6008	0.628
146.411	0.628	2.599	-2.6018	0.628
146.519	0.627	2.601	-2.6041	0.627
146.627	0.627	2.603	-2.6061	0.627
146.736	0.628	2.605	-2.6081	0.628
146.848	0.628	2.606	-2.6091	0.628
146.958	0.629	2.608	-2.6115	0.629
147.066	0.629	2.61	-2.6135	0.629
147.171	0.63	2.612	-2.6155	0.63
147.282	0.63	2.613	-2.6165	0.63
147.395	0.631	2.615	-2.6185	0.631
147.498	0.632	2.618	-2.6208	0.632
147.609	0.633	2.619	-2.6228	0.633
147.716	0.633	2.621	-2.6238	0.633
147.828	0.634	2.622	-2.6257	0.634
147.941	0.635	2.625	-2.6281	0.635
148.044	0.635	2.627	-2.6301	0.635
148.156	0.636	2.628	-2.6311	0.636
148.267	0.636	2.63	-2.6332	0.636
148.375	0.637	2.632	-2.6352	0.637
148.483	0.637	2.634	-2.6375	0.637
148.59	0.637	2.635	-2.6385	0.637
148.704	0.638	2.637	-2.6405	0.638
148.813	0.638	2.639	-2.6425	0.638
148.918	0.638	2.642	-2.6448	0.638
149.032	0.638	2.642	-2.6457	0.638
149.136	0.638	2.645	-2.6478	0.638
149.247	0.638	2.647	-2.6498	0.638
149.356	0.638	2.649	-2.6518	0.638
149.467	0.638	2.65	-2.6531	0.638
149.577	0.639	2.652	-2.6551	0.639
149.688	0.639	2.654	-2.6571	0.639
149.792	0.639	2.656	-2.6591	0.639
149.903	0.639	2.657	-2.6602	0.639
150.015	0.639	2.659	-2.6624	0.639
150.125	0.639	2.661	-2.6644	0.639
150.23	0.64	2.663	-2.6664	0.64
150.342	0.64	2.664	-2.6674	0.64
150.45	0.64	2.666	-2.6694	0.64
150.556	0.64	2.669	-2.6718	0.64
150.667	0.64	2.67	-2.6737	0.64
150.78	0.64	2.672	-2.6748	0.64
150.888	0.64	2.674	-2.6768	0.64
150.996	0.64	2.676	-2.679	0.64
151.102	0.64	2.678	-2.681	0.64
151.213	0.64	2.679	-2.6821	0.64
151.326	0.64	2.681	-2.684	0.64
151.434	0.64	2.683	-2.6865	0.64
151.539	0.64	2.685	-2.6884	0.64
151.653	0.64	2.686	-2.6894	0.64
151.763	0.64	2.688	-2.6915	0.64
151.867	0.64	2.69	-2.6934	0.64
151.978	0.639	2.692	-2.6958	0.639
152.089	0.639	2.693	-2.6967	0.639
152.197	0.639	2.695	-2.6987	0.639
152.31	0.639	2.697	-2.7007	0.639
152.416	0.638	2.7	-2.703	0.638
152.525	0.638	2.701	-2.7041	0.638
152.636	0.638	2.703	-2.7061	0.638
152.744	0.637	2.705	-2.7081	0.637
152.852	0.636	2.707	-2.7101	0.636
152.964	0.635	2.708	-2.711	0.635
153.072	0.634	2.71	-2.7134	0.634
153.18	0.632	2.712	-2.7155	0.632
153.286	0.63	2.714	-2.7174	0.63
153.397	0.629	2.715	-2.7184	0.629
153.51	0.626	2.717	-2.7207	0.626
153.618	0.622	2.719	-2.7227	0.622
153.723	0.619	2.721	-2.7247	0.619
153.835	0.616	2.722	-2.7257	0.616
153.946	0.609	2.724	-2.7277	0.609
154.056	0.602	2.727	-2.7301	0.602
154.161	0.594	2.729	-2.732	0.594
154.272	0.591	2.73	-2.7331	0.591
154.381	0.586	2.732	-2.735	0.586
154.487	0.58	2.734	-2.7373	0.58
154.598	0.575	2.736	-2.7394	0.575
154.71	0.572	2.737	-2.7404	0.572
154.815	0.567	2.739	-2.7423	0.567
154.928	0.562	2.741	-2.7444	0.562
155.033	0.556	2.743	-2.7467	0.556
155.143	0.553	2.744	-2.7477	0.553
155.252	0.547	2.746	-2.7497	0.547
155.363	0.541	2.748	-2.7517	0.541
155.472	0.534	2.751	-2.754	0.534
155.579	0.53	2.752	-2.7549	0.53
155.695	0.524	2.754	-2.757	0.524
155.8	0.518	2.756	-2.759	0.518
155.907	0.513	2.758	-2.761	0.513
156.018	0.51	2.759	-2.762	0.51
156.131	0.506	2.761	-2.7643	0.506
156.241	0.503	2.763	-2.7663	0.503
156.346	0.499	2.765	-2.7683	0.499
156.457	0.498	2.766	-2.7694	0.498
156.565	0.495	2.768	-2.7717	0.495
156.671	0.492	2.77	-2.7737	0.492
156.782	0.49	2.772	-2.7756	0.49
156.893	0.489	2.773	-2.7766	0.489
157.004	0.487	2.776	-2.779	0.487
157.112	0.485	2.778	-2.7809	0.485
157.217	0.483	2.78	-2.783	0.483
157.327	0.483	2.781	-2.7841	0.483
157.438	0.481	2.783	-2.786	0.481
157.549	0.479	2.785	-2.7883	0.479
157.655	0.478	2.787	-2.7904	0.478
157.769	0.477	2.788	-2.7913	0.477
157.872	0.476	2.79	-2.7933	0.476
157.984	0.475	2.792	-2.7953	0.475
158.093	0.474	2.794	-2.7977	0.474
158.202	0.474	2.795	-2.7986	0.474
158.315	0.473	2.797	-2.8006	0.473
158.418	0.472	2.799	-2.8026	0.472
158.529	0.472	2.802	-2.805	0.472
158.64	0.471	2.803	-2.806	0.471
158.751	0.471	2.805	-2.808	0.471
158.861	0.471	2.807	-2.81	0.471
158.964	0.47	2.809	-2.812	0.47
159.079	0.47	2.81	-2.8133	0.47
159.187	0.47	2.812	-2.8153	0.47
159.294	0.47	2.814	-2.8173	0.47
159.402	0.47	2.816	-2.8192	0.47
159.516	0.47	2.817	-2.8201	0.47
159.624	0.469	2.819	-2.8226	0.469
159.732	0.469	2.821	-2.8246	0.469
159.838	0.469	2.823	-2.8266	0.469
159.953	0.469	2.824	-2.8276	0.469
160.061	0.469	2.826	-2.8296	0.469
160.169	0.469	2.829	-2.8319	0.469
160.277	0.468	2.831	-2.8339	0.468
160.388	0.468	2.832	-2.8349	0.468
160.498	0.468	2.834	-2.8369	0.468
160.608	0.468	2.836	-2.8393	0.468
160.713	0.468	2.838	-2.8413	0.468
160.824	0.468	2.839	-2.8423	0.468
160.933	0.468	2.841	-2.8442	0.468
161.044	0.468	2.843	-2.8462	0.468
161.149	0.468	2.845	-2.8486	0.468
161.261	0.468	2.846	-2.8496	0.468
161.369	0.468	2.848	-2.8516	0.468
161.48	0.468	2.85	-2.8536	0.468
161.585	0.468	2.852	-2.8555	0.468
161.699	0.468	2.854	-2.8569	0.468
161.807	0.468	2.856	-2.8589	0.468
161.913	0.468	2.858	-2.8609	0.468
162.022	0.468	2.86	-2.8629	0.468
162.136	0.468	2.861	-2.8639	0.468
162.241	0.469	2.863	-2.8663	0.469
162.352	0.469	2.865	-2.8683	0.469
162.461	0.469	2.867	-2.8703	0.469
162.572	0.469	2.868	-2.8712	0.469
162.682	0.469	2.87	-2.8735	0.469
162.792	0.47	2.872	-2.8756	0.47
162.897	0.47	2.874	-2.8776	0.47
163.007	0.47	2.875	-2.8785	0.47
163.117	0.471	2.877	-2.8806	0.471
163.223	0.471	2.88	-2.8829	0.471
163.334	0.472	2.882	-2.8849	0.472
163.446	0.472	2.883	-2.8859	0.472
163.554	0.472	2.885	-2.8879	0.472
163.66	0.472	2.887	-2.8902	0.472
163.771	0.472	2.889	-2.8922	0.472
163.883	0.472	2.89	-2.8933	0.472
163.99	0.472	2.892	-2.8952	0.472
164.099	0.472	2.894	-2.8972	0.472
164.207	0.472	2.896	-2.8996	0.472
164.32	0.472	2.897	-2.9005	0.472
164.428	0.472	2.899	-2.9026	0.472
164.536	0.472	2.901	-2.9046	0.472
164.645	0.473	2.904	-2.9068	0.473
164.752	0.473	2.905	-2.9079	0.473
164.861	0.473	2.907	-2.9098	0.473
164.973	0.473	2.909	-2.9118	0.473
165.079	0.473	2.911	-2.9138	0.473
165.193	0.473	2.912	-2.9152	0.473
165.303	0.473	2.914	-2.9172	0.473
165.413	0.473	2.916	-2.9192	0.473
165.518	0.472	2.918	-2.9212	0.472
165.629	0.472	2.919	-2.9221	0.472
165.737	0.472	2.921	-2.9246	0.472
165.85	0.471	2.923	-2.9265	0.471
165.956	0.471	2.925	-2.9285	0.471
166.062	0.47	2.926	-2.9294	0.47
166.176	0.47	2.929	-2.9318	0.47
166.284	0.469	2.931	-2.9338	0.469
166.392	0.468	2.933	-2.9358	0.468
166.499	0.467	2.934	-2.9368	0.467
166.608	0.466	2.936	-2.9392	0.466
166.722	0.464	2.938	-2.9412	0.464
166.828	0.463	2.94	-2.9432	0.463
166.942	0.462	2.941	-2.9442	0.462
167.045	0.46	2.943	-2.9462	0.46
167.157	0.458	2.945	-2.9482	0.458
167.266	0.456	2.947	-2.9504	0.456
167.378	0.455	2.948	-2.9515	0.455
167.488	0.453	2.95	-2.9535	0.453
167.598	0.452	2.952	-2.9554	0.452
167.703	0.45	2.955	-2.9578	0.45
167.814	0.45	2.956	-2.9589	0.45
167.922	0.449	2.958	-2.9609	0.449
168.034	0.449	2.96	-2.9629	0.449
168.138	0.449	2.962	-2.9648	0.449
168.25	0.448	2.963	-2.9661	0.448
168.359	0.448	2.965	-2.9681	0.448
168.465	0.448	2.967	-2.97	0.448
168.576	0.448	2.969	-2.9721	0.448
168.69	0.448	2.97	-2.9731	0.448
168.793	0.449	2.972	-2.9755	0.449
168.904	0.449	2.974	-2.9775	0.449
169.012	0.449	2.976	-2.9794	0.449
169.126	0.449	2.977	-2.9805	0.449
169.236	0.449	2.979	-2.9827	0.449
169.339	0.45	2.982	-2.9848	0.45
169.448	0.45	2.984	-2.9868	0.45
169.559	0.45	2.984	-2.9877	0.45
169.672	0.451	2.986	-2.9897	0.451
169.782	0.451	2.989	-2.9921	0.451
169.887	0.452	2.991	-2.9941	0.452
169.998	0.452	2.992	-2.9951	0.452
170.106	0.453	2.994	-2.9971	0.453
170.213	0.454	2.996	-2.9995	0.454
170.325	0.455	2.998	-3.0015	0.455
170.434	0.455	2.999	-3.0025	0.455
170.545	0.456	3.001	-3.0044	0.456
170.653	0.457	3.003	-3.0064	0.457
170.758	0.458	3.006	-3.0088	0.458
170.868	0.458	3.006	-3.0097	0.458
170.977	0.459	3.009	-3.0118	0.459
171.088	0.459	3.011	-3.0138	0.459
171.195	0.46	3.012	-3.0157	0.46
171.306	0.46	3.014	-3.0171	0.46
171.418	0.461	3.016	-3.0191	0.461
171.526	0.461	3.018	-3.0211	0.461
171.632	0.462	3.02	-3.0231	0.462
171.743	0.462	3.021	-3.0242	0.462
171.856	0.462	3.023	-3.0264	0.462
171.966	0.463	3.025	-3.0284	0.463
172.071	0.463	3.027	-3.0304	0.463
172.181	0.463	3.028	-3.0314	0.463
172.29	0.463	3.03	-3.0337	0.463
172.402	0.464	3.033	-3.0358	0.464
172.507	0.464	3.034	-3.0377	0.464
172.619	0.464	3.035	-3.0387	0.464
172.727	0.465	3.037	-3.0408	0.465
172.835	0.466	3.04	-3.043	0.466
172.943	0.466	3.042	-3.0451	0.466
173.057	0.467	3.043	-3.046	0.467
173.161	0.467	3.045	-3.048	0.467
173.272	0.468	3.047	-3.0504	0.468
173.381	0.469	3.049	-3.0524	0.469
173.494	0.469	3.05	-3.0534	0.469
173.597	0.47	3.052	-3.0554	0.47
173.711	0.47	3.054	-3.0574	0.47
173.816	0.471	3.056	-3.0597	0.471
173.927	0.471	3.057	-3.0607	0.471
174.04	0.471	3.059	-3.0627	0.471
174.144	0.472	3.061	-3.0646	0.472
174.255	0.472	3.064	-3.0671	0.472
174.366	0.473	3.065	-3.068	0.473
174.474	0.473	3.067	-3.0701	0.473
174.58	0.474	3.069	-3.0721	0.474
174.691	0.474	3.071	-3.074	0.474
174.803	0.474	3.072	-3.0754	0.474
174.911	0.475	3.074	-3.0774	0.475
175.019	0.476	3.076	-3.0794	0.476
175.128	0.476	3.078	-3.0814	0.476
175.241	0.477	3.079	-3.0824	0.477
175.349	0.477	3.081	-3.0847	0.477
175.456	0.478	3.083	-3.0866	0.478
175.564	0.479	3.085	-3.0887	0.479
175.678	0.479	3.086	-3.0896	0.479
175.781	0.48	3.089	-3.092	0.48
175.895	0.481	3.091	-3.094	0.481
176	0.482	3.093	-3.096	0.482
176.109	0.482	3.094	-3.097	0.482
176.224	0.482	3.096	-3.099	0.482
176.327	0.483	3.098	-3.1013	0.483
176.437	0.483	3.1	-3.1033	0.483
176.548	0.483	3.101	-3.1043	0.483
176.66	0.484	3.103	-3.1063	0.484
176.77	0.484	3.105	-3.1083	0.484
176.875	0.485	3.107	-3.1107	0.485
176.987	0.485	3.108	-3.1116	0.485
177.095	0.485	3.11	-3.1136	0.485
177.203	0.486	3.112	-3.1157	0.486
177.312	0.486	3.115	-3.118	0.486
177.419	0.486	3.116	-3.1189	0.486
177.531	0.487	3.118	-3.121	0.487
177.642	0.487	3.12	-3.123	0.487
177.748	0.487	3.122	-3.125	0.487
177.862	0.488	3.123	-3.1263	0.488
177.965	0.488	3.125	-3.1283	0.488
178.079	0.488	3.127	-3.1304	0.488
178.184	0.488	3.129	-3.1323	0.488
178.297	0.488	3.13	-3.1334	0.488
178.407	0.488	3.132	-3.1356	0.488
178.512	0.488	3.134	-3.1376	0.488
178.62	0.488	3.136	-3.1396	0.488
178.734	0.488	3.137	-3.1406	0.488
178.842	0.489	3.139	-3.1426	0.489
178.948	0.489	3.142	-3.1449	0.489
179.059	0.489	3.144	-3.1469	0.489
179.169	0.489	3.145	-3.148	0.489
179.278	0.489	3.147	-3.15	0.489
179.389	0.49	3.149	-3.1523	0.49
179.496	0.49	3.151	-3.1543	0.49
179.603	0.49	3.152	-3.1553	0.49
179.717	0.49	3.154	-3.1573	0.49
179.825	0.49	3.156	-3.1596	0.49
179.931	0.491	3.158	-3.1616	0.491
180.045	0.491	3.159	-3.1626	0.491
180.155	0.491	3.161	-3.1646	0.491
180.258	0.491	3.163	-3.1666	0.491
180.37	0.491	3.166	-3.169	0.491
180.481	0.492	3.167	-3.1699	0.492
180.586	0.492	3.169	-3.1719	0.492
180.7	0.492	3.171	-3.1739	0.492
180.805	0.492	3.173	-3.176	0.492
180.916	0.492	3.174	-3.1773	0.492
181.025	0.492	3.176	-3.1793	0.492
181.138	0.493	3.178	-3.1813	0.493
181.241	0.493	3.18	-3.1832	0.493
181.353	0.493	3.181	-3.1843	0.493
181.464	0.493	3.183	-3.1866	0.493
181.571	0.493	3.185	-3.1886	0.493
181.679	0.493	3.187	-3.1906	0.493
181.793	0.493	3.188	-3.1917	0.493
181.901	0.494	3.191	-3.1939	0.494
182.009	0.494	3.193	-3.1959	0.494
182.115	0.494	3.195	-3.1979	0.494
182.229	0.494	3.196	-3.1989	0.494
182.333	0.495	3.198	-3.2008	0.495
182.447	0.495	3.2	-3.2033	0.495
182.551	0.496	3.202	-3.2053	0.496
182.665	0.496	3.203	-3.2063	0.496
182.775	0.497	3.205	-3.2083	0.497
182.885	0.498	3.207	-3.2106	0.498
182.99	0.498	3.209	-3.2125	0.498
183.101	0.499	3.21	-3.2135	0.499
183.207	0.499	3.212	-3.2155	0.499
183.321	0.5	3.214	-3.2175	0.5
183.427	0.501	3.217	-3.22	0.501
183.534	0.502	3.218	-3.2209	0.502
183.648	0.502	3.22	-3.2229	0.502
183.756	0.503	3.222	-3.2249	0.503
183.864	0.504	3.224	-3.2272	0.504
183.971	0.504	3.225	-3.2282	0.504
184.085	0.505	3.227	-3.2302	0.505
184.193	0.506	3.229	-3.2322	0.506
184.301	0.507	3.231	-3.2342	0.507
184.413	0.507	3.232	-3.2352	0.507
184.523	0.508	3.234	-3.2375	0.508
184.629	0.509	3.236	-3.2395	0.509
184.738	0.509	3.238	-3.2415	0.509
184.849	0.51	3.239	-3.2425	0.51
184.959	0.511	3.242	-3.2449	0.511
185.069	0.512	3.244	-3.247	0.512
185.174	0.512	3.246	-3.2489	0.512
185.284	0.513	3.247	-3.2499	0.513
185.394	0.514	3.249	-3.2519	0.514
185.507	0.515	3.251	-3.2541	0.515
185.61	0.516	3.253	-3.2561	0.516
185.722	0.516	3.254	-3.2572	0.516
185.833	0.517	3.256	-3.2592	0.517
185.941	0.518	3.258	-3.2615	0.518
186.049	0.519	3.26	-3.2635	0.519
186.156	0.519	3.261	-3.2645	0.519
186.267	0.52	3.263	-3.2665	0.52
186.379	0.521	3.266	-3.2688	0.521
186.485	0.522	3.268	-3.2708	0.522
186.598	0.522	3.269	-3.2718	0.522
186.708	0.523	3.271	-3.2738	0.523
186.813	0.524	3.273	-3.2758	0.524
186.922	0.524	3.275	-3.2781	0.524
187.033	0.525	3.276	-3.2792	0.525
187.143	0.526	3.278	-3.2811	0.526
187.253	0.526	3.28	-3.283	0.526
187.357	0.527	3.282	-3.2852	0.527
187.468	0.528	3.283	-3.2862	0.528
187.58	0.529	3.285	-3.2885	0.529
187.685	0.53	3.287	-3.2904	0.53
187.797	0.53	3.289	-3.2925	0.53
187.906	0.531	3.29	-3.2934	0.531
188.017	0.532	3.293	-3.2958	0.532
188.125	0.532	3.295	-3.2978	0.532
188.233	0.533	3.297	-3.2999	0.533
188.34	0.533	3.298	-3.3008	0.533
188.452	0.534	3.3	-3.3028	0.534
188.56	0.535	3.302	-3.3052	0.535
188.667	0.535	3.304	-3.3072	0.535
188.778	0.536	3.305	-3.3082	0.536
188.891	0.536	3.307	-3.3101	0.536
188.999	0.537	3.309	-3.3124	0.537
189.104	0.538	3.311	-3.3144	0.538
189.215	0.538	3.312	-3.3154	0.538
189.327	0.539	3.314	-3.3175	0.539
189.437	0.54	3.316	-3.3195	0.54
189.542	0.541	3.319	-3.3218	0.541
189.653	0.541	3.32	-3.3228	0.541
189.762	0.542	3.321	-3.3248	0.542
189.868	0.543	3.323	-3.3268	0.543
189.979	0.544	3.326	-3.3291	0.544
190.091	0.545	3.327	-3.3301	0.545
190.199	0.546	3.329	-3.3321	0.546
190.305	0.547	3.331	-3.3341	0.547
190.414	0.548	3.333	-3.3361	0.548
190.524	0.548	3.334	-3.3374	0.548
190.633	0.549	3.336	-3.3394	0.549
190.744	0.551	3.338	-3.3415	0.551
190.853	0.552	3.34	-3.3435	0.552
190.96	0.552	3.341	-3.3445	0.552
191.076	0.553	3.343	-3.3467	0.553
191.181	0.554	3.345	-3.3487	0.554
191.29	0.555	3.347	-3.3507	0.555
191.399	0.555	3.348	-3.3517	0.555
191.511	0.556	3.351	-3.3538	0.556
191.621	0.557	3.353	-3.3561	0.557
191.727	0.558	3.355	-3.3581	0.558
191.838	0.559	3.356	-3.359	0.559
191.946	0.56	3.358	-3.3611	0.56
192.052	0.561	3.36	-3.3634	0.561
192.163	0.562	3.362	-3.3654	0.562
192.275	0.563	3.363	-3.3664	0.563
192.383	0.564	3.365	-3.3684	0.564
192.492	0.565	3.367	-3.3703	0.565
192.6	0.566	3.369	-3.3727	0.566
192.713	0.566	3.37	-3.3737	0.566
192.821	0.567	3.372	-3.3757	0.567
192.929	0.568	3.374	-3.3777	0.568
193.035	0.569	3.377	-3.3801	0.569
193.149	0.569	3.378	-3.3811	0.569
193.259	0.57	3.38	-3.3831	0.57
193.366	0.571	3.382	-3.3851	0.571
193.472	0.571	3.384	-3.3871	0.571
193.583	0.572	3.385	-3.3883	0.572
193.696	0.572	3.387	-3.3903	0.572
193.799	0.573	3.389	-3.3923	0.573
193.91	0.574	3.391	-3.3944	0.574
194.021	0.574	3.392	-3.3954	0.574
194.132	0.575	3.394	-3.3978	0.575
194.242	0.576	3.396	-3.3997	0.576
194.347	0.577	3.398	-3.4018	0.577
194.455	0.577	3.399	-3.4027	0.577
194.569	0.578	3.402	-3.405	0.578
194.677	0.579	3.404	-3.4069	0.579
194.782	0.58	3.406	-3.409	0.58
194.891	0.58	3.407	-3.41	0.58
195.005	0.581	3.409	-3.412	0.581
195.113	0.582	3.411	-3.4144	0.582
195.221	0.583	3.413	-3.4164	0.583
195.328	0.583	3.414	-3.4174	0.583
195.44	0.584	3.416	-3.4193	0.584
195.549	0.585	3.418	-3.4214	0.585
195.658	0.586	3.42	-3.4237	0.586
195.771	0.586	3.421	-3.4246	0.586
195.874	0.587	3.423	-3.4267	0.587
195.988	0.587	3.425	-3.4286	0.587
196.093	0.588	3.428	-3.431	0.588
196.204	0.588	3.429	-3.432	0.588
196.317	0.589	3.431	-3.434	0.589
196.425	0.589	3.433	-3.436	0.589
196.529	0.589	3.435	-3.438	0.589
196.643	0.59	3.436	-3.4393	0.59
196.75	0.59	3.438	-3.4413	0.59
196.863	0.591	3.44	-3.4433	0.591
196.968	0.591	3.442	-3.4453	0.591
197.08	0.591	3.443	-3.4466	0.591
197.188	0.592	3.445	-3.4487	0.592
197.296	0.592	3.447	-3.4507	0.592
197.403	0.593	3.449	-3.4526	0.593
197.517	0.593	3.45	-3.4537	0.593
197.625	0.594	3.453	-3.456	0.594
197.73	0.594	3.455	-3.458	0.594
197.842	0.595	3.457	-3.46	0.595
197.949	0.595	3.458	-3.461	0.595
198.058	0.595	3.46	-3.4633	0.595
198.172	0.596	3.462	-3.4653	0.596
198.277	0.596	3.464	-3.4673	0.596
198.388	0.596	3.465	-3.4683	0.596
198.495	0.596	3.467	-3.4702	0.596
198.609	0.596	3.469	-3.4723	0.596
198.714	0.597	3.471	-3.4746	0.597
198.827	0.597	3.472	-3.4756	0.597
198.935	0.597	3.474	-3.4777	0.597
199.041	0.597	3.476	-3.4797	0.597
199.152	0.597	3.479	-3.4819	0.597
199.264	0.597	3.48	-3.4829	0.597
199.372	0.597	3.482	-3.4849	0.597
199.48	0.598	3.484	-3.4869	0.598
199.589	0.598	3.486	-3.4893	0.598
199.696	0.598	3.487	-3.4903	0.598
199.808	0.598	3.489	-3.4924	0.598
199.919	0.598	3.491	-3.4943	0.598
200.025	0.598	3.493	-3.4963	0.598
200.139	0.599	3.494	-3.4975	0.599
200.242	0.599	3.496	-3.4995	0.599
200.353	0.599	3.498	-3.5016	0.599
200.46	0.6	3.5	-3.5036	0.6
200.572	0.6	3.501	-3.5046	0.6
200.685	0.6	3.504	-3.507	0.6
200.793	0.601	3.506	-3.5089	0.601
200.898	0.601	3.508	-3.5109	0.601
201.009	0.602	3.509	-3.512	0.602
201.118	0.602	3.511	-3.5139	0.602
201.231	0.603	3.513	-3.5163	0.603
201.337	0.603	3.515	-3.5182	0.603
201.446	0.603	3.516	-3.5193	0.603
201.552	0.603	3.518	-3.5212	0.603
201.661	0.604	3.52	-3.5236	0.604
201.772	0.604	3.522	-3.5255	0.604
201.885	0.604	3.523	-3.5266	0.604
201.993	0.604	3.525	-3.5285	0.604
202.102	0.605	3.527	-3.5306	0.605
202.208	0.605	3.53	-3.5329	0.605
202.319	0.605	3.531	-3.5339	0.605
202.432	0.605	3.533	-3.5359	0.605
202.538	0.605	3.535	-3.538	0.605
202.645	0.606	3.537	-3.5402	0.606
202.759	0.606	3.538	-3.5412	0.606
202.868	0.606	3.54	-3.5432	0.606
202.978	0.606	3.542	-3.5452	0.606
203.083	0.606	3.544	-3.5473	0.606
203.194	0.606	3.545	-3.5485	0.606
203.303	0.606	3.547	-3.5506	0.606
203.416	0.606	3.549	-3.5526	0.606
203.52	0.606	3.551	-3.5546	0.606
203.631	0.607	3.552	-3.5555	0.607
203.742	0.607	3.555	-3.5579	0.607
203.849	0.607	3.557	-3.5599	0.607
203.957	0.608	3.559	-3.5619	0.608
204.071	0.608	3.56	-3.5629	0.608
204.174	0.609	3.562	-3.5653	0.609
204.285	0.609	3.564	-3.5672	0.609
204.394	0.61	3.566	-3.5692	0.61
204.501	0.61	3.567	-3.5702	0.61
204.616	0.611	3.569	-3.5722	0.611
204.724	0.612	3.571	-3.5745	0.612
204.829	0.612	3.573	-3.5765	0.612
204.94	0.613	3.574	-3.5775	0.613
205.053	0.614	3.576	-3.5795	0.614
205.163	0.615	3.578	-3.5814	0.615
205.268	0.616	3.581	-3.5838	0.616
205.379	0.616	3.582	-3.5849	0.616
205.487	0.617	3.584	-3.5869	0.617
205.599	0.618	3.586	-3.5888	0.618
205.706	0.62	3.588	-3.5912	0.62
205.815	0.62	3.589	-3.5922	0.62
205.924	0.621	3.591	-3.5942	0.621
206.03	0.622	3.593	-3.5962	0.622
206.141	0.622	3.595	-3.5981	0.622
206.255	0.623	3.596	-3.5995	0.623
206.358	0.624	3.598	-3.6015	0.624
206.469	0.624	3.6	-3.6035	0.624
206.576	0.625	3.602	-3.6056	0.625
206.691	0.625	3.603	-3.6065	0.625
206.801	0.626	3.606	-3.6088	0.626
206.906	0.627	3.608	-3.6109	0.627
207.015	0.628	3.61	-3.6129	0.628
207.126	0.628	3.611	-3.6139	0.628
207.236	0.629	3.613	-3.6159	0.629
207.346	0.63	3.615	-3.6181	0.63
207.451	0.631	3.617	-3.6202	0.631
207.562	0.631	3.618	-3.6211	0.631
207.671	0.632	3.62	-3.6231	0.632
207.777	0.633	3.622	-3.6255	0.633
207.887	0.633	3.624	-3.6275	0.633
207.999	0.633	3.625	-3.6286	0.633
208.11	0.634	3.627	-3.6305	0.634
208.218	0.635	3.629	-3.6327	0.635
208.323	0.635	3.631	-3.6347	0.635
208.433	0.635	3.633	-3.6358	0.635
208.544	0.636	3.634	-3.6377	0.636
208.651	0.636	3.637	-3.6398	0.636
208.76	0.637	3.639	-3.6422	0.637
208.869	0.637	3.64	-3.6431	0.637
208.983	0.638	3.642	-3.6451	0.638
209.091	0.638	3.644	-3.6471	0.638
209.199	0.638	3.646	-3.6494	0.638
209.31	0.638	3.647	-3.6504	0.638
209.42	0.639	3.649	-3.6524	0.639
209.53	0.639	3.651	-3.6544	0.639
209.636	0.639	3.653	-3.6564	0.639
209.745	0.639	3.654	-3.6574	0.639
209.857	0.639	3.657	-3.6598	0.639
209.967	0.64	3.659	-3.6618	0.64
210.072	0.64	3.66	-3.6637	0.64
210.184	0.64	3.662	-3.6648	0.64
210.292	0.64	3.664	-3.6672	0.64
210.4	0.641	3.666	-3.6691	0.641
210.508	0.641	3.668	-3.6711	0.641
210.622	0.641	3.669	-3.6721	0.641
210.729	0.641	3.671	-3.6741	0.641
210.837	0.642	3.673	-3.6764	0.642
210.944	0.643	3.675	-3.6784	0.643
211.058	0.643	3.676	-3.6794	0.643
211.168	0.643	3.678	-3.6814	0.643
211.276	0.644	3.68	-3.6838	0.644
211.381	0.645	3.682	-3.6858	0.645
211.492	0.645	3.683	-3.6868	0.645
211.6	0.646	3.685	-3.6888	0.646
211.714	0.647	3.687	-3.6907	0.647
211.819	0.647	3.69	-3.693	0.647
211.927	0.648	3.691	-3.6941	0.648
212.039	0.648	3.693	-3.6961	0.648
212.145	0.649	3.695	-3.698	0.649
212.256	0.65	3.697	-3.7004	0.65
212.368	0.65	3.698	-3.7014	0.65
212.476	0.651	3.7	-3.7034	0.651
212.584	0.651	3.702	-3.7054	0.651
212.692	0.652	3.704	-3.7075	0.652
212.806	0.653	3.705	-3.7087	0.653
212.914	0.653	3.707	-3.7107	0.653
213.021	0.654	3.709	-3.7127	0.654
213.13	0.655	3.712	-3.7148	0.655
213.237	0.656	3.712	-3.7157	0.656
213.346	0.657	3.715	-3.718	0.657
213.46	0.658	3.717	-3.7201	0.658
213.565	0.659	3.719	-3.7221	0.659
213.677	0.659	3.72	-3.7231	0.659
213.788	0.66	3.722	-3.7251	0.66
213.898	0.661	3.724	-3.7273	0.661
214.002	0.662	3.726	-3.7293	0.662
214.113	0.662	3.727	-3.7304	0.662
214.225	0.663	3.729	-3.7323	0.663
214.335	0.664	3.731	-3.7347	0.664
214.44	0.665	3.734	-3.7368	0.665
214.552	0.665	3.734	-3.7377	0.665
214.66	0.666	3.736	-3.7397	0.666
214.769	0.667	3.738	-3.7417	0.667
214.877	0.668	3.741	-3.7441	0.668
214.99	0.668	3.742	-3.7451	0.668
215.098	0.669	3.744	-3.747	0.669
215.206	0.67	3.746	-3.749	0.67
215.312	0.672	3.748	-3.7513	0.672
[truncated: 1,441 more rows]
