# Supplementary material for: Research on the Mechanical Properties of EPS Lightweight Soil Mixed with Fly Ash
Source: Polymers (Basel). 2024 Dec 18;16(24):3517. doi: 10.3390/polym16243517 (PMC11678610; doi:10.3390/polym16243517)
Supplement: Supplementary file 1 [file polymers-16-03517-s001.zip › polymers-3283519-supplementary-final/raw data/EPS1%,curing agent content 25%,replace proportion 0%.xls]

## Sheet: Sheet1
试件批号	1
钢号	1
试验日期	2023/12/15
试验人	XDD
试件形状
尺寸(mm)	39.1
So(mm^2)	1200.73
标距倍率
Lo(mm)	80
引伸计标距	50
Lu(mm)
A(%)	/
断面尺寸
Su(mm^2)
Z(%)	/
Fm(kN)	2.14
Rm(MPa)
FeH(kN)	2.93
ReH(MPa)	1
FeL(kN)	1.67
ReL(MPa)	1
Fp(kN)	1.67
Rp(MPa)	1
Ft(kN)	0.02
Rt(MPa)
E(GPa)	0.02
屈强比	/
强屈比	/
At(%)	/
Agt(%)	12
时间(秒)	力(kN)	变形(mm)	位移(mm)	扩展
0	0	0	-0.0011	0
0.105	0	0	-0.0017	0
0.219	0.001	0.001	-0.0023	0.001
0.329	0.001	0.003	-0.0034	0.001
0.436	0.001	0.005	-0.0049	0.001
0.544	0.001	0.006	-0.0071	0.001
0.653	0.002	0.008	-0.0081	0.002
0.76	0.002	0.01	-0.0106	0.002
0.87	0.002	0.012	-0.0132	0.002
0.978	0.002	0.013	-0.0163	0.002
1.092	0.003	0.015	-0.0185	0.003
1.2	0.003	0.018	-0.0219	0.003
1.306	0.003	0.02	-0.0259	0.003
1.416	0.003	0.021	-0.0301	0.003
1.528	0.003	0.023	-0.0325	0.003
1.636	0.004	0.025	-0.0379	0.004
1.745	0.005	0.027	-0.0429	0.005
1.853	0.005	0.028	-0.0483	0.005
1.967	0.005	0.03	-0.051	0.005
2.074	0.005	0.032	-0.0572	0.005
2.182	0.005	0.034	-0.0624	0.005
2.291	0.006	0.035	-0.0673	0.006
2.398	0.006	0.037	-0.0701	0.006
2.507	0.006	0.039	-0.0751	0.006
2.619	0.006	0.042	-0.0809	0.006
2.725	0.007	0.043	-0.0858	0.007
2.836	0.007	0.045	-0.0881	0.007
2.95	0.007	0.047	-0.0928	0.007
3.055	0.008	0.049	-0.0976	0.008
3.164	0.008	0.05	-0.103	0.008
3.275	0.008	0.052	-0.1053	0.008
3.385	0.008	0.054	-0.1097	0.008
3.495	0.008	0.056	-0.1144	0.008
3.601	0.009	0.057	-0.1194	0.009
3.708	0.009	0.059	-0.1215	0.009
3.82	0.01	0.061	-0.126	0.01
3.933	0.01	0.063	-0.1303	0.01
4.037	0.01	0.064	-0.1343	0.01
4.149	0.01	0.067	-0.1372	0.01
4.257	0.011	0.069	-0.1413	0.011
4.363	0.011	0.071	-0.1453	0.011
4.473	0.011	0.072	-0.1493	0.011
4.587	0.012	0.074	-0.1514	0.012
4.695	0.012	0.076	-0.1559	0.012
4.805	0.012	0.078	-0.1599	0.012
4.911	0.012	0.079	-0.1637	0.012
5.02	0.012	0.081	-0.1657	0.012
5.133	0.012	0.083	-0.1701	0.012
5.241	0.013	0.085	-0.1738	0.013
5.346	0.013	0.086	-0.1776	0.013
5.457	0.013	0.088	-0.1794	0.013
5.57	0.013	0.09	-0.183	0.013
5.68	0.014	0.093	-0.1872	0.014
5.783	0.014	0.094	-0.1907	0.014
5.894	0.014	0.096	-0.1924	0.014
6.005	0.014	0.098	-0.196	0.014
6.11	0.014	0.1	-0.2001	0.014
6.221	0.015	0.101	-0.2033	0.015
6.333	0.015	0.103	-0.2052	0.015
6.441	0.015	0.105	-0.2085	0.015
6.547	0.015	0.107	-0.2119	0.015
6.658	0.016	0.108	-0.2157	0.016
6.771	0.016	0.11	-0.2173	0.016
6.879	0.016	0.112	-0.2206	0.016
6.987	0.017	0.114	-0.2239	0.017
7.093	0.017	0.115	-0.227	0.017
7.204	0.017	0.118	-0.2291	0.017
7.317	0.017	0.12	-0.2323	0.017
7.425	0.018	0.122	-0.2355	0.018
7.531	0.018	0.123	-0.2385	0.018
7.642	0.018	0.125	-0.24	0.018
7.748	0.019	0.127	-0.2437	0.019
7.863	0.019	0.129	-0.2467	0.019
7.968	0.019	0.13	-0.2497	0.019
8.079	0.02	0.132	-0.2512	0.02
8.189	0.02	0.134	-0.2546	0.02
8.295	0.021	0.136	-0.2575	0.021
8.407	0.021	0.137	-0.2605	0.021
8.516	0.021	0.14	-0.2619	0.021
8.627	0.022	0.142	-0.2648	0.022
8.735	0.022	0.144	-0.2682	0.022
8.84	0.023	0.146	-0.271	0.023
8.95	0.023	0.147	-0.2724	0.023
9.062	0.023	0.15	-0.2753	0.023
9.17	0.024	0.152	-0.2781	0.024
9.279	0.024	0.154	-0.2812	0.024
9.386	0.024	0.155	-0.2827	0.024
9.495	0.024	0.157	-0.2853	0.024
9.609	0.025	0.159	-0.2881	0.025
9.714	0.025	0.161	-0.2912	0.025
9.826	0.025	0.162	-0.2927	0.025
9.932	0.026	0.164	-0.2953	0.026
10.042	0.026	0.166	-0.2979	0.026
10.151	0.027	0.168	-0.3006	0.027
10.262	0.027	0.169	-0.3024	0.027
10.374	0.027	0.171	-0.3049	0.027
10.478	0.028	0.173	-0.3076	0.028
10.589	0.028	0.176	-0.3101	0.028
10.701	0.028	0.177	-0.3117	0.028
10.806	0.029	0.179	-0.3145	0.029
10.917	0.029	0.181	-0.317	0.029
11.025	0.029	0.183	-0.3196	0.029
11.134	0.03	0.184	-0.3208	0.03
11.245	0.03	0.186	-0.3237	0.03
11.356	0.03	0.188	-0.3263	0.03
11.462	0.031	0.19	-0.3287	0.031
11.576	0.031	0.191	-0.33	0.031
11.679	0.032	0.193	-0.3329	0.032
11.793	0.032	0.195	-0.3354	0.032
11.898	0.033	0.197	-0.3379	0.033
12.011	0.033	0.198	-0.339	0.033
12.116	0.033	0.2	-0.3415	0.033
12.226	0.034	0.202	-0.3443	0.034
12.337	0.034	0.204	-0.3468	0.034
12.448	0.034	0.206	-0.348	0.034
12.556	0.035	0.208	-0.3503	0.035
12.662	0.035	0.21	-0.3527	0.035
12.773	0.036	0.212	-0.3555	0.036
12.884	0.036	0.213	-0.3567	0.036
12.995	0.036	0.215	-0.3591	0.036
13.103	0.037	0.217	-0.3614	0.037
13.208	0.037	0.219	-0.3638	0.037
13.322	0.037	0.22	-0.3653	0.037
13.43	0.037	0.222	-0.3677	0.037
13.54	0.038	0.224	-0.37	0.038
13.646	0.038	0.226	-0.3723	0.038
13.76	0.039	0.227	-0.3739	0.039
13.869	0.039	0.23	-0.3762	0.039
13.977	0.039	0.231	-0.3785	0.039
14.082	0.04	0.234	-0.3808	0.04
14.194	0.04	0.235	-0.3819	0.04
14.3	0.04	0.237	-0.3847	0.04
14.41	0.041	0.239	-0.3869	0.041
14.518	0.041	0.241	-0.3892	0.041
14.632	0.041	0.242	-0.3903	0.041
14.74	0.041	0.244	-0.3925	0.041
14.846	0.042	0.246	-0.3952	0.042
14.955	0.042	0.248	-0.3975	0.042
15.068	0.042	0.249	-0.3985	0.042
15.176	0.042	0.251	-0.4007	0.042
15.285	0.043	0.253	-0.4034	0.043
15.393	0.043	0.255	-0.4055	0.043
15.507	0.043	0.256	-0.4066	0.043
15.615	0.043	0.259	-0.4089	0.043
15.723	0.044	0.261	-0.4112	0.044
15.829	0.044	0.263	-0.4137	0.044
15.944	0.044	0.264	-0.4148	0.044
16.048	0.044	0.266	-0.417	0.044
16.162	0.044	0.268	-0.4192	0.044
16.267	0.044	0.27	-0.4218	0.044
16.378	0.044	0.271	-0.4229	0.044
16.491	0.045	0.273	-0.4251	0.045
16.595	0.045	0.275	-0.4272	0.045
16.703	0.045	0.277	-0.4293	0.045
16.817	0.045	0.278	-0.4309	0.045
16.925	0.045	0.28	-0.433	0.045
17.031	0.045	0.282	-0.4351	0.045
17.142	0.045	0.285	-0.4373	0.045
17.252	0.045	0.286	-0.4384	0.045
17.363	0.045	0.288	-0.4409	0.045
17.471	0.046	0.29	-0.443	0.046
17.579	0.046	0.292	-0.4452	0.046
17.686	0.046	0.293	-0.4463	0.046
17.8	0.046	0.295	-0.4488	0.046
17.904	0.046	0.297	-0.4509	0.046
18.016	0.046	0.299	-0.453	0.046
18.129	0.046	0.3	-0.4541	0.046
18.232	0.047	0.302	-0.4562	0.047
18.346	0.047	0.304	-0.4587	0.047
18.451	0.047	0.306	-0.4608	0.047
18.562	0.047	0.307	-0.4619	0.047
18.675	0.048	0.31	-0.464	0.048
18.778	0.048	0.312	-0.4666	0.048
18.889	0.048	0.314	-0.4685	0.048
19.001	0.049	0.315	-0.4696	0.049
19.109	0.049	0.317	-0.4717	0.049
19.215	0.049	0.319	-0.4738	0.049
19.326	0.05	0.321	-0.4763	0.05
19.438	0.05	0.322	-0.4774	0.05
19.546	0.051	0.324	-0.4794	0.051
19.656	0.051	0.326	-0.4815	0.051
19.761	0.051	0.328	-0.4836	0.051
19.875	0.052	0.329	-0.485	0.052
19.982	0.052	0.331	-0.4872	0.052
20.093	0.053	0.333	-0.4892	0.053
20.199	0.053	0.336	-0.4912	0.053
20.313	0.053	0.337	-0.4923	0.053
20.416	0.054	0.339	-0.4947	0.054
20.53	0.055	0.341	-0.4968	0.055
20.635	0.055	0.343	-0.499	0.055
20.746	0.056	0.344	-0.5	0.056
20.859	0.056	0.346	-0.5023	0.056
20.967	0.057	0.348	-0.5044	0.057
21.071	0.058	0.35	-0.5066	0.058
21.182	0.058	0.351	-0.5076	0.058
21.292	0.059	0.353	-0.5096	0.059
21.405	0.059	0.355	-0.512	0.059
21.511	0.06	0.357	-0.514	0.06
21.62	0.06	0.358	-0.5151	0.06
21.731	0.061	0.361	-0.5171	0.061
21.839	0.061	0.363	-0.5196	0.061
21.947	0.062	0.365	-0.5217	0.062
22.059	0.062	0.366	-0.5228	0.062
22.167	0.063	0.368	-0.5248	0.063
22.276	0.063	0.37	-0.5268	0.063
22.381	0.064	0.372	-0.5291	0.064
22.492	0.064	0.373	-0.5301	0.064
22.606	0.065	0.375	-0.5322	0.065
22.711	0.065	0.377	-0.5343	0.065
22.82	0.066	0.379	-0.5367	0.066
22.931	0.066	0.38	-0.5377	0.066
23.041	0.067	0.382	-0.5398	0.067
23.151	0.068	0.384	-0.5418	0.068
23.256	0.068	0.387	-0.5439	0.068
23.367	0.069	0.388	-0.5449	0.069
23.476	0.069	0.39	-0.5473	0.069
23.589	0.07	0.392	-0.5493	0.07
23.695	0.071	0.394	-0.5514	0.071
23.804	0.071	0.395	-0.5524	0.071
23.915	0.072	0.397	-0.5547	0.072
24.022	0.073	0.399	-0.5568	0.073
24.131	0.074	0.401	-0.5589	0.074
24.238	0.075	0.402	-0.5599	0.075
24.351	0.076	0.404	-0.5619	0.076
24.459	0.077	0.406	-0.5642	0.077
24.565	0.077	0.408	-0.5662	0.077
24.676	0.078	0.409	-0.5673	0.078
24.789	0.078	0.412	-0.5693	0.078
24.897	0.079	0.414	-0.5717	0.079
25.002	0.08	0.416	-0.5737	0.08
25.113	0.08	0.417	-0.5748	0.08
25.226	0.081	0.419	-0.5768	0.081
25.33	0.082	0.421	-0.5789	0.082
25.441	0.083	0.423	-0.5812	0.083
25.552	0.083	0.424	-0.5821	0.083
25.662	0.084	0.426	-0.5842	0.084
25.772	0.084	0.428	-0.5863	0.084
25.877	0.085	0.43	-0.5887	0.085
25.989	0.085	0.431	-0.5896	0.085
26.097	0.085	0.433	-0.5917	0.085
26.203	0.086	0.435	-0.5937	0.086
26.313	0.086	0.438	-0.5957	0.086
26.427	0.086	0.439	-0.5967	0.086
26.535	0.087	0.441	-0.5991	0.087
26.643	0.087	0.443	-0.601	0.087
26.749	0.087	0.445	-0.6032	0.087
26.86	0.087	0.446	-0.6045	0.087
26.973	0.088	0.448	-0.6065	0.088
27.079	0.088	0.45	-0.6086	0.088
27.187	0.088	0.452	-0.6105	0.088
27.298	0.088	0.453	-0.6115	0.088
27.409	0.088	0.455	-0.6135	0.088
27.519	0.089	0.457	-0.6159	0.089
27.624	0.089	0.459	-0.6179	0.089
27.735	0.089	0.46	-0.619	0.089
27.844	0.09	0.463	-0.6209	0.09
27.95	0.09	0.465	-0.6234	0.09
28.06	0.09	0.467	-0.6253	0.09
28.172	0.09	0.468	-0.6263	0.09
28.283	0.091	0.47	-0.6283	0.091
28.391	0.091	0.472	-0.6303	0.091
28.496	0.091	0.474	-0.6328	0.091
28.606	0.091	0.475	-0.6337	0.091
28.718	0.091	0.477	-0.6358	0.091
28.826	0.091	0.479	-0.6377	0.091
28.935	0.092	0.481	-0.6401	0.092
29.048	0.092	0.482	-0.6411	0.092
29.156	0.092	0.484	-0.6431	0.092
29.264	0.092	0.486	-0.6451	0.092
29.372	0.092	0.488	-0.6471	0.092
29.481	0.093	0.489	-0.6481	0.093
29.593	0.093	0.492	-0.6505	0.093
29.703	0.093	0.494	-0.6525	0.093
29.808	0.093	0.496	-0.6546	0.093
29.919	0.093	0.497	-0.6555	0.093
30.03	0.094	0.499	-0.6579	0.094
30.14	0.094	0.501	-0.6599	0.094
30.243	0.095	0.503	-0.6618	0.095
30.358	0.095	0.505	-0.6628	0.095
30.467	0.095	0.506	-0.6652	0.095
30.575	0.096	0.508	-0.6672	0.096
30.68	0.096	0.51	-0.6692	0.096
30.79	0.097	0.512	-0.6703	0.097
30.901	0.097	0.514	-0.6722	0.097
31.012	0.098	0.515	-0.6746	0.098
31.117	0.099	0.518	-0.6766	0.099
31.231	0.099	0.52	-0.6776	0.099
31.341	0.1	0.521	-0.6796	0.1
31.447	0.101	0.523	-0.6816	0.101
31.556	0.101	0.525	-0.6841	0.101
31.663	0.102	0.527	-0.685	0.102
31.772	0.102	0.528	-0.6869	0.102
31.881	0.103	0.53	-0.689	0.103
31.992	0.104	0.532	-0.6913	0.104
32.1	0.104	0.534	-0.6923	0.104
32.212	0.104	0.535	-0.6943	0.104
32.318	0.105	0.537	-0.6964	0.105
32.427	0.105	0.539	-0.6983	0.105
32.542	0.106	0.541	-0.6997	0.106
32.65	0.106	0.542	-0.7017	0.106
32.758	0.107	0.544	-0.7036	0.107
32.866	0.107	0.547	-0.7057	0.107
32.973	0.108	0.549	-0.7067	0.108
33.087	0.108	0.55	-0.7091	0.108
33.194	0.109	0.552	-0.7111	0.109
33.303	0.109	0.554	-0.7131	0.109
33.41	0.11	0.556	-0.7141	0.11
33.522	0.111	0.557	-0.7163	0.111
33.634	0.112	0.559	-0.7183	0.112
33.74	0.112	0.561	-0.7203	0.112
33.854	0.113	0.563	-0.7213	0.113
33.957	0.114	0.565	-0.7234	0.114
34.071	0.114	0.566	-0.7258	0.114
34.175	0.115	0.568	-0.7278	0.115
34.289	0.116	0.57	-0.7288	0.116
34.399	0.116	0.572	-0.7308	0.116
34.508	0.117	0.574	-0.7328	0.117
34.613	0.117	0.576	-0.7351	0.117
34.725	0.118	0.578	-0.736	0.118
34.833	0.118	0.579	-0.7381	0.118
34.946	0.119	0.581	-0.7401	0.119
35.051	0.119	0.583	-0.7425	0.119
35.161	0.12	0.585	-0.7435	0.12
35.272	0.12	0.586	-0.7454	0.12
35.38	0.12	0.588	-0.7474	0.12
35.488	0.121	0.59	-0.7497	0.121
35.595	0.121	0.592	-0.7508	0.121
35.709	0.121	0.593	-0.7527	0.121
35.817	0.122	0.595	-0.7548	0.122
35.923	0.122	0.598	-0.7568	0.122
36.037	0.123	0.6	-0.7578	0.123
36.147	0.123	0.601	-0.7601	0.123
36.253	0.124	0.603	-0.7621	0.124
36.359	0.124	0.605	-0.7641	0.124
36.471	0.125	0.607	-0.7651	0.125
36.578	0.125	0.608	-0.7674	0.125
36.692	0.126	0.61	-0.7694	0.126
36.797	0.126	0.612	-0.7714	0.126
36.908	0.127	0.614	-0.7724	0.127
37.017	0.127	0.615	-0.7743	0.127
37.13	0.128	0.617	-0.7768	0.128
37.233	0.128	0.619	-0.7788	0.128
37.345	0.128	0.621	-0.7798	0.128
37.456	0.129	0.623	-0.7818	0.129
37.563	0.129	0.625	-0.7841	0.129
37.672	0.129	0.627	-0.7861	0.129
37.779	0.13	0.629	-0.7871	0.13
37.888	0.13	0.63	-0.7891	0.13
38.002	0.131	0.632	-0.7911	0.131
38.108	0.131	0.634	-0.7934	0.131
38.22	0.132	0.636	-0.7944	0.132
38.33	0.132	0.637	-0.7965	0.132
38.438	0.133	0.639	-0.7985	0.133
38.544	0.134	0.641	-0.8004	0.134
38.657	0.135	0.643	-0.8018	0.135
38.767	0.135	0.644	-0.8038	0.135
38.877	0.136	0.646	-0.8058	0.136
38.982	0.137	0.649	-0.8078	0.137
39.093	0.139	0.651	-0.8091	0.139
39.199	0.139	0.652	-0.8111	0.139
39.308	0.14	0.654	-0.8131	0.14
39.42	0.142	0.656	-0.8151	0.142
39.526	0.143	0.658	-0.8161	0.143
39.64	0.144	0.659	-0.8185	0.144
39.748	0.145	0.661	-0.8205	0.145
39.856	0.146	0.663	-0.8225	0.146
39.963	0.148	0.665	-0.8235	0.148
40.072	0.148	0.666	-0.8258	0.148
40.186	0.15	0.668	-0.8277	0.15
40.292	0.151	0.67	-0.8298	0.151
40.406	0.153	0.672	-0.8308	0.153
40.509	0.153	0.674	-0.8328	0.153
40.62	0.155	0.676	-0.8352	0.155
40.729	0.156	0.678	-0.8372	0.156
40.839	0.158	0.68	-0.8381	0.158
40.945	0.158	0.681	-0.8402	0.158
41.06	0.16	0.683	-0.8421	0.16
41.165	0.161	0.685	-0.8444	0.161
41.275	0.163	0.687	-0.8455	0.163
41.387	0.164	0.688	-0.8475	0.164
41.497	0.165	0.69	-0.8494	0.165
41.601	0.167	0.692	-0.8518	0.167
41.713	0.169	0.694	-0.8528	0.169
41.824	0.17	0.695	-0.8549	0.17
41.932	0.172	0.697	-0.8567	0.172
42.037	0.172	0.7	-0.8588	0.172
42.147	0.174	0.702	-0.8601	0.174
42.256	0.176	0.703	-0.8621	0.176
42.367	0.178	0.705	-0.8641	0.178
42.476	0.179	0.707	-0.8661	0.179
42.59	0.181	0.709	-0.867	0.181
42.699	0.182	0.71	-0.8694	0.182
42.804	0.184	0.712	-0.8714	0.184
42.913	0.185	0.714	-0.8734	0.185
43.024	0.186	0.716	-0.8744	0.186
43.134	0.188	0.717	-0.8765	0.188
43.244	0.189	0.719	-0.8788	0.189
43.349	0.19	0.721	-0.8808	0.19
43.46	0.191	0.724	-0.8818	0.191
43.569	0.192	0.725	-0.8837	0.192
43.676	0.194	0.727	-0.8861	0.194
43.785	0.194	0.729	-0.8881	0.194
43.897	0.196	0.731	-0.8892	0.196
44.008	0.197	0.732	-0.8911	0.197
44.116	0.198	0.734	-0.8934	0.198
44.221	0.199	0.736	-0.8954	0.199
44.331	0.2	0.738	-0.8965	0.2
44.44	0.201	0.739	-0.8985	0.201
44.551	0.202	0.741	-0.9004	0.202
44.658	0.203	0.743	-0.9027	0.203
44.772	0.203	0.745	-0.9038	0.203
44.882	0.204	0.746	-0.9057	0.204
44.99	0.204	0.749	-0.9077	0.204
45.095	0.204	0.751	-0.9097	0.204
45.206	0.204	0.753	-0.9111	0.204
45.318	0.205	0.754	-0.9131	0.205
45.428	0.205	0.756	-0.9151	0.205
45.533	0.205	0.758	-0.9171	0.205
45.644	0.206	0.76	-0.9183	0.206
45.755	0.206	0.761	-0.9204	0.206
45.865	0.206	0.763	-0.9224	0.206
45.97	0.206	0.765	-0.9244	0.206
46.082	0.207	0.767	-0.9254	0.207
46.19	0.207	0.768	-0.9278	0.207
46.296	0.208	0.77	-0.9298	0.208
46.407	0.208	0.772	-0.9317	0.208
46.514	0.209	0.775	-0.9328	0.209
46.624	0.209	0.776	-0.9347	0.209
46.735	0.21	0.778	-0.937	0.21
46.843	0.21	0.78	-0.939	0.21
46.957	0.211	0.782	-0.94	0.211
47.06	0.212	0.783	-0.942	0.212
47.174	0.212	0.785	-0.9444	0.212
47.279	0.213	0.787	-0.9464	0.213
47.39	0.214	0.789	-0.9474	0.214
47.503	0.214	0.79	-0.9494	0.214
47.606	0.214	0.792	-0.9514	0.214
47.716	0.215	0.794	-0.9537	0.215
47.827	0.216	0.796	-0.9547	0.216
47.939	0.216	0.797	-0.9567	0.216
48.049	0.217	0.8	-0.9587	0.217
48.154	0.217	0.802	-0.961	0.217
48.266	0.218	0.804	-0.962	0.218
48.376	0.219	0.805	-0.964	0.219
48.484	0.219	0.807	-0.966	0.219
48.589	0.22	0.809	-0.968	0.22
48.703	0.221	0.811	-0.969	0.221
48.811	0.222	0.812	-0.9714	0.222
48.919	0.222	0.814	-0.9734	0.222
49.028	0.223	0.816	-0.9754	0.223
49.135	0.224	0.818	-0.9764	0.224
49.244	0.225	0.819	-0.9787	0.225
49.356	0.226	0.821	-0.9807	0.226
49.465	0.227	0.823	-0.9827	0.227
49.576	0.228	0.825	-0.9837	0.228
49.686	0.23	0.827	-0.9856	0.23
49.796	0.23	0.828	-0.988	0.23
49.899	0.232	0.83	-0.9901	0.232
50.013	0.233	0.833	-0.9911	0.233
50.121	0.234	0.834	-0.993	0.234
50.227	0.235	0.836	-0.9954	0.235
50.338	0.237	0.838	-0.9973	0.237
50.445	0.238	0.84	-0.9983	0.238
50.559	0.239	0.841	-1.0003	0.239
50.667	0.24	0.843	-1.0023	0.24
50.775	0.242	0.845	-1.0047	0.242
50.882	0.243	0.847	-1.0057	0.243
50.996	0.244	0.848	-1.0076	0.244
51.105	0.245	0.851	-1.0097	0.245
51.211	0.246	0.853	-1.0117	0.246
51.325	0.248	0.855	-1.013	0.248
51.429	0.249	0.856	-1.015	0.249
51.543	0.25	0.858	-1.0169	0.25
51.648	0.251	0.86	-1.0189	0.251
51.761	0.252	0.862	-1.0203	0.252
51.871	0.253	0.863	-1.0223	0.253
51.981	0.254	0.865	-1.0243	0.254
52.086	0.255	0.867	-1.0263	0.255
52.197	0.256	0.869	-1.0273	0.256
52.308	0.257	0.87	-1.0297	0.257
52.418	0.257	0.872	-1.0317	0.257
52.523	0.258	0.874	-1.0336	0.258
52.635	0.259	0.876	-1.0346	0.259
52.742	0.26	0.878	-1.0366	0.26
52.849	0.26	0.88	-1.0391	0.26
52.96	0.261	0.881	-1.041	0.261
53.067	0.262	0.884	-1.042	0.262
53.181	0.263	0.885	-1.044	0.263
53.289	0.263	0.887	-1.0463	0.263
53.396	0.264	0.889	-1.0483	0.264
53.51	0.265	0.891	-1.0494	0.265
53.613	0.266	0.892	-1.0514	0.266
53.722	0.267	0.894	-1.0536	0.267
53.831	0.267	0.896	-1.0556	0.267
53.945	0.268	0.898	-1.0566	0.268
54.055	0.269	0.899	-1.0586	0.269
54.165	0.269	0.901	-1.0605	0.269
54.27	0.27	0.903	-1.063	0.27
54.38	0.27	0.905	-1.064	0.27
54.49	0.271	0.906	-1.066	0.271
54.596	0.271	0.908	-1.0679	0.271
54.705	0.271	0.911	-1.07	0.271
54.817	0.272	0.913	-1.0709	0.272
54.928	0.273	0.914	-1.0732	0.273
55.036	0.273	0.916	-1.0752	0.273
55.144	0.274	0.918	-1.0772	0.274
55.251	0.275	0.92	-1.0782	0.275
55.365	0.276	0.921	-1.0806	0.276
55.474	0.277	0.923	-1.0826	0.277
55.58	0.278	0.925	-1.0846	0.278
55.694	0.279	0.927	-1.0856	0.279
55.798	0.28	0.928	-1.0879	0.28
55.911	0.281	0.93	-1.0899	0.281
56.016	0.282	0.932	-1.0919	0.282
56.127	0.284	0.934	-1.093	0.284
56.24	0.285	0.936	-1.0949	0.285
56.343	0.286	0.938	-1.0973	0.286
56.452	0.287	0.94	-1.0993	0.287
56.563	0.289	0.942	-1.1003	0.289
56.675	0.29	0.943	-1.1023	0.29
56.785	0.291	0.945	-1.1042	0.291
56.89	0.292	0.947	-1.1066	0.292
57.002	0.294	0.949	-1.1076	0.294
57.11	0.295	0.95	-1.1096	0.295
57.216	0.296	0.952	-1.1115	0.296
57.327	0.298	0.954	-1.1139	0.298
57.44	0.299	0.957	-1.1149	0.299
57.544	0.301	0.957	-1.1169	0.301
57.658	0.302	0.959	-1.1189	0.302
57.762	0.303	0.962	-1.1209	0.303
57.877	0.305	0.964	-1.1223	0.305
57.987	0.306	0.965	-1.1243	0.306
58.092	0.307	0.967	-1.1262	0.307
58.201	0.308	0.969	-1.1283	0.308
58.312	0.31	0.971	-1.1292	0.31
58.422	0.312	0.972	-1.1315	0.312
58.532	0.312	0.974	-1.1335	0.312
58.638	0.314	0.976	-1.1355	0.314
58.749	0.315	0.978	-1.1365	0.315
58.857	0.317	0.979	-1.1389	0.317
58.969	0.318	0.981	-1.1409	0.318
59.074	0.32	0.983	-1.1429	0.32
59.186	0.321	0.986	-1.1439	0.321
59.294	0.323	0.987	-1.1459	0.323
59.4	0.324	0.989	-1.1482	0.324
59.512	0.326	0.991	-1.1502	0.326
59.619	0.327	0.993	-1.1512	0.327
59.728	0.329	0.994	-1.1532	0.329
59.842	0.33	0.996	-1.1555	0.33
59.948	0.332	0.998	-1.1575	0.332
60.062	0.333	1	-1.1585	0.333
60.229	0.335	1.001	-1.1612	0.335
60.341	0.336	1.004	-1.1636	0.336
60.451	0.337	1.006	-1.1656	0.337
60.558	0.339	1.008	-1.1676	0.339
60.667	0.341	1.01	-1.1686	0.341
60.778	0.342	1.011	-1.1708	0.342
60.885	0.344	1.013	-1.1728	0.344
60.993	0.346	1.015	-1.1748	0.346
61.107	0.348	1.018	-1.1758	0.348
61.21	0.349	1.019	-1.1782	0.349
61.321	0.35	1.021	-1.1801	0.35
61.43	0.353	1.023	-1.1821	0.353
61.542	0.355	1.025	-1.1831	0.355
61.652	0.355	1.026	-1.1851	0.355
61.76	0.357	1.028	-1.1875	0.357
61.865	0.359	1.03	-1.1895	0.359
61.976	0.361	1.032	-1.1904	0.361
62.089	0.362	1.033	-1.1924	0.362
62.199	0.363	1.035	-1.1944	0.363
62.304	0.365	1.037	-1.1968	0.365
62.415	0.367	1.039	-1.1978	0.367
62.521	0.368	1.04	-1.1998	0.368
62.63	0.37	1.043	-1.2019	0.37
62.742	0.372	1.045	-1.2042	0.372
62.848	0.373	1.047	-1.2052	0.373
62.96	0.375	1.048	-1.2072	0.375
63.066	0.376	1.05	-1.2092	0.376
63.177	0.378	1.052	-1.2112	0.378
63.291	0.38	1.054	-1.2125	0.38
63.394	0.381	1.055	-1.2145	0.381
63.507	0.383	1.057	-1.2165	0.383
63.612	0.385	1.059	-1.2185	0.385
63.723	0.387	1.061	-1.2198	0.387
63.831	0.388	1.062	-1.2218	0.388
63.942	0.39	1.064	-1.2238	0.39
64.051	0.392	1.066	-1.2258	0.392
64.161	0.394	1.069	-1.2269	0.394
64.267	0.395	1.07	-1.2291	0.395
64.382	0.397	1.072	-1.2311	0.397
64.487	0.399	1.074	-1.2331	0.399
64.598	0.401	1.076	-1.2341	0.401
64.708	0.403	1.077	-1.2361	0.403
64.814	0.404	1.079	-1.2384	0.404
64.923	0.406	1.081	-1.2404	0.406
65.035	0.407	1.083	-1.2415	0.407
65.146	0.409	1.084	-1.2435	0.409
65.256	0.41	1.086	-1.2454	0.41
65.361	0.411	1.088	-1.2477	0.411
65.473	0.412	1.09	-1.2487	0.412
65.581	0.413	1.091	-1.2508	0.413
65.689	0.414	1.094	-1.2527	0.414
65.797	0.415	1.096	-1.2551	0.415
65.911	0.416	1.098	-1.2561	0.416
66.019	0.417	1.099	-1.2581	0.417
66.127	0.418	1.101	-1.2601	0.418
66.233	0.419	1.103	-1.2621	0.419
66.347	0.42	1.105	-1.2631	0.42
66.457	0.421	1.106	-1.2654	0.421
66.565	0.422	1.108	-1.2674	0.422
66.67	0.423	1.11	-1.2694	0.423
66.781	0.424	1.112	-1.2704	0.424
66.893	0.425	1.113	-1.2727	0.425
67.003	0.426	1.115	-1.2748	0.426
67.108	0.427	1.117	-1.2767	0.427
67.219	0.427	1.12	-1.2777	0.427
67.33	0.428	1.121	-1.2801	0.428
67.44	0.429	1.123	-1.2821	0.429
67.545	0.43	1.125	-1.2841	0.43
67.652	0.43	1.127	-1.2851	0.43
67.766	0.431	1.128	-1.2871	0.431
67.874	0.432	1.13	-1.2894	0.432
67.98	0.433	1.132	-1.2914	0.433
68.094	0.434	1.134	-1.2923	0.434
68.202	0.435	1.135	-1.2944	0.435
68.31	0.436	1.137	-1.2964	0.436
68.419	0.437	1.14	-1.2987	0.437
68.527	0.438	1.142	-1.2997	0.438
68.641	0.439	1.144	-1.3018	0.439
68.749	0.44	1.146	-1.3037	0.44
68.854	0.44	1.147	-1.306	0.44
68.966	0.441	1.149	-1.307	0.441
69.079	0.442	1.151	-1.309	0.442
69.182	0.443	1.153	-1.3111	0.443
69.293	0.444	1.154	-1.3134	0.444
69.404	0.444	1.157	-1.3144	0.444
69.514	0.445	1.159	-1.3163	0.445
69.619	0.446	1.161	-1.3184	0.446
69.73	0.447	1.162	-1.3204	0.447
69.842	0.447	1.164	-1.3214	0.447
69.946	0.448	1.166	-1.3237	0.448
70.058	0.449	1.168	-1.3257	0.449
70.166	0.45	1.169	-1.3277	0.45
70.28	0.451	1.171	-1.3286	0.451
70.388	0.452	1.173	-1.331	0.452
70.496	0.453	1.175	-1.3331	0.453
70.602	0.455	1.176	-1.3351	0.455
70.716	0.456	1.178	-1.336	0.456
70.826	0.457	1.18	-1.3381	0.457
70.929	0.458	1.182	-1.3403	0.458
71.039	0.46	1.183	-1.3423	0.46
71.15	0.46	1.185	-1.3433	0.46
71.263	0.462	1.187	-1.3453	0.462
71.366	0.463	1.19	-1.3476	0.463
71.477	0.465	1.192	-1.3496	0.465
71.588	0.466	1.194	-1.3507	0.466
71.696	0.467	1.196	-1.3527	0.467
71.809	0.468	1.197	-1.3546	0.468
71.914	0.469	1.199	-1.357	0.469
72.024	0.47	1.201	-1.358	0.47
72.135	0.471	1.203	-1.36	0.471
72.243	0.472	1.204	-1.362	0.472
72.351	0.473	1.206	-1.3643	0.473
72.458	0.474	1.209	-1.3654	0.474
72.57	0.475	1.211	-1.3673	0.475
72.679	0.477	1.212	-1.3693	0.477
72.785	0.478	1.214	-1.3713	0.478
72.896	0.479	1.216	-1.3727	0.479
73.01	0.48	1.218	-1.3746	0.48
73.115	0.482	1.219	-1.3767	0.482
73.224	0.484	1.221	-1.3787	0.484
73.335	0.484	1.223	-1.3797	0.484
73.445	0.486	1.225	-1.3819	0.486
73.555	0.487	1.226	-1.384	0.487
73.66	0.489	1.229	-1.386	0.489
73.771	0.489	1.23	-1.3869	0.489
73.88	0.49	1.233	-1.3889	0.49
73.992	0.492	1.234	-1.3913	0.492
74.096	0.493	1.236	-1.3933	0.493
74.208	0.494	1.238	-1.3943	0.494
74.319	0.495	1.24	-1.3963	0.495
74.427	0.496	1.241	-1.3985	0.496
74.535	0.497	1.243	-1.4006	0.497
74.642	0.498	1.245	-1.4015	0.498
74.755	0.499	1.247	-1.4036	0.499
74.863	0.501	1.248	-1.4056	0.501
74.969	0.502	1.25	-1.4079	0.502
75.084	0.503	1.252	-1.4089	0.503
75.194	0.504	1.254	-1.411	0.504
75.299	0.506	1.255	-1.4129	0.506
75.408	0.508	1.257	-1.4153	0.508
75.519	0.508	1.26	-1.4163	0.508
75.631	0.51	1.262	-1.4183	0.51
75.739	0.512	1.263	-1.4203	0.512
75.844	0.514	1.265	-1.4222	0.514
75.955	0.515	1.267	-1.4232	0.515
76.064	0.517	1.269	-1.4256	0.517
76.177	0.52	1.27	-1.4275	0.52
76.283	0.523	1.272	-1.4296	0.523
76.392	0.524	1.274	-1.4306	0.524
76.503	0.527	1.276	-1.433	0.527
76.611	0.529	1.277	-1.4349	0.529
76.717	0.532	1.279	-1.437	0.532
76.831	0.534	1.281	-1.4379	0.534
76.939	0.537	1.283	-1.4399	0.537
77.044	0.54	1.284	-1.4422	0.54
77.155	0.543	1.287	-1.4442	0.543
77.262	0.545	1.289	-1.4452	0.545
77.378	0.548	1.291	-1.4472	0.548
77.483	0.551	1.292	-1.4496	0.551
77.592	0.554	1.294	-1.4516	0.554
77.703	0.556	1.296	-1.4526	0.556
77.813	0.56	1.298	-1.4546	0.56
77.923	0.563	1.299	-1.4565	0.563
78.027	0.566	1.301	-1.4589	0.566
78.138	0.567	1.303	-1.4599	0.567
78.25	0.571	1.305	-1.4618	0.571
78.36	0.574	1.306	-1.4639	0.574
78.465	0.577	1.308	-1.4662	0.577
78.573	0.578	1.311	-1.4672	0.578
78.687	0.581	1.313	-1.4692	0.581
78.791	0.586	1.314	-1.4712	0.586
78.902	0.589	1.316	-1.4732	0.589
79.016	0.59	1.318	-1.4746	0.59
79.122	0.594	1.32	-1.4765	0.594
79.23	0.597	1.321	-1.4785	0.597
79.339	0.601	1.323	-1.4805	0.601
79.446	0.603	1.325	-1.4815	0.603
79.562	0.606	1.327	-1.4839	0.606
79.667	0.609	1.328	-1.4859	0.609
79.774	0.613	1.33	-1.4879	0.613
79.885	0.615	1.332	-1.4889	0.615
79.998	0.619	1.334	-1.4912	0.619
80.107	0.622	1.335	-1.4932	0.622
80.212	0.626	1.338	-1.4952	0.626
80.323	0.628	1.34	-1.4962	0.628
80.434	0.632	1.342	-1.4981	0.632
80.544	0.635	1.343	-1.5005	0.635
80.649	0.639	1.345	-1.5026	0.639
80.761	0.64	1.347	-1.5035	0.64
80.869	0.645	1.349	-1.5055	0.645
80.977	0.649	1.35	-1.5075	0.649
81.084	0.653	1.352	-1.5098	0.653
81.199	0.655	1.354	-1.5108	0.655
81.307	0.66	1.356	-1.5129	0.66
81.415	0.664	1.357	-1.5149	0.664
81.521	0.668	1.359	-1.5172	0.668
81.635	0.67	1.362	-1.5181	0.67
81.745	0.673	1.364	-1.5201	0.673
81.851	0.678	1.365	-1.5221	0.678
81.974	0.682	1.367	-1.5245	0.682
82.083	0.684	1.369	-1.5265	0.684
82.194	0.688	1.371	-1.5275	0.688
82.306	0.693	1.372	-1.5296	0.693
82.416	0.697	1.374	-1.5315	0.697
82.521	0.699	1.376	-1.5337	0.699
82.633	0.703	1.378	-1.5348	0.703
82.741	0.707	1.379	-1.5367	0.707
82.849	0.711	1.381	-1.5388	0.711
82.957	0.714	1.383	-1.5408	0.714
83.071	0.718	1.386	-1.5422	0.718
83.178	0.722	1.387	-1.5442	0.722
83.286	0.726	1.389	-1.5461	0.726
83.395	0.729	1.391	-1.5482	0.729
83.502	0.734	1.393	-1.5491	0.734
83.611	0.738	1.394	-1.5514	0.738
83.725	0.742	1.396	-1.5534	0.742
83.83	0.745	1.398	-1.5555	0.745
83.941	0.749	1.4	-1.5565	0.749
84.054	0.753	1.401	-1.5588	0.753
84.163	0.757	1.403	-1.5608	0.757
84.268	0.759	1.405	-1.5628	0.759
84.379	0.764	1.407	-1.5637	0.764
84.49	0.768	1.408	-1.5658	0.768
84.6	0.773	1.41	-1.5681	0.773
84.704	0.775	1.413	-1.5701	0.775
84.816	0.78	1.414	-1.5711	0.78
84.924	0.784	1.416	-1.5731	0.784
85.035	0.789	1.418	-1.5755	0.789
85.142	0.791	1.42	-1.5774	0.791
85.255	0.795	1.422	-1.5784	0.795
85.363	0.8	1.423	-1.5805	0.8
85.471	0.805	1.425	-1.5824	0.805
85.577	0.809	1.427	-1.5848	0.809
85.691	0.813	1.429	-1.5859	0.813
85.801	0.818	1.43	-1.5878	0.818
85.909	0.823	1.432	-1.5898	0.823
86.015	0.825	1.434	-1.5917	0.825
86.126	0.829	1.437	-1.5931	0.829
86.238	0.834	1.438	-1.5951	0.834
86.348	0.838	1.44	-1.5971	0.838
86.453	0.84	1.442	-1.599	0.84
86.564	0.845	1.444	-1.6001	0.845
86.675	0.849	1.445	-1.6024	0.849
86.785	0.854	1.447	-1.6045	0.854
86.888	0.856	1.449	-1.6064	0.856
86.997	0.861	1.451	-1.6074	0.861
87.111	0.865	1.452	-1.6097	0.865
87.219	0.87	1.454	-1.6117	0.87
87.327	0.872	1.456	-1.6137	0.872
87.434	0.877	1.458	-1.6147	0.877
87.548	0.881	1.459	-1.6167	0.881
87.654	0.886	1.461	-1.619	0.886
87.763	0.888	1.464	-1.6211	0.888
87.872	0.893	1.465	-1.6221	0.893
87.985	0.897	1.467	-1.6241	0.897
88.093	0.901	1.468	-1.6263	0.901
88.198	0.903	1.471	-1.6284	0.903
88.312	0.908	1.473	-1.6294	0.908
88.422	0.913	1.474	-1.6313	0.913
88.532	0.917	1.476	-1.6333	0.917
88.637	0.92	1.478	-1.6357	0.92
88.748	0.924	1.48	-1.6367	0.924
88.856	0.929	1.481	-1.6388	0.929
88.968	0.934	1.483	-1.6407	0.934
89.072	0.936	1.485	-1.6427	0.936
89.181	0.941	1.487	-1.6441	0.941
89.293	0.946	1.489	-1.646	0.946
89.404	0.952	1.49	-1.648	0.952
89.509	0.954	1.493	-1.65	0.954
89.623	0.959	1.495	-1.651	0.959
89.731	0.964	1.496	-1.6534	0.964
89.839	0.97	1.498	-1.6553	0.97
89.948	0.972	1.5	-1.6574	0.972
90.055	0.977	1.502	-1.6584	0.977
90.164	0.983	1.503	-1.6607	0.983
90.278	0.988	1.505	-1.6627	0.988
90.383	0.991	1.507	-1.6648	0.991
90.494	0.996	1.509	-1.6658	0.996
90.607	1.001	1.51	-1.6677	1.001
90.716	1.006	1.513	-1.67	1.006
90.821	1.008	1.515	-1.672	1.008
90.932	1.014	1.517	-1.673	1.014
91.04	1.019	1.518	-1.675	1.019
91.153	1.023	1.52	-1.6774	1.023
91.256	1.026	1.522	-1.6793	1.026
91.368	1.031	1.524	-1.6803	1.031
91.479	1.036	1.526	-1.6824	1.036
91.587	1.04	1.528	-1.6844	1.04
91.695	1.042	1.53	-1.6866	1.042
91.802	1.047	1.532	-1.6876	1.047
91.914	1.053	1.534	-1.6896	1.053
92.023	1.058	1.536	-1.6916	1.058
92.129	1.06	1.537	-1.6936	1.06
92.244	1.065	1.538	-1.695	1.065
92.348	1.07	1.541	-1.697	1.07
92.459	1.076	1.543	-1.699	1.076
92.568	1.078	1.545	-1.701	1.078
92.679	1.083	1.546	-1.7023	1.083
92.789	1.088	1.548	-1.7043	1.088
92.899	1.093	1.55	-1.7063	1.093
93.004	1.095	1.552	-1.7083	1.095
93.115	1.099	1.553	-1.7093	1.099
93.224	1.102	1.555	-1.7117	1.102
93.336	1.107	1.557	-1.7136	1.107
93.441	1.111	1.559	-1.7156	1.111
93.553	1.114	1.56	-1.7166	1.114
93.661	1.117	1.562	-1.7187	1.117
93.77	1.118	1.564	-1.721	1.118
93.878	1.121	1.567	-1.723	1.121
93.992	1.124	1.568	-1.724	1.124
94.095	1.127	1.57	-1.7259	1.127
94.209	1.128	1.572	-1.7282	1.128
94.313	1.131	1.574	-1.7303	1.131
94.424	1.133	1.575	-1.7313	1.133
94.537	1.137	1.577	-1.7333	1.137
94.645	1.138	1.579	-1.7353	1.138
94.75	1.142	1.581	-1.7376	1.142
94.864	1.145	1.582	-1.7386	1.145
94.969	1.148	1.584	-1.7406	1.148
95.083	1.151	1.586	-1.7427	1.151
95.188	1.155	1.588	-1.7449	1.155
95.296	1.159	1.589	-1.7459	1.159
95.408	1.164	1.592	-1.7479	1.164
95.521	1.166	1.594	-1.7499	1.166
95.627	1.171	1.596	-1.7523	1.171
95.736	1.176	1.597	-1.753	1.176
95.847	1.18	1.599	-1.7553	1.18
95.955	1.183	1.601	-1.7572	1.183
96.062	1.188	1.603	-1.7593	1.188
96.174	1.192	1.604	-1.7603	1.192
96.279	1.196	1.606	-1.7626	1.196
96.39	1.198	1.608	-1.7645	1.198
96.498	1.201	1.61	-1.7665	1.201
96.612	1.206	1.611	-1.7676	1.206
96.72	1.21	1.613	-1.77	1.21
96.827	1.212	1.615	-1.7719	1.212
96.936	1.216	1.618	-1.7739	1.216
97.048	1.221	1.619	-1.775	1.221
97.158	1.226	1.621	-1.7769	1.226
97.266	1.228	1.623	-1.7792	1.228
97.371	1.233	1.625	-1.7812	1.233
97.482	1.238	1.626	-1.7822	1.238
97.595	1.243	1.628	-1.7842	1.243
97.698	1.245	1.63	-1.7862	1.245
97.809	1.25	1.632	-1.7886	1.25
97.92	1.254	1.633	-1.7896	1.254
98.029	1.258	1.635	-1.7915	1.258
98.135	1.26	1.637	-1.7935	1.26
98.245	1.266	1.639	-1.796	1.266
98.357	1.27	1.64	-1.7969	1.27
98.468	1.275	1.643	-1.7989	1.275
98.576	1.277	1.645	-1.8009	1.277
98.681	1.281	1.647	-1.8029	1.281
98.791	1.285	1.648	-1.8042	1.285
98.902	1.289	1.65	-1.8062	1.289
99.013	1.291	1.652	-1.8082	1.291
99.118	1.294	1.654	-1.8102	1.294
99.233	1.299	1.655	-1.8112	1.299
99.342	1.302	1.657	-1.8136	1.302
99.45	1.304	1.659	-1.8156	1.304
99.556	1.308	1.661	-1.8176	1.308
99.667	1.313	1.662	-1.8186	1.313
99.779	1.317	1.664	-1.8209	1.317
99.882	1.319	1.666	-1.8229	1.319
99.993	1.323	1.669	-1.8248	1.323
100.105	1.327	1.67	-1.8258	1.327
100.213	1.331	1.672	-1.8279	1.331
100.319	1.333	1.674	-1.8302	1.333
100.429	1.337	1.676	-1.8322	1.337
100.541	1.341	1.677	-1.8332	1.341
100.649	1.346	1.679	-1.8352	1.346
100.76	1.349	1.681	-1.8374	1.349
100.865	1.353	1.683	-1.8394	1.353
100.979	1.357	1.684	-1.8405	1.357
101.087	1.362	1.686	-1.8425	1.362
101.195	1.365	1.688	-1.8444	1.365
101.302	1.37	1.69	-1.8468	1.37
101.417	1.374	1.691	-1.8479	1.374
101.52	1.38	1.694	-1.8498	1.38
101.634	1.382	1.696	-1.8518	1.382
101.739	1.388	1.698	-1.8539	1.388
101.85	1.394	1.699	-1.8551	1.394
101.963	1.399	1.701	-1.8571	1.399
102.066	1.401	1.703	-1.8591	1.401
102.177	1.406	1.705	-1.8611	1.406
102.288	1.411	1.706	-1.8621	1.411
102.395	1.415	1.708	-1.8644	1.415
102.508	1.417	1.71	-1.8665	1.417
102.613	1.421	1.712	-1.8685	1.421
102.725	1.425	1.713	-1.8695	1.425
102.833	1.429	1.715	-1.8719	1.429
102.944	1.431	1.717	-1.8739	1.431
103.049	1.435	1.72	-1.8758	1.435
103.163	1.438	1.721	-1.8768	1.438
103.271	1.443	1.723	-1.8788	1.443
103.377	1.445	1.725	-1.8811	1.445
103.489	1.447	1.727	-1.8831	1.447
103.596	1.451	1.728	-1.8842	1.451
103.705	1.455	1.73	-1.8861	1.455
103.819	1.456	1.732	-1.8885	1.456
103.924	1.46	1.734	-1.8905	1.46
104.035	1.464	1.735	-1.8915	1.464
104.142	1.467	1.737	-1.8935	1.467
104.256	1.47	1.739	-1.8955	1.47
104.361	1.473	1.741	-1.8977	1.473
104.472	1.476	1.742	-1.8988	1.476
104.581	1.479	1.745	-1.9008	1.479
104.694	1.48	1.747	-1.9027	1.48
104.799	1.484	1.749	-1.9051	1.484
104.911	1.487	1.75	-1.9061	1.487
105.019	1.489	1.752	-1.9081	1.489
105.127	1.491	1.754	-1.9101	1.491
105.235	1.494	1.756	-1.9122	1.494
105.349	1.498	1.757	-1.9131	1.498
105.455	1.5	1.759	-1.9154	1.5
105.566	1.502	1.761	-1.9174	1.502
105.672	1.505	1.763	-1.9194	1.505
105.786	1.509	1.764	-1.9204	1.509
105.895	1.512	1.766	-1.9227	1.512
106.003	1.514	1.768	-1.9248	1.514
106.108	1.518	1.771	-1.9268	1.518
106.219	1.522	1.772	-1.9278	1.522
106.332	1.525	1.774	-1.9298	1.525
106.44	1.527	1.776	-1.9321	1.527
106.544	1.53	1.778	-1.934	1.53
106.658	1.534	1.779	-1.9351	1.534
106.766	1.537	1.781	-1.9371	1.537
106.872	1.539	1.783	-1.9394	1.539
106.983	1.542	1.785	-1.9414	1.542
107.095	1.545	1.786	-1.9424	1.545
107.203	1.548	1.788	-1.9444	1.548
107.311	1.551	1.79	-1.9464	1.551
107.418	1.554	1.792	-1.9488	1.554
107.532	1.557	1.793	-1.9498	1.557
107.64	1.56	1.796	-1.9518	1.56
107.748	1.562	1.798	-1.9537	1.562
107.854	1.565	1.8	-1.9557	1.565
107.965	1.568	1.801	-1.957	1.568
108.078	1.572	1.803	-1.959	1.572
108.184	1.574	1.805	-1.961	1.574
108.293	1.578	1.807	-1.9631	1.578
108.404	1.582	1.808	-1.9645	1.582
108.515	1.586	1.81	-1.9664	1.586
108.625	1.588	1.812	-1.9684	1.588
108.73	1.592	1.814	-1.9704	1.592
108.837	1.596	1.815	-1.9714	1.596
108.949	1.6	1.817	-1.9736	1.6
109.062	1.602	1.82	-1.9757	1.602
109.166	1.607	1.822	-1.9778	1.607
109.278	1.611	1.822	-1.9787	1.611
109.386	1.615	1.824	-1.9807	1.615
109.493	1.619	1.826	-1.9831	1.619
109.604	1.621	1.829	-1.985	1.621
109.711	1.625	1.83	-1.986	1.625
109.82	1.629	1.832	-1.9881	1.629
109.934	1.633	1.834	-1.9903	1.633
110.04	1.635	1.836	-1.9923	1.635
110.154	1.639	1.837	-1.9934	1.639
110.257	1.643	1.839	-1.9953	1.643
110.369	1.647	1.841	-1.9974	1.647
110.475	1.649	1.843	-1.9997	1.649
110.589	1.654	1.844	-2.0007	1.654
110.699	1.658	1.847	-2.0027	1.658
110.809	1.662	1.849	-2.0047	1.662
110.914	1.664	1.85	-2.007	1.664
111.025	1.668	1.851	-2.008	1.668
111.133	1.673	1.854	-2.01	1.673
111.246	1.677	1.856	-2.0119	1.677
111.352	1.679	1.858	-2.0143	1.679
111.461	1.682	1.859	-2.0154	1.682
111.57	1.685	1.861	-2.0173	1.685
111.676	1.688	1.863	-2.0194	1.688
111.787	1.689	1.865	-2.0213	1.689
111.9	1.692	1.866	-2.0224	1.692
112.069	1.695	1.868	-2.0254	1.695
112.175	1.697	1.87	-2.0272	1.697
112.291	1.699	1.873	-2.0293	1.699
112.396	1.702	1.875	-2.0317	1.702
112.503	1.705	1.877	-2.0327	1.705
112.615	1.707	1.878	-2.0346	1.707
112.721	1.709	1.881	-2.0366	1.709
112.832	1.712	1.882	-2.039	1.712
112.944	1.714	1.884	-2.04	1.714
113.052	1.716	1.886	-2.0419	1.716
113.158	1.718	1.888	-2.044	1.718
113.267	1.72	1.889	-2.0461	1.72
113.378	1.723	1.891	-2.0473	1.723
113.489	1.725	1.893	-2.0493	1.725
113.597	1.726	1.895	-2.0513	1.726
113.706	1.729	1.897	-2.0533	1.729
113.813	1.732	1.898	-2.0543	1.732
113.929	1.735	1.9	-2.0566	1.735
114.034	1.736	1.902	-2.0587	1.736
114.143	1.739	1.903	-2.0606	1.739
114.254	1.743	1.906	-2.0616	1.743
114.364	1.746	1.908	-2.064	1.746
114.474	1.748	1.91	-2.066	1.748
114.578	1.751	1.911	-2.068	1.751
114.689	1.755	1.913	-2.069	1.755
114.801	1.759	1.915	-2.071	1.759
114.905	1.761	1.917	-2.0732	1.761
115.016	1.765	1.918	-2.0752	1.765
115.128	1.769	1.92	-2.0762	1.769
115.236	1.773	1.922	-2.0782	1.773
115.345	1.775	1.925	-2.0806	1.775
115.453	1.778	1.925	-2.0826	1.778
115.566	1.782	1.927	-2.0837	1.782
115.672	1.786	1.93	-2.0856	1.786
115.783	1.788	1.932	-2.0876	1.788
115.889	1.792	1.933	-2.0899	1.792
116.003	1.795	1.935	-2.0909	1.795
116.106	1.8	1.937	-2.0929	1.8
116.22	1.802	1.939	-2.0949	1.802
116.325	1.807	1.94	-2.0969	1.807
116.437	1.811	1.942	-2.0983	1.811
116.543	1.815	1.944	-2.1003	1.815
116.658	1.817	1.946	-2.1022	1.817
116.763	1.822	1.947	-2.1043	1.822
116.874	1.827	1.949	-2.1056	1.827
116.985	1.831	1.951	-2.1076	1.831
117.095	1.833	1.953	-2.1096	1.833
117.2	1.838	1.955	-2.1115	1.838
117.31	1.842	1.957	-2.1125	1.842
117.421	1.846	1.959	-2.1149	1.846
117.529	1.848	1.961	-2.1169	1.848
117.635	1.852	1.962	-2.1189	1.852
117.745	1.856	1.964	-2.1199	1.856
117.856	1.861	1.966	-2.1219	1.861
117.965	1.863	1.968	-2.1243	1.863
118.074	1.867	1.969	-2.1263	1.867
118.181	1.871	1.971	-2.1272	1.871
118.29	1.875	1.973	-2.1293	1.875
118.404	1.877	1.975	-2.1316	1.877
118.509	1.881	1.976	-2.1335	1.881
118.619	1.885	1.978	-2.1345	1.885
118.732	1.89	1.981	-2.1365	1.89
118.842	1.892	1.983	-2.1386	1.892
118.947	1.896	1.984	-2.1409	1.896
119.058	1.9	1.986	-2.1419	1.9
119.169	1.904	1.988	-2.1439	1.904
119.279	1.906	1.99	-2.1459	1.906
119.384	1.911	1.991	-2.1481	1.911
119.495	1.915	1.993	-2.1492	1.915
119.601	1.919	1.995	-2.1512	1.919
119.713	1.921	1.997	-2.1531	1.921
119.821	1.926	1.998	-2.1552	1.926
119.928	1.929	2	-2.1566	1.929
120.042	1.933	2.002	-2.1585	1.933
120.215	1.935	2.005	-2.1612	1.935
120.318	1.939	2.007	-2.1631	1.939
120.432	1.943	2.009	-2.1652	1.943
120.537	1.947	2.011	-2.1672	1.947
120.647	1.949	2.012	-2.1682	1.949
120.76	1.953	2.014	-2.1705	1.953
120.87	1.957	2.016	-2.1726	1.957
120.975	1.96	2.019	-2.1745	1.96
121.086	1.962	2.02	-2.1755	1.962
121.198	1.966	2.022	-2.1778	1.966
121.308	1.971	2.024	-2.1798	1.971
121.413	1.976	2.026	-2.1818	1.976
121.525	1.978	2.027	-2.1829	1.978
121.63	1.982	2.029	-2.1849	1.982
121.742	1.986	2.031	-2.1872	1.986
121.85	1.991	2.033	-2.1892	1.991
121.957	1.993	2.034	-2.1902	1.993
122.071	1.997	2.036	-2.1922	1.997
122.179	2.001	2.038	-2.1945	2.001
122.285	2.004	2.04	-2.1965	2.004
122.399	2.006	2.041	-2.1975	2.006
122.508	2.01	2.044	-2.1995	2.01
122.616	2.014	2.046	-2.2014	2.014
122.722	2.017	2.048	-2.2038	2.017
122.833	2.019	2.049	-2.2048	2.019
122.946	2.023	2.051	-2.2068	2.023
123.049	2.026	2.053	-2.2088	2.026
123.224	2.029	2.055	-2.2112	2.029
123.33	2.03	2.056	-2.2134	2.03
123.44	2.034	2.058	-2.2155	2.034
123.548	2.038	2.06	-2.2175	2.038
123.657	2.041	2.062	-2.2184	2.041
123.769	2.043	2.063	-2.2205	2.043
123.882	2.046	2.065	-2.2228	2.046
123.986	2.05	2.067	-2.2248	2.05
124.098	2.053	2.07	-2.2258	2.053
124.206	2.055	2.071	-2.2278	2.055
124.317	2.058	2.073	-2.2301	2.058
124.422	2.061	2.075	-2.2321	2.061
124.536	2.065	2.077	-2.2331	2.065
124.644	2.066	2.078	-2.2351	2.066
124.754	2.07	2.08	-2.2372	2.07
124.86	2.073	2.082	-2.2395	2.073
124.974	2.076	2.084	-2.2405	2.076
125.077	2.078	2.085	-2.2424	2.078
125.191	2.081	2.087	-2.2444	2.081
125.296	2.084	2.089	-2.2465	2.084
125.407	2.087	2.091	-2.2477	2.087
125.519	2.09	2.092	-2.2498	2.09
125.629	2.093	2.095	-2.2517	2.093
125.732	2.097	2.097	-2.2538	2.097
125.846	2.1	2.099	-2.2551	2.1
125.954	2.102	2.1	-2.2571	2.102
126.06	2.106	2.102	-2.2591	2.106
126.171	2.11	2.104	-2.2611	2.11
126.283	2.113	2.106	-2.2621	2.113
126.391	2.115	2.107	-2.2644	2.115
126.501	2.119	2.109	-2.2664	2.119
126.606	2.122	2.111	-2.2684	2.122
126.72	2.126	2.113	-2.2693	2.126
126.828	2.128	2.114	-2.2714	2.128
126.936	2.131	2.116	-2.2737	2.131
127.044	2.135	2.119	-2.2757	2.135
127.158	2.138	2.12	-2.2767	2.138
127.261	2.14	2.122	-2.2788	2.14
127.375	2.143	2.123	-2.2811	2.143
127.479	2.146	2.125	-2.2831	2.146
127.59	2.15	2.128	-2.2841	2.15
127.703	2.151	2.129	-2.2861	2.151
127.809	2.154	2.131	-2.2881	2.154
127.918	2.158	2.133	-2.2903	2.158
128.029	2.161	2.135	-2.2915	2.161
128.139	2.163	2.136	-2.2934	2.163
128.249	2.165	2.138	-2.2954	2.165
128.354	2.168	2.14	-2.2977	2.168
128.465	2.171	2.142	-2.2988	2.171
128.574	2.173	2.143	-2.3007	2.173
128.68	2.175	2.146	-2.3028	2.175
128.793	2.178	2.148	-2.3048	2.178
128.902	2.18	2.15	-2.3058	2.18
129.013	2.181	2.15	-2.308	2.181
129.121	2.183	2.153	-2.31	2.183
129.226	2.185	2.155	-2.312	2.185
129.336	2.186	2.157	-2.313	2.186
129.445	2.187	2.158	-2.3153	2.187
129.556	2.189	2.16	-2.3174	2.189
129.665	2.19	2.162	-2.3194	2.19
129.772	2.192	2.164	-2.3203	2.192
129.888	2.193	2.165	-2.3224	2.193
129.993	2.195	2.167	-2.3246	2.195
130.101	2.197	2.169	-2.3267	2.197
130.212	2.199	2.172	-2.3276	2.199
130.318	2.199	2.173	-2.3297	2.199
130.433	2.201	2.175	-2.332	2.201
130.539	2.203	2.177	-2.334	2.203
130.65	2.205	2.179	-2.335	2.205
130.756	2.206	2.18	-2.3371	2.206
130.87	2.208	2.182	-2.339	2.208
130.975	2.21	2.184	-2.3413	2.21
131.087	2.212	2.186	-2.3423	2.212
131.195	2.213	2.187	-2.3443	2.213
131.301	2.214	2.189	-2.3464	2.214
131.412	2.216	2.191	-2.3487	2.216
131.525	2.218	2.193	-2.3497	2.218
131.631	2.219	2.194	-2.3517	2.219
131.742	2.221	2.197	-2.3536	2.221
131.847	2.223	2.198	-2.3557	2.223
131.961	2.224	2.201	-2.3567	2.224
132.071	2.225	2.201	-2.3591	2.225
132.179	2.227	2.204	-2.361	2.227
132.284	2.229	2.206	-2.363	2.229
132.395	2.23	2.208	-2.364	2.23
132.508	2.231	2.209	-2.3663	2.231
132.611	2.233	2.211	-2.3683	2.233
132.722	2.235	2.213	-2.3703	2.235
132.832	2.236	2.215	-2.3713	2.236
132.944	2.237	2.216	-2.3737	2.237
133.048	2.239	2.218	-2.3757	2.239
133.159	2.241	2.22	-2.3776	2.241
133.271	2.243	2.223	-2.3787	2.243
133.379	2.244	2.224	-2.3807	2.244
133.487	2.246	2.226	-2.3829	2.246
133.594	2.248	2.227	-2.385	2.248
133.704	2.25	2.23	-2.3859	2.25
133.815	2.251	2.231	-2.3879	2.251
133.924	2.253	2.233	-2.39	2.253
134.033	2.254	2.235	-2.3923	2.254
134.14	2.256	2.237	-2.3933	2.256
134.249	2.257	2.238	-2.3953	2.257
134.363	2.259	2.24	-2.3973	2.259
134.468	2.261	2.242	-2.3996	2.261
134.581	2.264	2.244	-2.4006	2.264
134.691	2.264	2.245	-2.4026	2.264
134.801	2.266	2.247	-2.4047	2.266
134.907	2.268	2.249	-2.4069	2.268
135.018	2.27	2.251	-2.4079	2.27
135.126	2.271	2.252	-2.41	2.271
135.232	2.273	2.255	-2.412	2.273
135.343	2.275	2.257	-2.414	2.275
135.455	2.277	2.259	-2.415	2.277
135.562	2.278	2.26	-2.4173	2.278
135.673	2.28	2.262	-2.4192	2.28
135.778	2.281	2.264	-2.4212	2.281
135.892	2.283	2.266	-2.4222	2.283
136	2.284	2.267	-2.4246	2.284
136.11	2.286	2.27	-2.4266	2.286
136.216	2.288	2.272	-2.4286	2.288
136.33	2.289	2.274	-2.4296	2.289
136.433	2.29	2.276	-2.4316	2.29
136.542	2.292	2.277	-2.4339	2.292
136.654	2.294	2.279	-2.4358	2.294
136.765	2.296	2.281	-2.4369	2.296
136.871	2.297	2.283	-2.4389	2.297
136.985	2.299	2.284	-2.4409	2.299
137.09	2.301	2.287	-2.4432	2.301
137.201	2.303	2.289	-2.4442	2.303
137.312	2.304	2.291	-2.4462	2.304
137.422	2.306	2.292	-2.4482	2.306
137.527	2.308	2.294	-2.4506	2.308
137.638	2.31	2.296	-2.4516	2.31
137.746	2.311	2.298	-2.4536	2.311
137.853	2.313	2.299	-2.4556	2.313
137.964	2.314	2.301	-2.4579	2.314
138.071	2.317	2.303	-2.4588	2.317
138.185	2.318	2.305	-2.4608	2.318
138.293	2.32	2.306	-2.4628	2.32
138.399	2.322	2.308	-2.4649	2.322
138.514	2.325	2.31	-2.4659	2.325
138.618	2.326	2.313	-2.4683	2.326
138.732	2.329	2.314	-2.4703	2.329
138.837	2.331	2.316	-2.4722	2.331
138.949	2.334	2.318	-2.4732	2.334
139.055	2.335	2.32	-2.4756	2.335
139.165	2.337	2.321	-2.4775	2.337
139.273	2.34	2.323	-2.4795	2.34
139.387	2.342	2.325	-2.4805	2.342
139.495	2.343	2.327	-2.4825	2.343
139.606	2.346	2.328	-2.4849	2.346
139.711	2.348	2.33	-2.4868	2.348
139.823	2.35	2.332	-2.4879	2.35
139.931	2.351	2.334	-2.4898	2.351
140.042	2.353	2.335	-2.4922	2.353
140.147	2.356	2.338	-2.4942	2.356
140.261	2.358	2.34	-2.4952	2.358
140.369	2.358	2.342	-2.4971	2.358
140.477	2.36	2.343	-2.4991	2.36
140.586	2.362	2.345	-2.5015	2.362
140.693	2.365	2.347	-2.5025	2.365
140.802	2.366	2.349	-2.5045	2.366
140.914	2.368	2.35	-2.5065	2.368
141.021	2.37	2.352	-2.5085	2.37
141.132	2.372	2.354	-2.5099	2.372
141.245	2.373	2.356	-2.5118	2.373
141.348	2.375	2.357	-2.5139	2.375
141.459	2.376	2.359	-2.5159	2.376
141.57	2.378	2.361	-2.5171	2.378
141.678	2.379	2.364	-2.5192	2.379
141.791	2.381	2.365	-2.5212	2.381
141.896	2.383	2.367	-2.5232	2.383
142.006	2.385	2.369	-2.5241	2.385
142.117	2.386	2.371	-2.5266	2.386
142.224	2.387	2.372	-2.5286	2.387
142.332	2.39	2.374	-2.5305	2.39
142.446	2.392	2.376	-2.5315	2.392
142.554	2.393	2.378	-2.5338	2.393
142.663	2.394	2.379	-2.5358	2.394
142.769	2.397	2.381	-2.5378	2.397
142.883	2.399	2.383	-2.5388	2.399
142.991	2.4	2.385	-2.5408	2.4
143.099	2.401	2.386	-2.5432	2.401
143.204	2.403	2.389	-2.5451	2.403
143.382	2.406	2.391	-2.5474	2.406
143.487	2.407	2.393	-2.5495	2.407
143.596	2.409	2.394	-2.5514	2.409
143.708	2.41	2.396	-2.5528	2.41
143.818	2.412	2.398	-2.5548	2.412
143.928	2.413	2.4	-2.5568	2.413
144.031	2.415	2.401	-2.5588	2.415
144.142	2.417	2.403	-2.5597	2.417
144.254	2.418	2.405	-2.5622	2.418
144.364	2.419	2.407	-2.5642	2.419
144.469	2.42	2.408	-2.5662	2.42
144.581	2.422	2.41	-2.5672	2.422
144.689	2.423	2.412	-2.5691	2.423
144.795	2.424	2.415	-2.5715	2.424
144.906	2.425	2.416	-2.5735	2.425
145.019	2.426	2.418	-2.5744	2.426
145.127	2.427	2.42	-2.5765	2.427
145.235	2.428	2.422	-2.5785	2.428
145.341	2.429	2.423	-2.5808	2.429
145.452	2.43	2.425	-2.5818	2.43
145.565	2.431	2.427	-2.5838	2.431
145.669	2.432	2.429	-2.5858	2.432
145.778	2.433	2.43	-2.588	2.433
145.892	2.434	2.432	-2.5891	2.434
145.998	2.435	2.434	-2.5911	2.435
146.112	2.435	2.436	-2.593	2.435
146.217	2.436	2.437	-2.5954	2.436
146.328	2.437	2.44	-2.5964	2.437
146.436	2.437	2.442	-2.5984	2.437
146.549	2.437	2.444	-2.6003	2.437
146.655	2.437	2.445	-2.6025	2.437
146.764	2.438	2.447	-2.6034	2.438
146.875	2.438	2.449	-2.6057	2.438
146.979	2.438	2.451	-2.6077	2.438
147.088	2.439	2.452	-2.6097	2.439
147.198	2.439	2.454	-2.6106	2.439
147.307	2.44	2.456	-2.613	2.44
147.418	2.44	2.458	-2.6151	2.44
147.527	2.441	2.459	-2.6171	2.441
147.634	2.442	2.461	-2.6181	2.442
147.748	2.443	2.464	-2.6201	2.443
147.856	2.444	2.466	-2.6224	2.444
147.962	2.445	2.467	-2.6244	2.445
148.074	2.446	2.469	-2.6254	2.446
148.181	2.446	2.471	-2.6273	2.446
148.295	2.447	2.473	-2.6298	2.447
148.4	2.448	2.474	-2.6318	2.448
148.511	2.449	2.476	-2.6328	2.449
148.62	2.45	2.478	-2.6347	2.45
148.732	2.451	2.48	-2.6367	2.451
148.837	2.452	2.481	-2.6391	2.452
148.949	2.453	2.483	-2.6401	2.453
149.058	2.455	2.485	-2.6421	2.455
149.166	2.455	2.487	-2.6441	2.455
149.274	2.457	2.488	-2.6463	2.457
149.388	2.458	2.491	-2.6474	2.458
149.491	2.46	2.493	-2.6494	2.46
149.602	2.46	2.494	-2.6514	2.46
149.71	2.462	2.496	-2.6533	2.462
149.824	2.463	2.498	-2.6543	2.463
149.934	2.464	2.5	-2.6567	2.464
150.04	2.465	2.502	-2.6587	2.465
150.146	2.466	2.503	-2.6607	2.466
150.257	2.467	2.505	-2.6617	2.467
150.37	2.469	2.507	-2.664	2.469
150.48	2.47	2.509	-2.6659	2.47
150.585	2.471	2.51	-2.668	2.471
150.696	2.472	2.512	-2.669	2.472
150.804	2.474	2.515	-2.671	2.474
150.91	2.475	2.517	-2.6734	2.475
151.021	2.476	2.518	-2.6754	2.476
151.134	2.477	2.52	-2.6763	2.477
151.241	2.479	2.522	-2.6783	2.479
151.349	2.479	2.524	-2.6806	2.479
151.457	2.481	2.525	-2.6826	2.481
151.571	2.483	2.527	-2.6836	2.483
151.679	2.484	2.529	-2.6857	2.484
151.786	2.485	2.531	-2.6876	2.485
151.894	2.486	2.532	-2.69	2.486
152.008	2.488	2.534	-2.691	2.488
152.117	2.489	2.536	-2.693	2.489
152.225	2.49	2.538	-2.695	2.49
152.33	2.491	2.539	-2.6973	2.491
152.441	2.492	2.541	-2.6983	2.492
152.554	2.493	2.543	-2.7003	2.493
152.657	2.494	2.545	-2.7023	2.494
152.767	2.495	2.546	-2.7043	2.495
152.878	2.496	2.549	-2.7056	2.496
152.99	2.497	2.551	-2.7076	2.497
153.095	2.497	2.553	-2.7096	2.497
153.203	2.498	2.554	-2.7116	2.498
153.318	2.499	2.556	-2.7126	2.499
153.426	2.5	2.558	-2.715	2.5
153.534	2.501	2.56	-2.717	2.501
153.642	2.502	2.561	-2.719	2.502
153.749	2.503	2.563	-2.72	2.503
153.862	2.504	2.565	-2.7223	2.504
153.97	2.505	2.567	-2.7242	2.505
154.078	2.506	2.568	-2.7262	2.506
154.192	2.507	2.57	-2.7273	2.507
154.3	2.507	2.572	-2.7293	2.507
154.408	2.508	2.575	-2.7316	2.508
154.516	2.509	2.576	-2.7337	2.509
154.627	2.51	2.578	-2.7346	2.51
154.737	2.51	2.58	-2.7367	2.51
154.847	2.511	2.582	-2.7387	2.511
154.952	2.512	2.583	-2.7409	2.512
155.063	2.513	2.585	-2.7419	2.513
155.174	2.513	2.587	-2.7439	2.513
155.284	2.514	2.589	-2.7459	2.514
155.389	2.515	2.59	-2.7483	2.515
155.501	2.516	2.592	-2.7492	2.516
155.609	2.517	2.594	-2.7512	2.517
155.717	2.518	2.597	-2.7533	2.518
155.826	2.519	2.597	-2.7556	2.519
155.934	2.52	2.6	-2.7565	2.52
156.048	2.521	2.602	-2.7586	2.521
156.155	2.521	2.604	-2.7606	2.521
156.264	2.522	2.605	-2.7625	2.522
156.371	2.523	2.607	-2.7635	2.523
156.48	2.524	2.609	-2.766	2.524
156.594	2.524	2.611	-2.7679	2.524
156.699	2.525	2.612	-2.7699	2.525
156.81	2.526	2.614	-2.7709	2.526
156.917	2.527	2.616	-2.7733	2.527
157.027	2.527	2.618	-2.7752	2.527
157.135	2.528	2.619	-2.7772	2.528
157.249	2.528	2.621	-2.7782	2.528
157.357	2.529	2.623	-2.7802	2.529
157.463	2.529	2.626	-2.7826	2.529
157.574	2.53	2.627	-2.7846	2.53
157.686	2.531	2.629	-2.7855	2.531
157.794	2.531	2.631	-2.7875	2.531
157.902	2.531	2.633	-2.7895	2.531
158.01	2.531	2.634	-2.792	2.531
158.124	2.531	2.636	-2.793	2.531
158.23	2.531	2.638	-2.795	2.531
158.341	2.533	2.64	-2.797	2.533
158.446	2.535	2.641	-2.7992	2.535
158.56	2.538	2.643	-2.8002	2.538
158.668	2.54	2.645	-2.8022	2.54
158.774	2.543	2.647	-2.8042	2.543
158.885	2.546	2.648	-2.8066	2.546
158.992	2.55	2.651	-2.8076	2.55
159.101	2.551	2.653	-2.8096	2.551
159.212	2.554	2.655	-2.8116	2.554
159.321	2.558	2.656	-2.8135	2.558
159.432	2.561	2.658	-2.8146	2.561
159.542	2.563	2.66	-2.8168	2.563
159.652	2.565	2.662	-2.8188	2.565
159.757	2.568	2.663	-2.8208	2.568
159.865	2.571	2.665	-2.8219	2.571
159.977	2.573	2.667	-2.8242	2.573
160.09	2.575	2.669	-2.8262	2.575
160.194	2.578	2.67	-2.8282	2.578
160.304	2.58	2.672	-2.8292	2.58
160.415	2.581	2.675	-2.8312	2.581
160.523	2.583	2.677	-2.8335	2.583
160.631	2.585	2.678	-2.8355	2.585
160.745	2.586	2.68	-2.8366	2.586
160.848	2.587	2.682	-2.8385	2.587
160.962	2.589	2.684	-2.8408	2.589
161.068	2.59	2.685	-2.8429	2.59
161.177	2.592	2.687	-2.8438	2.592
161.29	2.593	2.689	-2.8458	2.593
161.398	2.595	2.691	-2.8478	2.595
161.503	2.597	2.692	-2.8502	2.597
161.617	2.599	2.694	-2.8512	2.599
161.727	2.599	2.696	-2.8532	2.599
161.836	2.601	2.698	-2.8551	2.601
161.94	2.603	2.7	-2.8571	2.603
162.051	2.605	2.702	-2.8585	2.605
162.163	2.606	2.704	-2.8605	2.606
162.273	2.608	2.706	-2.8625	2.608
162.378	2.61	2.707	-2.8645	2.61
162.49	2.612	2.709	-2.8658	2.612
162.598	2.613	2.711	-2.8679	2.613
162.704	2.614	2.713	-2.8699	2.614
162.815	2.616	2.714	-2.8718	2.616
162.928	2.618	2.716	-2.8728	2.618
163.036	2.619	2.718	-2.8751	2.619
163.144	2.621	2.72	-2.8771	2.621
163.25	2.623	2.721	-2.8791	2.623
163.359	2.624	2.723	-2.8801	2.624
163.475	2.625	2.726	-2.8825	2.625
163.58	2.627	2.728	-2.8845	2.627
163.689	2.629	2.729	-2.8864	2.629
163.8	2.63	2.731	-2.8875	2.63
163.91	2.631	2.733	-2.8895	2.631
164.02	2.633	2.735	-2.8917	2.633
164.125	2.635	2.736	-2.8938	2.635
164.301	2.636	2.738	-2.8958	2.636
164.411	2.637	2.74	-2.8978	2.637
164.516	2.639	2.742	-2.8997	2.639
164.625	2.641	2.743	-2.9021	2.641
164.736	2.643	2.745	-2.9032	2.643
164.847	2.644	2.747	-2.9052	2.644
164.956	2.646	2.749	-2.9071	2.646
165.061	2.648	2.751	-2.9094	2.648
165.172	2.65	2.753	-2.9104	2.65
165.281	2.651	2.755	-2.9124	2.651
165.387	2.653	2.757	-2.9144	2.653
165.498	2.654	2.758	-2.9168	2.654
165.61	2.656	2.76	-2.9179	2.656
165.718	2.657	2.762	-2.9198	2.657
165.824	2.659	2.764	-2.9218	2.659
165.935	2.661	2.765	-2.9238	2.661
166.048	2.664	2.767	-2.9247	2.664
166.156	2.664	2.769	-2.927	2.664
166.263	2.666	2.771	-2.9291	2.666
166.371	2.668	2.772	-2.9311	2.668
166.485	2.67	2.774	-2.9321	2.67
166.595	2.671	2.777	-2.9344	2.671
166.7	2.673	2.779	-2.9364	2.673
166.809	2.675	2.78	-2.9384	2.675
166.92	2.677	2.782	-2.9394	2.677
167.03	2.678	2.784	-2.9414	2.678
167.14	2.68	2.786	-2.9438	2.68
167.245	2.681	2.787	-2.9459	2.681
167.357	2.683	2.789	-2.9468	2.683
167.465	2.684	2.791	-2.9488	2.684
167.571	2.686	2.793	-2.9511	2.686
167.682	2.688	2.794	-2.953	2.688
167.794	2.689	2.796	-2.954	2.689
167.902	2.69	2.798	-2.956	2.69
168.011	2.692	2.8	-2.9581	2.692
168.119	2.694	2.802	-2.9604	2.694
168.226	2.696	2.804	-2.9615	2.696
168.338	2.697	2.806	-2.9634	2.697
168.449	2.699	2.808	-2.9654	2.699
168.555	2.701	2.809	-2.9677	2.701
168.669	2.703	2.811	-2.9687	2.703
168.772	2.704	2.813	-2.9707	2.704
168.886	2.706	2.815	-2.9727	2.706
168.991	2.708	2.816	-2.9746	2.708
169.102	2.71	2.818	-2.976	2.71
169.215	2.711	2.82	-2.978	2.711
169.319	2.713	2.822	-2.98	2.713
169.43	2.714	2.823	-2.982	2.714
169.541	2.717	2.825	-2.9831	2.717
169.649	2.718	2.827	-2.9853	2.718
169.755	2.72	2.829	-2.9873	2.72
169.866	2.722	2.83	-2.9893	2.722
169.978	2.725	2.833	-2.9903	2.725
170.086	2.726	2.835	-2.9926	2.726
170.194	2.729	2.837	-2.9947	2.729
170.301	2.731	2.838	-2.9967	2.731
170.411	2.734	2.84	-2.9976	2.734
170.522	2.735	2.842	-2.9997	2.735
170.633	2.737	2.844	-3.0021	2.737
170.739	2.74	2.845	-3.0041	2.74
170.853	2.742	2.847	-3.005	2.742
170.962	2.743	2.849	-3.007	2.743
171.068	2.746	2.851	-3.009	2.746
171.177	2.748	2.853	-3.0114	2.748
171.288	2.75	2.855	-3.0123	2.75
171.398	2.751	2.856	-3.0144	2.751
171.508	2.753	2.858	-3.0164	2.753
171.613	2.756	2.86	-3.0187	2.756
171.724	2.758	2.862	-3.0197	2.758
171.835	2.758	2.864	-3.0217	2.758
171.945	2.76	2.866	-3.0237	2.76
172.132	2.762	2.867	-3.0264	2.762
172.24	2.765	2.869	-3.0284	2.765
172.347	2.766	2.871	-3.0303	2.766
172.456	2.768	2.873	-3.0327	2.768
172.563	2.77	2.874	-3.0336	2.77
172.672	2.772	2.876	-3.0356	2.772
172.786	2.773	2.879	-3.0376	2.773
172.891	2.775	2.88	-3.0399	2.775
173.002	2.776	2.882	-3.041	2.776
173.114	2.778	2.884	-3.043	2.778
173.224	2.779	2.886	-3.045	2.779
173.329	2.781	2.888	-3.0473	2.781
173.442	2.783	2.889	-3.0483	2.783
173.55	2.785	2.891	-3.0503	2.785
173.656	2.786	2.893	-3.0524	2.786
173.767	2.787	2.895	-3.0543	2.787
173.879	2.79	2.896	-3.0557	2.79
173.988	2.792	2.898	-3.0576	2.792
174.096	2.793	2.9	-3.0596	2.793
174.204	2.794	2.902	-3.0616	2.794
174.311	2.797	2.903	-3.0625	2.797
174.423	2.799	2.905	-3.065	2.799
174.534	2.8	2.908	-3.067	2.8
174.64	2.801	2.909	-3.069	2.801
174.754	2.803	2.911	-3.07	2.803
174.857	2.806	2.913	-3.0722	2.806
174.971	2.807	2.915	-3.0742	2.807
175.075	2.809	2.917	-3.0763	2.809
175.189	2.81	2.918	-3.0773	2.81
175.299	2.812	2.92	-3.0792	2.812
175.404	2.813	2.922	-3.0817	2.813
175.512	2.815	2.924	-3.0836	2.815
175.626	2.817	2.925	-3.0846	2.817
175.734	2.818	2.927	-3.0866	2.818
175.84	2.819	2.929	-3.0886	2.819
175.951	2.82	2.932	-3.0908	2.82
176.063	2.822	2.932	-3.0919	2.822
176.17	2.823	2.934	-3.0939	2.823
176.281	2.824	2.936	-3.0959	2.824
176.387	2.825	2.939	-3.0982	2.825
176.501	2.826	2.94	-3.0993	2.826
176.609	2.827	2.942	-3.1012	2.827
176.717	2.828	2.944	-3.1032	2.828
176.823	2.829	2.946	-3.1053	2.829
176.934	2.83	2.947	-3.1063	2.83
177.047	2.831	2.949	-3.1086	2.831
177.155	2.832	2.951	-3.1106	2.832
177.26	2.833	2.953	-3.1126	2.833
177.371	2.834	2.954	-3.1135	2.834
177.478	2.835	2.956	-3.1159	2.835
177.592	2.835	2.958	-3.1178	2.835
177.697	2.836	2.96	-3.1199	2.836
177.808	2.837	2.962	-3.1209	2.837
177.917	2.837	2.964	-3.1229	2.837
178.03	2.837	2.966	-3.1253	2.837
178.133	2.837	2.968	-3.1273	2.837
178.245	2.838	2.969	-3.1283	2.838
178.356	2.838	2.971	-3.1303	2.838
178.464	2.838	2.973	-3.1325	2.838
178.572	2.839	2.975	-3.1345	2.839
178.685	2.839	2.976	-3.1356	2.839
178.788	2.84	2.978	-3.1376	2.84
178.902	2.84	2.98	-3.1399	2.84
179.008	2.841	2.982	-3.1418	2.841
179.122	2.842	2.983	-3.1429	2.842
179.225	2.843	2.985	-3.1448	2.843
179.336	2.844	2.988	-3.1468	2.844
179.443	2.845	2.99	-3.1492	2.845
179.557	2.846	2.991	-3.1502	2.846
179.667	2.846	2.993	-3.1522	2.846
179.777	2.847	2.995	-3.1542	2.847
179.882	2.848	2.997	-3.1562	2.848
179.992	2.849	2.998	-3.1576	2.849
180.101	2.85	3	-3.1595	2.85
180.213	2.851	3.002	-3.1615	2.851
180.318	2.852	3.004	-3.1636	2.852
180.43	2.853	3.005	-3.1646	2.853
180.538	2.855	3.007	-3.1668	2.855
180.644	2.855	3.009	-3.1688	2.855
180.755	2.857	3.011	-3.1708	2.857
180.869	2.858	3.013	-3.1717	2.858
180.972	2.86	3.015	-3.1742	2.86
181.086	2.86	3.017	-3.1762	2.86
181.19	2.862	3.019	-3.1782	2.862
181.301	2.863	3.02	-3.1792	2.863
181.414	2.864	3.022	-3.1812	2.864
181.521	2.865	3.024	-3.1835	2.865
181.627	2.866	3.026	-3.1855	2.866
181.741	2.867	3.027	-3.1865	2.867
181.851	2.869	3.029	-3.1885	2.869
181.961	2.87	3.031	-3.1905	2.87
182.066	2.871	3.033	-3.1928	2.871
182.173	2.872	3.034	-3.1938	2.872
182.285	2.874	3.036	-3.1958	2.874
182.398	2.875	3.039	-3.1978	2.875
182.502	2.876	3.041	-3.2001	2.876
182.614	2.877	3.042	-3.2012	2.877
182.722	2.879	3.044	-3.2032	2.879
182.828	2.879	3.046	-3.2052	2.879
182.939	2.881	3.048	-3.2072	2.881
183.047	2.883	3.049	-3.2085	2.883
183.156	2.884	3.051	-3.2104	2.884
183.267	2.885	3.053	-3.2124	2.885
183.376	2.886	3.055	-3.2144	2.886
183.483	2.888	3.056	-3.2155	2.888
183.597	2.889	3.058	-3.2179	2.889
183.705	2.89	3.06	-3.2198	2.89
183.811	2.891	3.063	-3.2219	2.891
183.922	2.892	3.064	-3.2228	2.892
184.035	2.893	3.066	-3.2251	2.893
184.145	2.894	3.068	-3.2271	2.894
184.248	2.895	3.07	-3.2291	2.895
184.359	2.896	3.071	-3.2301	2.896
184.471	2.897	3.073	-3.2321	2.897
184.581	2.897	3.075	-3.2345	2.897
184.686	2.898	3.077	-3.2365	2.898
184.798	2.899	3.078	-3.2374	2.899
184.906	2.9	3.08	-3.2395	2.9
185.012	2.901	3.082	-3.2417	2.901
185.123	2.902	3.084	-3.2438	2.902
185.236	2.903	3.085	-3.2448	2.903
185.344	2.904	3.087	-3.2468	2.904
185.452	2.905	3.09	-3.2487	2.905
185.558	2.906	3.092	-3.2511	2.906
185.669	2.907	3.093	-3.2521	2.907
185.782	2.907	3.095	-3.2541	2.907
185.89	2.908	3.097	-3.2561	2.908
185.995	2.909	3.099	-3.2581	2.909
186.108	2.91	3.1	-3.2595	2.91
186.218	2.91	3.102	-3.2614	2.91
186.328	2.911	3.104	-3.2634	2.911
186.433	2.912	3.106	-3.2654	2.912
186.544	2.913	3.107	-3.2664	2.913
186.655	2.913	3.109	-3.2687	2.913
186.765	2.914	3.111	-3.2707	2.914
186.87	2.915	3.114	-3.2727	2.915
186.982	2.916	3.115	-3.2738	2.916
187.09	2.917	3.117	-3.2761	2.917
187.198	2.918	3.119	-3.2781	2.918
187.305	2.919	3.121	-3.2801	2.919
187.415	2.92	3.122	-3.281	2.92
187.524	2.921	3.124	-3.2831	2.921
187.635	2.921	3.126	-3.2854	2.921
187.744	2.922	3.128	-3.2874	2.922
187.851	2.923	3.129	-3.2883	2.923
188.026	2.924	3.131	-3.2914	2.924
188.137	2.924	3.133	-3.2933	2.924
188.247	2.925	3.135	-3.2954	2.925
188.35	2.926	3.136	-3.2974	2.926
188.465	2.927	3.139	-3.2988	2.927
188.571	2.927	3.141	-3.3008	2.927
188.681	2.928	3.143	-3.3027	2.928
188.789	2.928	3.146	-3.3048	2.928
188.896	2.929	3.147	-3.3057	2.929
189.01	2.929	3.149	-3.3079	2.929
189.118	2.93	3.151	-3.3101	2.93
189.224	2.931	3.153	-3.312	2.931
189.339	2.931	3.154	-3.313	2.931
189.442	2.931	3.156	-3.3154	2.931
189.556	2.931	3.158	-3.3174	2.931
189.663	2.931	3.16	-3.3194	2.931
189.77	2.931	3.161	-3.3204	2.931
189.879	2.931	3.163	-3.3224	2.931
189.993	2.93	3.165	-3.3247	2.93
190.098	2.93	3.167	-3.3267	2.93
190.209	2.929	3.168	-3.3277	2.929
190.321	2.929	3.17	-3.3297	2.929
190.431	2.928	3.173	-3.3316	2.928
190.536	2.927	3.175	-3.334	2.927
190.646	2.926	3.176	-3.335	2.926
190.755	2.926	3.178	-3.337	2.926
190.868	2.925	3.18	-3.339	2.925
190.974	2.924	3.182	-3.3413	2.924
191.086	2.923	3.183	-3.3423	2.923
191.194	2.922	3.185	-3.3443	2.922
191.3	2.921	3.187	-3.3463	2.921
191.411	2.919	3.189	-3.3483	2.919
191.518	2.917	3.19	-3.3497	2.917
191.627	2.916	3.192	-3.3517	2.916
191.741	2.913	3.194	-3.3537	2.913
191.847	2.906	3.196	-3.3557	2.906
191.961	2.893	3.197	-3.3566	2.893
192.065	2.886	3.199	-3.359	2.886
192.176	2.865	3.201	-3.361	2.865
192.282	2.847	3.204	-3.363	2.847
192.396	2.831	3.205	-3.364	2.831
192.506	2.824	3.207	-3.366	2.824
192.611	2.809	3.209	-3.3683	2.809
192.721	2.797	3.211	-3.3703	2.797
192.832	2.785	3.212	-3.3713	2.785
192.94	2.779	3.214	-3.3733	2.779
193.053	2.761	3.216	-3.3757	2.761
193.158	2.748	3.218	-3.3777	2.748
193.27	2.73	3.219	-3.3787	2.73
193.378	2.709	3.222	-3.3807	2.709
193.486	2.699	3.224	-3.3827	2.699
193.593	2.678	3.225	-3.3849	2.678
193.707	2.66	3.227	-3.3859	2.66
193.815	2.643	3.228	-3.388	2.643
193.923	2.634	3.231	-3.3899	2.634
194.032	2.62	3.233	-3.3924	2.62
194.139	2.607	3.234	-3.3934	2.607
194.248	2.595	3.236	-3.3953	2.595
194.36	2.589	3.238	-3.3973	2.589
194.466	2.576	3.24	-3.3993	2.576
194.58	2.565	3.241	-3.4006	2.565
194.69	2.552	3.243	-3.4026	2.552
194.8	2.547	3.245	-3.4046	2.547
194.905	2.537	3.248	-3.4066	2.537
195.016	2.53	3.248	-3.4076	2.53
195.125	2.53	3.25	-3.4099	2.53
195.231	2.529	3.252	-3.412	2.529
195.343	2.529	3.255	-3.414	2.529
195.454	2.528	3.256	-3.4149	2.528
195.562	2.527	3.258	-3.4172	2.527
195.67	2.526	3.26	-3.4192	2.526
195.779	2.526	3.262	-3.4212	2.526
195.886	2.526	3.263	-3.4222	2.526
195.995	2.525	3.265	-3.4246	2.525
196.109	2.524	3.267	-3.4266	2.524
196.215	2.523	3.269	-3.4286	2.523
196.329	2.522	3.27	-3.4296	2.522
196.432	2.521	3.272	-3.4316	2.521
196.543	2.519	3.274	-3.4336	2.519
196.65	2.518	3.276	-3.436	2.518
196.764	2.517	3.277	-3.437	2.517
196.874	2.516	3.279	-3.439	2.516
196.984	2.513	3.282	-3.4409	2.513
197.089	2.513	3.284	-3.4432	2.513
197.2	2.506	3.285	-3.4442	2.506
197.308	2.506	3.288	-3.4463	2.506
197.415	2.496	3.289	-3.4483	2.496
197.527	2.493	3.291	-3.4506	2.493
197.636	2.488	3.293	-3.4516	2.488
197.745	2.486	3.295	-3.4536	2.486
197.851	2.483	3.296	-3.4556	2.483
197.962	2.475	3.298	-3.4576	2.475
198.076	2.465	3.3	-3.4586	2.465
198.183	2.465	3.302	-3.4609	2.465
198.291	2.458	3.303	-3.4629	2.458
198.398	2.454	3.305	-3.4649	2.454
198.512	2.447	3.307	-3.4659	2.447
198.622	2.446	3.309	-3.4682	2.446
198.725	2.437	3.31	-3.4702	2.437
198.834	2.431	3.313	-3.4722	2.431
198.945	2.427	3.315	-3.4732	2.427
199.058	2.424	3.317	-3.4752	2.424
199.168	2.422	3.318	-3.4775	2.422
199.273	2.412	3.32	-3.4795	2.412
199.384	2.409	3.322	-3.4805	2.409
199.492	2.402	3.324	-3.4825	2.402
199.598	2.397	3.325	-3.4849	2.397
199.708	2.392	3.327	-3.4869	2.392
199.82	2.388	3.329	-3.4879	2.388
199.931	2.385	3.331	-3.49	2.385
200.039	2.38	3.332	-3.4919	2.38
200.144	2.379	3.334	-3.4942	2.379
200.254	2.372	3.336	-3.4952	2.372
200.363	2.364	3.339	-3.4972	2.364
200.474	2.361	3.34	-3.4991	2.361
200.583	2.36	3.342	-3.5016	2.36
200.69	2.351	3.344	-3.5026	2.351
200.804	2.348	3.346	-3.5046	2.348
200.912	2.344	3.347	-3.5065	2.344
201.018	2.336	3.349	-3.5085	2.336
201.129	2.332	3.351	-3.5095	2.332
201.241	2.33	3.353	-3.5119	2.33
201.351	2.324	3.354	-3.5139	2.324
201.457	2.316	3.356	-3.5158	2.316
201.568	2.309	3.358	-3.5169	2.309
201.676	2.308	3.36	-3.5192	2.308
201.788	2.304	3.361	-3.5211	2.304
201.893	2.299	3.364	-3.5231	2.299
202.005	2.296	3.366	-3.5241	2.296
202.113	2.287	3.368	-3.526	2.287
202.219	2.279	3.369	-3.5285	2.279
202.33	2.278	3.371	-3.5305	2.278
202.437	2.275	3.373	-3.5315	2.275
202.549	2.266	3.375	-3.5335	2.266
202.656	2.26	3.376	-3.5358	2.26
202.765	2.256	3.378	-3.5378	2.256
202.88	2.249	3.38	-3.5388	2.249
202.983	2.245	3.382	-3.5408	2.245
203.097	2.243	3.383	-3.5428	2.243
203.202	2.239	3.385	-3.5452	2.239
203.313	2.234	3.387	-3.5462	2.234
203.426	2.233	3.39	-3.5482	2.233
203.53	2.226	3.391	-3.5502	2.226
203.641	2.223	3.393	-3.5524	2.223
203.752	2.22	3.395	-3.5534	2.22
203.86	2.218	3.397	-3.5555	2.218
203.966	2.214	3.398	-3.5575	2.214
204.077	2.209	3.4	-3.5595	2.209
204.187	2.207	3.402	-3.5608	2.207
204.298	2.207	3.404	-3.5628	2.207
204.406	2.204	3.405	-3.5648	2.204
204.512	2.201	3.407	-3.5668	2.201
204.622	2.198	3.409	-3.5678	2.198
204.733	2.196	3.411	-3.5701	2.196
204.842	2.195	3.412	-3.5721	2.195
204.951	2.193	3.415	-3.5741	2.193
205.058	2.19	3.417	-3.5751	2.19
205.167	2.189	3.419	-3.5774	2.189
205.281	2.188	3.42	-3.5794	2.188
205.386	2.186	3.422	-3.5814	2.186
205.495	2.184	3.424	-3.5824	2.184
205.604	2.181	3.426	-3.5845	2.181
205.713	2.179	3.427	-3.5868	2.179
205.823	2.178	3.429	-3.5888	2.178
205.934	2.176	3.431	-3.5898	2.176
206.046	2.175	3.433	-3.5918	2.175
206.156	2.172	3.434	-3.5938	2.172
206.261	2.17	3.436	-3.5961	2.17
206.373	2.169	3.439	-3.5971	2.169
206.481	2.165	3.441	-3.5991	2.165
206.589	2.165	3.442	-3.601	2.165
206.697	2.164	3.444	-3.6034	2.164
206.806	2.161	3.446	-3.6044	2.161
206.917	2.158	3.448	-3.6064	2.158
207.028	2.156	3.449	-3.6085	2.156
207.134	2.154	3.451	-3.6105	2.154
207.247	2.152	3.453	-3.6117	2.152
207.357	2.151	3.455	-3.6137	2.151
207.465	2.149	3.456	-3.6157	2.149
207.57	2.147	3.458	-3.6178	2.147
207.681	2.147	3.46	-3.6187	2.147
207.794	2.146	3.462	-3.6211	2.146
207.898	2.143	3.463	-3.6231	2.143
208.006	2.141	3.466	-3.6251	2.141
208.12	2.139	3.468	-3.6261	2.139
208.228	2.138	3.47	-3.6284	2.138
208.334	2.137	3.47	-3.6303	2.137
208.446	2.136	3.473	-3.6323	2.136
208.556	2.134	3.475	-3.6334	2.134
208.667	2.132	3.477	-3.6353	2.132
208.774	2.132	3.478	-3.6377	2.132
208.883	2.13	3.48	-3.6397	2.13
208.99	2.128	3.482	-3.6407	2.128
209.103	2.127	3.484	-3.6427	2.127
209.211	2.126	3.485	-3.6447	2.126
209.32	2.126	3.487	-3.647	2.126
209.427	2.125	3.49	-3.648	2.125
209.536	2.123	3.492	-3.65	2.123
209.65	2.122	3.493	-3.652	2.122
209.755	2.121	3.495	-3.6544	2.121
209.866	2.119	3.497	-3.6554	2.119
209.973	2.118	3.499	-3.6573	2.118
210.083	2.118	3.5	-3.6593	2.118
210.191	2.116	3.502	-3.6614	2.116
210.303	2.115	3.504	-3.6627	2.115
210.412	2.114	3.506	-3.6648	2.114
210.525	2.113	3.507	-3.6668	2.113
210.628	2.113	3.509	-3.6687	2.113
210.74	2.111	3.511	-3.6697	2.111
210.851	2.11	3.513	-3.672	2.11
210.958	2.109	3.515	-3.674	2.109
211.066	2.108	3.517	-3.676	2.108
211.18	2.106	3.519	-3.677	2.106
211.288	2.106	3.521	-3.6794	2.106
211.396	2.106	3.522	-3.6814	2.106
211.502	2.104	3.524	-3.6834	2.104
211.616	2.103	3.526	-3.6844	2.103
211.726	2.102	3.528	-3.6864	2.102
211.834	2.101	3.529	-3.6887	2.101
211.938	2.1	3.531	-3.6906	2.1
212.052	2.099	3.533	-3.6916	2.099
212.162	2.098	3.535	-3.6937	2.098
212.272	2.097	3.536	-3.696	2.097
212.377	2.096	3.538	-3.698	2.096
212.488	2.096	3.54	-3.699	2.096
212.594	2.095	3.542	-3.701	2.095
212.703	2.094	3.543	-3.703	2.094
212.814	2.093	3.545	-3.7052	2.093
212.921	2.092	3.547	-3.7063	2.092
213.035	2.091	3.55	-3.7083	2.091
213.143	2.091	3.551	-3.7103	2.091
213.251	2.09	3.553	-3.7126	2.09
213.358	2.09	3.555	-3.7137	2.09
213.472	2.089	3.557	-3.7156	2.089
213.58	2.089	3.558	-3.7176	2.089
213.688	2.089	3.56	-3.7197	2.089
213.795	2.088	3.562	-3.721	2.088
213.904	2.088	3.564	-3.723	2.088
214.018	2.088	3.565	-3.725	2.088
214.123	2.088	3.567	-3.7269	2.088
214.234	2.087	3.569	-3.7279	2.087
214.347	2.087	3.571	-3.7303	2.087
214.45	2.087	3.572	-3.7323	2.087
214.561	2.086	3.575	-3.7343	2.086
214.671	2.086	3.577	-3.7354	2.086
214.782	2.086	3.579	-3.7373	2.086
214.892	2.085	3.58	-3.7397	2.085
214.996	2.085	3.582	-3.7416	2.085
215.108	2.085	3.584	-3.7427	2.085
215.219	2.084	3.586	-3.7446	2.084
215.327	2.084	3.587	-3.7469	2.084
215.435	2.083	3.589	-3.7489	2.083
[truncated: 777 more rows]
