# Supplementary material for: Research on the Mechanical Properties of EPS Lightweight Soil Mixed with Fly Ash
Source: Polymers (Basel). 2024 Dec 18;16(24):3517. doi: 10.3390/polym16243517 (PMC11678610; doi:10.3390/polym16243517)
Supplement: Supplementary file 1 [file polymers-16-03517-s001.zip › polymers-3283519-supplementary-final/raw data/EPS1%,curing agent content 25%,replace proportion 15%.xls]

## Sheet: Sheet1
试件批号	1
钢号	1
试验日期	2023/12/15
试验人	XDD
试件形状
尺寸(mm)	39.1
So(mm^2)	1200.73
标距倍率
Lo(mm)	80
引伸计标距	50
Lu(mm)
A(%)	/
断面尺寸
Su(mm^2)
Z(%)	/
Fm(kN)	1.59
Rm(MPa)
FeH(kN)	2.73
ReH(MPa)	1
FeL(kN)	1.89
ReL(MPa)	1
Fp(kN)	2.24
Rp(MPa)	1
Ft(kN)	0.02
Rt(MPa)
E(GPa)	0.04
屈强比	/
强屈比	/
At(%)	/
Agt(%)	14.5
时间(秒)	力(kN)	变形(mm)	位移(mm)	扩展
0	0	0	-0.0012	0
0.114	0	0	-0.0018	0
0.228	0	0	-0.0023	0
0.338	0	0	-0.0034	0
0.445	0	0	-0.0049	0
0.553	0.001	0.001	-0.0067	0.001
0.662	0.001	0.007	-0.0081	0.001
0.769	0.001	0.012	-0.0104	0.001
0.879	0.002	0.014	-0.013	0.002
0.987	0.002	0.019	-0.016	0.002
1.101	0.002	0.024	-0.0182	0.002
1.209	0.002	0.029	-0.0218	0.002
1.315	0.002	0.032	-0.0256	0.002
1.425	0.002	0.036	-0.0297	0.002
1.537	0.002	0.041	-0.0318	0.002
1.645	0.002	0.045	-0.0373	0.002
1.754	0.002	0.048	-0.0424	0.002
1.862	0.002	0.052	-0.0476	0.002
1.976	0.002	0.057	-0.0503	0.002
2.083	0.002	0.061	-0.0556	0.002
2.191	0.002	0.063	-0.0618	0.002
2.3	0.002	0.068	-0.067	0.002
2.407	0.002	0.072	-0.0695	0.002
2.516	0.002	0.076	-0.0744	0.002
2.628	0.002	0.078	-0.0803	0.002
2.734	0.002	0.082	-0.0851	0.002
2.845	0.002	0.086	-0.0875	0.002
2.959	0.002	0.09	-0.0923	0.002
3.064	0.002	0.092	-0.097	0.002
3.173	0.002	0.096	-0.1024	0.002
3.284	0.002	0.101	-0.1047	0.002
3.394	0.002	0.104	-0.1093	0.002
3.504	0.002	0.106	-0.1138	0.002
3.61	0.002	0.11	-0.1183	0.002
3.717	0.002	0.114	-0.1212	0.002
3.829	0.002	0.117	-0.1255	0.002
3.942	0.002	0.119	-0.1297	0.002
4.046	0.002	0.122	-0.134	0.002
4.158	0.002	0.126	-0.136	0.002
4.266	0.002	0.13	-0.1408	0.002
4.372	0.002	0.132	-0.1449	0.002
4.482	0.002	0.135	-0.149	0.002
4.596	0.002	0.138	-0.1509	0.002
4.704	0.002	0.142	-0.1555	0.002
4.814	0.002	0.144	-0.1594	0.002
4.92	0.002	0.147	-0.1634	0.002
5.029	0.002	0.15	-0.1653	0.002
5.142	0.002	0.154	-0.1689	0.002
5.25	0.002	0.155	-0.1736	0.002
5.355	0.002	0.159	-0.1771	0.002
5.466	0.002	0.162	-0.179	0.002
5.579	0.002	0.165	-0.1827	0.002
5.689	0.002	0.167	-0.1869	0.002
5.792	0.002	0.17	-0.1904	0.002
5.903	0.002	0.173	-0.1922	0.002
6.014	0.002	0.176	-0.1955	0.002
6.119	0.002	0.178	-0.1991	0.002
6.23	0.002	0.181	-0.2031	0.002
6.342	0.002	0.184	-0.2048	0.002
6.45	0.002	0.187	-0.2082	0.002
6.556	0.002	0.189	-0.2115	0.002
6.667	0.002	0.191	-0.2149	0.002
6.78	0.002	0.194	-0.2171	0.002
6.888	0.002	0.198	-0.2202	0.002
6.996	0.002	0.199	-0.2234	0.002
7.102	0.002	0.202	-0.2268	0.002
7.213	0.002	0.205	-0.2283	0.002
7.326	0.002	0.208	-0.2321	0.002
7.434	0.002	0.209	-0.2352	0.002
7.54	0.002	0.212	-0.2382	0.002
7.651	0.002	0.215	-0.2399	0.002
7.757	0.002	0.218	-0.2434	0.002
7.872	0.002	0.219	-0.2464	0.002
7.977	0.002	0.222	-0.2494	0.002
8.088	0.002	0.225	-0.2508	0.002
8.198	0.002	0.227	-0.2538	0.002
8.304	0.002	0.229	-0.2573	0.002
8.416	0.002	0.232	-0.2602	0.002
8.525	0.002	0.234	-0.2616	0.002
8.636	0.002	0.237	-0.2645	0.002
8.744	0.002	0.238	-0.2675	0.002
8.849	0.002	0.241	-0.2707	0.002
8.959	0.002	0.244	-0.2722	0.002
9.071	0.003	0.246	-0.275	0.003
9.179	0.003	0.248	-0.2777	0.003
9.288	0.003	0.25	-0.2811	0.003
9.395	0.003	0.253	-0.2824	0.003
9.504	0.003	0.255	-0.2852	0.003
9.618	0.003	0.257	-0.288	0.003
9.723	0.003	0.259	-0.2911	0.003
9.835	0.003	0.262	-0.2923	0.003
9.941	0.003	0.265	-0.2951	0.003
10.051	0.003	0.266	-0.2977	0.003
10.16	0.003	0.268	-0.3003	0.003
10.271	0.003	0.271	-0.302	0.003
10.383	0.003	0.273	-0.3048	0.003
10.487	0.003	0.275	-0.3073	0.003
10.598	0.003	0.277	-0.3099	0.003
10.71	0.003	0.28	-0.3112	0.003
10.815	0.003	0.282	-0.3142	0.003
10.926	0.003	0.283	-0.3168	0.003
11.034	0.003	0.286	-0.3193	0.003
11.143	0.003	0.288	-0.3206	0.003
11.254	0.003	0.291	-0.3236	0.003
11.365	0.003	0.292	-0.3261	0.003
11.471	0.003	0.294	-0.3286	0.003
11.585	0.003	0.297	-0.3298	0.003
11.688	0.003	0.299	-0.3323	0.003
11.802	0.004	0.3	-0.3352	0.004
11.907	0.004	0.303	-0.3377	0.004
12.02	0.004	0.305	-0.3389	0.004
12.125	0.004	0.308	-0.3414	0.004
12.235	0.004	0.309	-0.3442	0.004
12.346	0.004	0.311	-0.3465	0.004
12.457	0.004	0.314	-0.3478	0.004
12.565	0.004	0.316	-0.3502	0.004
12.671	0.004	0.317	-0.3526	0.004
12.782	0.004	0.32	-0.3553	0.004
12.893	0.004	0.322	-0.3565	0.004
13.004	0.004	0.324	-0.3589	0.004
13.112	0.004	0.325	-0.3612	0.004
13.217	0.004	0.328	-0.3636	0.004
13.331	0.004	0.33	-0.3651	0.004
13.439	0.004	0.332	-0.3675	0.004
13.549	0.004	0.333	-0.3698	0.004
13.655	0.004	0.336	-0.3721	0.004
13.769	0.004	0.338	-0.3732	0.004
13.878	0.004	0.34	-0.376	0.004
13.986	0.004	0.342	-0.3784	0.004
14.091	0.004	0.344	-0.3806	0.004
14.203	0.004	0.346	-0.3818	0.004
14.309	0.004	0.348	-0.3844	0.004
14.419	0.004	0.35	-0.3867	0.004
14.527	0.004	0.352	-0.389	0.004
14.641	0.004	0.354	-0.3901	0.004
14.749	0.004	0.356	-0.3927	0.004
14.855	0.004	0.357	-0.395	0.004
14.964	0.004	0.36	-0.3972	0.004
15.077	0.004	0.362	-0.3984	0.004
15.185	0.004	0.364	-0.4006	0.004
15.294	0.004	0.365	-0.4033	0.004
15.402	0.004	0.368	-0.4055	0.004
15.516	0.004	0.37	-0.4065	0.004
15.624	0.004	0.372	-0.4088	0.004
15.732	0.004	0.373	-0.411	0.004
15.838	0.004	0.375	-0.4134	0.004
15.953	0.004	0.378	-0.4146	0.004
16.057	0.004	0.38	-0.4168	0.004
16.171	0.004	0.381	-0.419	0.004
16.276	0.004	0.383	-0.4215	0.004
16.387	0.004	0.386	-0.4226	0.004
16.5	0.004	0.388	-0.4249	0.004
16.604	0.004	0.389	-0.4271	0.004
16.712	0.004	0.391	-0.4292	0.004
16.826	0.004	0.393	-0.4302	0.004
16.934	0.004	0.395	-0.4329	0.004
17.04	0.005	0.396	-0.435	0.005
17.151	0.005	0.398	-0.4371	0.005
17.261	0.005	0.401	-0.4382	0.005
17.372	0.005	0.403	-0.4407	0.005
17.48	0.005	0.404	-0.443	0.005
17.588	0.005	0.406	-0.445	0.005
17.695	0.005	0.408	-0.4462	0.005
17.809	0.005	0.41	-0.4483	0.005
17.913	0.005	0.412	-0.4508	0.005
18.025	0.005	0.414	-0.4529	0.005
18.138	0.005	0.416	-0.4539	0.005
18.241	0.005	0.418	-0.456	0.005
18.355	0.005	0.419	-0.4586	0.005
18.46	0.005	0.421	-0.4607	0.005
18.571	0.005	0.424	-0.4617	0.005
18.684	0.005	0.426	-0.4638	0.005
18.787	0.005	0.427	-0.4659	0.005
18.898	0.005	0.429	-0.4684	0.005
19.01	0.006	0.431	-0.4695	0.006
19.118	0.006	0.433	-0.4716	0.006
19.224	0.006	0.434	-0.4737	0.006
19.335	0.006	0.436	-0.4758	0.006
19.447	0.006	0.439	-0.4772	0.006
19.555	0.006	0.441	-0.4793	0.006
19.665	0.006	0.442	-0.4814	0.006
19.77	0.006	0.444	-0.4834	0.006
19.884	0.006	0.446	-0.4849	0.006
19.991	0.006	0.448	-0.4871	0.006
20.102	0.007	0.449	-0.4891	0.007
20.208	0.007	0.452	-0.4911	0.007
20.322	0.007	0.454	-0.4922	0.007
20.425	0.007	0.456	-0.4945	0.007
20.539	0.007	0.457	-0.4967	0.007
20.644	0.007	0.459	-0.4988	0.007
20.755	0.007	0.461	-0.4999	0.007
20.868	0.007	0.463	-0.5019	0.007
20.976	0.007	0.464	-0.5043	0.007
21.08	0.007	0.466	-0.5064	0.007
21.191	0.007	0.469	-0.5074	0.007
21.301	0.007	0.471	-0.5095	0.007
21.414	0.007	0.472	-0.512	0.007
21.52	0.008	0.474	-0.514	0.008
21.629	0.008	0.476	-0.515	0.008
21.74	0.008	0.478	-0.517	0.008
21.848	0.008	0.479	-0.519	0.008
21.956	0.008	0.481	-0.5215	0.008
22.068	0.008	0.484	-0.5225	0.008
22.176	0.008	0.486	-0.5246	0.008
22.285	0.008	0.487	-0.5267	0.008
22.39	0.008	0.489	-0.5287	0.008
22.501	0.008	0.491	-0.53	0.008
22.615	0.009	0.493	-0.5321	0.009
22.72	0.009	0.494	-0.5341	0.009
22.829	0.009	0.496	-0.5362	0.009
22.94	0.009	0.498	-0.5372	0.009
23.05	0.009	0.501	-0.5396	0.009
23.16	0.009	0.503	-0.5417	0.009
23.265	0.009	0.504	-0.5437	0.009
23.376	0.009	0.506	-0.5447	0.009
23.485	0.009	0.508	-0.5472	0.009
23.598	0.01	0.51	-0.5492	0.01
23.704	0.01	0.511	-0.5513	0.01
23.813	0.01	0.513	-0.5523	0.01
23.924	0.01	0.515	-0.5544	0.01
24.031	0.01	0.517	-0.5567	0.01
24.14	0.01	0.518	-0.5587	0.01
24.247	0.01	0.52	-0.5598	0.01
24.36	0.01	0.523	-0.5617	0.01
24.468	0.01	0.525	-0.5641	0.01
24.574	0.01	0.526	-0.5662	0.01
24.685	0.01	0.528	-0.5672	0.01
24.798	0.011	0.53	-0.5692	0.011
24.906	0.011	0.532	-0.5712	0.011
25.011	0.011	0.533	-0.5736	0.011
25.122	0.011	0.535	-0.5756	0.011
25.235	0.011	0.537	-0.5766	0.011
25.339	0.011	0.539	-0.5786	0.011
25.45	0.011	0.54	-0.5811	0.011
25.561	0.012	0.543	-0.583	0.012
25.671	0.012	0.545	-0.584	0.012
25.781	0.012	0.547	-0.5861	0.012
25.886	0.012	0.548	-0.5885	0.012
25.998	0.012	0.55	-0.5905	0.012
26.106	0.012	0.552	-0.5914	0.012
26.212	0.013	0.554	-0.5935	0.013
26.322	0.013	0.555	-0.5956	0.013
26.436	0.013	0.557	-0.5979	0.013
26.544	0.013	0.559	-0.5989	0.013
26.652	0.014	0.561	-0.6009	0.014
26.758	0.014	0.562	-0.603	0.014
26.869	0.014	0.564	-0.605	0.014
26.982	0.014	0.567	-0.6064	0.014
27.088	0.014	0.569	-0.6084	0.014
27.196	0.015	0.57	-0.6104	0.015
27.307	0.015	0.572	-0.6124	0.015
27.418	0.015	0.574	-0.6135	0.015
27.528	0.015	0.576	-0.6158	0.015
27.633	0.016	0.577	-0.6178	0.016
27.744	0.016	0.579	-0.6198	0.016
27.853	0.016	0.581	-0.6208	0.016
27.959	0.017	0.583	-0.6233	0.017
28.069	0.017	0.585	-0.6251	0.017
28.181	0.017	0.587	-0.6272	0.017
28.292	0.017	0.589	-0.6283	0.017
28.4	0.018	0.591	-0.6302	0.018
28.505	0.018	0.592	-0.6325	0.018
28.615	0.018	0.594	-0.6345	0.018
28.727	0.019	0.596	-0.6355	0.019
28.835	0.019	0.598	-0.6375	0.019
28.944	0.019	0.599	-0.6396	0.019
29.057	0.02	0.601	-0.6419	0.02
29.165	0.02	0.603	-0.643	0.02
29.273	0.021	0.605	-0.645	0.021
29.381	0.021	0.606	-0.647	0.021
29.49	0.021	0.608	-0.6493	0.021
29.602	0.022	0.611	-0.6504	0.022
29.712	0.022	0.613	-0.6524	0.022
29.817	0.023	0.614	-0.6544	0.023
29.928	0.023	0.616	-0.6564	0.023
30.039	0.023	0.618	-0.6577	0.023
30.149	0.024	0.62	-0.6597	0.024
30.252	0.024	0.621	-0.6618	0.024
30.367	0.024	0.623	-0.6638	0.024
30.476	0.024	0.625	-0.6648	0.024
30.584	0.025	0.627	-0.6671	0.025
30.689	0.025	0.628	-0.6691	0.025
30.799	0.025	0.63	-0.6712	0.025
30.91	0.026	0.632	-0.6722	0.026
31.021	0.026	0.635	-0.6745	0.026
31.126	0.027	0.636	-0.6765	0.027
31.24	0.027	0.638	-0.6785	0.027
31.35	0.027	0.64	-0.6795	0.027
31.456	0.028	0.642	-0.6816	0.028
31.565	0.028	0.643	-0.6838	0.028
31.672	0.028	0.645	-0.6857	0.028
31.781	0.029	0.647	-0.6867	0.029
31.89	0.029	0.649	-0.6888	0.029
32.001	0.029	0.65	-0.6912	0.029
32.109	0.03	0.653	-0.6932	0.03
32.221	0.03	0.655	-0.6942	0.03
32.327	0.03	0.657	-0.6962	0.03
32.436	0.031	0.658	-0.6982	0.031
32.551	0.031	0.66	-0.7005	0.031
32.659	0.032	0.662	-0.7015	0.032
32.767	0.032	0.664	-0.7035	0.032
32.875	0.033	0.665	-0.7055	0.033
32.982	0.033	0.667	-0.7079	0.033
33.096	0.033	0.669	-0.7089	0.033
33.203	0.034	0.671	-0.711	0.034
33.312	0.034	0.672	-0.7129	0.034
33.419	0.034	0.674	-0.715	0.034
33.531	0.035	0.676	-0.7162	0.035
33.643	0.035	0.679	-0.7183	0.035
33.749	0.036	0.68	-0.7203	0.036
33.863	0.036	0.681	-0.7223	0.036
33.966	0.036	0.684	-0.7233	0.036
34.08	0.037	0.686	-0.7257	0.037
34.184	0.037	0.687	-0.7276	0.037
34.298	0.037	0.689	-0.7297	0.037
34.408	0.037	0.691	-0.7306	0.037
34.517	0.038	0.693	-0.7327	0.038
34.622	0.038	0.694	-0.7349	0.038
34.734	0.039	0.696	-0.7369	0.039
34.842	0.039	0.698	-0.7379	0.039
34.955	0.039	0.7	-0.7399	0.039
35.06	0.04	0.701	-0.7423	0.04
35.17	0.04	0.704	-0.7443	0.04
35.281	0.04	0.706	-0.7453	0.04
35.389	0.041	0.708	-0.7473	0.041
35.497	0.041	0.709	-0.7493	0.041
35.604	0.041	0.711	-0.7517	0.041
35.718	0.041	0.713	-0.7527	0.041
35.826	0.042	0.715	-0.7546	0.042
35.932	0.042	0.716	-0.7566	0.042
36.046	0.042	0.718	-0.7586	0.042
36.156	0.042	0.72	-0.76	0.042
36.262	0.043	0.722	-0.762	0.043
36.368	0.043	0.723	-0.764	0.043
36.48	0.043	0.725	-0.766	0.043
36.587	0.043	0.727	-0.7669	0.043
36.701	0.044	0.73	-0.7694	0.044
36.806	0.044	0.731	-0.7714	0.044
36.917	0.044	0.733	-0.7734	0.044
37.026	0.044	0.735	-0.7744	0.044
37.139	0.044	0.737	-0.7767	0.044
37.242	0.044	0.738	-0.7787	0.044
37.354	0.044	0.74	-0.7806	0.044
37.465	0.045	0.742	-0.7817	0.045
37.572	0.045	0.744	-0.7836	0.045
37.681	0.045	0.745	-0.7861	0.045
37.788	0.045	0.747	-0.788	0.045
37.897	0.045	0.749	-0.789	0.045
38.011	0.045	0.751	-0.791	0.045
38.117	0.045	0.752	-0.7932	0.045
38.229	0.045	0.755	-0.7953	0.045
38.339	0.045	0.757	-0.7963	0.045
38.447	0.046	0.759	-0.7983	0.046
38.553	0.046	0.76	-0.8003	0.046
38.666	0.046	0.762	-0.8027	0.046
38.776	0.046	0.764	-0.8037	0.046
38.886	0.046	0.766	-0.8057	0.046
38.991	0.046	0.767	-0.8076	0.046
39.102	0.046	0.769	-0.8099	0.046
39.208	0.047	0.771	-0.811	0.047
39.317	0.047	0.773	-0.813	0.047
39.429	0.047	0.774	-0.8149	0.047
39.535	0.047	0.776	-0.817	0.047
39.649	0.048	0.779	-0.8183	0.048
39.757	0.048	0.781	-0.8203	0.048
39.865	0.048	0.782	-0.8223	0.048
39.972	0.049	0.784	-0.8243	0.049
40.081	0.049	0.786	-0.8254	0.049
40.195	0.049	0.788	-0.8276	0.049
40.301	0.05	0.789	-0.8296	0.05
40.415	0.05	0.791	-0.8316	0.05
40.518	0.051	0.793	-0.8326	0.051
40.629	0.051	0.795	-0.8347	0.051
40.738	0.051	0.796	-0.837	0.051
40.848	0.052	0.798	-0.839	0.052
40.954	0.052	0.8	-0.8401	0.052
41.069	0.053	0.802	-0.842	0.053
41.174	0.053	0.803	-0.8444	0.053
41.284	0.053	0.806	-0.8464	0.053
41.396	0.054	0.808	-0.8473	0.054
41.506	0.055	0.81	-0.8493	0.055
41.61	0.055	0.811	-0.8516	0.055
41.722	0.056	0.813	-0.8537	0.056
41.833	0.056	0.815	-0.8546	0.056
41.941	0.057	0.817	-0.8566	0.057
42.046	0.058	0.818	-0.8586	0.058
42.156	0.058	0.82	-0.861	0.058
42.265	0.059	0.822	-0.862	0.059
42.376	0.059	0.824	-0.864	0.059
42.485	0.06	0.825	-0.866	0.06
42.599	0.06	0.827	-0.8681	0.06
42.708	0.061	0.829	-0.869	0.061
42.813	0.061	0.831	-0.8713	0.061
42.922	0.062	0.832	-0.8733	0.062
43.033	0.062	0.835	-0.8753	0.062
43.143	0.063	0.837	-0.8763	0.063
43.253	0.063	0.839	-0.8787	0.063
43.358	0.064	0.84	-0.8807	0.064
43.469	0.064	0.842	-0.8827	0.064
43.578	0.065	0.844	-0.8837	0.065
43.685	0.065	0.846	-0.8857	0.065
43.794	0.066	0.847	-0.888	0.066
43.906	0.066	0.849	-0.89	0.066
44.017	0.067	0.851	-0.8909	0.067
44.125	0.068	0.853	-0.8929	0.068
44.23	0.068	0.855	-0.8954	0.068
44.34	0.069	0.857	-0.8973	0.069
44.449	0.069	0.859	-0.8983	0.069
44.56	0.07	0.861	-0.9002	0.07
44.667	0.071	0.862	-0.9023	0.071
44.781	0.071	0.864	-0.9045	0.071
44.891	0.072	0.866	-0.9055	0.072
44.999	0.073	0.868	-0.9076	0.073
45.104	0.074	0.869	-0.9096	0.074
45.215	0.075	0.871	-0.9119	0.075
45.327	0.076	0.873	-0.913	0.076
45.437	0.077	0.875	-0.915	0.077
45.542	0.077	0.876	-0.9169	0.077
45.653	0.078	0.878	-0.9189	0.078
45.764	0.078	0.881	-0.9203	0.078
45.874	0.079	0.883	-0.9223	0.079
45.979	0.08	0.884	-0.9243	0.08
46.091	0.08	0.886	-0.9262	0.08
46.199	0.081	0.888	-0.9276	0.081
46.305	0.082	0.89	-0.9296	0.082
46.416	0.083	0.891	-0.9316	0.083
46.523	0.083	0.893	-0.9337	0.083
46.633	0.084	0.895	-0.9346	0.084
46.744	0.084	0.897	-0.9366	0.084
46.852	0.085	0.898	-0.939	0.085
46.966	0.085	0.9	-0.941	0.085
47.069	0.085	0.902	-0.942	0.085
47.183	0.086	0.904	-0.944	0.086
47.288	0.086	0.905	-0.9462	0.086
47.399	0.086	0.907	-0.9483	0.086
47.512	0.087	0.909	-0.9493	0.087
47.615	0.087	0.911	-0.9512	0.087
47.725	0.087	0.912	-0.9536	0.087
47.836	0.087	0.915	-0.9556	0.087
47.948	0.088	0.917	-0.9566	0.088
48.058	0.088	0.919	-0.9586	0.088
48.163	0.088	0.92	-0.9606	0.088
48.275	0.088	0.922	-0.9629	0.088
48.385	0.088	0.924	-0.9638	0.088
48.493	0.089	0.926	-0.9659	0.089
48.598	0.089	0.927	-0.9679	0.089
48.712	0.089	0.929	-0.9702	0.089
48.82	0.09	0.932	-0.9712	0.09
48.928	0.09	0.934	-0.9732	0.09
49.037	0.09	0.934	-0.9752	0.09
49.144	0.09	0.937	-0.9773	0.09
49.253	0.091	0.938	-0.9783	0.091
49.365	0.091	0.941	-0.9805	0.091
49.474	0.091	0.942	-0.9825	0.091
49.585	0.091	0.944	-0.9845	0.091
49.695	0.091	0.946	-0.9855	0.091
49.805	0.091	0.948	-0.9879	0.091
49.908	0.092	0.949	-0.9899	0.092
50.022	0.092	0.951	-0.9919	0.092
50.13	0.092	0.953	-0.9929	0.092
50.236	0.092	0.955	-0.9949	0.092
50.347	0.092	0.956	-0.9972	0.092
50.454	0.093	0.959	-0.9992	0.093
50.568	0.093	0.96	-1.0002	0.093
50.676	0.093	0.962	-1.0022	0.093
50.784	0.093	0.963	-1.0046	0.093
50.891	0.093	0.966	-1.0066	0.093
51.005	0.094	0.968	-1.0075	0.094
51.114	0.094	0.97	-1.0096	0.094
51.22	0.095	0.971	-1.0115	0.095
51.334	0.095	0.973	-1.0139	0.095
51.438	0.095	0.975	-1.0149	0.095
51.552	0.096	0.977	-1.0169	0.096
51.657	0.096	0.978	-1.0189	0.096
51.77	0.097	0.98	-1.0209	0.097
51.88	0.097	0.982	-1.0221	0.097
51.99	0.098	0.984	-1.0241	0.098
52.095	0.099	0.985	-1.0261	0.099
52.206	0.099	0.987	-1.0281	0.099
52.317	0.1	0.989	-1.0295	0.1
52.427	0.101	0.992	-1.0316	0.101
52.532	0.101	0.993	-1.0335	0.101
52.644	0.102	0.995	-1.0355	0.102
52.751	0.102	0.997	-1.0366	0.102
52.858	0.103	0.999	-1.0388	0.103
52.969	0.104	1	-1.0407	0.104
53.076	0.104	1.003	-1.0429	0.104
53.19	0.104	1.005	-1.0438	0.104
53.298	0.105	1.007	-1.0462	0.105
53.405	0.105	1.009	-1.0482	0.105
53.519	0.106	1.01	-1.0502	0.106
53.622	0.106	1.012	-1.0512	0.106
53.731	0.107	1.014	-1.0532	0.107
53.84	0.107	1.016	-1.0555	0.107
53.954	0.108	1.017	-1.0575	0.108
54.064	0.108	1.019	-1.0585	0.108
54.174	0.109	1.022	-1.0604	0.109
54.279	0.109	1.024	-1.0625	0.109
54.389	0.11	1.025	-1.0648	0.11
54.499	0.111	1.027	-1.0658	0.111
54.605	0.112	1.029	-1.0678	0.112
54.714	0.112	1.031	-1.0698	0.112
54.826	0.113	1.032	-1.0722	0.113
54.937	0.114	1.034	-1.0732	0.114
55.045	0.114	1.036	-1.0758	0.114
55.153	0.115	1.038	-1.0781	0.115
55.26	0.116	1.039	-1.0801	0.116
55.374	0.116	1.041	-1.0821	0.116
55.483	0.117	1.043	-1.0831	0.117
55.589	0.117	1.045	-1.0851	0.117
55.703	0.118	1.046	-1.0875	0.118
55.807	0.118	1.049	-1.0895	0.118
55.92	0.119	1.051	-1.0905	0.119
56.025	0.119	1.053	-1.0925	0.119
56.136	0.12	1.054	-1.0948	0.12
56.249	0.12	1.056	-1.0968	0.12
56.352	0.12	1.058	-1.0978	0.12
56.461	0.121	1.06	-1.0998	0.121
56.572	0.121	1.061	-1.1018	0.121
56.684	0.121	1.063	-1.1041	0.121
56.794	0.122	1.065	-1.1052	0.122
56.899	0.122	1.067	-1.1072	0.122
57.011	0.123	1.068	-1.1091	0.123
57.119	0.123	1.07	-1.1111	0.123
57.225	0.124	1.072	-1.1125	0.124
57.336	0.124	1.075	-1.1145	0.124
57.449	0.125	1.076	-1.1165	0.125
57.553	0.125	1.078	-1.1185	0.125
57.667	0.126	1.08	-1.1194	0.126
57.771	0.126	1.082	-1.1217	0.126
57.886	0.127	1.083	-1.1237	0.127
57.996	0.127	1.085	-1.1258	0.127
58.101	0.128	1.088	-1.1267	0.128
58.21	0.128	1.09	-1.1291	0.128
58.321	0.128	1.092	-1.1311	0.128
58.431	0.129	1.094	-1.1331	0.129
58.541	0.129	1.095	-1.1341	0.129
58.647	0.129	1.097	-1.1361	0.129
58.758	0.13	1.099	-1.1384	0.13
58.866	0.13	1.101	-1.1404	0.13
58.978	0.131	1.102	-1.1414	0.131
59.083	0.131	1.104	-1.1434	0.131
59.195	0.132	1.106	-1.1454	0.132
59.303	0.132	1.108	-1.1477	0.132
59.409	0.133	1.109	-1.1487	0.133
59.521	0.134	1.112	-1.1508	0.134
59.628	0.135	1.114	-1.1528	0.135
59.737	0.135	1.116	-1.155	0.135
59.851	0.136	1.117	-1.1561	0.136
59.957	0.137	1.119	-1.1581	0.137
60.071	0.139	1.121	-1.1608	0.139
60.238	0.139	1.123	-1.1628	0.139
60.35	0.14	1.124	-1.1648	0.14
60.46	0.142	1.126	-1.1668	0.142
60.567	0.143	1.128	-1.168	0.143
60.676	0.144	1.13	-1.17	0.144
60.787	0.145	1.131	-1.172	0.145
60.894	0.146	1.133	-1.174	0.146
61.002	0.148	1.135	-1.1754	0.148
61.116	0.148	1.138	-1.1773	0.148
61.219	0.15	1.139	-1.1794	0.15
61.33	0.151	1.141	-1.1814	0.151
61.439	0.153	1.143	-1.1824	0.153
61.551	0.153	1.145	-1.1847	0.153
61.661	0.155	1.146	-1.1866	0.155
61.769	0.156	1.148	-1.1887	0.156
61.874	0.158	1.15	-1.1896	0.158
61.985	0.158	1.152	-1.1917	0.158
62.098	0.16	1.153	-1.194	0.16
62.208	0.161	1.155	-1.196	0.161
62.313	0.163	1.157	-1.1971	0.163
62.424	0.164	1.159	-1.1991	0.164
62.53	0.165	1.16	-1.2014	0.165
62.639	0.167	1.163	-1.2033	0.167
62.751	0.169	1.165	-1.2043	0.169
62.857	0.17	1.167	-1.2063	0.17
62.969	0.172	1.168	-1.2083	0.172
63.075	0.172	1.17	-1.2107	0.172
63.186	0.174	1.172	-1.2117	0.174
63.3	0.176	1.174	-1.2137	0.176
63.403	0.178	1.175	-1.2157	0.178
63.516	0.179	1.177	-1.218	0.179
63.621	0.181	1.179	-1.219	0.181
63.732	0.182	1.181	-1.2211	0.182
63.84	0.184	1.182	-1.223	0.184
63.951	0.185	1.184	-1.2251	0.185
64.06	0.186	1.187	-1.2263	0.186
64.17	0.188	1.189	-1.2283	0.188
64.276	0.189	1.19	-1.2303	0.189
64.391	0.19	1.192	-1.2323	0.19
64.496	0.191	1.194	-1.2333	0.191
64.607	0.192	1.196	-1.2356	0.192
64.717	0.194	1.197	-1.2377	0.194
64.823	0.194	1.199	-1.2397	0.194
64.932	0.196	1.201	-1.2406	0.196
65.044	0.197	1.203	-1.2429	0.197
65.155	0.198	1.204	-1.2449	0.198
65.265	0.199	1.206	-1.247	0.199
65.37	0.2	1.208	-1.2479	0.2
65.482	0.201	1.21	-1.25	0.201
65.59	0.202	1.211	-1.2523	0.202
65.698	0.203	1.213	-1.2544	0.203
65.806	0.203	1.216	-1.2554	0.203
65.92	0.204	1.218	-1.2573	0.204
66.028	0.204	1.219	-1.2596	0.204
66.136	0.204	1.221	-1.2616	0.204
66.242	0.204	1.223	-1.2627	0.204
66.356	0.205	1.225	-1.2646	0.205
66.466	0.205	1.226	-1.2666	0.205
66.574	0.205	1.228	-1.269	0.205
66.679	0.206	1.23	-1.27	0.206
66.79	0.206	1.232	-1.272	0.206
66.902	0.206	1.233	-1.2739	0.206
67.012	0.206	1.235	-1.276	0.206
67.117	0.207	1.238	-1.2773	0.207
67.228	0.207	1.24	-1.2793	0.207
67.339	0.208	1.241	-1.2813	0.208
67.449	0.208	1.243	-1.2832	0.208
67.554	0.209	1.245	-1.2842	0.209
67.661	0.209	1.247	-1.2865	0.209
67.775	0.21	1.248	-1.2886	0.21
67.883	0.21	1.25	-1.2906	0.21
67.989	0.211	1.252	-1.2916	0.211
68.103	0.212	1.254	-1.2939	0.212
68.211	0.212	1.255	-1.296	0.212
68.319	0.213	1.257	-1.298	0.213
68.428	0.214	1.259	-1.2989	0.214
68.536	0.214	1.261	-1.301	0.214
68.65	0.214	1.262	-1.3032	0.214
68.758	0.215	1.264	-1.3052	0.215
68.863	0.216	1.266	-1.3063	0.216
68.975	0.216	1.268	-1.3083	0.216
69.088	0.217	1.269	-1.3107	0.217
69.191	0.217	1.272	-1.3126	0.217
69.302	0.218	1.274	-1.3136	0.218
69.413	0.219	1.276	-1.3157	0.219
69.523	0.219	1.277	-1.3177	0.219
69.628	0.22	1.279	-1.3199	0.22
69.739	0.221	1.281	-1.3209	0.221
69.851	0.222	1.283	-1.3229	0.222
69.955	0.222	1.284	-1.3249	0.222
70.067	0.223	1.286	-1.3272	0.223
70.175	0.224	1.289	-1.3283	0.224
70.289	0.225	1.29	-1.3303	0.225
70.397	0.226	1.291	-1.3323	0.226
70.505	0.227	1.293	-1.3342	0.227
70.611	0.228	1.296	-1.3353	0.228
70.725	0.23	1.298	-1.3375	0.23
70.835	0.23	1.299	-1.3395	0.23
70.938	0.232	1.301	-1.3415	0.232
71.048	0.233	1.303	-1.3425	0.233
71.159	0.234	1.305	-1.3449	0.234
71.272	0.235	1.306	-1.3468	0.235
71.375	0.237	1.308	-1.3489	0.237
71.486	0.238	1.31	-1.3499	0.238
71.597	0.239	1.312	-1.3518	0.239
71.705	0.24	1.313	-1.3542	0.24
71.818	0.242	1.315	-1.3562	0.242
71.923	0.243	1.317	-1.3572	0.243
72.033	0.244	1.319	-1.3592	0.244
72.144	0.245	1.32	-1.3616	0.245
72.252	0.246	1.323	-1.3635	0.246
72.36	0.248	1.325	-1.3645	0.248
72.467	0.249	1.327	-1.3665	0.249
72.579	0.25	1.328	-1.3686	0.25
72.688	0.251	1.33	-1.3709	0.251
72.794	0.252	1.332	-1.3719	0.252
72.905	0.253	1.334	-1.3739	0.253
73.019	0.254	1.335	-1.3759	0.254
73.124	0.255	1.337	-1.3782	0.255
73.233	0.256	1.339	-1.3792	0.256
73.344	0.257	1.341	-1.3812	0.257
73.454	0.257	1.342	-1.3832	0.257
73.564	0.258	1.344	-1.3852	0.258
73.669	0.259	1.346	-1.3865	0.259
73.78	0.26	1.349	-1.3885	0.26
73.889	0.26	1.35	-1.3905	0.26
74.001	0.261	1.352	-1.3925	0.261
74.105	0.262	1.354	-1.3935	0.262
74.217	0.263	1.356	-1.3958	0.263
74.328	0.263	1.357	-1.3978	0.263
74.436	0.264	1.359	-1.3998	0.264
74.544	0.265	1.361	-1.4008	0.265
74.651	0.266	1.363	-1.4031	0.266
74.764	0.267	1.364	-1.4051	0.267
74.872	0.267	1.366	-1.4071	0.267
74.978	0.268	1.368	-1.4082	0.268
75.093	0.269	1.37	-1.4101	0.269
75.203	0.269	1.371	-1.4124	0.269
75.308	0.27	1.374	-1.4144	0.27
75.417	0.27	1.376	-1.4154	0.27
75.528	0.271	1.378	-1.4174	0.271
75.64	0.271	1.379	-1.4195	0.271
75.748	0.271	1.381	-1.4218	0.271
75.853	0.272	1.383	-1.4228	0.272
75.964	0.273	1.385	-1.4248	0.273
76.073	0.273	1.386	-1.4268	0.273
76.186	0.274	1.388	-1.4292	0.274
76.292	0.275	1.39	-1.4302	0.275
76.401	0.276	1.392	-1.4322	0.276
76.512	0.277	1.393	-1.4341	0.277
76.62	0.278	1.395	-1.4361	0.278
76.726	0.279	1.397	-1.4374	0.279
76.84	0.28	1.4	-1.4395	0.28
76.948	0.281	1.401	-1.4415	0.281
77.053	0.282	1.403	-1.4435	0.282
77.164	0.284	1.405	-1.4444	0.284
77.271	0.285	1.407	-1.4468	0.285
77.387	0.286	1.408	-1.4488	0.286
77.492	0.287	1.41	-1.4508	0.287
77.601	0.289	1.412	-1.4518	0.289
77.712	0.29	1.414	-1.454	0.29
77.822	0.291	1.415	-1.456	0.291
77.932	0.292	1.417	-1.4581	0.292
78.036	0.294	1.419	-1.459	0.294
78.147	0.295	1.421	-1.461	0.295
78.259	0.296	1.422	-1.4633	0.296
78.369	0.298	1.425	-1.4655	0.298
78.474	0.299	1.427	-1.4664	0.299
78.582	0.301	1.429	-1.4684	0.301
78.696	0.302	1.43	-1.4705	0.302
78.8	0.303	1.432	-1.4727	0.303
78.911	0.305	1.434	-1.4737	0.305
79.025	0.306	1.436	-1.4757	0.306
79.131	0.307	1.437	-1.4777	0.307
79.239	0.308	1.439	-1.4802	0.308
79.348	0.31	1.441	-1.4811	0.31
79.455	0.312	1.443	-1.4831	0.312
79.571	0.312	1.444	-1.4852	0.312
79.676	0.314	1.446	-1.4871	0.314
79.783	0.315	1.449	-1.4884	0.315
79.894	0.317	1.451	-1.4904	0.317
80.007	0.318	1.452	-1.4924	0.318
80.116	0.32	1.454	-1.4944	0.32
80.221	0.321	1.456	-1.4954	0.321
80.332	0.323	1.458	-1.4977	0.323
80.443	0.324	1.459	-1.4997	0.324
80.553	0.326	1.461	-1.5017	0.326
80.658	0.327	1.463	-1.5027	0.327
80.77	0.329	1.465	-1.5047	0.329
80.878	0.33	1.466	-1.5071	0.33
80.986	0.332	1.468	-1.5091	0.332
81.093	0.333	1.47	-1.5101	0.333
81.208	0.335	1.472	-1.512	0.335
81.316	0.336	1.474	-1.5143	0.336
81.424	0.337	1.476	-1.5163	0.337
81.53	0.339	1.478	-1.5173	0.339
81.644	0.341	1.48	-1.5194	0.341
81.754	0.342	1.481	-1.5217	0.342
81.86	0.344	1.483	-1.5238	0.344
81.983	0.346	1.485	-1.5247	0.346
82.092	0.348	1.487	-1.5267	0.348
82.203	0.349	1.488	-1.5288	0.349
82.315	0.35	1.49	-1.531	0.35
82.425	0.353	1.492	-1.532	0.353
82.53	0.355	1.494	-1.534	0.355
82.642	0.355	1.495	-1.5361	0.355
82.75	0.357	1.497	-1.538	0.357
82.858	0.359	1.5	-1.5394	0.359
82.966	0.361	1.502	-1.5414	0.361
83.08	0.362	1.503	-1.5434	0.362
83.187	0.363	1.505	-1.5454	0.363
83.295	0.365	1.507	-1.5466	0.365
83.404	0.367	1.509	-1.5487	0.367
83.511	0.368	1.51	-1.5507	0.368
83.62	0.37	1.512	-1.5527	0.37
83.734	0.372	1.514	-1.5537	0.372
83.839	0.373	1.516	-1.5559	0.373
83.95	0.375	1.517	-1.558	0.375
84.063	0.376	1.519	-1.56	0.376
84.172	0.378	1.521	-1.561	0.378
84.277	0.38	1.523	-1.5633	0.38
84.388	0.381	1.525	-1.5653	0.381
84.499	0.383	1.527	-1.5673	0.383
84.609	0.385	1.529	-1.5683	0.385
84.713	0.387	1.531	-1.5703	0.387
84.825	0.388	1.532	-1.5726	0.388
84.933	0.39	1.534	-1.5746	0.39
85.044	0.392	1.536	-1.5757	0.392
85.151	0.394	1.538	-1.5776	0.394
85.264	0.395	1.539	-1.5797	0.395
85.372	0.397	1.541	-1.582	0.397
85.48	0.399	1.543	-1.583	0.399
85.586	0.401	1.545	-1.5849	0.401
85.7	0.403	1.546	-1.587	0.403
85.81	0.404	1.548	-1.5894	0.404
85.918	0.406	1.55	-1.5903	0.406
86.024	0.407	1.553	-1.5923	0.407
86.135	0.409	1.553	-1.5943	0.409
86.247	0.41	1.556	-1.5963	0.41
86.357	0.411	1.558	-1.5977	0.411
86.462	0.412	1.56	-1.5996	0.412
86.573	0.413	1.561	-1.6017	0.413
86.684	0.414	1.563	-1.6037	0.414
86.794	0.415	1.565	-1.6046	0.415
86.897	0.416	1.567	-1.6069	0.416
87.006	0.417	1.568	-1.6089	0.417
87.12	0.418	1.57	-1.6109	0.418
87.228	0.419	1.572	-1.6119	0.419
87.336	0.42	1.574	-1.6139	0.42
87.443	0.421	1.576	-1.6164	0.421
87.557	0.422	1.578	-1.6183	0.422
87.663	0.423	1.579	-1.6193	0.423
87.772	0.424	1.581	-1.6213	0.424
87.881	0.425	1.583	-1.6235	0.425
87.994	0.426	1.585	-1.6256	0.426
88.102	0.427	1.587	-1.6265	0.427
88.207	0.427	1.589	-1.6286	0.427
88.321	0.428	1.59	-1.6306	0.428
88.431	0.429	1.592	-1.6329	0.429
88.541	0.43	1.594	-1.6339	0.43
88.646	0.43	1.596	-1.6359	0.43
88.757	0.431	1.597	-1.6379	0.431
88.865	0.432	1.599	-1.6402	0.432
88.977	0.433	1.602	-1.6413	0.433
89.081	0.434	1.604	-1.6432	0.434
89.19	0.435	1.604	-1.6452	0.435
89.302	0.436	1.606	-1.6473	0.436
89.413	0.437	1.609	-1.6486	0.437
89.518	0.438	1.611	-1.6506	0.438
89.632	0.439	1.612	-1.6525	0.439
89.74	0.44	1.614	-1.6545	0.44
89.848	0.44	1.616	-1.6556	0.44
89.957	0.441	1.618	-1.658	0.441
90.064	0.442	1.619	-1.66	0.442
90.173	0.443	1.621	-1.6619	0.443
90.287	0.444	1.623	-1.6629	0.444
90.392	0.444	1.625	-1.6649	0.444
90.503	0.445	1.627	-1.6672	0.445
90.616	0.446	1.628	-1.6692	0.446
90.725	0.447	1.63	-1.6702	0.447
90.83	0.447	1.632	-1.6722	0.447
90.941	0.448	1.633	-1.6746	0.448
91.049	0.449	1.636	-1.6766	0.449
91.162	0.45	1.638	-1.6775	0.45
91.265	0.451	1.64	-1.6795	0.451
91.377	0.452	1.641	-1.6818	0.452
91.488	0.453	1.643	-1.6839	0.453
91.596	0.455	1.645	-1.6849	0.455
91.704	0.456	1.647	-1.6869	0.456
91.811	0.457	1.648	-1.6888	0.457
91.923	0.458	1.65	-1.6912	0.458
92.032	0.46	1.652	-1.6923	0.46
92.138	0.46	1.654	-1.6942	0.46
92.253	0.462	1.655	-1.6962	0.462
92.357	0.463	1.657	-1.6983	0.463
92.468	0.465	1.659	-1.6996	0.465
92.577	0.466	1.662	-1.7015	0.466
92.688	0.467	1.663	-1.7035	0.467
92.798	0.468	1.665	-1.7055	0.468
92.908	0.469	1.667	-1.7065	0.469
93.013	0.47	1.669	-1.7089	0.47
93.124	0.471	1.67	-1.7109	0.471
93.233	0.472	1.672	-1.7129	0.472
93.345	0.473	1.674	-1.7139	0.473
93.45	0.474	1.676	-1.7162	0.474
93.562	0.475	1.677	-1.7182	0.475
93.67	0.477	1.679	-1.7201	0.477
93.779	0.478	1.681	-1.7211	0.478
93.887	0.479	1.683	-1.7231	0.479
94.001	0.48	1.684	-1.7255	0.48
94.104	0.482	1.687	-1.7275	0.482
94.218	0.484	1.689	-1.7285	0.484
94.322	0.484	1.691	-1.7305	0.484
94.433	0.486	1.692	-1.7325	0.486
94.546	0.487	1.694	-1.7348	0.487
94.654	0.489	1.696	-1.7358	0.489
94.759	0.489	1.698	-1.7378	0.489
94.873	0.49	1.699	-1.7399	0.49
94.978	0.492	1.701	-1.7422	0.492
95.092	0.493	1.703	-1.7431	0.493
95.197	0.494	1.705	-1.7452	0.494
95.305	0.495	1.706	-1.7471	0.495
95.417	0.496	1.708	-1.7495	0.496
95.53	0.497	1.711	-1.7505	0.497
95.636	0.498	1.713	-1.7526	0.498
95.745	0.499	1.714	-1.7545	0.499
95.856	0.501	1.716	-1.7565	0.501
95.964	0.502	1.718	-1.7575	0.502
96.071	0.503	1.72	-1.7598	0.503
96.183	0.504	1.721	-1.7618	0.504
96.288	0.506	1.723	-1.7638	0.506
96.399	0.508	1.725	-1.7648	0.508
96.507	0.508	1.727	-1.7672	0.508
96.621	0.51	1.728	-1.7691	0.51
96.729	0.512	1.73	-1.7711	0.512
96.836	0.514	1.732	-1.7721	0.514
96.945	0.515	1.734	-1.7741	0.515
97.057	0.517	1.736	-1.7763	0.517
97.167	0.52	1.738	-1.7784	0.52
97.275	0.523	1.74	-1.7794	0.523
97.38	0.524	1.742	-1.7814	0.524
97.491	0.527	1.743	-1.7838	0.527
97.604	0.529	1.745	-1.7858	0.529
97.707	0.532	1.747	-1.7868	0.532
97.818	0.534	1.749	-1.7888	0.534
97.929	0.537	1.75	-1.7907	0.537
98.038	0.54	1.752	-1.7931	0.54
98.144	0.543	1.754	-1.7941	0.543
98.254	0.545	1.756	-1.7961	0.545
98.366	0.548	1.757	-1.798	0.548
98.477	0.551	1.759	-1.8005	0.551
98.585	0.554	1.762	-1.8015	0.554
98.69	0.556	1.764	-1.8034	0.556
98.8	0.56	1.765	-1.8055	0.56
98.911	0.563	1.767	-1.8074	0.563
99.022	0.566	1.769	-1.8088	0.566
99.127	0.567	1.771	-1.8108	0.567
99.242	0.571	1.772	-1.8128	0.571
99.351	0.574	1.774	-1.8148	0.574
99.459	0.577	1.776	-1.8158	0.577
99.565	0.578	1.778	-1.8181	0.578
99.676	0.581	1.779	-1.8201	0.581
99.788	0.586	1.781	-1.8221	0.586
99.891	0.589	1.783	-1.8231	0.589
100.002	0.59	1.785	-1.8254	0.59
100.114	0.594	1.787	-1.8274	0.594
100.222	0.597	1.789	-1.8295	0.597
100.328	0.601	1.791	-1.8303	0.601
100.438	0.603	1.793	-1.8324	0.603
100.55	0.606	1.794	-1.8347	0.606
100.658	0.609	1.796	-1.8367	0.609
100.769	0.613	1.798	-1.8377	0.613
100.874	0.615	1.8	-1.8397	0.615
100.988	0.619	1.801	-1.8417	0.619
101.096	0.622	1.803	-1.844	0.622
101.204	0.626	1.805	-1.8451	0.626
101.311	0.628	1.807	-1.8471	0.628
101.426	0.632	1.808	-1.8491	0.632
101.529	0.635	1.81	-1.8514	0.635
101.643	0.639	1.813	-1.8523	0.639
101.748	0.64	1.815	-1.8543	0.64
101.859	0.645	1.816	-1.8563	0.645
101.972	0.649	1.818	-1.8584	0.649
102.075	0.653	1.82	-1.8598	0.653
102.186	0.655	1.822	-1.8618	0.655
102.297	0.66	1.823	-1.8637	0.66
102.404	0.664	1.825	-1.8657	0.664
102.517	0.668	1.827	-1.8671	0.668
102.622	0.67	1.829	-1.869	0.67
102.734	0.673	1.83	-1.871	0.673
102.842	0.678	1.832	-1.873	0.678
102.953	0.682	1.834	-1.874	0.682
103.058	0.684	1.837	-1.8761	0.684
103.172	0.688	1.838	-1.8783	0.688
103.28	0.693	1.84	-1.8803	0.693
103.386	0.697	1.842	-1.8813	0.697
103.498	0.699	1.844	-1.8833	0.699
103.605	0.703	1.845	-1.8856	0.703
103.714	0.707	1.847	-1.8877	0.707
103.828	0.711	1.849	-1.8887	0.711
103.933	0.714	1.851	-1.8907	0.714
104.044	0.718	1.852	-1.8927	0.718
104.151	0.722	1.854	-1.8949	0.722
104.265	0.726	1.856	-1.8959	0.726
104.37	0.729	1.858	-1.8979	0.729
104.481	0.734	1.859	-1.9	0.734
104.59	0.738	1.861	-1.9024	0.738
104.703	0.742	1.864	-1.9034	0.742
104.808	0.745	1.865	-1.9054	0.745
104.92	0.749	1.867	-1.9074	0.749
105.028	0.753	1.869	-1.9097	0.753
105.136	0.757	1.871	-1.9106	0.757
105.244	0.759	1.873	-1.9127	0.759
105.358	0.764	1.874	-1.9147	0.764
105.464	0.768	1.876	-1.9167	0.768
105.575	0.773	1.878	-1.9177	0.773
105.681	0.775	1.88	-1.92	0.775
105.795	0.78	1.881	-1.922	0.78
105.904	0.784	1.883	-1.924	0.784
106.012	0.789	1.885	-1.925	0.789
106.117	0.791	1.888	-1.9273	0.791
106.228	0.795	1.889	-1.9293	0.795
106.341	0.8	1.891	-1.9312	0.8
106.449	0.805	1.892	-1.9323	0.805
106.553	0.809	1.895	-1.9343	0.809
106.667	0.813	1.895	-1.9366	0.813
106.775	0.818	1.898	-1.9385	0.818
106.881	0.823	1.9	-1.9396	0.823
106.992	0.825	1.902	-1.9416	0.825
107.104	0.829	1.903	-1.944	0.829
107.212	0.834	1.905	-1.946	0.834
107.32	0.838	1.907	-1.947	0.838
107.427	0.84	1.909	-1.9489	0.84
107.541	0.845	1.91	-1.9509	0.845
107.649	0.849	1.912	-1.9533	0.849
107.757	0.854	1.914	-1.9542	0.854
107.863	0.856	1.916	-1.9563	0.856
107.974	0.861	1.917	-1.9583	0.861
108.087	0.865	1.919	-1.9607	0.865
108.193	0.87	1.922	-1.9616	0.87
108.302	0.872	1.924	-1.9636	0.872
108.413	0.877	1.925	-1.9656	0.877
108.524	0.881	1.927	-1.9677	0.881
108.634	0.886	1.929	-1.9686	0.886
108.739	0.888	1.931	-1.9709	0.888
108.846	0.893	1.932	-1.973	0.893
108.958	0.897	1.934	-1.9749	0.897
109.071	0.901	1.936	-1.976	0.901
109.175	0.903	1.939	-1.9783	0.903
109.287	0.908	1.94	-1.9803	0.908
109.395	0.913	1.941	-1.9823	0.913
109.502	0.917	1.944	-1.9834	0.917
109.613	0.92	1.946	-1.9853	0.92
109.72	0.924	1.947	-1.9875	0.924
109.829	0.929	1.949	-1.9895	0.929
109.943	0.934	1.951	-1.9905	0.934
110.049	0.936	1.953	-1.9925	0.936
110.163	0.941	1.954	-1.9949	0.941
110.266	0.946	1.956	-1.9969	0.946
110.378	0.952	1.958	-1.9979	0.952
110.484	0.954	1.96	-1.9999	0.954
110.598	0.959	1.961	-2.0019	0.959
110.708	0.964	1.963	-2.0042	0.964
110.818	0.97	1.965	-2.0052	0.97
110.923	0.972	1.967	-2.0071	0.972
111.034	0.977	1.968	-2.0092	0.977
111.142	0.983	1.97	-2.0116	0.983
111.255	0.988	1.973	-2.0126	0.988
111.361	0.991	1.975	-2.0145	0.991
111.47	0.996	1.976	-2.0166	0.996
111.579	1.001	1.978	-2.0186	1.001
111.685	1.006	1.98	-2.0199	1.006
111.796	1.008	1.982	-2.0219	1.008
111.909	1.014	1.983	-2.0239	1.014
112.078	1.019	1.985	-2.0259	1.019
112.184	1.023	1.987	-2.0269	1.023
112.3	1.026	1.989	-2.0292	1.026
112.405	1.031	1.99	-2.0312	1.031
112.512	1.036	1.992	-2.0332	1.036
112.624	1.04	1.994	-2.0342	1.04
112.73	1.042	1.996	-2.0366	1.042
112.841	1.047	1.998	-2.0386	1.047
112.953	1.053	2	-2.0406	1.053
113.061	1.058	2.002	-2.0416	1.058
113.167	1.06	2.004	-2.0436	1.06
113.276	1.065	2.006	-2.0458	1.065
113.387	1.07	2.008	-2.0478	1.07
113.498	1.076	2.009	-2.0488	1.076
113.606	1.078	2.012	-2.0508	1.078
113.715	1.083	2.014	-2.0532	1.083
113.822	1.088	2.016	-2.0552	1.088
113.938	1.093	2.017	-2.0562	1.093
114.043	1.095	2.019	-2.0582	1.095
114.152	1.099	2.021	-2.0602	1.099
114.263	1.102	2.023	-2.0624	1.102
114.373	1.107	2.024	-2.0634	1.107
114.483	1.111	2.026	-2.0654	1.111
114.587	1.114	2.028	-2.0675	1.114
114.698	1.117	2.03	-2.0695	1.117
114.81	1.118	2.031	-2.0708	1.118
114.914	1.121	2.033	-2.0728	1.121
115.025	1.124	2.036	-2.0754	1.124
115.137	1.127	2.038	-2.0775	1.127
115.245	1.128	2.039	-2.0795	1.128
115.354	1.131	2.041	-2.0815	1.131
115.462	1.133	2.043	-2.0825	1.133
115.575	1.137	2.045	-2.0849	1.137
115.681	1.138	2.046	-2.0869	1.138
115.792	1.142	2.048	-2.0888	1.142
115.898	1.145	2.05	-2.0898	1.145
116.012	1.148	2.052	-2.0921	1.148
116.115	1.151	2.053	-2.0942	1.151
116.229	1.155	2.055	-2.0961	1.155
116.334	1.159	2.057	-2.0971	1.159
116.446	1.164	2.059	-2.0991	1.164
116.552	1.166	2.06	-2.1015	1.166
116.667	1.171	2.063	-2.1034	1.171
116.772	1.176	2.065	-2.1045	1.176
116.883	1.18	2.067	-2.1065	1.18
116.994	1.183	2.068	-2.1087	1.183
117.104	1.188	2.07	-2.1107	1.188
117.209	1.192	2.072	-2.1117	1.192
117.319	1.196	2.074	-2.1137	1.196
117.43	1.198	2.075	-2.1157	1.198
117.538	1.201	2.077	-2.1181	1.201
117.644	1.206	2.079	-2.1191	1.206
117.754	1.21	2.081	-2.1212	1.21
117.865	1.212	2.082	-2.1231	1.212
117.974	1.216	2.084	-2.1252	1.216
118.083	1.221	2.087	-2.1264	1.221
118.19	1.226	2.089	-2.1284	1.226
118.299	1.228	2.091	-2.1304	1.228
118.413	1.233	2.093	-2.1324	1.233
118.518	1.238	2.094	-2.1335	1.238
118.628	1.243	2.096	-2.1358	1.243
118.741	1.245	2.098	-2.1378	1.245
118.851	1.25	2.101	-2.1398	1.25
118.956	1.254	2.102	-2.1408	1.254
119.067	1.258	2.104	-2.1431	1.258
119.178	1.26	2.106	-2.1452	1.26
119.288	1.266	2.108	-2.1471	1.266
119.393	1.27	2.109	-2.1481	1.27
119.504	1.275	2.111	-2.1504	1.275
119.61	1.277	2.113	-2.1524	1.277
119.722	1.281	2.115	-2.1544	1.281
119.83	1.285	2.116	-2.1554	1.285
119.937	1.289	2.118	-2.1573	1.289
120.051	1.291	2.12	-2.16	1.291
120.224	1.294	2.122	-2.162	1.294
120.327	1.299	2.123	-2.1644	1.299
120.441	1.302	2.126	-2.1663	1.302
120.546	1.304	2.128	-2.1674	1.304
120.656	1.308	2.13	-2.1694	1.308
120.769	1.313	2.131	-2.1713	1.313
120.879	1.317	2.133	-2.1737	1.317
120.984	1.319	2.135	-2.1748	1.319
121.095	1.323	2.137	-2.1767	1.323
121.207	1.327	2.138	-2.1787	1.327
121.317	1.331	2.14	-2.181	1.331
121.422	1.333	2.142	-2.182	1.333
121.534	1.337	2.144	-2.184	1.337
121.639	1.341	2.145	-2.186	1.341
121.751	1.346	2.147	-2.1881	1.346
121.859	1.349	2.149	-2.1894	1.349
121.966	1.353	2.152	-2.1914	1.353
122.08	1.357	2.153	-2.1935	1.357
122.188	1.362	2.155	-2.1954	1.362
122.294	1.365	2.157	-2.1965	1.365
122.408	1.37	2.159	-2.1987	1.37
122.517	1.374	2.16	-2.2007	1.374
122.625	1.38	2.162	-2.2028	1.38
122.731	1.382	2.164	-2.2037	1.382
122.842	1.388	2.166	-2.2061	1.388
122.955	1.394	2.167	-2.208	1.394
123.058	1.399	2.169	-2.21	1.399
123.233	1.401	2.171	-2.211	1.401
123.339	1.406	2.173	-2.213	1.406
123.449	1.411	2.175	-2.2153	1.411
123.557	1.415	2.177	-2.2173	1.415
123.666	1.417	2.179	-2.2183	1.417
123.778	1.421	2.181	-2.2203	1.421
123.891	1.425	2.182	-2.2223	1.425
123.995	1.429	2.184	-2.2246	1.429
124.107	1.431	2.186	-2.2257	1.431
124.215	1.435	2.188	-2.2277	1.435
124.326	1.438	2.189	-2.2297	1.438
124.431	1.443	2.191	-2.232	1.443
124.545	1.445	2.193	-2.233	1.445
124.653	1.447	2.195	-2.235	1.447
124.763	1.451	2.196	-2.2369	1.451
124.869	1.455	2.198	-2.2393	1.455
124.983	1.456	2.201	-2.2404	1.456
125.086	1.46	2.203	-2.2423	1.46
125.2	1.464	2.204	-2.2444	1.464
125.305	1.467	2.206	-2.2464	1.467
125.416	1.47	2.207	-2.2477	1.47
125.528	1.473	2.21	-2.2497	1.473
125.638	1.476	2.211	-2.2517	1.476
125.741	1.479	2.213	-2.2537	1.479
125.855	1.48	2.215	-2.2546	1.48
125.963	1.484	2.217	-2.257	1.484
126.069	1.487	2.218	-2.259	1.487
126.18	1.489	2.22	-2.261	1.489
126.292	1.491	2.222	-2.262	1.491
126.4	1.494	2.224	-2.2639	1.494
126.51	1.498	2.225	-2.2663	1.498
126.615	1.5	2.228	-2.2683	1.5
126.729	1.502	2.23	-2.2693	1.502
126.837	1.505	2.232	-2.2713	1.505
126.945	1.509	2.233	-2.2736	1.509
127.053	1.512	2.235	-2.2756	1.512
127.167	1.514	2.237	-2.2766	1.514
127.27	1.518	2.239	-2.2786	1.518
127.384	1.522	2.24	-2.2805	1.522
127.488	1.525	2.242	-2.2829	1.525
127.599	1.527	2.244	-2.284	1.527
127.712	1.53	2.246	-2.2859	1.53
127.818	1.534	2.247	-2.2879	1.534
127.927	1.537	2.249	-2.29	1.537
128.038	1.539	2.251	-2.2913	1.539
128.148	1.542	2.253	-2.2932	1.542
128.258	1.545	2.254	-2.2952	1.545
128.363	1.548	2.256	-2.2973	1.548
128.474	1.551	2.258	-2.2983	1.551
128.583	1.554	2.261	-2.3006	1.554
128.689	1.557	2.262	-2.3027	1.557
128.802	1.56	2.264	-2.3047	1.56
128.911	1.562	2.266	-2.3056	1.562
129.022	1.565	2.268	-2.3079	1.565
129.13	1.568	2.269	-2.3099	1.568
129.235	1.572	2.271	-2.312	1.572
129.345	1.574	2.273	-2.3129	1.574
129.454	1.578	2.275	-2.3149	1.578
129.565	1.582	2.277	-2.3172	1.582
129.674	1.586	2.278	-2.3192	1.586
129.781	1.588	2.28	-2.3202	1.588
129.897	1.592	2.283	-2.3223	1.592
130.002	1.596	2.283	-2.3246	1.596
130.11	1.6	2.286	-2.3266	1.6
130.221	1.602	2.288	-2.3276	1.602
130.327	1.607	2.29	-2.3296	1.607
130.442	1.611	2.291	-2.3316	1.611
130.548	1.615	2.293	-2.3338	1.615
130.659	1.619	2.295	-2.3349	1.619
130.765	1.621	2.297	-2.3369	1.621
130.879	1.625	2.298	-2.3389	1.625
130.984	1.629	2.3	-2.3413	1.629
131.096	1.633	2.302	-2.3422	1.633
131.204	1.635	2.304	-2.3443	1.635
131.31	1.639	2.305	-2.3463	1.639
131.421	1.643	2.307	-2.3482	1.643
131.534	1.647	2.309	-2.3496	1.647
131.64	1.649	2.312	-2.3515	1.649
131.751	1.654	2.313	-2.3535	1.654
131.856	1.658	2.315	-2.3556	1.658
131.97	1.662	2.317	-2.3565	1.662
132.08	1.664	2.319	-2.3589	1.664
132.188	1.668	2.32	-2.3609	1.668
132.293	1.673	2.322	-2.3629	1.673
132.404	1.677	2.324	-2.3639	1.677
132.517	1.679	2.326	-2.3662	1.679
132.62	1.682	2.327	-2.3681	1.682
132.731	1.685	2.329	-2.3702	1.685
132.841	1.688	2.331	-2.3712	1.688
132.953	1.689	2.333	-2.3732	1.689
133.057	1.692	2.334	-2.3755	1.692
133.168	1.695	2.337	-2.3775	1.695
133.28	1.697	2.339	-2.3785	1.697
133.388	1.699	2.341	-2.3805	1.699
133.496	1.702	2.342	-2.3825	1.702
133.603	1.705	2.344	-2.3848	1.705
133.713	1.707	2.346	-2.3858	1.707
133.824	1.709	2.348	-2.3878	1.709
133.933	1.712	2.349	-2.3898	1.712
134.042	1.714	2.351	-2.3921	1.714
134.149	1.716	2.353	-2.3932	1.716
134.258	1.718	2.355	-2.3952	1.718
134.372	1.72	2.356	-2.3972	1.72
134.477	1.723	2.358	-2.3996	1.723
134.59	1.725	2.361	-2.4002	1.725
134.7	1.726	2.363	-2.4025	1.726
134.81	1.729	2.364	-2.4045	1.729
134.916	1.732	2.366	-2.4065	1.732
135.027	1.735	2.368	-2.4075	1.735
135.135	1.736	2.37	-2.4098	1.736
135.241	1.739	2.371	-2.4118	1.739
135.352	1.743	2.373	-2.4138	1.743
135.464	1.746	2.375	-2.4149	1.746
135.571	1.748	2.377	-2.4171	1.748
135.682	1.751	2.378	-2.4192	1.751
135.787	1.755	2.38	-2.4213	1.755
135.901	1.759	2.382	-2.4222	1.759
136.009	1.761	2.384	-2.4241	1.761
136.119	1.765	2.385	-2.4264	1.765
136.225	1.769	2.388	-2.4284	1.769
136.339	1.773	2.39	-2.4294	1.773
136.442	1.775	2.392	-2.4314	1.775
136.551	1.778	2.393	-2.4339	1.778
136.663	1.782	2.395	-2.4358	1.782
136.774	1.786	2.397	-2.4368	1.786
136.88	1.788	2.399	-2.4388	1.788
136.994	1.792	2.4	-2.4408	1.792
137.099	1.795	2.402	-2.4431	1.795
137.21	1.8	2.404	-2.4441	1.8
137.321	1.802	2.406	-2.4461	1.802
137.431	1.807	2.407	-2.4482	1.807
137.536	1.811	2.409	-2.4504	1.811
137.647	1.815	2.412	-2.4515	1.815
137.755	1.817	2.414	-2.4535	1.817
137.862	1.822	2.415	-2.4554	1.822
137.973	1.827	2.417	-2.4575	1.827
138.08	1.831	2.419	-2.4585	1.831
138.194	1.833	2.421	-2.4608	1.833
138.302	1.838	2.422	-2.4628	1.838
138.408	1.842	2.424	-2.4647	1.842
138.523	1.846	2.426	-2.4658	1.846
138.627	1.848	2.428	-2.4681	1.848
138.741	1.852	2.43	-2.4701	1.852
138.846	1.856	2.432	-2.4721	1.856
138.958	1.861	2.434	-2.4731	1.861
139.064	1.863	2.437	-2.4751	1.863
139.174	1.867	2.438	-2.4774	1.867
139.282	1.871	2.44	-2.4794	1.871
139.396	1.875	2.442	-2.4804	1.875
139.504	1.877	2.444	-2.4824	1.877
139.615	1.881	2.445	-2.4846	1.881
139.72	1.885	2.447	-2.4868	1.885
139.832	1.89	2.449	-2.4877	1.89
139.94	1.892	2.451	-2.4897	1.892
140.051	1.896	2.452	-2.4917	1.896
140.156	1.9	2.454	-2.4941	1.9
140.27	1.904	2.456	-2.495	1.904
140.378	1.906	2.458	-2.4971	1.906
140.486	1.911	2.459	-2.4991	1.911
140.595	1.915	2.461	-2.5013	1.915
140.702	1.919	2.464	-2.5034	1.919
140.811	1.921	2.466	-2.5054	1.921
140.923	1.926	2.467	-2.5074	1.926
141.03	1.929	2.469	-2.5098	1.929
141.141	1.933	2.471	-2.5107	1.933
141.254	1.935	2.473	-2.5127	1.935
141.357	1.939	2.474	-2.5148	1.939
141.468	1.943	2.476	-2.5168	1.943
141.579	1.947	2.478	-2.518	1.947
141.687	1.949	2.48	-2.52	1.949
141.8	1.953	2.481	-2.5221	1.953
141.905	1.957	2.483	-2.524	1.957
142.015	1.96	2.485	-2.525	1.96
142.126	1.962	2.488	-2.5274	1.962
142.233	1.966	2.489	-2.5294	1.966
142.341	1.971	2.491	-2.5314	1.971
142.455	1.976	2.493	-2.5324	1.976
142.563	1.978	2.495	-2.5344	1.978
142.672	1.982	2.496	-2.5367	1.982
142.778	1.986	2.498	-2.5387	1.986
142.892	1.991	2.5	-2.5397	1.991
143	1.993	2.502	-2.5416	1.993
143.108	1.997	2.503	-2.544	1.997
143.213	2.001	2.505	-2.546	2.001
143.391	2.004	2.507	-2.547	2.004
143.496	2.006	2.509	-2.549	2.006
143.605	2.01	2.51	-2.551	2.01
143.717	2.014	2.512	-2.5534	2.014
143.827	2.017	2.515	-2.5544	2.017
143.937	2.019	2.517	-2.5564	2.019
144.04	2.023	2.518	-2.5583	2.023
144.151	2.026	2.52	-2.5606	2.026
144.263	2.029	2.522	-2.5617	2.029
144.373	2.03	2.524	-2.5637	2.03
144.478	2.034	2.525	-2.5656	2.034
144.59	2.038	2.527	-2.5677	2.038
144.698	2.041	2.529	-2.5686	2.041
144.804	2.043	2.531	-2.5711	2.043
144.915	2.046	2.532	-2.573	2.046
145.028	2.05	2.534	-2.5751	2.05
145.136	2.053	2.536	-2.576	2.053
145.244	2.055	2.539	-2.5783	2.055
145.35	2.058	2.54	-2.5804	2.058
145.461	2.061	2.542	-2.5823	2.061
145.574	2.065	2.543	-2.5833	2.065
145.678	2.066	2.546	-2.5853	2.066
145.787	2.07	2.547	-2.5877	2.07
145.901	2.073	2.549	-2.5897	2.073
146.007	2.076	2.551	-2.5906	2.076
146.121	2.078	2.553	-2.5926	2.078
146.226	2.081	2.554	-2.5949	2.081
146.337	2.084	2.556	-2.5969	2.084
146.445	2.087	2.558	-2.5979	2.087
146.558	2.09	2.56	-2.5999	2.09
146.664	2.093	2.561	-2.6019	2.093
146.773	2.097	2.563	-2.6042	2.097
146.884	2.1	2.566	-2.6053	2.1
146.988	2.102	2.568	-2.6073	2.102
147.097	2.106	2.569	-2.6093	2.106
147.207	2.11	2.571	-2.6116	2.11
147.316	2.113	2.573	-2.6126	2.113
147.427	2.115	2.575	-2.6146	2.115
147.536	2.119	2.576	-2.6166	2.119
147.643	2.122	2.578	-2.6186	2.122
147.757	2.126	2.58	-2.6199	2.126
147.865	2.128	2.582	-2.622	2.128
147.971	2.131	2.583	-2.624	2.131
148.083	2.135	2.585	-2.626	2.135
148.19	2.138	2.587	-2.6269	2.138
148.304	2.14	2.59	-2.6293	2.14
148.409	2.143	2.591	-2.6313	2.143
148.52	2.146	2.593	-2.6333	2.146
148.629	2.15	2.595	-2.6343	2.15
148.741	2.151	2.597	-2.6363	2.151
148.846	2.154	2.598	-2.6387	2.154
148.958	2.158	2.6	-2.6406	2.158
149.067	2.161	2.602	-2.6416	2.161
149.175	2.163	2.604	-2.6436	2.163
149.283	2.165	2.605	-2.6459	2.165
149.397	2.168	2.607	-2.6479	2.168
149.5	2.171	2.609	-2.6489	2.171
149.611	2.173	2.611	-2.6509	2.173
149.719	2.175	2.612	-2.6532	2.175
149.833	2.178	2.614	-2.6552	2.178
149.943	2.18	2.616	-2.6562	2.18
150.049	2.181	2.619	-2.6582	2.181
150.155	2.183	2.619	-2.6602	2.183
150.266	2.185	2.621	-2.6626	2.185
150.379	2.186	2.624	-2.6636	2.186
150.489	2.187	2.626	-2.6656	2.187
150.594	2.189	2.627	-2.6676	2.189
150.705	2.19	2.629	-2.6698	2.19
150.813	2.192	2.631	-2.6709	2.192
150.919	2.193	2.633	-2.6729	2.193
151.03	2.195	2.634	-2.6748	2.195
151.143	2.197	2.636	-2.6769	2.197
151.25	2.199	2.638	-2.6779	2.199
151.358	2.199	2.64	-2.6803	2.199
151.466	2.201	2.641	-2.6822	2.201
151.58	2.203	2.643	-2.6843	2.203
151.688	2.205	2.645	-2.6853	2.205
151.795	2.206	2.648	-2.6876	2.206
151.903	2.208	2.649	-2.6896	2.208
152.017	2.21	2.651	-2.6916	2.21
152.126	2.212	2.653	-2.6925	2.212
152.234	2.213	2.655	-2.6945	2.213
152.339	2.214	2.656	-2.6968	2.214
152.45	2.216	2.658	-2.6989	2.216
152.563	2.218	2.66	-2.6998	2.218
152.666	2.219	2.662	-2.7018	2.219
152.776	2.221	2.663	-2.7042	2.221
152.887	2.223	2.666	-2.7062	2.223
152.999	2.224	2.667	-2.7072	2.224
153.104	2.225	2.669	-2.7092	2.225
153.212	2.227	2.67	-2.7112	2.227
153.327	2.229	2.672	-2.7135	2.229
153.435	2.23	2.675	-2.7145	2.23
153.543	2.231	2.677	-2.7165	2.231
153.651	2.233	2.678	-2.7184	2.233
153.758	2.235	2.68	-2.7206	2.235
153.871	2.236	2.682	-2.7218	2.236
153.979	2.237	2.684	-2.7239	2.237
154.087	2.239	2.685	-2.7259	2.239
154.201	2.241	2.687	-2.7278	2.241
154.309	2.243	2.689	-2.7288	2.243
154.417	2.244	2.691	-2.7312	2.244
154.525	2.246	2.692	-2.7332	2.246
154.636	2.248	2.694	-2.7352	2.248
154.746	2.25	2.696	-2.7362	2.25
154.856	2.251	2.699	-2.7386	2.251
154.961	2.253	2.7	-2.7405	2.253
155.072	2.254	2.702	-2.7425	2.254
155.183	2.256	2.704	-2.7435	2.256
155.293	2.257	2.706	-2.7455	2.257
155.398	2.259	2.707	-2.7478	2.259
155.51	2.261	2.709	-2.7498	2.261
155.618	2.264	2.711	-2.7508	2.264
155.726	2.264	2.713	-2.7527	2.264
155.835	2.266	2.714	-2.7551	2.266
155.943	2.268	2.716	-2.7571	2.268
156.057	2.27	2.718	-2.7581	2.27
156.164	2.271	2.72	-2.7601	2.271
156.273	2.273	2.721	-2.7621	2.273
156.38	2.275	2.723	-2.7645	2.275
156.489	2.277	2.726	-2.7655	2.277
156.603	2.278	2.728	-2.7675	2.278
156.708	2.28	2.729	-2.7694	2.28
156.819	2.281	2.731	-2.7718	2.281
156.926	2.283	2.733	-2.7728	2.283
157.036	2.284	2.735	-2.7749	2.284
157.144	2.286	2.736	-2.7768	2.286
157.258	2.288	2.738	-2.7788	2.288
157.366	2.289	2.74	-2.7802	2.289
157.472	2.29	2.742	-2.7822	2.29
157.583	2.292	2.743	-2.7842	2.292
157.695	2.294	2.745	-2.7862	2.294
157.803	2.296	2.747	-2.7872	2.296
157.911	2.297	2.75	-2.7895	2.297
158.019	2.299	2.751	-2.7914	2.299
158.133	2.301	2.753	-2.7934	2.301
158.239	2.303	2.755	-2.7944	2.303
158.35	2.304	2.757	-2.7964	2.304
158.455	2.306	2.758	-2.7988	2.306
158.569	2.308	2.76	-2.8008	2.308
158.677	2.31	2.762	-2.8019	2.31
158.783	2.311	2.764	-2.8038	2.311
158.894	2.313	2.765	-2.8061	2.313
159.001	2.314	2.767	-2.808	2.314
159.11	2.317	2.769	-2.8091	2.317
159.221	2.318	2.771	-2.811	2.318
159.33	2.32	2.772	-2.813	2.32
159.441	2.322	2.775	-2.8154	2.322
159.551	2.325	2.777	-2.8164	2.325
159.661	2.326	2.779	-2.8184	2.326
159.766	2.329	2.78	-2.8204	2.329
159.874	2.331	2.782	-2.8227	2.331
159.986	2.334	2.784	-2.8237	2.334
160.099	2.335	2.786	-2.8257	2.335
160.203	2.337	2.787	-2.8277	2.337
160.313	2.34	2.789	-2.8297	2.34
160.424	2.342	2.791	-2.8311	2.342
160.532	2.343	2.793	-2.8331	2.343
160.64	2.346	2.794	-2.8351	2.346
160.754	2.348	2.796	-2.837	2.348
160.857	2.35	2.798	-2.838	2.35
160.971	2.351	2.801	-2.8404	2.351
161.077	2.353	2.802	-2.8424	2.353
161.186	2.356	2.804	-2.8444	2.356
161.299	2.358	2.806	-2.8454	2.358
161.407	2.358	2.808	-2.8478	2.358
161.512	2.36	2.809	-2.8497	2.36
161.626	2.362	2.811	-2.8517	2.362
161.736	2.365	2.813	-2.8527	2.365
161.845	2.366	2.815	-2.8547	2.366
161.949	2.368	2.816	-2.8571	2.368
162.06	2.37	2.818	-2.8591	2.37
162.172	2.372	2.82	-2.8601	2.372
162.282	2.373	2.822	-2.862	2.373
162.387	2.375	2.823	-2.8643	2.375
162.499	2.376	2.826	-2.8663	2.376
162.607	2.378	2.828	-2.8673	2.378
162.713	2.379	2.83	-2.8693	2.379
162.824	2.381	2.831	-2.8713	2.381
162.937	2.383	2.833	-2.8737	2.383
163.045	2.385	2.835	-2.8747	2.385
163.153	2.386	2.837	-2.8767	2.386
163.259	2.387	2.838	-2.8787	2.387
163.368	2.39	2.84	-2.8807	2.39
163.484	2.392	2.842	-2.8819	2.392
163.589	2.393	2.844	-2.8841	2.393
163.698	2.394	2.845	-2.886	2.394
163.809	2.397	2.847	-2.888	2.397
163.919	2.399	2.849	-2.889	2.399
164.029	2.4	2.852	-2.8914	2.4
164.134	2.401	2.853	-2.8934	2.401
164.31	2.403	2.855	-2.8954	2.403
164.42	2.406	2.857	-2.8964	2.406
164.525	2.407	2.859	-2.8987	2.407
164.634	2.409	2.86	-2.9007	2.409
164.745	2.41	2.862	-2.9026	2.41
164.856	2.412	2.864	-2.9037	2.412
164.965	2.413	2.866	-2.9057	2.413
165.07	2.415	2.867	-2.908	2.415
165.181	2.417	2.869	-2.91	2.417
165.29	2.418	2.871	-2.9111	2.418
165.396	2.419	2.873	-2.913	2.419
165.507	2.42	2.874	-2.9154	2.42
165.619	2.422	2.877	-2.9173	2.422
165.727	2.423	2.879	-2.9184	2.423
165.833	2.424	2.881	-2.9203	2.424
165.944	2.425	2.882	-2.9223	2.425
166.057	2.426	2.884	-2.9246	2.426
166.165	2.427	2.886	-2.9256	2.427
166.272	2.428	2.888	-2.9276	2.428
166.38	2.429	2.889	-2.9296	2.429
166.494	2.43	2.891	-2.9316	2.43
166.604	2.431	2.893	-2.933	2.431
166.709	2.432	2.895	-2.935	2.432
166.818	2.433	2.896	-2.937	2.433
166.929	2.434	2.898	-2.939	2.434
167.039	2.435	2.9	-2.94	2.435
167.149	2.435	2.902	-2.9423	2.435
167.254	2.436	2.904	-2.9443	2.436
167.366	2.437	2.905	-2.9462	2.437
167.474	2.437	2.907	-2.9472	2.437
167.58	2.437	2.91	-2.9497	2.437
167.691	2.437	2.911	-2.9517	2.437
167.803	2.438	2.913	-2.9537	2.438
167.911	2.438	2.915	-2.9547	2.438
168.02	2.438	2.917	-2.9567	2.438
168.128	2.439	2.918	-2.9589	2.439
168.235	2.439	2.92	-2.9609	2.439
168.347	2.44	2.922	-2.9619	2.44
168.458	2.44	2.924	-2.964	2.44
168.564	2.441	2.925	-2.966	2.441
168.678	2.442	2.927	-2.9683	2.442
168.781	2.443	2.93	-2.9693	2.443
168.895	2.444	2.932	-2.9713	2.444
169	2.445	2.933	-2.9736	2.445
169.111	2.446	2.935	-2.9756	2.446
169.224	2.446	2.937	-2.9766	2.446
169.328	2.447	2.939	-2.9785	2.447
169.439	2.448	2.94	-2.9805	2.448
169.55	2.449	2.942	-2.9829	2.449
169.658	2.45	2.944	-2.9839	2.45
169.764	2.451	2.946	-2.9858	2.451
169.875	2.452	2.947	-2.9879	2.452
169.987	2.453	2.949	-2.9899	2.453
170.095	2.455	2.951	-2.9913	2.455
170.203	2.455	2.953	-2.9933	2.455
170.31	2.457	2.954	-2.9953	2.457
170.42	2.458	2.956	-2.9972	2.458
170.531	2.46	2.958	-2.9982	2.46
170.642	2.46	2.961	-3.0005	2.46
170.748	2.462	2.962	-3.0026	2.462
170.862	2.463	2.964	-3.0046	2.463
170.971	2.464	2.966	-3.0056	2.464
171.077	2.465	2.968	-3.008	2.465
171.186	2.466	2.969	-3.01	2.466
171.297	2.467	2.971	-3.012	2.467
171.407	2.469	2.973	-3.013	2.469
171.517	2.47	2.975	-3.015	2.47
171.622	2.471	2.976	-3.0169	2.471
171.733	2.472	2.978	-3.0193	2.472
171.844	2.474	2.98	-3.0203	2.474
171.954	2.475	2.982	-3.0222	2.475
172.141	2.476	2.983	-3.0242	2.476
172.249	2.477	2.985	-3.0265	2.477
172.356	2.479	2.988	-3.0275	2.479
172.465	2.479	2.99	-3.0295	2.479
172.572	2.481	2.991	-3.0315	2.481
172.681	2.483	2.993	-3.0338	2.483
172.795	2.484	2.995	-3.0348	2.484
172.9	2.485	2.997	-3.0368	2.485
173.011	2.486	2.998	-3.0388	2.486
173.123	2.488	3	-3.0408	2.488
173.233	2.489	3.002	-3.0422	2.489
173.338	2.49	3.004	-3.0442	2.49
173.451	2.491	3.005	-3.0462	2.491
173.559	2.492	3.007	-3.0482	2.492
173.665	2.493	3.009	-3.0492	2.493
173.776	2.494	3.012	-3.0515	2.494
173.888	2.495	3.013	-3.0535	2.495
173.997	2.496	3.015	-3.0554	2.496
174.105	2.497	3.017	-3.0564	2.497
174.213	2.497	3.019	-3.0585	2.497
174.32	2.498	3.02	-3.0609	2.498
174.432	2.499	3.022	-3.0629	2.499
174.543	2.5	3.024	-3.0639	2.5
174.649	2.501	3.026	-3.0658	2.501
174.763	2.502	3.027	-3.0683	2.502
174.866	2.503	3.029	-3.0702	2.503
174.98	2.504	3.031	-3.0712	2.504
175.084	2.505	3.034	-3.0732	2.505
175.198	2.506	3.034	-3.0752	2.506
175.308	2.507	3.036	-3.0775	2.507
175.413	2.507	3.039	-3.0785	2.507
175.521	2.508	3.041	-3.0805	2.508
175.635	2.509	3.042	-3.0824	2.509
175.743	2.51	3.044	-3.0848	2.51
175.849	2.51	3.046	-3.0858	2.51
175.96	2.511	3.048	-3.0879	2.511
176.072	2.512	3.049	-3.0898	2.512
176.179	2.513	3.051	-3.0918	2.513
176.29	2.513	3.053	-3.0931	2.513
176.396	2.514	3.055	-3.0951	2.514
176.51	2.515	3.056	-3.097	2.515
176.618	2.516	3.058	-3.0991	2.516
176.726	2.517	3.06	-3.1001	2.517
176.832	2.518	3.063	-3.1025	2.518
176.943	2.519	3.064	-3.1044	2.519
177.056	2.52	3.066	-3.1066	2.52
177.164	2.521	3.068	-3.1075	2.521
177.269	2.521	3.07	-3.1095	2.521
177.38	2.522	3.072	-3.1118	2.522
177.487	2.523	3.074	-3.1138	2.523
177.601	2.524	3.076	-3.1148	2.524
177.706	2.524	3.078	-3.1168	2.524
177.817	2.525	3.079	-3.1192	2.525
177.926	2.526	3.081	-3.1212	2.526
178.039	2.527	3.083	-3.1221	2.527
178.142	2.527	3.085	-3.1241	2.527
178.254	2.528	3.086	-3.1261	2.528
178.365	2.528	3.089	-3.1285	2.528
178.473	2.529	3.091	-3.1294	2.529
178.581	2.529	3.093	-3.1314	2.529
178.694	2.53	3.094	-3.1334	2.53
178.797	2.531	3.096	-3.1357	2.531
178.911	2.531	3.098	-3.1367	2.531
179.017	2.531	3.1	-3.1387	2.531
179.131	2.535	3.101	-3.1408	2.535
179.234	2.537	3.103	-3.1427	2.537
179.345	2.54	3.105	-3.1451	2.54
179.452	2.542	3.107	-3.1471	2.542
179.566	2.543	3.108	-3.1491	2.543
179.676	2.546	3.11	-3.1514	2.546
179.786	2.548	3.113	-3.1524	2.548
179.891	2.55	3.115	-3.1544	2.55
180.001	2.551	3.116	-3.1565	2.551
180.11	2.553	3.118	-3.1584	2.553
180.222	2.556	3.12	-3.1594	2.556
180.327	2.558	3.122	-3.1618	2.558
180.439	2.558	3.123	-3.1638	2.558
180.547	2.56	3.125	-3.1658	2.56
180.653	2.562	3.127	-3.1668	2.562
180.764	2.565	3.129	-3.1691	2.565
180.878	2.566	3.13	-3.1711	2.566
180.981	2.568	3.132	-3.1731	2.568
181.095	2.57	3.134	-3.1741	2.57
181.199	2.572	3.136	-3.1761	2.572
181.31	2.573	3.137	-3.1784	2.573
181.423	2.575	3.14	-3.1804	2.575
181.53	2.576	3.142	-3.1815	2.576
181.636	2.578	3.144	-3.1835	2.578
181.75	2.579	3.145	-3.1857	2.579
181.86	2.581	3.147	-3.1876	2.581
181.97	2.583	3.149	-3.1887	2.583
182.075	2.585	3.151	-3.1906	2.585
182.182	2.586	3.152	-3.1926	2.586
182.294	2.587	3.154	-3.195	2.587
182.407	2.59	3.156	-3.196	2.59
182.511	2.592	3.158	-3.198	2.592
182.623	2.593	3.159	-3.2	2.593
182.731	2.594	3.161	-3.2021	2.594
182.837	2.597	3.163	-3.2033	2.597
182.948	2.599	3.166	-3.2053	2.599
183.056	2.6	3.167	-3.2073	2.6
183.165	2.601	3.169	-3.2093	2.601
183.276	2.603	3.171	-3.2104	2.603
183.385	2.606	3.173	-3.2127	2.606
183.492	2.607	3.174	-3.2147	2.607
183.606	2.609	3.176	-3.2167	2.609
183.714	2.61	3.178	-3.2177	2.61
183.82	2.612	3.18	-3.2201	2.612
183.931	2.613	3.181	-3.2221	2.613
184.044	2.615	3.183	-3.2241	2.615
184.154	2.617	3.185	-3.2251	2.617
184.257	2.618	3.187	-3.227	2.618
184.368	2.619	3.189	-3.2294	2.619
184.48	2.62	3.191	-3.2313	2.62
184.59	2.622	3.193	-3.2323	2.622
184.695	2.623	3.195	-3.2344	2.623
184.807	2.624	3.196	-3.2364	2.624
184.915	2.625	3.198	-3.2387	2.625
185.021	2.626	3.2	-3.2397	2.626
185.132	2.627	3.202	-3.2417	2.627
185.245	2.628	3.203	-3.2436	2.628
185.353	2.629	3.205	-3.2459	2.629
185.461	2.63	3.207	-3.2469	2.63
185.567	2.631	3.209	-3.2489	2.631
185.678	2.632	3.21	-3.251	2.632
185.791	2.633	3.212	-3.253	2.633
185.899	2.634	3.215	-3.2543	2.634
186.004	2.635	3.217	-3.2563	2.635
186.117	2.635	3.218	-3.2583	2.635
186.227	2.636	3.22	-3.2603	2.636
186.337	2.637	3.222	-3.2616	2.637
186.442	2.637	3.224	-3.2636	2.637
186.553	2.637	3.225	-3.2657	2.637
186.664	2.637	3.227	-3.2676	2.637
186.774	2.638	3.229	-3.2686	2.638
186.879	2.638	3.231	-3.271	2.638
186.991	2.638	3.232	-3.273	2.638
187.099	2.639	3.234	-3.275	2.639
187.207	2.639	3.236	-3.276	2.639
187.314	2.64	3.238	-3.278	2.64
187.424	2.64	3.24	-3.2803	2.64
187.533	2.641	3.242	-3.2823	2.641
187.644	2.642	3.244	-3.2833	2.642
187.753	2.643	3.246	-3.2853	2.643
187.86	2.644	3.247	-3.2877	2.644
188.035	2.645	3.249	-3.2896	2.645
188.146	2.646	3.251	-3.2907	2.646
188.256	2.646	3.253	-3.2926	2.646
188.359	2.647	3.254	-3.2946	2.647
188.474	2.648	3.256	-3.297	2.648
188.58	2.649	3.258	-3.298	2.649
188.69	2.65	3.26	-3.2999	2.65
188.798	2.651	3.261	-3.3019	2.651
188.905	2.652	3.263	-3.3042	2.652
189.019	2.653	3.266	-3.3053	2.653
189.127	2.655	3.268	-3.3072	2.655
189.233	2.655	3.268	-3.3092	2.655
189.348	2.657	3.27	-3.3113	2.657
189.451	2.658	3.273	-3.3126	2.658
189.565	2.66	3.275	-3.3146	2.66
189.672	2.66	3.276	-3.3166	2.66
189.779	2.662	3.278	-3.3187	2.662
189.888	2.663	3.28	-3.3196	2.663
190.002	2.664	3.282	-3.3219	2.664
190.107	2.665	3.283	-3.324	2.665
190.218	2.666	3.285	-3.3259	2.666
190.33	2.667	3.287	-3.3269	2.667
190.44	2.669	3.289	-3.3289	2.669
190.545	2.67	3.29	-3.3314	2.67
190.655	2.671	3.292	-3.3333	2.671
190.764	2.672	3.294	-3.3343	2.672
190.877	2.674	3.296	-3.3363	2.674
190.983	2.675	3.297	-3.3386	2.675
191.095	2.676	3.3	-3.3406	2.676
191.203	2.677	3.302	-3.3415	2.677
191.309	2.679	3.304	-3.3435	2.679
191.42	2.679	3.305	-3.3456	2.679
191.527	2.681	3.307	-3.348	2.681
191.636	2.683	3.309	-3.3489	2.683
191.75	2.684	3.311	-3.3509	2.684
191.856	2.685	3.312	-3.3529	2.685
191.97	2.686	3.314	-3.3552	2.686
192.074	2.688	3.317	-3.3562	2.688
192.185	2.689	3.319	-3.3582	2.689
192.291	2.69	3.32	-3.3602	2.69
192.405	2.691	3.321	-3.3621	2.691
192.515	2.692	3.323	-3.3635	2.692
192.62	2.693	3.326	-3.3655	2.693
192.73	2.694	3.327	-3.3675	2.694
192.841	2.695	3.329	-3.3695	2.695
192.949	2.696	3.331	-3.3705	2.696
193.062	2.697	3.333	-3.3728	2.697
193.167	2.697	3.334	-3.3749	2.697
193.279	2.698	3.336	-3.3769	2.698
193.387	2.699	3.338	-3.3779	2.699
193.495	2.7	3.34	-3.3802	2.7
193.602	2.701	3.341	-3.3821	2.701
193.716	2.702	3.343	-3.3842	2.702
193.824	2.703	3.345	-3.3852	2.703
193.932	2.704	3.347	-3.3872	2.704
194.041	2.705	3.348	-3.3896	2.705
194.148	2.706	3.351	-3.3916	2.706
194.257	2.707	3.353	-3.3926	2.707
194.369	2.707	3.355	-3.3946	2.707
194.475	2.708	3.356	-3.3966	2.708
194.589	2.709	3.358	-3.3988	2.709
194.699	2.71	3.36	-3.3998	2.71
194.809	2.71	3.362	-3.4019	2.71
194.914	2.711	3.363	-3.4038	2.711
195.025	2.712	3.365	-3.4062	2.712
195.134	2.713	3.367	-3.4072	2.713
195.24	2.713	3.369	-3.4092	2.713
195.352	2.714	3.37	-3.4112	2.714
195.463	2.715	3.372	-3.4131	2.715
195.571	2.716	3.375	-3.4144	2.716
195.679	2.717	3.377	-3.4164	2.717
195.788	2.718	3.378	-3.4184	2.718
195.895	2.719	3.38	-3.4204	2.719
196.004	2.72	3.382	-3.4214	2.72
196.118	2.721	3.384	-3.4238	2.721
196.224	2.721	3.385	-3.4258	2.721
196.338	2.722	3.387	-3.4278	2.722
196.441	2.723	3.389	-3.4289	2.723
196.552	2.724	3.391	-3.4308	2.724
196.659	2.724	3.392	-3.4331	2.724
196.773	2.725	3.394	-3.4352	2.725
196.883	2.726	3.396	-3.4361	2.726
196.993	2.727	3.398	-3.4381	2.727
197.098	2.727	3.399	-3.4405	2.727
197.209	2.728	3.402	-3.4425	2.728
197.317	2.728	3.404	-3.4435	2.728
197.424	2.729	3.406	-3.4455	2.729
197.536	2.729	3.407	-3.4479	2.729
197.645	2.73	3.409	-3.4499	2.73
197.754	2.731	3.411	-3.4508	2.731
197.86	2.731	3.413	-3.4529	2.731
197.971	2.731	3.414	-3.4548	2.731
198.085	2.731	3.416	-3.4571	2.731
198.192	2.731	3.418	-3.4581	2.731
198.3	2.731	3.42	-3.4601	2.731
198.407	2.731	3.421	-3.4621	2.731
198.521	2.73	3.423	-3.4644	2.73
198.631	2.73	3.426	-3.4654	2.73
198.734	2.729	3.428	-3.4674	2.729
198.843	2.729	3.429	-3.4694	2.729
198.954	2.728	3.431	-3.4714	2.728
199.067	2.727	3.433	-3.4724	2.727
199.177	2.726	3.435	-3.4747	2.726
199.282	2.726	3.436	-3.4767	2.726
199.393	2.725	3.438	-3.4787	2.725
199.501	2.724	3.44	-3.4797	2.724
199.607	2.723	3.442	-3.4821	2.723
199.717	2.722	3.443	-3.4841	2.722
199.829	2.721	3.445	-3.4861	2.721
199.94	2.719	3.447	-3.4871	2.719
200.048	2.717	3.449	-3.4894	2.717
200.153	2.716	3.451	-3.4913	2.716
200.263	2.713	3.453	-3.4934	2.713
200.372	2.706	3.455	-3.4944	2.706
200.483	2.693	3.457	-3.4964	2.693
200.592	2.686	3.458	-3.4988	2.686
200.699	2.665	3.46	-3.5008	2.665
200.813	2.647	3.462	-3.5018	2.647
200.921	2.631	3.464	-3.5038	2.631
201.027	2.624	3.465	-3.5058	2.624
201.138	2.609	3.467	-3.5081	2.609
201.25	2.597	3.469	-3.5091	2.597
201.36	2.585	3.471	-3.5111	2.585
201.466	2.579	3.472	-3.5131	2.579
201.577	2.561	3.474	-3.5154	2.561
201.685	2.548	3.477	-3.5163	2.548
201.797	2.531	3.479	-3.5183	2.531
201.902	2.531	3.48	-3.5203	2.531
202.014	2.53	3.482	-3.5224	2.53
202.122	2.53	3.484	-3.5237	2.53
202.228	2.53	3.486	-3.5258	2.53
202.339	2.529	3.487	-3.5277	2.529
202.446	2.529	3.489	-3.5297	2.529
202.558	2.528	3.491	-3.5307	2.528
202.665	2.527	3.493	-3.533	2.527
202.774	2.526	3.494	-3.535	2.526
202.889	2.526	3.496	-3.537	2.526
202.992	2.525	3.498	-3.5381	2.525
203.106	2.524	3.501	-3.5404	2.524
203.211	2.523	3.502	-3.5424	2.523
203.322	2.522	3.504	-3.5444	2.522
203.435	2.521	3.506	-3.5454	2.521
203.539	2.519	3.508	-3.5474	2.519
203.65	2.517	3.509	-3.5497	2.517
203.761	2.516	3.511	-3.5517	2.516
203.869	2.513	3.513	-3.5527	2.513
203.975	2.509	3.515	-3.5546	2.509
204.086	2.506	3.516	-3.5567	2.506
204.196	2.499	3.518	-3.5591	2.499
204.307	2.493	3.52	-3.56	2.493
204.415	2.486	3.522	-3.562	2.486
204.521	2.478	3.523	-3.5641	2.478
204.631	2.465	3.525	-3.5663	2.465
204.742	2.46	3.528	-3.5673	2.46
204.851	2.447	3.53	-3.5693	2.447
204.96	2.443	3.531	-3.5713	2.443
205.067	2.434	3.533	-3.5736	2.434
205.176	2.431	3.535	-3.5746	2.431
205.29	2.424	3.537	-3.5767	2.424
205.395	2.42	3.538	-3.5787	2.42
205.504	2.409	3.54	-3.5807	2.409
205.613	2.407	3.542	-3.5817	2.407
205.722	2.397	3.544	-3.584	2.397
205.832	2.395	3.545	-3.586	2.395
205.943	2.389	3.547	-3.588	2.389
206.055	2.385	3.549	-3.589	2.385
206.165	2.379	3.551	-3.5913	2.379
206.27	2.376	3.553	-3.5933	2.376
206.382	2.365	3.554	-3.5953	2.365
206.49	2.361	3.557	-3.5963	2.361
206.598	2.352	3.559	-3.5983	2.352
206.706	2.348	3.56	-3.6006	2.348
206.815	2.347	3.562	-3.6027	2.347
206.926	2.337	3.564	-3.6037	2.337
207.037	2.33	3.566	-3.6057	2.33
207.143	2.326	3.567	-3.6077	2.326
207.256	2.318	3.569	-3.61	2.318
207.366	2.313	3.571	-3.611	2.313
207.474	2.309	3.573	-3.6129	2.309
207.579	2.306	3.574	-3.6149	2.306
207.69	2.299	3.576	-3.6174	2.299
207.803	2.296	3.579	-3.6184	2.296
207.907	2.288	3.581	-3.6203	2.288
208.015	2.283	3.581	-3.6223	2.283
208.129	2.278	3.584	-3.6244	2.278
208.237	2.275	3.586	-3.6256	2.275
208.343	2.265	3.588	-3.6275	2.265
208.455	2.26	3.589	-3.6296	2.26
208.565	2.258	3.591	-3.6316	2.258
208.676	2.254	3.593	-3.6326	2.254
208.783	2.246	3.595	-3.635	2.246
208.892	2.243	3.596	-3.6369	2.243
208.999	2.237	3.598	-3.6389	2.237
209.112	2.234	3.6	-3.6399	2.234
209.22	2.227	3.603	-3.6422	2.227
209.329	2.222	3.604	-3.6442	2.222
209.436	2.22	3.606	-3.6463	2.22
209.545	2.212	3.607	-3.6472	2.212
209.659	2.207	3.609	-3.6493	2.207
209.764	2.202	3.611	-3.6516	2.202
209.875	2.195	3.613	-3.6536	2.195
209.982	2.192	3.615	-3.6545	2.192
210.092	2.189	3.617	-3.6566	2.189
210.2	2.188	3.618	-3.659	2.188
210.312	2.18	3.62	-3.661	2.18
210.421	2.176	3.622	-3.6619	2.176
210.534	2.172	3.624	-3.6639	2.172
210.637	2.165	3.625	-3.6659	2.165
210.749	2.164	3.627	-3.6682	2.164
210.86	2.16	3.63	-3.6693	2.16
210.967	2.152	3.631	-3.6712	2.152
211.075	2.151	3.632	-3.6733	2.151
211.189	2.147	3.634	-3.6756	2.147
211.297	2.144	3.637	-3.6766	2.144
211.405	2.137	3.639	-3.6786	2.137
211.511	2.136	3.64	-3.6806	2.136
211.625	2.132	3.642	-3.6826	2.132
211.735	2.126	3.644	-3.6839	2.126
211.843	2.124	3.646	-3.6858	2.124
211.947	2.118	3.647	-3.6879	2.118
212.061	2.116	3.649	-3.6898	2.116
212.171	2.113	3.651	-3.6908	2.113
212.281	2.108	3.653	-3.6932	2.108
212.386	2.106	3.655	-3.6952	2.106
212.497	2.104	3.656	-3.6973	2.104
212.603	2.096	3.658	-3.6982	2.096
212.712	2.096	3.66	-3.7003	2.096
212.823	2.088	3.661	-3.7026	2.088
212.93	2.087	3.664	-3.7045	2.087
213.044	2.083	3.666	-3.7055	2.083
213.152	2.079	3.668	-3.7075	2.079
213.26	2.075	3.669	-3.7098	2.075
213.367	2.075	3.671	-3.7119	2.075
213.481	2.066	3.673	-3.7129	2.066
213.589	2.065	3.675	-3.7149	2.065
213.697	2.058	3.676	-3.7169	2.058
213.804	2.056	3.678	-3.7192	2.056
213.913	2.054	3.68	-3.7202	2.054
214.027	2.049	3.682	-3.7222	2.049
214.132	2.046	3.683	-3.7241	2.046
214.243	2.045	3.685	-3.7265	2.045
214.356	2.039	3.688	-3.7276	2.039
214.459	2.037	3.69	-3.7295	2.037
214.57	2.033	3.691	-3.7315	2.033
214.68	2.027	3.693	-3.7335	2.027
214.791	2.026	3.695	-3.7345	2.026
214.901	2.023	3.697	-3.7368	2.023
215.005	2.022	3.698	-3.7389	2.022
215.117	2.018	3.7	-3.7408	2.018
215.228	2.014	3.702	-3.7418	2.014
215.336	2.012	3.704	-3.7441	2.012
215.444	2.009	3.705	-3.7462	2.009
[truncated: 763 more rows]
