# Supplementary material for: Research on the Mechanical Properties of EPS Lightweight Soil Mixed with Fly Ash
Source: Polymers (Basel). 2024 Dec 18;16(24):3517. doi: 10.3390/polym16243517 (PMC11678610; doi:10.3390/polym16243517)
Supplement: Supplementary file 1 [file polymers-16-03517-s001.zip › polymers-3283519-supplementary-final/raw data/EPS1%,curing agent content 25%,replace proportion 30%.xls]

## Sheet: Sheet1
试件批号	1
钢号	1
试验日期	2023/12/14
试验人	XDD
试件形状
尺寸(mm)	39.1
So(mm^2)	1200.73
标距倍率
Lo(mm)	80
引伸计标距	50
Lu(mm)
A(%)	/
断面尺寸
Su(mm^2)
Z(%)	/
Fm(kN)	1.72
Rm(MPa)	1
FeH(kN)	2.53
ReH(MPa)	2
FeL(kN)	1.73
ReL(MPa)	1
Fp(kN)	2.21
Rp(MPa)	2
Ft(kN)	0.00
Rt(MPa)
E(GPa)	0.09
屈强比	1.00
强屈比	1.00
At(%)	/
Agt(%)	6.5
时间(秒)	力(kN)	变形(mm)	位移(mm)	扩展
0	0	0	-0.0009	0
0.111	0	0	-0.0015	0
0.225	0	0	-0.0021	0
0.335	0	0	-0.0032	0
0.442	0	0	-0.0047	0
0.55	0	0	-0.0069	0
0.659	0	0	-0.0079	0
0.766	0	0	-0.0104	0
0.876	0	0	-0.013	0
0.984	0	0	-0.0161	0
1.098	0	0	-0.0183	0
1.206	0	0	-0.0217	0
1.312	0	0	-0.0257	0
1.422	0	0	-0.0299	0
1.534	0	0	-0.0323	0
1.642	0	0	-0.0377	0
1.751	0	0	-0.0427	0
1.859	0	0	-0.0481	0
1.973	0	0	-0.0508	0
2.08	0	0	-0.057	0
2.188	0	0	-0.0622	0
2.297	0	0	-0.0671	0
2.404	0	0	-0.0699	0
2.513	0	0	-0.0749	0
2.625	0	0	-0.0807	0
2.731	0	0	-0.0856	0
2.842	0	0	-0.0879	0
2.956	0	0	-0.0926	0
3.061	0	0	-0.0974	0
3.17	0	0	-0.1028	0
3.281	0	0	-0.1051	0
3.391	0	0	-0.1095	0
3.501	0	0	-0.1142	0
3.607	0	0	-0.1192	0
3.714	0	0	-0.1213	0
3.826	0	0	-0.1258	0
3.939	0	0	-0.1301	0
4.043	0	0	-0.1341	0
4.155	0	0	-0.137	0
4.263	0	0	-0.1411	0
4.369	0	0	-0.1451	0
4.479	0	0	-0.1491	0
4.593	0	0	-0.1512	0
4.701	0	0	-0.1557	0
4.811	0	0	-0.1597	0
4.917	0	0	-0.1635	0
5.026	0	0	-0.1655	0
5.139	0	0	-0.1699	0
5.247	0	0	-0.1736	0
5.352	0	0	-0.1774	0
5.463	0	0	-0.1792	0
5.576	0	0	-0.1828	0
5.686	0	0	-0.187	0
5.789	0	0	-0.1905	0
5.9	0	0	-0.1922	0
6.011	0	0	-0.1958	0
6.116	0	0	-0.1999	0
6.227	0	0	-0.2031	0
6.339	0	0	-0.205	0
6.447	0	0	-0.2083	0
6.553	0	0	-0.2117	0
6.664	0	0	-0.2155	0
6.777	0	0	-0.2171	0
6.885	0	0	-0.2204	0
6.993	0	0	-0.2237	0
7.099	0	0	-0.2268	0
7.21	0	0	-0.2289	0
7.323	0	0	-0.2321	0
7.431	0	0	-0.2353	0
7.537	0	0	-0.2383	0
7.648	0	0	-0.2398	0
7.754	0	0	-0.2435	0
7.869	0	0	-0.2465	0
7.974	0	0	-0.2495	0
8.085	0	0	-0.251	0
8.195	0	0	-0.2544	0
8.301	0	0	-0.2573	0
8.413	0	0	-0.2603	0
8.522	0	0	-0.2617	0
8.633	0	0	-0.2646	0
8.741	0	0	-0.268	0
8.846	0	0	-0.2708	0
8.956	0	0	-0.2722	0
9.068	0	0	-0.2751	0
9.176	0	0	-0.2779	0
9.285	0	0	-0.281	0
9.392	0	0	-0.2825	0
9.501	0	0	-0.2851	0
9.615	0	0	-0.2879	0
9.72	0	0	-0.291	0
9.832	0	0	-0.2925	0
9.938	0	0	-0.2951	0
10.048	0	0	-0.2977	0
10.157	0	0	-0.3004	0
10.268	0	0	-0.3022	0
10.38	0	0	-0.3047	0
10.484	0	0	-0.3074	0
10.595	0	0	-0.3099	0
10.707	0	0	-0.3115	0
10.812	0	0	-0.3143	0
10.923	0	0	-0.3168	0
11.031	0	0	-0.3194	0
11.14	0	0	-0.3206	0
11.251	0	0	-0.3235	0
11.362	0	0	-0.3261	0
11.468	0	0	-0.3285	0
11.582	0	0	-0.3298	0
11.685	0	0	-0.3327	0
11.799	0	0	-0.3352	0
11.904	0	0	-0.3377	0
12.017	0	0	-0.3388	0
12.122	0	0	-0.3413	0
12.232	0	0	-0.3441	0
12.343	0	0	-0.3466	0
12.454	0	0	-0.3478	0
12.562	0	0	-0.3501	0
12.668	0	0	-0.3525	0
12.779	0	0	-0.3553	0
12.89	0	0	-0.3565	0
13.001	0	0	-0.3589	0
13.109	0	0	-0.3612	0
13.214	0	0	-0.3636	0
13.328	0	0	-0.3651	0
13.436	0	0	-0.3675	0
13.546	0	0	-0.3698	0
13.652	0	0	-0.3721	0
13.766	0	0	-0.3737	0
13.875	0	0	-0.376	0
13.983	0	0	-0.3783	0
14.088	0	0	-0.3806	0
14.2	0	0	-0.3817	0
14.306	0	0	-0.3845	0
14.416	0	0	-0.3867	0
14.524	0	0	-0.389	0
14.638	0	0	-0.3901	0
14.746	0	0	-0.3923	0
14.852	0	0	-0.395	0
14.961	0	0	-0.3973	0
15.074	0	0	-0.3983	0
15.182	0	0	-0.4005	0
15.291	0	0	-0.4032	0
15.399	0	0	-0.4053	0
15.513	0	0	-0.4064	0
15.621	0	0	-0.4087	0
15.729	0	0	-0.411	0
15.835	0	0	-0.4135	0
15.95	0	0	-0.4146	0
16.054	0	0	-0.4168	0
16.168	0	0	-0.419	0
16.273	0	0	-0.4216	0
16.384	0	0	-0.4227	0
16.497	0	0	-0.4249	0
16.601	0	0	-0.427	0
16.709	0	0	-0.4291	0
16.823	0	0	-0.4307	0
16.931	0	0	-0.4328	0
17.037	0	0	-0.4349	0
17.148	0	0	-0.4371	0
17.258	0	0	-0.4382	0
17.369	0	0	-0.4407	0
17.477	0	0	-0.4428	0
17.585	0	0	-0.445	0
17.692	0	0	-0.4461	0
17.806	0	0	-0.4486	0
17.91	0	0	-0.4507	0
18.022	0	0	-0.4528	0
18.135	0	0	-0.4539	0
18.238	0	0	-0.456	0
18.352	0	0	-0.4585	0
18.457	0	0	-0.4606	0
18.568	0	0	-0.4617	0
18.681	0	0	-0.4638	0
18.784	0	0	-0.4664	0
18.895	0	0	-0.4683	0
19.007	0	0	-0.4694	0
19.115	0	0	-0.4715	0
19.221	0	0	-0.4736	0
19.332	0	0	-0.4761	0
19.444	0	0	-0.4772	0
19.552	0	0	-0.4792	0
19.662	0	0	-0.4813	0
19.767	0	0	-0.4834	0
19.881	0	0	-0.4848	0
19.988	0	0	-0.487	0
20.099	0	0	-0.489	0
20.205	0	0	-0.491	0
20.319	0	0	-0.4921	0
20.422	0	0	-0.4945	0
20.536	0	0	-0.4966	0
20.641	0	0	-0.4988	0
20.752	0	0	-0.4998	0
20.865	0	0	-0.5021	0
20.973	0	0	-0.5042	0
21.077	0	0	-0.5064	0
21.188	0	0	-0.5074	0
21.298	0	0	-0.5094	0
21.411	0	0	-0.5118	0
21.517	0	0	-0.5138	0
21.626	0	0	-0.5149	0
21.737	0	0	-0.5169	0
21.845	0	0	-0.5194	0
21.953	0	0	-0.5215	0
22.065	0	0	-0.5226	0
22.173	0	0	-0.5246	0
22.282	0	0	-0.5266	0
22.387	0	0	-0.5289	0
22.498	0	0	-0.5299	0
22.612	0	0	-0.532	0
22.717	0	0	-0.5341	0
22.826	0	0	-0.5365	0
22.937	0	0	-0.5375	0
23.047	0	0	-0.5396	0
23.157	0	0	-0.5416	0
23.262	0	0	-0.5437	0
23.373	0	0	-0.5447	0
23.482	0	0	-0.5471	0
23.595	0	0	-0.5491	0
23.701	0	0	-0.5512	0
23.81	0	0	-0.5522	0
23.921	0	0	-0.5545	0
24.028	0	0	-0.5566	0
24.137	0	0	-0.5587	0
24.244	0	0	-0.5597	0
24.357	0	0	-0.5617	0
24.465	0	0	-0.564	0
24.571	0	0	-0.566	0
24.682	0	0	-0.5671	0
24.795	0	0	-0.5691	0
24.903	0	0	-0.5715	0
25.008	0	0	-0.5735	0
25.119	0	0	-0.5746	0
25.232	0	0	-0.5766	0
25.336	0	0	-0.5787	0
25.447	0	0	-0.581	0
25.558	0	0	-0.5819	0
25.668	0	0	-0.584	0
25.778	0	0	-0.5861	0
25.883	0	0	-0.5885	0
25.995	0	0	-0.5894	0
26.103	0	0	-0.5915	0
26.209	0	0	-0.5935	0
26.319	0	0	-0.5955	0
26.433	0	0	-0.5965	0
26.541	0	0	-0.5989	0
26.649	0	0	-0.6008	0
26.755	0	0	-0.603	0
26.866	0	0	-0.6043	0
26.979	0	0	-0.6063	0
27.085	0	0	-0.6084	0
27.193	0	0	-0.6103	0
27.304	0	0	-0.6113	0
27.415	0	0	-0.6133	0
27.525	0	0	-0.6157	0
27.63	0	0	-0.6177	0
27.741	0	0	-0.6188	0
27.85	0	0	-0.6207	0
27.956	0	0	-0.6232	0
28.066	0	0	-0.6251	0
28.178	0	0	-0.6261	0
28.289	0	0	-0.6281	0
28.397	0	0	-0.6301	0
28.502	0	0	-0.6326	0
28.612	0	0	-0.6335	0
28.724	0	0	-0.6356	0
28.832	0	0	-0.6375	0
28.941	0	0	-0.6399	0
29.054	0	0	-0.6409	0
29.162	0	0	-0.6429	0
29.27	0	0	-0.6449	0
29.378	0	0	-0.6469	0
29.487	0	0	-0.6479	0
29.599	0	0	-0.6503	0
29.709	0	0	-0.6523	0
29.814	0	0	-0.6544	0
29.925	0	0	-0.6553	0
30.036	0	0	-0.6577	0
30.146	0	0	-0.6597	0
30.249	0	0	-0.6616	0
30.364	0	0	-0.6626	0
30.473	0	0	-0.665	0
30.581	0	0	-0.667	0
30.686	0	0	-0.669	0
30.796	0	0	-0.6701	0
30.907	0	0	-0.672	0
31.018	0	0	-0.6744	0
31.123	0	0	-0.6764	0
31.237	0	0	-0.6774	0
31.347	0	0	-0.6794	0
31.453	0	0	-0.6814	0
31.562	0	0	-0.6839	0
31.669	0	0	-0.6848	0
31.778	0	0	-0.6867	0
31.887	0	0	-0.6888	0
31.998	0	0	-0.6911	0
32.106	0	0	-0.6921	0
32.218	0	0	-0.6941	0
32.324	0	0	-0.6962	0
32.433	0	0	-0.6981	0
32.548	0	0	-0.6995	0
32.656	0	0	-0.7015	0
32.764	0	0	-0.7034	0
32.872	0	0	-0.7055	0
32.979	0	0	-0.7065	0
33.093	0	0	-0.7089	0
33.2	0	0	-0.7109	0
33.309	0	0	-0.7129	0
33.416	0	0	-0.7139	0
33.528	0	0	-0.7161	0
33.64	0	0	-0.7181	0
33.746	0	0	-0.7201	0
33.86	0	0	-0.7211	0
33.963	0	0	-0.7232	0
34.077	0	0	-0.7256	0
34.181	0	0	-0.7276	0
34.295	0	0	-0.7286	0
34.405	0	0	-0.7306	0
34.514	0	0	-0.7326	0
34.619	0	0	-0.7349	0
34.731	0	0	-0.7358	0
34.839	0	0	-0.7379	0
34.952	0	0	-0.7399	0
35.057	0	0	-0.7423	0
35.167	0	0	-0.7433	0
35.278	0	0	-0.7452	0
35.386	0	0	-0.7472	0
35.494	0	0	-0.7495	0
35.601	0	0	-0.7506	0
35.715	0	0	-0.7525	0
35.823	0	0	-0.7546	0
35.929	0	0	-0.7566	0
36.043	0	0	-0.7576	0
36.153	0	0	-0.7599	0
36.259	0	0	-0.7619	0
36.365	0	0	-0.7639	0
36.477	0	0	-0.7649	0
36.584	0	0	-0.7672	0
36.698	0	0	-0.7692	0
36.803	0	0	-0.7712	0
36.914	0	0	-0.7722	0
37.023	0	0	-0.7741	0
37.136	0	0	-0.7766	0
37.239	0	0	-0.7786	0
37.351	0	0	-0.7796	0
37.462	0	0	-0.7816	0
37.569	0	0	-0.7839	0
37.678	0	0	-0.7859	0
37.785	0	0	-0.7869	0
37.894	0	0	-0.7889	0
38.008	0	0	-0.7909	0
38.114	0	0	-0.7932	0
38.226	0	0	-0.7942	0
38.336	0	0	-0.7963	0
38.444	0	0	-0.7983	0
38.55	0	0	-0.8002	0
38.663	0	0	-0.8016	0
38.773	0	0	-0.8036	0
38.883	0	0	-0.8056	0
38.988	0	0	-0.8076	0
39.099	0	0	-0.8089	0
39.205	0	0	-0.8109	0
39.314	0	0	-0.8129	0
39.426	0	0	-0.8149	0
39.532	0	0	-0.8159	0
39.646	0	0	-0.8183	0
39.754	0	0	-0.8203	0
39.862	0	0	-0.8223	0
39.969	0	0	-0.8233	0
40.078	0	0	-0.8256	0
40.192	0	0	-0.8275	0
40.298	0	0	-0.8296	0
40.412	0	0	-0.8306	0
40.515	0	0	-0.8326	0
40.626	0	0	-0.835	0
40.735	0	0	-0.837	0
40.845	0	0	-0.8379	0
40.951	0	0	-0.84	0
41.066	0	0	-0.8419	0
41.171	0	0	-0.8442	0
41.281	0	0	-0.8453	0
41.393	0	0	-0.8473	0
41.503	0	0	-0.8492	0
41.607	0	0	-0.8516	0
41.719	0	0	-0.8526	0
41.83	0	0	-0.8547	0
41.938	0	0	-0.8565	0
42.043	0	0	-0.8586	0
42.153	0	0	-0.8599	0
42.262	0	0	-0.8619	0
42.373	0	0	-0.8639	0
42.482	0	0	-0.8659	0
42.596	0	0	-0.8668	0
42.705	0	0	-0.8692	0
42.81	0	0	-0.8712	0
42.919	0	0	-0.8732	0
43.03	0	0	-0.8742	0
43.14	0	0	-0.8763	0
43.25	0	0	-0.8786	0
43.355	0	0	-0.8806	0
43.466	0	0	-0.8816	0
43.575	0	0	-0.8835	0
43.682	0	0	-0.8859	0
43.791	0	0	-0.8879	0
43.903	0	0	-0.889	0
44.014	0	0	-0.8909	0
44.122	0	0	-0.8932	0
44.227	0	0	-0.8952	0
44.337	0	0	-0.8963	0
44.446	0	0	-0.8983	0
44.557	0	0	-0.9002	0
44.664	0	0	-0.9025	0
44.778	0	0	-0.9036	0
44.888	0	0	-0.9055	0
44.996	0	0	-0.9075	0
45.101	0	0	-0.9095	0
45.212	0	0	-0.9109	0
45.324	0	0	-0.9129	0
45.434	0	0	-0.9149	0
45.539	0	0	-0.9169	0
45.65	0	0	-0.9181	0
45.761	0	0	-0.9202	0
45.871	0	0	-0.9222	0
45.976	0	0	-0.9242	0
46.088	0	0	-0.9252	0
46.196	0	0	-0.9276	0
46.302	0	0	-0.9296	0
46.413	0	0	-0.9315	0
46.52	0	0	-0.9326	0
46.63	0	0	-0.9345	0
46.741	0	0	-0.9368	0
46.849	0	0	-0.9388	0
46.963	0	0	-0.9398	0
47.066	0	0	-0.9418	0
47.18	0	0	-0.9442	0
47.285	0	0	-0.9462	0
47.396	0	0	-0.9472	0
47.509	0	0	-0.9492	0
47.612	0	0	-0.9512	0
47.722	0	0	-0.9535	0
47.833	0	0	-0.9545	0
47.945	0	0	-0.9565	0
48.055	0	0	-0.9585	0
48.16	0	0	-0.9608	0
48.272	0	0	-0.9618	0
48.382	0	0	-0.9638	0
48.49	0	0	-0.9658	0
48.595	0	0	-0.9678	0
48.709	0	0	-0.9688	0
48.817	0	0	-0.9712	0
48.925	0	0	-0.9732	0
49.034	0	0	-0.9752	0
49.141	0	0	-0.9762	0
49.25	0	0	-0.9785	0
49.362	0	0	-0.9805	0
49.471	0	0	-0.9825	0
49.582	0	0	-0.9835	0
49.692	0	0	-0.9854	0
49.802	0	0	-0.9878	0
49.905	0	0	-0.9899	0
50.019	0	0	-0.9909	0
50.127	0	0	-0.9928	0
50.233	0	0	-0.9952	0
50.344	0	0	-0.9971	0
50.451	0	0	-0.9981	0
50.565	0	0	-1.0001	0
50.673	0	0	-1.0021	0
50.781	0	0	-1.0045	0
50.888	0	0	-1.0055	0
51.002	0	0	-1.0074	0
51.111	0	0	-1.0095	0
51.217	0	0	-1.0115	0
51.331	0	0	-1.0128	0
51.435	0	0	-1.0148	0
51.549	0	0	-1.0167	0
51.654	0	0	-1.0187	0
51.767	0	0	-1.0201	0
51.877	0.001	0.001	-1.0221	0.001
51.987	0.001	0.003	-1.0241	0.001
52.092	0.001	0.005	-1.0261	0.001
52.203	0.001	0.006	-1.0271	0.001
52.314	0.001	0.008	-1.0295	0.001
52.424	0.001	0.01	-1.0315	0.001
52.529	0.001	0.012	-1.0334	0.001
52.641	0.001	0.013	-1.0344	0.001
52.748	0.001	0.015	-1.0364	0.001
52.855	0.001	0.018	-1.0389	0.001
52.966	0.001	0.02	-1.0408	0.001
53.073	0.001	0.021	-1.0418	0.001
53.187	0.001	0.023	-1.0438	0.001
53.295	0.001	0.025	-1.0461	0.001
53.402	0.001	0.027	-1.0481	0.001
53.516	0.001	0.028	-1.0492	0.001
53.619	0.001	0.03	-1.0512	0.001
53.728	0.001	0.032	-1.0534	0.001
53.837	0.001	0.034	-1.0554	0.001
53.951	0.001	0.035	-1.0564	0.001
54.061	0.001	0.037	-1.0584	0.001
54.171	0.001	0.039	-1.0603	0.001
54.276	0.001	0.042	-1.0628	0.001
54.386	0.001	0.043	-1.0638	0.001
54.496	0.001	0.045	-1.0658	0.001
54.602	0.001	0.047	-1.0677	0.001
54.711	0.001	0.049	-1.0698	0.001
54.823	0.001	0.05	-1.0707	0.001
54.934	0.001	0.052	-1.073	0.001
55.042	0.001	0.054	-1.075	0.001
55.15	0.001	0.056	-1.077	0.001
55.257	0.001	0.057	-1.078	0.001
55.371	0.001	0.059	-1.0804	0.001
55.48	0.001	0.061	-1.0824	0.001
55.586	0.001	0.063	-1.0844	0.001
55.7	0.001	0.064	-1.0854	0.001
55.804	0.001	0.067	-1.0877	0.001
55.917	0.001	0.069	-1.0897	0.001
56.022	0.001	0.071	-1.0917	0.001
56.133	0.001	0.072	-1.0928	0.001
56.246	0.001	0.074	-1.0947	0.001
56.349	0.001	0.076	-1.0971	0.001
56.458	0.001	0.078	-1.0991	0.001
56.569	0.001	0.079	-1.1001	0.001
56.681	0.001	0.081	-1.1021	0.001
56.791	0.001	0.083	-1.104	0.001
56.896	0.001	0.085	-1.1064	0.001
57.008	0.001	0.086	-1.1074	0.001
57.116	0.001	0.088	-1.1094	0.001
57.222	0.001	0.09	-1.1113	0.001
57.333	0.001	0.093	-1.1137	0.001
57.446	0.001	0.094	-1.1147	0.001
57.55	0.001	0.096	-1.1167	0.001
57.664	0.001	0.098	-1.1187	0.001
57.768	0.001	0.1	-1.1207	0.001
57.883	0.001	0.101	-1.1221	0.001
57.993	0.001	0.103	-1.1241	0.001
58.098	0.001	0.105	-1.126	0.001
58.207	0.001	0.107	-1.1281	0.001
58.318	0.002	0.108	-1.129	0.002
58.428	0.002	0.11	-1.1313	0.002
58.538	0.002	0.112	-1.1333	0.002
58.644	0.002	0.114	-1.1353	0.002
58.755	0.002	0.115	-1.1363	0.002
58.863	0.002	0.118	-1.1387	0.002
58.975	0.002	0.12	-1.1407	0.002
59.08	0.002	0.122	-1.1427	0.002
59.192	0.002	0.123	-1.1437	0.002
59.3	0.002	0.125	-1.1457	0.002
59.406	0.002	0.127	-1.148	0.002
59.518	0.002	0.129	-1.15	0.002
59.625	0.002	0.13	-1.151	0.002
59.734	0.002	0.132	-1.153	0.002
59.848	0.002	0.134	-1.1553	0.002
59.954	0.002	0.136	-1.1573	0.002
60.068	0.002	0.137	-1.1583	0.002
60.235	0.002	0.14	-1.161	0.002
60.347	0.002	0.142	-1.1634	0.002
60.457	0.002	0.144	-1.1654	0.002
60.564	0.002	0.146	-1.1674	0.002
60.673	0.002	0.147	-1.1684	0.002
60.784	0.002	0.15	-1.1706	0.002
60.891	0.002	0.152	-1.1726	0.002
60.999	0.002	0.154	-1.1746	0.002
61.113	0.002	0.155	-1.1756	0.002
61.216	0.002	0.157	-1.178	0.002
61.327	0.002	0.159	-1.1799	0.002
61.436	0.002	0.161	-1.1819	0.002
61.548	0.002	0.162	-1.1829	0.002
61.658	0.002	0.164	-1.1849	0.002
61.766	0.002	0.166	-1.1873	0.002
61.871	0.002	0.168	-1.1893	0.002
61.982	0.002	0.169	-1.1902	0.002
62.095	0.002	0.171	-1.1922	0.002
62.205	0.002	0.173	-1.1942	0.002
62.31	0.002	0.176	-1.1966	0.002
62.421	0.002	0.177	-1.1976	0.002
62.527	0.002	0.179	-1.1996	0.002
62.636	0.002	0.181	-1.2017	0.002
62.748	0.002	0.183	-1.204	0.002
62.854	0.002	0.184	-1.205	0.002
62.966	0.002	0.186	-1.207	0.002
63.072	0.002	0.188	-1.209	0.002
63.183	0.002	0.19	-1.211	0.002
63.297	0.002	0.191	-1.2123	0.002
63.4	0.002	0.193	-1.2143	0.002
63.513	0.002	0.195	-1.2163	0.002
63.618	0.002	0.197	-1.2183	0.002
63.729	0.002	0.198	-1.2196	0.002
63.837	0.002	0.2	-1.2216	0.002
63.948	0.002	0.202	-1.2236	0.002
64.057	0.002	0.204	-1.2256	0.002
64.167	0.002	0.206	-1.2267	0.002
64.273	0.002	0.208	-1.2289	0.002
64.388	0.002	0.21	-1.2309	0.002
64.493	0.002	0.212	-1.2329	0.002
64.604	0.002	0.213	-1.2339	0.002
64.714	0.002	0.215	-1.2359	0.002
64.82	0.002	0.217	-1.2382	0.002
64.929	0.002	0.219	-1.2402	0.002
65.041	0.002	0.22	-1.2413	0.002
65.152	0.002	0.222	-1.2433	0.002
65.262	0.002	0.224	-1.2452	0.002
65.367	0.002	0.226	-1.2475	0.002
65.479	0.002	0.227	-1.2485	0.002
65.587	0.002	0.23	-1.2506	0.002
65.695	0.002	0.231	-1.2525	0.002
65.803	0.002	0.234	-1.2549	0.002
65.917	0.002	0.235	-1.2559	0.002
66.025	0.002	0.237	-1.2579	0.002
66.133	0.002	0.239	-1.2599	0.002
66.239	0.002	0.241	-1.2619	0.002
66.353	0.002	0.242	-1.2629	0.002
66.463	0.002	0.244	-1.2652	0.002
66.571	0.003	0.246	-1.2672	0.003
66.676	0.003	0.248	-1.2692	0.003
66.787	0.003	0.249	-1.2702	0.003
66.899	0.003	0.251	-1.2725	0.003
67.009	0.003	0.253	-1.2746	0.003
67.114	0.003	0.255	-1.2765	0.003
67.225	0.003	0.256	-1.2775	0.003
67.336	0.003	0.259	-1.2799	0.003
67.446	0.003	0.261	-1.2819	0.003
67.551	0.003	0.263	-1.2839	0.003
67.658	0.003	0.264	-1.2849	0.003
67.772	0.003	0.266	-1.2869	0.003
67.88	0.003	0.268	-1.2892	0.003
67.986	0.003	0.27	-1.2912	0.003
68.1	0.003	0.271	-1.2921	0.003
68.208	0.003	0.273	-1.2942	0.003
68.316	0.003	0.275	-1.2962	0.003
68.425	0.003	0.277	-1.2985	0.003
68.533	0.003	0.278	-1.2995	0.003
68.647	0.003	0.28	-1.3016	0.003
68.755	0.003	0.282	-1.3035	0.003
68.86	0.003	0.285	-1.3058	0.003
68.972	0.003	0.286	-1.3068	0.003
69.085	0.003	0.288	-1.3088	0.003
69.188	0.003	0.29	-1.3109	0.003
69.299	0.004	0.292	-1.3132	0.004
69.41	0.004	0.293	-1.3142	0.004
69.52	0.004	0.295	-1.3161	0.004
69.625	0.004	0.297	-1.3182	0.004
69.736	0.004	0.299	-1.3202	0.004
69.848	0.004	0.3	-1.3212	0.004
69.952	0.004	0.302	-1.3235	0.004
70.064	0.004	0.304	-1.3255	0.004
70.172	0.004	0.306	-1.3275	0.004
70.286	0.004	0.307	-1.3284	0.004
70.394	0.004	0.31	-1.3308	0.004
70.502	0.004	0.312	-1.3329	0.004
70.608	0.004	0.314	-1.3349	0.004
70.722	0.004	0.315	-1.3358	0.004
70.832	0.004	0.317	-1.3379	0.004
70.935	0.004	0.319	-1.3401	0.004
71.045	0.004	0.321	-1.3421	0.004
71.156	0.004	0.322	-1.3431	0.004
71.269	0.004	0.324	-1.3451	0.004
71.372	0.004	0.326	-1.3474	0.004
71.483	0.004	0.328	-1.3494	0.004
71.594	0.004	0.329	-1.3505	0.004
71.702	0.004	0.331	-1.3525	0.004
71.815	0.004	0.333	-1.3544	0.004
71.92	0.004	0.336	-1.3568	0.004
72.03	0.004	0.337	-1.3578	0.004
72.141	0.004	0.339	-1.3598	0.004
72.249	0.004	0.341	-1.3618	0.004
72.357	0.004	0.343	-1.3641	0.004
72.464	0.004	0.344	-1.3652	0.004
72.576	0.004	0.346	-1.3671	0.004
72.685	0.004	0.348	-1.3691	0.004
72.791	0.004	0.35	-1.3711	0.004
72.902	0.004	0.351	-1.3725	0.004
73.016	0.004	0.353	-1.3744	0.004
73.121	0.004	0.355	-1.3765	0.004
73.23	0.004	0.357	-1.3785	0.004
73.341	0.004	0.358	-1.3795	0.004
73.451	0.004	0.361	-1.3817	0.004
73.561	0.004	0.363	-1.3838	0.004
73.666	0.004	0.365	-1.3858	0.004
73.777	0.004	0.366	-1.3867	0.004
73.886	0.004	0.368	-1.3887	0.004
73.998	0.004	0.37	-1.3911	0.004
74.102	0.004	0.372	-1.3931	0.004
74.214	0.004	0.373	-1.3941	0.004
74.325	0.004	0.375	-1.3961	0.004
74.433	0.004	0.377	-1.3983	0.004
74.541	0.005	0.379	-1.4004	0.005
74.648	0.005	0.38	-1.4013	0.005
74.761	0.005	0.382	-1.4034	0.005
74.869	0.005	0.384	-1.4054	0.005
74.975	0.005	0.387	-1.4077	0.005
75.09	0.005	0.388	-1.4087	0.005
75.2	0.005	0.39	-1.4108	0.005
75.305	0.005	0.392	-1.4127	0.005
75.414	0.005	0.394	-1.4151	0.005
75.525	0.005	0.395	-1.4161	0.005
75.637	0.005	0.397	-1.4181	0.005
75.745	0.005	0.399	-1.4201	0.005
75.85	0.005	0.401	-1.422	0.005
75.961	0.005	0.402	-1.423	0.005
76.07	0.005	0.404	-1.4254	0.005
76.183	0.005	0.406	-1.4273	0.005
76.289	0.005	0.408	-1.4294	0.005
76.398	0.005	0.409	-1.4304	0.005
76.509	0.006	0.412	-1.4328	0.006
76.617	0.006	0.414	-1.4347	0.006
76.723	0.006	0.416	-1.4368	0.006
76.837	0.006	0.417	-1.4377	0.006
76.945	0.006	0.419	-1.4397	0.006
77.05	0.006	0.421	-1.442	0.006
77.161	0.006	0.423	-1.444	0.006
77.268	0.006	0.424	-1.445	0.006
77.384	0.006	0.426	-1.447	0.006
77.489	0.006	0.428	-1.4494	0.006
77.598	0.007	0.43	-1.4514	0.007
77.709	0.007	0.431	-1.4524	0.007
77.819	0.007	0.433	-1.4544	0.007
77.929	0.007	0.435	-1.4563	0.007
78.033	0.007	0.438	-1.4587	0.007
78.144	0.007	0.439	-1.4597	0.007
78.256	0.007	0.441	-1.4616	0.007
78.366	0.007	0.443	-1.4637	0.007
78.471	0.007	0.445	-1.466	0.007
78.579	0.007	0.446	-1.467	0.007
78.693	0.007	0.448	-1.469	0.007
78.797	0.007	0.45	-1.471	0.007
78.908	0.007	0.452	-1.473	0.007
79.022	0.008	0.453	-1.4744	0.008
79.128	0.008	0.455	-1.4763	0.008
79.236	0.008	0.457	-1.4783	0.008
79.345	0.008	0.459	-1.4803	0.008
79.452	0.008	0.46	-1.4813	0.008
79.568	0.008	0.463	-1.4837	0.008
79.673	0.008	0.465	-1.4857	0.008
79.78	0.008	0.467	-1.4877	0.008
79.891	0.008	0.468	-1.4887	0.008
80.004	0.008	0.47	-1.491	0.008
80.113	0.009	0.472	-1.493	0.009
80.218	0.009	0.474	-1.495	0.009
80.329	0.009	0.475	-1.496	0.009
80.44	0.009	0.477	-1.4979	0.009
80.55	0.009	0.479	-1.5003	0.009
80.655	0.009	0.481	-1.5024	0.009
80.767	0.009	0.482	-1.5033	0.009
80.875	0.009	0.484	-1.5053	0.009
80.983	0.009	0.486	-1.5073	0.009
81.09	0.01	0.488	-1.5096	0.01
81.205	0.01	0.489	-1.5106	0.01
81.313	0.01	0.492	-1.5127	0.01
81.421	0.01	0.494	-1.5147	0.01
81.527	0.01	0.496	-1.517	0.01
81.641	0.01	0.497	-1.5179	0.01
81.751	0.01	0.499	-1.5199	0.01
81.857	0.01	0.501	-1.5219	0.01
81.98	0.01	0.503	-1.5243	0.01
82.089	0.01	0.505	-1.5263	0.01
82.2	0.01	0.506	-1.5273	0.01
82.312	0.011	0.508	-1.5294	0.011
82.422	0.011	0.51	-1.5313	0.011
82.527	0.011	0.512	-1.5335	0.011
82.639	0.011	0.514	-1.5346	0.011
82.747	0.011	0.515	-1.5365	0.011
82.855	0.011	0.518	-1.5386	0.011
82.963	0.011	0.52	-1.5406	0.011
83.077	0.012	0.521	-1.542	0.012
83.184	0.012	0.523	-1.544	0.012
83.292	0.012	0.525	-1.5459	0.012
83.401	0.012	0.527	-1.548	0.012
83.508	0.012	0.528	-1.5489	0.012
83.617	0.012	0.53	-1.5512	0.012
83.731	0.013	0.532	-1.5532	0.013
83.836	0.013	0.534	-1.5553	0.013
83.947	0.013	0.535	-1.5563	0.013
84.06	0.013	0.537	-1.5586	0.013
84.169	0.014	0.539	-1.5606	0.014
84.274	0.014	0.541	-1.5626	0.014
84.385	0.014	0.542	-1.5635	0.014
84.496	0.014	0.544	-1.5656	0.014
84.606	0.014	0.547	-1.5679	0.014
84.71	0.015	0.549	-1.5699	0.015
84.822	0.015	0.55	-1.5709	0.015
84.93	0.015	0.552	-1.5729	0.015
85.041	0.015	0.554	-1.5753	0.015
85.148	0.016	0.556	-1.5772	0.016
85.261	0.016	0.557	-1.5782	0.016
85.369	0.016	0.559	-1.5803	0.016
85.477	0.017	0.561	-1.5822	0.017
85.583	0.017	0.563	-1.5846	0.017
85.697	0.017	0.565	-1.5857	0.017
85.807	0.017	0.566	-1.5876	0.017
85.915	0.018	0.568	-1.5896	0.018
86.021	0.018	0.57	-1.5915	0.018
86.132	0.018	0.572	-1.5929	0.018
86.244	0.019	0.574	-1.5949	0.019
86.354	0.019	0.576	-1.5969	0.019
86.459	0.019	0.578	-1.5988	0.019
86.57	0.02	0.579	-1.5999	0.02
86.681	0.02	0.581	-1.6022	0.02
86.791	0.021	0.583	-1.6043	0.021
86.894	0.021	0.585	-1.6062	0.021
87.003	0.021	0.586	-1.6072	0.021
87.117	0.022	0.588	-1.6095	0.022
87.225	0.022	0.59	-1.6115	0.022
87.333	0.023	0.592	-1.6135	0.023
87.44	0.023	0.593	-1.6145	0.023
87.554	0.023	0.595	-1.6165	0.023
87.66	0.024	0.598	-1.6188	0.024
87.769	0.024	0.6	-1.6209	0.024
87.878	0.024	0.601	-1.6219	0.024
87.991	0.024	0.603	-1.6239	0.024
88.099	0.025	0.605	-1.6261	0.025
88.204	0.025	0.607	-1.6282	0.025
88.318	0.025	0.608	-1.6292	0.025
88.428	0.026	0.61	-1.6311	0.026
88.538	0.026	0.612	-1.6331	0.026
88.643	0.027	0.614	-1.6355	0.027
88.754	0.027	0.615	-1.6365	0.027
88.862	0.027	0.617	-1.6386	0.027
88.974	0.028	0.619	-1.6405	0.028
89.078	0.028	0.621	-1.6425	0.028
89.187	0.028	0.623	-1.6439	0.028
89.299	0.029	0.625	-1.6458	0.029
89.41	0.029	0.627	-1.6478	0.029
89.515	0.029	0.629	-1.6498	0.029
89.629	0.03	0.63	-1.6508	0.03
89.737	0.03	0.632	-1.6532	0.03
89.845	0.03	0.634	-1.6551	0.03
89.954	0.031	0.636	-1.6572	0.031
90.061	0.031	0.637	-1.6582	0.031
90.17	0.032	0.639	-1.6605	0.032
90.284	0.032	0.641	-1.6625	0.032
90.389	0.033	0.643	-1.6646	0.033
90.5	0.033	0.644	-1.6656	0.033
90.613	0.033	0.646	-1.6675	0.033
90.722	0.034	0.649	-1.6698	0.034
90.827	0.034	0.651	-1.6718	0.034
90.938	0.034	0.652	-1.6728	0.034
91.046	0.035	0.654	-1.6748	0.035
91.159	0.035	0.656	-1.6772	0.035
91.262	0.036	0.658	-1.6791	0.036
91.374	0.036	0.659	-1.6801	0.036
91.485	0.036	0.661	-1.6822	0.036
91.593	0.037	0.663	-1.6842	0.037
91.701	0.037	0.665	-1.6864	0.037
91.808	0.037	0.666	-1.6874	0.037
91.92	0.037	0.668	-1.6894	0.037
92.029	0.038	0.67	-1.6914	0.038
92.135	0.038	0.672	-1.6934	0.038
92.25	0.039	0.674	-1.6948	0.039
92.354	0.039	0.676	-1.6968	0.039
92.465	0.039	0.678	-1.6988	0.039
92.574	0.04	0.68	-1.7008	0.04
92.685	0.04	0.681	-1.7021	0.04
92.795	0.04	0.683	-1.7041	0.04
92.905	0.041	0.685	-1.7061	0.041
93.01	0.041	0.687	-1.7081	0.041
93.121	0.041	0.688	-1.7091	0.041
93.23	0.041	0.69	-1.7115	0.041
93.342	0.042	0.692	-1.7134	0.042
93.447	0.042	0.694	-1.7154	0.042
93.559	0.042	0.695	-1.7164	0.042
93.667	0.042	0.697	-1.7185	0.042
93.776	0.043	0.7	-1.7208	0.043
93.884	0.043	0.702	-1.7228	0.043
93.998	0.043	0.703	-1.7238	0.043
94.101	0.043	0.705	-1.7257	0.043
94.215	0.044	0.707	-1.728	0.044
94.319	0.044	0.709	-1.7301	0.044
94.43	0.044	0.71	-1.7311	0.044
94.543	0.044	0.712	-1.7331	0.044
94.651	0.044	0.714	-1.7351	0.044
94.756	0.044	0.716	-1.7374	0.044
94.87	0.044	0.717	-1.7384	0.044
94.975	0.045	0.719	-1.7404	0.045
95.089	0.045	0.721	-1.7425	0.045
95.194	0.045	0.724	-1.7447	0.045
95.302	0.045	0.725	-1.7457	0.045
95.414	0.045	0.727	-1.7477	0.045
95.527	0.045	0.729	-1.7497	0.045
95.633	0.045	0.731	-1.7521	0.045
95.742	0.045	0.732	-1.7528	0.045
95.853	0.045	0.734	-1.7551	0.045
95.961	0.046	0.736	-1.757	0.046
96.068	0.046	0.738	-1.7591	0.046
96.18	0.046	0.739	-1.7601	0.046
96.285	0.046	0.741	-1.7624	0.046
96.396	0.046	0.743	-1.7643	0.046
96.504	0.046	0.745	-1.7663	0.046
96.618	0.046	0.746	-1.7674	0.046
96.726	0.047	0.749	-1.7698	0.047
96.833	0.047	0.751	-1.7717	0.047
96.942	0.047	0.753	-1.7737	0.047
97.054	0.047	0.754	-1.7748	0.047
97.164	0.048	0.756	-1.7767	0.048
97.272	0.048	0.758	-1.779	0.048
97.377	0.048	0.76	-1.781	0.048
97.488	0.049	0.761	-1.782	0.049
97.601	0.049	0.763	-1.784	0.049
97.704	0.049	0.765	-1.786	0.049
97.815	0.05	0.767	-1.7884	0.05
97.926	0.05	0.768	-1.7894	0.05
98.035	0.051	0.77	-1.7913	0.051
98.141	0.051	0.772	-1.7933	0.051
98.251	0.051	0.775	-1.7958	0.051
98.363	0.052	0.776	-1.7967	0.052
98.474	0.052	0.778	-1.7987	0.052
98.582	0.053	0.78	-1.8007	0.053
98.687	0.053	0.782	-1.8027	0.053
98.797	0.053	0.783	-1.804	0.053
98.908	0.054	0.785	-1.806	0.054
99.019	0.055	0.787	-1.808	0.055
99.124	0.055	0.789	-1.81	0.055
99.239	0.056	0.79	-1.811	0.056
99.348	0.056	0.792	-1.8134	0.056
99.456	0.057	0.794	-1.8154	0.057
99.562	0.058	0.796	-1.8174	0.058
99.673	0.058	0.797	-1.8184	0.058
99.785	0.059	0.8	-1.8207	0.059
99.888	0.059	0.802	-1.8227	0.059
99.999	0.06	0.804	-1.8246	0.06
100.111	0.06	0.805	-1.8256	0.06
100.219	0.061	0.807	-1.8277	0.061
100.325	0.061	0.809	-1.83	0.061
100.435	0.062	0.811	-1.832	0.062
100.547	0.062	0.812	-1.833	0.062
100.655	0.063	0.814	-1.835	0.063
100.766	0.063	0.816	-1.8372	0.063
100.871	0.064	0.818	-1.8392	0.064
100.985	0.064	0.819	-1.8403	0.064
101.093	0.065	0.821	-1.8423	0.065
101.201	0.065	0.823	-1.8442	0.065
101.308	0.066	0.825	-1.8466	0.066
101.423	0.066	0.827	-1.8477	0.066
101.526	0.067	0.828	-1.8496	0.067
101.64	0.068	0.83	-1.8516	0.068
101.745	0.068	0.833	-1.8537	0.068
101.856	0.069	0.834	-1.8549	0.069
101.969	0.069	0.836	-1.8569	0.069
102.072	0.07	0.838	-1.8589	0.07
102.183	0.071	0.84	-1.8609	0.071
102.294	0.071	0.841	-1.8619	0.071
102.401	0.072	0.843	-1.8642	0.072
102.514	0.073	0.845	-1.8663	0.073
102.619	0.074	0.847	-1.8683	0.074
102.731	0.075	0.848	-1.8693	0.075
102.839	0.076	0.851	-1.8717	0.076
102.95	0.077	0.853	-1.8737	0.077
103.055	0.077	0.855	-1.8756	0.077
103.169	0.078	0.856	-1.8766	0.078
103.277	0.078	0.858	-1.8786	0.078
103.383	0.079	0.86	-1.8809	0.079
103.495	0.08	0.862	-1.8829	0.08
103.602	0.08	0.863	-1.884	0.08
103.711	0.081	0.865	-1.8859	0.081
103.825	0.082	0.867	-1.8883	0.082
103.93	0.083	0.869	-1.8903	0.083
104.041	0.083	0.87	-1.8913	0.083
104.148	0.084	0.872	-1.8933	0.084
104.262	0.084	0.874	-1.8953	0.084
104.367	0.085	0.876	-1.8975	0.085
104.478	0.085	0.878	-1.8986	0.085
104.587	0.085	0.88	-1.9006	0.085
104.7	0.086	0.881	-1.9025	0.086
104.805	0.086	0.884	-1.9049	0.086
104.917	0.086	0.885	-1.9059	0.086
105.025	0.087	0.887	-1.9079	0.087
105.133	0.087	0.889	-1.9099	0.087
105.241	0.087	0.891	-1.912	0.087
105.355	0.087	0.892	-1.9129	0.087
105.461	0.088	0.894	-1.9152	0.088
105.572	0.088	0.896	-1.9172	0.088
105.678	0.088	0.898	-1.9192	0.088
105.792	0.088	0.899	-1.9202	0.088
105.901	0.088	0.901	-1.9225	0.088
106.009	0.089	0.903	-1.9246	0.089
106.114	0.089	0.905	-1.9266	0.089
106.225	0.089	0.906	-1.9276	0.089
106.338	0.09	0.908	-1.9296	0.09
106.446	0.09	0.911	-1.9319	0.09
106.55	0.09	0.913	-1.9338	0.09
106.664	0.09	0.914	-1.9349	0.09
106.772	0.091	0.916	-1.9369	0.091
106.878	0.091	0.918	-1.9392	0.091
106.989	0.091	0.92	-1.9412	0.091
107.101	0.091	0.921	-1.9422	0.091
107.209	0.091	0.923	-1.9442	0.091
107.317	0.091	0.925	-1.9462	0.091
107.424	0.092	0.927	-1.9486	0.092
107.538	0.092	0.928	-1.9496	0.092
107.646	0.092	0.93	-1.9516	0.092
107.754	0.092	0.932	-1.9535	0.092
107.86	0.092	0.934	-1.9555	0.092
107.971	0.093	0.936	-1.9568	0.093
108.084	0.093	0.938	-1.9588	0.093
108.19	0.093	0.94	-1.9608	0.093
108.299	0.093	0.942	-1.9629	0.093
108.41	0.093	0.943	-1.9643	0.093
108.521	0.094	0.945	-1.9662	0.094
108.631	0.094	0.947	-1.9682	0.094
108.736	0.095	0.949	-1.9702	0.095
108.843	0.095	0.95	-1.9712	0.095
108.955	0.095	0.952	-1.9734	0.095
109.068	0.096	0.954	-1.9755	0.096
109.172	0.096	0.957	-1.9776	0.096
109.284	0.097	0.957	-1.9785	0.097
109.392	0.097	0.959	-1.9805	0.097
109.499	0.098	0.962	-1.9829	0.098
109.61	0.099	0.964	-1.9848	0.099
109.717	0.099	0.965	-1.9858	0.099
109.826	0.1	0.967	-1.9879	0.1
109.94	0.101	0.969	-1.9901	0.101
110.046	0.101	0.971	-1.9921	0.101
110.16	0.102	0.972	-1.9932	0.102
110.263	0.102	0.974	-1.9951	0.102
110.375	0.103	0.976	-1.9972	0.103
110.481	0.104	0.978	-1.9995	0.104
110.595	0.104	0.979	-2.0005	0.104
110.705	0.104	0.981	-2.0025	0.104
110.815	0.105	0.983	-2.0045	0.105
110.92	0.105	0.986	-2.0068	0.105
111.031	0.106	0.987	-2.0078	0.106
111.139	0.106	0.989	-2.0098	0.106
111.252	0.107	0.991	-2.0117	0.107
111.358	0.107	0.993	-2.0141	0.107
111.467	0.108	0.994	-2.0152	0.108
111.576	0.108	0.996	-2.0171	0.108
111.682	0.109	0.998	-2.0192	0.109
111.793	0.109	1	-2.0211	0.109
111.906	0.11	1.001	-2.0222	0.11
112.075	0.111	1.004	-2.0252	0.111
112.181	0.112	1.006	-2.027	0.112
112.297	0.112	1.008	-2.0291	0.112
112.402	0.113	1.01	-2.0315	0.113
112.509	0.114	1.011	-2.0325	0.114
112.621	0.114	1.013	-2.0344	0.114
112.727	0.115	1.015	-2.0364	0.115
112.838	0.116	1.018	-2.0388	0.116
112.95	0.116	1.019	-2.0398	0.116
113.058	0.117	1.021	-2.0417	0.117
113.164	0.117	1.023	-2.0438	0.117
113.273	0.118	1.025	-2.0459	0.118
113.384	0.118	1.026	-2.0471	0.118
113.495	0.119	1.028	-2.0491	0.119
113.603	0.119	1.03	-2.0511	0.119
113.712	0.12	1.032	-2.0531	0.12
113.819	0.12	1.033	-2.0541	0.12
113.935	0.12	1.035	-2.0564	0.12
114.04	0.121	1.037	-2.0585	0.121
114.149	0.121	1.039	-2.0604	0.121
114.26	0.121	1.04	-2.0614	0.121
114.37	0.122	1.043	-2.0638	0.122
114.48	0.122	1.045	-2.0658	0.122
114.584	0.123	1.047	-2.0678	0.123
114.695	0.123	1.048	-2.0688	0.123
114.807	0.124	1.05	-2.0708	0.124
114.911	0.124	1.052	-2.073	0.124
115.022	0.125	1.054	-2.075	0.125
115.134	0.125	1.055	-2.076	0.125
115.242	0.126	1.057	-2.078	0.126
115.351	0.126	1.059	-2.0804	0.126
115.459	0.127	1.061	-2.0824	0.127
115.572	0.127	1.062	-2.0835	0.127
115.678	0.128	1.064	-2.0854	0.128
115.789	0.128	1.066	-2.0874	0.128
115.895	0.128	1.069	-2.0897	0.128
116.009	0.129	1.07	-2.0907	0.129
116.112	0.129	1.072	-2.0927	0.129
116.226	0.129	1.074	-2.0947	0.129
116.331	0.13	1.076	-2.0967	0.13
116.443	0.13	1.077	-2.0981	0.13
116.549	0.131	1.079	-2.1001	0.131
116.664	0.131	1.081	-2.102	0.131
116.769	0.132	1.083	-2.1041	0.132
116.88	0.132	1.084	-2.1054	0.132
116.991	0.133	1.086	-2.1074	0.133
117.101	0.134	1.088	-2.1094	0.134
117.206	0.135	1.09	-2.1113	0.135
117.316	0.135	1.091	-2.1123	0.135
117.427	0.136	1.094	-2.1147	0.136
117.535	0.137	1.096	-2.1167	0.137
117.641	0.139	1.098	-2.1187	0.139
117.751	0.139	1.099	-2.1197	0.139
117.862	0.14	1.101	-2.1217	0.14
117.971	0.142	1.103	-2.1241	0.142
118.08	0.143	1.105	-2.1261	0.143
118.187	0.144	1.106	-2.127	0.144
118.296	0.145	1.108	-2.1291	0.145
118.41	0.146	1.11	-2.1314	0.146
118.515	0.148	1.112	-2.1333	0.148
118.625	0.148	1.113	-2.1343	0.148
118.738	0.15	1.115	-2.1363	0.15
118.848	0.151	1.117	-2.1384	0.151
118.953	0.153	1.12	-2.1407	0.153
119.064	0.153	1.121	-2.1417	0.153
119.175	0.155	1.123	-2.1437	0.155
119.285	0.156	1.125	-2.1457	0.156
119.39	0.158	1.127	-2.1479	0.158
119.501	0.158	1.128	-2.149	0.158
119.607	0.16	1.13	-2.151	0.16
119.719	0.161	1.132	-2.1529	0.161
119.827	0.163	1.134	-2.155	0.163
119.934	0.164	1.135	-2.1564	0.164
120.048	0.165	1.137	-2.1583	0.165
120.221	0.167	1.14	-2.161	0.167
120.324	0.169	1.142	-2.1629	0.169
120.438	0.17	1.144	-2.165	0.17
120.543	0.172	1.146	-2.167	0.172
120.653	0.172	1.147	-2.168	0.172
120.766	0.174	1.149	-2.1703	0.174
120.876	0.176	1.151	-2.1724	0.176
120.981	0.178	1.153	-2.1743	0.178
121.092	0.179	1.154	-2.1753	0.179
121.204	0.181	1.157	-2.1776	0.181
121.314	0.182	1.159	-2.1796	0.182
121.419	0.184	1.161	-2.1816	0.184
121.531	0.185	1.162	-2.1827	0.185
121.636	0.186	1.164	-2.1847	0.186
121.748	0.188	1.166	-2.187	0.188
121.856	0.189	1.168	-2.189	0.189
121.963	0.19	1.169	-2.19	0.19
122.077	0.191	1.171	-2.192	0.191
122.185	0.192	1.173	-2.1943	0.192
122.291	0.194	1.175	-2.1963	0.194
122.405	0.194	1.176	-2.1973	0.194
122.514	0.196	1.178	-2.1993	0.196
122.622	0.197	1.18	-2.2012	0.197
122.728	0.198	1.182	-2.2036	0.198
122.839	0.199	1.183	-2.2046	0.199
122.952	0.2	1.185	-2.2066	0.2
123.055	0.201	1.187	-2.2086	0.201
123.23	0.202	1.19	-2.211	0.202
123.336	0.203	1.192	-2.2132	0.203
123.446	0.203	1.194	-2.2153	0.203
123.554	0.204	1.196	-2.2173	0.204
123.663	0.204	1.197	-2.2182	0.204
123.775	0.204	1.199	-2.2203	0.204
123.888	0.204	1.201	-2.2226	0.204
123.992	0.205	1.203	-2.2246	0.205
124.104	0.205	1.204	-2.2256	0.205
124.212	0.205	1.206	-2.2276	0.205
124.323	0.206	1.209	-2.2299	0.206
124.428	0.206	1.211	-2.2319	0.206
124.542	0.206	1.212	-2.2329	0.206
124.65	0.206	1.214	-2.2349	0.206
124.76	0.207	1.216	-2.237	0.207
124.866	0.207	1.218	-2.2393	0.207
124.98	0.208	1.219	-2.2403	0.208
125.083	0.208	1.221	-2.2422	0.208
125.197	0.209	1.223	-2.2442	0.209
125.302	0.209	1.225	-2.2463	0.209
125.413	0.21	1.226	-2.2475	0.21
125.525	0.21	1.229	-2.2496	0.21
125.635	0.211	1.23	-2.2515	0.211
125.738	0.212	1.233	-2.2536	0.212
125.852	0.212	1.234	-2.2549	0.212
125.96	0.213	1.236	-2.2569	0.213
126.066	0.214	1.238	-2.2589	0.214
126.177	0.214	1.24	-2.2609	0.214
126.289	0.214	1.241	-2.2619	0.214
126.397	0.215	1.243	-2.2642	0.215
126.507	0.216	1.245	-2.2662	0.216
126.612	0.216	1.247	-2.2682	0.216
126.726	0.217	1.248	-2.2691	0.217
126.834	0.217	1.25	-2.2712	0.217
126.942	0.218	1.252	-2.2735	0.218
127.05	0.219	1.254	-2.2755	0.219
127.164	0.219	1.255	-2.2765	0.219
127.267	0.22	1.257	-2.2786	0.22
127.381	0.221	1.26	-2.2809	0.221
127.485	0.222	1.262	-2.2829	0.222
127.596	0.222	1.263	-2.2839	0.222
127.709	0.223	1.265	-2.2859	0.223
127.815	0.224	1.267	-2.2879	0.224
127.924	0.225	1.269	-2.2901	0.225
128.035	0.226	1.27	-2.2913	0.226
128.145	0.227	1.272	-2.2932	0.227
128.255	0.228	1.274	-2.2952	0.228
128.36	0.23	1.276	-2.2975	0.23
128.471	0.23	1.277	-2.2986	0.23
128.58	0.232	1.279	-2.3005	0.232
128.686	0.233	1.281	-2.3026	0.233
128.799	0.234	1.283	-2.3046	0.234
128.908	0.235	1.284	-2.3056	0.235
129.019	0.237	1.287	-2.3078	0.237
129.127	0.238	1.289	-2.3098	0.238
129.232	0.239	1.291	-2.3118	0.239
129.342	0.24	1.292	-2.3128	0.24
129.451	0.242	1.294	-2.3151	0.242
129.562	0.243	1.296	-2.3172	0.243
129.671	0.244	1.298	-2.3192	0.244
129.778	0.245	1.299	-2.3201	0.245
129.894	0.246	1.301	-2.3222	0.246
129.999	0.248	1.303	-2.3244	0.248
130.107	0.249	1.305	-2.3265	0.249
130.218	0.25	1.306	-2.3274	0.25
130.324	0.251	1.308	-2.3295	0.251
130.439	0.252	1.311	-2.3318	0.252
130.545	0.253	1.313	-2.3338	0.253
130.656	0.254	1.314	-2.3348	0.254
130.762	0.255	1.316	-2.3369	0.255
130.876	0.256	1.318	-2.3388	0.256
130.981	0.257	1.32	-2.3411	0.257
131.093	0.257	1.321	-2.3421	0.257
131.201	0.258	1.323	-2.3441	0.258
131.307	0.259	1.325	-2.3462	0.259
131.418	0.26	1.327	-2.3485	0.26
131.531	0.26	1.328	-2.3495	0.26
131.637	0.261	1.33	-2.3515	0.261
131.748	0.262	1.332	-2.3534	0.262
131.853	0.263	1.334	-2.3555	0.263
131.967	0.263	1.335	-2.3565	0.263
132.077	0.264	1.338	-2.3589	0.264
132.185	0.265	1.34	-2.3608	0.265
132.29	0.266	1.342	-2.3628	0.266
132.401	0.267	1.343	-2.3638	0.267
132.514	0.267	1.345	-2.3661	0.267
132.617	0.268	1.347	-2.3681	0.268
132.728	0.269	1.349	-2.3701	0.269
132.838	0.269	1.35	-2.3711	0.269
132.95	0.27	1.352	-2.3735	0.27
133.054	0.27	1.354	-2.3755	0.27
133.165	0.271	1.356	-2.3774	0.271
133.277	0.271	1.357	-2.3785	0.271
133.385	0.271	1.359	-2.3805	0.271
133.493	0.272	1.362	-2.3827	0.272
133.6	0.273	1.364	-2.3848	0.273
133.71	0.273	1.365	-2.3857	0.273
133.821	0.274	1.367	-2.3877	0.274
133.93	0.275	1.369	-2.3898	0.275
134.039	0.276	1.371	-2.3921	0.276
134.146	0.277	1.372	-2.3931	0.277
134.255	0.278	1.374	-2.3951	0.278
134.369	0.279	1.376	-2.3971	0.279
134.474	0.28	1.378	-2.3994	0.28
134.587	0.281	1.379	-2.4004	0.281
134.697	0.282	1.381	-2.4024	0.282
134.807	0.284	1.383	-2.4045	0.284
134.913	0.285	1.386	-2.4067	0.285
135.024	0.286	1.387	-2.4077	0.286
135.132	0.287	1.389	-2.4098	0.287
135.238	0.289	1.391	-2.4118	0.289
135.349	0.29	1.393	-2.4138	0.29
135.461	0.291	1.394	-2.4148	0.291
135.568	0.292	1.396	-2.4171	0.292
135.679	0.294	1.398	-2.419	0.294
135.784	0.295	1.4	-2.421	0.295
135.898	0.296	1.401	-2.422	0.296
136.006	0.298	1.403	-2.4244	0.298
136.116	0.299	1.405	-2.4264	0.299
136.222	0.301	1.407	-2.4284	0.301
136.336	0.302	1.408	-2.4294	0.302
136.439	0.303	1.41	-2.4314	0.303
136.548	0.305	1.413	-2.4337	0.305
136.66	0.306	1.414	-2.4356	0.306
136.771	0.307	1.416	-2.4367	0.307
136.877	0.308	1.418	-2.4387	0.308
136.991	0.31	1.42	-2.4407	0.31
137.096	0.312	1.422	-2.443	0.312
137.207	0.312	1.423	-2.444	0.312
137.318	0.314	1.425	-2.446	0.314
137.428	0.315	1.427	-2.448	0.315
137.533	0.317	1.429	-2.4504	0.317
137.644	0.318	1.43	-2.4514	0.318
137.752	0.32	1.432	-2.4534	0.32
137.859	0.321	1.434	-2.4554	0.321
137.97	0.323	1.437	-2.4577	0.323
138.077	0.324	1.438	-2.4586	0.324
138.191	0.326	1.44	-2.4606	0.326
138.299	0.327	1.442	-2.4626	0.327
138.405	0.329	1.444	-2.4647	0.329
138.52	0.33	1.445	-2.4657	0.33
138.624	0.332	1.447	-2.4681	0.332
138.738	0.333	1.449	-2.4701	0.333
138.843	0.335	1.451	-2.472	0.335
138.955	0.336	1.452	-2.473	0.336
139.061	0.337	1.454	-2.4754	0.337
139.171	0.339	1.456	-2.4773	0.339
139.279	0.341	1.458	-2.4793	0.341
139.393	0.342	1.459	-2.4803	0.342
139.501	0.344	1.461	-2.4823	0.344
139.612	0.346	1.464	-2.4847	0.346
139.717	0.348	1.465	-2.4866	0.348
139.829	0.349	1.467	-2.4877	0.349
139.937	0.35	1.468	-2.4896	0.35
140.048	0.353	1.471	-2.492	0.353
140.153	0.355	1.473	-2.494	0.355
140.267	0.355	1.474	-2.495	0.355
140.375	0.357	1.476	-2.4969	0.357
140.483	0.359	1.478	-2.4989	0.359
140.592	0.361	1.48	-2.5013	0.361
140.699	0.362	1.481	-2.5023	0.362
140.808	0.363	1.483	-2.5043	0.363
140.92	0.365	1.485	-2.5063	0.365
141.027	0.367	1.487	-2.5083	0.367
141.138	0.368	1.489	-2.5097	0.368
141.251	0.37	1.49	-2.5116	0.37
141.354	0.372	1.493	-2.5137	0.372
141.465	0.373	1.495	-2.5157	0.373
141.576	0.375	1.496	-2.5169	0.375
141.684	0.376	1.498	-2.519	0.376
141.797	0.378	1.5	-2.521	0.378
141.902	0.38	1.502	-2.523	0.38
142.012	0.381	1.503	-2.5239	0.381
142.123	0.383	1.505	-2.5264	0.383
142.23	0.385	1.507	-2.5284	0.385
142.338	0.387	1.509	-2.5303	0.387
142.452	0.388	1.51	-2.5313	0.388
142.56	0.39	1.513	-2.5336	0.39
142.669	0.392	1.515	-2.5356	0.392
142.775	0.394	1.517	-2.5376	0.394
142.889	0.395	1.518	-2.5386	0.395
142.997	0.397	1.52	-2.5406	0.397
143.105	0.399	1.522	-2.543	0.399
143.21	0.401	1.524	-2.5449	0.401
143.388	0.403	1.526	-2.5472	0.403
143.493	0.404	1.528	-2.5493	0.404
143.602	0.406	1.53	-2.5512	0.406
143.714	0.407	1.532	-2.5526	0.407
143.824	0.409	1.534	-2.5546	0.409
143.934	0.41	1.536	-2.5566	0.41
144.037	0.411	1.537	-2.5586	0.411
144.148	0.412	1.538	-2.5595	0.412
144.26	0.413	1.541	-2.562	0.413
144.37	0.414	1.543	-2.564	0.414
144.475	0.415	1.545	-2.566	0.415
144.587	0.416	1.546	-2.567	0.416
144.695	0.417	1.548	-2.5689	0.417
144.801	0.418	1.55	-2.5713	0.418
144.912	0.419	1.552	-2.5733	0.419
145.025	0.42	1.553	-2.5742	0.42
145.133	0.421	1.555	-2.5763	0.421
145.241	0.422	1.557	-2.5783	0.422
145.347	0.423	1.559	-2.5806	0.423
145.458	0.424	1.56	-2.5816	0.424
145.571	0.425	1.562	-2.5836	0.425
145.675	0.426	1.564	-2.5856	0.426
145.784	0.427	1.567	-2.5878	0.427
145.898	0.427	1.568	-2.5889	0.427
146.004	0.428	1.57	-2.5909	0.428
146.118	0.429	1.572	-2.5928	0.429
146.223	0.43	1.574	-2.5952	0.43
146.334	0.43	1.575	-2.5962	0.43
146.442	0.431	1.577	-2.5982	0.431
146.555	0.432	1.579	-2.6001	0.432
146.661	0.433	1.581	-2.6023	0.433
146.77	0.434	1.582	-2.6032	0.434
146.881	0.435	1.584	-2.6055	0.435
146.985	0.436	1.586	-2.6075	0.436
147.094	0.437	1.588	-2.6095	0.437
147.204	0.438	1.589	-2.6104	0.438
147.313	0.439	1.592	-2.6128	0.439
147.424	0.44	1.594	-2.6149	0.44
147.533	0.44	1.596	-2.6169	0.44
147.64	0.441	1.597	-2.6179	0.441
147.754	0.442	1.599	-2.6199	0.442
147.862	0.443	1.601	-2.6222	0.443
147.968	0.444	1.603	-2.6242	0.444
148.08	0.444	1.604	-2.6252	0.444
148.187	0.445	1.606	-2.6271	0.445
148.301	0.446	1.608	-2.6296	0.446
148.406	0.447	1.61	-2.6316	0.447
148.517	0.447	1.611	-2.6326	0.447
148.626	0.448	1.613	-2.6345	0.448
148.738	0.449	1.615	-2.6365	0.449
148.843	0.45	1.618	-2.6389	0.45
148.955	0.451	1.619	-2.6399	0.451
149.064	0.452	1.621	-2.6419	0.452
149.172	0.453	1.623	-2.6439	0.453
149.28	0.455	1.625	-2.6461	0.455
149.394	0.456	1.626	-2.6472	0.456
149.497	0.457	1.628	-2.6492	0.457
149.608	0.458	1.63	-2.6512	0.458
149.716	0.46	1.632	-2.6531	0.46
149.83	0.46	1.633	-2.6541	0.46
149.94	0.462	1.635	-2.6565	0.462
150.046	0.463	1.637	-2.6585	0.463
150.152	0.465	1.639	-2.6605	0.465
150.263	0.466	1.64	-2.6615	0.466
150.376	0.467	1.643	-2.6638	0.467
150.486	0.468	1.645	-2.6657	0.468
150.591	0.469	1.647	-2.6678	0.469
150.702	0.47	1.648	-2.6688	0.47
150.81	0.471	1.65	-2.6708	0.471
150.916	0.472	1.652	-2.6732	0.472
151.027	0.473	1.654	-2.6752	0.473
151.14	0.474	1.655	-2.6761	0.474
151.247	0.475	1.657	-2.6781	0.475
151.355	0.477	1.659	-2.6804	0.477
151.463	0.478	1.661	-2.6824	0.478
151.577	0.479	1.662	-2.6834	0.479
151.685	0.48	1.664	-2.6855	0.48
151.792	0.482	1.666	-2.6874	0.482
151.9	0.484	1.669	-2.6898	0.484
152.014	0.484	1.67	-2.6908	0.484
152.123	0.486	1.672	-2.6928	0.486
152.231	0.487	1.674	-2.6948	0.487
152.336	0.489	1.676	-2.6971	0.489
152.447	0.489	1.677	-2.6981	0.489
152.56	0.49	1.679	-2.7001	0.49
152.663	0.492	1.681	-2.7021	0.492
152.773	0.493	1.683	-2.7041	0.493
152.884	0.494	1.684	-2.7054	0.494
152.996	0.495	1.686	-2.7074	0.495
153.101	0.496	1.688	-2.7094	0.496
153.209	0.497	1.69	-2.7114	0.497
153.324	0.498	1.691	-2.7124	0.498
153.432	0.499	1.694	-2.7148	0.499
153.54	0.501	1.696	-2.7168	0.501
153.648	0.502	1.698	-2.7188	0.502
153.755	0.503	1.699	-2.7198	0.503
153.868	0.504	1.701	-2.7221	0.504
153.976	0.506	1.703	-2.724	0.506
154.084	0.508	1.705	-2.726	0.508
154.198	0.508	1.706	-2.7271	0.508
154.306	0.51	1.708	-2.7291	0.51
154.414	0.512	1.71	-2.7314	0.512
154.522	0.514	1.712	-2.7335	0.514
154.633	0.515	1.713	-2.7344	0.515
154.743	0.517	1.715	-2.7365	0.517
154.853	0.52	1.717	-2.7385	0.52
154.958	0.523	1.72	-2.7407	0.523
155.069	0.524	1.721	-2.7417	0.524
155.18	0.527	1.723	-2.7437	0.527
155.29	0.529	1.725	-2.7457	0.529
155.395	0.532	1.727	-2.7481	0.532
155.507	0.534	1.728	-2.749	0.534
155.615	0.537	1.73	-2.751	0.537
155.723	0.54	1.732	-2.7531	0.54
155.832	0.543	1.734	-2.7554	0.543
155.94	0.545	1.735	-2.7563	0.545
156.054	0.548	1.737	-2.7584	0.548
156.161	0.551	1.739	-2.7604	0.551
156.27	0.554	1.741	-2.7623	0.554
156.377	0.556	1.742	-2.7633	0.556
156.486	0.56	1.745	-2.7658	0.56
156.6	0.563	1.747	-2.7677	0.563
156.705	0.566	1.749	-2.7697	0.566
156.816	0.567	1.75	-2.7707	0.567
156.923	0.571	1.752	-2.7731	0.571
157.033	0.574	1.754	-2.775	0.574
157.141	0.577	1.756	-2.777	0.577
157.255	0.578	1.757	-2.778	0.578
157.363	0.581	1.759	-2.78	0.581
157.469	0.586	1.761	-2.7824	0.586
157.58	0.589	1.763	-2.7844	0.589
157.692	0.59	1.764	-2.7853	0.59
157.8	0.594	1.766	-2.7873	0.594
157.908	0.597	1.768	-2.7893	0.597
158.016	0.601	1.771	-2.7918	0.601
158.13	0.603	1.772	-2.7928	0.603
158.236	0.606	1.774	-2.7948	0.606
158.347	0.609	1.776	-2.7968	0.609
158.452	0.613	1.778	-2.799	0.613
158.566	0.615	1.779	-2.8	0.615
158.674	0.619	1.781	-2.802	0.619
158.78	0.622	1.783	-2.804	0.622
158.891	0.626	1.785	-2.8064	0.626
158.998	0.628	1.786	-2.8074	0.628
159.107	0.632	1.788	-2.8094	0.632
159.218	0.635	1.79	-2.8114	0.635
159.327	0.639	1.792	-2.8133	0.639
159.438	0.64	1.793	-2.8144	0.64
159.548	0.645	1.796	-2.8166	0.645
159.658	0.649	1.798	-2.8186	0.649
159.763	0.653	1.8	-2.8206	0.653
159.871	0.655	1.801	-2.8217	0.655
159.983	0.66	1.803	-2.824	0.66
160.096	0.664	1.805	-2.826	0.664
160.2	0.668	1.807	-2.828	0.668
160.31	0.67	1.808	-2.829	0.67
160.421	0.673	1.81	-2.831	0.673
160.529	0.678	1.812	-2.8333	0.678
160.637	0.682	1.814	-2.8353	0.682
160.751	0.684	1.815	-2.8364	0.684
160.854	0.688	1.817	-2.8383	0.688
160.968	0.693	1.82	-2.8406	0.693
161.074	0.697	1.822	-2.8427	0.697
161.183	0.699	1.822	-2.8436	0.699
161.296	0.703	1.824	-2.8456	0.703
161.404	0.707	1.826	-2.8476	0.707
161.509	0.711	1.829	-2.85	0.711
161.623	0.714	1.83	-2.851	0.714
161.733	0.718	1.832	-2.853	0.718
161.842	0.722	1.834	-2.8549	0.722
161.946	0.726	1.836	-2.8569	0.726
162.057	0.729	1.837	-2.8583	0.729
162.169	0.734	1.839	-2.8603	0.734
162.279	0.738	1.841	-2.8623	0.738
162.384	0.742	1.843	-2.8643	0.742
162.496	0.745	1.844	-2.8656	0.745
162.604	0.749	1.847	-2.8677	0.749
162.71	0.753	1.849	-2.8697	0.753
162.821	0.757	1.85	-2.8716	0.757
162.934	0.759	1.851	-2.8726	0.759
163.042	0.764	1.854	-2.8749	0.764
163.15	0.768	1.856	-2.8769	0.768
163.256	0.773	1.858	-2.8789	0.773
163.365	0.775	1.859	-2.8799	0.775
163.481	0.78	1.861	-2.8823	0.78
163.586	0.784	1.863	-2.8843	0.784
163.695	0.789	1.865	-2.8862	0.789
163.806	0.791	1.866	-2.8873	0.791
163.916	0.795	1.868	-2.8893	0.795
164.026	0.8	1.87	-2.8915	0.8
164.131	0.805	1.873	-2.8936	0.805
164.307	0.809	1.875	-2.8956	0.809
164.417	0.813	1.877	-2.8976	0.813
164.522	0.818	1.878	-2.8995	0.818
164.631	0.823	1.881	-2.9019	0.823
164.742	0.825	1.882	-2.903	0.825
164.853	0.829	1.884	-2.905	0.829
164.962	0.834	1.886	-2.9069	0.834
165.067	0.838	1.888	-2.9092	0.838
165.178	0.84	1.889	-2.9102	0.84
165.287	0.845	1.891	-2.9122	0.845
165.393	0.849	1.893	-2.9142	0.849
165.504	0.854	1.895	-2.9166	0.854
165.616	0.856	1.897	-2.9177	0.856
165.724	0.861	1.898	-2.9196	0.861
165.83	0.865	1.9	-2.9216	0.865
165.941	0.87	1.902	-2.9236	0.87
166.054	0.872	1.903	-2.9245	0.872
166.162	0.877	1.906	-2.9268	0.877
166.269	0.881	1.908	-2.9289	0.881
166.377	0.886	1.91	-2.9309	0.886
166.491	0.888	1.911	-2.9319	0.888
166.601	0.893	1.913	-2.9342	0.893
166.706	0.897	1.915	-2.9362	0.897
166.815	0.901	1.917	-2.9382	0.901
166.926	0.903	1.918	-2.9392	0.903
167.036	0.908	1.92	-2.9412	0.908
167.146	0.913	1.922	-2.9436	0.913
167.251	0.917	1.925	-2.9457	0.917
167.363	0.92	1.925	-2.9466	0.92
167.471	0.924	1.927	-2.9486	0.924
167.577	0.929	1.93	-2.9509	0.929
167.688	0.934	1.932	-2.9528	0.934
167.8	0.936	1.933	-2.9538	0.936
167.908	0.941	1.935	-2.9558	0.941
168.017	0.946	1.937	-2.9579	0.946
168.125	0.952	1.939	-2.9602	0.952
168.232	0.954	1.94	-2.9613	0.954
168.344	0.959	1.942	-2.9632	0.959
168.455	0.964	1.944	-2.9652	0.964
168.561	0.97	1.946	-2.9675	0.97
168.675	0.972	1.947	-2.9685	0.972
168.778	0.977	1.949	-2.9705	0.977
168.892	0.983	1.951	-2.9725	0.983
168.997	0.988	1.953	-2.9744	0.988
169.108	0.991	1.955	-2.9758	0.991
169.221	0.996	1.957	-2.9778	0.996
169.325	1.001	1.959	-2.9798	1.001
169.436	1.006	1.961	-2.9818	1.006
169.547	1.008	1.962	-2.9829	1.008
169.655	1.014	1.964	-2.9851	1.014
169.761	1.019	1.966	-2.9871	1.019
169.872	1.023	1.968	-2.9891	1.023
169.984	1.026	1.969	-2.9901	1.026
170.092	1.031	1.971	-2.9924	1.031
170.2	1.036	1.973	-2.9945	1.036
170.307	1.04	1.975	-2.9965	1.04
170.417	1.042	1.976	-2.9974	1.042
170.528	1.047	1.978	-2.9995	1.047
170.639	1.053	1.981	-3.0019	1.053
170.745	1.058	1.983	-3.0039	1.058
170.859	1.06	1.984	-3.0048	1.06
170.968	1.065	1.986	-3.0068	1.065
171.074	1.07	1.988	-3.0088	1.07
171.183	1.076	1.99	-3.0112	1.076
171.294	1.078	1.991	-3.0121	1.078
171.404	1.083	1.993	-3.0142	1.083
171.514	1.088	1.995	-3.0162	1.088
171.619	1.093	1.997	-3.0185	1.093
171.73	1.095	1.998	-3.0195	1.095
171.841	1.099	2	-3.0215	1.099
171.951	1.102	2.002	-3.0235	1.102
172.138	1.107	2.005	-3.0262	1.107
172.246	1.111	2.007	-3.0282	1.111
172.353	1.114	2.009	-3.0301	1.114
172.462	1.117	2.011	-3.0325	1.117
172.569	1.118	2.012	-3.0334	1.118
172.678	1.121	2.014	-3.0354	1.121
172.792	1.124	2.016	-3.0374	1.124
172.897	1.127	2.019	-3.0397	1.127
173.008	1.128	2.02	-3.0408	1.128
173.12	1.131	2.022	-3.0428	1.131
173.23	1.133	2.024	-3.0448	1.133
173.335	1.137	2.026	-3.0471	1.137
173.448	1.138	2.027	-3.0481	1.138
173.556	1.142	2.029	-3.0501	1.142
173.662	1.145	2.031	-3.0522	1.145
173.773	1.148	2.033	-3.0541	1.148
173.885	1.151	2.034	-3.0555	1.151
173.994	1.155	2.036	-3.0574	1.155
174.102	1.159	2.038	-3.0594	1.159
174.21	1.164	2.04	-3.0614	1.164
174.317	1.166	2.041	-3.0623	1.166
174.429	1.171	2.044	-3.0648	1.171
174.54	1.176	2.046	-3.0668	1.176
174.646	1.18	2.048	-3.0688	1.18
174.76	1.183	2.049	-3.0698	1.183
174.863	1.188	2.051	-3.072	1.188
174.977	1.192	2.053	-3.074	1.192
175.081	1.196	2.055	-3.0761	1.196
175.195	1.198	2.056	-3.0771	1.198
175.305	1.201	2.058	-3.079	1.201
175.41	1.206	2.06	-3.0815	1.206
175.518	1.21	2.062	-3.0834	1.21
175.632	1.212	2.063	-3.0844	1.212
175.74	1.216	2.065	-3.0864	1.216
175.846	1.221	2.067	-3.0884	1.221
175.957	1.226	2.07	-3.0906	1.226
176.069	1.228	2.071	-3.0917	1.228
176.176	1.233	2.073	-3.0937	1.233
176.287	1.238	2.075	-3.0957	1.238
176.393	1.243	2.077	-3.098	1.243
176.507	1.245	2.078	-3.0991	1.245
176.615	1.25	2.08	-3.101	1.25
176.723	1.254	2.082	-3.103	1.254
176.829	1.258	2.084	-3.1051	1.258
176.94	1.26	2.085	-3.1061	1.26
177.053	1.266	2.087	-3.1084	1.266
177.161	1.27	2.089	-3.1104	1.27
177.266	1.275	2.091	-3.1124	1.275
177.377	1.277	2.092	-3.1133	1.277
177.484	1.281	2.095	-3.1157	1.281
177.598	1.285	2.097	-3.1176	1.285
177.703	1.289	2.099	-3.1197	1.289
177.814	1.291	2.1	-3.1207	1.291
177.923	1.294	2.102	-3.1227	1.294
178.036	1.299	2.104	-3.1251	1.299
178.139	1.302	2.106	-3.1271	1.302
178.251	1.304	2.107	-3.1281	1.304
178.362	1.308	2.109	-3.1301	1.308
178.47	1.313	2.111	-3.1323	1.313
178.578	1.317	2.113	-3.1343	1.317
178.691	1.319	2.114	-3.1354	1.319
178.794	1.323	2.116	-3.1374	1.323
178.908	1.327	2.119	-3.1397	1.327
179.014	1.331	2.12	-3.1416	1.331
179.128	1.333	2.122	-3.1427	1.333
179.231	1.337	2.123	-3.1446	1.337
179.342	1.341	2.125	-3.1466	1.341
179.449	1.346	2.128	-3.149	1.346
179.563	1.349	2.129	-3.15	1.349
179.673	1.353	2.131	-3.152	1.353
179.783	1.357	2.133	-3.154	1.357
179.888	1.362	2.135	-3.156	1.362
179.998	1.365	2.136	-3.1574	1.365
180.107	1.37	2.138	-3.1593	1.37
180.219	1.374	2.14	-3.1613	1.374
180.324	1.38	2.142	-3.1634	1.38
180.436	1.382	2.143	-3.1644	1.382
180.544	1.388	2.146	-3.1666	1.388
180.65	1.394	2.148	-3.1686	1.394
180.761	1.399	2.15	-3.1706	1.399
180.875	1.401	2.15	-3.1715	1.401
180.978	1.406	2.153	-3.174	1.406
181.092	1.411	2.155	-3.176	1.411
181.196	1.415	2.157	-3.178	1.415
181.307	1.417	2.158	-3.179	1.417
181.42	1.421	2.16	-3.181	1.421
181.527	1.425	2.162	-3.1833	1.425
181.633	1.429	2.164	-3.1853	1.429
181.747	1.431	2.165	-3.1863	1.431
181.857	1.435	2.167	-3.1883	1.435
181.967	1.438	2.169	-3.1903	1.438
182.072	1.443	2.172	-3.1926	1.443
182.179	1.445	2.173	-3.1936	1.445
182.291	1.447	2.175	-3.1956	1.447
182.404	1.451	2.177	-3.1976	1.451
182.508	1.455	2.179	-3.1999	1.455
182.62	1.456	2.18	-3.201	1.456
182.728	1.46	2.182	-3.203	1.46
182.834	1.464	2.184	-3.205	1.464
182.945	1.467	2.186	-3.207	1.467
183.053	1.47	2.187	-3.2083	1.47
183.162	1.473	2.189	-3.2102	1.473
183.273	1.476	2.191	-3.2122	1.476
183.382	1.479	2.193	-3.2142	1.479
183.489	1.48	2.194	-3.2153	1.48
183.603	1.484	2.197	-3.2177	1.484
183.711	1.487	2.198	-3.2196	1.487
183.817	1.489	2.201	-3.2217	1.489
183.928	1.491	2.201	-3.2226	1.491
184.041	1.494	2.204	-3.2249	1.494
184.151	1.498	2.206	-3.2269	1.498
184.254	1.5	2.208	-3.2289	1.5
184.365	1.502	2.209	-3.2299	1.502
184.477	1.505	2.211	-3.2319	1.505
184.587	1.509	2.213	-3.2343	1.509
184.692	1.512	2.215	-3.2363	1.512
184.804	1.514	2.216	-3.2372	1.514
184.912	1.518	2.218	-3.2393	1.518
185.018	1.522	2.22	-3.2415	1.522
185.129	1.525	2.223	-3.2436	1.525
185.242	1.527	2.224	-3.2446	1.527
185.35	1.53	2.226	-3.2466	1.53
185.458	1.534	2.227	-3.2485	1.534
185.564	1.537	2.23	-3.2509	1.537
185.675	1.539	2.231	-3.2519	1.539
185.788	1.542	2.233	-3.2539	1.542
185.896	1.545	2.235	-3.2559	1.545
186.001	1.548	2.237	-3.2579	1.548
186.114	1.551	2.238	-3.2593	1.551
186.224	1.554	2.24	-3.2612	1.554
186.334	1.557	2.242	-3.2632	1.557
186.439	1.56	2.244	-3.2652	1.56
186.55	1.562	2.245	-3.2662	1.562
186.661	1.565	2.247	-3.2685	1.565
186.771	1.568	2.249	-3.2705	1.568
186.876	1.572	2.251	-3.2725	1.572
186.988	1.574	2.252	-3.2736	1.574
187.096	1.578	2.255	-3.2759	1.578
187.204	1.582	2.257	-3.2779	1.582
187.311	1.586	2.259	-3.2799	1.586
187.421	1.588	2.26	-3.2808	1.588
187.53	1.592	2.262	-3.2829	1.592
187.641	1.596	2.264	-3.2852	1.596
187.75	1.6	2.266	-3.2872	1.6
187.857	1.602	2.267	-3.2881	1.602
188.032	1.607	2.27	-3.2912	1.607
188.143	1.611	2.272	-3.2931	1.611
188.253	1.615	2.274	-3.2952	1.615
188.356	1.619	2.276	-3.2972	1.619
188.471	1.621	2.277	-3.2986	1.621
188.577	1.625	2.279	-3.3006	1.625
188.687	1.629	2.281	-3.3025	1.629
188.795	1.633	2.283	-3.3046	1.633
188.902	1.635	2.284	-3.3055	1.635
189.016	1.639	2.287	-3.3077	1.639
189.124	1.643	2.289	-3.3099	1.643
189.23	1.647	2.291	-3.3118	1.647
189.345	1.649	2.292	-3.3128	1.649
189.448	1.654	2.294	-3.3152	1.654
189.562	1.658	2.296	-3.3172	1.658
189.669	1.662	2.298	-3.3192	1.662
189.776	1.664	2.299	-3.3202	1.664
189.885	1.668	2.301	-3.3222	1.668
189.999	1.673	2.303	-3.3245	1.673
190.104	1.677	2.305	-3.3265	1.677
190.215	1.679	2.306	-3.3275	1.679
190.327	1.682	2.308	-3.3295	1.682
190.437	1.685	2.31	-3.3314	1.685
190.542	1.688	2.313	-3.3338	1.688
190.652	1.689	2.314	-3.3348	1.689
190.761	1.692	2.316	-3.3368	1.692
190.874	1.695	2.318	-3.3388	1.695
190.98	1.697	2.32	-3.3411	1.697
191.092	1.699	2.321	-3.3421	1.699
191.2	1.702	2.323	-3.3441	1.702
191.306	1.705	2.325	-3.3461	1.705
191.417	1.707	2.327	-3.3481	1.707
191.524	1.709	2.328	-3.3495	1.709
191.633	1.712	2.33	-3.3515	1.712
191.747	1.714	2.332	-3.3535	1.714
191.853	1.716	2.334	-3.3555	1.716
191.967	1.718	2.335	-3.3564	1.718
192.071	1.72	2.338	-3.3588	1.72
192.182	1.723	2.34	-3.3608	1.723
192.288	1.725	2.342	-3.3628	1.725
192.402	1.726	2.343	-3.3638	1.726
192.512	1.729	2.345	-3.3658	1.729
192.617	1.732	2.347	-3.3681	1.732
192.727	1.735	2.349	-3.3701	1.735
192.838	1.736	2.35	-3.3711	1.736
192.946	1.739	2.352	-3.3731	1.739
193.059	1.743	2.354	-3.3755	1.743
193.164	1.746	2.356	-3.3775	1.746
193.276	1.748	2.357	-3.3785	1.748
193.384	1.751	2.359	-3.3805	1.751
193.492	1.755	2.361	-3.3825	1.755
193.599	1.759	2.364	-3.3847	1.759
193.713	1.761	2.365	-3.3857	1.761
193.821	1.765	2.367	-3.3878	1.765
193.929	1.769	2.369	-3.3897	1.769
194.038	1.773	2.371	-3.3922	1.773
194.145	1.775	2.372	-3.3932	1.775
194.254	1.778	2.374	-3.3951	1.778
194.366	1.782	2.376	-3.3971	1.782
194.472	1.786	2.378	-3.3991	1.786
194.586	1.788	2.379	-3.4004	1.788
194.696	1.792	2.381	-3.4024	1.792
194.806	1.795	2.383	-3.4044	1.795
194.911	1.8	2.385	-3.4064	1.8
195.022	1.802	2.386	-3.4074	1.802
195.131	1.807	2.389	-3.4097	1.807
195.237	1.811	2.391	-3.4118	1.811
195.349	1.815	2.393	-3.4138	1.815
195.46	1.817	2.394	-3.4147	1.817
195.568	1.822	2.396	-3.417	1.822
195.676	1.827	2.398	-3.419	1.827
195.785	1.831	2.4	-3.421	1.831
195.892	1.833	2.401	-3.422	1.833
196.001	1.838	2.403	-3.4244	1.838
196.115	1.842	2.405	-3.4264	1.842
196.221	1.846	2.407	-3.4284	1.846
196.335	1.848	2.408	-3.4294	1.848
196.438	1.852	2.41	-3.4314	1.852
196.549	1.856	2.412	-3.4334	1.856
196.656	1.861	2.415	-3.4358	1.861
196.77	1.863	2.416	-3.4368	1.863
196.88	1.867	2.418	-3.4388	1.867
196.99	1.871	2.42	-3.4407	1.871
197.095	1.875	2.422	-3.443	1.875
197.206	1.877	2.423	-3.444	1.877
197.314	1.881	2.425	-3.4461	1.881
197.421	1.885	2.427	-3.4481	1.885
197.533	1.89	2.429	-3.4504	1.89
197.642	1.892	2.43	-3.4514	1.892
197.751	1.896	2.432	-3.4534	1.896
197.857	1.9	2.434	-3.4554	1.9
197.968	1.904	2.436	-3.4574	1.904
198.082	1.906	2.437	-3.4584	1.906
198.189	1.911	2.44	-3.4607	1.911
198.297	1.915	2.442	-3.4627	1.915
198.404	1.919	2.444	-3.4647	1.919
198.518	1.921	2.445	-3.4657	1.921
198.628	1.926	2.447	-3.468	1.926
198.731	1.929	2.449	-3.47	1.929
198.84	1.933	2.451	-3.472	1.933
198.951	1.935	2.452	-3.473	1.935
199.064	1.939	2.454	-3.475	1.939
199.174	1.943	2.456	-3.4773	1.943
199.279	1.947	2.458	-3.4793	1.947
199.39	1.949	2.459	-3.4803	1.949
199.498	1.953	2.461	-3.4823	1.953
199.604	1.957	2.464	-3.4847	1.957
199.714	1.96	2.466	-3.4867	1.96
199.826	1.962	2.467	-3.4877	1.962
199.937	1.966	2.469	-3.4898	1.966
200.045	1.971	2.471	-3.4917	1.971
200.15	1.976	2.473	-3.494	1.976
200.26	1.978	2.474	-3.495	1.978
200.369	1.982	2.476	-3.497	1.982
200.48	1.986	2.478	-3.4989	1.986
200.589	1.991	2.48	-3.5014	1.991
200.696	1.993	2.481	-3.5024	1.993
200.81	1.997	2.483	-3.5044	1.997
200.918	2.001	2.485	-3.5063	2.001
201.024	2.004	2.487	-3.5083	2.004
201.135	2.006	2.488	-3.5093	2.006
201.247	2.01	2.491	-3.5117	2.01
201.357	2.014	2.493	-3.5137	2.014
201.463	2.017	2.494	-3.5156	2.017
201.574	2.019	2.496	-3.5167	2.019
201.682	2.023	2.498	-3.519	2.023
201.794	2.026	2.5	-3.5209	2.026
201.899	2.029	2.502	-3.5229	2.029
202.011	2.03	2.503	-3.5239	2.03
202.119	2.034	2.505	-3.5258	2.034
202.225	2.038	2.507	-3.5283	2.038
202.336	2.041	2.509	-3.5303	2.041
202.443	2.043	2.51	-3.5313	2.043
202.555	2.046	2.512	-3.5333	2.046
202.662	2.05	2.515	-3.5356	2.05
202.771	2.053	2.517	-3.5376	2.053
202.886	2.055	2.518	-3.5386	2.055
202.989	2.058	2.52	-3.5406	2.058
203.103	2.061	2.522	-3.5426	2.061
203.208	2.065	2.524	-3.545	2.065
203.319	2.066	2.525	-3.546	2.066
203.432	2.07	2.527	-3.548	2.07
203.536	2.073	2.529	-3.55	2.073
203.647	2.076	2.531	-3.5522	2.076
203.758	2.078	2.532	-3.5532	2.078
203.866	2.081	2.534	-3.5553	2.081
203.972	2.084	2.536	-3.5573	2.084
204.083	2.087	2.538	-3.5593	2.087
204.193	2.09	2.539	-3.5606	2.09
204.304	2.093	2.541	-3.5626	2.093
204.412	2.097	2.543	-3.5646	2.097
204.518	2.1	2.545	-3.5666	2.1
204.628	2.102	2.546	-3.5676	2.102
204.739	2.106	2.549	-3.5699	2.106
204.848	2.11	2.551	-3.5719	2.11
204.957	2.113	2.553	-3.5739	2.113
205.064	2.115	2.554	-3.5749	2.115
205.173	2.119	2.556	-3.5772	2.119
205.287	2.122	2.558	-3.5792	2.122
205.392	2.126	2.56	-3.5812	2.126
205.501	2.128	2.561	-3.5822	2.128
205.61	2.131	2.563	-3.5843	2.131
205.719	2.135	2.565	-3.5866	2.135
205.829	2.138	2.567	-3.5886	2.138
205.94	2.14	2.568	-3.5896	2.14
206.052	2.143	2.57	-3.5916	2.143
206.162	2.146	2.572	-3.5936	2.146
206.267	2.15	2.575	-3.5959	2.15
206.379	2.151	2.576	-3.5969	2.151
206.487	2.154	2.578	-3.5989	2.154
206.595	2.158	2.58	-3.6008	2.158
206.703	2.161	2.582	-3.6032	2.161
206.812	2.163	2.583	-3.6042	2.163
206.923	2.165	2.585	-3.6062	2.165
207.034	2.168	2.587	-3.6083	2.168
207.14	2.171	2.589	-3.6103	2.171
207.253	2.173	2.59	-3.6115	2.173
207.363	2.175	2.592	-3.6135	2.175
207.471	2.178	2.594	-3.6155	2.178
207.576	2.18	2.597	-3.6176	2.18
207.687	2.181	2.597	-3.6185	2.181
207.8	2.183	2.6	-3.6209	2.183
207.904	2.185	2.602	-3.6229	2.185
208.012	2.186	2.604	-3.6249	2.186
208.126	2.187	2.605	-3.6259	2.187
208.234	2.189	2.607	-3.6282	2.189
208.34	2.19	2.609	-3.6301	2.19
208.452	2.192	2.611	-3.6321	2.192
208.562	2.193	2.612	-3.6332	2.193
208.673	2.195	2.614	-3.6351	2.195
208.78	2.197	2.616	-3.6375	2.197
208.889	2.199	2.618	-3.6395	2.199
208.996	2.199	2.619	-3.6405	2.199
209.109	2.201	2.621	-3.6425	2.201
209.217	2.203	2.623	-3.6445	2.203
209.326	2.205	2.626	-3.6468	2.205
209.433	2.206	2.627	-3.6478	2.206
209.542	2.208	2.629	-3.6498	2.208
209.656	2.21	2.631	-3.6518	2.21
209.761	2.212	2.633	-3.6542	2.212
209.872	2.213	2.634	-3.6552	2.213
209.979	2.214	2.636	-3.6571	2.214
210.089	2.216	2.638	-3.6591	2.216
210.197	2.218	2.64	-3.6612	2.218
210.309	2.219	2.641	-3.6625	2.219
210.418	2.221	2.643	-3.6646	2.221
210.531	2.223	2.645	-3.6666	2.223
210.634	2.224	2.647	-3.6685	2.224
210.746	2.225	2.648	-3.6695	2.225
210.857	2.227	2.651	-3.6718	2.227
210.964	2.229	2.653	-3.6738	2.229
211.072	2.23	2.655	-3.6758	2.23
211.186	2.231	2.656	-3.6768	2.231
211.294	2.233	2.658	-3.6792	2.233
211.402	2.235	2.66	-3.6812	2.235
211.508	2.236	2.662	-3.6832	2.236
211.622	2.237	2.663	-3.6842	2.237
211.732	2.239	2.665	-3.6862	2.239
211.84	2.241	2.667	-3.6885	2.241
211.944	2.243	2.669	-3.6904	2.243
212.058	2.244	2.67	-3.6914	2.244
212.168	2.246	2.672	-3.6935	2.246
212.278	2.248	2.675	-3.6958	2.248
212.383	2.25	2.677	-3.6978	2.25
212.494	2.251	2.678	-3.6988	2.251
212.6	2.253	2.68	-3.7008	2.253
212.709	2.254	2.682	-3.7028	2.254
212.82	2.256	2.684	-3.705	2.256
212.927	2.257	2.685	-3.7061	2.257
213.041	2.259	2.687	-3.7081	2.259
213.149	2.261	2.689	-3.7101	2.261
213.257	2.264	2.691	-3.7124	2.264
213.364	2.264	2.692	-3.7135	2.264
213.478	2.266	2.694	-3.7154	2.266
213.586	2.268	2.696	-3.7174	2.268
213.694	2.27	2.698	-3.7195	2.27
213.801	2.271	2.7	-3.7208	2.271
213.91	2.273	2.702	-3.7228	2.273
214.024	2.275	2.704	-3.7248	2.275
214.129	2.277	2.706	-3.7267	2.277
214.24	2.278	2.707	-3.7277	2.278
214.353	2.28	2.709	-3.7301	2.28
214.456	2.281	2.711	-3.7321	2.281
214.567	2.283	2.713	-3.7341	2.283
214.677	2.284	2.714	-3.7352	2.284
214.788	2.286	2.716	-3.7371	2.286
214.898	2.288	2.718	-3.7395	2.288
215.002	2.289	2.72	-3.7414	2.289
215.114	2.29	2.721	-3.7425	2.29
215.225	2.292	2.723	-3.7444	2.292
215.333	2.294	2.726	-3.7467	2.294
215.441	2.296	2.728	-3.7487	2.296
[truncated: 552 more rows]
