# Supplementary material for: Research on the Mechanical Properties of EPS Lightweight Soil Mixed with Fly Ash
Source: Polymers (Basel). 2024 Dec 18;16(24):3517. doi: 10.3390/polym16243517 (PMC11678610; doi:10.3390/polym16243517)
Supplement: Supplementary file 1 [file polymers-16-03517-s001.zip › polymers-3283519-supplementary-final/raw data/EPS1%,curing agent content 25%,replace proportion 45%.xls]

## Sheet: Sheet1
试件批号	1
钢号	1
试验日期	2023/12/16
试验人	XDD
试件形状
尺寸(mm)	39.1
So(mm^2)	1200.73
标距倍率
Lo(mm)	80
引伸计标距	50
Lu(mm)
A(%)	/
断面尺寸
Su(mm^2)
Z(%)	/
Fm(kN)	1.12
Rm(MPa)	1
FeH(kN)	2.32
ReH(MPa)	2
FeL(kN)	1.12
ReL(MPa)	1
Fp(kN)	1.71
Rp(MPa)	1
Ft(kN)	0.00
Rt(MPa)
E(GPa)	0.06
屈强比	1.00
强屈比	1.00
At(%)	/
Agt(%)	6.5
时间(秒)	力(kN)	变形(mm)	位移(mm)	扩展
0	0	0	-0.0006	0
0.113	0	0	-0.0014	0
0.223	0	0	-0.0018	0
0.335	0	0	-0.003	0
0.445	0	0	-0.0044	0
0.55	0	0	-0.0066	0
0.662	0	0	-0.0076	0
0.77	0	0	-0.01	0
0.876	0	0	-0.0126	0
0.988	0	0	-0.0161	0
1.1	0	0	-0.0177	0
1.208	0	0	-0.0212	0
1.316	0	0	-0.0252	0
1.422	0	0	-0.0293	0
1.533	0	0	-0.0323	0
1.646	0	0	-0.0369	0
1.754	0	0	-0.042	0
1.859	0	0	-0.0471	0
1.971	0	0	-0.0498	0
2.082	0	0	-0.0561	0
2.187	0	0	-0.0612	0
2.298	0	0	-0.0664	0
2.409	0	0	-0.0691	0
2.517	0	0	-0.074	0
2.623	0	0	-0.0799	0
2.734	0.001	0	-0.0847	0.001
2.846	0.001	0.002	-0.0872	0.001
2.954	0.001	0.007	-0.0919	0.001
3.063	0.001	0.013	-0.0974	0.001
3.171	0.001	0.017	-0.102	0.001
3.285	0.001	0.02	-0.1043	0.001
3.388	0.001	0.024	-0.1088	0.001
3.499	0.001	0.029	-0.1132	0.001
3.608	0.001	0.034	-0.1184	0.001
3.715	0.001	0.036	-0.1208	0.001
3.831	0.001	0.04	-0.1251	0.001
3.936	0.001	0.045	-0.1294	0.001
4.043	0.001	0.049	-0.1336	0.001
4.154	0.001	0.052	-0.1363	0.001
4.267	0.001	0.056	-0.1405	0.001
4.377	0.001	0.06	-0.1446	0.001
4.482	0.001	0.064	-0.1487	0.001
4.593	0.001	0.066	-0.1512	0.001
4.701	0.001	0.07	-0.1552	0.001
4.807	0.001	0.074	-0.159	0.001
4.918	0.001	0.078	-0.1629	0.001
5.03	0.001	0.08	-0.1648	0.001
5.138	0.001	0.085	-0.1693	0.001
5.248	0.002	0.088	-0.173	0.002
5.353	0.002	0.092	-0.1768	0.002
5.463	0.002	0.094	-0.1784	0.002
5.572	0.002	0.098	-0.1829	0.002
5.683	0.002	0.102	-0.1864	0.002
5.792	0.002	0.105	-0.19	0.002
5.899	0.002	0.107	-0.1918	0.002
6.008	0.002	0.11	-0.1952	0.002
6.12	0.002	0.114	-0.1992	0.002
6.229	0.002	0.118	-0.2028	0.002
6.338	0.002	0.12	-0.2045	0.002
6.451	0.002	0.123	-0.2078	0.002
6.554	0.002	0.126	-0.211	0.002
6.665	0.002	0.13	-0.2149	0.002
6.776	0.002	0.132	-0.2166	0.002
6.887	0.002	0.135	-0.2198	0.002
6.997	0.002	0.138	-0.2231	0.002
7.101	0.002	0.142	-0.2268	0.002
7.213	0.002	0.144	-0.2284	0.002
7.324	0.002	0.147	-0.2317	0.002
7.432	0.002	0.15	-0.2347	0.002
7.538	0.002	0.153	-0.2378	0.002
7.647	0.002	0.155	-0.2397	0.002
7.758	0.002	0.158	-0.243	0.002
7.869	0.003	0.161	-0.2461	0.003
7.975	0.003	0.164	-0.249	0.003
8.089	0.003	0.166	-0.2504	0.003
8.197	0.003	0.169	-0.2539	0.003
8.306	0.003	0.172	-0.2569	0.003
8.411	0.003	0.175	-0.2598	0.003
8.522	0.003	0.177	-0.2612	0.003
8.635	0.003	0.179	-0.2641	0.003
8.738	0.003	0.183	-0.2674	0.003
8.849	0.003	0.186	-0.2703	0.003
8.96	0.003	0.187	-0.2718	0.003
9.069	0.003	0.19	-0.2745	0.003
9.181	0.003	0.193	-0.2778	0.003
9.284	0.003	0.196	-0.2806	0.003
9.399	0.003	0.197	-0.2819	0.003
9.507	0.003	0.2	-0.2848	0.003
9.615	0.003	0.203	-0.2875	0.003
9.723	0.003	0.206	-0.2907	0.003
9.83	0.003	0.207	-0.2919	0.003
9.944	0.003	0.21	-0.2947	0.003
10.052	0.004	0.213	-0.2974	0.004
10.158	0.004	0.215	-0.3	0.004
10.272	0.004	0.217	-0.3017	0.004
10.376	0.004	0.22	-0.3044	0.004
10.49	0.004	0.222	-0.3069	0.004
10.595	0.004	0.225	-0.3095	0.004
10.706	0.004	0.226	-0.3108	0.004
10.819	0.004	0.229	-0.3139	0.004
10.922	0.004	0.232	-0.3164	0.004
11.033	0.004	0.234	-0.319	0.004
11.141	0.004	0.235	-0.3202	0.004
11.253	0.004	0.238	-0.3232	0.004
11.364	0.004	0.241	-0.3256	0.004
11.469	0.005	0.243	-0.3282	0.005
11.581	0.005	0.245	-0.3293	0.005
11.689	0.005	0.247	-0.3319	0.005
11.8	0.005	0.25	-0.3348	0.005
11.905	0.005	0.252	-0.3372	0.005
12.019	0.005	0.254	-0.3384	0.005
12.127	0.005	0.256	-0.3409	0.005
12.235	0.005	0.259	-0.3438	0.005
12.344	0.006	0.261	-0.3462	0.006
12.451	0.006	0.263	-0.3473	0.006
12.56	0.006	0.265	-0.3498	0.006
12.674	0.006	0.268	-0.3526	0.006
12.779	0.006	0.27	-0.3549	0.006
12.89	0.006	0.271	-0.3561	0.006
13.003	0.006	0.274	-0.3585	0.006
13.106	0.006	0.276	-0.3609	0.006
13.216	0.006	0.279	-0.3636	0.006
13.327	0.006	0.28	-0.3648	0.006
13.437	0.006	0.282	-0.3672	0.006
13.543	0.006	0.285	-0.3695	0.006
13.654	0.006	0.287	-0.3721	0.006
13.766	0.006	0.289	-0.3733	0.006
13.874	0.006	0.291	-0.3755	0.006
13.982	0.006	0.293	-0.3779	0.006
14.09	0.006	0.295	-0.3802	0.006
14.203	0.006	0.297	-0.3814	0.006
14.311	0.006	0.299	-0.384	0.006
14.419	0.006	0.302	-0.3863	0.006
14.528	0.006	0.304	-0.3885	0.006
14.635	0.006	0.305	-0.3896	0.006
14.744	0.007	0.308	-0.3923	0.007
14.858	0.007	0.31	-0.3947	0.007
14.963	0.007	0.312	-0.3968	0.007
15.074	0.007	0.313	-0.398	0.007
15.181	0.007	0.315	-0.4002	0.007
15.295	0.007	0.318	-0.4027	0.007
15.4	0.007	0.32	-0.4051	0.007
15.511	0.007	0.321	-0.4061	0.007
15.62	0.007	0.324	-0.4083	0.007
15.733	0.007	0.326	-0.411	0.007
15.838	0.007	0.328	-0.4131	0.007
15.95	0.007	0.329	-0.4142	0.007
16.058	0.007	0.332	-0.4164	0.007
16.166	0.007	0.334	-0.4187	0.007
16.275	0.007	0.336	-0.4212	0.007
16.382	0.007	0.338	-0.4223	0.007
16.496	0.007	0.34	-0.4245	0.007
16.604	0.007	0.342	-0.4267	0.007
16.71	0.006	0.344	-0.4288	0.006
16.824	0.006	0.345	-0.4302	0.006
16.934	0.006	0.348	-0.4324	0.006
17.042	0.006	0.35	-0.4346	0.006
17.147	0.006	0.352	-0.4367	0.006
17.258	0.006	0.353	-0.4377	0.006
17.371	0.006	0.356	-0.4403	0.006
17.479	0.006	0.358	-0.4425	0.006
17.584	0.006	0.36	-0.4446	0.006
17.696	0.006	0.361	-0.4456	0.006
17.805	0.006	0.363	-0.4482	0.006
17.918	0.006	0.366	-0.4503	0.006
18.024	0.006	0.368	-0.4525	0.006
18.133	0.006	0.369	-0.4535	0.006
18.239	0.006	0.371	-0.4556	0.006
18.348	0.006	0.373	-0.4582	0.006
18.46	0.006	0.376	-0.4604	0.006
18.567	0.006	0.377	-0.4613	0.006
18.676	0.006	0.379	-0.4635	0.006
18.79	0.006	0.381	-0.4659	0.006
18.896	0.006	0.383	-0.4681	0.006
19.01	0.006	0.384	-0.4691	0.006
19.113	0.007	0.387	-0.4712	0.007
19.224	0.007	0.389	-0.4732	0.007
19.331	0.007	0.391	-0.4758	0.007
19.443	0.007	0.392	-0.4768	0.007
19.556	0.007	0.394	-0.4788	0.007
19.659	0.007	0.396	-0.481	0.007
19.77	0.007	0.399	-0.4833	0.007
19.881	0.007	0.4	-0.4844	0.007
19.989	0.007	0.402	-0.4865	0.007
20.102	0.007	0.404	-0.4886	0.007
20.206	0.007	0.406	-0.4907	0.007
20.317	0.007	0.407	-0.4918	0.007
20.428	0.007	0.409	-0.4941	0.007
20.535	0.007	0.412	-0.4963	0.007
20.643	0.007	0.414	-0.4983	0.007
20.757	0.007	0.415	-0.4994	0.007
20.86	0.007	0.417	-0.5018	0.007
20.974	0.007	0.419	-0.5039	0.007
21.08	0.007	0.421	-0.5059	0.007
21.194	0.007	0.422	-0.507	0.007
21.302	0.007	0.425	-0.5094	0.007
21.41	0.007	0.427	-0.5115	0.007
21.515	0.007	0.429	-0.5136	0.007
21.629	0.007	0.43	-0.5146	0.007
21.739	0.007	0.432	-0.5166	0.007
21.849	0.007	0.434	-0.5191	0.007
21.954	0.007	0.436	-0.5211	0.007
22.065	0.007	0.437	-0.5222	0.007
22.173	0.007	0.439	-0.5242	0.007
22.279	0.007	0.441	-0.5262	0.007
22.392	0.007	0.444	-0.5286	0.007
22.501	0.007	0.445	-0.5297	0.007
22.612	0.007	0.447	-0.5317	0.007
22.72	0.008	0.449	-0.5337	0.008
22.825	0.008	0.451	-0.5358	0.008
22.935	0.008	0.452	-0.5372	0.008
23.044	0.008	0.454	-0.5392	0.008
23.155	0.008	0.457	-0.5412	0.008
23.262	0.008	0.459	-0.5433	0.008
23.377	0.008	0.46	-0.5447	0.008
23.482	0.008	0.462	-0.5467	0.008
23.593	0.008	0.464	-0.5488	0.008
23.699	0.008	0.466	-0.5508	0.008
23.81	0.008	0.467	-0.5518	0.008
23.923	0.008	0.469	-0.5542	0.008
24.033	0.008	0.472	-0.5563	0.008
24.138	0.009	0.473	-0.5582	0.009
24.249	0.009	0.475	-0.5593	0.009
24.357	0.009	0.477	-0.5614	0.009
24.463	0.009	0.479	-0.5638	0.009
24.573	0.009	0.481	-0.5657	0.009
24.685	0.009	0.482	-0.5668	0.009
24.796	0.009	0.484	-0.5688	0.009
24.904	0.009	0.486	-0.5712	0.009
25.009	0.009	0.488	-0.5732	0.009
25.119	0.009	0.489	-0.5742	0.009
25.228	0.009	0.491	-0.5762	0.009
25.337	0.009	0.494	-0.5783	0.009
25.446	0.009	0.496	-0.5807	0.009
25.555	0.009	0.497	-0.5817	0.009
25.664	0.009	0.499	-0.5836	0.009
25.778	0.009	0.501	-0.5858	0.009
25.917	0.009	0.503	-0.5881	0.009
26.023	0.009	0.505	-0.5901	0.009
26.134	0.009	0.507	-0.5921	0.009
26.246	0.009	0.508	-0.5931	0.009
26.351	0.009	0.511	-0.5955	0.009
26.46	0.009	0.513	-0.5975	0.009
26.569	0.009	0.515	-0.5995	0.009
26.678	0.009	0.516	-0.6005	0.009
26.792	0.009	0.518	-0.6025	0.009
26.9	0.009	0.52	-0.6049	0.009
27.008	0.01	0.522	-0.6069	0.01
27.115	0.01	0.523	-0.608	0.01
27.229	0.01	0.525	-0.6099	0.01
27.338	0.01	0.527	-0.6121	0.01
27.443	0.01	0.53	-0.6144	0.01
27.557	0.01	0.531	-0.6153	0.01
27.666	0.01	0.533	-0.6174	0.01
27.774	0.01	0.535	-0.6193	0.01
27.882	0.01	0.537	-0.6218	0.01
27.993	0.01	0.538	-0.6228	0.01
28.103	0.01	0.54	-0.6248	0.01
28.213	0.011	0.542	-0.6268	0.011
28.316	0.011	0.544	-0.6288	0.011
28.428	0.011	0.545	-0.6299	0.011
28.54	0.011	0.547	-0.6322	0.011
28.644	0.011	0.549	-0.6341	0.011
28.755	0.012	0.551	-0.6361	0.012
28.867	0.012	0.552	-0.6372	0.012
28.975	0.012	0.555	-0.6396	0.012
29.083	0.012	0.557	-0.6416	0.012
29.191	0.012	0.559	-0.6436	0.012
29.305	0.012	0.56	-0.6446	0.012
29.411	0.013	0.562	-0.6466	0.013
29.522	0.013	0.564	-0.6488	0.013
29.629	0.013	0.566	-0.6509	0.013
29.736	0.013	0.567	-0.6519	0.013
29.845	0.013	0.569	-0.6539	0.013
29.959	0.014	0.572	-0.6563	0.014
30.064	0.014	0.574	-0.6583	0.014
30.175	0.014	0.575	-0.6593	0.014
30.288	0.014	0.577	-0.6613	0.014
30.396	0.014	0.579	-0.6634	0.014
30.5	0.015	0.581	-0.6657	0.015
30.612	0.015	0.582	-0.6667	0.015
30.721	0.015	0.584	-0.6687	0.015
30.834	0.015	0.586	-0.6707	0.015
30.939	0.015	0.588	-0.6731	0.015
31.051	0.016	0.589	-0.674	0.016
31.159	0.016	0.591	-0.6761	0.016
31.267	0.016	0.593	-0.6781	0.016
31.376	0.016	0.595	-0.6801	0.016
31.488	0.016	0.597	-0.6814	0.016
31.592	0.017	0.599	-0.6834	0.017
31.706	0.017	0.601	-0.6855	0.017
31.812	0.017	0.603	-0.6874	0.017
31.926	0.017	0.604	-0.6884	0.017
32.029	0.018	0.606	-0.6908	0.018
32.143	0.018	0.608	-0.6928	0.018
32.248	0.018	0.61	-0.6949	0.018
32.359	0.018	0.611	-0.6958	0.018
32.471	0.018	0.613	-0.6978	0.018
32.581	0.018	0.615	-0.7001	0.018
32.686	0.018	0.617	-0.7021	0.018
32.797	0.018	0.618	-0.703	0.018
32.905	0.018	0.62	-0.7051	0.018
33.018	0.019	0.623	-0.7075	0.019
33.123	0.019	0.625	-0.7095	0.019
33.235	0.019	0.626	-0.7105	0.019
33.343	0.019	0.628	-0.7125	0.019
33.449	0.019	0.63	-0.7145	0.019
33.56	0.019	0.632	-0.7168	0.019
33.672	0.019	0.633	-0.7178	0.019
33.78	0.019	0.635	-0.7198	0.019
33.888	0.019	0.637	-0.7218	0.019
33.994	0.02	0.639	-0.7242	0.02
34.105	0.02	0.64	-0.7252	0.02
34.218	0.02	0.642	-0.7272	0.02
34.326	0.02	0.644	-0.7291	0.02
34.431	0.02	0.647	-0.7313	0.02
34.545	0.02	0.648	-0.7325	0.02
34.655	0.021	0.65	-0.7345	0.021
34.765	0.021	0.652	-0.7365	0.021
34.87	0.021	0.654	-0.7385	0.021
34.981	0.021	0.655	-0.7396	0.021
35.089	0.021	0.657	-0.7418	0.021
35.203	0.021	0.659	-0.7439	0.021
35.309	0.022	0.661	-0.7459	0.022
35.415	0.022	0.662	-0.7469	0.022
35.527	0.022	0.665	-0.7493	0.022
35.633	0.022	0.666	-0.7512	0.022
35.745	0.022	0.669	-0.7533	0.022
35.852	0.022	0.669	-0.7542	0.022
35.961	0.023	0.672	-0.7565	0.023
36.075	0.023	0.674	-0.7586	0.023
36.181	0.023	0.676	-0.7606	0.023
36.295	0.023	0.677	-0.7615	0.023
36.398	0.023	0.679	-0.7636	0.023
36.51	0.023	0.681	-0.7659	0.023
36.616	0.023	0.683	-0.7679	0.023
36.73	0.023	0.684	-0.7689	0.023
36.84	0.023	0.686	-0.7709	0.023
36.95	0.023	0.688	-0.773	0.023
37.055	0.023	0.691	-0.7753	0.023
37.166	0.023	0.691	-0.7762	0.023
37.274	0.023	0.693	-0.7782	0.023
37.387	0.023	0.695	-0.7802	0.023
37.49	0.023	0.697	-0.7822	0.023
37.602	0.023	0.699	-0.7835	0.023
37.711	0.023	0.701	-0.7857	0.023
37.817	0.023	0.703	-0.7877	0.023
37.928	0.023	0.705	-0.7896	0.023
38.042	0.023	0.706	-0.7906	0.023
38.145	0.023	0.708	-0.7929	0.023
38.256	0.023	0.71	-0.7949	0.023
38.365	0.023	0.712	-0.797	0.023
38.478	0.024	0.713	-0.7979	0.024
38.586	0.024	0.716	-0.8003	0.024
38.691	0.024	0.718	-0.8023	0.024
38.8	0.024	0.72	-0.8043	0.024
38.911	0.024	0.721	-0.8053	0.024
39.024	0.024	0.723	-0.8073	0.024
39.134	0.024	0.725	-0.8096	0.024
39.239	0.024	0.727	-0.8114	0.024
39.35	0.024	0.728	-0.8125	0.024
39.458	0.024	0.73	-0.8145	0.024
39.565	0.025	0.732	-0.8169	0.025
39.677	0.025	0.734	-0.8189	0.025
39.786	0.025	0.735	-0.8199	0.025
39.897	0.025	0.737	-0.8219	0.025
40.005	0.025	0.739	-0.8239	0.025
40.11	0.026	0.742	-0.8262	0.026
40.22	0.026	0.743	-0.8272	0.026
40.329	0.026	0.745	-0.8292	0.026
40.44	0.027	0.747	-0.8312	0.027
40.548	0.027	0.749	-0.8336	0.027
40.662	0.027	0.75	-0.8345	0.027
40.77	0.027	0.752	-0.8366	0.027
40.878	0.028	0.754	-0.8385	0.028
40.984	0.028	0.756	-0.8406	0.028
41.095	0.028	0.757	-0.8417	0.028
41.208	0.028	0.759	-0.844	0.028
41.318	0.028	0.761	-0.846	0.028
41.423	0.029	0.763	-0.8479	0.029
41.533	0.029	0.764	-0.8489	0.029
41.644	0.029	0.767	-0.8513	0.029
41.754	0.029	0.768	-0.8532	0.029
41.859	0.029	0.77	-0.8552	0.029
41.971	0.03	0.772	-0.8563	0.03
42.079	0.03	0.773	-0.8582	0.03
42.187	0.03	0.776	-0.8606	0.03
42.295	0.03	0.778	-0.8626	0.03
42.409	0.03	0.779	-0.8636	0.03
42.513	0.03	0.781	-0.8655	0.03
42.624	0.031	0.783	-0.8679	0.031
42.733	0.031	0.785	-0.8698	0.031
42.846	0.031	0.786	-0.8709	0.031
42.949	0.032	0.788	-0.8729	0.032
43.063	0.032	0.79	-0.8752	0.032
43.168	0.032	0.793	-0.8773	0.032
43.279	0.033	0.793	-0.8782	0.033
43.392	0.033	0.795	-0.8802	0.033
43.495	0.033	0.798	-0.8823	0.033
43.609	0.034	0.8	-0.8846	0.034
43.716	0.034	0.801	-0.8855	0.034
43.826	0.034	0.803	-0.8875	0.034
43.932	0.035	0.805	-0.8895	0.035
44.043	0.035	0.807	-0.8915	0.035
44.155	0.035	0.808	-0.8928	0.035
44.263	0.035	0.81	-0.8948	0.035
44.371	0.036	0.812	-0.8969	0.036
44.479	0.036	0.814	-0.8989	0.036
44.593	0.036	0.815	-0.8999	0.036
44.699	0.036	0.818	-0.9022	0.036
44.808	0.037	0.82	-0.9042	0.037
44.917	0.037	0.821	-0.9062	0.037
45.024	0.037	0.822	-0.9071	0.037
45.133	0.037	0.825	-0.9096	0.037
45.247	0.038	0.827	-0.9116	0.038
45.352	0.038	0.829	-0.9135	0.038
45.463	0.038	0.83	-0.9145	0.038
45.575	0.039	0.832	-0.9165	0.039
45.685	0.039	0.834	-0.9189	0.039
45.788	0.04	0.836	-0.9209	0.04
45.902	0.04	0.837	-0.9219	0.04
46.01	0.04	0.839	-0.9239	0.04
46.116	0.041	0.841	-0.9262	0.041
46.227	0.041	0.843	-0.9281	0.041
46.339	0.041	0.844	-0.9292	0.041
46.447	0.042	0.846	-0.9312	0.042
46.555	0.042	0.848	-0.9331	0.042
46.662	0.042	0.851	-0.9355	0.042
46.776	0.042	0.852	-0.9366	0.042
46.883	0.042	0.854	-0.9386	0.042
46.994	0.042	0.856	-0.9406	0.042
47.1	0.042	0.858	-0.9426	0.042
47.214	0.042	0.859	-0.9438	0.042
47.317	0.042	0.861	-0.9458	0.042
47.431	0.042	0.863	-0.9478	0.042
47.536	0.042	0.865	-0.9499	0.042
47.645	0.042	0.866	-0.9512	0.042
47.754	0.042	0.868	-0.9532	0.042
47.864	0.042	0.871	-0.9553	0.042
47.972	0.042	0.872	-0.9572	0.042
48.086	0.042	0.873	-0.9582	0.042
48.194	0.042	0.876	-0.9605	0.042
48.3	0.042	0.878	-0.9625	0.042
48.411	0.042	0.88	-0.9645	0.042
48.523	0.042	0.881	-0.9655	0.042
48.63	0.042	0.883	-0.9675	0.042
48.74	0.042	0.885	-0.9698	0.042
48.848	0.042	0.887	-0.9718	0.042
48.955	0.042	0.888	-0.9729	0.042
49.069	0.042	0.89	-0.9748	0.042
49.177	0.042	0.892	-0.9771	0.042
49.283	0.042	0.894	-0.9791	0.042
49.397	0.042	0.895	-0.9801	0.042
49.507	0.042	0.897	-0.9821	0.042
49.61	0.042	0.899	-0.9841	0.042
49.719	0.043	0.902	-0.9864	0.043
49.833	0.043	0.903	-0.9874	0.043
49.938	0.043	0.905	-0.9895	0.043
50.052	0.043	0.907	-0.9914	0.043
50.157	0.044	0.909	-0.9935	0.044
50.268	0.044	0.91	-0.9948	0.044
50.377	0.044	0.912	-0.9968	0.044
50.49	0.045	0.914	-0.9988	0.045
50.595	0.045	0.916	-1.0008	0.045
50.705	0.045	0.917	-1.0018	0.045
50.816	0.046	0.919	-1.0041	0.046
50.923	0.046	0.921	-1.0062	0.046
51.031	0.046	0.923	-1.0081	0.046
51.145	0.047	0.924	-1.0091	0.047
51.253	0.047	0.927	-1.0114	0.047
51.361	0.048	0.929	-1.0135	0.048
51.467	0.048	0.931	-1.0155	0.048
51.581	0.048	0.932	-1.0165	0.048
51.685	0.049	0.934	-1.0188	0.049
51.799	0.049	0.936	-1.0208	0.049
51.903	0.049	0.938	-1.0228	0.049
52.017	0.049	0.939	-1.0238	0.049
52.127	0.05	0.941	-1.0257	0.05
52.237	0.05	0.943	-1.0281	0.05
52.342	0.05	0.945	-1.0301	0.05
52.453	0.05	0.946	-1.0311	0.05
52.561	0.051	0.948	-1.0331	0.051
52.674	0.051	0.95	-1.0351	0.051
52.779	0.051	0.953	-1.0374	0.051
52.887	0.052	0.954	-1.0384	0.052
53.001	0.052	0.956	-1.0404	0.052
53.109	0.052	0.958	-1.0423	0.052
53.217	0.053	0.96	-1.0448	0.053
53.324	0.053	0.961	-1.0457	0.053
53.433	0.054	0.963	-1.0479	0.054
53.547	0.054	0.965	-1.0497	0.054
53.653	0.055	0.967	-1.0518	0.055
53.766	0.055	0.968	-1.0527	0.055
53.876	0.056	0.97	-1.055	0.056
53.981	0.056	0.972	-1.0571	0.056
54.09	0.057	0.974	-1.0591	0.057
54.201	0.057	0.975	-1.06	0.057
54.311	0.058	0.978	-1.0624	0.058
54.421	0.058	0.98	-1.0645	0.058
54.526	0.059	0.982	-1.0664	0.059
54.637	0.059	0.983	-1.0674	0.059
54.744	0.059	0.985	-1.0694	0.059
54.853	0.06	0.987	-1.0718	0.06
54.962	0.06	0.989	-1.0738	0.06
55.074	0.061	0.99	-1.0748	0.061
55.185	0.061	0.992	-1.0767	0.061
55.293	0.062	0.994	-1.0791	0.062
55.401	0.062	0.996	-1.0811	0.062
55.508	0.063	0.997	-1.0821	0.063
55.617	0.063	0.999	-1.084	0.063
55.731	0.064	1.002	-1.0864	0.064
55.904	0.064	1.004	-1.0887	0.064
56.009	0.065	1.006	-1.0907	0.065
56.118	0.065	1.008	-1.0931	0.065
56.229	0.066	1.009	-1.0941	0.066
56.339	0.066	1.011	-1.096	0.066
56.449	0.066	1.013	-1.098	0.066
56.554	0.066	1.016	-1.1004	0.066
56.665	0.067	1.017	-1.1014	0.067
56.774	0.067	1.019	-1.1034	0.067
56.886	0.067	1.021	-1.1053	0.067
56.99	0.067	1.023	-1.1073	0.067
57.102	0.068	1.024	-1.1087	0.068
57.213	0.068	1.026	-1.1106	0.068
57.321	0.068	1.028	-1.1127	0.068
57.426	0.069	1.03	-1.1148	0.069
57.541	0.069	1.031	-1.1161	0.069
57.649	0.07	1.033	-1.1181	0.07
57.757	0.07	1.035	-1.1201	0.07
57.863	0.07	1.037	-1.1221	0.07
57.978	0.07	1.038	-1.1231	0.07
58.086	0.07	1.041	-1.1253	0.07
58.194	0.07	1.043	-1.1274	0.07
58.3	0.071	1.045	-1.1294	0.071
58.414	0.071	1.046	-1.1303	0.071
58.524	0.071	1.048	-1.1323	0.071
58.632	0.071	1.05	-1.1347	0.071
58.737	0.071	1.052	-1.1367	0.071
58.848	0.071	1.053	-1.1377	0.071
58.961	0.072	1.055	-1.1397	0.072
59.07	0.072	1.057	-1.1417	0.072
59.175	0.073	1.059	-1.144	0.073
59.286	0.073	1.06	-1.1449	0.073
59.397	0.073	1.062	-1.147	0.073
59.507	0.074	1.064	-1.1489	0.074
59.612	0.074	1.067	-1.1513	0.074
59.724	0.074	1.068	-1.1523	0.074
59.832	0.075	1.07	-1.1543	0.075
59.942	0.075	1.072	-1.1564	0.075
60.047	0.076	1.074	-1.1583	0.076
60.203	0.076	1.076	-1.1606	0.076
60.313	0.077	1.078	-1.1626	0.077
60.424	0.077	1.08	-1.1646	0.077
60.535	0.078	1.081	-1.1656	0.078
60.643	0.078	1.083	-1.168	0.078
60.749	0.078	1.085	-1.17	0.078
60.858	0.079	1.087	-1.172	0.079
60.973	0.079	1.088	-1.173	0.079
61.08	0.079	1.09	-1.175	0.079
61.188	0.08	1.093	-1.1773	0.08
61.296	0.08	1.095	-1.1793	0.08
61.41	0.08	1.096	-1.1803	0.08
61.518	0.081	1.098	-1.1823	0.081
61.626	0.082	1.1	-1.1846	0.082
61.732	0.082	1.102	-1.1866	0.082
61.847	0.083	1.103	-1.1876	0.083
61.955	0.083	1.105	-1.1896	0.083
62.062	0.084	1.107	-1.1916	0.084
62.171	0.085	1.109	-1.1939	0.085
62.282	0.085	1.11	-1.195	0.085
62.392	0.086	1.112	-1.1969	0.086
62.502	0.087	1.114	-1.1989	0.087
62.607	0.088	1.116	-1.2012	0.088
62.718	0.088	1.117	-1.2022	0.088
62.827	0.089	1.119	-1.2042	0.089
62.938	0.089	1.121	-1.2062	0.089
63.043	0.09	1.124	-1.2083	0.09
63.155	0.09	1.125	-1.2096	0.09
63.263	0.091	1.127	-1.2117	0.091
63.374	0.091	1.129	-1.2136	0.091
63.479	0.092	1.131	-1.2156	0.092
63.593	0.092	1.132	-1.2166	0.092
63.701	0.093	1.134	-1.2189	0.093
63.807	0.094	1.136	-1.2209	0.094
63.916	0.094	1.138	-1.2229	0.094
64.03	0.094	1.139	-1.2239	0.094
64.139	0.095	1.141	-1.2259	0.095
64.247	0.096	1.144	-1.2283	0.096
64.355	0.096	1.146	-1.2303	0.096
64.466	0.096	1.147	-1.2313	0.096
64.576	0.097	1.149	-1.2333	0.097
64.686	0.098	1.151	-1.2355	0.098
64.791	0.098	1.153	-1.2376	0.098
64.901	0.098	1.154	-1.2386	0.098
65.011	0.099	1.156	-1.2406	0.099
65.122	0.1	1.158	-1.2426	0.1
65.227	0.1	1.16	-1.2448	0.1
65.339	0.1	1.161	-1.2459	0.1
65.447	0.101	1.163	-1.2478	0.101
65.558	0.101	1.165	-1.2499	0.101
65.663	0.102	1.167	-1.2522	0.102
65.777	0.102	1.169	-1.2533	0.102
65.884	0.103	1.17	-1.2552	0.103
65.995	0.103	1.172	-1.2572	0.103
66.102	0.104	1.175	-1.2595	0.104
66.209	0.104	1.176	-1.2605	0.104
66.318	0.104	1.178	-1.2625	0.104
66.432	0.105	1.18	-1.2645	0.105
66.537	0.105	1.182	-1.2665	0.105
66.648	0.105	1.183	-1.2675	0.105
66.761	0.106	1.185	-1.2698	0.106
66.869	0.106	1.187	-1.2719	0.106
66.974	0.107	1.189	-1.2739	0.107
67.082	0.107	1.19	-1.2748	0.107
67.194	0.107	1.192	-1.2769	0.107
67.307	0.108	1.194	-1.2792	0.108
67.412	0.108	1.196	-1.2812	0.108
67.524	0.109	1.197	-1.2822	0.109
67.632	0.109	1.199	-1.2842	0.109
67.74	0.11	1.202	-1.2866	0.11
67.848	0.11	1.204	-1.2885	0.11
67.956	0.111	1.205	-1.2896	0.111
68.07	0.111	1.207	-1.2916	0.111
68.179	0.112	1.209	-1.2939	0.112
68.285	0.112	1.211	-1.2958	0.112
68.399	0.113	1.212	-1.2969	0.113
68.502	0.113	1.214	-1.2988	0.113
68.616	0.114	1.216	-1.3008	0.114
68.721	0.114	1.218	-1.3032	0.114
68.832	0.115	1.219	-1.3041	0.115
68.939	0.115	1.221	-1.3062	0.115
69.053	0.116	1.223	-1.3082	0.116
69.157	0.117	1.225	-1.3102	0.117
69.268	0.117	1.227	-1.3115	0.117
69.38	0.118	1.229	-1.3134	0.118
69.49	0.118	1.231	-1.3154	0.118
69.595	0.119	1.233	-1.3174	0.119
69.707	0.119	1.234	-1.3184	0.119
69.815	0.12	1.236	-1.3208	0.12
69.924	0.12	1.238	-1.3228	0.12
70.033	0.121	1.24	-1.3248	0.121
70.146	0.121	1.241	-1.3258	0.121
70.254	0.122	1.243	-1.3281	0.122
70.362	0.123	1.245	-1.3302	0.123
70.468	0.123	1.247	-1.3322	0.123
70.579	0.124	1.248	-1.3331	0.124
70.692	0.124	1.25	-1.3351	0.124
70.8	0.125	1.253	-1.3375	0.125
70.905	0.125	1.255	-1.3395	0.125
71.017	0.126	1.256	-1.3405	0.126
71.128	0.126	1.258	-1.3425	0.126
71.238	0.127	1.26	-1.3444	0.127
71.343	0.128	1.262	-1.3468	0.128
71.454	0.128	1.263	-1.3479	0.128
71.563	0.129	1.265	-1.3498	0.129
71.676	0.129	1.267	-1.3518	0.129
71.782	0.13	1.269	-1.3541	0.13
71.891	0.13	1.27	-1.3551	0.13
72	0.131	1.272	-1.3571	0.131
72.109	0.131	1.274	-1.3591	0.131
72.218	0.132	1.277	-1.3614	0.132
72.325	0.132	1.278	-1.3625	0.132
72.434	0.133	1.28	-1.3645	0.133
72.548	0.133	1.282	-1.3664	0.133
72.653	0.134	1.284	-1.3684	0.134
72.767	0.134	1.285	-1.3694	0.134
72.877	0.135	1.287	-1.3717	0.135
72.982	0.136	1.289	-1.3737	0.136
73.089	0.136	1.291	-1.3758	0.136
73.201	0.137	1.292	-1.3768	0.137
73.307	0.137	1.294	-1.3791	0.137
73.422	0.138	1.296	-1.3812	0.138
73.527	0.139	1.298	-1.383	0.139
73.638	0.139	1.299	-1.3841	0.139
73.747	0.14	1.301	-1.3862	0.14
73.853	0.14	1.304	-1.3884	0.14
73.963	0.141	1.306	-1.3904	0.141
74.075	0.141	1.307	-1.3914	0.141
74.181	0.142	1.309	-1.3934	0.142
74.29	0.142	1.311	-1.3957	0.142
74.401	0.143	1.313	-1.3977	0.143
74.515	0.143	1.314	-1.3987	0.143
74.618	0.144	1.316	-1.4008	0.144
74.729	0.145	1.318	-1.4028	0.145
74.838	0.146	1.32	-1.4051	0.146
74.945	0.146	1.321	-1.4061	0.146
75.056	0.147	1.323	-1.4081	0.147
75.167	0.148	1.325	-1.4101	0.148
75.273	0.149	1.328	-1.4124	0.149
75.384	0.149	1.329	-1.4134	0.149
75.497	0.15	1.331	-1.4154	0.15
75.607	0.151	1.333	-1.4174	0.151
75.712	0.151	1.335	-1.4194	0.151
75.823	0.152	1.336	-1.4207	0.152
75.931	0.153	1.338	-1.4227	0.153
76.043	0.153	1.34	-1.4247	0.153
76.147	0.154	1.342	-1.4268	0.154
76.259	0.155	1.343	-1.4277	0.155
76.37	0.156	1.345	-1.43	0.156
76.478	0.156	1.347	-1.432	0.156
76.583	0.157	1.349	-1.4341	0.157
76.693	0.157	1.35	-1.435	0.157
76.802	0.158	1.353	-1.4373	0.158
76.913	0.159	1.355	-1.4394	0.159
77.02	0.16	1.357	-1.4415	0.16
77.134	0.16	1.358	-1.4424	0.16
77.244	0.161	1.36	-1.4444	0.161
77.352	0.162	1.362	-1.4466	0.162
77.457	0.163	1.364	-1.4487	0.163
77.568	0.163	1.365	-1.4496	0.163
77.681	0.164	1.367	-1.4517	0.164
77.784	0.165	1.369	-1.4537	0.165
77.895	0.166	1.371	-1.4562	0.166
78.003	0.167	1.372	-1.457	0.167
78.115	0.168	1.374	-1.4591	0.168
78.221	0.169	1.376	-1.461	0.169
78.33	0.17	1.379	-1.4633	0.17
78.445	0.17	1.38	-1.4643	0.17
78.553	0.171	1.382	-1.4663	0.171
78.661	0.171	1.384	-1.4683	0.171
78.769	0.172	1.386	-1.4703	0.172
78.876	0.172	1.387	-1.4717	0.172
78.99	0.173	1.389	-1.4737	0.173
79.097	0.174	1.391	-1.4757	0.174
79.204	0.174	1.393	-1.4776	0.174
79.319	0.174	1.394	-1.4787	0.174
79.422	0.175	1.396	-1.481	0.175
79.536	0.176	1.398	-1.483	0.176
79.641	0.177	1.4	-1.485	0.177
79.752	0.177	1.401	-1.486	0.177
79.865	0.178	1.404	-1.4883	0.178
79.968	0.179	1.406	-1.4903	0.179
80.078	0.18	1.407	-1.4922	0.18
80.189	0.181	1.409	-1.4933	0.181
80.299	0.182	1.411	-1.4953	0.182
80.405	0.183	1.413	-1.4976	0.183
80.516	0.184	1.415	-1.4997	0.184
80.628	0.185	1.416	-1.5007	0.185
80.736	0.186	1.418	-1.5027	0.186
80.844	0.187	1.42	-1.5047	0.187
80.952	0.189	1.422	-1.507	0.189
81.066	0.189	1.423	-1.5079	0.189
81.172	0.191	1.425	-1.51	0.191
81.279	0.192	1.427	-1.512	0.192
81.388	0.194	1.43	-1.5143	0.194
81.502	0.194	1.431	-1.5153	0.194
81.612	0.196	1.433	-1.5173	0.196
81.72	0.197	1.435	-1.5193	0.197
81.825	0.198	1.437	-1.5213	0.198
81.936	0.199	1.438	-1.5225	0.199
82.049	0.201	1.44	-1.5246	0.201
82.235	0.203	1.443	-1.5273	0.203
82.343	0.204	1.445	-1.5296	0.204
82.451	0.206	1.447	-1.5316	0.206
82.56	0.207	1.449	-1.5336	0.207
82.667	0.208	1.45	-1.5346	0.208
82.776	0.209	1.452	-1.537	0.209
82.89	0.211	1.454	-1.5389	0.211
82.995	0.212	1.456	-1.5409	0.212
83.107	0.213	1.457	-1.542	0.213
83.213	0.214	1.459	-1.5439	0.214
83.328	0.216	1.461	-1.5462	0.216
83.433	0.217	1.464	-1.5483	0.217
83.544	0.218	1.465	-1.5493	0.218
83.655	0.219	1.466	-1.5512	0.219
83.765	0.221	1.469	-1.5536	0.221
83.87	0.222	1.471	-1.5556	0.222
83.982	0.223	1.472	-1.5566	0.223
84.087	0.224	1.474	-1.5586	0.224
84.198	0.225	1.476	-1.5606	0.225
84.306	0.227	1.478	-1.5629	0.227
84.42	0.227	1.479	-1.5639	0.227
84.528	0.229	1.481	-1.5659	0.229
84.636	0.23	1.483	-1.5679	0.23
84.742	0.231	1.485	-1.5699	0.231
84.856	0.232	1.486	-1.5712	0.232
84.966	0.233	1.488	-1.5732	0.233
85.074	0.234	1.49	-1.5752	0.234
85.178	0.235	1.492	-1.5772	0.235
85.292	0.236	1.494	-1.5785	0.236
85.397	0.237	1.496	-1.5806	0.237
85.511	0.238	1.498	-1.5826	0.238
85.616	0.239	1.5	-1.5846	0.239
85.727	0.24	1.501	-1.5856	0.24
85.836	0.241	1.503	-1.5878	0.241
85.949	0.243	1.505	-1.5898	0.243
86.054	0.244	1.507	-1.5918	0.244
86.164	0.245	1.508	-1.593	0.245
86.273	0.246	1.51	-1.5948	0.246
86.382	0.248	1.512	-1.5972	0.248
86.49	0.249	1.515	-1.5993	0.249
86.604	0.25	1.515	-1.6002	0.25
86.712	0.251	1.518	-1.6023	0.251
86.82	0.253	1.52	-1.6046	0.253
86.926	0.254	1.522	-1.6065	0.254
87.04	0.255	1.523	-1.6076	0.255
87.149	0.256	1.525	-1.6095	0.256
87.258	0.257	1.527	-1.6115	0.257
87.362	0.258	1.529	-1.6139	0.258
87.476	0.258	1.53	-1.6149	0.258
87.586	0.259	1.532	-1.6169	0.259
87.697	0.26	1.534	-1.6189	0.26
87.802	0.261	1.536	-1.6211	0.261
87.913	0.262	1.537	-1.6221	0.262
88.021	0.263	1.539	-1.6241	0.263
88.134	0.264	1.541	-1.6261	0.264
88.237	0.264	1.543	-1.6281	0.264
88.349	0.265	1.544	-1.6291	0.265
88.458	0.266	1.547	-1.6315	0.266
88.569	0.267	1.549	-1.6335	0.267
88.674	0.268	1.551	-1.6355	0.268
88.786	0.268	1.552	-1.6365	0.268
88.897	0.269	1.554	-1.6388	0.269
89.005	0.27	1.556	-1.6408	0.27
89.11	0.271	1.558	-1.6428	0.271
89.22	0.272	1.559	-1.6438	0.272
89.332	0.273	1.561	-1.6458	0.273
89.442	0.274	1.563	-1.6482	0.274
89.548	0.275	1.565	-1.6501	0.275
89.662	0.276	1.566	-1.6512	0.276
89.772	0.277	1.568	-1.6532	0.277
89.877	0.278	1.571	-1.6555	0.278
89.986	0.28	1.573	-1.6575	0.28
90.097	0.28	1.574	-1.6586	0.28
90.208	0.281	1.576	-1.6606	0.281
90.317	0.283	1.578	-1.6625	0.283
90.423	0.284	1.58	-1.6648	0.284
90.534	0.285	1.581	-1.6658	0.285
90.642	0.286	1.583	-1.6678	0.286
90.748	0.288	1.585	-1.6698	0.288
90.859	0.289	1.587	-1.6722	0.289
90.971	0.29	1.588	-1.6732	0.29
91.079	0.292	1.59	-1.6752	0.292
91.185	0.293	1.592	-1.6771	0.293
91.294	0.295	1.594	-1.6792	0.295
91.404	0.296	1.596	-1.6804	0.296
91.516	0.297	1.598	-1.6823	0.297
91.624	0.299	1.6	-1.6844	0.299
91.733	0.301	1.602	-1.6865	0.301
91.84	0.302	1.603	-1.6874	0.302
91.956	0.304	1.605	-1.6898	0.304
92.061	0.305	1.607	-1.6918	0.305
92.17	0.307	1.609	-1.6938	0.307
92.279	0.308	1.61	-1.6948	0.308
92.391	0.31	1.612	-1.6968	0.31
92.501	0.312	1.614	-1.6991	0.312
92.606	0.313	1.616	-1.7011	0.313
92.717	0.314	1.617	-1.7021	0.314
92.828	0.316	1.619	-1.7041	0.316
92.938	0.318	1.622	-1.7064	0.318
93.043	0.319	1.624	-1.7084	0.319
93.155	0.32	1.625	-1.7094	0.32
93.263	0.322	1.627	-1.7114	0.322
93.372	0.324	1.629	-1.7135	0.324
93.478	0.326	1.631	-1.7158	0.326
93.588	0.327	1.632	-1.7168	0.327
93.699	0.329	1.634	-1.7188	0.329
93.81	0.33	1.636	-1.7207	0.33
93.916	0.332	1.638	-1.7231	0.332
94.03	0.333	1.639	-1.7241	0.333
94.133	0.335	1.641	-1.7261	0.335
94.246	0.337	1.643	-1.7281	0.337
94.353	0.339	1.645	-1.7301	0.339
94.461	0.34	1.647	-1.7314	0.34
94.57	0.342	1.649	-1.7334	0.342
94.68	0.344	1.651	-1.7354	0.344
94.791	0.345	1.653	-1.7374	0.345
94.902	0.346	1.654	-1.7384	0.346
95.01	0.349	1.656	-1.7407	0.349
95.116	0.35	1.658	-1.7427	0.35
95.227	0.352	1.66	-1.7447	0.352
95.335	0.353	1.661	-1.7457	0.353
95.449	0.356	1.663	-1.748	0.356
95.555	0.358	1.665	-1.7501	0.358
95.663	0.359	1.667	-1.7521	0.359
95.777	0.36	1.668	-1.753	0.36
95.885	0.362	1.67	-1.7551	0.362
95.993	0.363	1.673	-1.7573	0.363
96.099	0.365	1.675	-1.7593	0.365
96.213	0.365	1.676	-1.7604	0.365
96.317	0.366	1.678	-1.7624	0.366
96.429	0.367	1.68	-1.7643	0.367
96.536	0.368	1.682	-1.7668	0.368
96.647	0.368	1.683	-1.7678	0.368
96.76	0.368	1.685	-1.7697	0.368
96.863	0.369	1.687	-1.7718	0.369
96.974	0.37	1.689	-1.774	0.37
97.085	0.37	1.69	-1.775	0.37
97.196	0.371	1.692	-1.777	0.371
97.306	0.372	1.694	-1.779	0.372
97.409	0.373	1.696	-1.781	0.373
97.522	0.373	1.698	-1.7824	0.373
97.63	0.374	1.7	-1.7844	0.374
97.741	0.375	1.702	-1.7863	0.375
97.846	0.376	1.704	-1.7883	0.376
97.96	0.377	1.705	-1.7893	0.377
98.068	0.378	1.707	-1.7917	0.378
98.176	0.379	1.709	-1.7937	0.379
98.283	0.38	1.711	-1.7957	0.38
98.397	0.381	1.712	-1.7967	0.381
98.507	0.382	1.714	-1.799	0.382
98.615	0.384	1.716	-1.801	0.384
98.72	0.385	1.718	-1.803	0.385
98.831	0.386	1.719	-1.8039	0.386
98.944	0.387	1.721	-1.8059	0.387
99.047	0.389	1.724	-1.8083	0.389
99.158	0.391	1.726	-1.8105	0.391
99.269	0.392	1.727	-1.8113	0.392
99.38	0.394	1.729	-1.8133	0.394
99.484	0.396	1.731	-1.8157	0.396
99.593	0.397	1.733	-1.8176	0.397
99.702	0.398	1.734	-1.8186	0.398
99.816	0.4	1.736	-1.8207	0.4
99.924	0.402	1.738	-1.8227	0.402
100.092	0.404	1.741	-1.8253	0.404
100.206	0.406	1.743	-1.8273	0.406
100.312	0.408	1.745	-1.8293	0.408
100.422	0.41	1.747	-1.8312	0.41
100.529	0.41	1.748	-1.8323	0.41
100.641	0.412	1.75	-1.8343	0.412
100.752	0.413	1.752	-1.8367	0.413
100.858	0.415	1.754	-1.8386	0.415
100.972	0.415	1.755	-1.8397	0.415
101.075	0.417	1.757	-1.8416	0.417
101.189	0.418	1.759	-1.844	0.418
101.294	0.42	1.761	-1.8459	0.42
101.405	0.42	1.762	-1.8469	0.42
101.512	0.422	1.764	-1.8489	0.422
101.626	0.423	1.766	-1.8509	0.423
101.731	0.425	1.769	-1.8533	0.425
101.842	0.426	1.769	-1.8542	0.426
101.951	0.427	1.771	-1.8562	0.427
102.064	0.429	1.773	-1.8582	0.429
102.169	0.43	1.776	-1.8606	0.43
102.281	0.431	1.777	-1.8617	0.431
102.389	0.432	1.779	-1.8637	0.432
102.497	0.433	1.781	-1.8657	0.433
102.606	0.434	1.783	-1.8679	0.434
102.713	0.434	1.784	-1.8689	0.434
102.827	0.435	1.786	-1.871	0.435
102.935	0.435	1.788	-1.8728	0.435
103.041	0.436	1.79	-1.8749	0.436
103.155	0.436	1.791	-1.8759	0.436
103.265	0.437	1.794	-1.8783	0.437
103.371	0.438	1.796	-1.8803	0.438
103.477	0.439	1.798	-1.8823	0.439
103.587	0.439	1.799	-1.8833	0.439
103.696	0.441	1.801	-1.8856	0.441
103.81	0.442	1.803	-1.8876	0.442
103.915	0.443	1.805	-1.8896	0.443
104.026	0.444	1.806	-1.8906	0.444
104.135	0.445	1.808	-1.8926	0.445
104.248	0.447	1.81	-1.8949	0.447
104.353	0.448	1.812	-1.8968	0.448
104.46	0.449	1.813	-1.8979	0.449
104.574	0.451	1.815	-1.8999	0.451
104.678	0.452	1.818	-1.9022	0.452
104.789	0.454	1.82	-1.9042	0.454
104.903	0.455	1.821	-1.9052	0.455
105.006	0.456	1.822	-1.9072	0.456
105.121	0.458	1.824	-1.9091	0.458
105.227	0.46	1.827	-1.9115	0.46
105.341	0.46	1.828	-1.9125	0.46
105.444	0.462	1.83	-1.9145	0.462
105.555	0.464	1.832	-1.9165	0.464
105.662	0.467	1.834	-1.9186	0.467
105.776	0.468	1.835	-1.9199	0.468
105.886	0.471	1.837	-1.9219	0.471
105.996	0.473	1.839	-1.9239	0.473
106.101	0.476	1.841	-1.9259	0.476
106.212	0.478	1.842	-1.9271	0.478
106.32	0.481	1.844	-1.9292	0.481
106.427	0.483	1.846	-1.9312	0.483
106.536	0.486	1.848	-1.9332	0.486
106.648	0.487	1.849	-1.9342	0.487
106.759	0.49	1.852	-1.9366	0.49
106.867	0.493	1.854	-1.9386	0.493
106.975	0.496	1.856	-1.9406	0.496
107.082	0.497	1.857	-1.9416	0.497
107.191	0.5	1.859	-1.9439	0.5
107.305	0.503	1.861	-1.9459	0.503
107.41	0.505	1.863	-1.9478	0.505
107.524	0.506	1.864	-1.9488	0.506
107.634	0.508	1.866	-1.9509	0.508
107.739	0.511	1.868	-1.9532	0.511
107.848	0.513	1.87	-1.9551	0.513
107.959	0.515	1.871	-1.9562	0.515
108.069	0.517	1.873	-1.9582	0.517
108.179	0.52	1.875	-1.9602	0.52
108.284	0.523	1.878	-1.9625	0.523
108.395	0.524	1.879	-1.9635	0.524
108.506	0.527	1.881	-1.9654	0.527
108.611	0.529	1.883	-1.9674	0.529
108.72	0.532	1.885	-1.9698	0.532
108.832	0.534	1.886	-1.9709	0.534
108.943	0.536	1.888	-1.9728	0.536
109.051	0.539	1.89	-1.9748	0.539
109.156	0.542	1.892	-1.9769	0.542
109.266	0.544	1.893	-1.9781	0.544
109.375	0.547	1.895	-1.9801	0.547
109.486	0.55	1.897	-1.9821	0.55
109.593	0.553	1.899	-1.9841	0.553
109.707	0.555	1.901	-1.9855	0.555
109.817	0.558	1.903	-1.9875	0.558
109.925	0.561	1.905	-1.9895	0.561
110.03	0.563	1.907	-1.9915	0.563
110.141	0.565	1.908	-1.9925	0.565
110.254	0.568	1.91	-1.9945	0.568
110.364	0.571	1.912	-1.9968	0.571
110.469	0.574	1.914	-1.9988	0.574
110.579	0.575	1.915	-1.9999	0.575
110.686	0.578	1.917	-2.0018	0.578
110.795	0.581	1.919	-2.0041	0.581
110.907	0.583	1.921	-2.0061	0.583
111.016	0.584	1.922	-2.0071	0.584
111.127	0.587	1.924	-2.0091	0.587
111.235	0.59	1.927	-2.0115	0.59
111.34	0.593	1.929	-2.0135	0.593
111.45	0.594	1.93	-2.0145	0.594
111.559	0.596	1.932	-2.0165	0.596
111.67	0.599	1.934	-2.0185	0.599
111.777	0.603	1.936	-2.0207	0.603
111.888	0.604	1.937	-2.0218	0.604
112.001	0.607	1.939	-2.0237	0.607
112.109	0.61	1.941	-2.0257	0.61
112.214	0.613	1.943	-2.0278	0.613
112.325	0.615	1.944	-2.0291	0.615
112.438	0.618	1.946	-2.0311	0.618
112.542	0.62	1.948	-2.0331	0.62
112.652	0.623	1.95	-2.0352	0.623
112.762	0.625	1.951	-2.0361	0.625
112.874	0.628	1.954	-2.0384	0.628
112.984	0.631	1.956	-2.0405	0.631
113.089	0.634	1.958	-2.0425	0.634
113.201	0.635	1.959	-2.0434	0.635
113.309	0.638	1.961	-2.0458	0.638
113.417	0.641	1.963	-2.0478	0.641
113.526	0.643	1.965	-2.0497	0.643
113.639	0.644	1.966	-2.0508	0.644
113.745	0.647	1.968	-2.0528	0.647
113.856	0.65	1.97	-2.0551	0.65
113.962	0.653	1.972	-2.0571	0.653
114.076	0.655	1.973	-2.0581	0.655
114.179	0.657	1.975	-2.06	0.657
114.293	0.66	1.978	-2.0624	0.66
114.398	0.663	1.98	-2.0644	0.663
114.507	0.664	1.981	-2.0654	0.664
114.622	0.667	1.983	-2.0674	0.667
114.725	0.669	1.985	-2.0694	0.669
114.836	0.672	1.987	-2.0718	0.672
114.947	0.673	1.988	-2.0728	0.673
115.058	0.675	1.99	-2.0747	0.675
115.168	0.677	1.992	-2.0767	0.677
115.273	0.68	1.994	-2.079	0.68
115.385	0.681	1.995	-2.0801	0.681
115.493	0.683	1.997	-2.0821	0.683
115.601	0.685	1.999	-2.084	0.685
115.708	0.687	2.001	-2.0861	0.687
115.883	0.689	2.004	-2.0884	0.689
115.994	0.691	2.006	-2.0904	0.691
116.104	0.694	2.008	-2.0924	0.694
116.209	0.696	2.01	-2.0944	0.696
116.321	0.697	2.011	-2.0955	0.697
116.429	0.7	2.013	-2.0977	0.7
116.535	0.702	2.015	-2.0997	0.702
116.646	0.704	2.017	-2.1017	0.704
116.753	0.705	2.018	-2.1027	0.705
116.865	0.707	2.02	-2.1047	0.707
116.976	0.709	2.022	-2.107	0.709
117.082	0.712	2.024	-2.1091	0.712
117.196	0.713	2.025	-2.1101	0.713
117.299	0.715	2.027	-2.112	0.715
117.413	0.717	2.03	-2.1143	0.717
117.518	0.719	2.032	-2.1163	0.719
117.629	0.72	2.033	-2.1173	0.72
117.736	0.723	2.035	-2.1192	0.723
117.846	0.725	2.037	-2.1216	0.725
117.954	0.728	2.039	-2.1237	0.728
118.068	0.729	2.04	-2.1247	0.729
118.176	0.731	2.042	-2.1267	0.731
118.282	0.734	2.044	-2.1287	0.734
118.393	0.736	2.046	-2.131	0.736
118.505	0.738	2.047	-2.132	0.738
118.613	0.74	2.049	-2.134	0.74
118.721	0.743	2.051	-2.136	0.743
118.83	0.746	2.054	-2.1384	0.746
118.937	0.747	2.055	-2.1393	0.747
119.051	0.749	2.057	-2.1413	0.749
119.159	0.752	2.059	-2.1434	0.752
119.265	0.754	2.061	-2.1453	0.754
119.379	0.755	2.062	-2.1463	0.755
119.489	0.758	2.064	-2.1487	0.758
119.595	0.76	2.066	-2.1507	0.76
119.704	0.762	2.068	-2.1527	0.762
119.811	0.764	2.069	-2.1537	0.764
119.92	0.766	2.071	-2.156	0.766
120.034	0.768	2.073	-2.158	0.768
120.206	0.771	2.076	-2.1604	0.771
120.316	0.774	2.078	-2.1623	0.774
120.421	0.776	2.08	-2.1644	0.776
120.53	0.779	2.082	-2.1666	0.779
120.64	0.78	2.083	-2.1676	0.78
120.751	0.783	2.085	-2.1696	0.783
120.861	0.785	2.087	-2.1716	0.785
120.966	0.787	2.089	-2.1736	0.787
121.077	0.789	2.09	-2.1749	0.789
121.186	0.791	2.092	-2.177	0.791
121.299	0.794	2.094	-2.179	0.794
121.405	0.796	2.096	-2.181	0.796
121.514	0.797	2.097	-2.182	0.797
121.623	0.8	2.1	-2.1842	0.8
121.732	0.802	2.102	-2.1863	0.802
121.904	0.805	2.104	-2.1886	0.805
122.015	0.807	2.106	-2.1906	0.807
122.123	0.81	2.108	-2.1926	0.81
122.231	0.812	2.11	-2.1949	0.812
122.338	0.814	2.111	-2.196	0.814
122.447	0.816	2.113	-2.198	0.816
122.561	0.818	2.115	-2.1999	0.818
122.666	0.821	2.118	-2.2023	0.821
122.781	0.822	2.119	-2.2033	0.822
122.89	0.825	2.121	-2.2053	0.825
122.998	0.827	2.123	-2.2073	0.827
123.103	0.829	2.125	-2.2093	0.829
123.217	0.831	2.126	-2.2106	0.831
123.327	0.833	2.128	-2.2126	0.833
123.437	0.835	2.13	-2.2146	0.835
123.542	0.837	2.132	-2.2167	0.837
123.653	0.838	2.133	-2.2176	0.838
123.761	0.84	2.135	-2.2199	0.84
123.869	0.842	2.137	-2.2219	0.842
123.977	0.845	2.139	-2.2239	0.845
124.089	0.846	2.14	-2.2249	0.846
124.2	0.848	2.142	-2.2272	0.848
124.308	0.851	2.144	-2.2292	0.851
124.413	0.853	2.147	-2.2313	0.853
124.523	0.855	2.147	-2.2322	0.855
124.632	0.858	2.15	-2.2345	0.858
124.741	0.86	2.152	-2.2365	0.86
124.85	0.863	2.154	-2.2385	0.863
124.961	0.864	2.155	-2.2395	0.864
125.074	0.867	2.157	-2.2415	0.867
125.182	0.87	2.159	-2.2438	0.87
125.287	0.873	2.161	-2.2459	0.873
125.398	0.875	2.162	-2.2469	0.875
125.511	0.877	2.164	-2.2489	0.877
125.621	0.88	2.166	-2.2509	0.88
125.724	0.883	2.169	-2.2533	0.883
125.835	0.884	2.169	-2.2542	0.884
125.945	0.886	2.172	-2.2562	0.886
126.051	0.889	2.174	-2.2582	0.889
126.162	0.891	2.176	-2.2602	0.891
126.274	0.893	2.177	-2.2616	0.893
126.382	0.895	2.179	-2.2635	0.895
126.488	0.898	2.181	-2.2656	0.898
126.599	0.9	2.183	-2.2675	0.9
126.711	0.901	2.184	-2.2685	0.901
126.819	0.905	2.186	-2.2709	0.905
126.928	0.908	2.188	-2.273	0.908
127.034	0.911	2.19	-2.275	0.911
127.145	0.913	2.191	-2.2759	0.913
127.258	0.917	2.193	-2.2781	0.917
127.366	0.92	2.195	-2.2802	0.92
127.471	0.924	2.197	-2.2822	0.924
127.582	0.926	2.198	-2.2831	0.926
127.69	0.93	2.2	-2.2852	0.93
127.804	0.934	2.203	-2.2875	0.934
127.909	0.938	2.205	-2.2895	0.938
128.021	0.939	2.206	-2.2905	0.939
128.129	0.943	2.208	-2.2925	0.943
128.235	0.948	2.21	-2.2948	0.948
128.346	0.952	2.212	-2.2968	0.952
128.458	0.953	2.213	-2.2978	0.953
128.566	0.958	2.215	-2.2998	0.958
128.674	0.962	2.217	-2.3018	0.962
128.783	0.967	2.219	-2.3042	0.967
128.896	0.969	2.22	-2.3052	0.969
129.002	0.973	2.222	-2.3072	0.973
129.113	0.978	2.224	-2.309	0.978
129.219	0.983	2.227	-2.3115	0.983
129.333	0.985	2.228	-2.3125	0.985
129.436	0.99	2.23	-2.3145	0.99
129.55	0.995	2.232	-2.3165	0.995
129.655	0.999	2.234	-2.3185	0.999
129.767	1.001	2.235	-2.3194	1.001
129.878	1.006	2.237	-2.3218	1.006
129.988	1.011	2.239	-2.3238	1.011
130.093	1.015	2.241	-2.3258	1.015
130.204	1.018	2.242	-2.3269	1.018
130.315	1.023	2.244	-2.3292	1.023
130.425	1.028	2.246	-2.3312	1.028
130.53	1.032	2.248	-2.3331	1.032
130.642	1.035	2.249	-2.3341	1.035
130.75	1.039	2.251	-2.3361	1.039
130.859	1.044	2.254	-2.3385	1.044
130.966	1.048	2.256	-2.3405	1.048
131.08	1.051	2.257	-2.3415	1.051
131.188	1.055	2.259	-2.3435	1.055
131.296	1.06	2.261	-2.3458	1.06
131.402	1.064	2.263	-2.3478	1.064
131.516	1.066	2.264	-2.3488	1.066
131.626	1.071	2.266	-2.3508	1.071
131.734	1.075	2.268	-2.3529	1.075
131.839	1.08	2.27	-2.3552	1.08
131.95	1.083	2.271	-2.3561	1.083
132.057	1.088	2.273	-2.3581	1.088
132.167	1.093	2.275	-2.3601	1.093
132.275	1.098	2.277	-2.3621	1.098
132.389	1.102	2.279	-2.3634	1.102
132.497	1.108	2.281	-2.3655	1.108
132.603	1.113	2.283	-2.3675	1.113
132.714	1.119	2.285	-2.3695	1.119
132.821	1.123	2.286	-2.3708	1.123
132.934	1.128	2.288	-2.3727	1.128
133.042	1.134	2.29	-2.3747	1.134
133.15	1.14	2.292	-2.3768	1.14
133.264	1.143	2.293	-2.3777	1.143
133.372	1.15	2.295	-2.3801	1.15
133.48	1.155	2.297	-2.3822	1.155
133.586	1.16	2.299	-2.3841	1.16
133.7	1.163	2.3	-2.3851	1.163
133.809	1.169	2.302	-2.3871	1.169
133.916	1.175	2.305	-2.3894	1.175
134.023	1.18	2.307	-2.3913	1.18
134.134	1.182	2.308	-2.3923	1.182
134.247	1.188	2.31	-2.3944	1.188
134.356	1.194	2.312	-2.3967	1.194
134.461	1.2	2.314	-2.3987	1.2
134.572	1.202	2.315	-2.3997	1.202
134.683	1.208	2.317	-2.4018	1.208
134.788	1.213	2.319	-2.4037	1.213
134.897	1.22	2.321	-2.4061	1.22
135.009	1.223	2.322	-2.4071	1.223
135.117	1.229	2.324	-2.4091	1.229
135.228	1.234	2.326	-2.411	1.234
135.333	1.24	2.329	-2.4134	1.24
135.447	1.243	2.33	-2.4144	1.243
135.555	1.248	2.332	-2.4164	1.248
135.663	1.254	2.334	-2.4183	1.254
135.772	1.26	2.336	-2.4204	1.26
135.884	1.264	2.337	-2.4218	1.264
135.988	1.269	2.339	-2.4238	1.269
136.102	1.275	2.341	-2.4258	1.275
136.207	1.28	2.343	-2.4278	1.28
136.318	1.283	2.344	-2.4288	1.283
136.431	1.289	2.346	-2.431	1.289
136.534	1.295	2.348	-2.433	1.295
136.645	1.301	2.35	-2.435	1.301
136.756	1.304	2.351	-2.4361	1.304
136.864	1.31	2.353	-2.438	1.31
136.976	1.317	2.356	-2.4403	1.317
137.081	1.323	2.358	-2.4423	1.323
137.193	1.326	2.359	-2.4434	1.326
137.301	1.331	2.361	-2.4453	1.331
137.412	1.338	2.363	-2.4477	1.338
137.517	1.345	2.365	-2.4496	1.345
137.631	1.348	2.366	-2.4506	1.348
137.739	1.355	2.368	-2.4526	1.355
137.848	1.362	2.37	-2.455	1.362
137.957	1.368	2.372	-2.457	1.368
138.063	1.371	2.373	-2.4579	1.371
138.172	1.377	2.375	-2.46	1.377
138.286	1.384	2.377	-2.462	1.384
138.391	1.392	2.38	-2.4643	1.392
138.502	1.395	2.381	-2.4653	1.395
138.615	1.402	2.383	-2.4673	1.402
138.718	1.408	2.385	-2.4694	1.408
138.829	1.415	2.387	-2.4716	1.415
138.936	1.419	2.388	-2.4726	1.419
139.048	1.425	2.39	-2.4747	1.425
139.16	1.432	2.392	-2.4767	1.432
139.265	1.439	2.394	-2.4787	1.439
139.377	1.442	2.395	-2.4797	1.442
139.485	1.45	2.397	-2.4821	1.45
139.596	1.457	2.399	-2.484	1.457
139.701	1.464	2.401	-2.486	1.464
139.815	1.467	2.402	-2.487	1.467
139.923	1.475	2.405	-2.4893	1.475
140.033	1.482	2.407	-2.4913	1.482
140.138	1.489	2.409	-2.4933	1.489
140.249	1.492	2.41	-2.4943	1.492
140.362	1.499	2.412	-2.4963	1.499
140.47	1.506	2.414	-2.4986	1.506
140.575	1.513	2.416	-2.5006	1.513
140.689	1.516	2.417	-2.5017	1.516
140.799	1.523	2.419	-2.5036	1.523
140.909	1.532	2.421	-2.5059	1.532
141.012	1.538	2.423	-2.5079	1.538
141.125	1.541	2.424	-2.5089	1.541
141.233	1.548	2.426	-2.5109	1.548
141.346	1.555	2.428	-2.5129	1.555
141.452	1.563	2.431	-2.5153	1.563
141.561	1.567	2.432	-2.5163	1.567
141.672	1.575	2.434	-2.5184	1.575
141.78	1.582	2.436	-2.5203	1.582
141.886	1.59	2.438	-2.5223	1.59
142.001	1.595	2.439	-2.5236	1.595
142.104	1.602	2.441	-2.5256	1.602
142.277	1.612	2.444	-2.5283	1.612
142.39	1.62	2.446	-2.5303	1.62
142.498	1.628	2.448	-2.5324	1.628
142.603	1.636	2.45	-2.5343	1.636
142.717	1.641	2.451	-2.5356	1.641
142.827	1.648	2.453	-2.5376	1.648
142.937	1.655	2.455	-2.5396	1.655
143.04	1.663	2.457	-2.5416	1.663
143.153	1.667	2.458	-2.5426	1.667
143.261	1.675	2.46	-2.545	1.675
143.374	1.682	2.462	-2.547	1.682
143.48	1.689	2.464	-2.549	1.689
143.589	1.693	2.465	-2.55	1.693
143.7	1.701	2.467	-2.5522	1.701
143.808	1.709	2.469	-2.5541	1.709
143.914	1.716	2.471	-2.5562	1.716
144.028	1.72	2.472	-2.5572	1.72
144.136	1.727	2.474	-2.5592	1.727
144.243	1.737	2.477	-2.5616	1.737
144.352	1.743	2.479	-2.5636	1.743
144.459	1.747	2.48	-2.5645	1.747
144.575	1.755	2.482	-2.5666	1.755
144.68	1.762	2.484	-2.5686	1.762
144.789	1.771	2.486	-2.5709	1.771
144.9	1.774	2.487	-2.5719	1.774
145.01	1.782	2.489	-2.5739	1.782
145.12	1.79	2.491	-2.5759	1.79
145.226	1.798	2.493	-2.5782	1.798
145.337	1.802	2.494	-2.5792	1.802
145.445	1.809	2.496	-2.5812	1.809
145.551	1.816	2.499	-2.5833	1.816
145.662	1.824	2.501	-2.5853	1.824
145.774	1.829	2.502	-2.5866	1.829
145.882	1.837	2.504	-2.5886	1.837
145.988	1.844	2.506	-2.5906	1.844
146.097	1.852	2.508	-2.5925	1.852
146.212	1.856	2.509	-2.5935	1.856
146.32	1.864	2.511	-2.5959	1.864
146.428	1.871	2.513	-2.5979	1.871
146.534	1.879	2.515	-2.5999	1.879
146.645	1.883	2.516	-2.6009	1.883
146.758	1.891	2.519	-2.6033	1.891
146.866	1.898	2.52	-2.6052	1.898
146.971	1.905	2.522	-2.6072	1.905
147.083	1.908	2.523	-2.6082	1.908
147.189	1.915	2.525	-2.6102	1.915
147.304	1.924	2.528	-2.6125	1.924
147.409	1.931	2.53	-2.6145	1.931
147.52	1.936	2.531	-2.6155	1.936
147.629	1.942	2.533	-2.6175	1.942
147.735	1.95	2.535	-2.6198	1.95
147.846	1.957	2.537	-2.6219	1.957
147.958	1.961	2.538	-2.6228	1.961
148.063	1.968	2.54	-2.6249	1.968
148.174	1.976	2.542	-2.6269	1.976
148.283	1.985	2.544	-2.6291	1.985
148.39	1.988	2.545	-2.6301	1.988
148.504	1.996	2.547	-2.6321	1.996
148.612	2.003	2.549	-2.6342	2.003
148.718	2.009	2.551	-2.6361	2.009
148.832	2.014	2.553	-2.6375	2.014
148.942	2.021	2.555	-2.6396	2.021
149.048	2.028	2.557	-2.6416	2.028
149.155	2.035	2.559	-2.6436	2.035
149.267	2.039	2.56	-2.6445	2.039
149.373	2.046	2.562	-2.6468	2.046
149.483	2.053	2.564	-2.6488	2.053
149.594	2.059	2.566	-2.6508	2.059
149.705	2.063	2.567	-2.6518	2.063
149.813	2.07	2.569	-2.6542	2.07
149.919	2.077	2.571	-2.6562	2.077
150.028	2.084	2.573	-2.6581	2.084
150.141	2.086	2.574	-2.6591	2.086
150.25	2.093	2.577	-2.6615	2.093
150.358	2.1	2.579	-2.6634	2.1
150.466	2.106	2.581	-2.6655	2.106
150.58	2.109	2.582	-2.6665	2.109
150.688	2.115	2.584	-2.6684	2.115
150.796	2.122	2.586	-2.6708	2.122
150.902	2.127	2.588	-2.6728	2.127
151.011	2.13	2.589	-2.6738	2.13
151.123	2.136	2.591	-2.6758	2.136
151.234	2.141	2.593	-2.6778	2.141
151.339	2.147	2.595	-2.6801	2.147
151.453	2.15	2.596	-2.6812	2.15
151.563	2.156	2.598	-2.6832	2.156
151.671	2.161	2.6	-2.6852	2.161
151.776	2.167	2.602	-2.6872	2.167
151.887	2.17	2.604	-2.6884	2.17
152	2.175	2.606	-2.6903	2.175
152.108	2.181	2.608	-2.6925	2.181
152.212	2.186	2.61	-2.6945	2.186
152.326	2.19	2.611	-2.6958	2.19
152.438	2.196	2.613	-2.6978	2.196
152.545	2.201	2.615	-2.6999	2.201
152.65	2.207	2.617	-2.7018	2.207
152.762	2.21	2.618	-2.7028	2.21
152.87	2.215	2.62	-2.7051	2.215
152.981	2.221	2.622	-2.7071	2.221
153.086	2.226	2.624	-2.7092	2.226
153.2	2.228	2.625	-2.7101	2.228
153.308	2.233	2.627	-2.7121	2.233
153.417	2.238	2.63	-2.7145	2.238
153.525	2.243	2.632	-2.7165	2.243
153.632	2.245	2.633	-2.7174	2.245
153.741	2.249	2.635	-2.7194	2.249
153.855	2.254	2.637	-2.7217	2.254
153.96	2.258	2.639	-2.7237	2.258
154.071	2.26	2.64	-2.7247	2.26
154.183	2.265	2.642	-2.7267	2.265
154.288	2.269	2.644	-2.7286	2.269
154.396	2.273	2.646	-2.731	2.273
154.51	2.275	2.647	-2.7321	2.275
154.618	2.28	2.649	-2.734	2.28
154.724	2.284	2.651	-2.7361	2.284
154.835	2.289	2.654	-2.7384	2.289
154.947	2.291	2.655	-2.7395	2.291
155.055	2.295	2.657	-2.7414	2.295
155.161	2.298	2.659	-2.7434	2.298
155.272	2.302	2.661	-2.7454	2.302
155.384	2.304	2.662	-2.7464	2.304
155.492	2.308	2.664	-2.7487	2.308
155.6	2.312	2.666	-2.7508	2.312
155.706	2.316	2.668	-2.7527	2.316
155.817	2.317	2.669	-2.7537	2.317
155.93	2.321	2.671	-2.7561	2.321
156.038	2.324	2.673	-2.7581	2.324
156.143	2.323	2.675	-2.7601	2.327
156.257	2.315	2.676	-2.7611	2.328
156.367	2.311	2.678	-2.7631	2.331
156.477	2.302	2.681	-2.7653	2.335
156.582	2.293	2.683	-2.7674	2.337
156.693	2.281	2.684	-2.7684	2.338
156.801	2.275	2.686	-2.7704	2.34
156.914	2.262	2.688	-2.7726	2.342
157.02	2.249	2.69	-2.7747	2.344
157.129	2.235	2.691	-2.7757	2.345
157.238	2.227	2.693	-2.7777	2.347
157.348	2.214	2.695	-2.7797	2.348
157.456	2.202	2.697	-2.782	2.35
157.564	2.19	2.698	-2.783	2.35
157.673	2.186	2.7	-2.785	2.351
157.787	2.175	2.702	-2.787	2.352
157.893	2.165	2.705	-2.7893	2.353
158.007	2.156	2.706	-2.7904	2.354
158.11	2.151	2.708	-2.7924	2.354
158.222	2.142	2.71	-2.7944	2.355
158.328	2.132	2.712	-2.7963	2.355
158.442	2.123	2.713	-2.7976	2.355
158.552	2.119	2.715	-2.7996	2.355
158.662	2.111	2.717	-2.8017	2.355
158.767	2.101	2.719	-2.8037	2.354
158.878	2.092	2.72	-2.8047	2.354
158.986	2.088	2.722	-2.807	2.354
159.099	2.079	2.724	-2.809	2.353
159.205	2.069	2.726	-2.811	2.352
159.316	2.061	2.727	-2.812	2.351
159.424	2.056	2.73	-2.8144	2.35
159.532	2.048	2.732	-2.8164	2.348
159.64	2.04	2.734	-2.8183	2.347
159.754	2.032	2.735	-2.8193	2.345
159.857	2.028	2.737	-2.8216	2.342
159.968	2.02	2.739	-2.8236	2.339
160.077	2.012	2.741	-2.8256	2.336
160.184	2.004	2.742	-2.8265	2.334
160.298	1.999	2.744	-2.8286	2.33
160.406	1.993	2.746	-2.8306	2.323
160.512	1.986	2.748	-2.833	2.315
160.623	1.978	2.749	-2.834	2.311
160.736	1.974	2.751	-2.836	2.302
160.846	1.966	2.753	-2.838	2.293
160.951	1.959	2.755	-2.8402	2.281
161.062	1.951	2.757	-2.8413	2.275
161.17	1.948	2.759	-2.8433	2.262
161.276	1.939	2.761	-2.8453	2.249
161.387	1.931	2.763	-2.8473	2.235
161.499	1.924	2.764	-2.8486	2.227
161.607	1.921	2.766	-2.8506	2.214
161.713	1.914	2.768	-2.8527	2.202
161.824	1.907	2.77	-2.8547	2.19
161.938	1.901	2.771	-2.8557	2.186
162.041	1.898	2.773	-2.858	2.175
162.152	1.893	2.775	-2.86	2.165
162.26	1.886	2.777	-2.862	2.156
162.374	1.881	2.778	-2.8629	2.151
162.482	1.879	2.78	-2.8649	2.142
162.59	1.874	2.783	-2.8673	2.132
162.696	1.869	2.785	-2.8693	2.123
162.807	1.865	2.786	-2.8703	2.119
162.92	1.863	2.788	-2.8723	2.111
163.03	1.859	2.79	-2.8746	2.101
163.135	1.855	2.792	-2.8766	2.092
163.244	1.851	2.793	-2.8775	2.088
163.354	1.849	2.795	-2.8796	2.079
163.46	1.845	2.797	-2.8819	2.069
163.571	1.841	2.799	-2.8839	2.061
163.683	1.838	2.8	-2.8849	2.056
163.791	1.835	2.802	-2.8869	2.048
163.899	1.831	2.804	-2.8889	2.04
164.007	1.827	2.807	-2.8913	2.032
164.121	1.823	2.808	-2.8923	2.028
164.227	1.821	2.81	-2.8943	2.02
164.336	1.816	2.812	-2.8963	2.012
164.443	1.812	2.814	-2.8982	2.004
164.557	1.808	2.815	-2.8997	1.999
164.667	1.806	2.817	-2.9016	1.993
164.775	1.802	2.819	-2.9035	1.986
164.88	1.797	2.821	-2.9056	1.978
164.991	1.793	2.822	-2.9066	1.974
165.104	1.791	2.824	-2.9089	1.966
165.207	1.788	2.826	-2.9109	1.959
165.319	1.783	2.828	-2.913	1.951
165.43	1.78	2.829	-2.914	1.948
165.538	1.778	2.831	-2.9162	1.939
165.644	1.775	2.833	-2.9182	1.931
165.755	1.771	2.835	-2.9202	1.924
165.867	1.768	2.836	-2.9212	1.921
165.975	1.766	2.838	-2.9232	1.914
166.083	1.763	2.841	-2.9256	1.907
166.191	1.76	2.843	-2.9276	1.901
166.305	1.756	2.844	-2.9286	1.898
166.411	1.754	2.846	-2.9306	1.893
166.52	1.751	2.848	-2.9328	1.886
166.629	1.747	2.85	-2.9349	1.881
166.736	1.744	2.851	-2.9357	1.879
166.845	1.742	2.853	-2.9378	1.874
166.959	1.738	2.855	-2.9398	1.869
167.065	1.734	2.857	-2.9422	1.865
167.175	1.73	2.858	-2.9432	1.863
167.282	1.729	2.86	-2.9452	1.859
167.392	1.724	2.862	-2.9472	1.855
167.5	1.721	2.864	-2.9491	1.851
167.614	1.717	2.866	-2.9505	1.849
167.724	1.715	2.868	-2.9525	1.845
167.834	1.711	2.87	-2.9545	1.841
167.939	1.707	2.872	-2.9565	1.838
168.051	1.703	2.873	-2.9579	1.835
168.159	1.702	2.875	-2.9599	1.831
168.267	1.697	2.877	-2.9619	1.827
168.376	1.693	2.879	-2.9639	1.823
168.483	1.689	2.88	-2.9649	1.821
168.597	1.687	2.883	-2.9673	1.816
168.705	1.683	2.884	-2.9692	1.812
168.811	1.677	2.886	-2.9712	1.808
168.925	1.672	2.887	-2.9722	1.806
169.035	1.67	2.889	-2.9742	1.802
169.143	1.664	2.892	-2.9765	1.797
169.249	1.658	2.894	-2.9785	1.793
169.357	1.651	2.895	-2.9795	1.791
169.466	1.647	2.897	-2.9815	1.788
169.576	1.641	2.899	-2.9838	1.783
169.684	1.634	2.901	-2.9859	1.78
169.798	1.626	2.902	-2.9868	1.778
169.906	1.622	2.904	-2.9888	1.775
170.012	1.615	2.906	-2.9911	1.771
170.123	1.608	2.908	-2.9931	1.768
170.235	1.602	2.909	-2.9941	1.766
170.343	1.598	2.911	-2.9961	1.763
170.451	1.59	2.913	-2.9981	1.76
170.56	1.584	2.916	-3.0005	1.756
170.667	1.578	2.917	-3.0014	1.754
170.781	1.575	2.919	-3.0035	1.751
170.889	1.568	2.921	-3.0055	1.747
170.995	1.563	2.923	-3.0075	1.744
171.109	1.557	2.924	-3.0089	1.742
171.219	1.555	2.926	-3.0107	1.738
171.327	1.55	2.928	-3.0127	1.734
171.432	1.544	2.93	-3.0148	1.73
171.543	1.539	2.931	-3.0157	1.729
171.656	1.537	2.933	-3.0181	1.724
171.759	1.533	2.935	-3.0202	1.721
171.87	1.529	2.937	-3.0222	1.717
171.981	1.524	2.938	-3.0232	1.715
172.089	1.522	2.94	-3.0252	1.711
172.202	1.519	2.943	-3.0274	1.707
172.305	1.515	2.945	-3.0294	1.703
172.417	1.51	2.946	-3.0304	1.702
172.528	1.509	2.948	-3.0324	1.697
172.635	1.505	2.95	-3.0348	1.693
172.743	1.501	2.952	-3.0367	1.689
172.857	1.497	2.953	-3.0378	1.687
172.965	1.495	2.955	-3.0397	1.683
173.073	1.491	2.957	-3.0421	1.677
173.179	1.487	2.959	-3.0441	1.672
173.293	1.483	2.96	-3.0451	1.67
173.397	1.482	2.962	-3.0471	1.664
173.511	1.477	2.964	-3.0491	1.658
173.616	1.474	2.967	-3.0514	1.651
173.727	1.47	2.968	-3.0524	1.647
173.84	1.469	2.97	-3.0544	1.641
173.943	1.464	2.972	-3.0564	1.634
174.054	1.461	2.974	-3.0587	1.626
174.165	1.458	2.975	-3.0597	1.622
174.273	1.456	2.977	-3.0618	1.615
174.386	1.453	2.979	-3.0638	1.608
174.489	1.449	2.981	-3.0658	1.602
174.601	1.445	2.982	-3.0668	1.598
174.712	1.444	2.984	-3.069	1.59
174.82	1.44	2.986	-3.071	1.584
174.928	1.436	2.988	-3.0731	1.578
175.035	1.433	2.989	-3.0741	1.575
175.15	1.431	2.992	-3.0765	1.568
175.258	1.428	2.994	-3.0785	1.563
175.364	1.424	2.996	-3.0804	1.557
175.478	1.421	2.997	-3.0815	1.555
175.583	1.419	2.999	-3.0835	1.55
175.694	1.416	3.001	-3.0857	1.544
175.8	1.413	3.003	-3.0877	1.539
175.914	1.411	3.004	-3.0887	1.537
176.024	1.409	3.006	-3.0907	1.533
176.134	1.406	3.008	-3.093	1.529
176.239	1.404	3.01	-3.095	1.524
176.35	1.401	3.011	-3.096	1.522
176.456	1.4	3.013	-3.098	1.519
176.565	1.397	3.015	-3.1	1.515
176.677	1.394	3.018	-3.1024	1.51
176.786	1.392	3.019	-3.1034	1.509
176.897	1.39	3.021	-3.1053	1.505
177.005	1.387	3.023	-3.1073	1.501
177.113	1.385	3.025	-3.1097	1.497
177.22	1.382	3.026	-3.1106	1.495
177.329	1.38	3.028	-3.1127	1.491
177.443	1.377	3.03	-3.1147	1.487
177.548	1.374	3.032	-3.1167	1.483
177.662	1.371	3.033	-3.1178	1.482
177.772	1.37	3.035	-3.1201	1.477
177.877	1.367	3.037	-3.1221	1.474
177.986	1.364	3.039	-3.1241	1.47
178.097	1.362	3.04	-3.1251	1.469
178.207	1.36	3.043	-3.1274	1.464
178.317	1.358	3.045	-3.1294	1.461
178.422	1.355	3.047	-3.1314	1.458
178.532	1.352	3.048	-3.1324	1.456
178.642	1.35	3.05	-3.1344	1.453
178.755	1.347	3.052	-3.1368	1.449
178.861	1.345	3.054	-3.1387	1.445
178.97	1.342	3.055	-3.1397	1.444
179.081	1.34	3.057	-3.1417	1.44
179.189	1.337	3.059	-3.144	1.436
179.294	1.334	3.061	-3.146	1.433
179.404	1.331	3.062	-3.147	1.431
179.515	1.329	3.064	-3.149	1.428
179.626	1.326	3.066	-3.1509	1.424
179.731	1.323	3.069	-3.1533	1.421
179.842	1.32	3.07	-3.1543	1.419
179.955	1.319	3.072	-3.1563	1.416
180.063	1.315	3.074	-3.1583	1.413
180.168	1.313	3.076	-3.1604	1.411
180.279	1.309	3.077	-3.1616	1.409
180.392	1.308	3.079	-3.1635	1.406
180.502	1.305	3.081	-3.1655	1.404
180.607	1.302	3.083	-3.1676	1.401
180.716	1.299	3.084	-3.1686	1.4
180.828	1.298	3.086	-3.171	1.397
180.938	1.295	3.088	-3.173	1.394
181.043	1.292	3.09	-3.175	1.392
181.155	1.289	3.091	-3.176	1.39
181.263	1.287	3.094	-3.1783	1.387
181.369	1.285	3.096	-3.1803	1.385
181.478	1.281	3.098	-3.1823	1.382
181.588	1.278	3.099	-3.1833	1.38
181.701	1.277	3.101	-3.1857	1.377
181.809	1.274	3.103	-3.1877	1.374
181.915	1.27	3.105	-3.1896	1.371
182.026	1.267	3.106	-3.1906	1.37
182.139	1.266	3.108	-3.1926	1.367
182.247	1.263	3.11	-3.195	1.364
182.353	1.26	3.112	-3.197	1.362
182.467	1.258	3.113	-3.198	1.36
182.576	1.256	3.115	-3.2	1.358
182.68	1.253	3.118	-3.2023	1.355
182.789	1.251	3.12	-3.2043	1.352
182.9	1.249	3.12	-3.2052	1.35
183.013	1.247	3.122	-3.2072	1.347
183.116	1.245	3.124	-3.2092	1.345
183.227	1.243	3.127	-3.2116	1.342
183.338	1.241	3.128	-3.2126	1.34
183.449	1.24	3.13	-3.2146	1.337
183.553	1.237	3.132	-3.2166	1.334
183.664	1.235	3.134	-3.2186	1.331
183.771	1.233	3.135	-3.2198	1.329
183.885	1.232	3.137	-3.2218	1.326
183.993	1.23	3.139	-3.2239	1.323
184.101	1.228	3.141	-3.2259	1.32
184.208	1.226	3.142	-3.2269	1.319
184.322	1.225	3.145	-3.2293	1.315
184.43	1.223	3.147	-3.2313	1.313
184.538	1.221	3.149	-3.2333	1.309
184.65	1.219	3.15	-3.2343	1.308
184.754	1.218	3.152	-3.2365	1.305
184.868	1.217	3.154	-3.2386	1.302
184.973	1.215	3.156	-3.2406	1.299
185.084	1.213	3.157	-3.2416	1.298
185.197	1.212	3.159	-3.2436	1.295
185.3	1.211	3.161	-3.2459	1.292
185.411	1.209	3.163	-3.248	1.289
185.521	1.207	3.164	-3.249	1.287
185.632	1.206	3.166	-3.2509	1.285
185.742	1.205	3.168	-3.253	1.281
185.847	1.203	3.171	-3.2552	1.278
185.959	1.201	3.172	-3.2562	1.277
186.067	1.2	3.174	-3.2582	1.274
186.178	1.199	3.175	-3.2602	1.27
186.283	1.197	3.178	-3.2625	1.267
186.397	1.196	3.179	-3.2635	1.266
186.501	1.195	3.181	-3.2656	1.263
186.614	1.193	3.183	-3.2675	1.26
186.72	1.192	3.185	-3.2695	1.258
186.834	1.19	3.186	-3.2709	1.256
186.944	1.189	3.188	-3.2729	1.253
187.052	1.187	3.19	-3.2748	1.251
187.157	1.186	3.192	-3.2769	1.249
187.268	1.184	3.193	-3.2779	1.247
187.381	1.183	3.195	-3.2801	1.245
187.484	1.182	3.197	-3.2822	1.243
187.595	1.18	3.199	-3.2842	1.241
187.707	1.178	3.2	-3.2852	1.24
187.814	1.177	3.202	-3.2872	1.237
187.927	1.175	3.205	-3.2895	1.235
188.032	1.174	3.207	-3.2916	1.233
188.144	1.172	3.208	-3.2926	1.232
188.252	1.171	3.21	-3.2946	1.23
188.36	1.169	3.212	-3.2969	1.228
188.468	1.168	3.214	-3.2988	1.226
188.581	1.166	3.215	-3.2998	1.225
188.689	1.165	3.217	-3.3019	1.223
188.799	1.164	3.219	-3.3042	1.221
188.905	1.162	3.221	-3.3062	1.219
189.019	1.16	3.222	-3.3072	1.218
189.122	1.159	3.224	-3.3092	1.217
189.236	1.158	3.226	-3.3112	1.215
189.341	1.156	3.229	-3.3134	1.213
189.452	1.155	3.23	-3.3144	1.212
189.564	1.154	3.232	-3.3164	1.211
189.674	1.153	3.234	-3.3184	1.209
189.777	1.152	3.236	-3.3204	1.207
189.891	1.15	3.237	-3.3218	1.206
189.999	1.15	3.239	-3.3238	1.205
190.105	1.148	3.241	-3.3258	1.203
190.216	1.147	3.243	-3.3278	1.201
190.328	1.145	3.244	-3.3291	1.2
190.436	1.145	3.246	-3.3312	1.199
190.544	1.143	3.248	-3.3331	1.197
190.651	1.142	3.25	-3.3352	1.196
190.765	1.14	3.251	-3.3361	1.195
190.872	1.14	3.254	-3.3385	1.193
190.983	1.138	3.256	-3.3405	1.192
191.089	1.137	3.258	-3.3425	1.19
191.203	1.136	3.259	-3.3434	1.189
191.306	1.135	3.261	-3.3458	1.187
191.417	1.134	3.263	-3.3478	1.186
191.526	1.133	3.265	-3.3499	1.184
191.638	1.131	3.266	-3.3508	1.183
191.748	1.13	3.268	-3.3528	1.182
191.857	1.129	3.27	-3.3548	1.18
191.962	1.127	3.272	-3.3571	1.178
192.073	1.126	3.273	-3.3581	1.177
192.182	1.125	3.275	-3.3601	1.175
192.295	1.124	3.277	-3.3622	1.174
192.401	1.122	3.28	-3.3645	1.172
192.51	1.121	3.281	-3.3654	1.171
192.62	1.121	3.283	-3.3674	1.169
192.73	1.119	3.285	-3.3695	1.168
192.838	1.118	3.287	-3.3717	1.166
192.945	1.117	3.288	-3.3726	1.165
193.054	1.116	3.29	-3.3747	1.164
193.168	1.115	3.292	-3.3767	1.162
193.274	1.114	3.294	-3.3787	1.16
193.388	1.113	3.295	-3.3801	1.159
193.491	1.112	3.297	-3.3821	1.158
193.6	1.111	3.299	-3.384	1.156
193.709	1.11	3.301	-3.3861	1.155
193.823	1.109	3.302	-3.3871	1.154
193.932	1.109	3.305	-3.3894	1.153
194.037	1.107	3.307	-3.3914	1.152
194.148	1.106	3.309	-3.3934	1.15
194.259	1.105	3.31	-3.3944	1.15
194.367	1.105	3.312	-3.3964	1.148
194.48	1.104	3.314	-3.3986	1.147
194.586	1.103	3.316	-3.4007	1.145
194.695	1.102	3.317	-3.4018	1.145
194.805	1.101	3.319	-3.4038	1.143
194.913	1.1	3.321	-3.4061	1.142
195.021	1.099	3.323	-3.4081	1.14
195.135	1.098	3.324	-3.4091	1.14
195.238	1.098	3.326	-3.411	1.138
195.349	1.097	3.328	-3.413	1.137
195.458	1.096	3.331	-3.4154	1.136
195.565	1.095	3.332	-3.4164	1.135
195.679	1.094	3.334	-3.4184	1.134
195.788	1.093	3.336	-3.4204	1.133
195.893	1.092	3.338	-3.4228	1.131
196.004	1.092	3.339	-3.4237	1.13
196.117	1.091	3.341	-3.4257	1.129
196.227	1.09	3.343	-3.4278	1.127
196.332	1.089	3.345	-3.4298	1.126
196.443	1.088	3.346	-3.4311	1.125
196.551	1.088	3.348	-3.433	1.124
196.663	1.087	3.35	-3.435	1.122
196.77	1.085	3.352	-3.437	1.121
196.876	1.084	3.353	-3.438	1.121
196.99	1.084	3.356	-3.4404	1.119
197.098	1.083	3.358	-3.4424	1.118
197.203	1.082	3.36	-3.4445	1.117
197.313	1.081	3.361	-3.4454	1.116
197.422	1.08	3.363	-3.4477	1.115
197.533	1.079	3.365	-3.4497	1.114
197.642	1.078	3.367	-3.4517	1.113
197.75	1.077	3.368	-3.4526	1.112
197.863	1.077	3.37	-3.4547	1.111
197.97	1.076	3.372	-3.4571	1.11
198.079	1.074	3.374	-3.459	1.109
198.19	1.073	3.375	-3.4601	1.109
198.3	1.072	3.377	-3.4621	1.107
198.41	1.071	3.379	-3.4641	1.106
198.515	1.07	3.382	-3.4663	1.105
198.626	1.069	3.383	-3.4673	1.105
198.735	1.069	3.385	-3.4693	1.104
198.847	1.068	3.387	-3.4714	1.103
198.951	1.067	3.389	-3.4737	1.102
199.063	1.066	3.39	-3.4746	1.101
199.174	1.066	3.392	-3.4766	1.1
199.282	1.065	3.394	-3.4786	1.099
199.387	1.065	3.396	-3.4806	1.098
199.501	1.064	3.397	-3.482	1.098
199.609	1.064	3.399	-3.484	1.097
199.717	1.063	3.401	-3.486	1.096
199.824	1.062	3.403	-3.488	1.095
199.939	1.062	3.404	-3.489	1.094
200.042	1.061	3.407	-3.4913	1.093
200.156	1.06	3.409	-3.4933	1.092
200.261	1.059	3.411	-3.4953	1.092
200.372	1.059	3.412	-3.4963	1.091
200.485	1.058	3.414	-3.4987	1.09
200.588	1.057	3.416	-3.5007	1.089
200.698	1.056	3.418	-3.5027	1.088
200.809	1.055	3.419	-3.5037	1.088
200.921	1.054	3.421	-3.5057	1.087
201.026	1.053	3.423	-3.5079	1.085
201.134	1.053	3.425	-3.5099	1.084
201.249	1.052	3.426	-3.511	1.084
201.357	1.051	3.428	-3.5129	1.083
201.465	1.05	3.431	-3.5153	1.082
201.573	1.049	3.433	-3.5173	1.081
201.68	1.049	3.434	-3.5184	1.08
201.793	1.048	3.436	-3.5203	1.079
201.903	1.048	3.438	-3.5223	1.078
202.008	1.047	3.44	-3.5246	1.077
202.122	1.046	3.441	-3.5256	1.077
202.232	1.046	3.443	-3.5276	1.076
202.34	1.045	3.445	-3.5296	1.074
202.445	1.045	3.447	-3.5316	1.073
202.556	1.044	3.448	-3.533	1.072
202.669	1.044	3.45	-3.5349	1.071
202.778	1.043	3.452	-3.537	1.07
202.881	1.042	3.454	-3.539	1.069
202.993	1.042	3.456	-3.5402	1.069
203.105	1.041	3.458	-3.5422	1.068
203.215	1.041	3.46	-3.5442	1.067
203.32	1.04	3.462	-3.5462	1.066
203.432	1.039	3.463	-3.5472	1.066
203.54	1.039	3.465	-3.5496	1.065
203.648	1.038	3.467	-3.5516	1.065
203.757	1.038	3.469	-3.5537	1.064
203.869	1.037	3.47	-3.5546	1.064
203.973	1.037	3.472	-3.5566	1.063
204.087	1.036	3.474	-3.559	1.062
204.193	1.035	3.476	-3.5609	1.062
204.307	1.034	3.477	-3.5619	1.061
204.41	1.034	3.479	-3.5639	1.06
204.524	1.033	3.482	-3.5663	1.059
204.629	1.032	3.483	-3.5682	1.059
204.74	1.031	3.485	-3.5693	1.058
204.847	1.03	3.486	-3.5712	1.057
204.957	1.029	3.489	-3.5733	1.056
205.067	1.028	3.491	-3.5756	1.055
205.178	1.027	3.492	-3.5766	1.054
205.289	1.026	3.494	-3.5786	1.053
205.399	1.025	3.496	-3.5806	1.053
205.504	1.024	3.498	-3.5829	1.052
205.616	1.023	3.499	-3.5838	1.051
205.724	1.022	3.501	-3.5859	1.05
205.832	1.021	3.503	-3.5879	1.049
205.941	1.02	3.505	-3.5898	1.049
206.053	1.02	3.506	-3.5908	1.048
206.161	1.019	3.508	-3.5932	1.048
206.269	1.019	3.51	-3.5952	1.047
206.378	1.018	3.512	-3.5972	1.046
206.485	1.018	3.513	-3.5982	1.046
206.594	1.017	3.516	-3.6005	1.045
206.708	1.017	3.518	-3.6025	1.045
206.812	1.016	3.52	-3.6045	1.044
206.924	1.016	3.521	-3.6055	1.044
207.036	1.015	3.523	-3.6075	1.043
207.146	1.015	3.525	-3.6099	1.042
207.251	1.014	3.527	-3.6119	1.042
207.362	1.014	3.528	-3.6129	1.041
207.47	1.013	3.53	-3.6149	1.041
207.583	1.013	3.532	-3.6172	1.04
207.688	1.013	3.535	-3.6192	1.039
207.795	1.012	3.536	-3.6202	1.039
207.907	1.012	3.537	-3.6222	1.038
208.018	1.011	3.54	-3.6245	1.038
208.125	1.011	3.542	-3.6265	1.037
208.232	1.01	3.543	-3.6275	1.037
208.346	1.01	3.545	-3.6295	1.036
208.454	1.01	3.547	-3.6315	1.035
208.56	1.009	3.549	-3.6339	1.034
208.674	1.009	3.55	-3.6349	1.034
208.784	1.008	3.552	-3.6369	1.033
208.892	1.008	3.554	-3.6388	1.032
208.997	1.007	3.556	-3.6408	1.031
209.11	1.006	3.557	-3.6421	1.03
209.22	1.006	3.559	-3.6441	1.029
209.33	1.005	3.561	-3.6461	1.028
209.435	1.004	3.563	-3.6481	1.027
209.546	1.004	3.564	-3.6491	1.026
209.654	1.003	3.567	-3.6515	1.025
209.767	1.002	3.569	-3.6535	1.024
209.87	1.002	3.571	-3.6555	1.023
209.983	1.001	3.572	-3.6564	1.022
210.092	1.001	3.574	-3.6585	1.021
210.203	1	3.576	-3.6608	1.02
210.308	0.999	3.578	-3.6629	1.02
210.422	0.999	3.579	-3.6638	1.019
210.53	0.998	3.581	-3.6658	1.019
210.638	0.998	3.583	-3.6681	1.018
210.744	0.997	3.585	-3.6702	1.018
210.859	0.997	3.586	-3.6711	1.017
210.968	0.996	3.588	-3.6732	1.017
211.072	0.996	3.591	-3.6755	1.016
211.181	0.996	3.593	-3.6775	1.016
211.295	0.995	3.594	-3.6785	1.015
211.405	0.995	3.596	-3.6805	1.015
211.515	0.995	3.598	-3.6825	1.014
211.62	0.994	3.6	-3.6848	1.014
211.731	0.994	3.601	-3.6859	1.013
211.839	0.994	3.603	-3.6878	1.013
211.946	0.994	3.605	-3.6898	1.013
212.058	0.994	3.607	-3.6921	1.012
212.167	0.994	3.608	-3.6931	1.012
212.278	0.994	3.61	-3.6951	1.011
212.386	0.994	3.612	-3.697	1.011
212.494	0.994	3.614	-3.699	1.01
212.601	0.994	3.615	-3.7001	1.01
212.71	0.994	3.618	-3.7024	1.01
212.824	0.994	3.62	-3.7044	1.009
212.928	0.994	3.622	-3.7064	1.009
213.044	0.994	3.623	-3.7074	1.008
213.147	0.994	3.625	-3.7098	1.008
213.258	0.994	3.627	-3.7118	1.007
213.367	0.994	3.629	-3.7138	1.006
213.478	0.994	3.63	-3.7148	1.006
213.588	0.994	3.632	-3.7168	1.005
213.696	0.994	3.634	-3.7191	1.004
213.802	0.994	3.636	-3.7211	1.004
213.914	0.994	3.637	-3.7221	1.003
214.025	0.994	3.639	-3.7241	1.002
214.135	0.994	3.641	-3.7261	1.002
214.24	0.994	3.644	-3.7285	1.001
214.351	0.994	3.645	-3.7295	1.001
214.46	0.994	3.647	-3.7315	1
214.566	0.994	3.649	-3.7335	0.999
214.677	0.994	3.651	-3.7357	0.999
214.789	0.994	3.652	-3.7368	0.998
214.894	0.993	3.654	-3.7387	0.998
215.005	0.993	3.656	-3.7407	0.997
215.113	0.993	3.658	-3.7427	0.997
215.227	0.993	3.659	-3.7442	0.996
215.335	0.993	3.661	-3.7461	0.996
215.443	0.993	3.663	-3.7481	0.996
[truncated: 683 more rows]
