# Supplementary material for: Research on the Mechanical Properties of EPS Lightweight Soil Mixed with Fly Ash
Source: Polymers (Basel). 2024 Dec 18;16(24):3517. doi: 10.3390/polym16243517 (PMC11678610; doi:10.3390/polym16243517)
Supplement: Supplementary file 1 [file polymers-16-03517-s001.zip › polymers-3283519-supplementary-final/raw data/EPS1%,curing agent content 15%,replace proportion 0%.xls]

## Sheet: Sheet1
试件批号	1
钢号	1
试验日期	2023/12/16
试验人	XDD
试件形状
尺寸(mm)	39.1
So(mm^2)	1200.73
标距倍率
Lo(mm)	80
引伸计标距	50
Lu(mm)
A(%)	/
断面尺寸
Su(mm^2)
Z(%)	/
Fm(kN)	1.87
Rm(MPa)	2
FeH(kN)	1.95
ReH(MPa)	2
FeL(kN)	1.48
ReL(MPa)	1
Fp(kN)	1.76
Rp(MPa)	2
Ft(kN)	0.03
Rt(MPa)
E(GPa)	0.04
屈强比	0.50
强屈比	2.00
At(%)	/
Agt(%)	10.5
时间(秒)	力(kN)	变形(mm)	位移(mm)	扩展
0	0	0	-0.0013	0
0.107	0	0	-0.0019	0
0.219	0	0	-0.0025	0
0.33	0	0	-0.0035	0
0.438	0	0	-0.005	0
0.543	0	0	-0.0068	0
0.653	0	0	-0.0082	0
0.764	0	0	-0.0105	0
0.875	0	0	-0.0132	0
0.982	0	0	-0.0162	0
1.095	0	0	-0.0177	0
1.198	0	0	-0.0219	0
1.312	0	0	-0.0257	0
1.417	0	0	-0.0299	0
1.528	0	0	-0.0321	0
1.641	0	0	-0.0375	0
1.744	0	0	-0.0425	0
1.855	0.001	0.002	-0.0478	0.001
1.966	0.001	0.004	-0.0504	0.001
2.077	0.001	0.011	-0.0566	0.001
2.187	0.001	0.016	-0.0619	0.001
2.292	0.001	0.021	-0.067	0.001
2.404	0.001	0.024	-0.0696	0.001
2.512	0.001	0.029	-0.0746	0.001
2.62	0.001	0.034	-0.0804	0.001
2.728	0.002	0.039	-0.0853	0.002
2.842	0.002	0.042	-0.0877	0.002
2.95	0.002	0.046	-0.0925	0.002
3.057	0.002	0.051	-0.0972	0.002
3.166	0.002	0.056	-0.1025	0.002
3.273	0.002	0.059	-0.1049	0.002
3.382	0.002	0.063	-0.1093	0.002
3.496	0.002	0.068	-0.1138	0.002
3.601	0.002	0.073	-0.1191	0.002
3.712	0.003	0.075	-0.1212	0.003
3.819	0.003	0.08	-0.1256	0.003
3.929	0.004	0.084	-0.1299	0.004
4.037	0.004	0.088	-0.1341	0.004
4.151	0.005	0.091	-0.1368	0.005
4.259	0.005	0.095	-0.141	0.005
4.365	0.005	0.099	-0.1451	0.005
4.476	0.006	0.103	-0.1492	0.006
4.588	0.006	0.105	-0.151	0.006
4.696	0.006	0.11	-0.1556	0.006
4.804	0.006	0.114	-0.1596	0.006
4.912	0.006	0.117	-0.1634	0.006
5.021	0.007	0.119	-0.1653	0.007
5.132	0.007	0.123	-0.1691	0.007
5.243	0.007	0.128	-0.1737	0.007
5.349	0.007	0.131	-0.1772	0.007
5.463	0.007	0.133	-0.1791	0.007
5.566	0.007	0.137	-0.1828	0.007
5.68	0.007	0.141	-0.1869	0.007
5.785	0.007	0.145	-0.1906	0.007
5.896	0.008	0.146	-0.1923	0.008
6.009	0.008	0.15	-0.1958	0.008
6.113	0.008	0.154	-0.1998	0.008
6.221	0.008	0.157	-0.2032	0.008
6.335	0.008	0.159	-0.2048	0.008
6.443	0.008	0.162	-0.2082	0.008
6.549	0.009	0.166	-0.2116	0.009
6.66	0.009	0.17	-0.2155	0.009
6.772	0.009	0.171	-0.2171	0.009
6.88	0.008	0.174	-0.2204	0.008
6.988	0.008	0.178	-0.2235	0.008
7.095	0.008	0.181	-0.2269	0.008
7.209	0.009	0.183	-0.229	0.009
7.317	0.009	0.186	-0.2321	0.009
7.425	0.009	0.189	-0.2352	0.009
7.534	0.009	0.192	-0.2384	0.009
7.641	0.009	0.194	-0.2404	0.009
7.75	0.009	0.197	-0.2434	0.009
7.864	0.009	0.2	-0.2465	0.009
7.969	0.009	0.203	-0.2495	0.009
8.08	0.01	0.205	-0.251	0.01
8.187	0.01	0.208	-0.2545	0.01
8.301	0.01	0.211	-0.2574	0.01
8.406	0.01	0.214	-0.2603	0.01
8.517	0.01	0.216	-0.2618	0.01
8.626	0.011	0.219	-0.2647	0.011
8.739	0.011	0.222	-0.2679	0.011
8.842	0.011	0.225	-0.2708	0.011
8.954	0.011	0.226	-0.2723	0.011
9.065	0.011	0.229	-0.275	0.011
9.172	0.012	0.232	-0.2778	0.012
9.28	0.012	0.235	-0.2811	0.012
9.394	0.012	0.237	-0.2826	0.012
9.502	0.012	0.239	-0.2853	0.012
9.61	0.012	0.242	-0.288	0.012
9.716	0.012	0.245	-0.2912	0.012
9.83	0.013	0.247	-0.2925	0.013
9.934	0.013	0.249	-0.2952	0.013
10.048	0.013	0.252	-0.2979	0.013
10.154	0.013	0.255	-0.3009	0.013
10.265	0.013	0.256	-0.3023	0.013
10.371	0.013	0.259	-0.3049	0.013
10.485	0.013	0.261	-0.3075	0.013
10.59	0.014	0.264	-0.3101	0.014
10.701	0.015	0.265	-0.3114	0.015
10.81	0.015	0.268	-0.3143	0.015
10.923	0.015	0.271	-0.3169	0.015
11.028	0.015	0.273	-0.3194	0.015
11.139	0.015	0.275	-0.3207	0.015
11.249	0.015	0.278	-0.3237	0.015
11.357	0.015	0.28	-0.3262	0.015
11.465	0.016	0.283	-0.3287	0.016
11.579	0.016	0.284	-0.3299	0.016
11.687	0.016	0.287	-0.3329	0.016
11.795	0.016	0.289	-0.3353	0.016
11.901	0.016	0.292	-0.3377	0.016
12.015	0.016	0.293	-0.339	0.016
12.12	0.016	0.295	-0.3415	0.016
12.231	0.016	0.298	-0.3442	0.016
12.337	0.017	0.301	-0.3467	0.017
12.451	0.017	0.302	-0.3479	0.017
12.561	0.017	0.304	-0.3504	0.017
12.671	0.017	0.307	-0.3527	0.017
12.776	0.017	0.309	-0.3555	0.017
12.887	0.017	0.311	-0.3567	0.017
12.995	0.017	0.313	-0.359	0.017
13.108	0.017	0.315	-0.3614	0.017
13.212	0.017	0.318	-0.3642	0.017
13.324	0.017	0.319	-0.3653	0.017
13.432	0.017	0.322	-0.3676	0.017
13.538	0.017	0.324	-0.3699	0.017
13.649	0.017	0.326	-0.3722	0.017
13.763	0.017	0.328	-0.3738	0.017
13.866	0.017	0.33	-0.3761	0.017
13.98	0.017	0.332	-0.3784	0.017
14.086	0.018	0.335	-0.3807	0.018
14.195	0.018	0.336	-0.3819	0.018
14.308	0.018	0.338	-0.3845	0.018
14.416	0.018	0.341	-0.3868	0.018
14.522	0.018	0.343	-0.3891	0.018
14.636	0.018	0.344	-0.3902	0.018
14.746	0.018	0.347	-0.3929	0.018
14.851	0.018	0.349	-0.3951	0.018
14.958	0.018	0.351	-0.3974	0.018
15.069	0.018	0.352	-0.3984	0.018
15.182	0.018	0.355	-0.4008	0.018
15.292	0.018	0.357	-0.4033	0.018
15.397	0.018	0.36	-0.4056	0.018
15.508	0.018	0.361	-0.4067	0.018
15.616	0.018	0.363	-0.4089	0.018
15.722	0.018	0.365	-0.4111	0.018
15.833	0.018	0.368	-0.4137	0.018
15.941	0.018	0.369	-0.4147	0.018
16.055	0.018	0.371	-0.417	0.018
16.163	0.018	0.373	-0.4192	0.018
16.268	0.018	0.376	-0.4217	0.018
16.378	0.018	0.377	-0.4227	0.018
16.489	0.018	0.379	-0.425	0.018
16.6	0.018	0.381	-0.4271	0.018
16.706	0.018	0.383	-0.4294	0.018
16.82	0.018	0.385	-0.4307	0.018
16.923	0.018	0.387	-0.4329	0.018
17.035	0.018	0.389	-0.4351	0.018
17.144	0.018	0.391	-0.4373	0.018
17.253	0.018	0.392	-0.4384	0.018
17.36	0.018	0.395	-0.4408	0.018
17.47	0.018	0.397	-0.443	0.018
17.581	0.018	0.399	-0.4453	0.018
17.692	0.018	0.4	-0.4462	0.018
17.8	0.018	0.403	-0.4487	0.018
17.906	0.018	0.405	-0.451	0.018
18.016	0.018	0.407	-0.453	0.018
18.128	0.018	0.408	-0.4541	0.018
18.237	0.018	0.41	-0.4562	0.018
18.347	0.018	0.413	-0.4587	0.018
18.452	0.018	0.415	-0.4608	0.018
18.562	0.018	0.416	-0.4619	0.018
18.673	0.018	0.418	-0.464	0.018
18.784	0.018	0.42	-0.4664	0.018
18.89	0.018	0.422	-0.4685	0.018
19.004	0.018	0.424	-0.4696	0.018
19.107	0.018	0.426	-0.4718	0.018
19.217	0.018	0.428	-0.4738	0.018
19.326	0.018	0.43	-0.4762	0.018
19.437	0.018	0.431	-0.4773	0.018
19.55	0.018	0.433	-0.4794	0.018
19.653	0.018	0.435	-0.4815	0.018
19.764	0.018	0.438	-0.4836	0.018
19.875	0.018	0.439	-0.4849	0.018
19.986	0.018	0.441	-0.487	0.018
20.09	0.018	0.443	-0.4891	0.018
20.201	0.018	0.445	-0.4912	0.018
20.312	0.018	0.447	-0.4926	0.018
20.42	0.018	0.449	-0.4947	0.018
20.531	0.018	0.451	-0.4968	0.018
20.636	0.018	0.453	-0.4989	0.018
20.75	0.018	0.454	-0.4999	0.018
20.858	0.018	0.456	-0.5023	0.018
20.966	0.018	0.458	-0.5045	0.018
21.075	0.018	0.461	-0.5065	0.018
21.182	0.018	0.461	-0.5074	0.018
21.291	0.019	0.463	-0.5095	0.019
21.405	0.019	0.466	-0.5121	0.019
21.51	0.019	0.468	-0.5142	0.019
21.621	0.019	0.469	-0.5151	0.019
21.734	0.019	0.471	-0.5172	0.019
21.837	0.019	0.473	-0.5195	0.019
21.948	0.019	0.476	-0.5217	0.019
22.058	0.019	0.477	-0.5227	0.019
22.17	0.019	0.479	-0.5247	0.019
22.279	0.019	0.481	-0.5268	0.019
22.383	0.02	0.483	-0.5291	0.02
22.492	0.02	0.484	-0.5302	0.02
22.606	0.02	0.486	-0.5322	0.02
22.714	0.02	0.488	-0.5342	0.02
22.822	0.02	0.491	-0.5366	0.02
22.929	0.02	0.492	-0.5376	0.02
23.038	0.02	0.494	-0.5398	0.02
23.152	0.02	0.496	-0.5418	0.02
23.258	0.02	0.498	-0.5438	0.02
23.371	0.02	0.499	-0.5448	0.02
23.481	0.02	0.501	-0.5472	0.02
23.62	0.02	0.503	-0.5492	0.02
23.728	0.02	0.505	-0.5513	0.02
23.834	0.02	0.508	-0.5538	0.02
23.945	0.02	0.51	-0.5557	0.02
24.052	0.02	0.511	-0.5567	0.02
24.166	0.02	0.513	-0.5587	0.02
24.274	0.02	0.515	-0.5608	0.02
24.382	0.02	0.517	-0.5632	0.02
24.489	0.02	0.518	-0.5643	0.02
24.603	0.02	0.52	-0.5664	0.02
24.711	0.02	0.522	-0.5684	0.02
24.817	0.02	0.524	-0.5704	0.02
24.931	0.02	0.526	-0.5717	0.02
25.041	0.02	0.528	-0.5737	0.02
25.149	0.02	0.53	-0.5758	0.02
25.254	0.02	0.532	-0.5778	0.02
25.365	0.02	0.533	-0.5788	0.02
25.472	0.02	0.535	-0.5812	0.02
25.586	0.02	0.537	-0.5832	0.02
25.691	0.02	0.539	-0.5853	0.02
25.802	0.02	0.54	-0.5862	0.02
25.911	0.02	0.542	-0.5883	0.02
26.024	0.02	0.545	-0.5906	0.02
26.127	0.02	0.547	-0.5926	0.02
26.239	0.02	0.548	-0.5937	0.02
26.348	0.02	0.55	-0.5957	0.02
26.459	0.02	0.552	-0.5981	0.02
26.564	0.02	0.554	-0.6001	0.02
26.678	0.02	0.555	-0.6011	0.02
26.786	0.02	0.557	-0.6031	0.02
26.894	0.02	0.559	-0.6051	0.02
27.003	0.02	0.561	-0.6075	0.02
27.115	0.021	0.563	-0.6086	0.021
27.225	0.021	0.564	-0.6105	0.021
27.328	0.021	0.566	-0.6125	0.021
27.437	0.021	0.569	-0.6149	0.021
27.551	0.021	0.57	-0.6159	0.021
27.661	0.021	0.572	-0.6179	0.021
27.771	0.021	0.574	-0.6199	0.021
27.876	0.021	0.576	-0.6223	0.021
27.987	0.022	0.577	-0.6233	0.022
28.095	0.022	0.579	-0.6253	0.022
28.202	0.022	0.581	-0.6273	0.022
28.314	0.022	0.583	-0.6294	0.022
28.423	0.022	0.584	-0.6304	0.022
28.534	0.022	0.587	-0.6327	0.022
28.643	0.022	0.589	-0.6347	0.022
28.751	0.022	0.591	-0.6367	0.022
28.858	0.022	0.592	-0.6377	0.022
28.967	0.022	0.594	-0.64	0.022
29.081	0.022	0.596	-0.6421	0.022
29.185	0.022	0.598	-0.644	0.022
29.296	0.022	0.599	-0.6451	0.022
29.404	0.022	0.601	-0.6474	0.022
29.515	0.022	0.603	-0.6494	0.022
29.624	0.022	0.605	-0.6514	0.022
29.735	0.022	0.606	-0.6524	0.022
29.845	0.022	0.608	-0.6544	0.022
29.955	0.022	0.61	-0.6564	0.022
30.06	0.022	0.613	-0.6588	0.022
30.171	0.022	0.614	-0.6598	0.022
30.28	0.022	0.616	-0.6619	0.022
30.392	0.022	0.618	-0.6639	0.022
30.497	0.022	0.62	-0.6662	0.022
30.608	0.022	0.621	-0.6672	0.022
30.719	0.022	0.623	-0.6692	0.022
30.827	0.022	0.625	-0.6711	0.022
30.935	0.022	0.628	-0.6736	0.022
31.042	0.023	0.628	-0.6745	0.023
31.151	0.023	0.631	-0.6766	0.023
31.265	0.023	0.633	-0.6787	0.023
31.371	0.023	0.635	-0.6806	0.023
31.484	0.023	0.636	-0.6816	0.023
31.594	0.023	0.638	-0.6839	0.023
31.699	0.023	0.64	-0.6859	0.023
31.808	0.023	0.642	-0.6879	0.023
31.919	0.023	0.643	-0.689	0.023
32.029	0.023	0.645	-0.6913	0.023
32.139	0.024	0.647	-0.6932	0.024
32.245	0.024	0.649	-0.6953	0.024
32.356	0.024	0.65	-0.6963	0.024
32.464	0.024	0.652	-0.6983	0.024
32.57	0.024	0.655	-0.7007	0.024
32.681	0.024	0.657	-0.7027	0.024
32.793	0.024	0.658	-0.7037	0.024
32.901	0.024	0.66	-0.7056	0.024
33.007	0.024	0.662	-0.708	0.024
33.118	0.024	0.664	-0.71	0.024
33.231	0.024	0.665	-0.711	0.024
33.339	0.024	0.667	-0.713	0.024
33.446	0.024	0.669	-0.715	0.024
33.554	0.024	0.671	-0.7175	0.024
33.668	0.024	0.672	-0.7184	0.024
33.778	0.024	0.674	-0.7204	0.024
33.883	0.024	0.676	-0.7224	0.024
33.992	0.024	0.679	-0.7247	0.024
34.103	0.024	0.68	-0.7256	0.024
34.214	0.024	0.682	-0.7277	0.024
34.324	0.024	0.684	-0.7298	0.024
34.427	0.024	0.686	-0.7318	0.024
34.539	0.024	0.687	-0.7331	0.024
34.648	0.024	0.689	-0.7351	0.024
34.754	0.024	0.691	-0.7371	0.024
34.865	0.024	0.693	-0.7392	0.024
34.977	0.024	0.694	-0.7401	0.024
35.085	0.024	0.696	-0.7424	0.024
35.191	0.024	0.698	-0.7445	0.024
35.3	0.024	0.7	-0.7464	0.024
35.41	0.024	0.701	-0.7474	0.024
35.522	0.024	0.703	-0.7494	0.024
35.63	0.024	0.706	-0.7517	0.024
35.739	0.024	0.708	-0.7537	0.024
35.852	0.024	0.709	-0.7547	0.024
35.955	0.024	0.711	-0.7567	0.024
36.069	0.024	0.713	-0.7591	0.024
36.174	0.024	0.715	-0.761	0.024
36.285	0.024	0.716	-0.7621	0.024
36.398	0.024	0.718	-0.7641	0.024
36.502	0.024	0.72	-0.7661	0.024
36.613	0.024	0.722	-0.7684	0.024
36.724	0.024	0.723	-0.7694	0.024
36.832	0.024	0.725	-0.7715	0.024
36.938	0.024	0.727	-0.7734	0.024
37.049	0.024	0.73	-0.7757	0.024
37.161	0.024	0.731	-0.7767	0.024
37.269	0.024	0.733	-0.7787	0.024
37.377	0.024	0.735	-0.7807	0.024
37.484	0.024	0.737	-0.7828	0.024
37.594	0.024	0.738	-0.7842	0.024
37.705	0.024	0.74	-0.7861	0.024
37.816	0.024	0.742	-0.7882	0.024
37.922	0.024	0.744	-0.7902	0.024
38.036	0.024	0.745	-0.7911	0.024
38.139	0.024	0.748	-0.7935	0.024
38.249	0.024	0.749	-0.7954	0.024
38.358	0.024	0.751	-0.7974	0.024
38.47	0.023	0.752	-0.7985	0.023
38.581	0.023	0.754	-0.8004	0.023
38.691	0.023	0.757	-0.8027	0.023
38.796	0.023	0.759	-0.8047	0.023
38.907	0.023	0.76	-0.8057	0.023
39.018	0.023	0.762	-0.8077	0.023
39.128	0.022	0.764	-0.8101	0.022
39.233	0.022	0.766	-0.8121	0.022
39.344	0.022	0.767	-0.8131	0.022
39.452	0.022	0.769	-0.8151	0.022
39.561	0.022	0.771	-0.8171	0.022
39.669	0.022	0.773	-0.8194	0.022
39.783	0.022	0.774	-0.8204	0.022
39.891	0.021	0.776	-0.8224	0.021
39.999	0.021	0.778	-0.8244	0.021
40.105	0.021	0.781	-0.8268	0.021
40.219	0.021	0.782	-0.8278	0.021
40.323	0.021	0.784	-0.8297	0.021
40.437	0.021	0.786	-0.8318	0.021
40.544	0.021	0.788	-0.8341	0.021
40.653	0.021	0.789	-0.835	0.021
40.766	0.021	0.791	-0.8371	0.021
40.869	0.021	0.793	-0.8391	0.021
40.98	0.021	0.795	-0.8411	0.021
41.091	0.021	0.796	-0.8421	0.021
41.202	0.021	0.798	-0.8445	0.021
41.311	0.021	0.8	-0.8465	0.021
41.416	0.021	0.802	-0.8485	0.021
41.524	0.021	0.803	-0.8494	0.021
41.636	0.021	0.805	-0.8515	0.021
41.747	0.021	0.808	-0.8538	0.021
41.852	0.022	0.81	-0.8557	0.022
41.966	0.022	0.811	-0.8567	0.022
42.074	0.022	0.813	-0.8587	0.022
42.182	0.022	0.815	-0.8611	0.022
42.291	0.022	0.817	-0.863	0.022
42.403	0.022	0.818	-0.8641	0.022
42.513	0.022	0.82	-0.8661	0.022
42.619	0.022	0.822	-0.8684	0.022
42.728	0.022	0.824	-0.8703	0.022
42.839	0.023	0.825	-0.8714	0.023
42.949	0.023	0.827	-0.8733	0.023
43.059	0.023	0.829	-0.8754	0.023
43.164	0.023	0.832	-0.8777	0.023
43.275	0.023	0.833	-0.8787	0.023
43.383	0.023	0.835	-0.8808	0.023
43.496	0.023	0.837	-0.8828	0.023
43.599	0.024	0.839	-0.8848	0.024
43.711	0.024	0.84	-0.8861	0.024
43.822	0.024	0.842	-0.8881	0.024
43.93	0.024	0.844	-0.8901	0.024
44.038	0.024	0.846	-0.8921	0.024
44.145	0.024	0.847	-0.8934	0.024
44.259	0.024	0.849	-0.8954	0.024
44.368	0.024	0.851	-0.8974	0.024
44.474	0.024	0.853	-0.8994	0.024
44.587	0.024	0.854	-0.9004	0.024
44.691	0.024	0.857	-0.9028	0.024
44.805	0.024	0.859	-0.9048	0.024
44.91	0.024	0.861	-0.9068	0.024
45.021	0.024	0.862	-0.9078	0.024
45.134	0.024	0.864	-0.9098	0.024
45.237	0.024	0.866	-0.912	0.024
45.346	0.025	0.868	-0.914	0.025
45.46	0.025	0.869	-0.915	0.025
45.568	0.025	0.871	-0.917	0.025
45.679	0.025	0.873	-0.9193	0.025
45.784	0.025	0.875	-0.9214	0.025
45.895	0.025	0.876	-0.9224	0.025
46.004	0.025	0.878	-0.9244	0.025
46.118	0.026	0.88	-0.9264	0.026
46.224	0.026	0.883	-0.9287	0.026
46.333	0.026	0.884	-0.9296	0.026
46.442	0.026	0.886	-0.9317	0.026
46.548	0.026	0.888	-0.9337	0.026
46.66	0.027	0.89	-0.9361	0.027
46.767	0.027	0.891	-0.937	0.027
46.876	0.027	0.893	-0.9391	0.027
46.99	0.027	0.895	-0.9411	0.027
47.096	0.027	0.897	-0.943	0.027
47.21	0.027	0.898	-0.9443	0.027
47.317	0.027	0.9	-0.9464	0.027
47.424	0.027	0.902	-0.9484	0.027
47.533	0.028	0.904	-0.9503	0.028
47.643	0.028	0.905	-0.9514	0.028
47.754	0.028	0.908	-0.9537	0.028
47.864	0.028	0.91	-0.9557	0.028
47.969	0.028	0.912	-0.9577	0.028
48.08	0.027	0.913	-0.9587	0.027
48.189	0.027	0.915	-0.9607	0.027
48.295	0.027	0.917	-0.963	0.027
48.405	0.027	0.919	-0.965	0.027
48.517	0.027	0.92	-0.966	0.027
48.623	0.027	0.922	-0.968	0.027
48.735	0.027	0.924	-0.9703	0.027
48.843	0.027	0.926	-0.9723	0.027
48.957	0.027	0.927	-0.9733	0.027
49.06	0.027	0.929	-0.9753	0.027
49.171	0.027	0.931	-0.9773	0.027
49.28	0.027	0.934	-0.9797	0.027
49.387	0.027	0.935	-0.9807	0.027
49.501	0.027	0.937	-0.9827	0.027
49.609	0.027	0.939	-0.9847	0.027
49.716	0.027	0.941	-0.987	0.027
49.827	0.026	0.942	-0.988	0.026
49.933	0.026	0.944	-0.99	0.026
50.048	0.026	0.946	-0.992	0.026
50.153	0.026	0.948	-0.9939	0.026
50.264	0.026	0.949	-0.9954	0.026
50.373	0.026	0.951	-0.9973	0.026
50.485	0.026	0.953	-0.9994	0.026
50.591	0.026	0.955	-1.0013	0.026
50.698	0.026	0.956	-1.0024	0.026
50.812	0.025	0.959	-1.0046	0.025
50.92	0.025	0.961	-1.0066	0.025
51.025	0.025	0.963	-1.0087	0.025
51.135	0.025	0.964	-1.0097	0.025
51.246	0.025	0.966	-1.0116	0.025
51.357	0.025	0.968	-1.014	0.025
51.462	0.025	0.97	-1.016	0.025
51.576	0.025	0.971	-1.017	0.025
51.686	0.025	0.973	-1.019	0.025
51.792	0.025	0.975	-1.0213	0.025
51.901	0.025	0.977	-1.0232	0.025
52.012	0.025	0.978	-1.0242	0.025
52.122	0.025	0.98	-1.0262	0.025
52.232	0.025	0.982	-1.0282	0.025
52.337	0.025	0.985	-1.0306	0.025
52.445	0.025	0.986	-1.0316	0.025
52.557	0.025	0.988	-1.0336	0.025
52.663	0.025	0.99	-1.0356	0.025
52.773	0.025	0.992	-1.038	0.025
52.885	0.025	0.993	-1.039	0.025
52.996	0.025	0.995	-1.0409	0.025
53.104	0.025	0.997	-1.0429	0.025
53.209	0.025	0.999	-1.0449	0.025
53.319	0.025	1	-1.0463	0.025
53.493	0.025	1.003	-1.0489	0.025
53.599	0.025	1.005	-1.0509	0.025
53.714	0.025	1.007	-1.0533	0.025
53.82	0.025	1.009	-1.0553	0.025
53.931	0.025	1.01	-1.0564	0.025
54.039	0.025	1.012	-1.0583	0.025
54.145	0.025	1.015	-1.0607	0.025
54.256	0.025	1.017	-1.0626	0.025
54.368	0.025	1.018	-1.0636	0.025
54.473	0.025	1.02	-1.0656	0.025
54.584	0.025	1.022	-1.0676	0.025
54.692	0.025	1.024	-1.0699	0.025
54.806	0.025	1.025	-1.071	0.025
54.914	0.025	1.027	-1.0729	0.025
55.022	0.025	1.029	-1.0749	0.025
55.128	0.025	1.031	-1.0769	0.025
55.242	0.025	1.032	-1.0783	0.025
55.352	0.025	1.034	-1.0802	0.025
55.46	0.024	1.036	-1.0822	0.024
55.565	0.024	1.038	-1.0843	0.024
55.676	0.024	1.039	-1.0852	0.024
55.789	0.024	1.041	-1.0875	0.024
55.892	0.024	1.043	-1.0895	0.024
56.003	0.025	1.046	-1.0916	0.025
56.114	0.025	1.046	-1.0925	0.025
56.225	0.025	1.049	-1.0949	0.025
56.335	0.025	1.051	-1.0969	0.025
56.44	0.025	1.053	-1.099	0.025
56.551	0.025	1.054	-1.0999	0.025
56.659	0.025	1.056	-1.102	0.025
56.769	0.025	1.058	-1.1042	0.025
56.877	0.025	1.06	-1.1062	0.025
56.984	0.025	1.061	-1.1072	0.025
57.098	0.025	1.063	-1.1092	0.025
57.206	0.025	1.066	-1.1116	0.025
57.312	0.025	1.068	-1.1136	0.025
57.426	0.025	1.069	-1.1146	0.025
57.536	0.025	1.071	-1.1166	0.025
57.644	0.025	1.073	-1.1186	0.025
57.749	0.025	1.075	-1.1208	0.025
57.862	0.025	1.076	-1.1218	0.025
57.972	0.025	1.078	-1.1239	0.025
58.082	0.026	1.08	-1.1259	0.026
58.187	0.026	1.082	-1.1282	0.026
58.298	0.026	1.083	-1.1292	0.026
58.409	0.026	1.085	-1.1312	0.026
58.519	0.026	1.087	-1.1331	0.026
58.622	0.027	1.089	-1.1351	0.027
58.731	0.027	1.091	-1.1366	0.027
58.843	0.027	1.092	-1.1385	0.027
58.954	0.027	1.094	-1.1405	0.027
59.059	0.027	1.096	-1.1425	0.027
59.173	0.027	1.097	-1.1435	0.027
59.281	0.027	1.1	-1.1458	0.027
59.389	0.027	1.102	-1.1478	0.027
59.498	0.027	1.104	-1.1498	0.027
59.61	0.027	1.105	-1.1508	0.027
59.72	0.028	1.107	-1.1529	0.028
59.823	0.028	1.109	-1.1553	0.028
59.932	0.028	1.111	-1.1572	0.028
60.046	0.028	1.112	-1.1582	0.028
60.217	0.028	1.115	-1.1612	0.028
60.325	0.028	1.117	-1.1632	0.028
60.436	0.028	1.119	-1.1652	0.028
60.541	0.028	1.121	-1.1672	0.028
60.655	0.028	1.122	-1.1682	0.028
60.763	0.029	1.124	-1.1705	0.029
60.873	0.029	1.126	-1.1725	0.029
60.979	0.029	1.128	-1.1745	0.029
61.093	0.029	1.129	-1.1755	0.029
61.196	0.029	1.132	-1.1778	0.029
61.31	0.029	1.134	-1.1799	0.029
61.415	0.029	1.136	-1.1819	0.029
61.526	0.029	1.137	-1.1828	0.029
61.633	0.029	1.139	-1.1851	0.029
61.747	0.03	1.141	-1.1871	0.03
61.851	0.03	1.143	-1.1891	0.03
61.965	0.03	1.144	-1.1901	0.03
62.073	0.03	1.146	-1.1921	0.03
62.179	0.03	1.148	-1.1945	0.03
62.29	0.03	1.15	-1.1964	0.03
62.402	0.03	1.151	-1.1975	0.03
62.51	0.03	1.153	-1.1995	0.03
62.618	0.03	1.155	-1.2014	0.03
62.726	0.03	1.158	-1.2037	0.03
62.839	0.03	1.159	-1.2048	0.03
62.946	0.031	1.161	-1.2068	0.031
63.057	0.031	1.163	-1.2087	0.031
63.163	0.031	1.165	-1.2111	0.031
63.277	0.031	1.166	-1.2121	0.031
63.38	0.031	1.168	-1.2142	0.031
63.491	0.031	1.17	-1.2161	0.031
63.599	0.031	1.172	-1.2181	0.031
63.713	0.032	1.173	-1.2194	0.032
63.823	0.032	1.175	-1.2214	0.032
63.932	0.032	1.177	-1.2234	0.032
64.037	0.032	1.179	-1.2254	0.032
64.148	0.032	1.18	-1.2264	0.032
64.257	0.032	1.183	-1.2288	0.032
64.37	0.033	1.185	-1.2308	0.033
64.476	0.033	1.187	-1.2328	0.033
64.585	0.033	1.188	-1.2338	0.033
64.694	0.033	1.19	-1.2361	0.033
64.8	0.033	1.192	-1.2381	0.033
64.912	0.033	1.194	-1.2401	0.033
65.019	0.034	1.195	-1.2411	0.034
65.128	0.034	1.197	-1.2434	0.034
65.242	0.034	1.199	-1.2454	0.034
65.348	0.034	1.201	-1.2474	0.034
65.462	0.034	1.202	-1.2484	0.034
65.565	0.035	1.204	-1.2504	0.035
65.676	0.035	1.206	-1.2524	0.035
65.785	0.035	1.209	-1.2547	0.035
65.895	0.035	1.21	-1.2558	0.035
66.006	0.035	1.212	-1.2578	0.035
66.116	0.036	1.214	-1.2597	0.036
66.221	0.036	1.216	-1.2621	0.036
66.332	0.036	1.217	-1.2631	0.036
66.441	0.036	1.219	-1.265	0.036
66.554	0.036	1.221	-1.267	0.036
66.657	0.037	1.223	-1.2691	0.037
66.769	0.037	1.224	-1.2703	0.037
66.875	0.037	1.226	-1.2724	0.037
66.987	0.037	1.228	-1.2745	0.037
67.095	0.038	1.23	-1.2765	0.038
67.209	0.038	1.231	-1.2774	0.038
67.312	0.038	1.234	-1.2797	0.038
67.423	0.039	1.236	-1.2817	0.039
67.532	0.039	1.238	-1.2837	0.039
67.639	0.039	1.239	-1.2846	0.039
67.753	0.04	1.241	-1.2871	0.04
67.861	0.04	1.243	-1.2891	0.04
67.967	0.04	1.245	-1.2911	0.04
68.078	0.04	1.246	-1.2921	0.04
68.191	0.041	1.248	-1.294	0.041
68.301	0.041	1.25	-1.2964	0.041
68.406	0.041	1.252	-1.2983	0.041
68.517	0.041	1.253	-1.2993	0.041
68.625	0.042	1.255	-1.3013	0.042
68.737	0.042	1.258	-1.3037	0.042
68.842	0.042	1.26	-1.3057	0.042
68.95	0.042	1.261	-1.3067	0.042
69.064	0.043	1.263	-1.3087	0.043
69.172	0.043	1.265	-1.3107	0.043
69.277	0.043	1.267	-1.313	0.043
69.387	0.043	1.268	-1.314	0.043
69.496	0.044	1.27	-1.3161	0.044
69.607	0.044	1.272	-1.318	0.044
69.714	0.044	1.274	-1.32	0.044
69.825	0.045	1.275	-1.3213	0.045
69.938	0.045	1.277	-1.3233	0.045
70.044	0.045	1.279	-1.3253	0.045
70.153	0.046	1.281	-1.3274	0.046
70.264	0.046	1.283	-1.3287	0.046
70.374	0.046	1.285	-1.3307	0.046
70.484	0.047	1.287	-1.3327	0.047
70.589	0.047	1.289	-1.3347	0.047
70.697	0.047	1.29	-1.3357	0.047
70.811	0.048	1.292	-1.3379	0.048
70.921	0.048	1.294	-1.34	0.048
71.025	0.048	1.296	-1.342	0.048
71.137	0.049	1.297	-1.343	0.049
71.248	0.049	1.299	-1.3453	0.049
71.356	0.049	1.301	-1.3473	0.049
71.461	0.049	1.303	-1.3493	0.049
71.571	0.05	1.304	-1.3503	0.05
71.682	0.05	1.306	-1.3523	0.05
71.791	0.05	1.309	-1.3546	0.05
71.9	0.051	1.311	-1.3566	0.051
72.013	0.051	1.312	-1.3576	0.051
72.121	0.051	1.314	-1.3596	0.051
72.229	0.051	1.316	-1.3616	0.051
72.337	0.052	1.318	-1.364	0.052
72.448	0.052	1.319	-1.3649	0.052
72.558	0.052	1.321	-1.367	0.052
72.668	0.053	1.323	-1.369	0.053
72.772	0.053	1.325	-1.3713	0.053
72.883	0.053	1.326	-1.3723	0.053
72.993	0.054	1.328	-1.3743	0.054
73.105	0.054	1.33	-1.3762	0.054
73.21	0.054	1.332	-1.3783	0.054
73.322	0.055	1.334	-1.3796	0.055
73.43	0.055	1.336	-1.3816	0.055
73.538	0.056	1.338	-1.3836	0.056
73.646	0.056	1.34	-1.3856	0.056
73.76	0.057	1.341	-1.3866	0.057
73.868	0.057	1.343	-1.389	0.057
73.973	0.057	1.345	-1.3909	0.057
74.082	0.058	1.347	-1.393	0.058
74.196	0.058	1.348	-1.394	0.058
74.306	0.059	1.35	-1.3962	0.059
74.414	0.059	1.352	-1.3983	0.059
74.519	0.059	1.354	-1.4002	0.059
74.63	0.06	1.355	-1.4012	0.06
74.743	0.06	1.357	-1.4032	0.06
74.852	0.06	1.36	-1.4056	0.06
74.957	0.061	1.362	-1.4076	0.061
75.067	0.061	1.363	-1.4086	0.061
75.179	0.061	1.365	-1.4106	0.061
75.289	0.061	1.367	-1.4126	0.061
75.394	0.062	1.369	-1.4149	0.062
75.506	0.062	1.37	-1.4158	0.062
75.614	0.062	1.372	-1.4179	0.062
75.722	0.062	1.374	-1.4199	0.062
75.829	0.063	1.376	-1.4222	0.063
75.943	0.063	1.377	-1.4232	0.063
76.047	0.063	1.379	-1.4253	0.063
76.161	0.063	1.381	-1.4273	0.063
76.267	0.063	1.383	-1.4293	0.063
76.381	0.064	1.385	-1.4305	0.064
76.484	0.064	1.387	-1.4325	0.064
76.598	0.064	1.389	-1.4345	0.064
76.703	0.064	1.391	-1.4365	0.064
76.814	0.064	1.392	-1.4376	0.064
76.927	0.065	1.394	-1.4399	0.065
77.033	0.065	1.396	-1.4419	0.065
77.141	0.065	1.398	-1.4439	0.065
77.252	0.065	1.399	-1.4449	0.065
77.358	0.066	1.401	-1.4473	0.066
77.472	0.066	1.403	-1.4492	0.066
77.577	0.066	1.405	-1.4512	0.066
77.688	0.066	1.406	-1.4522	0.066
77.795	0.067	1.408	-1.4542	0.067
77.904	0.067	1.41	-1.4565	0.067
78.015	0.067	1.412	-1.4585	0.067
78.125	0.067	1.413	-1.4595	0.067
78.236	0.067	1.415	-1.4615	0.067
78.344	0.068	1.418	-1.4639	0.068
78.452	0.068	1.42	-1.4659	0.068
78.559	0.068	1.421	-1.4669	0.068
78.673	0.069	1.423	-1.4689	0.069
78.781	0.069	1.425	-1.4709	0.069
78.886	0.069	1.427	-1.4732	0.069
78.997	0.07	1.428	-1.4741	0.07
79.11	0.07	1.43	-1.4762	0.07
79.218	0.07	1.432	-1.4782	0.07
79.323	0.071	1.434	-1.4802	0.071
79.437	0.071	1.435	-1.4815	0.071
79.547	0.072	1.437	-1.4835	0.072
79.657	0.072	1.439	-1.4855	0.072
79.762	0.072	1.441	-1.4875	0.072
79.872	0.073	1.442	-1.4885	0.073
79.981	0.073	1.445	-1.4909	0.073
80.088	0.074	1.447	-1.4928	0.074
80.2	0.074	1.449	-1.4948	0.074
80.309	0.074	1.45	-1.4959	0.074
80.42	0.075	1.452	-1.4982	0.075
80.528	0.075	1.454	-1.5002	0.075
80.636	0.075	1.456	-1.5021	0.075
80.743	0.076	1.457	-1.5032	0.076
80.854	0.076	1.46	-1.5055	0.076
80.965	0.077	1.462	-1.5075	0.077
81.071	0.077	1.463	-1.5094	0.077
81.186	0.077	1.464	-1.5105	0.077
81.296	0.078	1.466	-1.5124	0.078
81.401	0.078	1.468	-1.5144	0.078
81.51	0.079	1.471	-1.5167	0.079
81.621	0.079	1.472	-1.5178	0.079
81.731	0.08	1.474	-1.5198	0.08
81.841	0.08	1.476	-1.5218	0.08
81.946	0.08	1.478	-1.5242	0.08
82.057	0.081	1.479	-1.5252	0.081
82.166	0.081	1.481	-1.5271	0.081
82.279	0.082	1.483	-1.5291	0.082
82.385	0.082	1.485	-1.5314	0.082
82.494	0.083	1.486	-1.5324	0.083
82.605	0.083	1.488	-1.5345	0.083
82.713	0.083	1.49	-1.5365	0.083
82.818	0.084	1.492	-1.5385	0.084
82.928	0.084	1.494	-1.5398	0.084
83.037	0.085	1.496	-1.5418	0.085
83.146	0.085	1.498	-1.5439	0.085
83.255	0.085	1.5	-1.5459	0.085
83.366	0.086	1.501	-1.5469	0.086
83.479	0.086	1.503	-1.5492	0.086
83.587	0.087	1.505	-1.5511	0.087
83.692	0.087	1.507	-1.5531	0.087
83.803	0.087	1.508	-1.5541	0.087
83.915	0.088	1.51	-1.5561	0.088
84.025	0.088	1.512	-1.5585	0.088
84.131	0.089	1.514	-1.5605	0.089
84.24	0.089	1.515	-1.5615	0.089
84.352	0.09	1.517	-1.5634	0.09
84.462	0.09	1.52	-1.5657	0.09
84.567	0.091	1.522	-1.5677	0.091
84.679	0.091	1.523	-1.5687	0.091
84.787	0.092	1.525	-1.5707	0.092
84.893	0.092	1.527	-1.5731	0.092
85.004	0.092	1.529	-1.5751	0.092
85.118	0.093	1.53	-1.5761	0.093
85.224	0.094	1.532	-1.5781	0.094
85.332	0.094	1.534	-1.5801	0.094
85.441	0.094	1.536	-1.5824	0.094
85.548	0.095	1.537	-1.5833	0.095
85.664	0.096	1.539	-1.5854	0.096
85.769	0.096	1.541	-1.5874	0.096
85.878	0.097	1.543	-1.5894	0.097
85.987	0.097	1.544	-1.5904	0.097
86.1	0.098	1.547	-1.5928	0.098
86.209	0.099	1.549	-1.5948	0.099
86.314	0.099	1.551	-1.5967	0.099
86.425	0.1	1.552	-1.5977	0.1
86.534	0.101	1.554	-1.6001	0.101
86.64	0.101	1.556	-1.6021	0.101
86.751	0.102	1.558	-1.6041	0.102
86.863	0.103	1.559	-1.605	0.103
86.971	0.103	1.561	-1.6071	0.103
87.079	0.104	1.563	-1.6094	0.104
87.188	0.105	1.565	-1.6114	0.105
87.301	0.105	1.566	-1.6124	0.105
87.409	0.106	1.568	-1.6144	0.106
87.517	0.107	1.571	-1.6168	0.107
87.623	0.108	1.573	-1.6187	0.108
87.737	0.108	1.574	-1.6198	0.108
87.847	0.109	1.576	-1.6217	0.109
87.954	0.11	1.578	-1.6237	0.11
88.062	0.111	1.58	-1.626	0.111
88.169	0.112	1.581	-1.627	0.112
88.283	0.112	1.583	-1.629	0.112
88.393	0.113	1.585	-1.631	0.113
88.498	0.114	1.587	-1.6334	0.114
88.609	0.114	1.588	-1.6343	0.114
88.72	0.115	1.59	-1.6364	0.115
88.83	0.116	1.592	-1.6383	0.116
88.935	0.116	1.594	-1.6404	0.116
89.048	0.117	1.596	-1.6416	0.117
89.156	0.118	1.598	-1.6437	0.118
89.264	0.119	1.6	-1.6456	0.119
89.372	0.119	1.602	-1.6477	0.119
89.479	0.12	1.603	-1.6486	0.12
89.593	0.121	1.605	-1.651	0.121
89.701	0.122	1.607	-1.6531	0.122
89.807	0.122	1.609	-1.6551	0.122
89.921	0.123	1.61	-1.656	0.123
90.025	0.124	1.612	-1.6583	0.124
90.139	0.125	1.614	-1.6603	0.125
90.244	0.125	1.616	-1.6623	0.125
90.355	0.126	1.617	-1.6634	0.126
90.468	0.127	1.619	-1.6653	0.127
90.571	0.128	1.622	-1.6677	0.128
90.682	0.128	1.624	-1.6697	0.128
90.793	0.129	1.625	-1.6707	0.129
90.904	0.13	1.627	-1.6727	0.13
91.014	0.131	1.629	-1.675	0.131
91.119	0.131	1.631	-1.677	0.131
91.229	0.132	1.632	-1.678	0.132
91.339	0.133	1.634	-1.68	0.133
91.447	0.134	1.636	-1.682	0.134
91.555	0.135	1.638	-1.6843	0.135
91.669	0.135	1.639	-1.6853	0.135
91.777	0.136	1.641	-1.6873	0.136
91.885	0.137	1.643	-1.6893	0.137
91.992	0.137	1.646	-1.6916	0.137
92.106	0.138	1.647	-1.6926	0.138
92.209	0.139	1.649	-1.6946	0.139
92.321	0.14	1.651	-1.6966	0.14
92.43	0.14	1.653	-1.6987	0.14
92.541	0.141	1.654	-1.7	0.141
92.651	0.142	1.656	-1.7019	0.142
92.761	0.143	1.658	-1.7039	0.143
92.866	0.143	1.66	-1.7059	0.143
92.977	0.144	1.661	-1.7069	0.144
93.088	0.145	1.663	-1.7093	0.145
93.198	0.146	1.665	-1.7113	0.146
93.302	0.146	1.667	-1.7133	0.146
93.414	0.147	1.668	-1.7143	0.147
93.522	0.149	1.67	-1.7164	0.149
93.633	0.15	1.673	-1.7186	0.15
93.738	0.15	1.675	-1.7206	0.15
93.852	0.151	1.676	-1.7216	0.151
93.96	0.152	1.678	-1.7236	0.152
94.068	0.153	1.68	-1.7259	0.153
94.177	0.154	1.682	-1.728	0.154
94.289	0.155	1.683	-1.7289	0.155
94.398	0.156	1.685	-1.7309	0.156
94.506	0.157	1.687	-1.7329	0.157
94.611	0.157	1.689	-1.7352	0.157
94.725	0.158	1.69	-1.7362	0.158
94.835	0.159	1.692	-1.7382	0.159
94.945	0.16	1.694	-1.7402	0.16
95.048	0.161	1.696	-1.7422	0.161
95.162	0.162	1.698	-1.7436	0.162
95.268	0.163	1.7	-1.7456	0.163
95.381	0.164	1.701	-1.7475	0.164
95.486	0.165	1.704	-1.7496	0.165
95.598	0.166	1.705	-1.7506	0.166
95.706	0.167	1.707	-1.753	0.167
95.815	0.168	1.709	-1.7549	0.168
95.923	0.169	1.711	-1.7569	0.169
96.037	0.17	1.712	-1.7579	0.17
96.143	0.171	1.714	-1.7601	0.171
96.254	0.172	1.716	-1.7622	0.172
96.362	0.173	1.718	-1.7643	0.173
96.468	0.174	1.719	-1.7653	0.174
96.578	0.175	1.722	-1.7676	0.175
96.691	0.177	1.724	-1.7696	0.177
96.796	0.177	1.726	-1.7716	0.177
96.907	0.178	1.727	-1.7726	0.178
97.02	0.179	1.728	-1.7745	0.179
97.128	0.18	1.731	-1.7769	0.18
97.233	0.181	1.733	-1.7789	0.181
97.341	0.182	1.734	-1.7799	0.182
97.454	0.183	1.736	-1.7819	0.183
97.56	0.185	1.738	-1.7838	0.185
97.671	0.185	1.74	-1.7862	0.185
97.783	0.186	1.741	-1.7872	0.186
97.891	0.188	1.743	-1.7892	0.188
97.999	0.189	1.745	-1.7912	0.189
98.108	0.189	1.748	-1.7935	0.189
98.215	0.191	1.749	-1.7945	0.191
98.327	0.192	1.75	-1.7965	0.192
98.438	0.193	1.752	-1.7985	0.193
98.544	0.193	1.754	-1.8004	0.193
98.658	0.194	1.755	-1.8014	0.194
98.768	0.195	1.758	-1.8039	0.195
98.873	0.196	1.76	-1.8059	0.196
98.982	0.197	1.762	-1.8078	0.197
99.089	0.198	1.763	-1.8089	0.198
99.205	0.199	1.765	-1.8112	0.199
99.308	0.2	1.767	-1.8131	0.2
99.417	0.2	1.769	-1.8151	0.2
99.528	0.201	1.77	-1.8161	0.201
99.64	0.203	1.772	-1.8185	0.203
99.75	0.204	1.774	-1.8205	0.204
99.855	0.205	1.776	-1.8225	0.205
99.967	0.205	1.777	-1.8235	0.205
100.075	0.206	1.779	-1.8255	0.206
100.181	0.207	1.782	-1.8279	0.207
100.292	0.208	1.784	-1.8299	0.208
100.405	0.209	1.785	-1.8309	0.209
100.513	0.21	1.787	-1.8329	0.21
100.621	0.211	1.789	-1.8348	0.211
100.727	0.212	1.791	-1.8372	0.212
100.838	0.212	1.792	-1.8381	0.212
100.951	0.213	1.794	-1.8402	0.213
101.059	0.215	1.796	-1.8421	0.215
101.164	0.216	1.798	-1.8445	0.216
101.278	0.216	1.799	-1.8455	0.216
101.387	0.217	1.801	-1.8475	0.217
101.497	0.218	1.803	-1.8495	0.218
101.602	0.22	1.805	-1.8515	0.22
101.713	0.22	1.807	-1.8528	0.22
101.822	0.222	1.809	-1.8548	0.222
101.935	0.223	1.811	-1.8568	0.223
102.041	0.224	1.813	-1.8587	0.224
102.15	0.225	1.814	-1.8598	0.225
102.261	0.226	1.816	-1.8621	0.226
102.365	0.227	1.818	-1.8641	0.227
102.474	0.228	1.82	-1.8662	0.228
102.584	0.229	1.821	-1.8672	0.229
102.693	0.23	1.823	-1.8694	0.23
102.804	0.231	1.825	-1.8714	0.231
102.913	0.232	1.827	-1.8734	0.232
103.02	0.232	1.828	-1.8744	0.232
103.136	0.234	1.83	-1.8764	0.234
103.241	0.235	1.833	-1.8788	0.235
103.35	0.236	1.835	-1.8808	0.236
103.46	0.236	1.836	-1.8818	0.236
103.566	0.237	1.838	-1.8838	0.237
103.681	0.238	1.84	-1.8858	0.238
103.786	0.239	1.842	-1.8881	0.239
103.897	0.24	1.843	-1.8891	0.24
104.006	0.241	1.845	-1.8911	0.241
104.112	0.242	1.847	-1.8931	0.242
104.225	0.243	1.849	-1.8954	0.243
104.334	0.243	1.85	-1.8963	0.243
104.44	0.244	1.852	-1.8984	0.244
104.549	0.245	1.854	-1.9005	0.245
104.66	0.246	1.857	-1.9028	0.246
104.774	0.246	1.858	-1.9038	0.246
104.877	0.247	1.86	-1.9058	0.247
104.988	0.248	1.862	-1.9078	0.248
105.097	0.249	1.864	-1.9098	0.249
105.209	0.25	1.865	-1.9108	0.25
105.319	0.25	1.867	-1.9131	0.25
105.426	0.251	1.869	-1.9151	0.251
105.532	0.252	1.871	-1.917	0.252
105.643	0.253	1.872	-1.9181	0.253
105.756	0.254	1.874	-1.9205	0.254
105.866	0.255	1.876	-1.9224	0.255
105.971	0.256	1.878	-1.9243	0.256
106.082	0.256	1.879	-1.9255	0.256
106.188	0.257	1.881	-1.9274	0.257
106.297	0.258	1.884	-1.9297	0.258
106.405	0.259	1.886	-1.9317	0.259
106.518	0.26	1.887	-1.9327	0.26
106.629	0.261	1.889	-1.9347	0.261
106.737	0.262	1.891	-1.9371	0.262
106.842	0.264	1.893	-1.9391	0.264
106.952	0.264	1.894	-1.9401	0.264
107.063	0.265	1.896	-1.9421	0.265
107.174	0.267	1.898	-1.9441	0.267
107.279	0.268	1.9	-1.9463	0.268
107.393	0.268	1.901	-1.9474	0.268
107.497	0.269	1.903	-1.9493	0.269
107.611	0.27	1.905	-1.9513	0.27
107.716	0.272	1.907	-1.9534	0.272
107.827	0.272	1.909	-1.9547	0.272
107.94	0.273	1.911	-1.9567	0.273
108.048	0.274	1.913	-1.9587	0.274
108.153	0.275	1.915	-1.9607	0.275
108.265	0.275	1.916	-1.962	0.275
108.371	0.276	1.918	-1.964	0.276
108.481	0.277	1.92	-1.966	0.277
108.591	0.278	1.922	-1.968	0.278
108.702	0.279	1.923	-1.969	0.279
108.813	0.28	1.925	-1.9713	0.28
108.923	0.281	1.927	-1.9734	0.281
109.028	0.282	1.929	-1.9754	0.282
109.14	0.283	1.93	-1.9764	0.283
109.248	0.284	1.932	-1.9783	0.284
109.356	0.285	1.935	-1.9808	0.285
109.463	0.286	1.937	-1.9828	0.286
109.577	0.287	1.938	-1.9837	0.287
109.685	0.288	1.94	-1.9857	0.288
109.793	0.289	1.942	-1.988	0.289
109.902	0.29	1.944	-1.99	0.29
110.009	0.291	1.945	-1.991	0.291
110.118	0.292	1.947	-1.993	0.292
110.232	0.293	1.949	-1.9953	0.293
110.337	0.294	1.951	-1.9974	0.294
110.448	0.295	1.952	-1.9984	0.295
110.56	0.296	1.954	-2.0003	0.296
110.67	0.297	1.956	-2.0023	0.297
110.775	0.299	1.959	-2.0046	0.299
110.886	0.3	1.96	-2.0056	0.3
110.994	0.301	1.962	-2.0076	0.301
111.107	0.302	1.964	-2.0096	0.302
111.212	0.304	1.966	-2.0116	0.304
111.322	0.304	1.967	-2.0126	0.304
111.433	0.306	1.969	-2.015	0.306
111.539	0.307	1.971	-2.017	0.307
111.647	0.308	1.973	-2.0189	0.308
111.761	0.309	1.974	-2.0199	0.309
111.869	0.311	1.976	-2.0223	0.311
111.977	0.312	1.978	-2.0243	0.312
112.086	0.313	1.98	-2.0263	0.313
112.193	0.314	1.981	-2.0273	0.314
112.307	0.315	1.983	-2.0293	0.315
112.415	0.316	1.986	-2.0317	0.316
112.52	0.318	1.988	-2.0336	0.318
112.634	0.318	1.989	-2.0347	0.318
112.744	0.32	1.991	-2.0367	0.32
112.854	0.321	1.993	-2.039	0.321
112.959	0.322	1.995	-2.0409	0.322
113.07	0.323	1.996	-2.0419	0.323
113.178	0.324	1.998	-2.0439	0.324
113.285	0.326	2	-2.0463	0.326
113.461	0.327	2.003	-2.0487	0.327
113.567	0.328	2.005	-2.0507	0.328
113.68	0.33	2.007	-2.0527	0.33
113.785	0.331	2.009	-2.0546	0.331
113.897	0.333	2.01	-2.0556	0.333
114.005	0.334	2.012	-2.0579	0.334
114.116	0.335	2.014	-2.0599	0.335
114.221	0.337	2.016	-2.0619	0.337
114.335	0.339	2.017	-2.0629	0.339
114.443	0.339	2.019	-2.0649	0.339
114.552	0.341	2.021	-2.0673	0.341
114.657	0.343	2.023	-2.0693	0.343
114.768	0.344	2.024	-2.0703	0.344
114.881	0.345	2.026	-2.0723	0.345
114.989	0.347	2.029	-2.0745	0.347
115.094	0.349	2.031	-2.0765	0.349
115.208	0.35	2.032	-2.0776	0.35
115.313	0.351	2.034	-2.0797	0.351
115.427	0.353	2.035	-2.0815	0.353
115.532	0.355	2.038	-2.0839	0.355
115.642	0.357	2.039	-2.0849	0.357
115.754	0.358	2.041	-2.0869	0.358
115.864	0.36	2.043	-2.0889	0.36
115.969	0.362	2.045	-2.0912	0.362
116.082	0.363	2.046	-2.0922	0.363
116.19	0.364	2.048	-2.0942	0.364
116.296	0.366	2.05	-2.0962	0.366
116.406	0.368	2.052	-2.0982	0.368
116.52	0.37	2.053	-2.0992	0.37
116.626	0.371	2.056	-2.1016	0.371
116.737	0.373	2.058	-2.1036	0.373
116.843	0.375	2.06	-2.1056	0.375
116.957	0.377	2.061	-2.1066	0.377
117.067	0.377	2.063	-2.1089	0.377
117.172	0.379	2.065	-2.1109	0.379
117.281	0.381	2.067	-2.1129	0.381
117.391	0.383	2.068	-2.1138	0.383
117.504	0.384	2.07	-2.1162	0.384
117.612	0.386	2.072	-2.1182	0.386
117.717	0.388	2.074	-2.1202	0.388
117.828	0.39	2.075	-2.1212	0.39
117.937	0.391	2.077	-2.1232	0.391
118.05	0.393	2.08	-2.1256	0.393
118.156	0.395	2.081	-2.1275	0.395
118.265	0.396	2.082	-2.1285	0.396
118.374	0.397	2.085	-2.1306	0.397
118.48	0.4	2.087	-2.1328	0.4
118.59	0.401	2.089	-2.1348	0.401
118.704	0.404	2.09	-2.1359	0.404
118.812	0.406	2.092	-2.1379	0.406
118.92	0.407	2.094	-2.1398	0.407
119.026	0.409	2.096	-2.1421	0.409
119.137	0.41	2.097	-2.1433	0.41
119.25	0.411	2.099	-2.1452	0.411
119.358	0.413	2.101	-2.1472	0.413
119.463	0.414	2.103	-2.1492	0.414
119.574	0.415	2.104	-2.1502	0.415
119.686	0.417	2.106	-2.1525	0.417
119.796	0.418	2.108	-2.1545	0.418
119.901	0.42	2.11	-2.1565	0.42
120.012	0.421	2.111	-2.1575	0.421
120.186	0.423	2.114	-2.1605	0.423
120.294	0.424	2.116	-2.1625	0.424
120.401	0.426	2.118	-2.1644	0.426
120.51	0.427	2.121	-2.1668	0.427
120.617	0.429	2.122	-2.1678	0.429
120.731	0.431	2.124	-2.1698	0.431
120.839	0.432	2.126	-2.1718	0.432
120.946	0.433	2.128	-2.1741	0.433
121.056	0.435	2.129	-2.1751	0.435
121.169	0.436	2.131	-2.1771	0.436
121.279	0.438	2.133	-2.1791	0.438
121.384	0.439	2.135	-2.1815	0.439
121.493	0.44	2.136	-2.1824	0.44
121.605	0.442	2.138	-2.1844	0.442
121.715	0.444	2.14	-2.1865	0.444
121.82	0.444	2.142	-2.1885	0.444
121.932	0.446	2.143	-2.1895	0.446
122.04	0.447	2.146	-2.1918	0.447
122.148	0.449	2.148	-2.1938	0.449
122.256	0.45	2.15	-2.1958	0.45
122.37	0.452	2.151	-2.1968	0.452
122.476	0.453	2.153	-2.1988	0.453
122.587	0.455	2.155	-2.2012	0.455
122.692	0.456	2.157	-2.2032	0.456
122.806	0.457	2.158	-2.2042	0.457
122.916	0.459	2.16	-2.2062	0.459
123.024	0.461	2.162	-2.2085	0.461
123.129	0.461	2.164	-2.2105	0.461
123.24	0.463	2.165	-2.2115	0.463
123.353	0.465	2.167	-2.2135	0.465
123.457	0.467	2.17	-2.2158	0.467
123.568	0.467	2.172	-2.2177	0.467
123.677	0.469	2.173	-2.2188	0.469
123.787	0.471	2.175	-2.2208	0.471
123.893	0.472	2.177	-2.2227	0.472
124.004	0.473	2.179	-2.2251	0.473
124.116	0.475	2.18	-2.2261	0.475
124.224	0.477	2.182	-2.2281	0.477
124.332	0.478	2.184	-2.2301	0.478
124.439	0.479	2.186	-2.2321	0.479
124.549	0.481	2.187	-2.2334	0.481
124.66	0.483	2.189	-2.2353	0.483
124.769	0.485	2.191	-2.2374	0.485
124.878	0.486	2.193	-2.2394	0.486
124.985	0.488	2.195	-2.2407	0.488
125.094	0.491	2.197	-2.2428	0.491
125.208	0.493	2.199	-2.2448	0.493
125.313	0.494	2.201	-2.2468	0.494
125.424	0.497	2.202	-2.2478	0.497
125.531	0.499	2.204	-2.2501	0.499
125.641	0.502	2.206	-2.2521	0.502
125.75	0.503	2.208	-2.2541	0.503
125.861	0.505	2.209	-2.2551	0.505
125.973	0.507	2.211	-2.2574	0.507
126.083	0.509	2.213	-2.2594	0.509
126.188	0.51	2.215	-2.2614	0.51
126.3	0.513	2.216	-2.2624	0.513
126.408	0.515	2.218	-2.2645	0.515
126.516	0.517	2.221	-2.2668	0.517
126.624	0.518	2.223	-2.2688	0.518
126.738	0.521	2.224	-2.2698	0.521
126.844	0.523	2.226	-2.2717	0.523
126.955	0.525	2.228	-2.2737	0.525
127.061	0.526	2.23	-2.276	0.526
127.175	0.528	2.231	-2.277	0.528
127.278	0.531	2.233	-2.279	0.531
127.392	0.533	2.235	-2.281	0.533
127.497	0.534	2.237	-2.2834	0.534
127.608	0.536	2.238	-2.2844	0.536
127.716	0.538	2.24	-2.2864	0.538
127.83	0.54	2.242	-2.2884	0.54
127.935	0.541	2.244	-2.2904	0.541
128.046	0.543	2.246	-2.2917	0.543
128.157	0.546	2.248	-2.2937	0.546
128.267	0.548	2.25	-2.2957	0.548
128.372	0.549	2.252	-2.2977	0.549
128.484	0.551	2.253	-2.2987	0.551
128.592	0.553	2.255	-2.301	0.553
128.7	0.555	2.257	-2.3031	0.555
128.807	0.556	2.259	-2.305	0.556
128.921	0.558	2.26	-2.306	0.558
129.029	0.56	2.262	-2.3081	0.56
129.137	0.562	2.264	-2.3103	0.562
129.246	0.563	2.266	-2.3124	0.563
129.353	0.565	2.267	-2.3134	0.565
129.462	0.567	2.269	-2.3154	0.567
129.576	0.569	2.272	-2.3178	0.569
129.681	0.57	2.274	-2.3197	0.57
129.791	0.572	2.275	-2.3207	0.572
129.905	0.574	2.277	-2.3228	0.574
130.008	0.576	2.279	-2.325	0.576
130.119	0.577	2.281	-2.327	0.577
130.23	0.579	2.282	-2.328	0.579
130.338	0.581	2.284	-2.3299	0.581
130.451	0.583	2.286	-2.3319	0.583
130.554	0.583	2.288	-2.3343	0.583
130.666	0.585	2.289	-2.3353	0.585
130.775	0.587	2.291	-2.3373	0.587
130.885	0.589	2.293	-2.3393	0.589
130.993	0.59	2.296	-2.3417	0.59
131.1	0.592	2.297	-2.3427	0.592
131.214	0.594	2.299	-2.3447	0.594
131.322	0.596	2.301	-2.3466	0.596
131.428	0.596	2.303	-2.3486	0.596
131.537	0.598	2.304	-2.3496	0.598
131.646	0.6	2.306	-2.352	0.6
131.76	0.601	2.308	-2.3539	0.601
131.865	0.602	2.31	-2.356	0.602
131.976	0.604	2.311	-2.3569	0.604
132.089	0.606	2.313	-2.3593	0.606
132.192	0.607	2.315	-2.3614	0.607
132.303	0.608	2.317	-2.3634	0.608
132.414	0.61	2.318	-2.3644	0.61
132.522	0.611	2.32	-2.3664	0.611
132.634	0.613	2.323	-2.3686	0.613
132.739	0.613	2.325	-2.3706	0.613
132.851	0.615	2.326	-2.3716	0.615
132.959	0.617	2.328	-2.3736	0.617
133.07	0.619	2.33	-2.376	0.619
133.175	0.619	2.332	-2.378	0.619
133.289	0.621	2.333	-2.379	0.621
133.397	0.623	2.335	-2.381	0.623
133.506	0.625	2.337	-2.383	0.625
133.615	0.625	2.339	-2.3853	0.625
133.722	0.627	2.34	-2.3862	0.627
133.836	0.629	2.342	-2.3882	0.629
133.943	0.63	2.344	-2.3903	0.63
134.049	0.631	2.346	-2.3922	0.631
134.163	0.633	2.348	-2.3936	0.633
134.273	0.634	2.35	-2.3956	0.634
134.383	0.636	2.352	-2.3976	0.636
134.488	0.636	2.354	-2.3996	0.636
134.599	0.638	2.355	-2.4006	0.638
134.707	0.639	2.357	-2.4029	0.639
134.815	0.64	2.359	-2.4048	0.64
134.926	0.641	2.361	-2.4068	0.641
135.035	0.642	2.362	-2.4079	0.642
135.146	0.644	2.364	-2.4103	0.644
135.254	0.645	2.366	-2.4122	0.645
135.362	0.646	2.368	-2.4142	0.646
135.469	0.647	2.369	-2.4153	0.647
135.578	0.649	2.372	-2.4176	0.649
135.692	0.65	2.374	-2.4196	0.65
135.798	0.651	2.376	-2.4216	0.651
135.91	0.652	2.377	-2.4226	0.652
136.02	0.654	2.379	-2.4246	0.654
136.128	0.655	2.381	-2.4269	0.655
136.233	0.656	2.383	-2.4289	0.656
136.347	0.658	2.384	-2.4298	0.658
136.457	0.659	2.386	-2.4319	0.659
136.567	0.66	2.388	-2.4339	0.66
136.67	0.661	2.39	-2.4362	0.661
136.781	0.662	2.391	-2.4372	0.662
136.889	0.664	2.393	-2.4393	0.664
136.998	0.665	2.395	-2.4413	0.665
137.11	0.666	2.397	-2.4435	0.666
137.219	0.667	2.398	-2.4445	0.667
137.33	0.669	2.4	-2.4465	0.669
137.438	0.67	2.402	-2.4485	0.67
137.546	0.671	2.404	-2.4505	0.671
137.658	0.672	2.406	-2.4519	0.672
137.766	0.674	2.408	-2.4538	0.674
137.873	0.675	2.41	-2.4559	0.675
137.982	0.676	2.412	-2.4579	0.676
138.089	0.677	2.413	-2.4589	0.677
138.205	0.679	2.415	-2.4611	0.679
138.31	0.68	2.417	-2.4632	0.68
138.419	0.681	2.419	-2.4652	0.681
138.53	0.682	2.42	-2.4662	0.682
138.635	0.683	2.422	-2.4681	0.683
138.75	0.685	2.424	-2.4705	0.685
138.855	0.686	2.427	-2.4726	0.686
138.965	0.687	2.428	-2.4736	0.687
139.077	0.688	2.429	-2.4755	0.688
139.187	0.69	2.432	-2.4778	0.69
139.292	0.69	2.434	-2.4798	0.69
139.403	0.692	2.435	-2.4808	0.692
139.514	0.693	2.437	-2.4828	0.693
139.624	0.695	2.439	-2.4848	0.695
139.729	0.696	2.441	-2.4873	0.696
139.841	0.697	2.442	-2.4882	0.697
139.949	0.699	2.444	-2.4902	0.699
140.057	0.7	2.446	-2.4922	0.7
140.165	0.701	2.448	-2.4945	0.701
140.279	0.702	2.449	-2.4955	0.702
140.387	0.704	2.451	-2.4975	0.704
140.495	0.705	2.453	-2.4995	0.705
140.601	0.706	2.455	-2.5015	0.706
140.715	0.707	2.457	-2.5025	0.707
140.825	0.709	2.459	-2.5048	0.709
140.931	0.71	2.461	-2.5068	0.71
141.039	0.711	2.463	-2.5088	0.711
141.149	0.712	2.464	-2.5098	0.712
141.262	0.713	2.466	-2.5122	0.713
141.365	0.715	2.468	-2.5142	0.715
141.476	0.716	2.47	-2.5162	0.716
141.587	0.718	2.471	-2.5172	0.718
141.696	0.719	2.473	-2.5195	0.719
141.802	0.721	2.475	-2.5215	0.721
141.911	0.722	2.477	-2.5233	0.722
142.02	0.724	2.478	-2.5245	0.724
142.134	0.726	2.48	-2.5265	0.726
142.242	0.728	2.483	-2.5288	0.728
142.35	0.728	2.485	-2.5309	0.728
142.457	0.73	2.486	-2.5319	0.73
142.571	0.732	2.488	-2.5338	0.732
142.679	0.734	2.49	-2.5358	0.734
142.787	0.734	2.492	-2.5381	0.734
142.894	0.736	2.493	-2.5391	0.736
143.009	0.738	2.495	-2.5411	0.738
143.18	0.739	2.498	-2.5441	0.739
143.29	0.74	2.5	-2.5461	0.74
143.395	0.742	2.502	-2.5481	0.742
143.507	0.743	2.503	-2.549	0.743
143.615	0.745	2.505	-2.5514	0.745
143.723	0.746	2.507	-2.5534	0.746
143.831	0.748	2.509	-2.5555	0.748
143.94	0.749	2.51	-2.5564	0.749
144.051	0.751	2.512	-2.5584	0.751
144.162	0.752	2.515	-2.5608	0.752
144.268	0.753	2.517	-2.5627	0.753
144.382	0.755	2.518	-2.5637	0.755
144.485	0.756	2.52	-2.5657	0.756
144.599	0.757	2.522	-2.5681	0.757
144.704	0.758	2.524	-2.5701	0.758
144.815	0.759	2.525	-2.5711	0.759
144.928	0.76	2.527	-2.5731	0.76
145.032	0.761	2.529	-2.5751	0.761
145.14	0.762	2.531	-2.5774	0.762
145.254	0.762	2.532	-2.5784	0.762
145.362	0.763	2.534	-2.5804	0.763
145.468	0.764	2.536	-2.5824	0.764
145.579	0.765	2.539	-2.5848	0.765
145.691	0.765	2.54	-2.5858	0.765
145.799	0.766	2.542	-2.5878	0.766
145.907	0.767	2.544	-2.5898	0.767
146.014	0.767	2.546	-2.5917	0.767
146.128	0.768	2.547	-2.5928	0.768
146.236	0.769	2.549	-2.5952	0.769
146.344	0.769	2.551	-2.5971	0.769
146.453	0.77	2.553	-2.599	0.77
146.56	0.771	2.554	-2.6001	0.771
146.669	0.771	2.556	-2.6023	0.771
146.783	0.772	2.558	-2.6044	0.772
146.888	0.772	2.56	-2.6063	0.772
146.999	0.773	2.561	-2.6074	0.773
147.106	0.774	2.564	-2.6097	0.774
147.22	0.775	2.566	-2.6117	0.775
147.325	0.775	2.568	-2.6137	0.775
147.436	0.776	2.569	-2.6147	0.776
147.545	0.777	2.571	-2.6167	0.777
147.658	0.778	2.573	-2.619	0.778
147.761	0.779	2.575	-2.621	0.779
147.873	0.78	2.576	-2.6219	0.78
147.984	0.781	2.578	-2.6241	0.781
148.091	0.781	2.58	-2.626	0.781
148.199	0.782	2.582	-2.6284	0.782
148.313	0.783	2.583	-2.6294	0.783
148.421	0.784	2.585	-2.6314	0.784
148.529	0.784	2.587	-2.6334	0.784
148.635	0.785	2.589	-2.6355	0.785
148.749	0.785	2.591	-2.6367	0.785
148.853	0.786	2.593	-2.6387	0.786
148.967	0.786	2.595	-2.6407	0.786
149.072	0.786	2.597	-2.6427	0.786
149.183	0.787	2.598	-2.6437	0.787
149.296	0.787	2.6	-2.646	0.787
149.399	0.787	2.602	-2.648	0.787
149.51	0.788	2.604	-2.6501	0.788
149.621	0.788	2.605	-2.6511	0.788
149.729	0.789	2.607	-2.6534	0.789
149.842	0.789	2.609	-2.6553	0.789
149.948	0.79	2.611	-2.6573	0.79
150.057	0.792	2.612	-2.6583	0.792
150.167	0.793	2.614	-2.6603	0.793
150.275	0.793	2.617	-2.6626	0.793
150.383	0.795	2.619	-2.6646	0.795
150.497	0.796	2.62	-2.6656	0.796
150.6	0.798	2.622	-2.6676	0.798
150.714	0.798	2.624	-2.67	0.798
150.818	0.799	2.626	-2.672	0.799
150.929	0.801	2.627	-2.673	0.801
151.038	0.802	2.629	-2.675	0.802
151.149	0.803	2.631	-2.677	0.803
151.258	0.804	2.633	-2.6793	0.804
151.369	0.805	2.634	-2.6803	0.805
151.479	0.806	2.636	-2.6823	0.806
151.589	0.806	2.638	-2.6843	0.806
151.694	0.807	2.641	-2.6866	0.807
151.805	0.808	2.642	-2.6877	0.808
151.915	0.808	2.644	-2.6897	0.808
152.021	0.809	2.646	-2.6917	0.809
152.131	0.81	2.648	-2.6937	0.81
152.243	0.81	2.649	-2.6949	0.81
152.351	0.811	2.651	-2.697	0.811
152.457	0.812	2.653	-2.699	0.812
152.568	0.814	2.655	-2.701	0.814
152.682	0.814	2.656	-2.702	0.814
152.785	0.816	2.658	-2.7044	0.816
152.899	0.817	2.66	-2.7063	0.817
153.005	0.819	2.662	-2.7083	0.819
153.114	0.819	2.663	-2.7093	0.819
153.227	0.821	2.665	-2.7113	0.821
153.335	0.823	2.668	-2.7135	0.823
153.44	0.825	2.67	-2.7155	0.825
153.554	0.826	2.671	-2.7166	0.826
153.664	0.827	2.673	-2.7186	0.827
153.774	0.829	2.675	-2.7209	0.829
153.878	0.831	2.677	-2.7229	0.831
153.989	0.832	2.678	-2.7239	0.832
154.098	0.834	2.68	-2.7259	0.834
154.21	0.836	2.682	-2.7279	0.836
154.315	0.839	2.684	-2.7303	0.839
154.427	0.84	2.685	-2.7313	0.84
154.535	0.842	2.687	-2.7333	0.842
154.641	0.844	2.689	-2.7352	0.844
154.752	0.846	2.692	-2.7376	0.846
154.861	0.848	2.692	-2.7385	0.848
154.972	0.85	2.694	-2.7405	0.85
155.08	0.852	2.697	-2.7426	0.852
155.187	0.855	2.699	-2.7446	0.855
155.298	0.856	2.7	-2.746	0.856
155.411	0.858	2.702	-2.748	0.858
155.519	0.861	2.704	-2.75	0.861
155.624	0.863	2.706	-2.752	0.863
155.735	0.864	2.707	-2.753	0.864
155.847	0.867	2.709	-2.7553	0.867
155.957	0.87	2.711	-2.7573	0.87
156.062	0.873	2.713	-2.7592	0.873
156.173	0.874	2.714	-2.7603	0.874
156.282	0.876	2.716	-2.7622	0.876
156.388	0.879	2.719	-2.7646	0.879
156.499	0.882	2.72	-2.7665	0.882
156.611	0.883	2.722	-2.7676	0.883
156.719	0.886	2.723	-2.7695	0.886
156.825	0.889	2.726	-2.7718	0.889
156.934	0.892	2.728	-2.7738	0.892
157.044	0.893	2.729	-2.7749	0.893
157.157	0.895	2.731	-2.7768	0.895
157.265	0.898	2.733	-2.7788	0.898
157.371	0.901	2.735	-2.7812	0.901
157.482	0.902	2.736	-2.7822	0.902
157.595	0.904	2.738	-2.7842	0.904
157.703	0.907	2.74	-2.7862	0.907
157.808	0.91	2.743	-2.7885	0.91
157.919	0.911	2.744	-2.7895	0.911
158.032	0.914	2.746	-2.7915	0.914
158.135	0.916	2.748	-2.7935	0.916
158.247	0.919	2.75	-2.7958	0.919
158.358	0.921	2.751	-2.7969	0.921
158.464	0.924	2.753	-2.7989	0.924
158.573	0.927	2.755	-2.8009	0.927
158.681	0.93	2.757	-2.8029	0.93
158.796	0.931	2.758	-2.8043	0.931
158.904	0.934	2.76	-2.8062	0.934
159.011	0.937	2.762	-2.8082	0.937
159.119	0.94	2.764	-2.8102	0.94
159.233	0.941	2.765	-2.8112	0.941
159.341	0.944	2.768	-2.8136	0.944
159.449	0.947	2.769	-2.8155	0.947
159.555	0.95	2.771	-2.8175	0.95
159.669	0.951	2.772	-2.8185	0.951
159.779	0.954	2.774	-2.8205	0.954
159.887	0.957	2.777	-2.8228	0.957
159.992	0.959	2.779	-2.8248	0.959
160.103	0.961	2.78	-2.8259	0.961
160.21	0.963	2.782	-2.8279	0.963
160.32	0.966	2.784	-2.8301	0.966
160.431	0.969	2.786	-2.8321	0.969
160.542	0.971	2.787	-2.8332	0.971
160.65	0.974	2.789	-2.8351	0.974
160.756	0.976	2.791	-2.8371	0.976
160.867	0.98	2.793	-2.8395	0.98
160.977	0.981	2.794	-2.8405	0.981
161.088	0.984	2.796	-2.8425	0.984
161.196	0.986	2.798	-2.8445	0.986
161.303	0.989	2.8	-2.8465	0.989
161.417	0.99	2.802	-2.8478	0.99
161.525	0.994	2.804	-2.8497	0.994
161.633	0.996	2.806	-2.8518	0.996
161.739	0.999	2.808	-2.8539	0.999
161.853	1	2.809	-2.8548	1
161.958	1.003	2.811	-2.8571	1.003
162.069	1.005	2.813	-2.8592	1.005
162.256	1.008	2.816	-2.8618	1.008
162.368	1.009	2.818	-2.8638	1.009
162.478	1.011	2.82	-2.8658	1.011
162.583	1.014	2.822	-2.8682	1.014
162.695	1.017	2.823	-2.8692	1.017
162.803	1.018	2.825	-2.8712	1.018
162.911	1.02	2.827	-2.8731	1.02
163.02	1.022	2.829	-2.8751	1.022
163.127	1.024	2.83	-2.8764	1.024
163.239	1.026	2.832	-2.8784	1.026
163.348	1.028	2.834	-2.8804	1.028
163.457	1.03	2.836	-2.8824	1.03
163.564	1.033	2.837	-2.8834	1.033
163.673	1.034	2.84	-2.8858	1.034
163.787	1.037	2.842	-2.8878	1.037
163.892	1.039	2.844	-2.8897	1.039
164.003	1.042	2.845	-2.8907	1.042
164.116	1.043	2.847	-2.8927	1.043
164.219	1.045	2.849	-2.8951	1.045
164.328	1.047	2.851	-2.8971	1.047
164.442	1.049	2.852	-2.8981	1.049
164.55	1.05	2.854	-2.9001	1.05
164.656	1.053	2.856	-2.9024	1.053
164.767	1.055	2.858	-2.9044	1.055
164.879	1.058	2.859	-2.9054	1.058
164.987	1.059	2.861	-2.9074	1.059
165.097	1.062	2.864	-2.9098	1.062
165.202	1.065	2.866	-2.9117	1.065
165.316	1.067	2.867	-2.9127	1.067
165.424	1.069	2.869	-2.9147	1.069
165.532	1.072	2.871	-2.9167	1.072
165.641	1.075	2.873	-2.9191	1.075
165.748	1.078	2.874	-2.9201	1.078
165.857	1.08	2.876	-2.9221	1.08
165.971	1.083	2.878	-2.9241	1.083
166.076	1.086	2.88	-2.9261	1.086
166.187	1.09	2.881	-2.9274	1.09
166.294	1.091	2.883	-2.9294	1.091
166.408	1.094	2.885	-2.9314	1.094
166.513	1.097	2.887	-2.9334	1.097
166.624	1.101	2.888	-2.9344	1.101
166.733	1.102	2.891	-2.9367	1.102
166.846	1.105	2.893	-2.9387	1.105
166.951	1.108	2.895	-2.9407	1.108
167.061	1.111	2.896	-2.9417	1.111
167.172	1.113	2.898	-2.9441	1.113
167.28	1.116	2.9	-2.946	1.116
167.389	1.119	2.902	-2.9481	1.119
167.495	1.122	2.903	-2.9491	1.122
167.609	1.123	2.905	-2.9511	1.123
167.717	1.127	2.907	-2.9533	1.127
167.823	1.13	2.909	-2.9553	1.13
167.937	1.133	2.91	-2.9563	1.133
168.042	1.134	2.912	-2.9583	1.134
168.153	1.138	2.914	-2.9604	1.138
168.259	1.141	2.917	-2.9628	1.141
168.371	1.144	2.918	-2.9637	1.144
168.485	1.146	2.92	-2.9657	1.146
168.588	1.148	2.922	-2.9678	1.148
168.699	1.152	2.924	-2.97	1.152
168.81	1.154	2.925	-2.971	1.154
168.918	1.156	2.927	-2.973	1.156
169.031	1.159	2.929	-2.975	1.159
169.136	1.162	2.931	-2.9774	1.162
169.248	1.165	2.932	-2.9784	1.165
169.357	1.166	2.934	-2.9803	1.166
169.465	1.169	2.936	-2.9824	1.169
169.573	1.173	2.938	-2.9844	1.173
169.68	1.176	2.939	-2.9853	1.176
169.789	1.177	2.942	-2.9877	1.177
169.903	1.181	2.944	-2.9897	1.181
170.009	1.184	2.946	-2.9916	1.184
170.123	1.188	2.947	-2.9926	1.188
170.226	1.189	2.949	-2.995	1.189
170.337	1.192	2.951	-2.997	1.192
170.444	1.195	2.953	-2.9989	1.195
170.555	1.198	2.954	-2.9999	1.198
170.668	1.2	2.956	-3.002	1.2
170.776	1.203	2.958	-3.0043	1.203
170.881	1.206	2.96	-3.0063	1.206
170.992	1.209	2.961	-3.0074	1.209
171.105	1.21	2.963	-3.0094	1.21
171.215	1.213	2.966	-3.0116	1.213
171.318	1.216	2.967	-3.0135	1.216
171.429	1.219	2.969	-3.0147	1.219
171.541	1.221	2.971	-3.0166	1.221
171.651	1.224	2.973	-3.0186	1.224
171.756	1.227	2.975	-3.021	1.227
171.868	1.23	2.976	-3.022	1.23
171.976	1.231	2.978	-3.024	1.231
172.082	1.235	2.98	-3.0261	1.235
172.191	1.238	2.982	-3.028	1.238
172.301	1.242	2.983	-3.0293	1.242
172.413	1.243	2.985	-3.0313	1.243
172.521	1.247	2.987	-3.0333	1.247
172.63	1.25	2.989	-3.0353	1.25
172.737	1.254	2.991	-3.0366	1.254
172.853	1.255	2.993	-3.0386	1.255
172.958	1.259	2.995	-3.0406	1.259
173.067	1.262	2.997	-3.0426	1.262
173.176	1.264	2.998	-3.0436	1.264
173.289	1.267	3	-3.0459	1.267
173.393	1.27	3.002	-3.0479	1.27
173.504	1.273	3.004	-3.0499	1.273
173.615	1.274	3.005	-3.0509	1.274
173.723	1.278	3.007	-3.0529	1.278
173.829	1.281	3.009	-3.0552	1.281
173.94	1.284	3.011	-3.0572	1.284
174.052	1.286	3.012	-3.0583	1.286
174.16	1.289	3.014	-3.0603	1.289
174.268	1.292	3.016	-3.0622	1.292
174.375	1.295	3.019	-3.0646	1.295
174.485	1.297	3.02	-3.0656	1.297
174.596	1.3	3.022	-3.0676	1.3
174.707	1.303	3.024	-3.0696	1.303
174.813	1.307	3.026	-3.072	1.307
174.927	1.308	3.027	-3.073	1.308
175.03	1.311	3.029	-3.0749	1.311
175.14	1.314	3.031	-3.0769	1.314
175.249	1.317	3.033	-3.079	1.317
175.36	1.319	3.034	-3.0803	1.319
175.473	1.322	3.036	-3.0822	1.322
175.576	1.325	3.038	-3.0843	1.325
175.687	1.328	3.04	-3.0863	1.328
175.798	1.329	3.042	-3.0876	1.329
175.909	1.333	3.043	-3.0895	1.333
176.019	1.335	3.045	-3.0915	1.335
176.124	1.338	3.048	-3.0936	1.338
176.235	1.34	3.048	-3.0945	1.34
176.346	1.343	3.051	-3.0969	1.343
176.453	1.346	3.053	-3.0989	1.346
176.561	1.35	3.055	-3.1009	1.35
176.668	1.351	3.056	-3.1019	1.351
176.782	1.354	3.058	-3.1042	1.354
176.89	1.358	3.06	-3.1062	1.358
176.996	1.361	3.062	-3.1081	1.361
177.11	1.363	3.063	-3.1092	1.363
177.219	1.366	3.065	-3.1112	1.366
177.327	1.369	3.068	-3.1136	1.369
177.435	1.372	3.07	-3.1156	1.372
177.544	1.374	3.071	-3.1166	1.374
177.657	1.377	3.073	-3.1186	1.377
177.766	1.38	3.075	-3.1206	1.38
177.871	1.384	3.077	-3.1228	1.384
177.982	1.386	3.078	-3.1239	1.386
178.093	1.389	3.08	-3.1258	1.389
178.202	1.393	3.082	-3.1278	1.393
178.307	1.396	3.084	-3.1302	1.396
178.415	1.398	3.085	-3.1312	1.398
178.527	1.401	3.087	-3.1332	1.401
178.638	1.405	3.089	-3.1352	1.405
178.743	1.408	3.091	-3.1372	1.408
178.857	1.41	3.092	-3.1382	1.41
178.965	1.414	3.095	-3.1405	1.414
179.073	1.417	3.097	-3.1425	1.417
179.182	1.42	3.099	-3.1445	1.42
179.294	1.422	3.1	-3.1455	1.422
179.404	1.425	3.102	-3.1478	1.425
179.512	1.429	3.104	-3.1498	1.429
179.617	1.432	3.106	-3.1519	1.432
179.728	1.433	3.107	-3.1528	1.433
179.841	1.437	3.109	-3.1552	1.437
179.944	1.441	3.111	-3.1572	1.441
180.055	1.444	3.113	-3.1592	1.444
180.166	1.445	3.114	-3.1602	1.445
180.277	1.449	3.116	-3.1622	1.449
180.387	1.452	3.118	-3.1645	1.452
180.49	1.456	3.12	-3.1665	1.456
180.599	1.457	3.121	-3.1675	1.457
180.713	1.461	3.123	-3.1695	1.461
180.821	1.465	3.125	-3.1715	1.465
180.929	1.468	3.128	-3.1738	1.468
181.036	1.47	3.129	-3.1749	1.47
181.15	1.473	3.131	-3.1768	1.473
181.259	1.476	3.133	-3.1788	1.476
181.365	1.48	3.135	-3.1812	1.48
181.478	1.482	3.136	-3.1822	1.482
181.582	1.486	3.138	-3.1842	1.486
181.696	1.489	3.14	-3.1862	1.489
181.801	1.492	3.142	-3.1881	1.492
181.912	1.494	3.143	-3.1895	1.494
182.025	1.498	3.145	-3.1915	1.498
182.128	1.501	3.147	-3.1934	1.501
182.237	1.505	3.149	-3.1955	1.505
182.351	1.506	3.151	-3.1968	1.506
182.459	1.51	3.153	-3.1987	1.51
182.57	1.513	3.155	-3.2007	1.513
182.675	1.517	3.157	-3.2027	1.517
182.787	1.518	3.158	-3.2037	1.518
182.895	1.522	3.16	-3.2057	1.522
183.006	1.525	3.162	-3.2081	1.525
183.111	1.528	3.164	-3.2101	1.528
183.225	1.529	3.165	-3.2111	1.529
183.332	1.532	3.167	-3.2131	1.532
183.443	1.535	3.169	-3.2155	1.535
183.55	1.537	3.171	-3.2175	1.537
183.657	1.538	3.172	-3.2185	1.538
183.766	1.541	3.174	-3.2204	1.541
183.88	1.543	3.177	-3.2228	1.543
183.985	1.546	3.179	-3.2248	1.546
184.096	1.547	3.18	-3.2257	1.547
184.209	1.549	3.182	-3.2278	1.549
184.317	1.551	3.184	-3.2298	1.551
184.422	1.554	3.186	-3.2321	1.554
184.533	1.555	3.187	-3.2332	1.555
184.643	1.558	3.189	-3.2352	1.558
184.749	1.56	3.191	-3.2371	1.56
184.86	1.562	3.193	-3.2394	1.562
184.972	1.564	3.194	-3.2404	1.564
185.08	1.566	3.196	-3.2424	1.566
185.188	1.569	3.198	-3.2444	1.569
185.297	1.572	3.2	-3.2464	1.572
185.404	1.573	3.202	-3.2478	1.573
185.513	1.577	3.204	-3.2498	1.577
185.627	1.579	3.206	-3.2517	1.579
185.733	1.582	3.208	-3.2537	1.582
185.847	1.583	3.209	-3.2547	1.583
185.951	1.586	3.211	-3.2571	1.586
186.062	1.589	3.213	-3.2589	1.589
186.171	1.592	3.215	-3.261	1.592
186.282	1.594	3.216	-3.2621	1.594
186.392	1.596	3.218	-3.264	1.596
186.502	1.599	3.22	-3.2664	1.599
186.606	1.602	3.222	-3.2684	1.602
186.717	1.605	3.223	-3.2694	1.605
186.829	1.607	3.225	-3.2713	1.607
186.939	1.61	3.227	-3.2734	1.61
187.044	1.613	3.23	-3.2757	1.613
187.156	1.615	3.231	-3.2766	1.615
187.264	1.617	3.233	-3.2787	1.617
187.373	1.619	3.235	-3.2807	1.619
187.481	1.622	3.237	-3.2831	1.622
187.589	1.623	3.238	-3.2841	1.623
187.698	1.626	3.24	-3.286	1.626
187.812	1.628	3.242	-3.2881	1.628
187.918	1.63	3.244	-3.2904	1.63
188.032	1.631	3.245	-3.2914	1.631
188.135	1.634	3.247	-3.2934	1.634
188.246	1.637	3.249	-3.2954	1.637
188.353	1.639	3.251	-3.2974	1.639
188.467	1.641	3.253	-3.2987	1.641
188.577	1.643	3.255	-3.3007	1.643
188.687	1.646	3.257	-3.3027	1.646
188.792	1.649	3.259	-3.3047	1.649
188.903	1.65	3.26	-3.3057	1.65
189.011	1.652	3.262	-3.3081	1.652
189.117	1.655	3.264	-3.31	1.655
189.228	1.658	3.266	-3.3121	1.658
189.336	1.659	3.267	-3.313	1.659
189.45	1.661	3.269	-3.3153	1.661
189.558	1.664	3.271	-3.3173	1.664
189.663	1.666	3.273	-3.3193	1.666
189.773	1.667	3.274	-3.3203	1.667
189.882	1.67	3.276	-3.3223	1.67
189.993	1.673	3.279	-3.3246	1.673
190.102	1.675	3.281	-3.3267	1.675
190.209	1.678	3.282	-3.3277	1.678
190.325	1.681	3.284	-3.3297	1.681
190.43	1.682	3.286	-3.3317	1.682
190.539	1.684	3.288	-3.334	1.684
190.65	1.687	3.289	-3.335	1.687
190.76	1.689	3.291	-3.337	1.689
190.87	1.691	3.293	-3.339	1.691
190.975	1.694	3.295	-3.3414	1.694
191.086	1.696	3.296	-3.3424	1.696
191.195	1.698	3.298	-3.3444	1.698
191.301	1.699	3.3	-3.3464	1.699
191.411	1.701	3.302	-3.3483	1.701
191.523	1.703	3.303	-3.3494	1.703
191.632	1.705	3.306	-3.3516	1.705
191.741	1.706	3.308	-3.3536	1.706
191.849	1.708	3.31	-3.3556	1.708
191.963	1.709	3.311	-3.3566	1.709
192.066	1.711	3.313	-3.3591	1.711
192.177	1.712	3.315	-3.361	1.712
192.286	1.714	3.317	-3.363	1.714
192.399	1.716	3.318	-3.364	1.716
192.509	1.718	3.32	-3.3663	1.718
192.612	1.719	3.322	-3.3682	1.719
192.721	1.721	3.324	-3.3703	1.721
192.832	1.723	3.325	-3.3713	1.723
192.945	1.724	3.327	-3.3733	1.724
193.048	1.725	3.33	-3.3756	1.725
193.159	1.727	3.332	-3.3776	1.727
193.27	1.729	3.333	-3.3786	1.729
193.381	1.731	3.335	-3.3806	1.731
193.486	1.731	3.337	-3.383	1.731
193.594	1.733	3.339	-3.385	1.733
193.707	1.734	3.34	-3.386	1.734
193.818	1.736	3.342	-3.388	1.736
193.926	1.737	3.344	-3.39	1.737
194.031	1.738	3.346	-3.3923	1.738
194.141	1.74	3.347	-3.3933	1.74
194.252	1.742	3.349	-3.3952	1.742
194.363	1.742	3.351	-3.3973	1.742
194.535	1.744	3.354	-3.3999	1.744
194.64	1.745	3.356	-3.4019	1.745
194.749	1.747	3.358	-3.4039	1.747
194.86	1.747	3.359	-3.4053	1.747
194.973	1.749	3.361	-3.4073	1.749
195.076	1.75	3.363	-3.4093	1.75
195.187	1.752	3.365	-3.4112	1.752
195.298	1.752	3.366	-3.4123	1.752
195.409	1.754	3.369	-3.4146	1.754
195.514	1.755	3.371	-3.4166	1.755
195.622	1.756	3.373	-3.4186	1.756
195.735	1.757	3.374	-3.4196	1.757
195.846	1.758	3.376	-3.4218	1.758
195.954	1.759	3.378	-3.4239	1.759
196.059	1.76	3.38	-3.4259	1.76
196.169	1.761	3.381	-3.4269	1.761
196.28	1.762	3.383	-3.4289	1.762
196.391	1.763	3.385	-3.4313	1.763
196.496	1.764	3.387	-3.4332	1.764
196.61	1.765	3.388	-3.4342	1.765
196.714	1.766	3.39	-3.4362	1.766
196.828	1.768	3.392	-3.4385	1.768
196.933	1.769	3.395	-3.4406	1.769
197.044	1.77	3.396	-3.4416	1.77
197.157	1.77	3.397	-3.4435	1.77
197.26	1.772	3.399	-3.4455	1.772
197.371	1.773	3.402	-3.448	1.773
197.481	1.773	3.403	-3.4488	1.773
197.593	1.774	3.405	-3.451	1.774
197.702	1.775	3.407	-3.453	1.775
197.808	1.775	3.409	-3.4552	1.775
197.92	1.776	3.41	-3.4562	1.776
198.028	1.776	3.412	-3.4582	1.776
198.136	1.776	3.414	-3.4602	1.776
198.244	1.777	3.416	-3.4622	1.777
198.358	1.777	3.417	-3.4635	1.777
198.461	1.777	3.42	-3.4656	1.777
198.575	1.777	3.422	-3.4676	1.777
198.681	1.778	3.423	-3.4695	1.778
198.794	1.778	3.425	-3.4706	1.778
198.904	1.779	3.427	-3.4729	1.779
199.012	1.779	3.429	-3.4749	1.779
199.117	1.78	3.431	-3.4768	1.78
199.228	1.781	3.432	-3.4778	1.781
199.341	1.781	3.434	-3.4802	1.781
199.444	1.782	3.436	-3.4821	1.782
199.555	1.782	3.438	-3.4842	1.782
199.666	1.783	3.439	-3.4852	1.783
199.775	1.783	3.441	-3.4872	1.783
199.881	1.784	3.443	-3.4895	1.784
199.992	1.785	3.445	-3.4915	1.785
200.104	1.786	3.446	-3.4925	1.786
200.212	1.786	3.448	-3.4945	1.786
200.32	1.788	3.45	-3.4965	1.788
200.428	1.789	3.453	-3.4989	1.789
200.541	1.79	3.454	-3.4998	1.79
200.649	1.791	3.456	-3.5018	1.791
200.759	1.792	3.458	-3.5038	1.792
200.864	1.793	3.46	-3.5062	1.793
200.978	1.795	3.461	-3.5072	1.795
201.088	1.795	3.463	-3.5092	1.795
201.196	1.796	3.465	-3.5112	1.796
201.301	1.798	3.467	-3.5132	1.798
201.412	1.799	3.468	-3.5145	1.799
201.524	1.799	3.47	-3.5164	1.799
201.631	1.8	3.472	-3.5185	1.8
201.737	1.8	3.474	-3.5205	1.8
201.851	1.801	3.475	-3.5215	1.801
201.961	1.801	3.478	-3.5238	1.801
202.071	1.801	3.48	-3.5258	1.801
202.176	1.8	3.482	-3.5278	1.8
202.287	1.8	3.483	-3.5288	1.8
202.395	1.8	3.485	-3.5308	1.8
202.508	1.799	3.487	-3.5331	1.799
202.614	1.798	3.489	-3.5351	1.798
202.723	1.797	3.49	-3.536	1.797
202.832	1.797	3.492	-3.5381	1.797
202.938	1.796	3.494	-3.5404	1.796
203.049	1.795	3.496	-3.5424	1.795
203.163	1.794	3.497	-3.5434	1.794
203.266	1.793	3.499	-3.5454	1.793
203.38	1.792	3.502	-3.5478	1.792
203.487	1.792	3.504	-3.5498	1.792
203.6	1.791	3.505	-3.5508	1.791
203.71	1.79	3.507	-3.5528	1.79
203.813	1.79	3.509	-3.5548	1.79
203.922	1.789	3.511	-3.5571	1.789
204.036	1.788	3.512	-3.558	1.788
204.146	1.788	3.514	-3.5601	1.788
204.256	1.787	3.516	-3.5621	1.787
204.361	1.786	3.518	-3.5645	1.786
204.472	1.786	3.519	-3.5655	1.786
204.58	1.786	3.521	-3.5675	1.786
204.693	1.785	3.523	-3.5695	1.785
204.796	1.785	3.525	-3.5715	1.785
204.908	1.785	3.526	-3.5725	1.785
205.019	1.785	3.529	-3.5747	1.785
205.127	1.786	3.531	-3.5768	1.786
205.232	1.786	3.533	-3.5788	1.786
205.342	1.786	3.534	-3.5798	1.786
205.451	1.787	3.536	-3.5821	1.787
205.56	1.787	3.538	-3.5841	1.787
205.669	1.788	3.54	-3.586	1.788
205.78	1.788	3.541	-3.5871	1.788
205.892	1.788	3.543	-3.5891	1.788
206	1.789	3.545	-3.5914	1.789
206.106	1.789	3.547	-3.5933	1.789
206.217	1.79	3.548	-3.5944	1.79
206.33	1.79	3.55	-3.5964	1.79
206.44	1.791	3.553	-3.5987	1.791
206.545	1.792	3.555	-3.6007	1.792
206.654	1.793	3.556	-3.6018	1.793
206.766	1.793	3.558	-3.6038	1.793
206.876	1.794	3.56	-3.6058	1.794
206.981	1.794	3.562	-3.608	1.794
207.093	1.795	3.563	-3.609	1.795
207.201	1.796	3.565	-3.611	1.796
207.307	1.796	3.567	-3.6129	1.796
207.418	1.797	3.569	-3.6155	1.797
207.532	1.798	3.57	-3.6164	1.798
207.638	1.799	3.572	-3.6184	1.799
207.746	1.799	3.574	-3.6204	1.799
207.853	1.801	3.576	-3.6224	1.801
207.968	1.802	3.577	-3.6234	1.802
208.078	1.802	3.58	-3.6258	1.802
208.183	1.804	3.582	-3.6277	1.804
208.292	1.805	3.584	-3.6297	1.805
208.403	1.806	3.585	-3.6307	1.806
208.513	1.807	3.587	-3.633	1.807
208.623	1.808	3.589	-3.635	1.808
208.728	1.809	3.591	-3.637	1.809
208.836	1.81	3.592	-3.638	1.81
208.948	1.811	3.594	-3.64	1.811
209.054	1.812	3.596	-3.6424	1.812
209.165	1.813	3.598	-3.6444	1.813
209.277	1.813	3.599	-3.6454	1.813
209.385	1.814	3.601	-3.6474	1.814
209.493	1.814	3.603	-3.6494	1.814
209.601	1.815	3.606	-3.6516	1.815
209.715	1.815	3.607	-3.6526	1.815
209.823	1.815	3.609	-3.6547	1.815
209.93	1.815	3.611	-3.6566	1.815
210.039	1.815	3.613	-3.6591	1.815
210.146	1.815	3.614	-3.66	1.815
210.255	1.815	3.616	-3.662	1.815
210.369	1.816	3.618	-3.664	1.816
210.474	1.816	3.62	-3.6661	1.816
210.585	1.816	3.621	-3.6672	1.816
210.697	1.816	3.623	-3.6693	1.816
210.807	1.816	3.625	-3.6714	1.816
210.911	1.817	3.627	-3.6733	1.817
211.022	1.817	3.628	-3.6743	1.817
211.134	1.817	3.631	-3.6767	1.817
211.244	1.818	3.633	-3.6787	1.818
211.349	1.818	3.635	-3.6807	1.818
211.461	1.819	3.636	-3.6817	1.819
211.569	1.819	3.638	-3.6839	1.819
211.678	1.82	3.64	-3.686	1.82
211.786	1.821	3.642	-3.688	1.821
211.899	1.822	3.643	-3.6889	1.822
212.006	1.822	3.645	-3.6909	1.822
212.114	1.823	3.647	-3.6933	1.823
212.223	1.824	3.649	-3.6953	1.824
212.33	1.825	3.65	-3.6963	1.825
212.439	1.826	3.652	-3.6983	1.826
212.553	1.827	3.655	-3.7007	1.827
212.658	1.828	3.657	-3.7027	1.828
212.769	1.829	3.658	-3.7037	1.829
212.882	1.829	3.66	-3.7056	1.829
212.986	1.83	3.662	-3.7079	1.83
213.094	1.831	3.664	-3.7099	1.831
213.208	1.832	3.665	-3.7109	1.832
213.316	1.832	3.667	-3.713	1.832
213.422	1.833	3.669	-3.715	1.833
213.533	1.834	3.671	-3.7173	1.834
213.645	1.836	3.672	-3.7183	1.836
213.753	1.836	3.674	-3.7203	1.836
213.861	1.838	3.676	-3.7222	1.838
213.97	1.839	3.678	-3.7244	1.839
214.077	1.841	3.68	-3.7256	1.841
214.191	1.841	3.682	-3.7276	1.841
214.299	1.843	3.684	-3.7296	1.843
214.405	1.844	3.686	-3.7316	1.844
214.519	1.846	3.687	-3.7326	1.846
214.629	1.846	3.689	-3.7349	1.846
214.735	1.848	3.691	-3.7369	1.848
214.844	1.849	3.693	-3.739	1.849
214.954	1.85	3.694	-3.74	1.85
215.06	1.851	3.696	-3.7423	1.851
215.17	1.852	3.698	-3.7442	1.852
215.278	1.853	3.7	-3.7462	1.853
215.392	1.853	3.701	-3.7472	1.853
[truncated: 1,260 more rows]
