# Supplementary material for: Research on the Mechanical Properties of EPS Lightweight Soil Mixed with Fly Ash
Source: Polymers (Basel). 2024 Dec 18;16(24):3517. doi: 10.3390/polym16243517 (PMC11678610; doi:10.3390/polym16243517)
Supplement: Supplementary file 1 [file polymers-16-03517-s001.zip › polymers-3283519-supplementary-final/raw data/EPS1%,curing agent content 25%,replace proportion 60%.xls]

## Sheet: Sheet1
试件批号	1
钢号	1
试验日期	2023/12/16
试验人	XDD
试件形状
尺寸(mm)	39.1
So(mm^2)	1200.73
标距倍率
Lo(mm)	80
引伸计标距	50
Lu(mm)
A(%)	/
断面尺寸
Su(mm^2)
Z(%)	/
Fm(kN)	1.78
Rm(MPa)	2
FeH(kN)	2.08
ReH(MPa)	2
FeL(kN)	1.78
ReL(MPa)	1
Fp(kN)	1.52
Rp(MPa)	2
Ft(kN)	0.00
Rt(MPa)
E(GPa)	0.04
屈强比	0.50
强屈比	2.00
At(%)	/
Agt(%)	5.5
时间(秒)	力(kN)	变形(mm)	位移(mm)	扩展
0	0	0	-0.0003	0
0.109	0	0	-0.0009	0
0.221	0	0	-0.0015	0
0.332	0	0	-0.0025	0
0.44	0	0	-0.004	0
0.545	0	0	-0.0058	0
0.655	0	0	-0.0072	0
0.766	0	0	-0.0095	0
0.877	0	0	-0.0122	0
0.984	0	0	-0.0152	0
1.097	0	0	-0.0167	0
1.2	0	0	-0.0209	0
1.314	0	0	-0.0247	0
1.419	0	0	-0.0289	0
1.53	0	0	-0.0311	0
1.643	0	0	-0.0365	0
1.746	0	0	-0.0415	0
1.857	0.001	0.003	-0.0468	0.001
1.968	0.001	0.005	-0.0494	0.001
2.079	0.001	0.012	-0.0556	0.001
2.189	0.001	0.017	-0.0609	0.001
2.294	0.001	0.022	-0.066	0.001
2.406	0.001	0.025	-0.0686	0.001
2.514	0.002	0.03	-0.0736	0.002
2.622	0.002	0.035	-0.0794	0.002
2.73	0.002	0.04	-0.0843	0.002
2.844	0.002	0.043	-0.0867	0.002
2.952	0.002	0.047	-0.0915	0.002
3.059	0.002	0.052	-0.0962	0.002
3.168	0.003	0.057	-0.1015	0.003
3.275	0.003	0.06	-0.1039	0.003
3.384	0.003	0.064	-0.1083	0.003
3.498	0.003	0.069	-0.1128	0.003
3.603	0.003	0.074	-0.1181	0.003
3.714	0.004	0.076	-0.1202	0.004
3.821	0.004	0.081	-0.1246	0.004
3.931	0.004	0.085	-0.1289	0.004
4.039	0.004	0.089	-0.1331	0.004
4.153	0.005	0.092	-0.1358	0.005
4.261	0.005	0.096	-0.14	0.005
4.367	0.005	0.1	-0.1441	0.005
4.478	0.006	0.104	-0.1482	0.006
4.59	0.006	0.106	-0.15	0.006
4.698	0.006	0.111	-0.1546	0.006
4.806	0.006	0.115	-0.1586	0.006
4.914	0.007	0.118	-0.1624	0.007
5.023	0.007	0.12	-0.1643	0.007
5.134	0.007	0.124	-0.1681	0.007
5.245	0.007	0.129	-0.1727	0.007
5.351	0.007	0.132	-0.1762	0.007
5.465	0.008	0.134	-0.1781	0.008
5.568	0.008	0.138	-0.1818	0.008
5.682	0.009	0.142	-0.1859	0.009
5.787	0.009	0.146	-0.1896	0.009
5.898	0.009	0.147	-0.1913	0.009
6.011	0.008	0.151	-0.1948	0.008
6.115	0.009	0.155	-0.1988	0.009
6.223	0.009	0.158	-0.2022	0.009
6.337	0.009	0.16	-0.2038	0.009
6.445	0.01	0.163	-0.2072	0.01
6.551	0.011	0.167	-0.2106	0.011
6.662	0.011	0.171	-0.2145	0.011
6.774	0.011	0.172	-0.2161	0.011
6.882	0.011	0.175	-0.2194	0.011
6.99	0.011	0.179	-0.2225	0.011
7.097	0.012	0.182	-0.2259	0.012
7.211	0.012	0.184	-0.228	0.012
7.319	0.012	0.187	-0.2311	0.012
7.427	0.012	0.19	-0.2342	0.012
7.536	0.013	0.193	-0.2374	0.013
7.643	0.013	0.195	-0.2394	0.013
7.752	0.013	0.198	-0.2424	0.013
7.866	0.013	0.201	-0.2455	0.013
7.971	0.013	0.204	-0.2485	0.013
8.082	0.013	0.206	-0.25	0.013
8.189	0.013	0.209	-0.2535	0.013
8.303	0.014	0.212	-0.2564	0.014
8.408	0.014	0.215	-0.2593	0.014
8.519	0.014	0.217	-0.2608	0.014
8.628	0.014	0.22	-0.2637	0.014
8.741	0.014	0.223	-0.2669	0.014
8.844	0.015	0.226	-0.2698	0.015
8.956	0.015	0.227	-0.2713	0.015
9.067	0.015	0.23	-0.274	0.015
9.174	0.015	0.233	-0.2768	0.015
9.282	0.015	0.236	-0.2801	0.015
9.396	0.015	0.238	-0.2816	0.015
9.504	0.015	0.24	-0.2843	0.015
9.612	0.015	0.243	-0.287	0.015
9.718	0.016	0.246	-0.2902	0.016
9.832	0.016	0.248	-0.2915	0.016
9.936	0.016	0.25	-0.2942	0.016
10.05	0.017	0.253	-0.2969	0.017
10.156	0.018	0.256	-0.2999	0.018
10.267	0.018	0.257	-0.3013	0.018
10.373	0.018	0.26	-0.3039	0.018
10.487	0.018	0.262	-0.3065	0.018
10.592	0.018	0.265	-0.3091	0.018
10.703	0.018	0.266	-0.3104	0.018
10.812	0.018	0.269	-0.3133	0.018
10.925	0.018	0.272	-0.3159	0.018
11.03	0.019	0.274	-0.3184	0.019
11.141	0.019	0.276	-0.3197	0.019
11.251	0.02	0.279	-0.3227	0.02
11.359	0.02	0.281	-0.3252	0.02
11.467	0.02	0.284	-0.3277	0.02
11.581	0.02	0.285	-0.3289	0.02
11.689	0.02	0.288	-0.3319	0.02
11.797	0.02	0.29	-0.3343	0.02
11.903	0.02	0.293	-0.3367	0.02
12.017	0.02	0.294	-0.338	0.02
12.122	0.02	0.296	-0.3405	0.02
12.233	0.02	0.299	-0.3432	0.02
12.339	0.02	0.302	-0.3457	0.02
12.453	0.021	0.303	-0.3469	0.021
12.563	0.021	0.305	-0.3494	0.021
12.673	0.021	0.308	-0.3517	0.021
12.778	0.021	0.31	-0.3545	0.021
12.889	0.021	0.312	-0.3557	0.021
12.997	0.022	0.314	-0.358	0.022
13.11	0.022	0.316	-0.3604	0.022
13.214	0.022	0.319	-0.3632	0.022
13.326	0.022	0.32	-0.3643	0.022
13.434	0.022	0.323	-0.3666	0.022
13.54	0.022	0.325	-0.3689	0.022
13.651	0.022	0.327	-0.3712	0.022
13.765	0.022	0.329	-0.3728	0.022
13.868	0.023	0.331	-0.3751	0.023
13.982	0.023	0.333	-0.3774	0.023
14.088	0.023	0.336	-0.3797	0.023
14.197	0.023	0.337	-0.3809	0.023
14.31	0.024	0.339	-0.3835	0.024
14.418	0.024	0.342	-0.3858	0.024
14.524	0.023	0.344	-0.3881	0.023
14.638	0.023	0.345	-0.3892	0.023
14.748	0.023	0.348	-0.3919	0.023
14.853	0.022	0.35	-0.3941	0.022
14.96	0.022	0.352	-0.3964	0.022
15.071	0.022	0.353	-0.3974	0.022
15.184	0.022	0.356	-0.3998	0.022
15.294	0.022	0.358	-0.4023	0.022
15.399	0.022	0.361	-0.4046	0.022
15.51	0.022	0.362	-0.4057	0.022
15.618	0.021	0.364	-0.4079	0.021
15.724	0.021	0.366	-0.4101	0.021
15.835	0.021	0.369	-0.4127	0.021
15.943	0.022	0.37	-0.4137	0.022
16.057	0.022	0.372	-0.416	0.022
16.165	0.022	0.374	-0.4182	0.022
16.27	0.022	0.377	-0.4207	0.022
16.38	0.023	0.378	-0.4217	0.023
16.491	0.023	0.38	-0.424	0.023
16.602	0.023	0.382	-0.4261	0.023
16.708	0.023	0.384	-0.4284	0.023
16.822	0.023	0.386	-0.4297	0.023
16.925	0.023	0.388	-0.4319	0.023
17.037	0.023	0.39	-0.4341	0.023
17.146	0.024	0.392	-0.4363	0.024
17.255	0.024	0.393	-0.4374	0.024
17.362	0.024	0.396	-0.4398	0.024
17.472	0.025	0.398	-0.442	0.025
17.583	0.025	0.4	-0.4443	0.025
17.694	0.025	0.401	-0.4452	0.025
17.802	0.025	0.404	-0.4477	0.025
17.908	0.025	0.406	-0.45	0.025
18.018	0.026	0.408	-0.452	0.026
18.13	0.026	0.409	-0.4531	0.026
18.239	0.026	0.411	-0.4552	0.026
18.349	0.026	0.414	-0.4577	0.026
18.454	0.026	0.416	-0.4598	0.026
18.564	0.027	0.417	-0.4609	0.027
18.675	0.027	0.419	-0.463	0.027
18.786	0.027	0.421	-0.4654	0.027
18.892	0.027	0.423	-0.4675	0.027
19.006	0.027	0.425	-0.4686	0.027
19.109	0.027	0.427	-0.4708	0.027
19.219	0.027	0.429	-0.4728	0.027
19.328	0.027	0.431	-0.4752	0.027
19.439	0.028	0.432	-0.4763	0.028
19.552	0.028	0.434	-0.4784	0.028
19.655	0.028	0.436	-0.4805	0.028
19.766	0.028	0.439	-0.4826	0.028
19.877	0.028	0.44	-0.4839	0.028
19.988	0.027	0.442	-0.486	0.027
20.092	0.027	0.444	-0.4881	0.027
20.203	0.027	0.446	-0.4902	0.027
20.314	0.027	0.448	-0.4916	0.027
20.422	0.027	0.45	-0.4937	0.027
20.533	0.027	0.452	-0.4958	0.027
20.638	0.027	0.454	-0.4979	0.027
20.752	0.027	0.455	-0.4989	0.027
20.86	0.027	0.457	-0.5013	0.027
20.968	0.027	0.459	-0.5035	0.027
21.077	0.027	0.462	-0.5055	0.027
21.184	0.026	0.462	-0.5064	0.026
21.293	0.026	0.464	-0.5085	0.026
21.407	0.026	0.467	-0.5111	0.026
21.512	0.026	0.469	-0.5132	0.026
21.623	0.026	0.47	-0.5141	0.026
21.736	0.026	0.472	-0.5162	0.026
21.839	0.025	0.474	-0.5185	0.025
21.95	0.025	0.477	-0.5207	0.025
22.06	0.025	0.478	-0.5217	0.025
22.172	0.025	0.48	-0.5237	0.025
22.281	0.025	0.482	-0.5258	0.025
22.385	0.025	0.484	-0.5281	0.025
22.494	0.025	0.485	-0.5292	0.025
22.608	0.025	0.487	-0.5312	0.025
22.716	0.026	0.489	-0.5332	0.026
22.824	0.026	0.492	-0.5356	0.026
22.931	0.026	0.493	-0.5366	0.026
23.04	0.026	0.495	-0.5388	0.026
23.154	0.026	0.497	-0.5408	0.026
23.26	0.026	0.499	-0.5428	0.026
23.373	0.026	0.5	-0.5438	0.026
23.483	0.025	0.502	-0.5462	0.025
23.622	0.025	0.504	-0.5482	0.025
23.73	0.026	0.506	-0.5503	0.026
23.836	0.026	0.509	-0.5528	0.026
23.947	0.026	0.511	-0.5547	0.026
24.054	0.026	0.512	-0.5557	0.026
24.168	0.026	0.514	-0.5577	0.026
24.276	0.026	0.516	-0.5598	0.026
24.384	0.026	0.518	-0.5622	0.026
24.491	0.026	0.519	-0.5633	0.026
24.605	0.026	0.521	-0.5654	0.026
24.713	0.027	0.523	-0.5674	0.027
24.819	0.027	0.525	-0.5694	0.027
24.933	0.027	0.527	-0.5707	0.027
25.043	0.027	0.529	-0.5727	0.027
25.151	0.027	0.531	-0.5748	0.027
25.256	0.028	0.533	-0.5768	0.028
25.367	0.028	0.534	-0.5778	0.028
25.474	0.028	0.536	-0.5802	0.028
25.588	0.028	0.538	-0.5822	0.028
25.693	0.029	0.54	-0.5843	0.029
25.804	0.029	0.541	-0.5852	0.029
25.913	0.029	0.543	-0.5873	0.029
26.026	0.029	0.546	-0.5896	0.029
26.129	0.029	0.548	-0.5916	0.029
26.241	0.029	0.549	-0.5927	0.029
26.35	0.029	0.551	-0.5947	0.029
26.461	0.029	0.553	-0.5971	0.029
26.566	0.029	0.555	-0.5991	0.029
26.68	0.03	0.556	-0.6001	0.03
26.788	0.031	0.558	-0.6021	0.031
26.896	0.031	0.56	-0.6041	0.031
27.005	0.032	0.562	-0.6065	0.032
27.117	0.032	0.564	-0.6076	0.032
27.227	0.032	0.565	-0.6095	0.032
27.33	0.032	0.567	-0.6115	0.032
27.439	0.032	0.57	-0.6139	0.032
27.553	0.032	0.571	-0.6149	0.032
27.663	0.033	0.573	-0.6169	0.033
27.773	0.033	0.575	-0.6189	0.033
27.878	0.033	0.577	-0.6213	0.033
27.989	0.033	0.578	-0.6223	0.033
28.097	0.033	0.58	-0.6243	0.033
28.204	0.033	0.582	-0.6263	0.033
28.316	0.034	0.584	-0.6284	0.034
28.425	0.034	0.585	-0.6294	0.034
28.536	0.034	0.588	-0.6317	0.034
28.645	0.034	0.59	-0.6337	0.034
28.753	0.034	0.592	-0.6357	0.034
28.86	0.035	0.593	-0.6367	0.035
28.969	0.035	0.595	-0.639	0.035
29.083	0.035	0.597	-0.6411	0.035
29.187	0.035	0.599	-0.643	0.035
29.298	0.035	0.6	-0.6441	0.035
29.406	0.036	0.602	-0.6464	0.036
29.517	0.036	0.604	-0.6484	0.036
29.626	0.036	0.606	-0.6504	0.036
29.737	0.036	0.607	-0.6514	0.036
29.847	0.036	0.609	-0.6534	0.036
29.957	0.037	0.611	-0.6554	0.037
30.062	0.037	0.614	-0.6578	0.037
30.173	0.037	0.615	-0.6588	0.037
30.282	0.037	0.617	-0.6609	0.037
30.394	0.038	0.619	-0.6629	0.038
30.499	0.038	0.621	-0.6652	0.038
30.61	0.038	0.622	-0.6662	0.038
30.721	0.039	0.624	-0.6682	0.039
30.829	0.039	0.626	-0.6701	0.039
30.937	0.039	0.629	-0.6726	0.039
31.044	0.04	0.629	-0.6735	0.04
31.153	0.04	0.632	-0.6756	0.04
31.267	0.04	0.634	-0.6777	0.04
31.373	0.04	0.636	-0.6796	0.04
31.486	0.041	0.637	-0.6806	0.041
31.596	0.041	0.639	-0.6829	0.041
31.701	0.041	0.641	-0.6849	0.041
31.81	0.041	0.643	-0.6869	0.041
31.921	0.042	0.644	-0.688	0.042
32.031	0.042	0.646	-0.6903	0.042
32.141	0.042	0.648	-0.6922	0.042
32.247	0.042	0.65	-0.6943	0.042
32.358	0.043	0.651	-0.6953	0.043
32.466	0.043	0.653	-0.6973	0.043
32.572	0.043	0.656	-0.6997	0.043
32.683	0.043	0.658	-0.7017	0.043
32.795	0.044	0.659	-0.7027	0.044
32.903	0.044	0.661	-0.7046	0.044
33.009	0.044	0.663	-0.707	0.044
33.12	0.045	0.665	-0.709	0.045
33.233	0.045	0.666	-0.71	0.045
33.341	0.045	0.668	-0.712	0.045
33.448	0.046	0.67	-0.714	0.046
33.556	0.046	0.672	-0.7165	0.046
33.67	0.046	0.673	-0.7174	0.046
33.78	0.047	0.675	-0.7194	0.047
33.885	0.047	0.677	-0.7214	0.047
33.994	0.047	0.68	-0.7237	0.047
34.105	0.048	0.681	-0.7246	0.048
34.216	0.048	0.683	-0.7267	0.048
34.326	0.048	0.685	-0.7288	0.048
34.429	0.049	0.687	-0.7308	0.049
34.541	0.049	0.688	-0.7321	0.049
34.65	0.049	0.69	-0.7341	0.049
34.756	0.049	0.692	-0.7361	0.049
34.867	0.05	0.694	-0.7382	0.05
34.979	0.05	0.695	-0.7391	0.05
35.087	0.05	0.697	-0.7414	0.05
35.193	0.051	0.699	-0.7435	0.051
35.302	0.051	0.701	-0.7454	0.051
35.412	0.051	0.702	-0.7464	0.051
35.524	0.051	0.704	-0.7484	0.051
35.632	0.052	0.707	-0.7507	0.052
35.741	0.052	0.709	-0.7527	0.052
35.854	0.052	0.71	-0.7537	0.052
35.957	0.053	0.712	-0.7557	0.053
36.071	0.053	0.714	-0.7581	0.053
36.176	0.053	0.716	-0.76	0.053
36.287	0.054	0.717	-0.7611	0.054
36.4	0.054	0.719	-0.7631	0.054
36.504	0.054	0.721	-0.7651	0.054
36.615	0.055	0.723	-0.7674	0.055
36.726	0.055	0.724	-0.7684	0.055
36.834	0.056	0.726	-0.7705	0.056
36.94	0.056	0.728	-0.7724	0.056
37.051	0.057	0.731	-0.7747	0.057
37.163	0.057	0.732	-0.7757	0.057
37.271	0.057	0.734	-0.7777	0.057
37.379	0.058	0.736	-0.7797	0.058
37.486	0.058	0.738	-0.7818	0.058
37.596	0.059	0.739	-0.7832	0.059
37.707	0.059	0.741	-0.7851	0.059
37.818	0.059	0.743	-0.7872	0.059
37.924	0.06	0.745	-0.7892	0.06
38.038	0.06	0.746	-0.7901	0.06
38.141	0.06	0.749	-0.7925	0.06
38.251	0.061	0.75	-0.7944	0.061
38.36	0.061	0.752	-0.7964	0.061
38.472	0.061	0.753	-0.7975	0.061
38.583	0.061	0.755	-0.7994	0.061
38.693	0.062	0.758	-0.8017	0.062
38.798	0.062	0.76	-0.8037	0.062
38.909	0.062	0.761	-0.8047	0.062
39.02	0.062	0.763	-0.8067	0.062
39.13	0.063	0.765	-0.8091	0.063
39.235	0.063	0.767	-0.8111	0.063
39.346	0.063	0.768	-0.8121	0.063
39.454	0.063	0.77	-0.8141	0.063
39.563	0.063	0.772	-0.8161	0.063
39.671	0.064	0.774	-0.8184	0.064
39.785	0.064	0.775	-0.8194	0.064
39.893	0.064	0.777	-0.8214	0.064
40.001	0.064	0.779	-0.8234	0.064
40.107	0.064	0.782	-0.8258	0.064
40.221	0.065	0.783	-0.8268	0.065
40.325	0.065	0.785	-0.8287	0.065
40.439	0.065	0.787	-0.8308	0.065
40.546	0.065	0.789	-0.8331	0.065
40.655	0.066	0.79	-0.834	0.066
40.768	0.066	0.792	-0.8361	0.066
40.871	0.066	0.794	-0.8381	0.066
40.982	0.066	0.796	-0.8401	0.066
41.093	0.067	0.797	-0.8411	0.067
41.204	0.067	0.799	-0.8435	0.067
41.313	0.067	0.801	-0.8455	0.067
41.418	0.067	0.803	-0.8475	0.067
41.526	0.067	0.804	-0.8484	0.067
41.638	0.068	0.806	-0.8505	0.068
41.749	0.068	0.809	-0.8528	0.068
41.854	0.068	0.811	-0.8547	0.068
41.968	0.069	0.812	-0.8557	0.069
42.076	0.069	0.814	-0.8577	0.069
42.184	0.069	0.816	-0.8601	0.069
42.293	0.07	0.818	-0.862	0.07
42.405	0.07	0.819	-0.8631	0.07
42.515	0.07	0.821	-0.8651	0.07
42.621	0.071	0.823	-0.8674	0.071
42.73	0.071	0.825	-0.8693	0.071
42.841	0.072	0.826	-0.8704	0.072
42.951	0.072	0.828	-0.8723	0.072
43.061	0.072	0.83	-0.8744	0.072
43.166	0.073	0.833	-0.8767	0.073
43.277	0.073	0.834	-0.8777	0.073
43.385	0.074	0.836	-0.8798	0.074
43.498	0.074	0.838	-0.8818	0.074
43.601	0.074	0.84	-0.8838	0.074
43.713	0.075	0.841	-0.8851	0.075
43.824	0.075	0.843	-0.8871	0.075
43.932	0.075	0.845	-0.8891	0.075
44.04	0.076	0.847	-0.8911	0.076
44.147	0.076	0.848	-0.8924	0.076
44.261	0.077	0.85	-0.8944	0.077
44.37	0.077	0.852	-0.8964	0.077
44.476	0.077	0.854	-0.8984	0.077
44.589	0.078	0.855	-0.8994	0.078
44.693	0.078	0.858	-0.9018	0.078
44.807	0.079	0.86	-0.9038	0.079
44.912	0.079	0.862	-0.9058	0.079
45.023	0.08	0.863	-0.9068	0.08
45.136	0.08	0.865	-0.9088	0.08
45.239	0.08	0.867	-0.911	0.08
45.348	0.081	0.869	-0.913	0.081
45.462	0.081	0.87	-0.914	0.081
45.57	0.082	0.872	-0.916	0.082
45.681	0.082	0.874	-0.9183	0.082
45.786	0.083	0.876	-0.9204	0.083
45.897	0.083	0.877	-0.9214	0.083
46.006	0.083	0.879	-0.9234	0.083
46.12	0.084	0.881	-0.9254	0.084
46.226	0.084	0.884	-0.9277	0.084
46.335	0.085	0.885	-0.9286	0.085
46.444	0.085	0.887	-0.9307	0.085
46.55	0.085	0.889	-0.9327	0.085
46.662	0.086	0.891	-0.9351	0.086
46.769	0.086	0.892	-0.936	0.086
46.878	0.087	0.894	-0.9381	0.087
46.992	0.087	0.896	-0.9401	0.087
47.098	0.087	0.898	-0.942	0.087
47.212	0.088	0.899	-0.9433	0.088
47.319	0.088	0.901	-0.9454	0.088
47.426	0.089	0.903	-0.9474	0.089
47.535	0.089	0.905	-0.9493	0.089
47.645	0.09	0.906	-0.9504	0.09
47.756	0.09	0.909	-0.9527	0.09
47.866	0.091	0.911	-0.9547	0.091
47.971	0.091	0.913	-0.9567	0.091
48.082	0.092	0.914	-0.9577	0.092
48.191	0.092	0.916	-0.9597	0.092
48.297	0.092	0.918	-0.962	0.092
48.407	0.093	0.92	-0.964	0.093
48.519	0.094	0.921	-0.965	0.094
48.625	0.094	0.923	-0.967	0.094
48.737	0.094	0.925	-0.9693	0.094
48.845	0.095	0.927	-0.9713	0.095
48.959	0.096	0.928	-0.9723	0.096
49.062	0.096	0.93	-0.9743	0.096
49.173	0.097	0.932	-0.9763	0.097
49.282	0.097	0.935	-0.9787	0.097
49.389	0.098	0.936	-0.9797	0.098
49.503	0.099	0.938	-0.9817	0.099
49.611	0.099	0.94	-0.9837	0.099
49.718	0.1	0.942	-0.986	0.1
49.829	0.101	0.943	-0.987	0.101
49.935	0.101	0.945	-0.989	0.101
50.05	0.102	0.947	-0.991	0.102
50.155	0.103	0.949	-0.9929	0.103
50.266	0.103	0.95	-0.9944	0.103
50.375	0.104	0.952	-0.9963	0.104
50.487	0.105	0.954	-0.9984	0.105
50.593	0.105	0.956	-1.0003	0.105
50.7	0.106	0.957	-1.0014	0.106
50.814	0.107	0.96	-1.0036	0.107
50.922	0.108	0.962	-1.0056	0.108
51.027	0.108	0.964	-1.0077	0.108
51.137	0.109	0.965	-1.0087	0.109
51.248	0.11	0.967	-1.0106	0.11
51.359	0.111	0.969	-1.013	0.111
51.464	0.112	0.971	-1.015	0.112
51.578	0.112	0.972	-1.016	0.112
51.688	0.113	0.974	-1.018	0.113
51.794	0.114	0.976	-1.0203	0.114
51.903	0.114	0.978	-1.0222	0.114
52.014	0.115	0.979	-1.0232	0.115
52.124	0.116	0.981	-1.0252	0.116
52.234	0.116	0.983	-1.0272	0.116
52.339	0.117	0.986	-1.0296	0.117
52.447	0.118	0.987	-1.0306	0.118
52.559	0.119	0.989	-1.0326	0.119
52.665	0.119	0.991	-1.0346	0.119
52.775	0.12	0.993	-1.037	0.12
52.887	0.121	0.994	-1.038	0.121
52.998	0.122	0.996	-1.0399	0.122
53.106	0.122	0.998	-1.0419	0.122
53.211	0.123	1	-1.0439	0.123
53.321	0.124	1.001	-1.0453	0.124
53.495	0.125	1.004	-1.0479	0.125
53.601	0.125	1.006	-1.0499	0.125
53.716	0.126	1.008	-1.0523	0.126
53.822	0.127	1.01	-1.0543	0.127
53.933	0.128	1.011	-1.0554	0.128
54.041	0.128	1.013	-1.0573	0.128
54.147	0.129	1.016	-1.0597	0.129
54.258	0.13	1.018	-1.0616	0.13
54.37	0.131	1.019	-1.0626	0.131
54.475	0.131	1.021	-1.0646	0.131
54.586	0.132	1.023	-1.0666	0.132
54.694	0.133	1.025	-1.0689	0.133
54.808	0.134	1.026	-1.07	0.134
54.916	0.135	1.028	-1.0719	0.135
55.024	0.135	1.03	-1.0739	0.135
55.13	0.136	1.032	-1.0759	0.136
55.244	0.137	1.033	-1.0773	0.137
55.354	0.137	1.035	-1.0792	0.137
55.462	0.138	1.037	-1.0812	0.138
55.567	0.139	1.039	-1.0833	0.139
55.678	0.14	1.04	-1.0842	0.14
55.791	0.14	1.042	-1.0865	0.14
55.894	0.141	1.044	-1.0885	0.141
56.005	0.142	1.047	-1.0906	0.142
56.116	0.143	1.047	-1.0915	0.143
56.227	0.143	1.05	-1.0939	0.143
56.337	0.144	1.052	-1.0959	0.144
56.442	0.145	1.054	-1.098	0.145
56.553	0.146	1.055	-1.0989	0.146
56.661	0.146	1.057	-1.101	0.146
56.771	0.147	1.059	-1.1032	0.147
56.879	0.149	1.061	-1.1052	0.149
56.986	0.15	1.062	-1.1062	0.15
57.1	0.15	1.064	-1.1082	0.15
57.208	0.151	1.067	-1.1106	0.151
57.314	0.152	1.069	-1.1126	0.152
57.428	0.153	1.07	-1.1136	0.153
57.538	0.154	1.072	-1.1156	0.154
57.646	0.155	1.074	-1.1176	0.155
57.751	0.156	1.076	-1.1198	0.156
57.864	0.157	1.077	-1.1208	0.157
57.974	0.157	1.079	-1.1229	0.157
58.084	0.158	1.081	-1.1249	0.158
58.189	0.159	1.083	-1.1272	0.159
58.3	0.16	1.084	-1.1282	0.16
58.411	0.161	1.086	-1.1302	0.161
58.521	0.162	1.088	-1.1321	0.162
58.624	0.163	1.09	-1.1341	0.163
58.733	0.164	1.092	-1.1356	0.164
58.845	0.165	1.093	-1.1375	0.165
58.956	0.166	1.095	-1.1395	0.166
59.061	0.167	1.097	-1.1415	0.167
59.175	0.168	1.098	-1.1425	0.168
59.283	0.169	1.101	-1.1448	0.169
59.391	0.17	1.103	-1.1468	0.17
59.5	0.171	1.105	-1.1488	0.171
59.612	0.172	1.106	-1.1498	0.172
59.722	0.173	1.108	-1.1519	0.173
59.825	0.174	1.11	-1.1543	0.174
59.934	0.175	1.112	-1.1562	0.175
60.048	0.177	1.113	-1.1572	0.177
60.219	0.177	1.116	-1.1602	0.177
60.327	0.178	1.118	-1.1622	0.178
60.438	0.179	1.12	-1.1642	0.179
60.543	0.18	1.122	-1.1662	0.18
60.657	0.181	1.123	-1.1672	0.181
60.765	0.182	1.125	-1.1695	0.182
60.875	0.183	1.127	-1.1715	0.183
60.981	0.185	1.129	-1.1735	0.185
61.095	0.185	1.13	-1.1745	0.185
61.198	0.186	1.133	-1.1768	0.186
61.312	0.188	1.135	-1.1789	0.188
61.417	0.189	1.137	-1.1809	0.189
61.528	0.189	1.138	-1.1818	0.189
61.635	0.191	1.14	-1.1841	0.191
61.749	0.192	1.142	-1.1861	0.192
61.853	0.193	1.144	-1.1881	0.193
61.967	0.193	1.145	-1.1891	0.193
62.075	0.194	1.147	-1.1911	0.194
62.181	0.195	1.149	-1.1935	0.195
62.292	0.196	1.151	-1.1954	0.196
62.404	0.197	1.152	-1.1965	0.197
62.512	0.198	1.154	-1.1985	0.198
62.62	0.199	1.156	-1.2004	0.199
62.728	0.2	1.159	-1.2027	0.2
62.841	0.2	1.16	-1.2038	0.2
62.948	0.201	1.162	-1.2058	0.201
63.059	0.203	1.164	-1.2077	0.203
63.165	0.204	1.166	-1.2101	0.204
63.279	0.205	1.167	-1.2111	0.205
63.382	0.205	1.169	-1.2132	0.205
63.493	0.206	1.171	-1.2151	0.206
63.601	0.207	1.173	-1.2171	0.207
63.715	0.208	1.174	-1.2184	0.208
63.825	0.209	1.176	-1.2204	0.209
63.934	0.21	1.178	-1.2224	0.21
64.039	0.211	1.18	-1.2244	0.211
64.15	0.212	1.181	-1.2254	0.212
64.259	0.212	1.184	-1.2278	0.212
64.372	0.213	1.186	-1.2298	0.213
64.478	0.215	1.188	-1.2318	0.215
64.587	0.216	1.189	-1.2328	0.216
64.696	0.216	1.191	-1.2351	0.216
64.802	0.217	1.193	-1.2371	0.217
64.914	0.218	1.195	-1.2391	0.218
65.021	0.22	1.196	-1.2401	0.22
65.13	0.22	1.198	-1.2424	0.22
65.244	0.222	1.2	-1.2444	0.222
65.35	0.223	1.202	-1.2464	0.223
65.464	0.224	1.203	-1.2474	0.224
65.567	0.225	1.205	-1.2494	0.225
65.678	0.226	1.207	-1.2514	0.226
65.787	0.227	1.21	-1.2537	0.227
65.897	0.228	1.211	-1.2548	0.228
66.008	0.229	1.213	-1.2568	0.229
66.118	0.23	1.215	-1.2587	0.23
66.223	0.231	1.217	-1.2611	0.231
66.334	0.232	1.218	-1.2621	0.232
66.443	0.232	1.22	-1.264	0.232
66.556	0.234	1.222	-1.266	0.234
66.659	0.235	1.224	-1.2681	0.235
66.771	0.236	1.225	-1.2693	0.236
66.877	0.236	1.227	-1.2714	0.236
66.989	0.237	1.229	-1.2735	0.237
67.097	0.238	1.231	-1.2755	0.238
67.211	0.239	1.232	-1.2764	0.239
67.314	0.24	1.235	-1.2787	0.24
67.425	0.241	1.237	-1.2807	0.241
67.534	0.242	1.239	-1.2827	0.242
67.641	0.243	1.24	-1.2836	0.243
67.755	0.243	1.242	-1.2861	0.243
67.863	0.244	1.244	-1.2881	0.244
67.969	0.245	1.246	-1.2901	0.245
68.08	0.246	1.247	-1.2911	0.246
68.193	0.246	1.249	-1.293	0.246
68.303	0.247	1.251	-1.2954	0.247
68.408	0.248	1.253	-1.2973	0.248
68.519	0.249	1.254	-1.2983	0.249
68.627	0.25	1.256	-1.3003	0.25
68.739	0.25	1.259	-1.3027	0.25
68.844	0.251	1.261	-1.3047	0.251
68.952	0.252	1.262	-1.3057	0.252
69.066	0.253	1.264	-1.3077	0.253
69.174	0.254	1.266	-1.3097	0.254
69.279	0.255	1.268	-1.312	0.255
69.389	0.256	1.269	-1.313	0.256
69.498	0.256	1.271	-1.3151	0.256
69.609	0.257	1.273	-1.317	0.257
69.716	0.258	1.275	-1.319	0.258
69.827	0.259	1.276	-1.3203	0.259
69.94	0.26	1.278	-1.3223	0.26
70.046	0.261	1.28	-1.3243	0.261
70.155	0.262	1.282	-1.3264	0.262
70.266	0.264	1.284	-1.3277	0.264
70.376	0.264	1.286	-1.3297	0.264
70.486	0.265	1.288	-1.3317	0.265
70.591	0.267	1.29	-1.3337	0.267
70.699	0.268	1.291	-1.3347	0.268
70.813	0.268	1.293	-1.3369	0.268
70.923	0.269	1.295	-1.339	0.269
71.027	0.27	1.297	-1.341	0.27
71.139	0.272	1.298	-1.342	0.272
71.25	0.272	1.3	-1.3443	0.272
71.358	0.273	1.302	-1.3463	0.273
71.463	0.274	1.304	-1.3483	0.274
71.573	0.275	1.305	-1.3493	0.275
71.684	0.275	1.307	-1.3513	0.275
71.793	0.276	1.31	-1.3536	0.276
71.902	0.277	1.312	-1.3556	0.277
72.015	0.278	1.313	-1.3566	0.278
72.123	0.279	1.315	-1.3586	0.279
72.231	0.28	1.317	-1.3606	0.28
72.339	0.281	1.319	-1.363	0.281
72.45	0.282	1.32	-1.3639	0.282
72.56	0.283	1.322	-1.366	0.283
72.67	0.284	1.324	-1.368	0.284
72.774	0.285	1.326	-1.3703	0.285
72.885	0.286	1.327	-1.3713	0.286
72.995	0.287	1.329	-1.3733	0.287
73.107	0.288	1.331	-1.3752	0.288
73.212	0.289	1.333	-1.3773	0.289
73.324	0.29	1.335	-1.3786	0.29
73.432	0.291	1.337	-1.3806	0.291
73.54	0.292	1.339	-1.3826	0.292
73.648	0.293	1.341	-1.3846	0.293
73.762	0.294	1.342	-1.3856	0.294
73.87	0.295	1.344	-1.388	0.295
73.975	0.296	1.346	-1.3899	0.296
74.084	0.297	1.348	-1.392	0.297
74.198	0.299	1.349	-1.393	0.299
74.308	0.3	1.351	-1.3952	0.3
74.416	0.301	1.353	-1.3973	0.301
74.521	0.302	1.355	-1.3992	0.302
74.632	0.304	1.356	-1.4002	0.304
74.745	0.304	1.358	-1.4022	0.304
74.854	0.306	1.361	-1.4046	0.306
74.959	0.307	1.363	-1.4066	0.307
75.069	0.308	1.364	-1.4076	0.308
75.181	0.309	1.366	-1.4096	0.309
75.291	0.311	1.368	-1.4116	0.311
75.396	0.312	1.37	-1.4139	0.312
75.508	0.313	1.371	-1.4148	0.313
75.616	0.314	1.373	-1.4169	0.314
75.724	0.315	1.375	-1.4189	0.315
75.831	0.316	1.377	-1.4212	0.316
75.945	0.318	1.378	-1.4222	0.318
76.049	0.318	1.38	-1.4243	0.318
76.163	0.32	1.382	-1.4263	0.32
76.269	0.321	1.384	-1.4283	0.321
76.383	0.322	1.386	-1.4295	0.322
76.486	0.323	1.388	-1.4315	0.323
76.6	0.324	1.39	-1.4335	0.324
76.705	0.326	1.392	-1.4355	0.326
76.816	0.327	1.393	-1.4366	0.327
76.929	0.328	1.395	-1.4389	0.328
77.035	0.33	1.397	-1.4409	0.33
77.143	0.331	1.399	-1.4429	0.331
77.254	0.333	1.4	-1.4439	0.333
77.36	0.334	1.402	-1.4463	0.334
77.474	0.335	1.404	-1.4482	0.335
77.579	0.337	1.406	-1.4502	0.337
77.69	0.339	1.407	-1.4512	0.339
77.797	0.339	1.409	-1.4532	0.339
77.906	0.341	1.411	-1.4555	0.341
78.017	0.343	1.413	-1.4575	0.343
78.127	0.344	1.414	-1.4585	0.344
78.238	0.345	1.416	-1.4605	0.345
78.346	0.347	1.419	-1.4629	0.347
78.454	0.349	1.421	-1.4649	0.349
78.561	0.35	1.422	-1.4659	0.35
78.675	0.351	1.424	-1.4679	0.351
78.783	0.353	1.426	-1.4699	0.353
78.888	0.355	1.428	-1.4722	0.355
78.999	0.357	1.429	-1.4731	0.357
79.112	0.358	1.431	-1.4752	0.358
79.22	0.36	1.433	-1.4772	0.36
79.325	0.362	1.435	-1.4792	0.362
79.439	0.363	1.436	-1.4805	0.363
79.549	0.364	1.438	-1.4825	0.364
79.659	0.366	1.44	-1.4845	0.366
79.764	0.368	1.442	-1.4865	0.368
79.874	0.37	1.443	-1.4875	0.37
79.983	0.371	1.446	-1.4899	0.371
80.09	0.373	1.448	-1.4918	0.373
80.202	0.375	1.45	-1.4938	0.375
80.311	0.377	1.451	-1.4949	0.377
80.422	0.377	1.453	-1.4972	0.377
80.53	0.379	1.455	-1.4992	0.379
80.638	0.381	1.457	-1.5011	0.381
80.745	0.383	1.458	-1.5022	0.383
80.856	0.384	1.461	-1.5045	0.384
80.967	0.386	1.463	-1.5065	0.386
81.073	0.388	1.464	-1.5084	0.388
81.188	0.39	1.465	-1.5095	0.39
81.298	0.391	1.467	-1.5114	0.391
81.403	0.393	1.469	-1.5134	0.393
81.512	0.395	1.472	-1.5157	0.395
81.623	0.396	1.473	-1.5168	0.396
81.733	0.397	1.475	-1.5188	0.397
81.843	0.4	1.477	-1.5208	0.4
81.948	0.401	1.479	-1.5232	0.401
82.059	0.404	1.48	-1.5242	0.404
82.168	0.406	1.482	-1.5261	0.406
82.281	0.407	1.484	-1.5281	0.407
82.387	0.409	1.486	-1.5304	0.409
82.496	0.41	1.487	-1.5314	0.41
82.607	0.411	1.489	-1.5335	0.411
82.715	0.413	1.491	-1.5355	0.413
82.82	0.414	1.493	-1.5375	0.414
82.93	0.415	1.495	-1.5388	0.415
83.039	0.417	1.497	-1.5408	0.417
83.148	0.418	1.499	-1.5429	0.418
83.257	0.42	1.501	-1.5449	0.42
83.368	0.421	1.502	-1.5459	0.421
83.481	0.423	1.504	-1.5482	0.423
83.589	0.424	1.506	-1.5501	0.424
83.694	0.426	1.508	-1.5521	0.426
83.805	0.427	1.509	-1.5531	0.427
83.917	0.429	1.511	-1.5551	0.429
84.027	0.431	1.513	-1.5575	0.431
84.133	0.432	1.515	-1.5595	0.432
84.242	0.433	1.516	-1.5605	0.433
84.354	0.435	1.518	-1.5624	0.435
84.464	0.436	1.521	-1.5647	0.436
84.569	0.438	1.523	-1.5667	0.438
84.681	0.439	1.524	-1.5677	0.439
84.789	0.44	1.526	-1.5697	0.44
84.895	0.442	1.528	-1.5721	0.442
85.006	0.444	1.53	-1.5741	0.444
85.12	0.444	1.531	-1.5751	0.444
85.226	0.446	1.533	-1.5771	0.446
85.334	0.447	1.535	-1.5791	0.447
85.443	0.449	1.537	-1.5814	0.449
85.55	0.45	1.538	-1.5823	0.45
85.666	0.452	1.54	-1.5844	0.452
85.771	0.453	1.542	-1.5864	0.453
85.88	0.455	1.544	-1.5884	0.455
85.989	0.456	1.545	-1.5894	0.456
86.102	0.457	1.548	-1.5918	0.457
86.211	0.459	1.55	-1.5938	0.459
86.316	0.461	1.552	-1.5957	0.461
86.427	0.461	1.553	-1.5967	0.461
86.536	0.463	1.555	-1.5991	0.463
86.642	0.465	1.557	-1.6011	0.465
86.753	0.467	1.559	-1.6031	0.467
86.865	0.467	1.56	-1.604	0.467
86.973	0.469	1.562	-1.6061	0.469
87.081	0.471	1.564	-1.6084	0.471
87.19	0.472	1.566	-1.6104	0.472
87.303	0.473	1.567	-1.6114	0.473
87.411	0.475	1.569	-1.6134	0.475
87.519	0.477	1.572	-1.6158	0.477
87.625	0.478	1.574	-1.6177	0.478
87.739	0.479	1.575	-1.6188	0.479
87.849	0.481	1.577	-1.6207	0.481
87.956	0.483	1.579	-1.6227	0.483
88.064	0.485	1.581	-1.625	0.485
88.171	0.486	1.582	-1.626	0.486
88.285	0.488	1.584	-1.628	0.488
88.395	0.491	1.586	-1.63	0.491
88.5	0.493	1.588	-1.6324	0.493
88.611	0.494	1.589	-1.6333	0.494
88.722	0.497	1.591	-1.6354	0.497
88.832	0.499	1.593	-1.6373	0.499
88.937	0.502	1.595	-1.6394	0.502
89.05	0.503	1.597	-1.6406	0.503
89.158	0.505	1.599	-1.6427	0.505
89.266	0.507	1.601	-1.6446	0.507
89.374	0.509	1.603	-1.6467	0.509
89.481	0.51	1.604	-1.6476	0.51
89.595	0.513	1.606	-1.65	0.513
89.703	0.515	1.608	-1.6521	0.515
89.809	0.517	1.61	-1.6541	0.517
89.923	0.518	1.611	-1.655	0.518
90.027	0.521	1.613	-1.6573	0.521
90.141	0.523	1.615	-1.6593	0.523
90.246	0.525	1.617	-1.6613	0.525
90.357	0.526	1.618	-1.6624	0.526
90.47	0.528	1.62	-1.6643	0.528
90.573	0.531	1.623	-1.6667	0.531
90.684	0.533	1.625	-1.6687	0.533
90.795	0.534	1.626	-1.6697	0.534
90.906	0.536	1.628	-1.6717	0.536
91.016	0.538	1.63	-1.674	0.538
91.121	0.54	1.632	-1.676	0.54
91.231	0.541	1.633	-1.677	0.541
91.341	0.543	1.635	-1.679	0.543
91.449	0.546	1.637	-1.681	0.546
91.557	0.548	1.639	-1.6833	0.548
91.671	0.549	1.64	-1.6843	0.549
91.779	0.551	1.642	-1.6863	0.551
91.887	0.553	1.644	-1.6883	0.553
91.994	0.555	1.647	-1.6906	0.555
92.108	0.556	1.648	-1.6916	0.556
92.211	0.558	1.65	-1.6936	0.558
92.323	0.56	1.652	-1.6956	0.56
92.432	0.562	1.654	-1.6977	0.562
92.543	0.563	1.655	-1.699	0.563
92.653	0.565	1.657	-1.7009	0.565
92.763	0.567	1.659	-1.7029	0.567
92.868	0.569	1.661	-1.7049	0.569
92.979	0.57	1.662	-1.7059	0.57
93.09	0.572	1.664	-1.7083	0.572
93.2	0.574	1.666	-1.7103	0.574
93.304	0.576	1.668	-1.7123	0.576
93.416	0.577	1.669	-1.7133	0.577
93.524	0.579	1.671	-1.7154	0.579
93.635	0.581	1.674	-1.7176	0.581
93.74	0.583	1.676	-1.7196	0.583
93.854	0.583	1.677	-1.7206	0.583
93.962	0.585	1.679	-1.7226	0.585
94.07	0.587	1.681	-1.7249	0.587
94.179	0.589	1.683	-1.727	0.589
94.291	0.59	1.684	-1.7279	0.59
94.4	0.592	1.686	-1.7299	0.592
94.508	0.594	1.688	-1.7319	0.594
94.613	0.596	1.69	-1.7342	0.596
94.727	0.596	1.691	-1.7352	0.596
94.837	0.598	1.693	-1.7372	0.598
94.947	0.6	1.695	-1.7392	0.6
95.05	0.601	1.697	-1.7412	0.601
95.164	0.602	1.699	-1.7426	0.602
95.27	0.604	1.701	-1.7446	0.604
95.383	0.606	1.702	-1.7465	0.606
95.488	0.607	1.705	-1.7486	0.607
95.6	0.608	1.706	-1.7496	0.608
95.708	0.61	1.708	-1.752	0.61
95.817	0.611	1.71	-1.7539	0.611
95.925	0.613	1.712	-1.7559	0.613
96.039	0.613	1.713	-1.7569	0.613
96.145	0.615	1.715	-1.7591	0.615
96.256	0.617	1.717	-1.7612	0.617
96.364	0.619	1.719	-1.7633	0.619
96.47	0.619	1.72	-1.7643	0.619
96.58	0.621	1.723	-1.7666	0.621
96.693	0.623	1.725	-1.7686	0.623
96.798	0.625	1.727	-1.7706	0.625
96.909	0.625	1.728	-1.7716	0.625
97.022	0.627	1.729	-1.7735	0.627
97.13	0.629	1.732	-1.7759	0.629
97.235	0.63	1.734	-1.7779	0.63
97.343	0.631	1.735	-1.7789	0.631
97.456	0.633	1.737	-1.7809	0.633
97.562	0.634	1.739	-1.7828	0.634
97.673	0.636	1.741	-1.7852	0.636
97.785	0.636	1.742	-1.7862	0.636
97.893	0.638	1.744	-1.7882	0.638
98.001	0.639	1.746	-1.7902	0.639
98.11	0.64	1.749	-1.7925	0.64
98.217	0.641	1.75	-1.7935	0.641
98.329	0.642	1.751	-1.7955	0.642
98.44	0.644	1.753	-1.7975	0.644
98.546	0.645	1.755	-1.7994	0.645
98.66	0.646	1.756	-1.8004	0.646
98.77	0.647	1.759	-1.8029	0.647
98.875	0.649	1.761	-1.8049	0.649
98.984	0.65	1.763	-1.8068	0.65
99.091	0.651	1.764	-1.8079	0.651
99.207	0.652	1.766	-1.8102	0.652
99.31	0.654	1.768	-1.8121	0.654
99.419	0.655	1.77	-1.8141	0.655
99.53	0.656	1.771	-1.8151	0.656
99.642	0.658	1.773	-1.8175	0.658
99.752	0.659	1.775	-1.8195	0.659
99.857	0.66	1.777	-1.8215	0.66
99.969	0.661	1.778	-1.8225	0.661
100.077	0.662	1.78	-1.8245	0.662
100.183	0.664	1.783	-1.8269	0.664
100.294	0.665	1.785	-1.8289	0.665
100.407	0.666	1.786	-1.8299	0.666
100.515	0.667	1.788	-1.8319	0.667
100.623	0.669	1.79	-1.8338	0.669
100.729	0.67	1.792	-1.8362	0.67
100.84	0.671	1.793	-1.8371	0.671
100.953	0.672	1.795	-1.8392	0.672
101.061	0.674	1.797	-1.8411	0.674
101.166	0.675	1.799	-1.8435	0.675
101.28	0.676	1.8	-1.8445	0.676
101.389	0.677	1.802	-1.8465	0.677
101.499	0.679	1.804	-1.8485	0.679
101.604	0.68	1.806	-1.8505	0.68
101.715	0.681	1.808	-1.8518	0.681
101.824	0.682	1.81	-1.8538	0.682
101.937	0.683	1.812	-1.8558	0.683
102.043	0.685	1.814	-1.8577	0.685
102.152	0.686	1.815	-1.8588	0.686
102.263	0.687	1.817	-1.8611	0.687
102.367	0.688	1.819	-1.8631	0.688
102.476	0.69	1.821	-1.8652	0.69
102.586	0.69	1.822	-1.8662	0.69
102.695	0.692	1.824	-1.8684	0.692
102.806	0.693	1.826	-1.8704	0.693
102.915	0.695	1.828	-1.8724	0.695
103.022	0.696	1.829	-1.8734	0.696
103.138	0.697	1.831	-1.8754	0.697
103.243	0.699	1.834	-1.8778	0.699
103.352	0.7	1.836	-1.8798	0.7
103.462	0.701	1.837	-1.8808	0.701
103.568	0.702	1.839	-1.8828	0.702
103.683	0.704	1.841	-1.8848	0.704
103.788	0.705	1.843	-1.8871	0.705
103.899	0.706	1.844	-1.8881	0.706
104.008	0.707	1.846	-1.8901	0.707
104.114	0.709	1.848	-1.8921	0.709
104.227	0.71	1.85	-1.8944	0.71
104.336	0.711	1.851	-1.8953	0.711
104.442	0.712	1.853	-1.8974	0.712
104.551	0.713	1.855	-1.8995	0.713
104.662	0.715	1.858	-1.9018	0.715
104.776	0.716	1.859	-1.9028	0.716
104.879	0.718	1.861	-1.9048	0.718
104.99	0.719	1.863	-1.9068	0.719
105.099	0.721	1.865	-1.9088	0.721
105.211	0.722	1.866	-1.9098	0.722
105.321	0.724	1.868	-1.9121	0.724
105.428	0.726	1.87	-1.9141	0.726
105.534	0.728	1.872	-1.916	0.728
105.645	0.728	1.873	-1.9171	0.728
105.758	0.73	1.875	-1.9195	0.73
105.868	0.732	1.877	-1.9214	0.732
105.973	0.734	1.879	-1.9233	0.734
106.084	0.734	1.88	-1.9245	0.734
106.19	0.736	1.882	-1.9264	0.736
106.299	0.738	1.885	-1.9287	0.738
106.407	0.739	1.887	-1.9307	0.739
106.52	0.74	1.888	-1.9317	0.74
106.631	0.742	1.89	-1.9337	0.742
106.739	0.743	1.892	-1.9361	0.743
106.844	0.745	1.894	-1.9381	0.745
106.954	0.746	1.895	-1.9391	0.746
107.065	0.748	1.897	-1.9411	0.748
107.176	0.749	1.899	-1.9431	0.749
107.281	0.751	1.901	-1.9453	0.751
107.395	0.752	1.902	-1.9464	0.752
107.499	0.753	1.904	-1.9483	0.753
107.613	0.755	1.906	-1.9503	0.755
107.718	0.756	1.908	-1.9524	0.756
107.829	0.757	1.91	-1.9537	0.757
107.942	0.758	1.912	-1.9557	0.758
108.05	0.759	1.914	-1.9577	0.759
108.155	0.76	1.916	-1.9597	0.76
108.267	0.761	1.917	-1.961	0.761
108.373	0.762	1.919	-1.963	0.762
108.483	0.762	1.921	-1.965	0.762
108.593	0.763	1.923	-1.967	0.763
108.704	0.764	1.924	-1.968	0.764
108.815	0.765	1.926	-1.9703	0.765
108.925	0.765	1.928	-1.9724	0.765
109.03	0.766	1.93	-1.9744	0.766
109.142	0.767	1.931	-1.9754	0.767
109.25	0.767	1.933	-1.9773	0.767
109.358	0.768	1.936	-1.9798	0.768
109.465	0.769	1.938	-1.9818	0.769
109.579	0.769	1.939	-1.9827	0.769
109.687	0.77	1.941	-1.9847	0.77
109.795	0.771	1.943	-1.987	0.771
109.904	0.771	1.945	-1.989	0.771
110.011	0.772	1.946	-1.99	0.772
110.12	0.772	1.948	-1.992	0.772
110.234	0.773	1.95	-1.9943	0.773
110.339	0.774	1.952	-1.9964	0.774
110.45	0.775	1.953	-1.9974	0.775
110.562	0.775	1.955	-1.9993	0.775
110.672	0.776	1.957	-2.0013	0.776
110.777	0.777	1.96	-2.0036	0.777
110.888	0.778	1.961	-2.0046	0.778
110.996	0.779	1.963	-2.0066	0.779
111.109	0.78	1.965	-2.0086	0.78
111.214	0.781	1.967	-2.0106	0.781
111.324	0.781	1.968	-2.0116	0.781
111.435	0.782	1.97	-2.014	0.782
111.541	0.783	1.972	-2.016	0.783
111.649	0.784	1.974	-2.0179	0.784
111.763	0.784	1.975	-2.0189	0.784
111.871	0.785	1.977	-2.0213	0.785
111.979	0.785	1.979	-2.0233	0.785
112.088	0.786	1.981	-2.0253	0.786
112.195	0.786	1.982	-2.0263	0.786
112.309	0.786	1.984	-2.0283	0.786
112.417	0.787	1.987	-2.0307	0.787
112.522	0.787	1.989	-2.0326	0.787
112.636	0.787	1.99	-2.0337	0.787
112.746	0.788	1.992	-2.0357	0.788
112.856	0.788	1.994	-2.038	0.788
112.961	0.789	1.996	-2.0399	0.789
113.072	0.789	1.997	-2.0409	0.789
113.18	0.79	1.999	-2.0429	0.79
113.287	0.792	2.001	-2.0453	0.792
113.463	0.793	2.004	-2.0477	0.793
113.569	0.793	2.006	-2.0497	0.793
113.682	0.795	2.008	-2.0517	0.795
113.787	0.796	2.01	-2.0536	0.796
113.899	0.798	2.011	-2.0546	0.798
114.007	0.798	2.013	-2.0569	0.798
114.118	0.799	2.015	-2.0589	0.799
114.223	0.801	2.017	-2.0609	0.801
114.337	0.802	2.018	-2.0619	0.802
114.445	0.803	2.02	-2.0639	0.803
114.554	0.804	2.022	-2.0663	0.804
114.659	0.805	2.024	-2.0683	0.805
114.77	0.806	2.025	-2.0693	0.806
114.883	0.806	2.027	-2.0713	0.806
114.991	0.807	2.03	-2.0735	0.807
115.096	0.808	2.032	-2.0755	0.808
115.21	0.808	2.033	-2.0766	0.808
115.315	0.809	2.035	-2.0787	0.809
115.429	0.81	2.036	-2.0805	0.81
115.534	0.81	2.039	-2.0829	0.81
115.644	0.811	2.04	-2.0839	0.811
115.756	0.812	2.042	-2.0859	0.812
115.866	0.814	2.044	-2.0879	0.814
115.971	0.814	2.046	-2.0902	0.814
116.084	0.816	2.047	-2.0912	0.816
116.192	0.817	2.049	-2.0932	0.817
116.298	0.819	2.051	-2.0952	0.819
116.408	0.819	2.053	-2.0972	0.819
116.522	0.821	2.054	-2.0982	0.821
116.628	0.823	2.057	-2.1006	0.823
116.739	0.825	2.059	-2.1026	0.825
116.845	0.826	2.061	-2.1046	0.826
116.959	0.827	2.062	-2.1056	0.827
117.069	0.829	2.064	-2.1079	0.829
117.174	0.831	2.066	-2.1099	0.831
117.283	0.832	2.068	-2.1119	0.832
117.393	0.834	2.069	-2.1128	0.834
117.506	0.836	2.071	-2.1152	0.836
117.614	0.839	2.073	-2.1172	0.839
117.719	0.84	2.075	-2.1192	0.84
117.83	0.842	2.076	-2.1202	0.842
117.939	0.844	2.078	-2.1222	0.844
118.052	0.846	2.081	-2.1246	0.846
118.158	0.848	2.082	-2.1265	0.848
118.267	0.85	2.083	-2.1275	0.85
118.376	0.852	2.086	-2.1296	0.852
118.482	0.855	2.088	-2.1318	0.855
118.592	0.856	2.09	-2.1338	0.856
118.706	0.858	2.091	-2.1349	0.858
118.814	0.861	2.093	-2.1369	0.861
118.922	0.863	2.095	-2.1388	0.863
119.028	0.864	2.097	-2.1411	0.864
119.139	0.867	2.098	-2.1423	0.867
119.252	0.87	2.1	-2.1442	0.87
119.36	0.873	2.102	-2.1462	0.873
119.465	0.874	2.104	-2.1482	0.874
119.576	0.876	2.105	-2.1492	0.876
119.688	0.879	2.107	-2.1515	0.879
119.798	0.882	2.109	-2.1535	0.882
119.903	0.883	2.111	-2.1555	0.883
120.014	0.886	2.112	-2.1565	0.886
120.188	0.889	2.115	-2.1595	0.889
120.296	0.892	2.117	-2.1615	0.892
120.403	0.893	2.119	-2.1634	0.893
120.512	0.895	2.122	-2.1658	0.895
120.619	0.898	2.123	-2.1668	0.898
120.733	0.901	2.125	-2.1688	0.901
120.841	0.902	2.127	-2.1708	0.902
120.948	0.904	2.129	-2.1731	0.904
121.058	0.907	2.13	-2.1741	0.907
121.171	0.91	2.132	-2.1761	0.91
121.281	0.911	2.134	-2.1781	0.911
121.386	0.914	2.136	-2.1805	0.914
121.495	0.916	2.137	-2.1814	0.916
121.607	0.919	2.139	-2.1834	0.919
121.717	0.921	2.141	-2.1855	0.921
121.822	0.924	2.143	-2.1875	0.924
121.934	0.927	2.144	-2.1885	0.927
122.042	0.93	2.147	-2.1908	0.93
122.15	0.931	2.149	-2.1928	0.931
122.258	0.934	2.151	-2.1948	0.934
122.372	0.937	2.152	-2.1958	0.937
122.478	0.94	2.154	-2.1978	0.94
122.589	0.941	2.156	-2.2002	0.941
122.694	0.944	2.158	-2.2022	0.944
122.808	0.947	2.159	-2.2032	0.947
122.918	0.95	2.161	-2.2052	0.95
123.026	0.951	2.163	-2.2075	0.951
123.131	0.954	2.165	-2.2095	0.954
123.242	0.957	2.166	-2.2105	0.957
123.355	0.959	2.168	-2.2125	0.959
123.459	0.961	2.171	-2.2148	0.961
123.57	0.963	2.173	-2.2167	0.963
123.679	0.966	2.174	-2.2178	0.966
123.789	0.969	2.176	-2.2198	0.969
123.895	0.971	2.178	-2.2217	0.971
124.006	0.974	2.18	-2.2241	0.974
124.118	0.976	2.181	-2.2251	0.976
124.226	0.98	2.183	-2.2271	0.98
124.334	0.981	2.185	-2.2291	0.981
124.441	0.984	2.187	-2.2311	0.984
124.551	0.986	2.188	-2.2324	0.986
124.662	0.989	2.19	-2.2343	0.989
124.771	0.99	2.192	-2.2364	0.99
124.88	0.994	2.194	-2.2384	0.994
124.987	0.996	2.196	-2.2397	0.996
125.096	0.999	2.198	-2.2418	0.999
125.21	1	2.2	-2.2438	1
125.315	1.003	2.202	-2.2458	1.003
125.426	1.005	2.203	-2.2468	1.005
125.533	1.008	2.205	-2.2491	1.008
125.643	1.009	2.207	-2.2511	1.009
125.752	1.011	2.209	-2.2531	1.011
125.863	1.014	2.21	-2.2541	1.014
125.975	1.017	2.212	-2.2564	1.017
126.085	1.018	2.214	-2.2584	1.018
126.19	1.02	2.216	-2.2604	1.02
126.302	1.022	2.217	-2.2614	1.022
126.41	1.024	2.219	-2.2635	1.024
126.518	1.026	2.222	-2.2658	1.026
126.626	1.028	2.224	-2.2678	1.028
126.74	1.03	2.225	-2.2688	1.03
126.846	1.033	2.227	-2.2707	1.033
126.957	1.034	2.229	-2.2727	1.034
127.063	1.037	2.231	-2.275	1.037
127.177	1.039	2.232	-2.276	1.039
127.28	1.042	2.234	-2.278	1.042
127.394	1.043	2.236	-2.28	1.043
127.499	1.045	2.238	-2.2824	1.045
127.61	1.047	2.239	-2.2834	1.047
127.718	1.049	2.241	-2.2854	1.049
127.832	1.05	2.243	-2.2874	1.05
127.937	1.053	2.245	-2.2894	1.053
128.048	1.055	2.247	-2.2907	1.055
128.159	1.058	2.249	-2.2927	1.058
128.269	1.059	2.251	-2.2947	1.059
128.374	1.062	2.253	-2.2967	1.062
128.486	1.065	2.254	-2.2977	1.065
128.594	1.067	2.256	-2.3	1.067
128.702	1.069	2.258	-2.3021	1.069
128.809	1.072	2.26	-2.304	1.072
128.923	1.075	2.261	-2.305	1.075
129.031	1.078	2.263	-2.3071	1.078
129.139	1.08	2.265	-2.3093	1.08
129.248	1.083	2.267	-2.3114	1.083
129.355	1.086	2.268	-2.3124	1.086
129.464	1.09	2.27	-2.3144	1.09
129.578	1.091	2.273	-2.3168	1.091
129.683	1.094	2.275	-2.3187	1.094
129.793	1.097	2.276	-2.3197	1.097
129.907	1.101	2.278	-2.3218	1.101
130.01	1.102	2.28	-2.324	1.102
130.121	1.105	2.282	-2.326	1.105
130.232	1.108	2.283	-2.327	1.108
130.34	1.111	2.285	-2.3289	1.111
130.453	1.113	2.287	-2.3309	1.113
130.556	1.116	2.289	-2.3333	1.116
130.668	1.119	2.29	-2.3343	1.119
130.777	1.122	2.292	-2.3363	1.122
130.887	1.123	2.294	-2.3383	1.123
130.995	1.127	2.297	-2.3407	1.127
131.102	1.13	2.298	-2.3417	1.13
131.216	1.133	2.3	-2.3437	1.133
131.324	1.134	2.302	-2.3456	1.134
131.43	1.138	2.304	-2.3476	1.138
131.539	1.141	2.305	-2.3486	1.141
131.648	1.144	2.307	-2.351	1.144
131.762	1.146	2.309	-2.3529	1.146
131.867	1.148	2.311	-2.355	1.148
131.978	1.152	2.312	-2.3559	1.152
132.091	1.154	2.314	-2.3583	1.154
132.194	1.156	2.316	-2.3604	1.156
132.305	1.159	2.318	-2.3624	1.159
132.416	1.162	2.319	-2.3634	1.162
132.524	1.165	2.321	-2.3654	1.165
132.636	1.166	2.324	-2.3676	1.166
132.741	1.169	2.326	-2.3696	1.169
132.853	1.173	2.327	-2.3706	1.173
132.961	1.176	2.329	-2.3726	1.176
133.072	1.177	2.331	-2.375	1.177
133.177	1.181	2.333	-2.377	1.181
133.291	1.184	2.334	-2.378	1.184
133.399	1.188	2.336	-2.38	1.188
133.508	1.189	2.338	-2.382	1.189
133.617	1.192	2.34	-2.3843	1.192
133.724	1.195	2.341	-2.3852	1.195
133.838	1.198	2.343	-2.3872	1.198
133.945	1.2	2.345	-2.3893	1.2
134.051	1.203	2.347	-2.3912	1.203
134.165	1.206	2.349	-2.3926	1.206
134.275	1.209	2.351	-2.3946	1.209
134.385	1.21	2.353	-2.3966	1.21
134.49	1.213	2.355	-2.3986	1.213
134.601	1.216	2.356	-2.3996	1.216
134.709	1.219	2.358	-2.4019	1.219
134.817	1.221	2.36	-2.4038	1.221
134.928	1.224	2.362	-2.4058	1.224
135.037	1.227	2.363	-2.4069	1.227
135.148	1.23	2.365	-2.4093	1.23
135.256	1.231	2.367	-2.4112	1.231
135.364	1.235	2.369	-2.4132	1.235
135.471	1.238	2.37	-2.4143	1.238
135.58	1.242	2.373	-2.4166	1.242
135.694	1.243	2.375	-2.4186	1.243
135.8	1.247	2.377	-2.4206	1.247
135.912	1.25	2.378	-2.4216	1.25
136.022	1.254	2.38	-2.4236	1.254
136.13	1.255	2.382	-2.4259	1.255
136.235	1.259	2.384	-2.4279	1.259
136.349	1.262	2.385	-2.4288	1.262
136.459	1.264	2.387	-2.4309	1.264
136.569	1.267	2.389	-2.4329	1.267
136.672	1.27	2.391	-2.4352	1.27
136.783	1.273	2.392	-2.4362	1.273
136.891	1.274	2.394	-2.4383	1.274
137	1.278	2.396	-2.4403	1.278
137.112	1.281	2.398	-2.4425	1.281
137.221	1.284	2.399	-2.4435	1.284
137.332	1.286	2.401	-2.4455	1.286
137.44	1.289	2.403	-2.4475	1.289
137.548	1.292	2.405	-2.4495	1.292
137.66	1.295	2.407	-2.4509	1.295
137.768	1.297	2.409	-2.4528	1.297
137.875	1.3	2.411	-2.4549	1.3
137.984	1.303	2.413	-2.4569	1.303
138.091	1.307	2.414	-2.4579	1.307
138.207	1.308	2.416	-2.4601	1.308
138.312	1.311	2.418	-2.4622	1.311
138.421	1.314	2.42	-2.4642	1.314
138.532	1.317	2.421	-2.4652	1.317
138.637	1.319	2.423	-2.4671	1.319
138.752	1.322	2.425	-2.4695	1.322
138.857	1.325	2.428	-2.4716	1.325
138.967	1.328	2.429	-2.4726	1.328
139.079	1.329	2.43	-2.4745	1.329
139.189	1.333	2.433	-2.4768	1.333
139.294	1.335	2.435	-2.4788	1.335
139.405	1.338	2.436	-2.4798	1.338
139.516	1.34	2.438	-2.4818	1.34
139.626	1.343	2.44	-2.4838	1.343
139.731	1.346	2.442	-2.4863	1.346
139.843	1.35	2.443	-2.4872	1.35
139.951	1.351	2.445	-2.4892	1.351
140.059	1.354	2.447	-2.4912	1.354
140.167	1.358	2.449	-2.4935	1.358
140.281	1.361	2.45	-2.4945	1.361
140.389	1.363	2.452	-2.4965	1.363
140.497	1.366	2.454	-2.4985	1.366
140.603	1.369	2.456	-2.5005	1.369
140.717	1.372	2.458	-2.5015	1.372
140.827	1.374	2.46	-2.5038	1.374
140.933	1.377	2.462	-2.5058	1.377
141.041	1.38	2.464	-2.5078	1.38
141.151	1.384	2.465	-2.5088	1.384
141.264	1.386	2.467	-2.5112	1.386
141.367	1.389	2.469	-2.5132	1.389
141.478	1.393	2.471	-2.5152	1.393
141.589	1.396	2.472	-2.5162	1.396
141.698	1.398	2.474	-2.5185	1.398
141.804	1.401	2.476	-2.5205	1.401
141.913	1.405	2.478	-2.5223	1.405
142.022	1.408	2.479	-2.5235	1.408
142.136	1.41	2.481	-2.5255	1.41
142.244	1.414	2.484	-2.5278	1.414
142.352	1.417	2.486	-2.5299	1.417
142.459	1.42	2.487	-2.5309	1.42
142.573	1.422	2.489	-2.5328	1.422
142.681	1.425	2.491	-2.5348	1.425
142.789	1.429	2.493	-2.5371	1.429
142.896	1.432	2.494	-2.5381	1.432
143.011	1.433	2.496	-2.5401	1.433
143.182	1.437	2.499	-2.5431	1.437
143.292	1.441	2.501	-2.5451	1.441
143.397	1.444	2.503	-2.5471	1.444
143.509	1.445	2.504	-2.548	1.445
143.617	1.449	2.506	-2.5504	1.449
143.725	1.452	2.508	-2.5524	1.452
143.833	1.456	2.51	-2.5545	1.456
143.942	1.457	2.511	-2.5554	1.457
144.053	1.461	2.513	-2.5574	1.461
144.164	1.465	2.516	-2.5598	1.465
144.27	1.468	2.518	-2.5617	1.468
144.384	1.47	2.519	-2.5627	1.47
144.487	1.473	2.521	-2.5647	1.473
144.601	1.476	2.523	-2.5671	1.476
144.706	1.48	2.525	-2.5691	1.48
144.817	1.482	2.526	-2.5701	1.482
144.93	1.486	2.528	-2.5721	1.486
145.034	1.489	2.53	-2.5741	1.489
145.142	1.492	2.532	-2.5764	1.492
145.256	1.494	2.533	-2.5774	1.494
145.364	1.498	2.535	-2.5794	1.498
145.47	1.501	2.537	-2.5814	1.501
145.581	1.505	2.54	-2.5838	1.505
145.693	1.506	2.541	-2.5848	1.506
145.801	1.51	2.543	-2.5868	1.51
145.909	1.513	2.545	-2.5888	1.513
146.016	1.517	2.547	-2.5907	1.517
146.13	1.518	2.548	-2.5918	1.518
146.238	1.522	2.55	-2.5942	1.522
146.346	1.525	2.552	-2.5961	1.525
146.455	1.528	2.554	-2.598	1.528
146.562	1.529	2.555	-2.5991	1.529
146.671	1.532	2.557	-2.6013	1.532
146.785	1.535	2.559	-2.6034	1.535
146.89	1.537	2.561	-2.6053	1.537
147.001	1.538	2.562	-2.6064	1.538
147.108	1.541	2.565	-2.6087	1.541
147.222	1.543	2.567	-2.6107	1.543
147.327	1.546	2.569	-2.6127	1.546
147.438	1.547	2.57	-2.6137	1.547
147.547	1.549	2.572	-2.6157	1.549
147.66	1.551	2.574	-2.618	1.551
147.763	1.554	2.576	-2.62	1.554
147.875	1.555	2.577	-2.6209	1.555
147.986	1.558	2.579	-2.6231	1.558
148.093	1.56	2.581	-2.625	1.56
148.201	1.562	2.583	-2.6274	1.562
148.315	1.564	2.584	-2.6284	1.564
148.423	1.566	2.586	-2.6304	1.566
148.531	1.569	2.588	-2.6324	1.569
148.637	1.572	2.59	-2.6345	1.572
148.751	1.573	2.592	-2.6357	1.573
148.855	1.577	2.594	-2.6377	1.577
148.969	1.579	2.596	-2.6397	1.579
149.074	1.582	2.598	-2.6417	1.582
149.185	1.583	2.599	-2.6427	1.583
149.298	1.586	2.601	-2.645	1.586
149.401	1.589	2.603	-2.647	1.589
149.512	1.592	2.605	-2.6491	1.592
149.623	1.594	2.606	-2.6501	1.594
149.731	1.596	2.608	-2.6524	1.596
149.844	1.599	2.61	-2.6543	1.599
149.95	1.602	2.612	-2.6563	1.602
150.059	1.605	2.613	-2.6573	1.605
150.169	1.607	2.615	-2.6593	1.607
150.277	1.61	2.618	-2.6616	1.61
150.385	1.613	2.62	-2.6636	1.613
150.499	1.615	2.621	-2.6646	1.615
150.602	1.617	2.623	-2.6666	1.617
150.716	1.619	2.625	-2.669	1.619
150.82	1.622	2.627	-2.671	1.622
150.931	1.623	2.628	-2.672	1.623
151.04	1.626	2.63	-2.674	1.626
151.151	1.628	2.632	-2.676	1.628
151.26	1.63	2.634	-2.6783	1.63
151.371	1.631	2.635	-2.6793	1.631
151.481	1.634	2.637	-2.6813	1.634
151.591	1.637	2.639	-2.6833	1.637
151.696	1.639	2.642	-2.6856	1.639
151.807	1.641	2.643	-2.6867	1.641
151.917	1.643	2.645	-2.6887	1.643
152.023	1.646	2.647	-2.6907	1.646
152.133	1.649	2.649	-2.6927	1.649
152.245	1.65	2.65	-2.6939	1.65
152.353	1.652	2.652	-2.696	1.652
152.459	1.655	2.654	-2.698	1.655
152.57	1.658	2.656	-2.7	1.658
152.684	1.659	2.657	-2.701	1.659
152.787	1.661	2.659	-2.7034	1.661
152.901	1.664	2.661	-2.7053	1.664
153.007	1.666	2.663	-2.7073	1.666
153.116	1.667	2.664	-2.7083	1.667
153.229	1.67	2.666	-2.7103	1.67
153.337	1.673	2.669	-2.7125	1.673
153.442	1.675	2.671	-2.7145	1.675
153.556	1.678	2.672	-2.7156	1.678
153.666	1.681	2.674	-2.7176	1.681
153.776	1.682	2.676	-2.7199	1.682
153.88	1.684	2.678	-2.7219	1.684
153.991	1.687	2.679	-2.7229	1.687
154.1	1.689	2.681	-2.7249	1.689
154.212	1.691	2.683	-2.7269	1.691
154.317	1.694	2.685	-2.7293	1.694
154.429	1.696	2.686	-2.7303	1.696
154.537	1.698	2.688	-2.7323	1.698
154.643	1.699	2.69	-2.7342	1.699
154.754	1.701	2.693	-2.7366	1.701
154.863	1.703	2.693	-2.7375	1.703
154.974	1.705	2.695	-2.7395	1.705
155.082	1.706	2.698	-2.7416	1.706
155.189	1.708	2.7	-2.7436	1.708
155.3	1.709	2.701	-2.745	1.709
155.413	1.711	2.703	-2.747	1.711
155.521	1.712	2.705	-2.749	1.712
155.626	1.714	2.707	-2.751	1.714
155.737	1.716	2.708	-2.752	1.716
155.849	1.718	2.71	-2.7543	1.718
155.959	1.719	2.712	-2.7563	1.719
156.064	1.721	2.714	-2.7582	1.721
156.175	1.723	2.715	-2.7593	1.723
156.284	1.724	2.717	-2.7612	1.724
156.39	1.725	2.72	-2.7636	1.725
156.501	1.727	2.721	-2.7655	1.727
156.613	1.729	2.723	-2.7666	1.729
156.721	1.731	2.724	-2.7685	1.731
156.827	1.731	2.727	-2.7708	1.731
156.936	1.733	2.729	-2.7728	1.733
157.046	1.734	2.73	-2.7739	1.734
157.159	1.736	2.732	-2.7758	1.736
157.267	1.737	2.734	-2.7778	1.737
157.373	1.738	2.736	-2.7802	1.738
157.484	1.74	2.737	-2.7812	1.74
157.597	1.742	2.739	-2.7832	1.742
157.705	1.742	2.741	-2.7852	1.742
157.81	1.744	2.744	-2.7875	1.744
157.921	1.745	2.745	-2.7885	1.745
158.034	1.747	2.747	-2.7905	1.747
158.137	1.747	2.749	-2.7925	1.747
158.249	1.749	2.751	-2.7948	1.749
158.36	1.75	2.752	-2.7959	1.75
158.466	1.752	2.754	-2.7979	1.752
158.575	1.752	2.756	-2.7999	1.752
158.683	1.754	2.758	-2.8019	1.754
158.798	1.755	2.759	-2.8033	1.755
158.906	1.756	2.761	-2.8052	1.756
159.013	1.757	2.763	-2.8072	1.757
159.121	1.758	2.765	-2.8092	1.758
159.235	1.759	2.766	-2.8102	1.759
159.343	1.76	2.769	-2.8126	1.76
159.451	1.761	2.77	-2.8145	1.761
159.557	1.762	2.772	-2.8165	1.762
159.671	1.763	2.773	-2.8175	1.763
159.781	1.764	2.775	-2.8195	1.764
159.889	1.765	2.778	-2.8218	1.765
159.994	1.766	2.78	-2.8238	1.766
160.105	1.768	2.781	-2.8249	1.768
160.212	1.769	2.783	-2.8269	1.769
160.322	1.77	2.785	-2.8291	1.77
160.433	1.77	2.787	-2.8311	1.77
160.544	1.772	2.788	-2.8322	1.772
160.652	1.773	2.79	-2.8341	1.773
160.758	1.773	2.792	-2.8361	1.773
160.869	1.774	2.794	-2.8385	1.774
160.979	1.775	2.795	-2.8395	1.775
161.09	1.775	2.797	-2.8415	1.775
161.198	1.776	2.799	-2.8435	1.776
161.305	1.776	2.801	-2.8455	1.776
161.419	1.776	2.803	-2.8468	1.776
161.527	1.777	2.805	-2.8487	1.777
161.635	1.777	2.807	-2.8508	1.777
161.741	1.777	2.809	-2.8529	1.777
161.855	1.777	2.81	-2.8538	1.777
161.96	1.778	2.812	-2.8561	1.778
162.071	1.778	2.814	-2.8582	1.778
162.258	1.779	2.817	-2.8608	1.779
162.37	1.779	2.819	-2.8628	1.779
162.48	1.78	2.821	-2.8648	1.78
162.585	1.781	2.823	-2.8672	1.781
162.697	1.781	2.824	-2.8682	1.781
162.805	1.782	2.826	-2.8702	1.782
162.913	1.782	2.828	-2.8721	1.782
163.022	1.783	2.83	-2.8741	1.783
163.129	1.783	2.831	-2.8754	1.783
163.241	1.784	2.833	-2.8774	1.784
163.35	1.785	2.835	-2.8794	1.785
163.459	1.786	2.837	-2.8814	1.786
163.566	1.786	2.838	-2.8824	1.786
163.675	1.788	2.841	-2.8848	1.788
163.789	1.789	2.843	-2.8868	1.789
163.894	1.79	2.845	-2.8887	1.79
164.005	1.791	2.846	-2.8897	1.791
164.118	1.792	2.848	-2.8917	1.792
164.221	1.793	2.85	-2.8941	1.793
164.33	1.795	2.852	-2.8961	1.795
164.444	1.795	2.853	-2.8971	1.795
164.552	1.796	2.855	-2.8991	1.796
164.658	1.798	2.857	-2.9014	1.798
164.769	1.799	2.859	-2.9034	1.799
164.881	1.799	2.86	-2.9044	1.799
164.989	1.8	2.862	-2.9064	1.8
165.099	1.8	2.865	-2.9088	1.8
165.204	1.801	2.867	-2.9107	1.801
165.318	1.801	2.868	-2.9117	1.801
165.426	1.801	2.87	-2.9137	1.801
165.534	1.8	2.872	-2.9157	1.8
165.643	1.8	2.874	-2.9181	1.8
165.75	1.8	2.875	-2.9191	1.8
165.859	1.799	2.877	-2.9211	1.799
165.973	1.798	2.879	-2.9231	1.798
166.078	1.797	2.881	-2.9251	1.797
166.189	1.797	2.882	-2.9264	1.797
166.296	1.796	2.884	-2.9284	1.796
166.41	1.795	2.886	-2.9304	1.795
166.515	1.794	2.888	-2.9324	1.794
166.626	1.793	2.889	-2.9334	1.793
166.735	1.792	2.892	-2.9357	1.792
166.848	1.792	2.894	-2.9377	1.792
166.953	1.791	2.896	-2.9397	1.791
167.063	1.79	2.897	-2.9407	1.79
167.174	1.79	2.899	-2.9431	1.79
167.282	1.789	2.901	-2.945	1.789
167.391	1.788	2.903	-2.9471	1.788
167.497	1.788	2.904	-2.9481	1.788
167.611	1.787	2.906	-2.9501	1.787
167.719	1.786	2.908	-2.9523	1.786
167.825	1.786	2.91	-2.9543	1.786
167.939	1.786	2.911	-2.9553	1.786
168.044	1.785	2.913	-2.9573	1.785
168.155	1.785	2.915	-2.9594	1.785
168.261	1.785	2.918	-2.9618	1.785
168.373	1.785	2.919	-2.9627	1.785
168.487	1.786	2.921	-2.9647	1.786
168.59	1.786	2.923	-2.9668	1.786
168.701	1.786	2.925	-2.969	1.786
168.812	1.787	2.926	-2.97	1.787
168.92	1.787	2.928	-2.972	1.787
169.033	1.788	2.93	-2.974	1.788
169.138	1.788	2.932	-2.9764	1.788
169.25	1.788	2.933	-2.9774	1.788
169.359	1.789	2.935	-2.9793	1.789
169.467	1.789	2.937	-2.9814	1.789
169.575	1.79	2.939	-2.9834	1.79
169.682	1.79	2.94	-2.9843	1.79
169.791	1.791	2.943	-2.9867	1.791
169.905	1.792	2.945	-2.9887	1.792
170.011	1.793	2.947	-2.9906	1.793
170.125	1.793	2.948	-2.9916	1.793
170.228	1.794	2.95	-2.994	1.794
170.339	1.794	2.952	-2.996	1.794
170.446	1.795	2.954	-2.9979	1.795
170.557	1.796	2.955	-2.9989	1.796
170.67	1.796	2.957	-3.001	1.796
170.778	1.797	2.959	-3.0033	1.797
170.883	1.798	2.961	-3.0053	1.798
170.994	1.799	2.962	-3.0064	1.799
171.107	1.799	2.964	-3.0084	1.799
171.217	1.801	2.967	-3.0106	1.801
171.32	1.802	2.968	-3.0125	1.802
171.431	1.802	2.97	-3.0137	1.802
171.543	1.804	2.972	-3.0156	1.804
171.653	1.805	2.974	-3.0176	1.805
171.758	1.806	2.976	-3.02	1.806
171.87	1.807	2.977	-3.021	1.807
171.978	1.808	2.979	-3.023	1.808
172.084	1.809	2.981	-3.0251	1.809
172.193	1.81	2.983	-3.027	1.81
172.303	1.811	2.984	-3.0283	1.811
172.415	1.812	2.986	-3.0303	1.812
172.523	1.813	2.988	-3.0323	1.813
172.632	1.813	2.99	-3.0343	1.813
172.739	1.814	2.992	-3.0356	1.814
172.855	1.814	2.994	-3.0376	1.814
172.96	1.815	2.996	-3.0396	1.815
173.069	1.815	2.998	-3.0416	1.815
173.178	1.815	2.999	-3.0426	1.815
173.291	1.815	3.001	-3.0449	1.815
173.395	1.815	3.003	-3.0469	1.815
173.506	1.815	3.005	-3.0489	1.815
173.617	1.815	3.006	-3.0499	1.815
173.725	1.816	3.008	-3.0519	1.816
173.831	1.816	3.01	-3.0542	1.816
173.942	1.816	3.012	-3.0562	1.816
174.054	1.816	3.013	-3.0573	1.816
174.162	1.816	3.015	-3.0593	1.816
174.27	1.817	3.017	-3.0612	1.817
174.377	1.817	3.02	-3.0636	1.817
174.487	1.817	3.021	-3.0646	1.817
174.598	1.818	3.023	-3.0666	1.818
174.709	1.818	3.025	-3.0686	1.818
174.815	1.819	3.027	-3.071	1.819
174.929	1.819	3.028	-3.072	1.819
175.032	1.82	3.03	-3.0739	1.82
175.142	1.821	3.032	-3.0759	1.821
175.251	1.822	3.034	-3.078	1.822
175.362	1.822	3.035	-3.0793	1.822
175.475	1.823	3.037	-3.0812	1.823
175.578	1.824	3.039	-3.0833	1.824
175.689	1.825	3.041	-3.0853	1.825
175.8	1.826	3.043	-3.0866	1.826
175.911	1.827	3.044	-3.0885	1.827
176.021	1.828	3.046	-3.0905	1.828
176.126	1.829	3.049	-3.0926	1.829
176.237	1.829	3.049	-3.0935	1.829
176.348	1.83	3.052	-3.0959	1.83
176.455	1.831	3.054	-3.0979	1.831
176.563	1.832	3.056	-3.0999	1.832
176.67	1.832	3.057	-3.1009	1.832
176.784	1.833	3.059	-3.1032	1.833
176.892	1.834	3.061	-3.1052	1.834
176.998	1.836	3.063	-3.1071	1.836
177.112	1.836	3.064	-3.1082	1.836
177.221	1.838	3.066	-3.1102	1.838
177.329	1.839	3.069	-3.1126	1.839
177.437	1.841	3.071	-3.1146	1.841
177.546	1.841	3.072	-3.1156	1.841
177.659	1.843	3.074	-3.1176	1.843
177.768	1.844	3.076	-3.1196	1.844
177.873	1.846	3.078	-3.1218	1.846
177.984	1.846	3.079	-3.1229	1.846
178.095	1.848	3.081	-3.1248	1.848
178.204	1.849	3.083	-3.1268	1.849
178.309	1.85	3.085	-3.1292	1.85
178.417	1.851	3.086	-3.1302	1.851
178.529	1.852	3.088	-3.1322	1.852
178.64	1.853	3.09	-3.1342	1.853
178.745	1.853	3.092	-3.1362	1.853
178.859	1.853	3.093	-3.1372	1.853
178.967	1.854	3.096	-3.1395	1.854
179.075	1.854	3.098	-3.1415	1.854
179.184	1.853	3.1	-3.1435	1.853
179.296	1.853	3.101	-3.1445	1.853
179.406	1.853	3.103	-3.1468	1.853
179.514	1.853	3.105	-3.1488	1.853
179.619	1.854	3.107	-3.1509	1.854
179.73	1.854	3.108	-3.1518	1.854
179.843	1.855	3.11	-3.1542	1.855
179.946	1.856	3.112	-3.1562	1.856
180.057	1.857	3.114	-3.1582	1.857
180.168	1.857	3.115	-3.1592	1.857
180.279	1.858	3.117	-3.1612	1.858
180.389	1.859	3.119	-3.1635	1.859
180.492	1.859	3.121	-3.1655	1.859
180.601	1.859	3.122	-3.1665	1.859
180.715	1.86	3.124	-3.1685	1.86
180.823	1.86	3.126	-3.1705	1.86
180.931	1.86	3.129	-3.1728	1.86
181.038	1.86	3.13	-3.1739	1.86
181.152	1.861	3.132	-3.1758	1.861
181.261	1.861	3.134	-3.1778	1.861
181.367	1.862	3.136	-3.1802	1.862
181.48	1.862	3.137	-3.1812	1.862
181.584	1.863	3.139	-3.1832	1.863
181.698	1.864	3.141	-3.1852	1.864
181.803	1.865	3.143	-3.1871	1.865
181.914	1.865	3.144	-3.1885	1.865
182.027	1.866	3.146	-3.1905	1.866
182.13	1.868	3.148	-3.1924	1.868
182.239	1.869	3.15	-3.1945	1.869
182.353	1.869	3.152	-3.1958	1.869
182.461	1.871	3.154	-3.1977	1.871
182.572	1.872	3.156	-3.1997	1.872
182.677	1.873	3.158	-3.2017	1.873
182.789	1.873	3.159	-3.2027	1.873
182.897	1.874	3.161	-3.2047	1.874
183.008	1.875	3.163	-3.2071	1.875
183.113	1.876	3.165	-3.2091	1.876
183.227	1.876	3.166	-3.2101	1.876
183.334	1.877	3.168	-3.2121	1.877
183.445	1.877	3.17	-3.2145	1.877
183.552	1.877	3.172	-3.2165	1.877
183.659	1.877	3.173	-3.2175	1.877
183.768	1.877	3.175	-3.2194	1.877
183.882	1.876	3.178	-3.2218	1.876
183.987	1.876	3.18	-3.2238	1.876
184.098	1.876	3.181	-3.2247	1.876
184.211	1.876	3.183	-3.2268	1.876
184.319	1.875	3.185	-3.2288	1.875
184.424	1.875	3.187	-3.2311	1.875
184.535	1.875	3.188	-3.2322	1.875
184.645	1.876	3.19	-3.2342	1.876
184.751	1.876	3.192	-3.2361	1.876
184.862	1.877	3.194	-3.2384	1.877
184.974	1.877	3.195	-3.2394	1.877
185.082	1.878	3.197	-3.2414	1.878
185.19	1.878	3.199	-3.2434	1.878
185.299	1.879	3.201	-3.2454	1.879
185.406	1.88	3.203	-3.2468	1.88
185.515	1.88	3.205	-3.2488	1.88
185.629	1.881	3.207	-3.2507	1.881
185.735	1.882	3.209	-3.2527	1.882
185.849	1.882	3.21	-3.2537	1.882
185.953	1.883	3.212	-3.2561	1.883
186.064	1.883	3.214	-3.2579	1.883
186.173	1.884	3.216	-3.26	1.884
186.284	1.884	3.217	-3.2611	1.884
186.394	1.884	3.219	-3.263	1.884
186.504	1.885	3.221	-3.2654	1.885
186.608	1.885	3.223	-3.2674	1.885
186.719	1.885	3.224	-3.2684	1.885
186.831	1.886	3.226	-3.2703	1.886
186.941	1.886	3.228	-3.2724	1.886
187.046	1.887	3.231	-3.2747	1.887
187.158	1.887	3.232	-3.2756	1.887
187.266	1.887	3.234	-3.2777	1.887
187.375	1.887	3.236	-3.2797	1.887
187.483	1.888	3.238	-3.2821	1.888
187.591	1.888	3.239	-3.2831	1.888
187.7	1.888	3.241	-3.285	1.888
187.814	1.889	3.243	-3.2871	1.889
187.92	1.89	3.245	-3.2894	1.89
188.034	1.89	3.246	-3.2904	1.89
188.137	1.891	3.248	-3.2924	1.891
188.248	1.892	3.25	-3.2944	1.892
188.355	1.893	3.252	-3.2964	1.893
188.469	1.894	3.254	-3.2977	1.894
188.579	1.895	3.256	-3.2997	1.895
188.689	1.896	3.258	-3.3017	1.896
188.794	1.897	3.26	-3.3037	1.897
188.905	1.898	3.261	-3.3047	1.898
189.013	1.899	3.263	-3.3071	1.899
189.119	1.9	3.265	-3.309	1.9
189.23	1.901	3.267	-3.3111	1.901
189.338	1.901	3.268	-3.312	1.901
189.452	1.902	3.27	-3.3143	1.902
189.56	1.903	3.272	-3.3163	1.903
189.665	1.904	3.274	-3.3183	1.904
189.775	1.905	3.275	-3.3193	1.905
189.884	1.906	3.277	-3.3213	1.906
189.995	1.907	3.28	-3.3236	1.907
190.104	1.908	3.282	-3.3257	1.908
190.211	1.908	3.283	-3.3267	1.908
190.327	1.909	3.285	-3.3287	1.909
190.432	1.911	3.287	-3.3307	1.911
190.541	1.912	3.289	-3.333	1.912
190.652	1.912	3.29	-3.334	1.912
190.762	1.914	3.292	-3.336	1.914
190.872	1.915	3.294	-3.338	1.915
190.977	1.917	3.296	-3.3404	1.917
191.088	1.918	3.297	-3.3414	1.918
191.197	1.919	3.299	-3.3434	1.919
191.303	1.921	3.301	-3.3454	1.921
191.413	1.922	3.303	-3.3473	1.922
191.525	1.923	3.304	-3.3484	1.923
191.634	1.925	3.307	-3.3506	1.925
191.743	1.926	3.309	-3.3526	1.926
191.851	1.928	3.311	-3.3546	1.928
191.965	1.929	3.312	-3.3556	1.929
192.068	1.931	3.314	-3.3581	1.931
192.179	1.933	3.316	-3.36	1.933
192.288	1.935	3.318	-3.362	1.935
192.401	1.935	3.319	-3.363	1.935
192.511	1.938	3.321	-3.3653	1.938
192.614	1.94	3.323	-3.3672	1.94
192.723	1.941	3.325	-3.3693	1.941
192.834	1.942	3.326	-3.3703	1.942
192.947	1.944	3.328	-3.3723	1.944
193.05	1.946	3.331	-3.3746	1.946
193.161	1.948	3.333	-3.3766	1.948
193.272	1.949	3.334	-3.3776	1.949
193.383	1.95	3.336	-3.3796	1.95
193.488	1.952	3.338	-3.382	1.952
193.596	1.954	3.34	-3.384	1.954
193.709	1.955	3.341	-3.385	1.955
193.82	1.957	3.343	-3.387	1.957
193.928	1.958	3.345	-3.389	1.958
194.033	1.96	3.347	-3.3913	1.96
194.143	1.961	3.348	-3.3923	1.961
194.254	1.963	3.35	-3.3942	1.963
194.365	1.965	3.352	-3.3963	1.965
194.537	1.967	3.355	-3.3989	1.967
194.642	1.968	3.357	-3.4009	1.968
194.751	1.97	3.359	-3.4029	1.97
194.862	1.972	3.36	-3.4043	1.972
194.975	1.974	3.362	-3.4063	1.974
195.078	1.975	3.364	-3.4083	1.975
195.189	1.977	3.366	-3.4102	1.977
195.3	1.979	3.367	-3.4113	1.979
195.411	1.98	3.37	-3.4136	1.98
195.516	1.981	3.372	-3.4156	1.981
195.624	1.983	3.374	-3.4176	1.983
195.737	1.984	3.375	-3.4186	1.984
195.848	1.985	3.377	-3.4208	1.985
195.956	1.986	3.379	-3.4229	1.986
196.061	1.987	3.381	-3.4249	1.987
196.171	1.988	3.382	-3.4259	1.988
196.282	1.988	3.384	-3.4279	1.988
196.393	1.988	3.386	-3.4303	1.988
196.498	1.989	3.388	-3.4322	1.989
196.612	1.989	3.389	-3.4332	1.989
196.716	1.989	3.391	-3.4352	1.989
196.83	1.989	3.393	-3.4375	1.989
196.935	1.99	3.396	-3.4396	1.99
197.046	1.99	3.397	-3.4406	1.99
197.159	1.99	3.398	-3.4425	1.99
197.262	1.99	3.4	-3.4445	1.99
197.373	1.99	3.403	-3.447	1.99
197.483	2	3.404	-3.4478	2
197.595	2.01	3.406	-3.45	2.01
197.704	2.03	3.408	-3.452	2.03
197.81	2.04	3.41	-3.4542	2.04
197.922	2.05	3.411	-3.4552	2.05
198.03	2.06	3.413	-3.4572	2.06
198.138	2.07	3.415	-3.4592	2.07
198.246	2.08	3.417	-3.4612	2.08
198.36	2.06	3.418	-3.4625	2.06
198.463	2.04	3.421	-3.4646	2.04
198.577	2.03	3.423	-3.4666	2.03
198.683	2.02	3.424	-3.4685	2.02
198.796	2	3.426	-3.4696	2
198.906	1.989	3.428	-3.4719	1.989
199.014	1.989	3.43	-3.4739	1.989
199.119	1.989	3.432	-3.4758	1.989
199.23	1.989	3.433	-3.4768	1.989
199.343	1.988	3.435	-3.4792	1.988
199.446	1.988	3.437	-3.4811	1.988
199.557	1.988	3.439	-3.4832	1.988
199.668	1.988	3.44	-3.4842	1.988
199.777	1.988	3.442	-3.4862	1.988
199.883	1.989	3.444	-3.4885	1.989
199.994	1.989	3.446	-3.4905	1.989
200.106	1.989	3.447	-3.4915	1.989
200.214	1.989	3.449	-3.4935	1.989
200.322	1.988	3.451	-3.4955	1.988
200.43	1.987	3.454	-3.4979	1.987
200.543	1.985	3.455	-3.4988	1.985
200.651	1.981	3.457	-3.5008	1.981
200.761	1.967	3.459	-3.5028	1.967
200.866	1.954	3.461	-3.5052	1.954
200.98	1.906	3.462	-3.5062	1.906
201.09	1.844	3.464	-3.5082	1.844
201.198	1.808	3.466	-3.5102	1.808
201.303	1.793	3.468	-3.5122	1.793
201.414	1.775	3.469	-3.5135	1.775
201.526	1.76	3.471	-3.5154	1.76
201.633	1.747	3.473	-3.5175	1.747
201.739	1.742	3.475	-3.5195	1.742
201.853	1.731	3.476	-3.5205	1.731
201.963	1.722	3.479	-3.5228	1.722
202.073	1.713	3.481	-3.5248	1.713
202.178	1.709	3.483	-3.5268	1.709
202.289	1.702	3.484	-3.5278	1.702
202.397	1.696	3.486	-3.5298	1.696
202.51	1.689	3.488	-3.5321	1.689
202.616	1.686	3.49	-3.5341	1.686
202.725	1.678	3.491	-3.535	1.678
202.834	1.672	3.493	-3.5371	1.672
202.94	1.667	3.495	-3.5394	1.667
203.051	1.665	3.497	-3.5414	1.665
203.165	1.661	3.498	-3.5424	1.661
203.268	1.657	3.5	-3.5444	1.657
203.382	1.654	3.503	-3.5468	1.654
203.489	1.652	3.505	-3.5488	1.652
203.602	1.649	3.506	-3.5498	1.649
203.712	1.645	3.508	-3.5518	1.645
203.815	1.641	3.51	-3.5538	1.641
203.924	1.639	3.512	-3.5561	1.639
204.038	1.635	3.513	-3.557	1.635
204.148	1.63	3.515	-3.5591	1.63
204.258	1.624	3.517	-3.5611	1.624
204.363	1.622	3.519	-3.5635	1.622
204.474	1.616	3.52	-3.5645	1.616
204.582	1.61	3.522	-3.5665	1.61
204.695	1.604	3.524	-3.5685	1.604
204.798	1.602	3.526	-3.5705	1.602
204.91	1.598	3.527	-3.5715	1.598
205.021	1.594	3.53	-3.5737	1.594
205.129	1.592	3.532	-3.5758	1.592
205.234	1.591	3.534	-3.5778	1.591
205.344	1.59	3.535	-3.5788	1.59
205.453	1.59	3.537	-3.5811	1.59
205.562	1.591	3.539	-3.5831	1.591
205.671	1.591	3.541	-3.585	1.591
205.782	1.593	3.542	-3.5861	1.593
205.894	1.594	3.544	-3.5881	1.594
206.002	1.596	3.546	-3.5904	1.596
206.108	1.597	3.548	-3.5923	1.597
206.219	1.599	3.549	-3.5934	1.599
206.332	1.601	3.551	-3.5954	1.601
206.442	1.603	3.554	-3.5977	1.603
206.547	1.604	3.556	-3.5997	1.604
206.656	1.606	3.557	-3.6008	1.606
206.768	1.609	3.559	-3.6028	1.609
206.878	1.612	3.561	-3.6048	1.612
206.983	1.613	3.563	-3.607	1.613
207.095	1.615	3.564	-3.608	1.615
207.203	1.619	3.566	-3.61	1.619
207.309	1.621	3.568	-3.6119	1.621
207.42	1.622	3.57	-3.6145	1.622
207.534	1.625	3.571	-3.6154	1.625
207.64	1.628	3.573	-3.6174	1.628
207.748	1.63	3.575	-3.6194	1.63
207.855	1.632	3.577	-3.6214	1.632
207.97	1.635	3.578	-3.6224	1.635
208.08	1.639	3.581	-3.6248	1.639
208.185	1.644	3.583	-3.6267	1.644
208.294	1.645	3.585	-3.6287	1.645
208.405	1.649	3.586	-3.6297	1.649
208.515	1.653	3.588	-3.632	1.653
208.625	1.657	3.59	-3.634	1.657
208.73	1.659	3.592	-3.636	1.659
208.838	1.663	3.593	-3.637	1.663
208.95	1.667	3.595	-3.639	1.667
209.056	1.671	3.597	-3.6414	1.671
209.167	1.672	3.599	-3.6434	1.672
209.279	1.676	3.6	-3.6444	1.676
209.387	1.679	3.602	-3.6464	1.679
209.495	1.682	3.604	-3.6484	1.682
209.603	1.684	3.607	-3.6506	1.684
209.717	1.687	3.608	-3.6516	1.687
209.825	1.69	3.61	-3.6537	1.69
209.932	1.693	3.612	-3.6556	1.693
210.041	1.695	3.614	-3.6581	1.695
210.148	1.698	3.615	-3.659	1.698
210.257	1.701	3.617	-3.661	1.701
210.371	1.704	3.619	-3.663	1.704
210.476	1.705	3.621	-3.6651	1.705
210.587	1.708	3.622	-3.6662	1.708
210.699	1.712	3.624	-3.6683	1.712
210.809	1.714	3.626	-3.6704	1.714
210.913	1.716	3.628	-3.6723	1.716
211.024	1.718	3.629	-3.6733	1.718
211.136	1.721	3.632	-3.6757	1.721
211.246	1.724	3.634	-3.6777	1.724
211.351	1.725	3.636	-3.6797	1.725
211.463	1.727	3.637	-3.6807	1.727
211.571	1.73	3.639	-3.6829	1.73
211.68	1.732	3.641	-3.685	1.732
211.788	1.733	3.643	-3.687	1.733
211.901	1.735	3.644	-3.6879	1.735
212.008	1.738	3.646	-3.6899	1.738
212.116	1.74	3.648	-3.6923	1.74
212.225	1.741	3.65	-3.6943	1.741
212.332	1.744	3.651	-3.6953	1.744
212.441	1.746	3.653	-3.6973	1.746
212.555	1.748	3.656	-3.6997	1.748
212.66	1.749	3.658	-3.7017	1.749
212.771	1.752	3.659	-3.7027	1.752
212.884	1.755	3.661	-3.7046	1.755
212.988	1.757	3.663	-3.7069	1.757
213.096	1.759	3.665	-3.7089	1.759
213.21	1.761	3.666	-3.7099	1.761
213.318	1.763	3.668	-3.712	1.763
213.424	1.765	3.67	-3.714	1.765
213.535	1.767	3.672	-3.7163	1.767
213.647	1.769	3.673	-3.7173	1.769
213.755	1.772	3.675	-3.7193	1.772
213.863	1.774	3.677	-3.7212	1.774
213.972	1.775	3.679	-3.7234	1.775
214.079	1.777	3.681	-3.7246	1.777
214.193	1.779	3.683	-3.7266	1.779
214.301	1.781	3.685	-3.7286	1.781
214.407	1.782	3.687	-3.7306	1.782
214.521	1.785	3.688	-3.7316	1.785
214.631	1.787	3.69	-3.7339	1.787
214.737	1.789	3.692	-3.7359	1.789
214.846	1.791	3.694	-3.738	1.791
214.956	1.793	3.695	-3.739	1.793
215.062	1.795	3.697	-3.7413	1.795
215.172	1.797	3.699	-3.7432	1.797
215.28	1.798	3.701	-3.7452	1.798
215.394	1.8	3.702	-3.7462	1.8
[truncated: 1,043 more rows]
