# Supplementary material for: Research on the Mechanical Properties of EPS Lightweight Soil Mixed with Fly Ash
Source: Polymers (Basel). 2024 Dec 18;16(24):3517. doi: 10.3390/polym16243517 (PMC11678610; doi:10.3390/polym16243517)
Supplement: Supplementary file 1 [file polymers-16-03517-s001.zip › polymers-3283519-supplementary-final/raw data/EPS1.5% curing agent content 25%,replace proportion 30%.xls]

## Sheet: Sheet1
试件批号	1
钢号	1
试验日期	2023/12/15
试验人	XDD
试件形状
尺寸(mm)	39.1
So(mm^2)	1200.73
标距倍率
Lo(mm)	80
引伸计标距	50
Lu(mm)
A(%)	/
断面尺寸
Su(mm^2)
Z(%)	/
Fm(kN)	1.97
Rm(MPa)	2
FeH(kN)	1.99
ReH(MPa)	1
FeL(kN)	1.59
ReL(MPa)	1
Fp(kN)	1.88
Rp(MPa)	1
Ft(kN)	0
Rt(MPa)
E(GPa)	0.04
屈强比	0.5
强屈比	2
At(%)	/
Agt(%)	11
时间(秒)	力(kN)	变形(mm)	位移(mm)	扩展
0	0	0	-0.0007	0
0.107	0	0	-0.0013	0
0.219	0	0	-0.0019	0
0.33	0	0	-0.0029	0
0.438	0	0	-0.0044	0
0.543	0.002	0.003	-0.0062	0.002
0.653	0.003	0.005	-0.0076	0.003
0.764	0.00629	0.012	-0.0099	0.00629
0.875	0.007	0.017	-0.0126	0.007
0.982	0.008	0.022	-0.0156	0.008
1.095	0.01	0.025	-0.0171	0.01
1.198	0.012	0.03	-0.0213	0.012
1.312	0.013	0.035	-0.0251	0.013
1.417	0.015	0.04	-0.0293	0.015
1.528	0.016	0.043	-0.0315	0.016
1.641	0.017	0.047	-0.0369	0.017
1.744	0.018	0.052	-0.0419	0.018
1.855	0.02	0.057	-0.0472	0.02
1.966	0.021	0.06	-0.0498	0.021
2.077	0.023	0.064	-0.056	0.023
2.187	0.025	0.069	-0.0613	0.025
2.292	0.026	0.074	-0.0664	0.026
2.404	0.027	0.076	-0.069	0.027
2.512	0.029	0.081	-0.074	0.029
2.62	0.03	0.085	-0.0798	0.03
2.728	0.031	0.089	-0.0847	0.031
2.842	0.033	0.092	-0.0871	0.033
2.95	0.035	0.096	-0.0919	0.035
3.057	0.036	0.1	-0.0966	0.036
3.166	0.037	0.104	-0.1019	0.037
3.273	0.039	0.106	-0.1043	0.039
3.382	0.04	0.111	-0.1087	0.04
3.496	0.04	0.115	-0.1132	0.04
3.601	0.041	0.118	-0.1185	0.041
3.712	0.041	0.12	-0.1206	0.041
3.819	0.042	0.124	-0.125	0.042
3.929	0.042	0.129	-0.1293	0.042
4.037	0.043	0.132	-0.1335	0.043
4.151	0.044	0.134	-0.1362	0.044
4.259	0.044	0.138	-0.1404	0.044
4.365	0.045	0.142	-0.1445	0.045
4.476	0.046	0.146	-0.1486	0.046
4.588	0.046	0.147	-0.1504	0.046
4.696	0.046	0.151	-0.155	0.046
4.804	0.047	0.155	-0.159	0.047
4.912	0.047	0.158	-0.1628	0.047
5.021	0.049	0.16	-0.1647	0.049
5.132	0.049	0.163	-0.1685	0.049
5.243	0.05	0.167	-0.1731	0.05
5.349	0.05	0.171	-0.1766	0.05
5.463	0.051	0.172	-0.1785	0.051
5.566	0.051	0.175	-0.1822	0.051
5.68	0.051	0.179	-0.1863	0.051
5.785	0.052	0.182	-0.19	0.052
5.896	0.052	0.184	-0.1917	0.052
6.009	0.053	0.187	-0.1952	0.053
6.113	0.053	0.19	-0.1992	0.053
6.221	0.053	0.193	-0.2026	0.053
6.335	0.054	0.195	-0.2042	0.054
6.443	0.055	0.198	-0.2076	0.055
6.549	0.055	0.201	-0.211	0.055
6.66	0.056	0.204	-0.2149	0.056
6.772	0.056	0.206	-0.2165	0.056
6.88	0.057	0.209	-0.2198	0.057
6.988	0.058	0.212	-0.2229	0.058
7.095	0.059	0.215	-0.2263	0.059
7.209	0.059	0.217	-0.2284	0.059
7.317	0.059	0.22	-0.2315	0.059
7.425	0.06	0.223	-0.2346	0.06
7.534	0.06	0.226	-0.2378	0.06
7.641	0.061	0.227	-0.2398	0.061
7.75	0.061	0.23	-0.2428	0.061
7.864	0.062	0.233	-0.2459	0.062
7.969	0.062	0.236	-0.2489	0.062
8.08	0.063	0.238	-0.2504	0.063
8.187	0.063	0.24	-0.2539	0.063
8.301	0.064	0.243	-0.2568	0.064
8.406	0.065	0.246	-0.2597	0.065
8.517	0.065	0.248	-0.2612	0.065
8.626	0.067	0.25	-0.2641	0.067
8.739	0.067	0.253	-0.2673	0.067
8.842	0.068	0.256	-0.2702	0.068
8.954	0.069	0.257	-0.2717	0.069
9.065	0.07	0.26	-0.2744	0.07
9.172	0.071	0.262	-0.2772	0.071
9.28	0.071	0.265	-0.2805	0.071
9.394	0.072	0.266	-0.282	0.072
9.502	0.072	0.269	-0.2847	0.072
9.61	0.072	0.272	-0.2874	0.072
9.716	0.073	0.274	-0.2906	0.073
9.83	0.073	0.276	-0.2919	0.073
9.934	0.074	0.279	-0.2946	0.074
10.048	0.074	0.281	-0.2973	0.074
10.154	0.074	0.284	-0.3003	0.074
10.265	0.075	0.285	-0.3017	0.075
10.371	0.076	0.288	-0.3043	0.076
10.485	0.077	0.29	-0.3069	0.077
10.59	0.078	0.293	-0.3095	0.078
10.701	0.078	0.294	-0.3108	0.078
10.81	0.079	0.296	-0.3137	0.079
10.923	0.079	0.299	-0.3163	0.079
11.028	0.08	0.302	-0.3188	0.08
11.139	0.081	0.303	-0.3201	0.081
11.249	0.081	0.305	-0.3231	0.081
11.357	0.082	0.308	-0.3256	0.082
11.465	0.082	0.31	-0.3281	0.082
11.579	0.083	0.312	-0.3293	0.083
11.687	0.083	0.314	-0.3323	0.083
11.795	0.083	0.316	-0.3347	0.083
11.901	0.084	0.319	-0.3371	0.084
12.015	0.084	0.32	-0.3384	0.084
12.12	0.085	0.323	-0.3409	0.085
12.231	0.085	0.325	-0.3436	0.085
12.337	0.085	0.327	-0.3461	0.085
12.451	0.086	0.329	-0.3473	0.086
12.561	0.086	0.331	-0.3498	0.086
12.671	0.087	0.333	-0.3521	0.087
12.776	0.087	0.336	-0.3549	0.087
12.887	0.089	0.337	-0.3561	0.089
12.995	0.089	0.339	-0.3584	0.089
13.108	0.09	0.342	-0.3608	0.09
13.212	0.09	0.344	-0.3636	0.09
13.324	0.091	0.345	-0.3647	0.091
13.432	0.091	0.348	-0.367	0.091
13.538	0.092	0.35	-0.3693	0.092
13.649	0.092	0.352	-0.3716	0.092
13.763	0.092	0.353	-0.3732	0.092
13.866	0.093	0.356	-0.3755	0.093
13.98	0.094	0.358	-0.3778	0.094
14.086	0.094	0.361	-0.3801	0.094
14.195	0.094	0.362	-0.3813	0.094
14.308	0.095	0.364	-0.3839	0.095
14.416	0.096	0.366	-0.3862	0.096
14.522	0.096	0.369	-0.3885	0.096
14.636	0.097	0.37	-0.3896	0.097
14.746	0.097	0.372	-0.3923	0.097
14.851	0.098	0.374	-0.3945	0.098
14.958	0.099	0.377	-0.3968	0.099
15.069	0.099	0.378	-0.3978	0.099
15.182	0.1	0.38	-0.4002	0.1
15.292	0.101	0.382	-0.4027	0.101
15.397	0.101	0.384	-0.405	0.101
15.508	0.102	0.386	-0.4061	0.102
15.616	0.103	0.388	-0.4083	0.103
15.722	0.103	0.39	-0.4105	0.103
15.833	0.104	0.392	-0.4131	0.104
15.941	0.105	0.393	-0.4141	0.105
16.055	0.105	0.396	-0.4164	0.105
16.163	0.106	0.398	-0.4186	0.106
16.268	0.107	0.4	-0.4211	0.107
16.378	0.108	0.401	-0.4221	0.108
16.489	0.108	0.404	-0.4244	0.108
16.6	0.109	0.406	-0.4265	0.109
16.706	0.11	0.408	-0.4288	0.11
16.82	0.111	0.409	-0.4301	0.111
16.923	0.112	0.411	-0.4323	0.112
17.035	0.112	0.414	-0.4345	0.112
17.144	0.113	0.416	-0.4367	0.113
17.253	0.114	0.417	-0.4378	0.114
17.36	0.114	0.419	-0.4402	0.114
17.47	0.115	0.421	-0.4424	0.115
17.581	0.116	0.423	-0.4447	0.116
17.692	0.116	0.425	-0.4456	0.116
17.8	0.117	0.427	-0.4481	0.117
17.906	0.118	0.429	-0.4504	0.118
18.016	0.119	0.431	-0.4524	0.119
18.128	0.119	0.432	-0.4535	0.119
18.237	0.12	0.434	-0.4556	0.12
18.347	0.121	0.436	-0.4581	0.121
18.452	0.122	0.439	-0.4602	0.122
18.562	0.122	0.44	-0.4613	0.122
18.673	0.123	0.442	-0.4634	0.123
18.784	0.124	0.444	-0.4658	0.124
18.89	0.125	0.446	-0.4679	0.125
19.004	0.125	0.448	-0.469	0.125
19.107	0.126	0.45	-0.4712	0.126
19.217	0.127	0.452	-0.4732	0.127
19.326	0.128	0.454	-0.4756	0.128
19.437	0.128	0.455	-0.4767	0.128
19.55	0.129	0.457	-0.4788	0.129
19.653	0.13	0.459	-0.4809	0.13
19.764	0.131	0.462	-0.483	0.131
19.875	0.131	0.462	-0.4843	0.131
19.986	0.132	0.464	-0.4864	0.132
20.09	0.133	0.467	-0.4885	0.133
20.201	0.134	0.469	-0.4906	0.134
20.312	0.135	0.47	-0.492	0.135
20.42	0.135	0.472	-0.4941	0.135
20.531	0.136	0.474	-0.4962	0.136
20.636	0.137	0.477	-0.4983	0.137
20.75	0.137	0.478	-0.4993	0.137
20.858	0.138	0.48	-0.5017	0.138
20.966	0.139	0.482	-0.5039	0.139
21.075	0.14	0.484	-0.5059	0.14
21.182	0.14	0.485	-0.5068	0.14
21.291	0.141	0.487	-0.5089	0.141
21.405	0.142	0.489	-0.5115	0.142
21.51	0.143	0.492	-0.5136	0.143
21.621	0.143	0.493	-0.5145	0.143
21.734	0.144	0.495	-0.5166	0.144
21.837	0.145	0.497	-0.5189	0.145
21.948	0.146	0.499	-0.5211	0.146
22.058	0.146	0.5	-0.5221	0.146
22.17	0.147	0.502	-0.5241	0.147
22.279	0.149	0.504	-0.5262	0.149
22.383	0.15	0.506	-0.5285	0.15
22.492	0.15	0.509	-0.5296	0.15
22.606	0.151	0.511	-0.5316	0.151
22.714	0.152	0.512	-0.5336	0.152
22.822	0.153	0.514	-0.536	0.153
22.929	0.154	0.516	-0.537	0.154
23.038	0.155	0.518	-0.5392	0.155
23.152	0.156	0.519	-0.5412	0.156
23.258	0.157	0.521	-0.5432	0.157
23.371	0.157	0.523	-0.5442	0.157
23.481	0.158	0.525	-0.5466	0.158
23.62	0.159	0.527	-0.5486	0.159
23.728	0.16	0.529	-0.5507	0.16
23.834	0.161	0.531	-0.5532	0.161
23.945	0.162	0.533	-0.5551	0.162
24.052	0.163	0.534	-0.5561	0.163
24.166	0.164	0.536	-0.5581	0.164
24.274	0.165	0.538	-0.5602	0.165
24.382	0.166	0.54	-0.5626	0.166
24.489	0.167	0.541	-0.5637	0.167
24.603	0.168	0.543	-0.5658	0.168
24.711	0.169	0.546	-0.5678	0.169
24.817	0.17	0.548	-0.5698	0.17
24.931	0.171	0.549	-0.5711	0.171
25.041	0.172	0.551	-0.5731	0.172
25.149	0.173	0.553	-0.5752	0.173
25.254	0.174	0.555	-0.5772	0.174
25.365	0.175	0.556	-0.5782	0.175
25.472	0.177	0.558	-0.5806	0.177
25.586	0.177	0.56	-0.5826	0.177
25.691	0.178	0.562	-0.5847	0.178
25.802	0.179	0.564	-0.5856	0.179
25.911	0.18	0.565	-0.5877	0.18
26.024	0.181	0.567	-0.59	0.181
26.127	0.182	0.57	-0.592	0.182
26.239	0.183	0.571	-0.5931	0.183
26.348	0.185	0.573	-0.5951	0.185
26.459	0.185	0.575	-0.5975	0.185
26.564	0.186	0.577	-0.5995	0.186
26.678	0.188	0.578	-0.6005	0.188
26.786	0.189	0.58	-0.6025	0.189
26.894	0.189	0.582	-0.6045	0.189
27.003	0.191	0.584	-0.6069	0.191
27.115	0.192	0.585	-0.608	0.192
27.225	0.193	0.588	-0.6099	0.193
27.328	0.193	0.59	-0.6119	0.193
27.437	0.194	0.592	-0.6143	0.194
27.551	0.195	0.593	-0.6153	0.195
27.661	0.196	0.595	-0.6173	0.196
27.771	0.197	0.597	-0.6193	0.197
27.876	0.198	0.599	-0.6217	0.198
27.987	0.199	0.6	-0.6227	0.199
28.095	0.2	0.602	-0.6247	0.2
28.202	0.2	0.604	-0.6267	0.2
28.314	0.201	0.606	-0.6288	0.201
28.423	0.203	0.607	-0.6298	0.203
28.534	0.204	0.609	-0.6321	0.204
28.643	0.205	0.611	-0.6341	0.205
28.751	0.205	0.614	-0.6361	0.205
28.858	0.206	0.615	-0.6371	0.206
28.967	0.207	0.617	-0.6394	0.207
29.081	0.208	0.619	-0.6415	0.208
29.185	0.209	0.621	-0.6434	0.209
29.296	0.21	0.622	-0.6445	0.21
29.404	0.211	0.624	-0.6468	0.211
29.515	0.212	0.626	-0.6488	0.212
29.624	0.212	0.629	-0.6508	0.212
29.735	0.213	0.629	-0.6518	0.213
29.845	0.215	0.632	-0.6538	0.215
29.955	0.216	0.634	-0.6558	0.216
30.06	0.216	0.636	-0.6582	0.216
30.171	0.217	0.637	-0.6592	0.217
30.28	0.218	0.639	-0.6613	0.218
30.392	0.22	0.641	-0.6633	0.22
30.497	0.22	0.643	-0.6656	0.22
30.608	0.222	0.644	-0.6666	0.222
30.719	0.223	0.646	-0.6686	0.223
30.827	0.224	0.648	-0.6705	0.224
30.935	0.225	0.65	-0.673	0.225
31.042	0.226	0.651	-0.6739	0.226
31.151	0.227	0.653	-0.676	0.227
31.265	0.228	0.656	-0.6781	0.228
31.371	0.229	0.658	-0.68	0.229
31.484	0.23	0.659	-0.681	0.23
31.594	0.231	0.661	-0.6833	0.231
31.699	0.232	0.663	-0.6853	0.232
31.808	0.232	0.665	-0.6873	0.232
31.919	0.234	0.666	-0.6884	0.234
32.029	0.235	0.668	-0.6907	0.235
32.139	0.236	0.67	-0.6926	0.236
32.245	0.236	0.672	-0.6947	0.236
32.356	0.237	0.673	-0.6957	0.237
32.464	0.238	0.675	-0.6977	0.238
32.57	0.239	0.677	-0.7001	0.239
32.681	0.24	0.68	-0.7021	0.24
32.793	0.241	0.681	-0.7031	0.241
32.901	0.242	0.683	-0.705	0.242
33.007	0.243	0.685	-0.7074	0.243
33.118	0.243	0.687	-0.7094	0.243
33.231	0.244	0.688	-0.7104	0.244
33.339	0.245	0.69	-0.7124	0.245
33.446	0.246	0.692	-0.7144	0.246
33.554	0.246	0.694	-0.7169	0.246
33.668	0.247	0.695	-0.7178	0.247
33.778	0.248	0.697	-0.7198	0.248
33.883	0.249	0.699	-0.7218	0.249
33.992	0.25	0.701	-0.7241	0.25
34.103	0.25	0.702	-0.725	0.25
34.214	0.251	0.704	-0.7271	0.251
34.324	0.252	0.707	-0.7292	0.252
34.427	0.253	0.709	-0.7312	0.253
34.539	0.254	0.71	-0.7325	0.254
34.648	0.255	0.712	-0.7345	0.255
34.754	0.256	0.714	-0.7365	0.256
34.865	0.256	0.716	-0.7386	0.256
34.977	0.257	0.717	-0.7395	0.257
35.085	0.258	0.719	-0.7418	0.258
35.191	0.259	0.721	-0.7439	0.259
35.3	0.26	0.723	-0.7458	0.26
35.41	0.261	0.724	-0.7468	0.261
35.522	0.262	0.726	-0.7488	0.262
35.63	0.264	0.728	-0.7511	0.264
35.739	0.264	0.731	-0.7531	0.264
35.852	0.265	0.732	-0.7541	0.265
35.955	0.267	0.734	-0.7561	0.267
36.069	0.268	0.736	-0.7585	0.268
36.174	0.268	0.738	-0.7604	0.268
36.285	0.269	0.739	-0.7615	0.269
36.398	0.27	0.741	-0.7635	0.27
36.502	0.272	0.743	-0.7655	0.272
36.613	0.272	0.745	-0.7678	0.272
36.724	0.273	0.746	-0.7688	0.273
36.832	0.274	0.749	-0.7709	0.274
36.938	0.275	0.75	-0.7728	0.275
37.049	0.275	0.752	-0.7751	0.275
37.161	0.276	0.753	-0.7761	0.276
37.269	0.277	0.755	-0.7781	0.277
37.377	0.278	0.758	-0.7801	0.278
37.484	0.279	0.76	-0.7822	0.279
37.594	0.28	0.761	-0.7836	0.28
37.705	0.281	0.763	-0.7855	0.281
37.816	0.282	0.765	-0.7876	0.282
37.922	0.283	0.767	-0.7896	0.283
38.036	0.284	0.768	-0.7905	0.284
38.139	0.285	0.77	-0.7929	0.285
38.249	0.286	0.772	-0.7948	0.286
38.358	0.287	0.774	-0.7968	0.287
38.47	0.288	0.775	-0.7979	0.288
38.581	0.289	0.777	-0.7998	0.289
38.691	0.29	0.779	-0.8021	0.29
38.796	0.291	0.782	-0.8041	0.291
38.907	0.292	0.783	-0.8051	0.292
39.018	0.293	0.785	-0.8071	0.293
39.128	0.294	0.787	-0.8095	0.294
39.233	0.295	0.789	-0.8115	0.295
39.344	0.296	0.79	-0.8125	0.296
39.452	0.297	0.792	-0.8145	0.297
39.561	0.299	0.794	-0.8165	0.299
39.669	0.3	0.796	-0.8188	0.3
39.783	0.301	0.797	-0.8198	0.301
39.891	0.302	0.799	-0.8218	0.302
39.999	0.304	0.801	-0.8238	0.304
40.105	0.304	0.803	-0.8262	0.304
40.219	0.306	0.804	-0.8272	0.306
40.323	0.307	0.806	-0.8291	0.307
40.437	0.308	0.809	-0.8312	0.308
40.544	0.309	0.811	-0.8335	0.309
40.653	0.311	0.812	-0.8344	0.311
40.766	0.312	0.814	-0.8365	0.312
40.869	0.313	0.816	-0.8385	0.313
40.98	0.314	0.818	-0.8405	0.314
41.091	0.315	0.819	-0.8415	0.315
41.202	0.316	0.821	-0.8439	0.316
41.311	0.318	0.823	-0.8459	0.318
41.416	0.318	0.825	-0.8479	0.318
41.524	0.32	0.826	-0.8488	0.32
41.636	0.321	0.828	-0.8509	0.321
41.747	0.322	0.83	-0.8532	0.322
41.852	0.323	0.833	-0.8551	0.323
41.966	0.324	0.834	-0.8561	0.324
42.074	0.326	0.836	-0.8581	0.326
42.182	0.327	0.838	-0.8605	0.327
42.291	0.328	0.84	-0.8624	0.328
42.403	0.33	0.841	-0.8635	0.33
42.513	0.331	0.843	-0.8655	0.331
42.619	0.333	0.845	-0.8678	0.333
42.728	0.334	0.847	-0.8697	0.334
42.839	0.335	0.848	-0.8708	0.335
42.949	0.337	0.85	-0.8727	0.337
43.059	0.339	0.852	-0.8748	0.339
43.164	0.339	0.854	-0.8771	0.339
43.275	0.341	0.855	-0.8781	0.341
43.383	0.343	0.858	-0.8802	0.343
43.496	0.344	0.86	-0.8822	0.344
43.599	0.345	0.862	-0.8842	0.345
43.711	0.347	0.863	-0.8855	0.347
43.822	0.349	0.865	-0.8875	0.349
43.93	0.35	0.867	-0.8895	0.35
44.038	0.351	0.869	-0.8915	0.351
44.145	0.353	0.87	-0.8928	0.353
44.259	0.355	0.872	-0.8948	0.355
44.368	0.357	0.874	-0.8968	0.357
44.474	0.358	0.876	-0.8988	0.358
44.587	0.36	0.877	-0.8998	0.36
44.691	0.362	0.879	-0.9022	0.362
44.805	0.363	0.881	-0.9042	0.363
44.91	0.364	0.884	-0.9062	0.364
45.021	0.366	0.885	-0.9072	0.366
45.134	0.368	0.887	-0.9092	0.368
45.237	0.37	0.889	-0.9114	0.37
45.346	0.371	0.891	-0.9134	0.371
45.46	0.373	0.892	-0.9144	0.373
45.568	0.375	0.894	-0.9164	0.375
45.679	0.377	0.896	-0.9187	0.377
45.784	0.377	0.898	-0.9208	0.377
45.895	0.379	0.899	-0.9218	0.379
46.004	0.381	0.901	-0.9238	0.381
46.118	0.383	0.903	-0.9258	0.383
46.224	0.384	0.905	-0.9281	0.384
46.333	0.386	0.906	-0.929	0.386
46.442	0.388	0.909	-0.9311	0.388
46.548	0.39	0.911	-0.9331	0.39
46.66	0.391	0.913	-0.9355	0.391
46.767	0.393	0.914	-0.9364	0.393
46.876	0.395	0.916	-0.9385	0.395
46.99	0.396	0.918	-0.9405	0.396
47.096	0.397	0.92	-0.9424	0.397
47.21	0.4	0.921	-0.9437	0.4
47.317	0.401	0.923	-0.9458	0.401
47.424	0.404	0.925	-0.9478	0.404
47.533	0.406	0.927	-0.9497	0.406
47.643	0.407	0.928	-0.9508	0.407
47.754	0.409	0.93	-0.9531	0.409
47.864	0.41	0.932	-0.9551	0.41
47.969	0.411	0.935	-0.9571	0.411
48.08	0.413	0.936	-0.9581	0.413
48.189	0.414	0.938	-0.9601	0.414
48.295	0.415	0.94	-0.9624	0.415
48.405	0.417	0.942	-0.9644	0.417
48.517	0.418	0.943	-0.9654	0.418
48.623	0.42	0.945	-0.9674	0.42
48.735	0.421	0.947	-0.9697	0.421
48.843	0.423	0.949	-0.9717	0.423
48.957	0.424	0.95	-0.9727	0.424
49.06	0.426	0.952	-0.9747	0.426
49.171	0.427	0.954	-0.9767	0.427
49.28	0.429	0.956	-0.9791	0.429
49.387	0.431	0.957	-0.9801	0.431
49.501	0.432	0.96	-0.9821	0.432
49.609	0.433	0.962	-0.9841	0.433
49.716	0.435	0.964	-0.9864	0.435
49.827	0.436	0.965	-0.9874	0.436
49.933	0.438	0.967	-0.9894	0.438
50.048	0.439	0.969	-0.9914	0.439
50.153	0.44	0.971	-0.9933	0.44
50.264	0.442	0.972	-0.9948	0.442
50.373	0.444	0.974	-0.9967	0.444
50.485	0.444	0.976	-0.9988	0.444
50.591	0.446	0.978	-1.0007	0.446
50.698	0.447	0.979	-1.0018	0.447
50.812	0.449	0.981	-1.004	0.449
50.92	0.45	0.983	-1.006	0.45
51.025	0.452	0.986	-1.0081	0.452
51.135	0.453	0.987	-1.0091	0.453
51.246	0.455	0.989	-1.011	0.455
51.357	0.456	0.991	-1.0134	0.456
51.462	0.457	0.993	-1.0154	0.457
51.576	0.459	0.994	-1.0164	0.459
51.686	0.461	0.996	-1.0184	0.461
51.792	0.461	0.998	-1.0207	0.461
51.901	0.463	1	-1.0226	0.463
52.012	0.465	1.001	-1.0236	0.465
52.122	0.467	1.004	-1.0256	0.467
52.232	0.467	1.006	-1.0276	0.467
52.337	0.469	1.008	-1.03	0.469
52.445	0.471	1.01	-1.031	0.471
52.557	0.472	1.011	-1.033	0.472
52.663	0.473	1.013	-1.035	0.473
52.773	0.475	1.016	-1.0374	0.475
52.885	0.477	1.018	-1.0384	0.477
52.996	0.478	1.019	-1.0403	0.478
53.104	0.479	1.021	-1.0423	0.479
53.209	0.481	1.023	-1.0443	0.481
53.319	0.483	1.025	-1.0457	0.483
53.493	0.485	1.026	-1.0483	0.485
53.599	0.486	1.028	-1.0503	0.486
53.714	0.488	1.03	-1.0527	0.488
53.82	0.491	1.032	-1.0547	0.491
53.931	0.493	1.033	-1.0558	0.493
54.039	0.494	1.035	-1.0577	0.494
54.145	0.497	1.037	-1.0601	0.497
54.256	0.499	1.039	-1.062	0.499
54.368	0.502	1.04	-1.063	0.502
54.473	0.503	1.042	-1.065	0.503
54.584	0.505	1.044	-1.067	0.505
54.692	0.507	1.047	-1.0693	0.507
54.806	0.509	1.047	-1.0704	0.509
54.914	0.51	1.05	-1.0723	0.51
55.022	0.513	1.052	-1.0743	0.513
55.128	0.515	1.054	-1.0763	0.515
55.242	0.517	1.055	-1.0777	0.517
55.352	0.518	1.057	-1.0796	0.518
55.46	0.521	1.059	-1.0816	0.521
55.565	0.523	1.061	-1.0837	0.523
55.676	0.525	1.062	-1.0846	0.525
55.789	0.526	1.064	-1.0869	0.526
55.892	0.528	1.067	-1.0889	0.528
56.003	0.531	1.069	-1.091	0.531
56.114	0.533	1.07	-1.0919	0.533
56.225	0.534	1.072	-1.0943	0.534
56.335	0.536	1.074	-1.0963	0.536
56.44	0.538	1.076	-1.0984	0.538
56.551	0.54	1.077	-1.0993	0.54
56.659	0.541	1.079	-1.1014	0.541
56.769	0.543	1.081	-1.1036	0.543
56.877	0.546	1.083	-1.1056	0.546
56.984	0.548	1.084	-1.1066	0.548
57.098	0.549	1.086	-1.1086	0.549
57.206	0.551	1.088	-1.111	0.551
57.312	0.553	1.09	-1.113	0.553
57.426	0.555	1.092	-1.114	0.555
57.536	0.556	1.093	-1.116	0.556
57.644	0.558	1.095	-1.118	0.558
57.749	0.56	1.097	-1.1202	0.56
57.862	0.562	1.098	-1.1212	0.562
57.972	0.563	1.101	-1.1233	0.563
58.082	0.565	1.103	-1.1253	0.565
58.187	0.567	1.105	-1.1276	0.567
58.298	0.569	1.106	-1.1286	0.569
58.409	0.57	1.108	-1.1306	0.57
58.519	0.572	1.11	-1.1325	0.572
58.622	0.574	1.112	-1.1345	0.574
58.731	0.576	1.113	-1.136	0.576
58.843	0.577	1.116	-1.1379	0.577
58.954	0.579	1.118	-1.1399	0.579
59.059	0.581	1.12	-1.1419	0.581
59.173	0.583	1.122	-1.1429	0.583
59.281	0.583	1.123	-1.1452	0.583
59.389	0.585	1.125	-1.1472	0.585
59.498	0.587	1.127	-1.1492	0.587
59.61	0.589	1.129	-1.1502	0.589
59.72	0.59	1.13	-1.1523	0.59
59.823	0.592	1.133	-1.1547	0.592
59.932	0.594	1.135	-1.1566	0.594
60.046	0.596	1.137	-1.1576	0.596
60.217	0.596	1.138	-1.1606	0.596
60.325	0.598	1.14	-1.1626	0.598
60.436	0.6	1.142	-1.1646	0.6
60.541	0.601	1.144	-1.1666	0.601
60.655	0.602	1.145	-1.1676	0.602
60.763	0.604	1.147	-1.1699	0.604
60.873	0.606	1.149	-1.1719	0.606
60.979	0.607	1.151	-1.1739	0.607
61.093	0.608	1.152	-1.1749	0.608
61.196	0.61	1.154	-1.1772	0.61
61.31	0.611	1.156	-1.1793	0.611
61.415	0.613	1.159	-1.1813	0.613
61.526	0.613	1.16	-1.1822	0.613
61.633	0.615	1.162	-1.1845	0.615
61.747	0.617	1.164	-1.1865	0.617
61.851	0.619	1.166	-1.1885	0.619
61.965	0.619	1.167	-1.1895	0.619
62.073	0.621	1.169	-1.1915	0.621
62.179	0.623	1.171	-1.1939	0.623
62.29	0.625	1.173	-1.1958	0.625
62.402	0.625	1.174	-1.1969	0.625
62.51	0.627	1.176	-1.1989	0.627
62.618	0.629	1.178	-1.2008	0.629
62.726	0.63	1.18	-1.2031	0.63
62.839	0.631	1.181	-1.2042	0.631
62.946	0.633	1.184	-1.2062	0.633
63.057	0.634	1.186	-1.2081	0.634
63.163	0.636	1.188	-1.2105	0.636
63.277	0.636	1.189	-1.2115	0.636
63.38	0.638	1.191	-1.2136	0.638
63.491	0.639	1.193	-1.2155	0.639
63.599	0.64	1.195	-1.2175	0.64
63.713	0.641	1.196	-1.2188	0.641
63.823	0.642	1.198	-1.2208	0.642
63.932	0.644	1.2	-1.2228	0.644
64.037	0.645	1.202	-1.2248	0.645
64.148	0.646	1.203	-1.2258	0.646
64.257	0.647	1.205	-1.2282	0.647
64.37	0.649	1.207	-1.2302	0.649
64.476	0.65	1.21	-1.2322	0.65
64.585	0.651	1.211	-1.2332	0.651
64.694	0.652	1.213	-1.2355	0.652
64.8	0.654	1.215	-1.2375	0.654
64.912	0.655	1.217	-1.2395	0.655
65.019	0.656	1.218	-1.2405	0.656
65.128	0.658	1.22	-1.2428	0.658
65.242	0.659	1.222	-1.2448	0.659
65.348	0.66	1.224	-1.2468	0.66
65.462	0.661	1.225	-1.2478	0.661
65.565	0.662	1.227	-1.2498	0.662
65.676	0.664	1.229	-1.2518	0.664
65.785	0.665	1.231	-1.2541	0.665
65.895	0.666	1.232	-1.2552	0.666
66.006	0.667	1.235	-1.2572	0.667
66.116	0.669	1.237	-1.2591	0.669
66.221	0.67	1.239	-1.2615	0.67
66.332	0.671	1.24	-1.2625	0.671
66.441	0.672	1.242	-1.2644	0.672
66.554	0.674	1.244	-1.2664	0.674
66.657	0.675	1.246	-1.2685	0.675
66.769	0.676	1.247	-1.2697	0.676
66.875	0.677	1.249	-1.2718	0.677
66.987	0.679	1.251	-1.2739	0.679
67.095	0.68	1.253	-1.2759	0.68
67.209	0.681	1.254	-1.2768	0.681
67.312	0.682	1.256	-1.2791	0.682
67.423	0.683	1.259	-1.2811	0.683
67.532	0.685	1.261	-1.2831	0.685
67.639	0.686	1.262	-1.284	0.686
67.753	0.687	1.264	-1.2865	0.687
67.861	0.688	1.266	-1.2885	0.688
67.967	0.69	1.268	-1.2905	0.69
68.078	0.69	1.269	-1.2915	0.69
68.191	0.692	1.271	-1.2934	0.692
68.301	0.693	1.273	-1.2958	0.693
68.406	0.695	1.275	-1.2977	0.695
68.517	0.696	1.276	-1.2987	0.696
68.625	0.697	1.278	-1.3007	0.697
68.737	0.699	1.28	-1.3031	0.699
68.842	0.7	1.282	-1.3051	0.7
68.95	0.701	1.284	-1.3061	0.701
69.064	0.702	1.286	-1.3081	0.702
69.172	0.704	1.288	-1.3101	0.704
69.277	0.705	1.29	-1.3124	0.705
69.387	0.706	1.291	-1.3134	0.706
69.496	0.707	1.293	-1.3155	0.707
69.607	0.709	1.295	-1.3174	0.709
69.714	0.71	1.297	-1.3194	0.71
69.825	0.711	1.298	-1.3207	0.711
69.938	0.712	1.3	-1.3227	0.712
70.044	0.713	1.302	-1.3247	0.713
70.153	0.715	1.304	-1.3268	0.715
70.264	0.716	1.305	-1.3281	0.716
70.374	0.718	1.307	-1.3301	0.718
70.484	0.719	1.31	-1.3321	0.719
70.589	0.721	1.312	-1.3341	0.721
70.697	0.722	1.313	-1.3351	0.722
70.811	0.724	1.315	-1.3373	0.724
70.921	0.726	1.317	-1.3394	0.726
71.025	0.728	1.319	-1.3414	0.728
71.137	0.728	1.32	-1.3424	0.728
71.248	0.73	1.322	-1.3447	0.73
71.356	0.732	1.324	-1.3467	0.732
71.461	0.734	1.326	-1.3487	0.734
71.571	0.734	1.327	-1.3497	0.734
71.682	0.736	1.329	-1.3517	0.736
71.791	0.738	1.331	-1.354	0.738
71.9	0.739	1.333	-1.356	0.739
72.013	0.74	1.335	-1.357	0.74
72.121	0.742	1.337	-1.359	0.742
72.229	0.743	1.339	-1.361	0.743
72.337	0.745	1.341	-1.3634	0.745
72.448	0.746	1.342	-1.3643	0.746
72.558	0.748	1.344	-1.3664	0.748
72.668	0.749	1.346	-1.3684	0.749
72.772	0.751	1.348	-1.3707	0.751
72.883	0.752	1.349	-1.3717	0.752
72.993	0.753	1.351	-1.3737	0.753
73.105	0.755	1.353	-1.3756	0.755
73.21	0.756	1.355	-1.3777	0.756
73.322	0.757	1.356	-1.379	0.757
73.43	0.758	1.358	-1.381	0.758
73.538	0.759	1.361	-1.383	0.759
73.646	0.76	1.363	-1.385	0.76
73.76	0.761	1.364	-1.386	0.761
73.868	0.762	1.366	-1.3884	0.762
73.973	0.762	1.368	-1.3903	0.762
74.082	0.763	1.37	-1.3924	0.763
74.196	0.764	1.371	-1.3934	0.764
74.306	0.765	1.373	-1.3956	0.765
74.414	0.765	1.375	-1.3977	0.765
74.519	0.766	1.377	-1.3996	0.766
74.63	0.767	1.378	-1.4006	0.767
74.743	0.767	1.38	-1.4026	0.767
74.852	0.768	1.382	-1.405	0.768
74.957	0.769	1.384	-1.407	0.769
75.067	0.769	1.386	-1.408	0.769
75.179	0.77	1.388	-1.41	0.77
75.289	0.771	1.39	-1.412	0.771
75.394	0.771	1.392	-1.4143	0.771
75.506	0.772	1.393	-1.4152	0.772
75.614	0.772	1.395	-1.4173	0.772
75.722	0.773	1.397	-1.4193	0.773
75.829	0.774	1.399	-1.4216	0.774
75.943	0.775	1.4	-1.4226	0.775
76.047	0.775	1.402	-1.4247	0.775
76.161	0.776	1.404	-1.4267	0.776
76.267	0.777	1.406	-1.4287	0.777
76.381	0.778	1.407	-1.4299	0.778
76.484	0.779	1.409	-1.4319	0.779
76.598	0.78	1.411	-1.4339	0.78
76.703	0.781	1.413	-1.4359	0.781
76.814	0.781	1.414	-1.437	0.781
76.927	0.782	1.416	-1.4393	0.782
77.033	0.783	1.419	-1.4413	0.783
77.141	0.784	1.421	-1.4433	0.784
77.252	0.784	1.422	-1.4443	0.784
77.358	0.785	1.424	-1.4467	0.785
77.472	0.785	1.426	-1.4486	0.785
77.577	0.786	1.428	-1.4506	0.786
77.688	0.786	1.429	-1.4516	0.786
77.795	0.786	1.431	-1.4536	0.786
77.904	0.787	1.433	-1.4559	0.787
78.015	0.787	1.435	-1.4579	0.787
78.125	0.787	1.436	-1.4589	0.787
78.236	0.788	1.438	-1.4609	0.788
78.344	0.788	1.44	-1.4633	0.788
78.452	0.789	1.442	-1.4653	0.789
78.559	0.789	1.443	-1.4663	0.789
78.673	0.79	1.446	-1.4683	0.79
78.781	0.792	1.448	-1.4703	0.792
78.886	0.793	1.45	-1.4726	0.793
78.997	0.793	1.451	-1.4735	0.793
79.11	0.795	1.453	-1.4756	0.795
79.218	0.796	1.455	-1.4776	0.796
79.323	0.798	1.457	-1.4796	0.798
79.437	0.798	1.458	-1.4809	0.798
79.547	0.799	1.461	-1.4829	0.799
79.657	0.801	1.463	-1.4849	0.801
79.762	0.802	1.464	-1.4869	0.802
79.872	0.803	1.465	-1.4879	0.803
79.981	0.804	1.467	-1.4903	0.804
80.088	0.805	1.469	-1.4922	0.805
80.2	0.806	1.472	-1.4942	0.806
80.309	0.806	1.473	-1.4953	0.806
80.42	0.807	1.475	-1.4976	0.807
80.528	0.808	1.477	-1.4996	0.808
80.636	0.808	1.479	-1.5015	0.808
80.743	0.809	1.48	-1.5026	0.809
80.854	0.81	1.482	-1.5049	0.81
80.965	0.81	1.484	-1.5069	0.81
81.071	0.811	1.486	-1.5088	0.811
81.186	0.812	1.487	-1.5099	0.812
81.296	0.814	1.489	-1.5118	0.814
81.401	0.814	1.491	-1.5138	0.814
81.51	0.816	1.493	-1.5161	0.816
81.621	0.817	1.495	-1.5172	0.817
81.731	0.819	1.497	-1.5192	0.819
81.841	0.819	1.499	-1.5212	0.819
81.946	0.821	1.501	-1.5236	0.821
82.057	0.823	1.502	-1.5246	0.823
82.166	0.825	1.504	-1.5265	0.825
82.279	0.826	1.506	-1.5285	0.826
82.385	0.827	1.508	-1.5308	0.827
82.494	0.829	1.509	-1.5318	0.829
82.605	0.831	1.511	-1.5339	0.831
82.713	0.832	1.513	-1.5359	0.832
82.818	0.834	1.515	-1.5379	0.834
82.928	0.836	1.516	-1.5392	0.836
83.037	0.839	1.518	-1.5412	0.839
83.146	0.84	1.521	-1.5433	0.84
83.255	0.842	1.523	-1.5453	0.842
83.366	0.844	1.524	-1.5463	0.844
83.479	0.846	1.526	-1.5486	0.846
83.587	0.848	1.528	-1.5505	0.848
83.692	0.85	1.53	-1.5525	0.85
83.803	0.852	1.531	-1.5535	0.852
83.915	0.855	1.533	-1.5555	0.855
84.025	0.856	1.535	-1.5579	0.856
84.131	0.858	1.537	-1.5599	0.858
84.24	0.861	1.538	-1.5609	0.861
84.352	0.863	1.54	-1.5628	0.863
84.462	0.864	1.542	-1.5651	0.864
84.567	0.867	1.544	-1.5671	0.867
84.679	0.87	1.545	-1.5681	0.87
84.787	0.873	1.548	-1.5701	0.873
84.893	0.874	1.55	-1.5725	0.874
85.004	0.876	1.552	-1.5745	0.876
85.118	0.879	1.553	-1.5755	0.879
85.224	0.882	1.555	-1.5775	0.882
85.332	0.883	1.557	-1.5795	0.883
85.441	0.886	1.559	-1.5818	0.886
85.548	0.889	1.56	-1.5827	0.889
85.664	0.892	1.562	-1.5848	0.892
85.769	0.893	1.564	-1.5868	0.893
85.878	0.895	1.566	-1.5888	0.895
85.987	0.898	1.567	-1.5898	0.898
86.1	0.901	1.569	-1.5922	0.901
86.209	0.902	1.572	-1.5942	0.902
86.314	0.904	1.574	-1.5961	0.904
86.425	0.907	1.575	-1.5971	0.907
86.534	0.91	1.577	-1.5995	0.91
86.64	0.911	1.579	-1.6015	0.911
86.751	0.914	1.581	-1.6035	0.914
86.863	0.916	1.582	-1.6044	0.916
86.971	0.919	1.584	-1.6065	0.919
87.079	0.921	1.586	-1.6088	0.921
87.188	0.924	1.588	-1.6108	0.924
87.301	0.927	1.589	-1.6118	0.927
87.409	0.93	1.591	-1.6138	0.93
87.517	0.931	1.593	-1.6162	0.931
87.623	0.934	1.595	-1.6181	0.934
87.737	0.937	1.597	-1.6192	0.937
87.847	0.94	1.599	-1.6211	0.94
87.954	0.941	1.601	-1.6231	0.941
88.062	0.944	1.603	-1.6254	0.944
88.169	0.947	1.604	-1.6264	0.947
88.283	0.95	1.606	-1.6284	0.95
88.393	0.951	1.608	-1.6304	0.951
88.498	0.954	1.61	-1.6328	0.954
88.609	0.957	1.611	-1.6337	0.957
88.72	0.959	1.613	-1.6358	0.959
88.83	0.961	1.615	-1.6377	0.961
88.935	0.963	1.617	-1.6398	0.963
89.048	0.966	1.618	-1.641	0.966
89.156	0.969	1.62	-1.6431	0.969
89.264	0.971	1.623	-1.645	0.971
89.372	0.974	1.625	-1.6471	0.974
89.479	0.976	1.626	-1.648	0.976
89.593	0.98	1.628	-1.6504	0.98
89.701	0.981	1.63	-1.6525	0.981
89.807	0.984	1.632	-1.6545	0.984
89.921	0.986	1.633	-1.6554	0.986
90.025	0.989	1.635	-1.6577	0.989
90.139	0.99	1.637	-1.6597	0.99
90.244	0.994	1.639	-1.6617	0.994
90.355	0.996	1.64	-1.6628	0.996
90.468	0.999	1.642	-1.6647	0.999
90.571	1	1.644	-1.6671	1
90.682	1.003	1.647	-1.6691	1.003
90.793	1.005	1.648	-1.6701	1.005
90.904	1.008	1.65	-1.6721	1.008
91.014	1.009	1.652	-1.6744	1.009
91.119	1.011	1.654	-1.6764	1.011
91.229	1.014	1.655	-1.6774	1.014
91.339	1.017	1.657	-1.6794	1.017
91.447	1.018	1.659	-1.6814	1.018
91.555	1.02	1.661	-1.6837	1.02
91.669	1.022	1.662	-1.6847	1.022
91.777	1.024	1.664	-1.6867	1.024
91.885	1.026	1.666	-1.6887	1.026
91.992	1.028	1.668	-1.691	1.028
92.106	1.03	1.669	-1.692	1.03
92.209	1.033	1.671	-1.694	1.033
92.321	1.034	1.674	-1.696	1.034
92.43	1.037	1.676	-1.6981	1.037
92.541	1.039	1.677	-1.6994	1.039
92.651	1.042	1.679	-1.7013	1.042
92.761	1.043	1.681	-1.7033	1.043
92.866	1.045	1.683	-1.7053	1.045
92.977	1.047	1.684	-1.7063	1.047
93.088	1.049	1.686	-1.7087	1.049
93.198	1.05	1.688	-1.7107	1.05
93.302	1.053	1.69	-1.7127	1.053
93.414	1.055	1.691	-1.7137	1.055
93.522	1.058	1.693	-1.7158	1.058
93.633	1.059	1.695	-1.718	1.059
93.738	1.062	1.697	-1.72	1.062
93.852	1.065	1.699	-1.721	1.065
93.96	1.067	1.701	-1.723	1.067
94.068	1.069	1.702	-1.7253	1.069
94.177	1.072	1.705	-1.7274	1.072
94.289	1.075	1.706	-1.7283	1.075
94.398	1.078	1.708	-1.7303	1.078
94.506	1.08	1.71	-1.7323	1.08
94.611	1.083	1.712	-1.7346	1.083
94.725	1.086	1.713	-1.7356	1.086
94.835	1.09	1.715	-1.7376	1.09
94.945	1.091	1.717	-1.7396	1.091
95.048	1.094	1.719	-1.7416	1.094
95.162	1.097	1.72	-1.743	1.097
95.268	1.101	1.723	-1.745	1.101
95.381	1.102	1.725	-1.7469	1.102
95.486	1.105	1.727	-1.749	1.105
95.598	1.108	1.728	-1.75	1.108
95.706	1.111	1.729	-1.7524	1.111
95.815	1.113	1.732	-1.7543	1.113
95.923	1.116	1.734	-1.7563	1.116
96.037	1.119	1.735	-1.7573	1.119
96.143	1.122	1.737	-1.7595	1.122
96.254	1.123	1.739	-1.7616	1.123
96.362	1.127	1.741	-1.7637	1.127
96.468	1.13	1.742	-1.7647	1.13
96.578	1.133	1.744	-1.767	1.133
96.691	1.134	1.746	-1.769	1.134
96.796	1.138	1.749	-1.771	1.138
96.907	1.141	1.75	-1.772	1.141
97.02	1.144	1.751	-1.7739	1.144
97.128	1.146	1.753	-1.7763	1.146
97.233	1.148	1.755	-1.7783	1.148
97.341	1.152	1.756	-1.7793	1.152
97.454	1.154	1.759	-1.7813	1.154
97.56	1.156	1.761	-1.7832	1.156
97.671	1.159	1.763	-1.7856	1.159
97.783	1.162	1.764	-1.7866	1.162
97.891	1.165	1.766	-1.7886	1.165
97.999	1.166	1.768	-1.7906	1.166
98.108	1.169	1.77	-1.7929	1.169
98.215	1.173	1.771	-1.7939	1.173
98.327	1.176	1.773	-1.7959	1.176
98.438	1.177	1.775	-1.7979	1.177
98.544	1.181	1.777	-1.7998	1.181
98.658	1.184	1.778	-1.8008	1.184
98.768	1.188	1.78	-1.8033	1.188
98.873	1.189	1.783	-1.8053	1.189
98.982	1.192	1.785	-1.8072	1.192
99.089	1.195	1.786	-1.8083	1.195
99.205	1.198	1.788	-1.8106	1.198
99.308	1.2	1.79	-1.8125	1.2
99.417	1.203	1.792	-1.8145	1.203
99.528	1.206	1.793	-1.8155	1.206
99.64	1.209	1.795	-1.8179	1.209
99.75	1.21	1.797	-1.8199	1.21
99.855	1.213	1.799	-1.8219	1.213
99.967	1.216	1.8	-1.8229	1.216
100.075	1.219	1.802	-1.8249	1.219
100.181	1.221	1.804	-1.8273	1.221
100.292	1.224	1.806	-1.8293	1.224
100.405	1.227	1.808	-1.8303	1.227
100.513	1.23	1.81	-1.8323	1.23
100.621	1.231	1.812	-1.8342	1.231
100.727	1.235	1.814	-1.8366	1.235
100.838	1.238	1.815	-1.8375	1.238
100.951	1.242	1.817	-1.8396	1.242
101.059	1.243	1.819	-1.8415	1.243
101.164	1.247	1.821	-1.8439	1.247
101.278	1.25	1.822	-1.8449	1.25
101.387	1.254	1.824	-1.8469	1.254
101.497	1.255	1.826	-1.8489	1.255
101.602	1.259	1.828	-1.8509	1.259
101.713	1.262	1.829	-1.8522	1.262
101.822	1.264	1.831	-1.8542	1.264
101.935	1.267	1.834	-1.8562	1.267
102.041	1.27	1.836	-1.8581	1.27
102.15	1.273	1.837	-1.8592	1.273
102.261	1.274	1.839	-1.8615	1.274
102.365	1.278	1.841	-1.8635	1.278
102.474	1.281	1.843	-1.8656	1.281
102.584	1.284	1.844	-1.8666	1.284
102.693	1.286	1.846	-1.8688	1.286
102.804	1.289	1.848	-1.8708	1.289
102.913	1.292	1.85	-1.8728	1.292
103.02	1.295	1.851	-1.8738	1.295
103.136	1.297	1.853	-1.8758	1.297
103.241	1.3	1.855	-1.8782	1.3
103.35	1.303	1.858	-1.8802	1.303
103.46	1.307	1.859	-1.8812	1.307
103.566	1.308	1.861	-1.8832	1.308
103.681	1.311	1.863	-1.8852	1.311
103.786	1.314	1.865	-1.8875	1.314
103.897	1.317	1.866	-1.8885	1.317
104.006	1.319	1.868	-1.8905	1.319
104.112	1.322	1.87	-1.8925	1.322
104.225	1.325	1.872	-1.8948	1.325
104.334	1.328	1.873	-1.8957	1.328
104.44	1.329	1.875	-1.8978	1.329
104.549	1.333	1.877	-1.8999	1.333
104.66	1.335	1.879	-1.9022	1.335
104.774	1.338	1.88	-1.9032	1.338
104.877	1.34	1.882	-1.9052	1.34
104.988	1.343	1.885	-1.9072	1.343
105.097	1.346	1.887	-1.9092	1.346
105.209	1.35	1.888	-1.9102	1.35
105.319	1.351	1.89	-1.9125	1.351
105.426	1.354	1.892	-1.9145	1.354
105.532	1.358	1.894	-1.9164	1.358
105.643	1.361	1.895	-1.9175	1.361
105.756	1.363	1.897	-1.9199	1.363
105.866	1.366	1.899	-1.9218	1.366
105.971	1.369	1.901	-1.9237	1.369
106.082	1.372	1.902	-1.9249	1.372
106.188	1.374	1.904	-1.9268	1.374
106.297	1.377	1.906	-1.9291	1.377
106.405	1.38	1.908	-1.9311	1.38
106.518	1.384	1.91	-1.9321	1.384
106.629	1.386	1.912	-1.9341	1.386
106.737	1.389	1.914	-1.9365	1.389
106.842	1.393	1.916	-1.9385	1.393
106.952	1.396	1.917	-1.9395	1.396
107.063	1.398	1.919	-1.9415	1.398
107.174	1.401	1.921	-1.9435	1.401
107.279	1.405	1.923	-1.9457	1.405
107.393	1.408	1.924	-1.9468	1.408
107.497	1.41	1.926	-1.9487	1.41
107.611	1.414	1.928	-1.9507	1.414
107.716	1.417	1.93	-1.9528	1.417
107.827	1.42	1.931	-1.9541	1.42
107.94	1.422	1.933	-1.9561	1.422
108.048	1.425	1.936	-1.9581	1.425
108.153	1.429	1.938	-1.9601	1.429
108.265	1.432	1.939	-1.9614	1.432
108.371	1.433	1.941	-1.9634	1.433
108.481	1.437	1.943	-1.9654	1.437
108.591	1.441	1.945	-1.9674	1.441
108.702	1.444	1.946	-1.9684	1.444
108.813	1.445	1.948	-1.9707	1.445
108.923	1.449	1.95	-1.9728	1.449
109.028	1.452	1.952	-1.9748	1.452
109.14	1.456	1.953	-1.9758	1.456
109.248	1.457	1.955	-1.9777	1.457
109.356	1.461	1.957	-1.9802	1.461
109.463	1.465	1.96	-1.9822	1.465
109.577	1.468	1.961	-1.9831	1.468
109.685	1.47	1.963	-1.9851	1.47
109.793	1.473	1.965	-1.9874	1.473
109.902	1.476	1.967	-1.9894	1.476
110.009	1.48	1.968	-1.9904	1.48
110.118	1.482	1.97	-1.9924	1.482
110.232	1.486	1.972	-1.9947	1.486
110.337	1.489	1.974	-1.9968	1.489
110.448	1.492	1.975	-1.9978	1.492
110.56	1.494	1.977	-1.9997	1.494
110.67	1.498	1.979	-2.0017	1.498
110.775	1.501	1.981	-2.004	1.501
110.886	1.505	1.982	-2.005	1.505
110.994	1.506	1.984	-2.007	1.506
111.107	1.51	1.987	-2.009	1.51
111.212	1.513	1.989	-2.011	1.513
111.322	1.517	1.99	-2.012	1.517
111.433	1.518	1.992	-2.0144	1.518
111.539	1.522	1.994	-2.0164	1.522
111.647	1.525	1.996	-2.0183	1.525
111.761	1.528	1.997	-2.0193	1.528
111.869	1.529	1.999	-2.0217	1.529
111.977	1.532	2.001	-2.0237	1.532
112.086	1.535	2.004	-2.0257	1.535
112.193	1.537	2.006	-2.0267	1.537
112.307	1.538	2.008	-2.0287	1.538
112.415	1.541	2.01	-2.0311	1.541
112.52	1.543	2.011	-2.033	1.543
112.634	1.546	2.013	-2.0341	1.546
112.744	1.547	2.015	-2.0361	1.547
112.854	1.549	2.017	-2.0384	1.549
112.959	1.551	2.018	-2.0403	1.551
113.07	1.554	2.02	-2.0413	1.554
113.178	1.555	2.022	-2.0433	1.555
113.285	1.558	2.024	-2.0457	1.558
113.461	1.56	2.025	-2.0481	1.56
113.567	1.562	2.027	-2.0501	1.562
113.68	1.564	2.03	-2.0521	1.564
113.785	1.566	2.032	-2.054	1.566
113.897	1.569	2.033	-2.055	1.569
114.005	1.572	2.035	-2.0573	1.572
114.116	1.573	2.036	-2.0593	1.573
114.221	1.577	2.039	-2.0613	1.577
114.335	1.579	2.04	-2.0623	1.579
114.443	1.582	2.042	-2.0643	1.582
114.552	1.583	2.044	-2.0667	1.583
114.657	1.586	2.046	-2.0687	1.586
114.768	1.589	2.047	-2.0697	1.589
114.881	1.592	2.049	-2.0717	1.592
114.989	1.594	2.051	-2.0739	1.594
115.094	1.596	2.053	-2.0759	1.596
115.208	1.599	2.054	-2.077	1.599
115.313	1.602	2.057	-2.0791	1.602
115.427	1.605	2.059	-2.0809	1.605
115.532	1.607	2.061	-2.0833	1.607
115.642	1.61	2.062	-2.0843	1.61
115.754	1.613	2.064	-2.0863	1.613
115.864	1.615	2.066	-2.0883	1.615
115.969	1.617	2.068	-2.0906	1.617
116.082	1.619	2.069	-2.0916	1.619
116.19	1.622	2.071	-2.0936	1.622
116.296	1.623	2.073	-2.0956	1.623
116.406	1.626	2.075	-2.0976	1.626
116.52	1.628	2.076	-2.0986	1.628
116.626	1.63	2.078	-2.101	1.63
116.737	1.631	2.081	-2.103	1.631
116.843	1.634	2.082	-2.105	1.634
116.957	1.637	2.083	-2.106	1.637
117.067	1.639	2.086	-2.1083	1.639
117.172	1.641	2.088	-2.1103	1.641
117.281	1.643	2.09	-2.1123	1.643
117.391	1.646	2.091	-2.1132	1.646
117.504	1.649	2.093	-2.1156	1.649
117.612	1.65	2.095	-2.1176	1.65
117.717	1.652	2.097	-2.1196	1.652
117.828	1.655	2.098	-2.1206	1.655
117.937	1.658	2.1	-2.1226	1.658
118.05	1.659	2.102	-2.125	1.659
118.156	1.661	2.104	-2.1269	1.661
118.265	1.664	2.105	-2.1279	1.664
118.374	1.666	2.107	-2.13	1.666
118.48	1.667	2.109	-2.1322	1.667
118.59	1.67	2.111	-2.1342	1.67
118.704	1.673	2.112	-2.1353	1.673
118.812	1.675	2.115	-2.1373	1.675
118.92	1.678	2.117	-2.1392	1.678
119.026	1.681	2.119	-2.1415	1.681
119.137	1.682	2.122	-2.1427	1.682
119.25	1.684	2.123	-2.1446	1.684
119.358	1.687	2.125	-2.1466	1.687
119.463	1.689	2.127	-2.1486	1.689
119.574	1.691	2.129	-2.1496	1.691
119.686	1.694	2.13	-2.1519	1.694
119.796	1.696	2.132	-2.1539	1.696
119.901	1.698	2.134	-2.1559	1.698
120.012	1.699	2.136	-2.1569	1.699
120.186	1.701	2.137	-2.1599	1.701
120.294	1.703	2.139	-2.1619	1.703
120.401	1.705	2.141	-2.1638	1.705
120.51	1.706	2.143	-2.1662	1.706
120.617	1.708	2.144	-2.1672	1.708
120.731	1.709	2.147	-2.1692	1.709
120.839	1.711	2.149	-2.1712	1.711
120.946	1.712	2.151	-2.1735	1.712
121.056	1.714	2.152	-2.1745	1.714
121.169	1.716	2.154	-2.1765	1.716
121.279	1.718	2.156	-2.1785	1.718
121.384	1.719	2.158	-2.1809	1.719
121.493	1.721	2.159	-2.1818	1.721
121.605	1.723	2.161	-2.1838	1.723
121.715	1.724	2.163	-2.1859	1.724
121.82	1.725	2.165	-2.1879	1.725
121.932	1.727	2.166	-2.1889	1.727
122.04	1.729	2.168	-2.1912	1.729
122.148	1.731	2.171	-2.1932	1.731
122.256	1.731	2.173	-2.1952	1.731
122.37	1.733	2.174	-2.1962	1.733
122.476	1.734	2.176	-2.1982	1.734
122.587	1.736	2.178	-2.2006	1.736
122.692	1.737	2.18	-2.2026	1.737
122.806	1.738	2.181	-2.2036	1.738
122.916	1.74	2.183	-2.2056	1.74
123.024	1.742	2.185	-2.2079	1.742
123.129	1.742	2.187	-2.2099	1.742
123.24	1.744	2.188	-2.2109	1.744
123.353	1.745	2.19	-2.2129	1.745
123.457	1.747	2.192	-2.2152	1.747
123.568	1.747	2.194	-2.2171	1.747
123.677	1.749	2.196	-2.2182	1.749
123.787	1.75	2.198	-2.2202	1.75
123.893	1.752	2.2	-2.2221	1.752
124.004	1.752	2.202	-2.2245	1.752
124.116	1.754	2.203	-2.2255	1.754
124.224	1.755	2.205	-2.2275	1.755
124.332	1.756	2.207	-2.2295	1.756
124.439	1.757	2.209	-2.2315	1.757
124.549	1.758	2.21	-2.2328	1.758
124.66	1.759	2.212	-2.2347	1.759
124.769	1.76	2.214	-2.2368	1.76
124.878	1.761	2.216	-2.2388	1.761
124.985	1.762	2.217	-2.2401	1.762
125.094	1.763	2.219	-2.2422	1.763
125.208	1.764	2.222	-2.2442	1.764
125.313	1.765	2.224	-2.2462	1.765
125.424	1.766	2.225	-2.2472	1.766
125.531	1.768	2.227	-2.2495	1.768
125.641	1.769	2.229	-2.2515	1.769
125.75	1.77	2.231	-2.2535	1.77
125.861	1.77	2.232	-2.2545	1.77
125.973	1.772	2.234	-2.2568	1.772
126.083	1.773	2.236	-2.2588	1.773
126.188	1.773	2.238	-2.2608	1.773
126.3	1.774	2.239	-2.2618	1.774
126.408	1.775	2.241	-2.2639	1.775
126.516	1.775	2.243	-2.2662	1.775
126.624	1.776	2.245	-2.2682	1.776
126.738	1.776	2.247	-2.2692	1.776
126.844	1.776	2.249	-2.2711	1.776
126.955	1.777	2.251	-2.2731	1.777
127.061	1.777	2.253	-2.2754	1.777
127.175	1.777	2.254	-2.2764	1.777
127.278	1.777	2.256	-2.2784	1.777
127.392	1.778	2.258	-2.2804	1.778
127.497	1.778	2.26	-2.2828	1.778
127.608	1.779	2.261	-2.2838	1.779
127.716	1.779	2.263	-2.2858	1.779
127.83	1.78	2.265	-2.2878	1.78
127.935	1.781	2.267	-2.2898	1.781
128.046	1.781	2.268	-2.2911	1.781
128.157	1.782	2.27	-2.2931	1.782
128.267	1.782	2.273	-2.2951	1.782
128.372	1.783	2.275	-2.2971	1.783
128.484	1.783	2.276	-2.2981	1.783
128.592	1.784	2.278	-2.3004	1.784
128.7	1.785	2.28	-2.3025	1.785
128.807	1.786	2.282	-2.3044	1.786
128.921	1.786	2.283	-2.3054	1.786
129.029	1.788	2.285	-2.3075	1.788
129.137	1.789	2.287	-2.3097	1.789
129.246	1.79	2.289	-2.3118	1.79
129.353	1.791	2.29	-2.3128	1.791
129.462	1.792	2.292	-2.3148	1.792
129.576	1.793	2.294	-2.3172	1.793
129.681	1.795	2.297	-2.3191	1.795
129.791	1.795	2.298	-2.3201	1.795
129.905	1.796	2.3	-2.3222	1.796
130.008	1.798	2.302	-2.3244	1.798
130.119	1.799	2.304	-2.3264	1.799
130.23	1.799	2.305	-2.3274	1.799
130.338	1.8	2.307	-2.3293	1.8
130.451	1.8	2.309	-2.3313	1.8
130.554	1.801	2.311	-2.3337	1.801
130.666	1.801	2.312	-2.3347	1.801
130.775	1.801	2.314	-2.3367	1.801
130.885	1.8	2.316	-2.3387	1.8
130.993	1.8	2.318	-2.3411	1.8
131.1	1.8	2.319	-2.3421	1.8
131.214	1.799	2.321	-2.3441	1.799
131.322	1.798	2.324	-2.346	1.798
131.428	1.797	2.326	-2.348	1.797
131.537	1.797	2.327	-2.349	1.797
131.646	1.796	2.329	-2.3514	1.796
131.76	1.795	2.331	-2.3533	1.795
131.865	1.794	2.333	-2.3554	1.794
131.976	1.793	2.334	-2.3563	1.793
132.089	1.792	2.336	-2.3587	1.792
132.192	1.792	2.338	-2.3608	1.792
132.303	1.791	2.34	-2.3628	1.791
132.414	1.79	2.341	-2.3638	1.79
132.522	1.79	2.343	-2.3658	1.79
132.634	1.789	2.345	-2.368	1.789
132.739	1.788	2.347	-2.37	1.788
132.851	1.788	2.349	-2.371	1.788
132.959	1.787	2.351	-2.373	1.787
133.07	1.786	2.353	-2.3754	1.786
133.175	1.786	2.355	-2.3774	1.786
133.289	1.786	2.356	-2.3784	1.786
133.397	1.785	2.358	-2.3804	1.785
133.506	1.785	2.36	-2.3824	1.785
133.615	1.785	2.362	-2.3847	1.785
133.722	1.785	2.363	-2.3856	1.785
133.836	1.786	2.365	-2.3876	1.786
133.943	1.786	2.367	-2.3897	1.786
134.049	1.786	2.369	-2.3916	1.786
134.163	1.787	2.37	-2.393	1.787
134.273	1.787	2.373	-2.395	1.787
134.383	1.788	2.375	-2.397	1.788
134.488	1.788	2.377	-2.399	1.788
134.599	1.788	2.378	-2.4	1.788
134.707	1.789	2.38	-2.4023	1.789
134.815	1.789	2.382	-2.4042	1.789
134.926	1.79	2.384	-2.4062	1.79
135.035	1.79	2.385	-2.4073	1.79
135.146	1.791	2.387	-2.4097	1.791
135.254	1.792	2.389	-2.4116	1.792
135.362	1.793	2.391	-2.4136	1.793
135.469	1.793	2.392	-2.4147	1.793
135.578	1.794	2.394	-2.417	1.794
135.692	1.794	2.396	-2.419	1.794
135.798	1.795	2.398	-2.421	1.795
135.91	1.796	2.399	-2.422	1.796
136.02	1.796	2.401	-2.424	1.796
136.128	1.797	2.403	-2.4263	1.797
136.233	1.798	2.405	-2.4283	1.798
136.347	1.799	2.407	-2.4292	1.799
136.457	1.799	2.409	-2.4313	1.799
136.567	1.801	2.411	-2.4333	1.801
136.67	1.802	2.413	-2.4356	1.802
136.781	1.802	2.414	-2.4366	1.802
136.889	1.804	2.416	-2.4387	1.804
136.998	1.805	2.418	-2.4407	1.805
137.11	1.806	2.42	-2.4429	1.806
137.219	1.807	2.421	-2.4439	1.807
137.33	1.808	2.423	-2.4459	1.808
137.438	1.809	2.425	-2.4479	1.809
137.546	1.81	2.428	-2.4499	1.81
137.658	1.811	2.429	-2.4513	1.811
137.766	1.812	2.43	-2.4532	1.812
137.873	1.813	2.433	-2.4553	1.813
137.982	1.813	2.435	-2.4573	1.813
138.089	1.814	2.436	-2.4583	1.814
138.205	1.814	2.438	-2.4605	1.814
138.31	1.815	2.44	-2.4626	1.815
138.419	1.815	2.442	-2.4646	1.815
138.53	1.815	2.443	-2.4656	1.815
138.635	1.815	2.445	-2.4675	1.815
138.75	1.815	2.447	-2.4699	1.815
138.855	1.815	2.449	-2.472	1.815
138.965	1.815	2.45	-2.473	1.815
139.077	1.816	2.452	-2.4749	1.816
139.187	1.816	2.454	-2.4772	1.816
139.292	1.816	2.456	-2.4792	1.816
139.403	1.816	2.458	-2.4802	1.816
139.514	1.816	2.46	-2.4822	1.816
139.624	1.817	2.462	-2.4842	1.817
139.729	1.817	2.464	-2.4867	1.817
139.841	1.817	2.465	-2.4876	1.817
139.949	1.818	2.467	-2.4896	1.818
140.057	1.818	2.469	-2.4916	1.818
140.165	1.819	2.471	-2.4939	1.819
140.279	1.819	2.472	-2.4949	1.819
140.387	1.82	2.474	-2.4969	1.82
140.495	1.821	2.476	-2.4989	1.821
140.601	1.822	2.478	-2.5009	1.822
140.715	1.822	2.479	-2.5019	1.822
140.825	1.823	2.481	-2.5042	1.823
140.931	1.824	2.484	-2.5062	1.824
141.039	1.825	2.486	-2.5082	1.825
141.149	1.826	2.487	-2.5092	1.826
141.262	1.827	2.489	-2.5116	1.827
141.365	1.828	2.491	-2.5136	1.828
141.476	1.829	2.493	-2.5156	1.829
141.587	1.829	2.494	-2.5166	1.829
141.696	1.83	2.496	-2.5189	1.83
141.802	1.831	2.499	-2.5209	1.831
141.911	1.832	2.501	-2.5227	1.832
142.02	1.832	2.503	-2.5239	1.832
142.134	1.833	2.504	-2.5259	1.833
142.242	1.834	2.506	-2.5282	1.834
142.35	1.836	2.508	-2.5303	1.836
142.457	1.836	2.51	-2.5313	1.836
142.571	1.838	2.511	-2.5332	1.838
142.679	1.839	2.513	-2.5352	1.839
142.787	1.841	2.516	-2.5375	1.841
142.894	1.841	2.518	-2.5385	1.841
143.009	1.843	2.519	-2.5405	1.843
143.18	1.844	2.521	-2.5435	1.844
143.29	1.846	2.523	-2.5455	1.846
143.395	1.846	2.525	-2.5475	1.846
143.507	1.848	2.526	-2.5484	1.848
143.615	1.849	2.528	-2.5508	1.849
143.723	1.85	2.53	-2.5528	1.85
143.831	1.851	2.532	-2.5549	1.851
143.94	1.852	2.533	-2.5558	1.852
144.051	1.853	2.535	-2.5578	1.853
144.162	1.853	2.537	-2.5602	1.853
144.268	1.853	2.54	-2.5621	1.853
144.382	1.854	2.541	-2.5631	1.854
144.485	1.854	2.543	-2.5651	1.854
144.599	1.853	2.545	-2.5675	1.853
144.704	1.853	2.547	-2.5695	1.853
144.815	1.853	2.548	-2.5705	1.853
144.928	1.853	2.55	-2.5725	1.853
145.032	1.854	2.552	-2.5745	1.854
145.14	1.854	2.554	-2.5768	1.854
145.254	1.855	2.555	-2.5778	1.855
145.362	1.856	2.557	-2.5798	1.856
145.468	1.857	2.559	-2.5818	1.857
145.579	1.857	2.561	-2.5842	1.857
145.691	1.858	2.562	-2.5852	1.858
145.799	1.859	2.565	-2.5872	1.859
145.907	1.859	2.567	-2.5892	1.859
146.014	1.859	2.569	-2.5911	1.859
146.128	1.86	2.57	-2.5922	1.86
146.236	1.86	2.572	-2.5946	1.86
146.344	1.86	2.574	-2.5965	1.86
146.453	1.86	2.576	-2.5984	1.86
146.56	1.861	2.577	-2.5995	1.861
146.669	1.861	2.579	-2.6017	1.861
146.783	1.862	2.581	-2.6038	1.862
146.888	1.862	2.583	-2.6057	1.862
146.999	1.863	2.584	-2.6068	1.863
147.106	1.864	2.586	-2.6091	1.864
147.22	1.865	2.588	-2.6111	1.865
147.325	1.865	2.59	-2.6131	1.865
147.436	1.866	2.592	-2.6141	1.866
147.545	1.868	2.594	-2.6161	1.868
147.658	1.869	2.596	-2.6184	1.869
147.761	1.869	2.598	-2.6204	1.869
147.873	1.871	2.599	-2.6213	1.871
147.984	1.872	2.601	-2.6235	1.872
148.091	1.873	2.603	-2.6254	1.873
148.199	1.873	2.605	-2.6278	1.873
148.313	1.874	2.606	-2.6288	1.874
148.421	1.875	2.608	-2.6308	1.875
148.529	1.876	2.61	-2.6328	1.876
148.635	1.876	2.612	-2.6349	1.876
148.749	1.877	2.613	-2.6361	1.877
148.853	1.877	2.615	-2.6381	1.877
148.967	1.877	2.618	-2.6401	1.877
149.072	1.877	2.62	-2.6421	1.877
149.183	1.877	2.621	-2.6431	1.877
149.296	1.876	2.623	-2.6454	1.876
149.399	1.876	2.625	-2.6474	1.876
149.51	1.876	2.627	-2.6495	1.876
149.621	1.876	2.628	-2.6505	1.876
149.729	1.875	2.63	-2.6528	1.875
149.842	1.875	2.632	-2.6547	1.875
149.948	1.875	2.634	-2.6567	1.875
150.057	1.876	2.635	-2.6577	1.876
150.167	1.876	2.637	-2.6597	1.876
150.275	1.877	2.639	-2.662	1.877
150.383	1.877	2.642	-2.664	1.877
150.497	1.878	2.643	-2.665	1.878
150.6	1.878	2.645	-2.667	1.878
150.714	1.879	2.647	-2.6694	1.879
150.818	1.88	2.649	-2.6714	1.88
150.929	1.88	2.65	-2.6724	1.88
151.038	1.881	2.652	-2.6744	1.881
151.149	1.882	2.654	-2.6764	1.882
151.258	1.882	2.656	-2.6787	1.882
151.369	1.883	2.657	-2.6797	1.883
151.479	1.883	2.659	-2.6817	1.883
151.589	1.884	2.661	-2.6837	1.884
151.694	1.884	2.663	-2.686	1.884
151.805	1.884	2.664	-2.6871	1.884
151.915	1.885	2.666	-2.6891	1.885
152.021	1.885	2.669	-2.6911	1.885
152.131	1.885	2.671	-2.6931	1.885
152.243	1.886	2.672	-2.6943	1.886
152.351	1.886	2.674	-2.6964	1.886
152.457	1.887	2.676	-2.6984	1.887
152.568	1.887	2.678	-2.7004	1.887
152.682	1.887	2.679	-2.7014	1.887
152.785	1.887	2.681	-2.7038	1.887
152.899	1.888	2.683	-2.7057	1.888
153.005	1.888	2.685	-2.7077	1.888
153.114	1.888	2.686	-2.7087	1.888
153.227	1.889	2.688	-2.7107	1.889
153.335	1.89	2.69	-2.7129	1.89
153.44	1.89	2.693	-2.7149	1.89
153.554	1.891	2.693	-2.716	1.891
153.664	1.892	2.695	-2.718	1.892
153.774	1.893	2.698	-2.7203	1.893
153.878	1.894	2.7	-2.7223	1.894
153.989	1.895	2.701	-2.7233	1.895
154.098	1.896	2.703	-2.7253	1.896
154.21	1.897	2.705	-2.7273	1.897
154.315	1.898	2.707	-2.7297	1.898
154.427	1.899	2.708	-2.7307	1.899
154.535	1.9	2.71	-2.7327	1.9
154.641	1.901	2.712	-2.7346	1.901
154.752	1.901	2.714	-2.737	1.901
154.861	1.902	2.715	-2.7379	1.902
154.972	1.903	2.717	-2.7399	1.903
155.08	1.904	2.72	-2.742	1.904
155.187	1.905	2.721	-2.744	1.905
155.298	1.906	2.723	-2.7454	1.906
155.411	1.907	2.724	-2.7474	1.907
155.519	1.908	2.727	-2.7494	1.908
155.624	1.908	2.729	-2.7514	1.908
155.735	1.909	2.73	-2.7524	1.909
155.847	1.911	2.732	-2.7547	1.911
155.957	1.912	2.734	-2.7567	1.912
156.062	1.912	2.736	-2.7586	1.912
156.173	1.914	2.737	-2.7597	1.914
156.282	1.915	2.739	-2.7616	1.915
156.388	1.917	2.741	-2.764	1.917
156.499	1.918	2.744	-2.7659	1.918
156.611	1.919	2.745	-2.767	1.919
156.719	1.921	2.747	-2.7689	1.921
156.825	1.922	2.749	-2.7712	1.922
156.934	1.923	2.751	-2.7732	1.923
157.044	1.925	2.752	-2.7743	1.925
157.157	1.926	2.754	-2.7762	1.926
157.265	1.928	2.756	-2.7782	1.928
157.371	1.929	2.758	-2.7806	1.929
157.482	1.931	2.759	-2.7816	1.931
157.595	1.933	2.761	-2.7836	1.933
157.703	1.935	2.763	-2.7856	1.935
157.808	1.935	2.765	-2.7879	1.935
157.919	1.938	2.766	-2.7889	1.938
158.032	1.94	2.769	-2.7909	1.94
158.135	1.941	2.77	-2.7929	1.941
158.247	1.942	2.772	-2.7952	1.942
158.358	1.944	2.773	-2.7963	1.944
158.464	1.946	2.775	-2.7983	1.946
158.573	1.948	2.778	-2.8003	1.948
158.681	1.949	2.78	-2.8023	1.949
158.796	1.95	2.781	-2.8037	1.95
158.904	1.952	2.783	-2.8056	1.952
159.011	1.954	2.785	-2.8076	1.954
159.119	1.955	2.787	-2.8096	1.955
159.233	1.957	2.788	-2.8106	1.957
159.341	1.958	2.79	-2.813	1.958
159.449	1.96	2.792	-2.8149	1.96
159.555	1.961	2.794	-2.8169	1.961
159.669	1.963	2.795	-2.8179	1.963
159.779	1.965	2.797	-2.8199	1.965
159.887	1.967	2.799	-2.8222	1.967
159.992	1.968	2.801	-2.8242	1.968
160.103	1.97	2.803	-2.8253	1.97
160.21	1.972	2.805	-2.8273	1.972
160.32	1.974	2.807	-2.8295	1.974
160.431	1.975	2.809	-2.8315	1.975
160.542	1.977	2.81	-2.8326	1.977
160.65	1.979	2.812	-2.8345	1.979
160.756	1.98	2.814	-2.8365	1.98
160.867	1.981	2.817	-2.8389	1.981
160.977	1.983	2.819	-2.8399	1.983
161.088	1.984	2.821	-2.8419	1.984
161.196	1.985	2.823	-2.8439	1.985
161.303	1.986	2.824	-2.8459	1.986
161.417	1.987	2.826	-2.8472	1.987
161.525	1.988	2.828	-2.8491	1.988
161.633	1.988	2.83	-2.8512	1.988
161.739	1.988	2.831	-2.8533	1.988
161.853	1.989	2.833	-2.8542	1.989
161.958	1.989	2.835	-2.8565	1.989
162.069	1.989	2.837	-2.8586	1.989
162.256	1.99	2.838	-2.8612	1.99
162.368	1.989	2.841	-2.8632	1.989
162.478	1.988	2.843	-2.8652	1.988
162.583	1.987	2.845	-2.8676	1.987
162.695	1.985	2.846	-2.8686	1.985
162.803	1.981	2.848	-2.8706	1.981
162.911	1.968	2.85	-2.8725	1.968
163.02	1.968	2.852	-2.8745	1.968
163.127	1.968	2.853	-2.8758	1.968
163.239	1.967	2.855	-2.8778	1.967
163.348	1.967	2.857	-2.8798	1.967
163.457	1.966	2.859	-2.8818	1.966
163.564	1.966	2.86	-2.8828	1.966
163.673	1.965	2.862	-2.8852	1.965
163.787	1.965	2.865	-2.8872	1.965
163.892	1.964	2.867	-2.8891	1.964
164.003	1.964	2.868	-2.8901	1.964
164.116	1.963	2.87	-2.8921	1.963
164.219	1.963	2.872	-2.8945	1.963
164.328	1.962	2.874	-2.8965	1.962
164.442	1.962	2.875	-2.8975	1.962
164.55	1.962	2.877	-2.8995	1.962
164.656	1.961	2.879	-2.9018	1.961
164.767	1.961	2.881	-2.9038	1.961
164.879	1.96	2.882	-2.9048	1.96
164.987	1.959	2.884	-2.9068	1.959
165.097	1.958	2.886	-2.9092	1.958
165.202	1.958	2.888	-2.9111	1.958
165.316	1.957	2.889	-2.9121	1.957
165.424	1.957	2.892	-2.9141	1.957
165.532	1.957	2.894	-2.9161	1.957
165.641	1.956	2.896	-2.9185	1.956
165.748	1.956	2.897	-2.9195	1.956
165.857	1.955	2.899	-2.9215	1.955
165.971	1.954	2.901	-2.9235	1.954
166.076	1.953	2.903	-2.9255	1.953
166.187	1.953	2.904	-2.9268	1.953
166.294	1.952	2.906	-2.9288	1.952
166.408	1.952	2.908	-2.9308	1.952
166.513	1.951	2.91	-2.9328	1.951
166.624	1.951	2.911	-2.9338	1.951
166.733	1.95	2.913	-2.9361	1.95
166.846	1.95	2.915	-2.9381	1.95
166.951	1.95	2.918	-2.9401	1.95
167.061	1.949	2.919	-2.9411	1.949
167.172	1.948	2.921	-2.9435	1.948
167.28	1.948	2.923	-2.9454	1.948
167.389	1.947	2.925	-2.9475	1.947
167.495	1.947	2.926	-2.9485	1.947
167.609	1.946	2.928	-2.9505	1.946
167.717	1.945	2.93	-2.9527	1.945
167.823	1.944	2.932	-2.9547	1.944
167.937	1.944	2.933	-2.9557	1.944
168.042	1.943	2.935	-2.9577	1.943
168.153	1.942	2.937	-2.9598	1.942
168.259	1.942	2.939	-2.9622	1.942
168.371	1.942	2.94	-2.9631	1.942
168.485	1.941	2.943	-2.9651	1.941
168.588	1.941	2.945	-2.9672	1.941
168.699	1.94	2.947	-2.9694	1.94
168.81	1.939	2.948	-2.9704	1.939
168.918	1.939	2.95	-2.9724	1.939
169.031	1.938	2.952	-2.9744	1.938
169.136	1.938	2.954	-2.9768	1.938
169.248	1.937	2.955	-2.9778	1.937
169.357	1.937	2.957	-2.9797	1.937
169.465	1.936	2.959	-2.9818	1.936
169.573	1.935	2.961	-2.9838	1.935
169.68	1.935	2.962	-2.9847	1.935
169.789	1.934	2.964	-2.9871	1.934
169.903	1.934	2.967	-2.9891	1.934
170.009	1.933	2.968	-2.991	1.933
170.123	1.932	2.97	-2.992	1.932
170.226	1.931	2.972	-2.9944	1.931
170.337	1.93	2.974	-2.9964	1.93
170.444	1.929	2.976	-2.9983	1.929
170.555	1.928	2.977	-2.9993	1.928
170.668	1.927	2.979	-3.0014	1.927
170.776	1.927	2.981	-3.0037	1.927
170.881	1.926	2.983	-3.0057	1.926
170.992	1.926	2.984	-3.0068	1.926
171.105	1.925	2.986	-3.0088	1.925
171.215	1.924	2.988	-3.011	1.924
171.318	1.923	2.99	-3.0129	1.923
171.429	1.922	2.992	-3.0141	1.922
171.541	1.921	2.994	-3.016	1.921
171.651	1.921	2.996	-3.018	1.921
171.756	1.92	2.998	-3.0204	1.92
171.868	1.92	2.999	-3.0214	1.92
171.976	1.919	3.001	-3.0234	1.919
172.082	1.918	3.003	-3.0255	1.918
172.191	1.917	3.005	-3.0274	1.917
172.301	1.916	3.006	-3.0287	1.916
172.413	1.915	3.008	-3.0307	1.915
172.521	1.914	3.01	-3.0327	1.914
172.63	1.914	3.012	-3.0347	1.914
172.737	1.912	3.013	-3.036	1.912
172.853	1.912	3.015	-3.038	1.912
172.958	1.911	3.017	-3.04	1.911
173.067	1.911	3.02	-3.042	1.911
173.176	1.911	3.021	-3.043	1.911
173.289	1.91	3.023	-3.0453	1.91
173.393	1.909	3.025	-3.0473	1.909
173.504	1.909	3.027	-3.0493	1.909
173.615	1.908	3.028	-3.0503	1.908
173.723	1.908	3.03	-3.0523	1.908
173.829	1.907	3.032	-3.0546	1.907
173.94	1.907	3.034	-3.0566	1.907
174.052	1.906	3.035	-3.0577	1.906
174.16	1.906	3.037	-3.0597	1.906
174.268	1.905	3.039	-3.0616	1.905
174.375	1.905	3.041	-3.064	1.905
174.485	1.904	3.043	-3.065	1.904
174.596	1.903	3.044	-3.067	1.903
174.707	1.902	3.046	-3.069	1.902
174.813	1.902	3.049	-3.0714	1.902
174.927	1.901	3.049	-3.0724	1.901
175.03	1.901	3.052	-3.0743	1.901
175.14	1.9	3.054	-3.0763	1.9
175.249	1.9	3.056	-3.0784	1.9
175.36	1.899	3.057	-3.0797	1.899
175.473	1.899	3.059	-3.0816	1.899
175.576	1.898	3.061	-3.0837	1.898
175.687	1.898	3.063	-3.0857	1.898
175.798	1.897	3.064	-3.087	1.897
175.909	1.897	3.066	-3.0889	1.897
176.019	1.895	3.069	-3.0909	1.895
176.124	1.895	3.071	-3.093	1.895
176.235	1.894	3.072	-3.0939	1.894
176.346	1.893	3.074	-3.0963	1.893
176.453	1.893	3.076	-3.0983	1.893
176.561	1.891	3.078	-3.1003	1.891
176.668	1.891	3.079	-3.1013	1.891
176.782	1.889	3.081	-3.1036	1.889
176.89	1.888	3.083	-3.1056	1.888
176.996	1.886	3.085	-3.1075	1.886
177.11	1.885	3.086	-3.1086	1.885
177.219	1.884	3.088	-3.1106	1.884
177.327	1.882	3.09	-3.113	1.882
177.435	1.881	3.092	-3.115	1.881
177.544	1.881	3.093	-3.116	1.881
177.657	1.88	3.096	-3.118	1.88
177.766	1.878	3.098	-3.12	1.878
177.871	1.876	3.1	-3.1222	1.876
177.982	1.875	3.101	-3.1233	1.875
178.093	1.874	3.103	-3.1252	1.874
178.202	1.874	3.105	-3.1272	1.874
178.307	1.872	3.107	-3.1296	1.872
178.415	1.87	3.108	-3.1306	1.87
178.527	1.868	3.11	-3.1326	1.868
178.638	1.867	3.112	-3.1346	1.867
178.743	1.865	3.114	-3.1366	1.865
178.857	1.865	3.115	-3.1376	1.865
178.965	1.863	3.117	-3.1399	1.863
179.073	1.862	3.119	-3.1419	1.862
179.182	1.861	3.121	-3.1439	1.861
179.294	1.859	3.122	-3.1449	1.859
179.404	1.857	3.124	-3.1472	1.857
179.512	1.857	3.126	-3.1492	1.857
179.617	1.855	3.129	-3.1513	1.855
179.728	1.854	3.13	-3.1522	1.854
179.841	1.852	3.132	-3.1546	1.852
179.944	1.851	3.134	-3.1566	1.851
180.055	1.85	3.136	-3.1586	1.85
180.166	1.848	3.137	-3.1596	1.848
180.277	1.848	3.139	-3.1616	1.848
180.387	1.848	3.141	-3.1639	1.848
180.49	1.846	3.143	-3.1659	1.846
180.599	1.845	3.144	-3.1669	1.845
180.713	1.844	3.146	-3.1689	1.844
180.821	1.843	3.148	-3.1709	1.843
180.929	1.843	3.15	-3.1732	1.843
181.036	1.842	3.152	-3.1743	1.842
181.15	1.841	3.154	-3.1762	1.841
181.259	1.84	3.156	-3.1782	1.84
181.365	1.839	3.158	-3.1806	1.839
181.478	1.838	3.159	-3.1816	1.838
181.582	1.837	3.161	-3.1836	1.837
181.696	1.836	3.163	-3.1856	1.836
181.801	1.835	3.165	-3.1875	1.835
181.912	1.835	3.166	-3.1889	1.835
182.025	1.834	3.168	-3.1909	1.834
182.128	1.833	3.17	-3.1928	1.833
182.237	1.833	3.172	-3.1949	1.833
182.351	1.832	3.173	-3.1962	1.832
182.459	1.831	3.175	-3.1981	1.831
182.57	1.831	3.178	-3.2001	1.831
182.675	1.831	3.18	-3.2021	1.831
182.787	1.831	3.181	-3.2031	1.831
182.895	1.83	3.183	-3.2051	1.83
183.006	1.83	3.185	-3.2075	1.83
183.111	1.83	3.187	-3.2095	1.83
183.225	1.83	3.188	-3.2105	1.83
183.332	1.83	3.19	-3.2125	1.83
183.443	1.83	3.192	-3.2149	1.83
183.55	1.83	3.194	-3.2169	1.83
183.657	1.83	3.195	-3.2179	1.83
183.766	1.829	3.197	-3.2198	1.829
183.88	1.829	3.199	-3.2222	1.829
183.985	1.828	3.201	-3.2242	1.828
184.096	1.827	3.203	-3.2251	1.827
184.209	1.827	3.205	-3.2272	1.827
184.317	1.827	3.207	-3.2292	1.827
184.422	1.827	3.209	-3.2315	1.827
184.533	1.826	3.21	-3.2326	1.826
184.643	1.825	3.212	-3.2346	1.825
184.749	1.824	3.214	-3.2365	1.824
184.86	1.824	3.216	-3.2388	1.824
184.972	1.823	3.217	-3.2398	1.823
185.08	1.823	3.219	-3.2418	1.823
185.188	1.822	3.221	-3.2438	1.822
185.297	1.822	3.223	-3.2458	1.822
185.404	1.822	3.224	-3.2472	1.822
185.513	1.821	3.226	-3.2492	1.821
185.627	1.821	3.228	-3.2511	1.821
185.733	1.821	3.231	-3.2531	1.821
185.847	1.82	3.232	-3.2541	1.82
185.951	1.82	3.234	-3.2565	1.82
186.062	1.819	3.236	-3.2583	1.819
186.171	1.819	3.238	-3.2604	1.819
186.282	1.819	3.239	-3.2615	1.819
186.392	1.817	3.241	-3.2634	1.817
186.502	1.817	3.243	-3.2658	1.817
186.606	1.817	3.245	-3.2678	1.817
186.717	1.816	3.246	-3.2688	1.816
186.829	1.815	3.248	-3.2707	1.815
186.939	1.815	3.25	-3.2728	1.815
187.044	1.814	3.252	-3.2751	1.814
187.156	1.813	3.254	-3.276	1.813
187.264	1.812	3.256	-3.2781	1.812
187.373	1.811	3.258	-3.2801	1.811
187.481	1.81	3.26	-3.2825	1.81
187.589	1.809	3.261	-3.2835	1.809
187.698	1.808	3.263	-3.2854	1.808
187.812	1.808	3.265	-3.2875	1.808
187.918	1.805	3.267	-3.2898	1.805
188.032	1.804	3.268	-3.2908	1.804
188.135	1.802	3.27	-3.2928	1.802
188.246	1.801	3.272	-3.2948	1.801
188.353	1.8	3.274	-3.2968	1.8
188.467	1.798	3.275	-3.2981	1.798
188.577	1.797	3.277	-3.3001	1.797
188.687	1.795	3.28	-3.3021	1.795
188.792	1.793	3.282	-3.3041	1.793
188.903	1.793	3.283	-3.3051	1.793
189.011	1.792	3.285	-3.3075	1.792
189.117	1.791	3.287	-3.3094	1.791
189.228	1.789	3.289	-3.3115	1.789
189.336	1.787	3.29	-3.3124	1.787
189.45	1.785	3.292	-3.3147	1.785
189.558	1.782	3.294	-3.3167	1.782
189.663	1.781	3.296	-3.3187	1.781
189.773	1.779	3.297	-3.3197	1.779
189.882	1.777	3.299	-3.3217	1.777
189.993	1.775	3.301	-3.324	1.775
190.102	1.775	3.303	-3.3261	1.775
190.209	1.774	3.304	-3.3271	1.774
190.325	1.772	3.307	-3.3291	1.772
190.43	1.769	3.309	-3.3311	1.769
190.539	1.767	3.311	-3.3334	1.767
190.65	1.766	3.312	-3.3344	1.766
190.76	1.765	3.314	-3.3364	1.765
190.87	1.763	3.316	-3.3384	1.763
190.975	1.761	3.318	-3.3408	1.761
191.086	1.76	3.319	-3.3418	1.76
191.195	1.759	3.321	-3.3438	1.759
191.301	1.757	3.323	-3.3458	1.757
191.411	1.755	3.325	-3.3477	1.755
191.523	1.752	3.326	-3.3488	1.752
191.632	1.749	3.328	-3.351	1.749
191.741	1.748	3.331	-3.353	1.748
191.849	1.747	3.333	-3.355	1.747
191.963	1.746	3.334	-3.356	1.746
192.066	1.744	3.336	-3.3585	1.744
192.177	1.743	3.338	-3.3604	1.743
192.286	1.742	3.34	-3.3624	1.742
192.399	1.741	3.341	-3.3634	1.741
192.509	1.74	3.343	-3.3657	1.74
192.612	1.738	3.345	-3.3676	1.738
192.721	1.735	3.347	-3.3697	1.735
192.832	1.733	3.348	-3.3707	1.733
192.945	1.732	3.35	-3.3727	1.732
193.048	1.731	3.352	-3.375	1.731
193.159	1.731	3.355	-3.377	1.731
193.27	1.73	3.357	-3.378	1.73
193.381	1.727	3.359	-3.38	1.727
193.486	1.727	3.36	-3.3824	1.727
193.594	1.725	3.362	-3.3844	1.725
193.707	1.724	3.364	-3.3854	1.724
193.818	1.722	3.366	-3.3874	1.722
193.926	1.721	3.367	-3.3894	1.721
194.031	1.72	3.37	-3.3917	1.72
194.141	1.718	3.372	-3.3927	1.718
194.252	1.716	3.374	-3.3946	1.716
194.363	1.714	3.375	-3.3967	1.714
194.535	1.714	3.377	-3.3993	1.714
194.64	1.713	3.379	-3.4013	1.713
194.749	1.712	3.381	-3.4033	1.712
194.86	1.709	3.382	-3.4047	1.709
194.973	1.709	3.384	-3.4067	1.709
195.076	1.708	3.386	-3.4087	1.708
195.187	1.707	3.388	-3.4106	1.707
195.298	1.705	3.389	-3.4117	1.705
195.409	1.704	3.391	-3.414	1.704
195.514	1.702	3.393	-3.416	1.702
195.622	1.702	3.396	-3.418	1.702
195.735	1.701	3.397	-3.419	1.701
195.846	1.698	3.398	-3.4212	1.698
195.954	1.696	3.4	-3.4233	1.696
196.059	1.695	3.403	-3.4253	1.695
196.169	1.695	3.404	-3.4263	1.695
196.28	1.693	3.406	-3.4283	1.693
196.391	1.69	3.408	-3.4307	1.69
196.496	1.689	3.41	-3.4326	1.689
196.61	1.689	3.411	-3.4336	1.689
196.714	1.687	3.413	-3.4356	1.687
196.828	1.686	3.415	-3.4379	1.686
196.933	1.685	3.417	-3.44	1.685
197.044	1.684	3.418	-3.441	1.684
197.157	1.682	3.421	-3.4429	1.682
197.26	1.679	3.423	-3.4449	1.679
197.371	1.678	3.424	-3.4474	1.678
197.481	1.678	3.426	-3.4482	1.678
197.593	1.676	3.428	-3.4504	1.676
197.702	1.672	3.43	-3.4524	1.672
197.808	1.672	3.432	-3.4546	1.672
197.92	1.671	3.433	-3.4556	1.671
198.028	1.671	3.435	-3.4576	1.671
198.136	1.667	3.437	-3.4596	1.667
198.244	1.667	3.439	-3.4616	1.667
198.358	1.665	3.44	-3.4629	1.665
198.461	1.663	3.442	-3.465	1.663
198.575	1.663	3.444	-3.467	1.663
198.681	1.661	3.446	-3.4689	1.661
198.794	1.659	3.447	-3.47	1.659
198.904	1.659	3.449	-3.4723	1.659
199.012	1.657	3.451	-3.4743	1.657
199.117	1.657	3.454	-3.4762	1.657
199.228	1.654	3.455	-3.4772	1.654
199.341	1.653	3.457	-3.4796	1.653
199.444	1.652	3.459	-3.4815	1.652
199.555	1.652	3.461	-3.4836	1.652
199.666	1.649	3.462	-3.4846	1.649
199.775	1.649	3.464	-3.4866	1.649
199.881	1.645	3.466	-3.4889	1.645
199.992	1.645	3.468	-3.4909	1.645
200.104	1.645	3.469	-3.4919	1.645
200.212	1.644	3.471	-3.4939	1.644
200.32	1.641	3.473	-3.4959	1.641
200.428	1.639	3.475	-3.4983	1.639
200.541	1.639	3.476	-3.4992	1.639
200.649	1.637	3.479	-3.5012	1.637
200.759	1.635	3.481	-3.5032	1.635
200.864	1.635	3.483	-3.5056	1.635
200.978	1.634	3.484	-3.5066	1.634
201.088	1.632	3.486	-3.5086	1.632
201.196	1.63	3.488	-3.5106	1.63
201.301	1.63	3.49	-3.5126	1.63
201.412	1.629	3.491	-3.5139	1.629
201.524	1.628	3.493	-3.5158	1.628
201.631	1.625	3.495	-3.5179	1.625
201.737	1.624	3.497	-3.5199	1.624
201.851	1.623	3.498	-3.5209	1.623
201.961	1.622	3.5	-3.5232	1.622
202.071	1.622	3.503	-3.5252	1.622
202.176	1.621	3.505	-3.5272	1.621
202.287	1.619	3.506	-3.5282	1.619
202.395	1.617	3.508	-3.5302	1.617
202.508	1.616	3.51	-3.5325	1.616
202.614	1.615	3.512	-3.5345	1.615
202.723	1.614	3.513	-3.5354	1.614
202.832	1.613	3.515	-3.5375	1.613
202.938	1.612	3.517	-3.5398	1.612
203.049	1.61	3.519	-3.5418	1.61
203.163	1.609	3.52	-3.5428	1.609
203.266	1.608	3.522	-3.5448	1.608
203.38	1.606	3.524	-3.5472	1.606
203.487	1.604	3.526	-3.5492	1.604
203.6	1.604	3.527	-3.5502	1.604
203.71	1.603	3.53	-3.5522	1.603
203.813	1.602	3.532	-3.5542	1.602
203.922	1.602	3.534	-3.5565	1.602
204.036	1.601	3.535	-3.5574	1.601
204.146	1.599	3.537	-3.5595	1.599
204.256	1.598	3.539	-3.5615	1.598
204.361	1.597	3.541	-3.5639	1.597
204.472	1.596	3.542	-3.5649	1.596
204.58	1.596	3.544	-3.5669	1.596
204.693	1.594	3.546	-3.5689	1.594
204.796	1.594	3.548	-3.5709	1.594
204.908	1.593	3.549	-3.5719	1.593
205.019	1.593	3.551	-3.5741	1.593
205.127	1.592	3.554	-3.5762	1.592
205.232	1.591	3.556	-3.5782	1.591
205.342	1.591	3.557	-3.5792	1.591
205.451	1.591	3.559	-3.5815	1.591
205.56	1.59	3.561	-3.5835	1.59
205.669	1.59	3.563	-3.5854	1.59
205.78	1.586	3.564	-3.5865	1.586
205.892	1.58	3.566	-3.5885	1.58
206	1.573	3.568	-3.5908	1.573
206.106	1.57	3.57	-3.5927	1.57
206.217	1.563	3.571	-3.5938	1.563
206.33	1.557	3.573	-3.5958	1.557
206.44	1.552	3.575	-3.5981	1.552
206.545	1.549	3.577	-3.6001	1.549
206.654	1.543	3.578	-3.6012	1.543
206.766	1.537	3.581	-3.6032	1.537
206.876	1.531	3.583	-3.6052	1.531
206.981	1.528	3.585	-3.6074	1.528
207.093	1.523	3.586	-3.6084	1.523
207.201	1.517	3.588	-3.6104	1.517
207.307	1.511	3.59	-3.6123	1.511
207.418	1.508	3.592	-3.6149	1.508
207.532	1.502	3.593	-3.6158	1.502
207.638	1.496	3.595	-3.6178	1.496
207.746	1.49	3.597	-3.6198	1.49
207.853	1.487	3.599	-3.6218	1.487
207.968	1.481	3.6	-3.6228	1.481
208.078	1.475	3.602	-3.6252	1.475
208.183	1.469	3.604	-3.6271	1.469
208.292	1.465	3.607	-3.6291	1.465
208.403	1.46	3.608	-3.6301	1.46
208.513	1.455	3.61	-3.6324	1.455
208.623	1.45	3.612	-3.6344	1.45
208.728	1.447	3.614	-3.6364	1.447
208.836	1.44	3.615	-3.6374	1.44
208.948	1.435	3.617	-3.6394	1.435
209.054	1.43	3.619	-3.6418	1.43
209.165	1.428	3.621	-3.6438	1.428
209.277	1.422	3.622	-3.6448	1.422
209.385	1.417	3.624	-3.6468	1.417
209.493	1.412	3.626	-3.6488	1.412
209.601	1.409	3.628	-3.651	1.409
209.715	1.404	3.629	-3.652	1.404
209.823	1.399	3.632	-3.6541	1.399
209.93	1.394	3.634	-3.656	1.394
210.039	1.392	3.636	-3.6585	1.392
210.146	1.388	3.637	-3.6594	1.388
210.255	1.383	3.639	-3.6614	1.383
210.369	1.378	3.641	-3.6634	1.378
210.474	1.375	3.643	-3.6655	1.375
210.585	1.37	3.644	-3.6666	1.37
210.697	1.365	3.646	-3.6687	1.365
210.807	1.36	3.648	-3.6708	1.36
210.911	1.357	3.65	-3.6727	1.357
211.022	1.352	3.651	-3.6737	1.352
211.134	1.347	3.653	-3.6761	1.347
211.244	1.34	3.656	-3.6781	1.34
211.349	1.337	3.658	-3.6801	1.337
211.461	1.332	3.659	-3.6811	1.332
211.569	1.326	3.661	-3.6833	1.326
211.678	1.32	3.663	-3.6854	1.32
211.786	1.317	3.665	-3.6874	1.317
211.899	1.31	3.666	-3.6883	1.31
212.006	1.304	3.668	-3.6903	1.304
212.114	1.297	3.67	-3.6927	1.297
212.223	1.294	3.672	-3.6947	1.294
212.33	1.287	3.673	-3.6957	1.287
212.439	1.28	3.675	-3.6977	1.28
212.553	1.274	3.677	-3.7001	1.274
212.658	1.271	3.679	-3.7021	1.271
212.769	1.266	3.681	-3.7031	1.266
212.882	1.26	3.683	-3.705	1.26
212.986	1.255	3.685	-3.7073	1.255
213.094	1.252	3.687	-3.7093	1.252
213.208	1.248	3.688	-3.7103	1.248
213.316	1.242	3.69	-3.7124	1.242
213.422	1.237	3.692	-3.7144	1.237
213.533	1.236	3.694	-3.7167	1.236
213.645	1.232	3.695	-3.7177	1.232
213.753	1.228	3.697	-3.7197	1.228
213.861	1.223	3.699	-3.7216	1.223
213.97	1.221	3.701	-3.7238	1.221
214.077	1.218	3.702	-3.725	1.218
214.191	1.214	3.704	-3.727	1.214
214.299	1.211	3.707	-3.729	1.211
214.405	1.21	3.709	-3.731	1.21
214.519	1.207	3.709	-3.732	1.207
214.629	1.204	3.712	-3.7343	1.204
214.735	1.201	3.714	-3.7363	1.201
214.844	1.199	3.716	-3.7384	1.199
214.954	1.196	3.717	-3.7394	1.196
215.06	1.193	3.719	-3.7417	1.193
215.17	1.19	3.721	-3.7436	1.19
215.278	1.189	3.723	-3.7456	1.189
215.392	1.185	3.724	-3.7466	1.185
[truncated: 745 more rows]
