# Supplementary material for: Research on the Mechanical Properties of EPS Lightweight Soil Mixed with Fly Ash
Source: Polymers (Basel). 2024 Dec 18;16(24):3517. doi: 10.3390/polym16243517 (PMC11678610; doi:10.3390/polym16243517)
Supplement: Supplementary file 1 [file polymers-16-03517-s001.zip › polymers-3283519-supplementary-final/raw data/EPS1.5%, curing agent content 10%,replace proportion 0%.xls]

## Sheet: Sheet1
试件批号	1
钢号	1
试验日期	2023/12/14
试验人	XDD
试件形状	圆材
尺寸(mm)	39.1
So(mm^2)	1200.73
标距倍率
Lo(mm)	80
引伸计标距	50
Lu(mm)
A(%)	/
断面尺寸
Su(mm^2)
Z(%)	/
Fm(kN)	1.14
Rm(MPa)	1
FeH(kN)	1.27
ReH(MPa)	1
FeL(kN)	1.14
ReL(MPa)	1
Fp(kN)	1.05
Rp(MPa)	1
Ft(kN)	0.07
Rt(MPa)
E(GPa)	0.06
屈强比	1.00
强屈比	1.00
At(%)	/
Agt(%)	7.5
时间(秒)	力(kN)	变形(mm)	位移(mm)	扩展
0	0.001	0	-0.0012	0.001
0.119	0.003	0.001	-0.0034	0.003
0.231	0.004	0.002	-0.0045	0.004
0.344	0.007	0.005	-0.0076	0.007
0.447	0.009	0.009	-0.0107	0.009
0.558	0.012	0.012	-0.0141	0.012
0.669	0.013	0.014	-0.0159	0.013
0.777	0.015	0.017	-0.0195	0.015
0.89	0.018	0.022	-0.0245	0.018
0.996	0.019	0.027	-0.029	0.019
1.105	0.02	0.029	-0.0314	0.02
1.211	0.022	0.034	-0.0365	0.022
1.32	0.023	0.04	-0.0427	0.023
1.431	0.025	0.046	-0.0479	0.025
1.539	0.025	0.049	-0.0508	0.025
1.648	0.026	0.054	-0.056	0.026
1.762	0.027	0.059	-0.0611	0.027
1.868	0.029	0.065	-0.067	0.029
1.982	0.029	0.067	-0.0694	0.029
2.085	0.03	0.072	-0.0743	0.03
2.196	0.031	0.077	-0.0792	0.031
2.304	0.031	0.082	-0.0841	0.031
2.415	0.032	0.085	-0.0872	0.032
2.527	0.032	0.09	-0.092	0.032
2.637	0.032	0.094	-0.0966	0.032
2.742	0.032	0.099	-0.1011	0.032
2.853	0.032	0.101	-0.1035	0.032
2.961	0.032	0.107	-0.1088	0.032
3.074	0.032	0.111	-0.1131	0.032
3.18	0.032	0.115	-0.1175	0.032
3.289	0.031	0.117	-0.1197	0.031
3.4	0.031	0.122	-0.1245	0.031
3.504	0.031	0.126	-0.1286	0.031
3.616	0.03	0.131	-0.1328	0.03
3.73	0.03	0.133	-0.135	0.03
3.833	0.03	0.137	-0.139	0.03
3.947	0.03	0.142	-0.1437	0.03
4.053	0.03	0.146	-0.1478	0.03
4.167	0.03	0.148	-0.1498	0.03
4.275	0.031	0.151	-0.1536	0.031
4.383	0.032	0.156	-0.1582	0.032
4.488	0.034	0.16	-0.162	0.034
4.599	0.034	0.162	-0.1639	0.034
4.712	0.036	0.165	-0.1676	0.036
4.822	0.038	0.169	-0.1713	0.038
4.927	0.04	0.173	-0.1756	0.04
5.038	0.04	0.175	-0.1774	0.04
5.146	0.042	0.179	-0.1809	0.042
5.252	0.043	0.182	-0.1845	0.043
5.365	0.045	0.186	-0.1887	0.045
5.474	0.045	0.188	-0.1904	0.045
5.585	0.047	0.192	-0.1937	0.047
5.693	0.048	0.195	-0.1972	0.048
5.798	0.049	0.199	-0.2007	0.049
5.908	0.05	0.2	-0.2024	0.05
6.017	0.051	0.204	-0.2063	0.051
6.128	0.052	0.207	-0.2095	0.052
6.237	0.054	0.211	-0.2129	0.054
6.345	0.054	0.213	-0.2151	0.054
6.458	0.056	0.216	-0.2177	0.056
6.565	0.057	0.219	-0.2215	0.057
6.674	0.059	0.222	-0.2246	0.059
6.785	0.06	0.224	-0.2262	0.06
6.895	0.061	0.227	-0.2293	0.061
7.003	0.063	0.231	-0.2329	0.063
7.111	0.064	0.234	-0.236	0.064
7.222	0.065	0.235	-0.2374	0.065
7.332	0.066	0.238	-0.2405	0.066
7.442	0.067	0.241	-0.2435	0.067
7.547	0.069	0.245	-0.247	0.069
7.659	0.069	0.246	-0.2485	0.069
7.767	0.071	0.249	-0.2514	0.071
7.873	0.072	0.252	-0.2544	0.072
7.984	0.074	0.256	-0.2578	0.074
8.096	0.074	0.257	-0.2592	0.074
8.204	0.075	0.26	-0.2621	0.075
8.31	0.077	0.263	-0.2649	0.077
8.421	0.078	0.266	-0.2683	0.078
8.528	0.079	0.267	-0.2697	0.079
8.64	0.08	0.27	-0.2725	0.08
8.751	0.081	0.273	-0.2752	0.081
8.857	0.082	0.276	-0.2779	0.082
8.968	0.083	0.277	-0.2793	0.083
9.074	0.084	0.28	-0.2825	0.084
9.188	0.085	0.283	-0.2852	0.085
9.293	0.087	0.286	-0.2879	0.087
9.406	0.087	0.287	-0.2892	0.087
9.516	0.089	0.29	-0.2923	0.089
9.626	0.09	0.293	-0.295	0.09
9.731	0.091	0.295	-0.2976	0.091
9.842	0.092	0.297	-0.2989	0.092
9.953	0.093	0.3	-0.302	0.093
10.063	0.095	0.302	-0.3045	0.095
10.168	0.096	0.305	-0.3071	0.096
10.28	0.097	0.306	-0.3084	0.097
10.388	0.098	0.309	-0.3111	0.098
10.496	0.099	0.311	-0.3135	0.099
10.603	0.101	0.314	-0.3165	0.101
10.717	0.102	0.316	-0.3178	0.102
10.825	0.103	0.318	-0.3203	0.103
10.933	0.105	0.321	-0.3228	0.105
11.042	0.107	0.324	-0.3258	0.107
11.149	0.107	0.325	-0.3269	0.107
11.258	0.109	0.327	-0.3294	0.109
11.37	0.111	0.33	-0.3318	0.111
11.479	0.112	0.333	-0.3347	0.112
11.591	0.113	0.334	-0.3359	0.113
11.7	0.115	0.336	-0.3384	0.115
11.81	0.117	0.339	-0.3407	0.117
11.915	0.118	0.341	-0.3431	0.118
12.026	0.119	0.343	-0.3447	0.119
12.137	0.121	0.345	-0.3472	0.121
12.247	0.122	0.347	-0.3495	0.122
12.35	0.124	0.35	-0.3519	0.124
12.462	0.125	0.351	-0.3531	0.125
12.573	0.127	0.354	-0.3558	0.127
12.681	0.128	0.356	-0.3582	0.128
12.789	0.13	0.358	-0.3605	0.13
12.896	0.131	0.36	-0.3617	0.131
13.01	0.133	0.362	-0.3645	0.133
13.118	0.134	0.365	-0.3667	0.134
13.224	0.136	0.367	-0.3692	0.136
13.338	0.137	0.368	-0.3702	0.137
13.442	0.139	0.37	-0.3725	0.139
13.556	0.141	0.373	-0.3752	0.141
13.661	0.143	0.375	-0.3775	0.143
13.772	0.144	0.376	-0.3786	0.144
13.885	0.146	0.379	-0.3809	0.146
13.988	0.148	0.381	-0.3832	0.148
14.099	0.15	0.384	-0.3858	0.15
14.21	0.151	0.385	-0.387	0.151
14.318	0.152	0.387	-0.3891	0.152
14.431	0.154	0.389	-0.3915	0.154
14.536	0.156	0.392	-0.394	0.156
14.648	0.157	0.393	-0.3951	0.157
14.756	0.158	0.395	-0.3974	0.158
14.864	0.16	0.397	-0.3996	0.16
14.972	0.161	0.4	-0.4018	0.161
15.086	0.162	0.401	-0.4033	0.162
15.194	0.164	0.403	-0.4055	0.164
15.302	0.166	0.406	-0.4077	0.166
15.409	0.168	0.408	-0.4099	0.168
15.523	0.169	0.409	-0.411	0.169
15.626	0.171	0.411	-0.4136	0.171
15.74	0.173	0.414	-0.4157	0.173
15.845	0.175	0.416	-0.418	0.175
15.956	0.176	0.417	-0.4192	0.176
16.069	0.179	0.419	-0.4215	0.179
16.172	0.181	0.422	-0.4238	0.181
16.283	0.183	0.424	-0.426	0.183
16.394	0.184	0.425	-0.427	0.184
16.502	0.186	0.427	-0.4292	0.186
16.615	0.188	0.43	-0.4317	0.188
16.719	0.19	0.432	-0.4339	0.19
16.831	0.191	0.433	-0.435	0.191
16.939	0.193	0.435	-0.4371	0.193
17.045	0.195	0.437	-0.4396	0.195
17.156	0.197	0.44	-0.4418	0.197
17.266	0.198	0.441	-0.4428	0.198
17.373	0.2	0.443	-0.445	0.2
17.487	0.202	0.445	-0.4471	0.202
17.641	0.204	0.447	-0.4496	0.204
17.75	0.207	0.45	-0.4521	0.207
17.858	0.208	0.452	-0.4541	0.208
17.971	0.209	0.453	-0.4551	0.209
18.08	0.211	0.455	-0.4573	0.211
18.189	0.213	0.458	-0.4598	0.213
18.295	0.215	0.46	-0.462	0.215
18.408	0.216	0.461	-0.4629	0.216
18.512	0.217	0.463	-0.465	0.217
18.623	0.219	0.465	-0.4671	0.219
18.73	0.221	0.467	-0.4697	0.221
18.844	0.222	0.468	-0.4707	0.222
18.954	0.224	0.471	-0.4728	0.224
19.064	0.226	0.473	-0.4749	0.226
19.169	0.228	0.475	-0.477	0.228
19.28	0.229	0.476	-0.4784	0.229
19.388	0.231	0.478	-0.4805	0.231
19.495	0.233	0.48	-0.4826	0.233
19.607	0.234	0.482	-0.4846	0.234
19.716	0.235	0.484	-0.4857	0.235
19.826	0.237	0.486	-0.4882	0.237
19.934	0.239	0.488	-0.4903	0.239
20.042	0.24	0.49	-0.4923	0.24
20.156	0.241	0.491	-0.4934	0.241
20.259	0.242	0.494	-0.4957	0.242
20.37	0.244	0.496	-0.4978	0.244
20.478	0.245	0.498	-0.4999	0.245
20.592	0.246	0.499	-0.501	0.246
20.703	0.247	0.501	-0.5029	0.247
20.839	0.249	0.503	-0.5054	0.249
20.95	0.25	0.505	-0.5074	0.25
21.061	0.251	0.507	-0.5093	0.251
21.166	0.253	0.509	-0.5116	0.253
21.278	0.254	0.51	-0.5126	0.254
21.386	0.255	0.513	-0.515	0.255
21.492	0.257	0.515	-0.5171	0.257
21.603	0.258	0.517	-0.5192	0.258
21.717	0.259	0.518	-0.5201	0.259
21.82	0.261	0.52	-0.5225	0.261
21.931	0.262	0.522	-0.5246	0.262
22.04	0.264	0.525	-0.5267	0.264
22.147	0.265	0.526	-0.5278	0.265
22.263	0.266	0.528	-0.5301	0.266
22.368	0.268	0.53	-0.5321	0.268
22.477	0.269	0.532	-0.5342	0.269
22.586	0.27	0.533	-0.5352	0.27
22.699	0.271	0.535	-0.5372	0.271
22.803	0.273	0.537	-0.5397	0.273
22.914	0.274	0.539	-0.5417	0.274
23.025	0.275	0.541	-0.5428	0.275
23.133	0.276	0.543	-0.5448	0.276
23.239	0.277	0.545	-0.5468	0.277
23.35	0.279	0.547	-0.5492	0.279
23.462	0.279	0.548	-0.5502	0.279
23.57	0.281	0.55	-0.5523	0.281
23.676	0.282	0.552	-0.5543	0.282
23.786	0.284	0.554	-0.5566	0.284
23.9	0.284	0.555	-0.5576	0.284
24.008	0.285	0.557	-0.5596	0.285
24.116	0.287	0.559	-0.5616	0.287
24.222	0.288	0.562	-0.5637	0.288
24.336	0.289	0.563	-0.5647	0.289
24.446	0.29	0.565	-0.5672	0.29
24.553	0.292	0.567	-0.5691	0.292
24.661	0.293	0.569	-0.5712	0.293
24.772	0.294	0.57	-0.5722	0.294
24.882	0.295	0.572	-0.5745	0.295
24.992	0.297	0.574	-0.5766	0.297
25.097	0.298	0.576	-0.5786	0.298
25.208	0.299	0.577	-0.5796	0.299
25.319	0.3	0.58	-0.5821	0.3
25.429	0.302	0.582	-0.5841	0.302
25.532	0.303	0.584	-0.5861	0.303
25.647	0.304	0.585	-0.5871	0.304
25.755	0.306	0.587	-0.5891	0.306
25.863	0.308	0.589	-0.5914	0.308
25.971	0.31	0.591	-0.5935	0.31
26.078	0.311	0.592	-0.5945	0.311
26.192	0.313	0.594	-0.5965	0.313
26.3	0.315	0.596	-0.5985	0.315
26.406	0.317	0.599	-0.601	0.317
26.52	0.318	0.6	-0.602	0.318
26.624	0.32	0.602	-0.604	0.32
26.738	0.322	0.604	-0.6059	0.322
26.843	0.325	0.606	-0.6083	0.325
26.954	0.326	0.607	-0.6093	0.326
27.067	0.327	0.609	-0.6113	0.327
27.17	0.329	0.611	-0.6133	0.329
27.281	0.331	0.613	-0.6153	0.331
27.392	0.332	0.614	-0.6167	0.332
27.503	0.334	0.617	-0.6188	0.334
27.613	0.336	0.619	-0.6207	0.336
27.718	0.338	0.621	-0.6227	0.338
27.83	0.339	0.622	-0.6237	0.339
27.938	0.341	0.624	-0.6261	0.341
28.046	0.343	0.626	-0.6281	0.343
28.154	0.345	0.628	-0.6301	0.345
28.268	0.346	0.629	-0.6311	0.346
28.376	0.348	0.631	-0.6335	0.348
28.484	0.35	0.633	-0.6355	0.35
28.591	0.352	0.635	-0.6375	0.352
28.705	0.353	0.636	-0.6385	0.353
28.808	0.354	0.638	-0.6405	0.354
28.922	0.356	0.641	-0.6429	0.356
29.027	0.358	0.643	-0.6449	0.358
29.138	0.359	0.644	-0.6459	0.359
29.251	0.36	0.646	-0.6479	0.36
29.354	0.362	0.648	-0.6503	0.362
29.465	0.363	0.65	-0.6523	0.363
29.576	0.364	0.651	-0.6533	0.364
29.687	0.365	0.653	-0.6553	0.365
29.797	0.366	0.655	-0.6572	0.366
29.9	0.367	0.658	-0.6597	0.367
30.009	0.367	0.658	-0.6606	0.367
30.123	0.368	0.661	-0.6627	0.368
30.231	0.369	0.663	-0.6647	0.369
30.339	0.37	0.665	-0.667	0.37
30.446	0.371	0.666	-0.668	0.371
30.56	0.372	0.668	-0.67	0.372
30.669	0.373	0.67	-0.672	0.373
30.775	0.375	0.672	-0.674	0.375
30.884	0.375	0.673	-0.675	0.375
30.997	0.378	0.675	-0.6773	0.378
31.105	0.38	0.677	-0.6794	0.38
31.213	0.382	0.679	-0.6813	0.382
31.324	0.384	0.68	-0.6824	0.384
31.434	0.387	0.682	-0.6847	0.387
31.544	0.389	0.684	-0.6867	0.389
31.647	0.392	0.687	-0.6888	0.392
31.761	0.393	0.688	-0.6898	0.393
31.869	0.396	0.69	-0.6917	0.396
31.981	0.399	0.692	-0.6941	0.399
32.086	0.401	0.694	-0.696	0.401
32.259	0.403	0.696	-0.6981	0.403
32.365	0.405	0.698	-0.7001	0.405
32.479	0.408	0.7	-0.7025	0.408
32.584	0.411	0.702	-0.7045	0.411
32.696	0.412	0.703	-0.7055	0.412
32.804	0.414	0.705	-0.7075	0.414
32.912	0.416	0.708	-0.7098	0.416
33.02	0.418	0.71	-0.7118	0.418
33.132	0.419	0.711	-0.7128	0.419
33.243	0.422	0.713	-0.7148	0.422
33.351	0.424	0.715	-0.7168	0.424
33.459	0.427	0.717	-0.7192	0.427
33.566	0.428	0.718	-0.7202	0.428
33.678	0.431	0.72	-0.7222	0.431
33.789	0.434	0.722	-0.7241	0.434
33.895	0.437	0.724	-0.7264	0.437
34.009	0.438	0.725	-0.7274	0.438
34.112	0.441	0.727	-0.7295	0.441
34.226	0.444	0.729	-0.7315	0.444
34.331	0.447	0.731	-0.7334	0.447
34.442	0.448	0.732	-0.7345	0.448
34.555	0.451	0.735	-0.7368	0.451
34.658	0.454	0.737	-0.7388	0.454
34.769	0.457	0.739	-0.7408	0.457
34.88	0.458	0.74	-0.7418	0.458
34.988	0.461	0.742	-0.7441	0.461
35.101	0.463	0.744	-0.7462	0.463
35.206	0.466	0.746	-0.7481	0.466
35.318	0.467	0.747	-0.7491	0.467
35.426	0.469	0.749	-0.7511	0.469
35.534	0.472	0.751	-0.7535	0.472
35.642	0.474	0.753	-0.7556	0.474
35.756	0.475	0.754	-0.7566	0.475
35.864	0.477	0.756	-0.7585	0.477
35.971	0.479	0.759	-0.7609	0.479
36.077	0.481	0.761	-0.7629	0.481
36.188	0.482	0.762	-0.7638	0.482
36.301	0.485	0.764	-0.7659	0.485
36.409	0.487	0.766	-0.7678	0.487
36.514	0.489	0.768	-0.7702	0.489
36.628	0.491	0.769	-0.7712	0.491
36.737	0.493	0.771	-0.7732	0.493
36.847	0.495	0.773	-0.7752	0.495
36.952	0.498	0.775	-0.7775	0.498
37.063	0.499	0.776	-0.7785	0.499
37.172	0.501	0.778	-0.7805	0.501
37.285	0.504	0.78	-0.7825	0.504
37.391	0.507	0.783	-0.7848	0.507
37.5	0.507	0.783	-0.7855	0.507
37.611	0.511	0.786	-0.7878	0.511
37.715	0.513	0.788	-0.7899	0.513
37.826	0.516	0.79	-0.7919	0.516
37.94	0.518	0.791	-0.7928	0.518
38.047	0.522	0.793	-0.7952	0.522
38.155	0.525	0.795	-0.7972	0.525
38.261	0.528	0.797	-0.7992	0.528
38.371	0.53	0.798	-0.8003	0.53
38.48	0.534	0.8	-0.8025	0.534
38.592	0.537	0.802	-0.8045	0.537
38.701	0.541	0.804	-0.8065	0.541
38.814	0.542	0.805	-0.8075	0.542
38.924	0.546	0.807	-0.8096	0.546
39.029	0.55	0.81	-0.8119	0.55
39.138	0.553	0.812	-0.8139	0.553
39.249	0.555	0.813	-0.8149	0.555
39.359	0.558	0.815	-0.8169	0.558
39.469	0.561	0.817	-0.819	0.561
39.574	0.565	0.819	-0.8212	0.565
39.685	0.566	0.82	-0.8221	0.566
39.794	0.569	0.822	-0.8242	0.569
39.9	0.572	0.824	-0.8263	0.572
40.009	0.575	0.826	-0.8282	0.575
40.124	0.576	0.827	-0.8295	0.576
40.232	0.579	0.829	-0.8316	0.579
40.34	0.582	0.831	-0.8336	0.582
40.448	0.584	0.833	-0.8355	0.584
40.555	0.586	0.835	-0.8368	0.586
40.669	0.588	0.837	-0.8388	0.588
40.777	0.591	0.839	-0.8408	0.591
40.883	0.593	0.841	-0.8428	0.593
40.997	0.595	0.842	-0.8438	0.595
41.101	0.598	0.844	-0.8461	0.598
41.215	0.601	0.846	-0.8481	0.601
41.32	0.604	0.848	-0.8502	0.604
41.431	0.605	0.849	-0.8512	0.605
41.544	0.608	0.851	-0.8535	0.608
41.647	0.612	0.853	-0.8555	0.612
41.757	0.615	0.855	-0.8575	0.615
41.868	0.616	0.856	-0.8585	0.616
41.98	0.619	0.858	-0.8605	0.619
42.09	0.623	0.861	-0.8628	0.623
42.195	0.626	0.863	-0.8649	0.626
42.307	0.627	0.864	-0.8659	0.627
42.415	0.63	0.866	-0.8679	0.63
42.523	0.633	0.868	-0.8699	0.633
42.631	0.636	0.87	-0.8722	0.636
42.745	0.637	0.871	-0.8732	0.637
42.852	0.64	0.873	-0.8752	0.64
42.96	0.643	0.875	-0.8771	0.643
43.067	0.645	0.877	-0.8794	0.645
43.181	0.647	0.878	-0.8805	0.647
43.291	0.649	0.88	-0.8825	0.649
43.399	0.652	0.882	-0.8845	0.652
43.506	0.655	0.885	-0.8869	0.655
43.617	0.656	0.886	-0.8879	0.656
43.727	0.659	0.888	-0.8898	0.659
43.84	0.661	0.89	-0.8919	0.661
43.942	0.664	0.892	-0.8939	0.664
44.053	0.665	0.893	-0.8948	0.665
44.164	0.669	0.895	-0.8971	0.669
44.274	0.671	0.897	-0.8991	0.671
44.379	0.674	0.899	-0.9011	0.674
44.491	0.676	0.9	-0.9021	0.676
44.599	0.679	0.902	-0.9045	0.679
44.707	0.682	0.904	-0.9065	0.682
44.814	0.685	0.906	-0.9085	0.685
44.928	0.686	0.907	-0.9096	0.686
45.036	0.69	0.909	-0.9116	0.69
45.144	0.693	0.912	-0.9138	0.693
45.253	0.696	0.914	-0.9158	0.696
45.36	0.697	0.915	-0.9168	0.697
45.469	0.7	0.917	-0.9188	0.7
45.583	0.704	0.919	-0.9212	0.704
45.688	0.707	0.921	-0.9231	0.707
45.799	0.708	0.922	-0.9242	0.708
45.906	0.711	0.924	-0.9262	0.711
46.016	0.713	0.926	-0.9282	0.713
46.124	0.717	0.928	-0.9305	0.717
46.238	0.718	0.929	-0.9315	0.718
46.346	0.721	0.931	-0.9334	0.721
46.452	0.724	0.933	-0.9355	0.724
46.563	0.728	0.936	-0.9378	0.728
46.675	0.729	0.937	-0.9387	0.729
46.783	0.733	0.939	-0.9407	0.733
46.891	0.737	0.941	-0.9428	0.737
47	0.74	0.943	-0.9447	0.74
47.108	0.742	0.944	-0.9457	0.742
47.219	0.746	0.946	-0.9482	0.746
47.33	0.75	0.948	-0.9501	0.75
47.436	0.753	0.95	-0.9521	0.753
47.551	0.755	0.951	-0.9531	0.755
47.653	0.759	0.953	-0.9555	0.759
47.765	0.762	0.955	-0.9574	0.762
47.871	0.766	0.957	-0.9594	0.766
47.985	0.767	0.958	-0.9604	0.767
48.095	0.77	0.96	-0.9625	0.77
48.205	0.774	0.963	-0.9648	0.774
48.31	0.777	0.965	-0.9668	0.777
48.421	0.779	0.966	-0.9678	0.779
48.529	0.782	0.968	-0.9698	0.782
48.642	0.786	0.97	-0.972	0.786
48.747	0.79	0.972	-0.9741	0.79
48.854	0.792	0.973	-0.9752	0.792
48.966	0.796	0.975	-0.9771	0.796
49.077	0.8	0.977	-0.9791	0.8
49.182	0.804	0.979	-0.9815	0.804
49.358	0.808	0.981	-0.9835	0.808
49.466	0.812	0.983	-0.9855	0.812
49.572	0.816	0.985	-0.9874	0.816
49.683	0.82	0.988	-0.9897	0.82
49.795	0.822	0.989	-0.9907	0.822
49.902	0.825	0.991	-0.9927	0.825
50.013	0.828	0.993	-0.9947	0.828
50.118	0.832	0.995	-0.9967	0.832
50.232	0.833	0.996	-0.9981	0.833
50.34	0.836	0.998	-1	0.836
50.448	0.839	1	-1.002	0.839
50.623	0.843	1.002	-1.0044	0.843
50.73	0.846	1.004	-1.0063	0.846
50.839	0.849	1.007	-1.0087	0.849
50.947	0.852	1.009	-1.0107	0.852
51.054	0.854	1.01	-1.0117	0.854
51.163	0.857	1.012	-1.0137	0.857
51.277	0.86	1.014	-1.0161	0.86
51.382	0.864	1.016	-1.0182	0.864
51.493	0.865	1.017	-1.0191	0.865
51.606	0.869	1.019	-1.0211	0.869
51.709	0.872	1.021	-1.0231	0.872
51.82	0.876	1.023	-1.0254	0.876
51.93	0.878	1.024	-1.0263	0.878
52.039	0.881	1.026	-1.0284	0.881
52.152	0.885	1.028	-1.0304	0.885
52.258	0.889	1.031	-1.0327	0.889
52.367	0.891	1.032	-1.0338	0.891
52.478	0.894	1.034	-1.0358	0.894
52.586	0.898	1.035	-1.0377	0.898
52.694	0.901	1.037	-1.0397	0.901
52.801	0.904	1.039	-1.041	0.904
52.91	0.907	1.041	-1.043	0.907
53.024	0.911	1.043	-1.045	0.911
53.13	0.915	1.045	-1.0471	0.915
53.244	0.917	1.046	-1.048	0.917
53.347	0.921	1.048	-1.0504	0.921
53.458	0.925	1.05	-1.0523	0.925
53.567	0.929	1.052	-1.0543	0.929
53.678	0.931	1.053	-1.0554	0.931
53.788	0.934	1.055	-1.0574	0.934
53.898	0.939	1.057	-1.0596	0.939
54.002	0.942	1.059	-1.0616	0.942
54.113	0.943	1.06	-1.0626	0.943
54.223	0.947	1.062	-1.0646	0.947
54.336	0.95	1.065	-1.067	0.95
54.442	0.953	1.067	-1.069	0.953
54.551	0.955	1.068	-1.07	0.955
54.662	0.958	1.07	-1.0721	0.958
54.77	0.961	1.072	-1.074	0.961
54.878	0.965	1.074	-1.0764	0.965
54.99	0.966	1.075	-1.0773	0.966
55.098	0.969	1.077	-1.0793	0.969
55.206	0.972	1.079	-1.0813	0.972
55.313	0.975	1.081	-1.0836	0.975
55.427	0.976	1.083	-1.0847	0.976
55.537	0.979	1.085	-1.0867	0.979
55.642	0.982	1.086	-1.0886	0.982
55.751	0.984	1.088	-1.0906	0.984
55.862	0.986	1.09	-1.092	0.986
55.968	0.988	1.092	-1.094	0.988
56.083	0.99	1.094	-1.096	0.99
56.188	0.992	1.096	-1.098	0.992
56.299	0.993	1.097	-1.099	0.993
56.408	0.994	1.099	-1.1013	0.994
56.514	0.995	1.101	-1.1033	0.995
56.625	0.996	1.103	-1.1053	0.996
56.737	0.996	1.104	-1.1063	0.996
56.845	0.996	1.106	-1.1082	0.996
56.951	0.995	1.108	-1.1106	0.995
57.06	0.994	1.11	-1.1126	0.994
57.17	0.994	1.111	-1.1136	0.994
57.283	0.993	1.113	-1.1156	0.993
57.391	0.991	1.116	-1.1179	0.991
57.497	0.989	1.118	-1.1199	0.989
57.608	0.987	1.119	-1.1209	0.987
57.721	0.984	1.121	-1.123	0.984
57.829	0.979	1.123	-1.125	0.979
57.934	0.971	1.125	-1.1273	0.971
58.046	0.966	1.126	-1.1284	0.966
58.152	0.957	1.128	-1.1303	0.957
58.262	0.95	1.13	-1.1323	0.95
58.374	0.942	1.132	-1.1346	0.942
58.484	0.94	1.133	-1.1355	0.94
58.592	0.936	1.135	-1.1376	0.936
58.698	0.933	1.137	-1.1396	0.933
58.809	0.931	1.139	-1.1416	0.931
58.921	0.93	1.141	-1.143	0.93
59.029	0.929	1.143	-1.145	0.929
59.135	0.928	1.145	-1.1469	0.928
59.246	0.928	1.147	-1.149	0.928
59.36	0.928	1.148	-1.1499	0.928
59.463	0.928	1.15	-1.1523	0.928
59.574	0.928	1.152	-1.1543	0.928
59.683	0.929	1.154	-1.1562	0.929
59.79	0.929	1.155	-1.1572	0.929
59.899	0.929	1.157	-1.1596	0.929
60.009	0.93	1.159	-1.1615	0.93
60.185	0.931	1.162	-1.1639	0.931
60.29	0.932	1.164	-1.1659	0.932
60.401	0.932	1.166	-1.168	0.932
60.51	0.934	1.168	-1.1702	0.934
60.621	0.934	1.169	-1.1712	0.934
60.731	0.935	1.171	-1.1732	0.935
60.841	0.936	1.173	-1.1751	0.936
60.946	0.937	1.175	-1.1772	0.937
61.057	0.938	1.176	-1.1786	0.938
61.168	0.939	1.178	-1.1806	0.939
61.278	0.94	1.18	-1.1825	0.94
61.383	0.942	1.182	-1.1846	0.942
61.495	0.942	1.183	-1.1856	0.942
61.603	0.944	1.186	-1.1879	0.944
61.711	0.946	1.188	-1.1898	0.946
61.819	0.947	1.19	-1.1919	0.947
61.933	0.948	1.191	-1.1929	0.948
62.037	0.95	1.193	-1.1953	0.95
62.148	0.952	1.195	-1.1972	0.952
62.257	0.954	1.197	-1.1992	0.954
62.369	0.955	1.198	-1.2003	0.955
62.479	0.957	1.2	-1.2022	0.957
62.587	0.959	1.202	-1.2046	0.959
62.692	0.962	1.204	-1.2065	0.962
62.803	0.963	1.205	-1.2075	0.963
62.916	0.965	1.207	-1.2095	0.965
63.019	0.968	1.209	-1.2115	0.968
63.129	0.97	1.212	-1.2138	0.97
63.24	0.972	1.213	-1.2148	0.972
63.35	0.974	1.215	-1.2168	0.974
63.456	0.976	1.217	-1.2188	0.976
63.567	0.979	1.219	-1.2213	0.979
63.679	0.981	1.22	-1.2222	0.981
63.787	0.983	1.222	-1.2242	0.983
63.895	0.985	1.224	-1.2262	0.985
64.003	0.988	1.226	-1.2282	0.988
64.116	0.989	1.227	-1.2292	0.989
64.224	0.992	1.229	-1.2315	0.992
64.332	0.995	1.231	-1.2335	0.995
64.439	0.997	1.233	-1.2355	0.997
64.553	0.999	1.234	-1.2366	0.999
64.663	1.002	1.237	-1.2389	1.002
64.771	1.005	1.239	-1.2409	1.005
64.876	1.008	1.241	-1.2428	1.008
64.987	1.009	1.242	-1.2439	1.009
65.094	1.012	1.244	-1.2462	1.012
65.204	1.015	1.246	-1.2482	1.015
65.312	1.017	1.248	-1.2501	1.017
65.426	1.019	1.249	-1.2512	1.019
65.534	1.021	1.251	-1.2531	1.021
65.64	1.024	1.253	-1.2555	1.024
65.75	1.026	1.255	-1.2575	1.026
65.858	1.028	1.256	-1.2585	1.028
65.972	1.03	1.258	-1.2605	1.03
66.08	1.032	1.26	-1.2626	1.032
66.188	1.035	1.263	-1.2648	1.035
66.295	1.036	1.264	-1.2658	1.036
66.407	1.038	1.266	-1.2677	1.038
66.518	1.041	1.268	-1.2698	1.041
66.624	1.044	1.27	-1.2721	1.044
66.738	1.044	1.271	-1.2732	1.044
66.841	1.047	1.273	-1.2751	1.047
66.955	1.049	1.275	-1.2771	1.049
67.06	1.051	1.277	-1.2792	1.051
67.171	1.052	1.278	-1.2805	1.052
67.284	1.053	1.28	-1.2825	1.053
67.387	1.054	1.282	-1.2844	1.054
67.498	1.055	1.284	-1.2864	1.055
67.609	1.056	1.285	-1.2874	1.056
67.717	1.057	1.288	-1.2899	1.057
67.831	1.058	1.29	-1.2918	1.058
67.935	1.059	1.292	-1.2938	1.059
68.047	1.059	1.293	-1.2948	1.059
68.154	1.06	1.295	-1.2968	1.06
68.265	1.062	1.297	-1.2991	1.062
68.37	1.063	1.299	-1.3011	1.063
68.484	1.063	1.3	-1.3022	1.063
68.592	1.065	1.302	-1.3042	1.065
68.7	1.066	1.304	-1.3064	1.066
68.809	1.067	1.306	-1.3084	1.067
68.916	1.068	1.307	-1.3095	1.068
69.025	1.07	1.309	-1.3114	1.07
69.134	1.071	1.312	-1.3138	1.071
69.243	1.073	1.314	-1.3158	1.073
69.357	1.074	1.315	-1.3168	1.074
69.462	1.076	1.317	-1.3188	1.076
69.573	1.078	1.319	-1.3207	1.078
69.682	1.081	1.321	-1.3231	1.081
69.793	1.082	1.322	-1.3241	1.082
69.903	1.084	1.324	-1.326	1.084
70.013	1.087	1.326	-1.328	1.087
70.119	1.09	1.328	-1.3304	1.09
70.228	1.091	1.329	-1.3314	1.091
70.34	1.093	1.331	-1.3334	1.093
70.45	1.096	1.333	-1.3354	1.096
70.555	1.098	1.335	-1.3374	1.098
70.667	1.099	1.336	-1.3384	1.099
70.775	1.102	1.339	-1.3407	1.102
70.881	1.105	1.341	-1.3427	1.105
70.992	1.107	1.343	-1.3448	1.107
71.106	1.108	1.344	-1.3457	1.108
71.212	1.111	1.346	-1.3481	1.111
71.32	1.113	1.348	-1.3501	1.113
71.429	1.115	1.35	-1.3521	1.115
71.542	1.116	1.351	-1.353	1.116
71.652	1.118	1.353	-1.3551	1.118
71.757	1.12	1.355	-1.3574	1.12
71.866	1.123	1.357	-1.3594	1.123
71.977	1.124	1.358	-1.3604	1.124
72.087	1.126	1.36	-1.3624	1.126
72.192	1.128	1.362	-1.3644	1.128
72.303	1.131	1.365	-1.3667	1.131
72.415	1.132	1.366	-1.3677	1.132
72.522	1.134	1.368	-1.3697	1.134
72.628	1.136	1.37	-1.3718	1.136
72.739	1.139	1.372	-1.3741	1.139
72.851	1.14	1.373	-1.3751	1.14
72.959	1.142	1.375	-1.377	1.142
73.065	1.143	1.377	-1.379	1.143
73.176	1.146	1.379	-1.3813	1.146
73.289	1.146	1.38	-1.3823	1.146
73.397	1.148	1.382	-1.3843	1.148
73.505	1.15	1.384	-1.3863	1.15
73.614	1.152	1.386	-1.3884	1.152
73.721	1.153	1.388	-1.3897	1.153
73.837	1.154	1.39	-1.3917	1.154
73.942	1.156	1.392	-1.3937	1.156
74.051	1.157	1.393	-1.3957	1.157
74.162	1.158	1.394	-1.3967	1.158
74.272	1.159	1.397	-1.399	1.159
74.382	1.161	1.399	-1.401	1.161
74.486	1.162	1.401	-1.4029	1.162
74.597	1.163	1.402	-1.404	1.163
74.709	1.165	1.404	-1.4064	1.165
74.819	1.166	1.406	-1.4084	1.166
74.924	1.168	1.408	-1.4104	1.168
75.036	1.168	1.409	-1.4114	1.168
75.144	1.17	1.411	-1.4134	1.17
75.253	1.172	1.414	-1.4157	1.172
75.361	1.173	1.416	-1.4177	1.173
75.468	1.174	1.417	-1.4187	1.174
75.581	1.176	1.418	-1.4206	1.176
75.689	1.177	1.42	-1.4226	1.177
75.798	1.179	1.423	-1.425	1.179
75.905	1.18	1.424	-1.4261	1.18
76.014	1.181	1.426	-1.428	1.181
76.128	1.183	1.428	-1.43	1.183
76.233	1.184	1.43	-1.4324	1.184
76.344	1.185	1.431	-1.4334	1.185
76.457	1.186	1.433	-1.4353	1.186
76.566	1.188	1.435	-1.4373	1.188
76.672	1.189	1.437	-1.4393	1.189
76.782	1.19	1.438	-1.4406	1.19
76.893	1.192	1.44	-1.4426	1.192
77.003	1.193	1.442	-1.4446	1.193
77.108	1.193	1.444	-1.4466	1.193
77.22	1.192	1.445	-1.4475	1.192
77.328	1.19	1.448	-1.4499	1.19
77.436	1.187	1.45	-1.452	1.187
77.543	1.183	1.452	-1.4541	1.183
77.653	1.181	1.453	-1.455	1.181
77.764	1.177	1.455	-1.457	1.177
77.875	1.173	1.457	-1.4593	1.173
77.981	1.169	1.459	-1.4613	1.169
78.095	1.167	1.46	-1.4622	1.167
78.198	1.165	1.462	-1.4643	1.165
78.31	1.163	1.464	-1.4667	1.163
78.419	1.163	1.466	-1.4687	1.163
78.53	1.163	1.467	-1.4697	1.163
78.64	1.164	1.469	-1.4717	1.164
78.75	1.165	1.471	-1.4737	1.165
78.855	1.166	1.474	-1.4759	1.166
78.966	1.166	1.475	-1.4769	1.166
79.077	1.167	1.477	-1.4789	1.167
79.187	1.168	1.479	-1.481	1.168
79.291	1.169	1.481	-1.4832	1.169
79.403	1.169	1.482	-1.4843	1.169
79.511	1.17	1.484	-1.4863	1.17
79.62	1.171	1.486	-1.4882	1.171
79.728	1.171	1.488	-1.4902	1.171
79.842	1.172	1.489	-1.4915	1.172
79.95	1.172	1.491	-1.4936	1.172
80.058	1.173	1.493	-1.4955	1.173
80.164	1.173	1.495	-1.4975	1.173
80.278	1.174	1.496	-1.4985	1.174
80.387	1.174	1.499	-1.5008	1.174
80.495	1.174	1.501	-1.5029	1.174
80.604	1.175	1.503	-1.5049	1.175
80.714	1.175	1.504	-1.5059	1.175
80.824	1.175	1.506	-1.508	1.175
80.934	1.175	1.508	-1.5103	1.175
81.039	1.176	1.51	-1.5123	1.176
81.15	1.176	1.511	-1.5132	1.176
81.261	1.176	1.513	-1.5152	1.176
81.371	1.176	1.515	-1.5176	1.176
81.476	1.177	1.517	-1.5196	1.177
81.583	1.177	1.518	-1.5206	1.177
81.697	1.177	1.52	-1.5226	1.177
81.805	1.178	1.522	-1.5246	1.178
81.913	1.178	1.525	-1.5269	1.178
82.02	1.179	1.526	-1.528	1.179
82.134	1.179	1.528	-1.53	1.179
82.242	1.18	1.53	-1.532	1.18
82.348	1.181	1.532	-1.5342	1.181
82.462	1.181	1.533	-1.5353	1.181
82.572	1.182	1.535	-1.5372	1.182
82.68	1.182	1.537	-1.5392	1.182
82.785	1.183	1.539	-1.5412	1.183
82.896	1.184	1.54	-1.5426	1.184
83.009	1.184	1.542	-1.5445	1.184
83.112	1.186	1.544	-1.5465	1.186
83.223	1.187	1.546	-1.5485	1.187
83.33	1.187	1.547	-1.5495	1.187
83.442	1.189	1.55	-1.5518	1.189
83.555	1.19	1.552	-1.5538	1.19
83.658	1.191	1.554	-1.5558	1.191
83.77	1.192	1.555	-1.5568	1.192
83.881	1.193	1.557	-1.5592	1.193
83.989	1.194	1.559	-1.5612	1.194
84.097	1.196	1.561	-1.5633	1.196
84.204	1.196	1.562	-1.5642	1.196
84.318	1.197	1.564	-1.5662	1.197
84.427	1.199	1.566	-1.5685	1.199
84.533	1.2	1.568	-1.5705	1.2
84.647	1.2	1.569	-1.5714	1.2
84.75	1.201	1.571	-1.5735	1.201
84.864	1.202	1.574	-1.5759	1.202
84.969	1.203	1.576	-1.5779	1.203
85.08	1.204	1.577	-1.5788	1.204
85.193	1.205	1.579	-1.5809	1.205
85.296	1.206	1.581	-1.5829	1.206
85.405	1.207	1.583	-1.5852	1.207
85.519	1.208	1.584	-1.5862	1.208
85.627	1.209	1.586	-1.5882	1.209
85.733	1.21	1.588	-1.5902	1.21
85.844	1.212	1.59	-1.5925	1.212
85.956	1.212	1.591	-1.5935	1.212
86.064	1.213	1.593	-1.5954	1.213
86.172	1.214	1.595	-1.5974	1.214
86.28	1.216	1.597	-1.5994	1.216
86.388	1.216	1.598	-1.6005	1.216
86.502	1.218	1.601	-1.6029	1.218
86.61	1.219	1.603	-1.6048	1.219
86.718	1.22	1.605	-1.6068	1.22
86.825	1.221	1.606	-1.6079	1.221
86.934	1.222	1.608	-1.6101	1.222
87.048	1.223	1.61	-1.6121	1.223
87.153	1.225	1.612	-1.6141	1.225
87.264	1.225	1.613	-1.6151	1.225
87.377	1.227	1.615	-1.6172	1.227
87.485	1.228	1.617	-1.6195	1.228
87.59	1.229	1.619	-1.6214	1.229
87.701	1.23	1.62	-1.6225	1.23
87.81	1.231	1.622	-1.6244	1.231
87.923	1.232	1.625	-1.6268	1.232
88.029	1.234	1.627	-1.6288	1.234
88.138	1.234	1.628	-1.6298	1.234
88.249	1.235	1.63	-1.6318	1.235
88.357	1.236	1.632	-1.6338	1.236
88.465	1.238	1.634	-1.6362	1.238
88.572	1.238	1.635	-1.6371	1.238
88.681	1.239	1.637	-1.6392	1.239
88.795	1.24	1.639	-1.6412	1.24
88.901	1.242	1.641	-1.6435	1.242
89.015	1.242	1.642	-1.6445	1.242
89.118	1.243	1.644	-1.6464	1.243
89.229	1.244	1.646	-1.6484	1.244
89.338	1.245	1.648	-1.6504	1.245
89.448	1.246	1.65	-1.6518	1.246
89.561	1.247	1.652	-1.6537	1.247
89.664	1.248	1.654	-1.6558	1.248
89.774	1.249	1.656	-1.6577	1.249
89.885	1.249	1.657	-1.6588	1.249
89.994	1.25	1.659	-1.6611	1.25
90.107	1.251	1.661	-1.6631	1.251
90.213	1.252	1.663	-1.6651	1.252
90.322	1.252	1.664	-1.6661	1.252
90.428	1.253	1.666	-1.6684	1.253
90.537	1.254	1.668	-1.6704	1.254
90.648	1.255	1.67	-1.6724	1.255
90.761	1.255	1.671	-1.6734	1.255
90.869	1.255	1.673	-1.6754	1.255
90.978	1.256	1.676	-1.6777	1.256
91.084	1.256	1.678	-1.6797	1.256
91.195	1.257	1.679	-1.6808	1.257
91.308	1.257	1.681	-1.6828	1.257
91.416	1.257	1.683	-1.685	1.257
91.521	1.258	1.685	-1.6871	1.258
91.632	1.258	1.686	-1.688	1.258
91.745	1.258	1.688	-1.6901	1.258
91.855	1.258	1.69	-1.692	1.258
91.96	1.258	1.692	-1.6944	1.258
92.071	1.258	1.693	-1.6954	1.258
92.179	1.258	1.695	-1.6974	1.258
92.285	1.257	1.697	-1.6994	1.257
92.396	1.257	1.699	-1.7014	1.257
92.507	1.256	1.7	-1.7026	1.256
92.618	1.255	1.702	-1.7046	1.255
92.726	1.253	1.705	-1.7067	1.253
92.832	1.251	1.707	-1.7087	1.251
92.941	1.25	1.708	-1.7097	1.25
93.05	1.248	1.71	-1.7121	1.248
93.161	1.246	1.712	-1.7141	1.246
93.27	1.244	1.714	-1.716	1.244
93.377	1.243	1.715	-1.717	1.243
93.487	1.242	1.717	-1.7193	1.242
93.598	1.241	1.719	-1.7213	1.241
93.707	1.24	1.721	-1.7233	1.24
93.816	1.24	1.722	-1.7243	1.24
93.929	1.24	1.724	-1.7264	1.24
94.039	1.241	1.727	-1.7287	1.241
94.144	1.241	1.729	-1.7307	1.241
94.255	1.241	1.73	-1.7317	1.241
94.363	1.242	1.732	-1.7337	1.242
94.469	1.243	1.734	-1.7361	1.243
94.582	1.244	1.736	-1.7381	1.244
94.691	1.244	1.737	-1.7391	1.244
94.8	1.245	1.739	-1.7411	1.245
94.906	1.246	1.741	-1.743	1.246
95.017	1.247	1.743	-1.7453	1.247
95.124	1.247	1.744	-1.7464	1.247
95.238	1.248	1.746	-1.7483	1.248
95.346	1.249	1.748	-1.7503	1.249
95.452	1.249	1.75	-1.7524	1.249
95.567	1.25	1.751	-1.7537	1.25
95.67	1.251	1.753	-1.7556	1.251
95.78	1.252	1.755	-1.7577	1.252
95.889	1.252	1.757	-1.7597	1.252
96	1.253	1.758	-1.7606	1.253
96.113	1.254	1.761	-1.7629	1.254
96.216	1.255	1.763	-1.765	1.255
96.327	1.255	1.765	-1.767	1.255
96.438	1.256	1.766	-1.768	1.256
96.547	1.257	1.768	-1.7703	1.257
96.653	1.257	1.77	-1.7723	1.257
96.764	1.258	1.772	-1.7743	1.258
96.875	1.258	1.773	-1.7753	1.258
96.986	1.258	1.775	-1.7773	1.258
97.094	1.258	1.777	-1.7796	1.258
97.199	1.258	1.78	-1.7817	1.258
97.309	1.258	1.78	-1.7826	1.258
97.42	1.257	1.782	-1.7846	1.257
97.527	1.257	1.785	-1.7869	1.257
97.636	1.257	1.787	-1.7889	1.257
97.75	1.257	1.788	-1.79	1.257
97.859	1.257	1.79	-1.792	1.257
97.967	1.257	1.792	-1.794	1.257
98.075	1.257	1.794	-1.7963	1.257
98.186	1.257	1.795	-1.7973	1.257
98.296	1.257	1.797	-1.7993	1.257
98.406	1.257	1.799	-1.8012	1.257
98.511	1.257	1.802	-1.8037	1.257
98.621	1.257	1.802	-1.8046	1.257
98.733	1.258	1.804	-1.8066	1.258
98.843	1.258	1.806	-1.8086	1.258
98.948	1.257	1.808	-1.8106	1.257
99.06	1.257	1.81	-1.812	1.257
99.168	1.257	1.812	-1.8139	1.257
99.276	1.257	1.814	-1.8159	1.257
99.384	1.257	1.816	-1.818	1.257
99.498	1.257	1.817	-1.8189	1.257
99.605	1.257	1.819	-1.8212	1.257
99.713	1.257	1.821	-1.8232	1.257
99.822	1.258	1.823	-1.8253	1.258
99.934	1.258	1.824	-1.8262	1.258
100.044	1.258	1.826	-1.8282	1.258
100.152	1.259	1.828	-1.8306	1.259
100.257	1.259	1.83	-1.8326	1.259
100.368	1.26	1.831	-1.8336	1.26
100.481	1.26	1.833	-1.8357	1.26
100.584	1.261	1.836	-1.8379	1.261
100.693	1.262	1.838	-1.8399	1.262
100.807	1.262	1.839	-1.8409	1.262
100.912	1.263	1.841	-1.8429	1.263
101.026	1.264	1.843	-1.8449	1.264
101.131	1.265	1.845	-1.8473	1.265
101.242	1.265	1.846	-1.8484	1.265
101.351	1.266	1.848	-1.8503	1.266
101.464	1.267	1.85	-1.8523	1.267
101.569	1.268	1.852	-1.8545	1.268
101.679	1.269	1.853	-1.8556	1.269
101.79	1.269	1.855	-1.8575	1.269
101.897	1.27	1.857	-1.8595	1.27
102.005	1.271	1.859	-1.8615	1.271
102.119	1.272	1.861	-1.8629	1.272
102.227	1.273	1.863	-1.8649	1.273
102.334	1.273	1.865	-1.8669	1.273
102.443	1.274	1.867	-1.8689	1.274
102.55	1.271	1.868	-1.8698	1.271
102.659	1.268	1.87	-1.8722	1.268
102.773	1.264	1.872	-1.8742	1.264
102.877	1.258	1.874	-1.8762	1.258
102.991	1.254	1.875	-1.8771	1.254
103.101	1.251	1.877	-1.8792	1.251
103.211	1.247	1.879	-1.8815	1.247
103.316	1.243	1.881	-1.8835	1.243
103.427	1.238	1.882	-1.8845	1.238
103.535	1.236	1.884	-1.8865	1.236
103.647	1.233	1.887	-1.8889	1.233
103.752	1.229	1.889	-1.8909	1.229
103.864	1.224	1.89	-1.8919	1.224
103.972	1.222	1.892	-1.8939	1.222
104.078	1.218	1.894	-1.8962	1.218
104.189	1.215	1.896	-1.8981	1.215
104.303	1.212	1.897	-1.8992	1.212
104.406	1.211	1.899	-1.9012	1.211
104.52	1.208	1.901	-1.9032	1.208
104.625	1.206	1.903	-1.9056	1.206
104.739	1.205	1.904	-1.9066	1.205
104.849	1.204	1.906	-1.9086	1.204
104.954	1.202	1.908	-1.9106	1.202
105.063	1.201	1.91	-1.9125	1.201
105.174	1.2	1.912	-1.9138	1.2
105.284	1.199	1.914	-1.9159	1.199
105.394	1.198	1.916	-1.9178	1.198
105.499	1.197	1.918	-1.9197	1.197
105.61	1.196	1.919	-1.9208	1.196
105.719	1.196	1.921	-1.9232	1.196
105.832	1.195	1.923	-1.9251	1.195
105.935	1.194	1.925	-1.9271	1.194
106.047	1.193	1.926	-1.9281	1.193
106.158	1.193	1.928	-1.9304	1.193
106.266	1.192	1.93	-1.9324	1.192
106.374	1.191	1.932	-1.9345	1.191
106.481	1.191	1.933	-1.9354	1.191
106.59	1.19	1.936	-1.9377	1.19
106.704	1.19	1.938	-1.9398	1.19
106.81	1.189	1.94	-1.9418	1.189
106.917	1.189	1.941	-1.9428	1.189
107.031	1.188	1.943	-1.9449	1.188
107.139	1.188	1.945	-1.9468	1.188
107.245	1.188	1.947	-1.9491	1.188
107.356	1.187	1.948	-1.9501	1.187
107.469	1.187	1.95	-1.9521	1.187
107.579	1.187	1.952	-1.9541	1.187
107.682	1.187	1.954	-1.9565	1.187
107.793	1.187	1.955	-1.9575	1.187
107.905	1.187	1.957	-1.9595	1.187
108.015	1.187	1.959	-1.9615	1.187
108.12	1.187	1.961	-1.9635	1.187
108.232	1.187	1.963	-1.9649	1.187
108.34	1.187	1.965	-1.9668	1.187
108.446	1.187	1.967	-1.9689	1.187
108.558	1.187	1.969	-1.9708	1.187
108.672	1.187	1.97	-1.9718	1.187
108.778	1.187	1.972	-1.9741	1.187
108.886	1.187	1.974	-1.976	1.187
108.993	1.187	1.976	-1.9781	1.187
109.104	1.187	1.977	-1.979	1.187
109.217	1.187	1.979	-1.9814	1.187
109.325	1.187	1.981	-1.9834	1.187
109.43	1.188	1.983	-1.9854	1.188
109.541	1.188	1.984	-1.9864	1.188
109.654	1.188	1.986	-1.9884	1.188
109.763	1.188	1.989	-1.9907	1.188
109.868	1.188	1.991	-1.9927	1.188
109.976	1.188	1.992	-1.9937	1.188
110.088	1.188	1.994	-1.9957	1.188
110.194	1.188	1.996	-1.9982	1.188
110.305	1.188	1.998	-2.0001	1.188
110.417	1.188	1.999	-2.0011	1.188
110.525	1.188	2.001	-2.0031	1.188
110.699	1.189	2.004	-2.0061	1.189
110.805	1.189	2.006	-2.0081	1.189
110.914	1.189	2.008	-2.0102	1.189
111.024	1.189	2.009	-2.0112	1.189
111.13	1.189	2.011	-2.0134	1.189
111.24	1.189	2.013	-2.0154	1.189
111.351	1.189	2.015	-2.0174	1.189
111.462	1.189	2.016	-2.0184	1.189
111.57	1.19	2.018	-2.0204	1.19
111.676	1.19	2.021	-2.0228	1.19
111.786	1.19	2.023	-2.0248	1.19
111.898	1.19	2.024	-2.0258	1.19
112.004	1.19	2.026	-2.0277	1.19
112.116	1.19	2.028	-2.03	1.19
112.224	1.19	2.03	-2.032	1.19
112.331	1.191	2.031	-2.033	1.191
112.445	1.191	2.033	-2.0349	1.191
112.553	1.191	2.035	-2.037	1.191
112.659	1.191	2.037	-2.0394	1.191
112.774	1.191	2.038	-2.0404	1.191
112.877	1.191	2.04	-2.0424	1.191
112.991	1.191	2.042	-2.0444	1.191
113.096	1.191	2.044	-2.0463	1.191
113.207	1.191	2.045	-2.0477	1.191
113.32	1.191	2.047	-2.0497	1.191
113.423	1.191	2.049	-2.0517	1.191
113.534	1.191	2.052	-2.0537	1.191
113.645	1.191	2.053	-2.055	1.191
113.752	1.191	2.055	-2.057	1.191
113.861	1.191	2.057	-2.059	1.191
113.97	1.191	2.059	-2.061	1.191
114.082	1.191	2.06	-2.062	1.191
114.193	1.191	2.062	-2.0644	1.191
114.301	1.191	2.064	-2.0664	1.191
114.406	1.191	2.066	-2.0685	1.191
114.516	1.191	2.067	-2.0694	1.191
114.627	1.191	2.069	-2.0714	1.191
114.738	1.191	2.072	-2.0737	1.191
114.845	1.191	2.074	-2.0757	1.191
114.952	1.191	2.075	-2.0767	1.191
115.067	1.191	2.077	-2.0787	1.191
115.175	1.191	2.079	-2.0811	1.191
115.28	1.19	2.081	-2.083	1.19
115.391	1.19	2.082	-2.084	1.19
115.504	1.19	2.084	-2.086	1.19
115.607	1.189	2.086	-2.088	1.189
115.718	1.188	2.088	-2.0903	1.188
115.828	1.188	2.089	-2.0913	1.188
115.94	1.187	2.091	-2.0933	1.187
116.05	1.186	2.093	-2.0952	1.186
116.153	1.185	2.095	-2.0976	1.185
116.262	1.184	2.097	-2.0987	1.184
116.376	1.183	2.099	-2.1007	1.183
116.484	1.182	2.1	-2.1026	1.182
116.592	1.181	2.102	-2.1046	1.181
116.699	1.18	2.104	-2.1059	1.18
116.808	1.179	2.106	-2.1079	1.179
116.922	1.177	2.108	-2.1099	1.177
117.028	1.176	2.11	-2.1119	1.176
117.142	1.175	2.111	-2.113	1.175
117.245	1.173	2.113	-2.1153	1.173
117.359	1.171	2.115	-2.1173	1.171
117.464	1.17	2.117	-2.1194	1.17
117.575	1.169	2.118	-2.1203	1.169
117.688	1.166	2.12	-2.1227	1.166
117.791	1.164	2.122	-2.1247	1.164
117.902	1.162	2.125	-2.1267	1.162
118.013	1.161	2.125	-2.1276	1.161
118.122	1.159	2.127	-2.1296	1.159
118.228	1.156	2.13	-2.1319	1.156
118.339	1.154	2.132	-2.134	1.154
118.451	1.153	2.133	-2.135	1.153
118.559	1.15	2.135	-2.1369	1.15
118.667	1.148	2.137	-2.1389	1.148
118.775	1.145	2.139	-2.1413	1.145
118.888	1.144	2.14	-2.1422	1.144
118.996	1.142	2.142	-2.1443	1.142
119.101	1.14	2.144	-2.1463	1.14
119.213	1.137	2.146	-2.1486	1.137
119.32	1.135	2.147	-2.1496	1.135
119.429	1.133	2.149	-2.1516	1.133
119.543	1.13	2.151	-2.1536	1.13
119.648	1.127	2.153	-2.1555	1.127
119.759	1.126	2.155	-2.1569	1.126
119.871	1.123	2.157	-2.1589	1.123
119.981	1.12	2.159	-2.1609	1.12
120.086	1.118	2.161	-2.1629	1.118
120.245	1.115	2.163	-2.1653	1.115
120.353	1.113	2.165	-2.1673	1.113
120.459	1.111	2.167	-2.1693	1.111
120.573	1.108	2.168	-2.1702	1.108
120.683	1.107	2.17	-2.1723	1.107
120.791	1.103	2.173	-2.1747	1.103
120.895	1.1	2.174	-2.1766	1.1
121.009	1.097	2.175	-2.1776	1.097
121.119	1.096	2.178	-2.1797	1.096
121.229	1.093	2.18	-2.1819	1.093
121.334	1.089	2.182	-2.1839	1.089
121.445	1.086	2.183	-2.1849	1.086
121.553	1.085	2.185	-2.1869	1.085
121.666	1.082	2.187	-2.1889	1.082
121.771	1.079	2.189	-2.1912	1.079
121.878	1.076	2.19	-2.1922	1.076
121.992	1.075	2.192	-2.1942	1.075
122.1	1.072	2.194	-2.1962	1.072
122.208	1.07	2.196	-2.1985	1.07
122.321	1.068	2.197	-2.1996	1.068
122.429	1.066	2.199	-2.2016	1.066
122.537	1.064	2.201	-2.2035	1.064
122.643	1.062	2.203	-2.2055	1.062
122.757	1.06	2.204	-2.2065	1.06
122.867	1.059	2.207	-2.2088	1.059
122.972	1.057	2.209	-2.2108	1.057
123.081	1.055	2.211	-2.2129	1.055
123.188	1.053	2.212	-2.2139	1.053
123.304	1.051	2.214	-2.2163	1.051
123.407	1.046	2.216	-2.2183	1.046
123.518	1.041	2.218	-2.2203	1.041
123.629	1.031	2.219	-2.2212	1.031
123.737	1.022	2.221	-2.2232	1.022
123.85	1.001	2.223	-2.2255	1.001
123.953	0.983	2.225	-2.2275	0.983
124.065	0.969	2.226	-2.2285	0.969
124.176	0.965	2.228	-2.2305	0.965
124.28	0.956	2.231	-2.2329	0.956
124.391	0.95	2.233	-2.2349	0.95
124.505	0.945	2.234	-2.2358	0.945
124.608	0.943	2.236	-2.2379	0.943
124.722	0.94	2.238	-2.2401	0.94
124.828	0.936	2.24	-2.2422	0.936
124.941	0.934	2.241	-2.2432	0.934
125.051	0.933	2.243	-2.2452	0.933
125.156	0.932	2.245	-2.2472	0.932
125.263	0.93	2.247	-2.2491	0.93
125.377	0.929	2.248	-2.2505	0.929
125.487	0.928	2.25	-2.2524	0.928
125.597	0.928	2.252	-2.2545	0.928
125.702	0.927	2.254	-2.2565	0.927
125.813	0.925	2.256	-2.2578	0.925
125.919	0.925	2.258	-2.2598	0.925
126.029	0.924	2.26	-2.2618	0.924
126.141	0.922	2.262	-2.2637	0.922
126.25	0.92	2.263	-2.2647	0.92
126.361	0.919	2.265	-2.2671	0.919
126.469	0.918	2.267	-2.2691	0.918
126.574	0.916	2.269	-2.2712	0.916
126.684	0.915	2.27	-2.2722	0.915
126.793	0.914	2.272	-2.2745	0.914
126.904	0.913	2.274	-2.2765	0.913
127.011	0.913	2.276	-2.2785	0.913
127.122	0.912	2.277	-2.2794	0.912
127.235	0.912	2.279	-2.2815	0.912
127.343	0.912	2.282	-2.2838	0.912
127.448	0.912	2.284	-2.2859	0.912
127.559	0.912	2.285	-2.2868	0.912
127.672	0.912	2.287	-2.2888	0.912
127.782	0.912	2.289	-2.2908	0.912
127.887	0.913	2.291	-2.2932	0.913
127.997	0.913	2.292	-2.2941	0.913
128.106	0.913	2.294	-2.2962	0.913
128.212	0.913	2.296	-2.2982	0.913
128.325	0.914	2.298	-2.3004	0.914
128.434	0.914	2.299	-2.3014	0.914
128.545	0.914	2.301	-2.3034	0.914
128.653	0.914	2.303	-2.3054	0.914
128.758	0.915	2.305	-2.3073	0.915
128.868	0.915	2.307	-2.3088	0.915
128.977	0.915	2.309	-2.3108	0.915
129.088	0.915	2.311	-2.3128	0.915
129.197	0.916	2.313	-2.3148	0.916
129.309	0.916	2.314	-2.3158	0.916
129.419	0.916	2.316	-2.318	0.916
129.527	0.917	2.318	-2.32	0.917
129.632	0.917	2.32	-2.322	0.917
129.743	0.917	2.321	-2.323	0.917
129.856	0.918	2.323	-2.3255	0.918
129.966	0.918	2.325	-2.3274	0.918
130.071	0.918	2.327	-2.3294	0.918
130.182	0.918	2.328	-2.3305	0.918
130.288	0.918	2.33	-2.3324	0.918
130.397	0.918	2.333	-2.3348	0.918
130.505	0.917	2.335	-2.3368	0.917
130.62	0.917	2.336	-2.3377	0.917
130.728	0.917	2.338	-2.3397	0.917
130.836	0.917	2.34	-2.3418	0.917
130.944	0.917	2.342	-2.3441	0.917
131.057	0.917	2.343	-2.3451	0.917
131.165	0.917	2.345	-2.347	0.917
131.273	0.917	2.347	-2.3491	0.917
131.381	0.918	2.349	-2.3515	0.918
131.488	0.918	2.35	-2.3525	0.918
131.597	0.918	2.352	-2.3544	0.918
131.711	0.918	2.354	-2.3564	0.918
131.816	0.919	2.356	-2.3584	0.919
131.93	0.919	2.358	-2.3597	0.919
132.04	0.919	2.359	-2.3616	0.919
132.148	0.92	2.361	-2.3636	0.92
132.253	0.92	2.364	-2.3657	0.92
132.365	0.92	2.365	-2.3667	0.92
132.471	0.921	2.367	-2.3691	0.921
132.581	0.921	2.369	-2.371	0.921
132.689	0.921	2.371	-2.373	0.921
132.803	0.922	2.372	-2.3741	0.922
132.911	0.922	2.374	-2.3763	0.922
133.017	0.922	2.376	-2.3783	0.922
133.126	0.923	2.378	-2.3804	0.923
133.235	0.923	2.379	-2.3814	0.923
133.347	0.924	2.381	-2.3833	0.924
133.458	0.924	2.384	-2.3858	0.924
133.563	0.925	2.386	-2.3877	0.925
133.677	0.925	2.386	-2.3886	0.925
133.785	0.926	2.389	-2.3907	0.926
133.893	0.926	2.391	-2.3928	0.926
134.002	0.927	2.393	-2.395	0.927
134.115	0.928	2.394	-2.396	0.928
134.218	0.928	2.396	-2.398	0.928
134.332	0.928	2.398	-2.4001	0.928
134.437	0.929	2.4	-2.4024	0.929
134.548	0.929	2.401	-2.4034	0.929
134.661	0.929	2.403	-2.4053	0.929
134.764	0.93	2.405	-2.4074	0.93
134.875	0.93	2.407	-2.4097	0.93
134.986	0.931	2.408	-2.4107	0.931
135.094	0.931	2.41	-2.4127	0.931
135.207	0.931	2.412	-2.4146	0.931
135.312	0.932	2.414	-2.4166	0.932
135.423	0.933	2.415	-2.4176	0.933
135.531	0.933	2.418	-2.42	0.933
135.642	0.933	2.42	-2.422	0.933
135.747	0.934	2.422	-2.424	0.934
135.861	0.934	2.423	-2.425	0.934
135.969	0.935	2.425	-2.4274	0.935
136.074	0.935	2.427	-2.4293	0.935
136.186	0.936	2.429	-2.4313	0.936
136.293	0.936	2.43	-2.4324	0.936
136.407	0.937	2.432	-2.4344	0.937
136.515	0.937	2.435	-2.4367	0.937
136.62	0.937	2.436	-2.4386	0.937
136.734	0.938	2.437	-2.4396	0.938
136.844	0.938	2.44	-2.4417	0.938
136.954	0.939	2.441	-2.4436	0.939
137.059	0.939	2.444	-2.446	0.939
137.171	0.94	2.445	-2.4471	0.94
137.279	0.94	2.447	-2.449	0.94
137.385	0.94	2.449	-2.451	0.94
137.496	0.941	2.451	-2.4533	0.941
137.608	0.941	2.452	-2.4543	0.941
137.716	0.941	2.454	-2.4563	0.941
137.824	0.942	2.456	-2.4582	0.942
137.932	0.942	2.459	-2.4607	0.942
138.046	0.943	2.46	-2.4617	0.943
138.152	0.943	2.461	-2.4636	0.943
138.263	0.943	2.463	-2.4657	0.943
138.369	0.944	2.465	-2.4676	0.944
138.483	0.945	2.467	-2.4689	0.945
138.586	0.945	2.469	-2.4709	0.945
138.697	0.945	2.471	-2.4729	0.945
138.806	0.946	2.473	-2.4749	0.946
138.917	0.947	2.474	-2.4759	0.947
139.027	0.947	2.476	-2.4783	0.947
139.137	0.948	2.478	-2.4803	0.948
139.242	0.948	2.48	-2.4823	0.948
139.353	0.949	2.481	-2.4833	0.949
139.463	0.949	2.483	-2.4853	0.949
139.569	0.95	2.485	-2.4876	0.95
139.681	0.951	2.487	-2.4896	0.951
139.79	0.951	2.488	-2.4906	0.951
139.901	0.951	2.49	-2.4925	0.951
140.009	0.952	2.493	-2.4949	0.952
140.115	0.952	2.495	-2.4969	0.952
140.229	0.952	2.496	-2.4979	0.952
140.337	0.952	2.498	-2.5	0.952
140.446	0.952	2.5	-2.5019	0.952
140.552	0.951	2.502	-2.5043	0.951
140.666	0.951	2.503	-2.5054	0.951
140.776	0.951	2.505	-2.5073	0.951
140.881	0.95	2.507	-2.5093	0.95
140.99	0.95	2.509	-2.5115	0.95
141.101	0.95	2.51	-2.5126	0.95
141.211	0.95	2.512	-2.5146	0.95
141.321	0.95	2.514	-2.5165	0.95
141.426	0.95	2.516	-2.5185	0.95
141.537	0.95	2.518	-2.5199	0.95
141.646	0.95	2.52	-2.5219	0.95
141.759	0.951	2.522	-2.5239	0.951
141.865	0.951	2.524	-2.5259	0.951
141.974	0.951	2.525	-2.5269	0.951
142.085	0.952	2.527	-2.5291	0.952
142.192	0.952	2.529	-2.5312	0.952
142.3	0.952	2.531	-2.5332	0.952
142.414	0.953	2.532	-2.5342	0.953
142.517	0.953	2.534	-2.5365	0.953
142.628	0.954	2.536	-2.5385	0.954
142.737	0.954	2.538	-2.5405	0.954
142.844	0.955	2.539	-2.5415	0.955
142.96	0.955	2.541	-2.5436	0.955
143.065	0.955	2.544	-2.5459	0.955
143.172	0.956	2.546	-2.5479	0.956
143.283	0.956	2.547	-2.5489	0.956
143.396	0.956	2.549	-2.5508	0.956
143.501	0.957	2.551	-2.5532	0.957
143.612	0.957	2.553	-2.5552	0.957
143.723	0.957	2.554	-2.5563	0.957
143.832	0.958	2.556	-2.5583	0.958
143.937	0.958	2.558	-2.5602	0.958
144.048	0.958	2.56	-2.5626	0.958
144.16	0.959	2.561	-2.5635	0.959
144.268	0.959	2.563	-2.5655	0.959
144.374	0.96	2.565	-2.5675	0.96
144.484	0.96	2.567	-2.5695	0.96
144.598	0.961	2.569	-2.5709	0.961
144.706	0.961	2.571	-2.5728	0.961
144.814	0.961	2.573	-2.5748	0.961
144.92	0.962	2.575	-2.5768	0.962
145.031	0.962	2.576	-2.5782	0.962
145.144	0.962	2.578	-2.5801	0.962
145.25	0.963	2.58	-2.5821	0.963
145.359	0.963	2.582	-2.5842	0.963
145.47	0.963	2.583	-2.5852	0.963
145.58	0.964	2.585	-2.5874	0.964
145.69	0.964	2.587	-2.5894	0.964
145.795	0.964	2.589	-2.5914	0.964
145.906	0.965	2.59	-2.5924	0.965
146.015	0.965	2.592	-2.5945	0.965
146.121	0.966	2.595	-2.5969	0.966
146.231	0.966	2.597	-2.5988	0.966
146.344	0.967	2.598	-2.5999	0.967
146.454	0.967	2.6	-2.6019	0.967
146.56	0.968	2.602	-2.6039	0.968
146.668	0.968	2.604	-2.606	0.968
146.782	0.968	2.605	-2.6072	0.968
146.89	0.968	2.607	-2.6092	0.968
146.998	0.969	2.609	-2.6112	0.969
147.104	0.969	2.611	-2.6135	0.969
147.213	0.969	2.612	-2.6145	0.969
147.327	0.969	2.614	-2.6165	0.969
147.435	0.969	2.616	-2.6185	0.969
147.543	0.969	2.619	-2.6208	0.969
147.654	0.97	2.62	-2.6218	0.97
147.764	0.97	2.622	-2.6238	0.97
147.874	0.97	2.624	-2.6258	0.97
147.979	0.971	2.626	-2.6277	0.971
148.09	0.971	2.627	-2.6288	0.971
148.201	0.971	2.629	-2.6311	0.971
148.311	0.972	2.631	-2.6331	0.972
148.416	0.972	2.633	-2.6351	0.972
148.528	0.973	2.634	-2.6361	0.973
148.636	0.973	2.636	-2.6385	0.973
148.744	0.974	2.638	-2.6405	0.974
148.852	0.974	2.64	-2.6424	0.974
148.966	0.974	2.641	-2.6434	0.974
149.074	0.975	2.643	-2.6454	0.975
149.182	0.975	2.646	-2.6478	0.975
149.288	0.976	2.648	-2.6498	0.976
149.402	0.976	2.649	-2.6508	0.976
149.512	0.976	2.651	-2.6529	0.976
149.618	0.976	2.653	-2.6552	0.976
149.727	0.977	2.655	-2.6571	0.977
149.838	0.977	2.656	-2.6581	0.977
149.948	0.977	2.658	-2.6601	0.977
150.058	0.977	2.66	-2.6621	0.977
150.163	0.978	2.662	-2.6645	0.978
150.271	0.978	2.663	-2.6655	0.978
150.383	0.978	2.665	-2.6675	0.978
150.489	0.978	2.667	-2.6694	0.978
150.598	0.979	2.669	-2.6714	0.979
150.707	0.979	2.671	-2.6728	0.979
150.821	0.979	2.673	-2.6748	0.979
150.929	0.98	2.675	-2.6768	0.98
151.037	0.98	2.677	-2.6788	0.98
151.144	0.98	2.678	-2.6801	0.98
151.258	0.98	2.68	-2.682	0.98
151.365	0.981	2.682	-2.684	0.981
151.474	0.981	2.684	-2.686	0.981
151.581	0.982	2.685	-2.687	0.982
151.69	0.982	2.687	-2.6894	0.982
151.804	0.982	2.689	-2.6913	0.982
151.909	0.982	2.691	-2.6934	0.982
152.02	0.983	2.692	-2.6944	0.983
152.133	0.983	2.694	-2.6967	0.983
152.236	0.983	2.697	-2.6987	0.983
152.346	0.983	2.698	-2.7006	0.983
152.457	0.983	2.699	-2.7016	0.983
152.569	0.983	2.702	-2.7037	0.983
152.679	0.983	2.704	-2.7061	0.983
152.784	0.982	2.706	-2.7081	0.982
152.896	0.982	2.707	-2.709	0.982
153.004	0.982	2.709	-2.7111	0.982
153.112	0.982	2.711	-2.7131	0.982
153.22	0.981	2.713	-2.7153	0.981
153.334	0.981	2.714	-2.7164	0.981
153.442	0.981	2.716	-2.7184	0.981
153.55	0.981	2.718	-2.7203	0.981
153.656	0.98	2.721	-2.7227	0.98
153.77	0.98	2.722	-2.7237	0.98
153.88	0.98	2.724	-2.7257	0.98
153.988	0.98	2.726	-2.7277	0.98
154.093	0.979	2.728	-2.7297	0.979
154.204	0.979	2.729	-2.7311	0.979
154.312	0.979	2.731	-2.7331	0.979
154.425	0.979	2.733	-2.7351	0.979
154.53	0.979	2.735	-2.737	0.979
154.641	0.979	2.736	-2.7381	0.979
154.75	0.98	2.738	-2.7403	0.98
154.863	0.98	2.74	-2.7423	0.98
154.968	0.98	2.742	-2.7443	0.98
155.08	0.981	2.743	-2.7453	0.981
155.188	0.981	2.746	-2.7477	0.981
155.296	0.981	2.747	-2.7496	0.981
155.405	0.981	2.749	-2.7517	0.981
155.512	0.982	2.75	-2.7527	0.982
155.626	0.982	2.752	-2.7546	0.982
155.733	0.982	2.755	-2.7569	0.982
155.842	0.982	2.757	-2.7589	0.982
155.949	0.982	2.758	-2.7599	0.982
156.058	0.982	2.76	-2.762	0.982
156.172	0.982	2.762	-2.7643	0.982
156.277	0.982	2.764	-2.7664	0.982
156.388	0.982	2.765	-2.7673	0.982
156.501	0.982	2.767	-2.7693	0.982
156.604	0.982	2.769	-2.7714	0.982
156.713	0.982	2.772	-2.7737	0.982
156.827	0.982	2.772	-2.7746	0.982
156.935	0.982	2.775	-2.7767	0.982
157.041	0.981	2.777	-2.7787	0.981
157.152	0.981	2.779	-2.781	0.981
157.264	0.981	2.78	-2.782	0.981
157.368	0.981	2.782	-2.784	0.981
157.482	0.981	2.784	-2.786	0.981
157.587	0.981	2.786	-2.788	0.981
157.701	0.981	2.787	-2.789	0.981
157.809	0.98	2.789	-2.7913	0.98
157.917	0.98	2.791	-2.7933	0.98
158.023	0.98	2.793	-2.7953	0.98
158.134	0.98	2.794	-2.7963	0.98
158.247	0.98	2.796	-2.7986	0.98
158.355	0.98	2.798	-2.8005	0.98
158.46	0.98	2.8	-2.8026	0.98
158.574	0.98	2.801	-2.8036	0.98
158.679	0.98	2.803	-2.8056	0.98
158.793	0.98	2.806	-2.8079	0.98
158.898	0.98	2.808	-2.8099	0.98
159.009	0.98	2.809	-2.811	0.98
159.118	0.981	2.811	-2.813	0.981
159.231	0.981	2.813	-2.8153	0.981
159.337	0.981	2.815	-2.8172	0.981
159.446	0.982	2.816	-2.8183	0.982
159.557	0.982	2.818	-2.8202	0.982
159.665	0.982	2.82	-2.8222	0.982
159.772	0.982	2.822	-2.8246	0.982
159.886	0.982	2.823	-2.8256	0.982
159.989	0.982	2.825	-2.8276	0.982
160.103	0.982	2.827	-2.8296	0.982
160.209	0.982	2.83	-2.8319	0.982
160.323	0.982	2.831	-2.8329	0.982
160.431	0.982	2.833	-2.8349	0.982
160.539	0.983	2.835	-2.8369	0.983
160.644	0.983	2.837	-2.8389	0.983
160.756	0.983	2.838	-2.8399	0.983
160.869	0.983	2.84	-2.8423	0.983
160.973	0.983	2.842	-2.8443	0.983
161.084	0.983	2.844	-2.8463	0.983
161.195	0.984	2.845	-2.8472	0.984
161.303	0.984	2.847	-2.8495	0.984
161.411	0.984	2.849	-2.8515	0.984
161.522	0.985	2.851	-2.8535	0.985
161.631	0.985	2.852	-2.8545	0.985
161.74	0.985	2.855	-2.8569	0.985
161.846	0.985	2.857	-2.8589	0.985
161.957	0.985	2.859	-2.8608	0.985
162.071	0.985	2.86	-2.8619	0.985
162.174	0.985	2.862	-2.8639	0.985
162.285	0.985	2.864	-2.8658	0.985
162.394	0.985	2.866	-2.8682	0.985
162.507	0.985	2.867	-2.8693	0.985
162.617	0.985	2.869	-2.8712	0.985
162.722	0.985	2.871	-2.8732	0.985
162.829	0.985	2.873	-2.8756	0.985
162.94	0.986	2.874	-2.8765	0.986
163.053	0.986	2.876	-2.8785	0.986
163.161	0.986	2.878	-2.8806	0.986
163.266	0.986	2.88	-2.8826	0.986
163.377	0.986	2.882	-2.8839	0.986
163.489	0.986	2.884	-2.8859	0.986
163.599	0.986	2.886	-2.888	0.986
163.704	0.986	2.888	-2.8899	0.986
163.816	0.986	2.889	-2.8911	0.986
163.924	0.986	2.891	-2.8932	0.986
164.03	0.986	2.893	-2.8952	0.986
164.141	0.986	2.895	-2.8973	0.986
164.253	0.986	2.896	-2.8982	0.986
164.361	0.986	2.898	-2.9005	0.986
164.467	0.986	2.9	-2.9025	0.986
164.578	0.985	2.902	-2.9045	0.985
164.686	0.985	2.903	-2.9055	0.985
164.797	0.984	2.905	-2.9075	0.984
164.908	0.984	2.908	-2.9098	0.984
165.014	0.983	2.91	-2.9118	0.983
165.128	0.982	2.911	-2.9128	0.982
165.231	0.982	2.913	-2.9148	0.982
165.345	0.981	2.915	-2.9171	0.981
165.45	0.98	2.917	-2.9191	0.98
165.561	0.979	2.918	-2.9202	0.979
165.674	0.978	2.92	-2.9222	0.978
165.777	0.977	2.922	-2.9242	0.977
165.888	0.975	2.924	-2.9265	0.975
166.002	0.972	2.925	-2.9274	0.972
166.109	0.971	2.927	-2.9294	0.971
166.219	0.967	2.929	-2.9315	0.967
166.324	0.958	2.932	-2.9338	0.958
166.436	0.948	2.933	-2.9348	0.948
166.544	0.942	2.935	-2.9368	0.942
166.656	0.928	2.937	-2.9388	0.928
166.761	0.91	2.939	-2.9409	0.91
166.875	0.886	2.94	-2.9422	0.886
166.983	0.875	2.942	-2.9442	0.875
167.091	0.854	2.944	-2.9462	0.854
167.197	0.836	2.946	-2.9482	0.836
167.311	0.819	2.947	-2.9491	0.819
167.421	0.811	2.949	-2.9515	0.811
167.527	0.798	2.951	-2.9535	0.798
167.636	0.786	2.953	-2.9555	0.786
167.747	0.776	2.954	-2.9564	0.776
167.857	0.771	2.956	-2.9585	0.771
167.967	0.761	2.959	-2.9608	0.761
168.072	0.752	2.961	-2.9628	0.752
168.183	0.743	2.962	-2.9638	0.743
168.294	0.74	2.964	-2.9658	0.74
168.404	0.738	2.966	-2.9681	0.738
168.507	0.736	2.968	-2.9701	0.736
168.616	0.732	2.969	-2.9711	0.732
168.73	0.728	2.971	-2.9731	0.728
168.838	0.724	2.973	-2.975	0.724
168.946	0.721	2.975	-2.9774	0.721
169.053	0.718	2.976	-2.9784	0.718
169.167	0.714	2.978	-2.9805	0.714
169.275	0.711	2.98	-2.9825	0.711
169.381	0.71	2.983	-2.9847	0.71
169.495	0.706	2.984	-2.9858	0.706
169.599	0.703	2.986	-2.9877	0.703
169.713	0.701	2.988	-2.9897	0.701
169.818	0.7	2.99	-2.9918	0.7
169.929	0.697	2.991	-2.9931	0.697
170.042	0.694	2.993	-2.9951	0.694
170.145	0.692	2.995	-2.9972	0.692
170.256	0.691	2.997	-2.9991	0.691
170.367	0.69	2.998	-3.0001	0.69
170.475	0.687	3	-3.0024	0.687
170.588	0.686	3.002	-3.0044	0.686
170.693	0.685	3.004	-3.0065	0.685
170.805	0.683	3.005	-3.0074	0.683
170.913	0.681	3.008	-3.0097	0.681
171.021	0.679	3.01	-3.0118	0.679
171.129	0.678	3.012	-3.0137	0.678
171.243	0.677	3.012	-3.0146	0.677
171.351	0.675	3.015	-3.0168	0.675
171.459	0.673	3.017	-3.0191	0.673
171.566	0.673	3.019	-3.0211	0.673
171.68	0.671	3.02	-3.0221	0.671
171.783	0.67	3.022	-3.0241	0.67
171.897	0.668	3.024	-3.0263	0.668
172.002	0.667	3.026	-3.0283	0.667
172.123	0.666	3.027	-3.0293	0.666
172.226	0.664	3.029	-3.0314	0.664
172.329	0.662	3.031	-3.0335	0.662
172.44	0.661	3.034	-3.0357	0.661
172.551	0.66	3.035	-3.0368	0.66
172.659	0.658	3.037	-3.0388	0.658
172.772	0.656	3.038	-3.0407	0.656
172.875	0.655	3.04	-3.0427	0.655
172.987	0.654	3.042	-3.0441	0.654
173.098	0.652	3.044	-3.0461	0.652
173.207	0.651	3.046	-3.048	0.651
173.314	0.65	3.048	-3.05	0.65
173.421	0.649	3.049	-3.0514	0.649
173.535	0.647	3.051	-3.0534	0.647
173.644	0.646	3.053	-3.0554	0.646
173.75	0.646	3.055	-3.0574	0.646
173.864	0.645	3.056	-3.0584	0.645
173.972	0.643	3.059	-3.0607	0.643
174.08	0.642	3.06	-3.0626	0.642
174.185	0.642	3.063	-3.0647	0.642
174.299	0.641	3.063	-3.0656	0.641
174.409	0.64	3.065	-3.0676	0.64
174.519	0.638	3.068	-3.07	0.638
174.622	0.638	3.07	-3.072	0.638
174.733	0.637	3.071	-3.073	0.637
174.845	0.636	3.073	-3.075	0.636
174.955	0.635	3.075	-3.0773	0.635
175.06	0.634	3.077	-3.0793	0.634
175.172	0.634	3.078	-3.0803	0.634
175.28	0.633	3.08	-3.0823	0.633
175.386	0.632	3.083	-3.0847	0.632
175.497	0.631	3.085	-3.0867	0.631
175.606	0.631	3.086	-3.0877	0.631
175.714	0.63	3.088	-3.0897	0.63
175.828	0.629	3.09	-3.0917	0.629
175.932	0.629	3.092	-3.0937	0.629
176.043	0.628	3.093	-3.0951	0.628
176.156	0.628	3.095	-3.097	0.628
176.264	0.627	3.097	-3.099	0.627
176.369	0.626	3.099	-3.101	0.626
176.483	0.625	3.1	-3.1024	0.625
176.593	0.625	3.102	-3.1043	0.625
176.697	0.624	3.104	-3.1063	0.624
176.808	0.623	3.106	-3.1083	0.623
176.919	0.622	3.107	-3.1093	0.622
177.027	0.621	3.109	-3.1117	0.621
177.14	0.621	3.111	-3.1137	0.621
177.246	0.62	3.113	-3.1157	0.62
177.355	0.619	3.114	-3.1167	0.619
177.466	0.618	3.117	-3.1189	0.618
177.574	0.618	3.119	-3.1209	0.618
177.679	0.617	3.121	-3.1229	0.617
177.789	0.617	3.122	-3.1239	0.617
177.898	0.616	3.124	-3.1262	0.616
178.01	0.615	3.126	-3.1283	0.615
178.116	0.615	3.128	-3.1303	0.615
178.227	0.615	3.129	-3.1313	0.615
178.34	0.614	3.131	-3.1333	0.614
178.449	0.613	3.133	-3.1353	0.613
178.554	0.613	3.135	-3.1376	0.613
178.664	0.613	3.136	-3.1385	0.613
178.777	0.612	3.138	-3.1406	0.612
178.887	0.612	3.141	-3.1427	0.612
178.992	0.611	3.143	-3.145	0.611
179.103	0.611	3.144	-3.1459	0.611
179.212	0.61	3.146	-3.148	0.61
179.318	0.61	3.148	-3.15	0.61
179.429	0.61	3.15	-3.152	0.61
179.541	0.61	3.151	-3.1533	0.61
179.649	0.609	3.153	-3.1553	0.609
179.755	0.609	3.155	-3.1573	0.609
179.866	0.609	3.157	-3.1592	0.609
179.975	0.608	3.158	-3.1603	0.608
180.087	0.608	3.16	-3.1626	0.608
180.195	0.607	3.162	-3.1646	0.607
180.301	0.607	3.164	-3.1665	0.607
180.412	0.606	3.165	-3.1676	0.606
180.525	0.606	3.167	-3.1696	0.606
180.633	0.605	3.17	-3.1719	0.605
180.738	0.605	3.172	-3.1739	0.605
180.849	0.604	3.173	-3.1749	0.604
180.962	0.603	3.175	-3.1769	0.603
181.072	0.603	3.177	-3.1792	0.603
181.177	0.603	3.179	-3.1812	0.603
181.288	0.602	3.18	-3.1822	0.602
181.396	0.601	3.182	-3.1842	0.601
181.502	0.601	3.184	-3.1865	0.601
181.613	0.6	3.186	-3.1886	0.6
181.723	0.6	3.187	-3.1895	0.6
181.834	0.599	3.189	-3.1915	0.599
181.942	0.598	3.191	-3.1936	0.598
182.048	0.598	3.194	-3.1959	0.598
182.158	0.597	3.195	-3.1969	0.597
182.269	0.596	3.197	-3.1989	0.596
182.378	0.596	3.199	-3.2009	0.596
182.487	0.596	3.201	-3.2033	0.596
182.594	0.595	3.202	-3.2042	0.595
182.703	0.594	3.204	-3.2063	0.594
182.817	0.594	3.206	-3.2083	0.594
182.922	0.594	3.208	-3.2103	0.594
183.033	0.593	3.209	-3.2113	0.593
183.146	0.593	3.211	-3.2136	0.593
183.249	0.592	3.213	-3.2156	0.592
183.36	0.592	3.215	-3.2175	0.592
183.471	0.592	3.216	-3.2185	0.592
183.582	0.591	3.219	-3.2209	0.591
183.692	0.591	3.221	-3.2229	0.591
183.795	0.591	3.223	-3.2249	0.591
183.91	0.59	3.224	-3.2259	0.59
184.018	0.59	3.226	-3.2279	0.59
184.125	0.589	3.228	-3.2302	0.589
184.233	0.589	3.23	-3.2322	0.589
184.347	0.589	3.231	-3.2332	0.589
184.455	0.588	3.233	-3.2351	0.588
184.563	0.588	3.235	-3.2375	0.588
184.669	0.587	3.237	-3.2395	0.587
184.783	0.586	3.238	-3.2405	0.586
184.892	0.585	3.24	-3.2424	0.585
185	0.584	3.242	-3.2444	0.584
185.108	0.584	3.245	-3.2469	0.584
185.219	0.582	3.246	-3.2479	0.582
185.329	0.58	3.248	-3.2499	0.58
185.439	0.579	3.25	-3.2519	0.579
185.543	0.578	3.252	-3.2539	0.578
185.656	0.576	3.253	-3.2551	0.576
185.762	0.574	3.255	-3.2572	0.574
185.875	0.573	3.257	-3.2592	0.573
185.98	0.573	3.259	-3.2612	0.573
186.092	0.571	3.26	-3.2622	0.571
186.2	0.57	3.262	-3.2646	0.57
186.311	0.569	3.264	-3.2665	0.569
186.416	0.569	3.266	-3.2685	0.569
186.53	0.568	3.267	-3.2695	0.568
