# Supplementary material for: Research on the Mechanical Properties of EPS Lightweight Soil Mixed with Fly Ash
Source: Polymers (Basel). 2024 Dec 18;16(24):3517. doi: 10.3390/polym16243517 (PMC11678610; doi:10.3390/polym16243517)
Supplement: Supplementary file 1 [file polymers-16-03517-s001.zip › polymers-3283519-supplementary-final/raw data/EPS1.5%, curing agent content 10%,replace proportion 15%.xls]

## Sheet: Sheet1
试件批号	1
钢号	1
试验日期	2023/12/11
试验人	XDD
试件形状
尺寸(mm)	39.1
So(mm^2)	1200.73
标距倍率
Lo(mm)	80
引伸计标距	50
Lu(mm)
A(%)	/
断面尺寸
Su(mm^2)
Z(%)	/
Fm(kN)	0.80
Rm(MPa)	1
FeH(kN)	1.15
ReH(MPa)	1
FeL(kN)	0.66
ReL(MPa)	1
Fp(kN)	0.66
Rp(MPa)	1
Ft(kN)	0.07
Rt(MPa)
E(GPa)	0.05
屈强比	1.00
强屈比	1.00
At(%)	/
Agt(%)	4.5
时间(秒)	力(kN)	变形(mm)	位移(mm)	扩展
0	0	0	-0.0022	0
0.125	0.001	0	-0.0037	0.001
0.233	0.001	0.002	-0.0055	0.001
0.342	0.003	0.004	-0.008	0.003
0.455	0.003	0.005	-0.0091	0.003
0.563	0.004	0.008	-0.0119	0.004
0.671	0.005	0.011	-0.0148	0.005
0.779	0.007	0.015	-0.0187	0.007
0.886	0.007	0.017	-0.0205	0.007
1	0.008	0.021	-0.0243	0.008
1.107	0.009	0.025	-0.0285	0.009
1.214	0.009	0.029	-0.033	0.009
1.325	0.009	0.032	-0.0354	0.009
1.433	0.01	0.037	-0.0411	0.01
1.547	0.01	0.043	-0.0465	0.01
1.652	0.011	0.048	-0.0518	0.011
1.764	0.011	0.051	-0.0544	0.011
1.872	0.012	0.057	-0.0607	0.012
1.983	0.012	0.062	-0.0657	0.012
2.088	0.013	0.067	-0.0707	0.013
2.2	0.013	0.07	-0.0733	0.013
2.308	0.014	0.075	-0.0782	0.014
2.419	0.015	0.08	-0.0839	0.015
2.526	0.016	0.085	-0.0889	0.016
2.633	0.016	0.087	-0.0911	0.016
2.745	0.017	0.092	-0.0958	0.017
2.856	0.018	0.098	-0.1013	0.018
2.961	0.019	0.102	-0.1058	0.019
3.075	0.019	0.104	-0.1081	0.019
3.181	0.02	0.11	-0.1133	0.02
3.292	0.021	0.113	-0.117	0.021
3.399	0.022	0.118	-0.1221	0.022
3.509	0.023	0.12	-0.1242	0.023
3.622	0.024	0.125	-0.1285	0.024
3.725	0.025	0.129	-0.1328	0.025
3.836	0.026	0.134	-0.1375	0.026
3.947	0.026	0.136	-0.1397	0.026
4.055	0.027	0.14	-0.1438	0.027
4.167	0.028	0.144	-0.1478	0.028
4.272	0.029	0.148	-0.1517	0.029
4.384	0.029	0.15	-0.1538	0.029
4.492	0.03	0.155	-0.1583	0.03
4.602	0.031	0.158	-0.1621	0.031
4.709	0.032	0.162	-0.1659	0.032
4.821	0.032	0.164	-0.1677	0.032
4.929	0.033	0.169	-0.1722	0.033
5.04	0.034	0.172	-0.1759	0.034
5.147	0.035	0.176	-0.1796	0.035
5.254	0.035	0.178	-0.1815	0.035
5.363	0.036	0.182	-0.1856	0.036
5.477	0.037	0.185	-0.1892	0.037
5.582	0.038	0.189	-0.1926	0.038
5.693	0.038	0.191	-0.1944	0.038
5.8	0.039	0.194	-0.198	0.039
5.914	0.041	0.198	-0.2019	0.041
6.019	0.042	0.202	-0.2052	0.042
6.127	0.043	0.203	-0.2071	0.043
6.239	0.044	0.207	-0.2103	0.044
6.352	0.046	0.21	-0.2137	0.046
6.458	0.048	0.214	-0.2175	0.048
6.568	0.048	0.215	-0.219	0.048
6.676	0.05	0.219	-0.2223	0.05
6.813	0.052	0.222	-0.2256	0.052
6.912	0.054	0.226	-0.2292	0.054
7.017	0.055	0.229	-0.2323	0.055
7.131	0.056	0.23	-0.2339	0.056
7.235	0.058	0.233	-0.237	0.058
7.346	0.06	0.236	-0.2401	0.06
7.455	0.062	0.24	-0.2437	0.062
7.565	0.063	0.241	-0.2451	0.063
7.678	0.064	0.245	-0.2482	0.064
7.781	0.066	0.248	-0.2513	0.066
7.89	0.068	0.25	-0.2541	0.068
8.001	0.069	0.252	-0.2561	0.069
8.111	0.07	0.255	-0.259	0.07
8.223	0.072	0.258	-0.2619	0.072
8.328	0.074	0.261	-0.2648	0.074
8.441	0.075	0.263	-0.2667	0.075
8.55	0.076	0.266	-0.2695	0.076
8.658	0.078	0.269	-0.2723	0.078
8.765	0.079	0.271	-0.2752	0.079
8.878	0.08	0.273	-0.2765	0.08
8.986	0.082	0.276	-0.2798	0.082
9.095	0.084	0.279	-0.2826	0.084
9.201	0.085	0.282	-0.2852	0.085
9.311	0.086	0.283	-0.2866	0.086
9.424	0.087	0.286	-0.2894	0.087
9.532	0.089	0.289	-0.2925	0.089
9.637	0.091	0.291	-0.2951	0.091
9.751	0.091	0.293	-0.2965	0.091
9.86	0.093	0.295	-0.2991	0.093
9.97	0.095	0.299	-0.3022	0.095
10.076	0.097	0.301	-0.3048	0.097
10.183	0.097	0.303	-0.3062	0.097
10.295	0.099	0.305	-0.3088	0.099
10.401	0.101	0.308	-0.3113	0.101
10.512	0.103	0.311	-0.3142	0.103
10.625	0.103	0.312	-0.3157	0.103
10.734	0.105	0.315	-0.3182	0.105
10.886	0.107	0.318	-0.322	0.107
10.996	0.109	0.32	-0.324	0.109
11.104	0.11	0.323	-0.3265	0.11
11.219	0.111	0.324	-0.3282	0.111
11.327	0.113	0.327	-0.3307	0.113
11.435	0.114	0.329	-0.3332	0.114
11.541	0.116	0.332	-0.3356	0.116
11.652	0.117	0.333	-0.3368	0.117
11.765	0.118	0.336	-0.3397	0.118
11.872	0.12	0.338	-0.3421	0.12
11.979	0.121	0.341	-0.3446	0.121
12.087	0.122	0.342	-0.3458	0.122
12.196	0.123	0.344	-0.3482	0.123
12.311	0.125	0.347	-0.351	0.125
12.417	0.126	0.35	-0.3533	0.126
12.528	0.127	0.351	-0.3545	0.127
12.636	0.128	0.353	-0.357	0.128
12.742	0.13	0.356	-0.3598	0.13
12.855	0.131	0.358	-0.362	0.131
12.965	0.132	0.36	-0.3632	0.132
13.073	0.133	0.362	-0.3655	0.133
13.179	0.134	0.364	-0.3681	0.134
13.288	0.136	0.367	-0.3706	0.136
13.398	0.136	0.368	-0.3718	0.136
13.507	0.138	0.37	-0.3741	0.138
13.619	0.139	0.373	-0.3763	0.139
13.725	0.14	0.375	-0.3787	0.14
13.839	0.141	0.377	-0.3802	0.141
13.948	0.142	0.379	-0.3825	0.142
14.054	0.144	0.381	-0.3851	0.144
14.164	0.145	0.383	-0.3864	0.145
14.274	0.146	0.385	-0.3886	0.146
14.389	0.148	0.388	-0.3912	0.148
14.491	0.149	0.39	-0.3934	0.149
14.603	0.149	0.391	-0.3946	0.149
14.711	0.151	0.393	-0.3968	0.151
14.817	0.152	0.396	-0.3995	0.152
14.927	0.154	0.398	-0.4016	0.154
15.041	0.154	0.399	-0.4027	0.154
15.147	0.155	0.401	-0.405	0.155
15.254	0.157	0.403	-0.4072	0.157
15.363	0.158	0.406	-0.4094	0.158
15.477	0.159	0.407	-0.4108	0.159
15.582	0.16	0.409	-0.4131	0.16
15.693	0.162	0.412	-0.4153	0.162
15.802	0.163	0.414	-0.4175	0.163
15.911	0.164	0.415	-0.4185	0.164
16.018	0.165	0.417	-0.4212	0.165
16.128	0.166	0.42	-0.4233	0.166
16.239	0.168	0.422	-0.4255	0.168
16.351	0.168	0.423	-0.4266	0.168
16.457	0.17	0.425	-0.4291	0.17
16.565	0.171	0.428	-0.4312	0.171
16.673	0.172	0.43	-0.4334	0.172
16.788	0.173	0.431	-0.4345	0.173
16.896	0.174	0.433	-0.4367	0.174
17.004	0.175	0.436	-0.4392	0.175
17.112	0.177	0.438	-0.4414	0.177
17.22	0.177	0.439	-0.4424	0.177
17.332	0.179	0.441	-0.4446	0.179
17.44	0.18	0.443	-0.447	0.18
17.549	0.181	0.446	-0.4492	0.181
17.656	0.182	0.447	-0.4502	0.182
17.765	0.183	0.449	-0.4524	0.183
17.879	0.185	0.451	-0.4545	0.185
17.986	0.186	0.453	-0.457	0.186
18.097	0.187	0.454	-0.458	0.187
18.208	0.188	0.456	-0.4601	0.188
18.317	0.189	0.459	-0.4623	0.189
18.422	0.191	0.461	-0.4648	0.191
18.533	0.192	0.462	-0.4658	0.192
18.644	0.193	0.464	-0.4679	0.193
18.754	0.195	0.466	-0.47	0.195
18.859	0.196	0.468	-0.4721	0.196
18.971	0.197	0.47	-0.4735	0.197
19.079	0.199	0.472	-0.4756	0.199
19.185	0.2	0.474	-0.4777	0.2
19.296	0.201	0.476	-0.4799	0.201
19.45	0.203	0.479	-0.4823	0.203
19.56	0.205	0.481	-0.4843	0.205
19.668	0.206	0.483	-0.4864	0.206
19.782	0.207	0.484	-0.4875	0.207
19.89	0.209	0.486	-0.4895	0.209
19.996	0.21	0.488	-0.492	0.21
20.107	0.212	0.49	-0.4941	0.212
20.217	0.213	0.492	-0.4952	0.213
20.324	0.215	0.494	-0.4972	0.215
20.435	0.216	0.496	-0.4993	0.216
20.543	0.218	0.498	-0.5017	0.218
20.657	0.219	0.499	-0.5027	0.219
20.763	0.221	0.501	-0.5048	0.221
20.885	0.222	0.503	-0.507	0.222
20.999	0.224	0.506	-0.5093	0.224
21.104	0.226	0.508	-0.5113	0.226
21.213	0.227	0.509	-0.5124	0.227
21.322	0.229	0.511	-0.5145	0.229
21.437	0.231	0.513	-0.5165	0.231
21.542	0.233	0.515	-0.5189	0.233
21.653	0.234	0.516	-0.52	0.234
21.764	0.235	0.518	-0.522	0.235
21.874	0.237	0.52	-0.5241	0.237
21.979	0.239	0.523	-0.5265	0.239
22.091	0.24	0.524	-0.5275	0.24
22.199	0.242	0.526	-0.5297	0.242
22.307	0.244	0.528	-0.5315	0.244
22.416	0.246	0.53	-0.5336	0.246
22.523	0.247	0.531	-0.535	0.247
22.637	0.249	0.533	-0.5371	0.249
22.744	0.252	0.535	-0.5391	0.252
22.853	0.254	0.537	-0.5411	0.254
22.96	0.255	0.538	-0.5422	0.255
23.074	0.257	0.541	-0.5445	0.257
23.182	0.259	0.543	-0.5465	0.259
23.287	0.262	0.545	-0.5486	0.262
23.399	0.263	0.546	-0.5497	0.263
23.512	0.265	0.548	-0.5521	0.265
23.615	0.267	0.55	-0.5541	0.267
23.726	0.27	0.552	-0.5561	0.27
23.838	0.271	0.553	-0.5571	0.271
23.946	0.273	0.555	-0.5592	0.273
24.052	0.275	0.558	-0.5616	0.275
24.163	0.277	0.56	-0.5636	0.277
24.273	0.278	0.561	-0.5646	0.278
24.379	0.281	0.563	-0.5666	0.281
24.493	0.283	0.565	-0.5691	0.283
24.598	0.285	0.567	-0.5711	0.285
24.712	0.286	0.568	-0.5721	0.286
24.82	0.287	0.57	-0.5741	0.287
24.928	0.289	0.572	-0.5761	0.289
25.037	0.291	0.575	-0.5785	0.291
25.149	0.292	0.576	-0.5795	0.292
25.259	0.294	0.578	-0.5816	0.294
25.367	0.295	0.58	-0.5836	0.295
25.473	0.297	0.582	-0.5855	0.297
25.584	0.298	0.583	-0.587	0.298
25.69	0.3	0.585	-0.589	0.3
25.804	0.302	0.587	-0.5909	0.302
25.909	0.304	0.589	-0.593	0.304
26.02	0.304	0.59	-0.594	0.304
26.129	0.307	0.593	-0.5964	0.307
26.242	0.308	0.595	-0.5984	0.308
26.345	0.31	0.597	-0.6004	0.31
26.457	0.311	0.598	-0.6015	0.311
26.568	0.313	0.6	-0.6038	0.313
26.676	0.315	0.602	-0.6058	0.315
26.782	0.317	0.604	-0.6078	0.317
26.896	0.318	0.605	-0.6088	0.318
27.004	0.32	0.607	-0.6109	0.32
27.112	0.322	0.609	-0.6132	0.322
27.22	0.325	0.612	-0.6153	0.325
27.332	0.326	0.613	-0.6163	0.326
27.439	0.328	0.615	-0.6183	0.328
27.55	0.33	0.617	-0.6206	0.33
27.656	0.333	0.619	-0.6226	0.333
27.77	0.334	0.62	-0.6236	0.334
27.878	0.336	0.622	-0.6257	0.336
27.985	0.338	0.624	-0.6277	0.338
28.094	0.341	0.626	-0.6301	0.341
28.203	0.343	0.627	-0.631	0.343
28.312	0.345	0.629	-0.6331	0.345
28.426	0.347	0.631	-0.6351	0.347
28.531	0.35	0.634	-0.6374	0.35
28.642	0.351	0.635	-0.6384	0.351
28.751	0.353	0.637	-0.6404	0.353
28.857	0.355	0.639	-0.6424	0.355
28.967	0.358	0.641	-0.6445	0.358
29.079	0.359	0.642	-0.6455	0.359
29.189	0.361	0.644	-0.6478	0.361
29.297	0.363	0.646	-0.6499	0.363
29.403	0.365	0.648	-0.6518	0.365
29.513	0.366	0.649	-0.6528	0.366
29.622	0.369	0.651	-0.6551	0.369
29.733	0.371	0.654	-0.6572	0.371
29.84	0.374	0.656	-0.6592	0.374
29.951	0.375	0.657	-0.6602	0.375
30.063	0.377	0.659	-0.6622	0.377
30.172	0.38	0.661	-0.6646	0.38
30.277	0.382	0.663	-0.6666	0.382
30.389	0.383	0.664	-0.6676	0.383
30.495	0.385	0.666	-0.6696	0.385
30.605	0.388	0.668	-0.6719	0.388
30.716	0.39	0.67	-0.6739	0.39
30.827	0.391	0.671	-0.675	0.391
30.935	0.393	0.673	-0.6769	0.393
31.047	0.395	0.675	-0.6789	0.395
31.15	0.397	0.678	-0.6813	0.397
31.265	0.398	0.679	-0.6823	0.398
31.371	0.401	0.681	-0.6844	0.401
31.541	0.403	0.683	-0.687	0.403
31.652	0.406	0.685	-0.689	0.406
31.763	0.408	0.687	-0.691	0.408
31.87	0.41	0.69	-0.6934	0.41
31.977	0.411	0.691	-0.6944	0.411
32.091	0.414	0.693	-0.6963	0.414
32.2	0.416	0.695	-0.6983	0.416
32.305	0.418	0.697	-0.7004	0.418
32.417	0.42	0.698	-0.7017	0.42
32.523	0.422	0.7	-0.7037	0.422
32.633	0.424	0.702	-0.7057	0.424
32.744	0.426	0.704	-0.7078	0.426
32.855	0.427	0.705	-0.7087	0.427
32.963	0.43	0.707	-0.7111	0.43
33.075	0.432	0.709	-0.7131	0.432
33.179	0.434	0.711	-0.7151	0.434
33.291	0.435	0.712	-0.7161	0.435
33.4	0.437	0.715	-0.7184	0.437
33.508	0.439	0.717	-0.7204	0.439
33.616	0.441	0.719	-0.7223	0.441
33.73	0.441	0.72	-0.7234	0.441
33.838	0.443	0.722	-0.7254	0.443
33.947	0.446	0.724	-0.7277	0.446
34.052	0.448	0.726	-0.7298	0.448
34.166	0.449	0.727	-0.7308	0.449
34.27	0.45	0.729	-0.7328	0.45
34.384	0.453	0.731	-0.7351	0.453
34.489	0.455	0.733	-0.7371	0.455
34.603	0.456	0.734	-0.7381	0.456
34.713	0.458	0.736	-0.7401	0.458
34.816	0.46	0.738	-0.7421	0.46
34.925	0.463	0.741	-0.7444	0.463
35.035	0.464	0.742	-0.7455	0.464
35.147	0.466	0.744	-0.7475	0.466
35.258	0.469	0.746	-0.7494	0.469
35.363	0.471	0.748	-0.7515	0.471
35.471	0.472	0.749	-0.7527	0.472
35.585	0.475	0.751	-0.7548	0.475
35.693	0.477	0.753	-0.7568	0.477
35.801	0.479	0.755	-0.7588	0.479
35.908	0.48	0.756	-0.7598	0.48
36.022	0.483	0.758	-0.7622	0.483
36.129	0.485	0.76	-0.7641	0.485
36.236	0.488	0.762	-0.7661	0.488
36.35	0.489	0.763	-0.7672	0.489
36.459	0.491	0.766	-0.7694	0.491
36.568	0.494	0.768	-0.7714	0.494
36.673	0.496	0.77	-0.7734	0.496
36.784	0.497	0.771	-0.7744	0.497
36.897	0.499	0.773	-0.7764	0.499
37.001	0.502	0.775	-0.7788	0.502
37.11	0.504	0.777	-0.7808	0.504
37.221	0.505	0.778	-0.7818	0.505
37.331	0.507	0.78	-0.7838	0.507
37.437	0.509	0.782	-0.7861	0.509
37.546	0.511	0.784	-0.7881	0.511
37.655	0.512	0.785	-0.7891	0.512
37.769	0.514	0.787	-0.7911	0.514
37.877	0.517	0.789	-0.7931	0.517
37.985	0.519	0.792	-0.7956	0.519
38.097	0.52	0.793	-0.7965	0.52
38.205	0.522	0.795	-0.7984	0.522
38.313	0.524	0.797	-0.8005	0.524
38.422	0.527	0.799	-0.8028	0.527
38.534	0.528	0.8	-0.8038	0.528
38.644	0.53	0.802	-0.8058	0.53
38.752	0.532	0.804	-0.8078	0.532
38.857	0.534	0.806	-0.8098	0.534
38.968	0.535	0.807	-0.8108	0.535
39.081	0.537	0.809	-0.8131	0.537
39.189	0.539	0.811	-0.8151	0.539
39.294	0.541	0.813	-0.8171	0.541
39.405	0.542	0.814	-0.8181	0.542
39.515	0.544	0.817	-0.8205	0.544
39.621	0.546	0.819	-0.8225	0.546
39.732	0.548	0.821	-0.8246	0.548
39.844	0.549	0.822	-0.8255	0.549
39.952	0.551	0.824	-0.8275	0.551
40.062	0.553	0.826	-0.8298	0.553
40.169	0.554	0.828	-0.8317	0.554
40.276	0.555	0.829	-0.8328	0.555
40.39	0.557	0.831	-0.8348	0.557
40.497	0.558	0.833	-0.8372	0.558
40.606	0.56	0.835	-0.8392	0.56
40.713	0.56	0.836	-0.8402	0.56
40.822	0.562	0.838	-0.8421	0.562
40.936	0.563	0.841	-0.8445	0.563
41.041	0.564	0.843	-0.8464	0.564
41.152	0.564	0.844	-0.8474	0.564
41.265	0.565	0.846	-0.8494	0.565
41.373	0.566	0.848	-0.8514	0.566
41.478	0.566	0.85	-0.8538	0.566
41.589	0.566	0.851	-0.8548	0.566
41.698	0.567	0.853	-0.8568	0.567
41.811	0.567	0.855	-0.8587	0.567
41.917	0.567	0.857	-0.8611	0.567
42.026	0.568	0.858	-0.8618	0.568
42.132	0.568	0.86	-0.864	0.568
42.241	0.568	0.862	-0.8661	0.568
42.353	0.568	0.864	-0.8681	0.568
42.46	0.568	0.865	-0.8691	0.568
42.573	0.569	0.868	-0.8714	0.569
42.681	0.569	0.87	-0.8734	0.569
42.787	0.569	0.872	-0.8754	0.569
42.898	0.569	0.873	-0.8765	0.569
43.006	0.57	0.875	-0.8785	0.57
43.117	0.571	0.877	-0.8808	0.571
43.224	0.571	0.879	-0.8827	0.571
43.336	0.572	0.88	-0.8839	0.572
43.449	0.572	0.882	-0.8857	0.572
43.557	0.573	0.884	-0.8881	0.573
43.662	0.574	0.886	-0.8901	0.574
43.773	0.574	0.887	-0.8911	0.574
43.882	0.575	0.889	-0.8931	0.575
43.995	0.576	0.891	-0.8951	0.576
44.101	0.577	0.894	-0.8974	0.577
44.21	0.577	0.895	-0.8985	0.577
44.321	0.578	0.897	-0.9004	0.578
44.428	0.578	0.899	-0.9025	0.578
44.535	0.579	0.901	-0.9048	0.579
44.649	0.58	0.902	-0.9057	0.58
44.757	0.581	0.904	-0.9077	0.581
44.865	0.582	0.906	-0.9098	0.582
44.971	0.583	0.908	-0.9118	0.583
45.087	0.584	0.909	-0.913	0.584
45.195	0.585	0.911	-0.9151	0.585
45.303	0.586	0.913	-0.9172	0.586
45.408	0.587	0.915	-0.9191	0.587
45.522	0.587	0.917	-0.9204	0.587
45.632	0.588	0.919	-0.9224	0.588
45.743	0.589	0.921	-0.9244	0.589
45.848	0.591	0.923	-0.9264	0.591
45.959	0.591	0.924	-0.9274	0.591
46.067	0.592	0.926	-0.9294	0.592
46.173	0.594	0.928	-0.9318	0.594
46.286	0.595	0.93	-0.9337	0.595
46.395	0.595	0.931	-0.9347	0.595
46.506	0.596	0.933	-0.9367	0.596
46.61	0.598	0.935	-0.939	0.598
46.721	0.599	0.937	-0.9409	0.599
46.835	0.6	0.938	-0.9421	0.6
46.938	0.601	0.94	-0.944	0.601
47.049	0.603	0.942	-0.946	0.603
47.156	0.604	0.945	-0.9484	0.604
47.271	0.605	0.946	-0.9494	0.605
47.376	0.607	0.948	-0.9514	0.607
47.487	0.609	0.95	-0.9534	0.609
47.595	0.611	0.952	-0.9557	0.611
47.706	0.612	0.953	-0.9567	0.612
47.816	0.614	0.955	-0.9588	0.614
47.926	0.616	0.957	-0.9607	0.616
48.031	0.617	0.959	-0.9627	0.617
48.142	0.619	0.96	-0.964	0.619
48.251	0.62	0.962	-0.9661	0.62
48.357	0.622	0.964	-0.968	0.622
48.467	0.623	0.966	-0.97	0.623
48.579	0.624	0.967	-0.9711	0.624
48.69	0.626	0.97	-0.9734	0.626
48.798	0.627	0.972	-0.9754	0.627
48.903	0.629	0.974	-0.9774	0.629
49.013	0.629	0.975	-0.9784	0.629
49.126	0.631	0.977	-0.9807	0.631
49.231	0.632	0.979	-0.9827	0.632
49.341	0.634	0.981	-0.9847	0.634
49.449	0.634	0.982	-0.9858	0.634
49.565	0.636	0.984	-0.9877	0.636
49.67	0.638	0.986	-0.99	0.638
49.779	0.639	0.988	-0.992	0.639
49.89	0.64	0.989	-0.993	0.64
50	0.641	0.991	-0.995	0.641
50.105	0.643	0.993	-0.9971	0.643
50.216	0.644	0.996	-0.9993	0.644
50.325	0.645	0.997	-1.0004	0.645
50.435	0.647	0.999	-1.0023	0.647
50.541	0.648	1.001	-1.0043	0.648
50.717	0.65	1.003	-1.0067	0.65
50.825	0.651	1.005	-1.009	0.651
50.931	0.653	1.007	-1.011	0.653
51.042	0.654	1.009	-1.013	0.654
51.152	0.654	1.01	-1.014	0.654
51.259	0.656	1.013	-1.0163	0.656
51.37	0.657	1.015	-1.0184	0.657
51.479	0.658	1.017	-1.0203	0.658
51.586	0.658	1.018	-1.0213	0.658
51.698	0.659	1.02	-1.0234	0.659
51.809	0.661	1.022	-1.0257	0.661
51.915	0.661	1.024	-1.0277	0.661
52.029	0.662	1.025	-1.0287	0.662
52.132	0.663	1.027	-1.0307	0.663
52.246	0.664	1.029	-1.0329	0.664
52.351	0.664	1.031	-1.0349	0.664
52.463	0.665	1.032	-1.036	0.665
52.569	0.665	1.034	-1.038	0.665
52.679	0.666	1.036	-1.04	0.666
52.79	0.667	1.039	-1.0423	0.667
52.901	0.667	1.04	-1.0434	0.667
53.009	0.667	1.042	-1.0453	0.667
53.115	0.668	1.044	-1.0474	0.668
53.226	0.669	1.046	-1.0495	0.669
53.337	0.669	1.047	-1.0506	0.669
53.448	0.67	1.049	-1.0526	0.67
53.554	0.67	1.051	-1.0546	0.67
53.661	0.671	1.053	-1.0566	0.671
53.775	0.671	1.054	-1.0576	0.671
53.883	0.672	1.056	-1.06	0.672
53.991	0.673	1.058	-1.062	0.673
54.1	0.673	1.06	-1.064	0.673
54.212	0.673	1.061	-1.065	0.673
54.322	0.674	1.064	-1.0673	0.674
54.43	0.675	1.066	-1.0693	0.675
54.535	0.675	1.068	-1.0713	0.675
54.646	0.675	1.069	-1.0723	0.675
54.753	0.675	1.071	-1.0743	0.675
54.863	0.676	1.073	-1.0765	0.676
54.971	0.676	1.075	-1.0786	0.676
55.085	0.676	1.076	-1.0796	0.676
55.193	0.676	1.078	-1.0816	0.676
55.299	0.677	1.08	-1.0839	0.677
55.408	0.677	1.082	-1.0859	0.677
55.521	0.677	1.083	-1.0869	0.677
55.629	0.677	1.085	-1.0889	0.677
55.738	0.677	1.087	-1.0908	0.677
55.846	0.677	1.09	-1.0932	0.677
55.96	0.677	1.091	-1.0943	0.677
56.068	0.678	1.093	-1.0963	0.678
56.176	0.678	1.095	-1.0983	0.678
56.284	0.677	1.097	-1.1007	0.677
56.397	0.677	1.098	-1.1016	0.677
56.5	0.677	1.1	-1.1035	0.677
56.614	0.677	1.102	-1.1056	0.677
56.719	0.677	1.104	-1.1076	0.677
56.83	0.677	1.105	-1.1086	0.677
56.943	0.677	1.107	-1.1109	0.677
57.046	0.677	1.109	-1.1129	0.677
57.157	0.677	1.111	-1.1149	0.677
57.269	0.678	1.112	-1.1159	0.678
57.377	0.678	1.115	-1.1183	0.678
57.483	0.679	1.117	-1.1203	0.679
57.594	0.679	1.119	-1.1224	0.679
57.706	0.679	1.119	-1.1232	0.679
57.814	0.68	1.122	-1.1253	0.68
57.922	0.68	1.124	-1.1276	0.68
58.03	0.681	1.126	-1.1295	0.681
58.144	0.681	1.127	-1.1305	0.681
58.25	0.682	1.129	-1.1325	0.682
58.356	0.683	1.131	-1.135	0.683
58.467	0.683	1.133	-1.1369	0.683
58.58	0.683	1.134	-1.1379	0.683
58.688	0.684	1.136	-1.1399	0.684
58.796	0.684	1.138	-1.1419	0.684
58.902	0.685	1.14	-1.1441	0.685
59.013	0.685	1.142	-1.1452	0.685
59.126	0.685	1.144	-1.1472	0.685
59.23	0.685	1.146	-1.1492	0.685
59.34	0.686	1.148	-1.1512	0.686
59.453	0.686	1.149	-1.1525	0.686
59.563	0.686	1.151	-1.1545	0.686
59.673	0.687	1.153	-1.1565	0.687
59.776	0.687	1.155	-1.1585	0.687
59.885	0.688	1.156	-1.1595	0.688
59.997	0.689	1.158	-1.1618	0.689
60.11	0.689	1.16	-1.1638	0.689
60.278	0.69	1.163	-1.1662	0.69
60.387	0.69	1.165	-1.1682	0.69
60.5	0.691	1.167	-1.1705	0.691
60.603	0.692	1.169	-1.1725	0.692
60.715	0.692	1.17	-1.1736	0.692
60.824	0.692	1.172	-1.1756	0.692
60.933	0.693	1.174	-1.1776	0.693
61.041	0.693	1.176	-1.1798	0.693
61.155	0.694	1.177	-1.1809	0.694
61.258	0.694	1.179	-1.1829	0.694
61.372	0.695	1.181	-1.1847	0.695
61.478	0.696	1.183	-1.1871	0.696
61.591	0.696	1.184	-1.1882	0.696
61.701	0.697	1.186	-1.1902	0.697
61.806	0.698	1.188	-1.1922	0.698
61.913	0.699	1.19	-1.1942	0.699
62.024	0.699	1.191	-1.1952	0.699
62.137	0.7	1.194	-1.1975	0.7
62.247	0.701	1.196	-1.1994	0.701
62.352	0.702	1.198	-1.2015	0.702
62.463	0.702	1.199	-1.2024	0.702
62.571	0.704	1.201	-1.2048	0.704
62.678	0.704	1.203	-1.2068	0.704
62.788	0.705	1.205	-1.2088	0.705
62.9	0.706	1.206	-1.2098	0.706
63.008	0.706	1.208	-1.2118	0.706
63.114	0.707	1.21	-1.2141	0.707
63.226	0.708	1.213	-1.2162	0.708
63.339	0.708	1.213	-1.2171	0.708
63.447	0.709	1.215	-1.2191	0.709
63.555	0.71	1.218	-1.2215	0.71
63.661	0.71	1.22	-1.2234	0.71
63.772	0.711	1.221	-1.2244	0.711
63.885	0.712	1.223	-1.2264	0.712
63.991	0.712	1.225	-1.2285	0.712
64.1	0.713	1.227	-1.2309	0.713
64.211	0.714	1.228	-1.2318	0.714
64.322	0.714	1.23	-1.2338	0.714
64.432	0.715	1.232	-1.2358	0.715
64.537	0.715	1.234	-1.2381	0.715
64.647	0.716	1.235	-1.2391	0.716
64.756	0.716	1.238	-1.2412	0.716
64.862	0.716	1.239	-1.2431	0.716
64.972	0.716	1.241	-1.2451	0.716
65.084	0.717	1.243	-1.2462	0.717
65.195	0.717	1.245	-1.2485	0.717
65.303	0.717	1.247	-1.2505	0.717
65.408	0.717	1.249	-1.2524	0.717
65.518	0.718	1.25	-1.2535	0.718
65.627	0.718	1.252	-1.2558	0.718
65.738	0.719	1.254	-1.2578	0.719
65.845	0.719	1.256	-1.2598	0.719
65.959	0.72	1.257	-1.2607	0.72
66.068	0.72	1.259	-1.2627	0.72
66.176	0.721	1.261	-1.2651	0.721
66.284	0.722	1.263	-1.2671	0.722
66.393	0.723	1.264	-1.2681	0.723
66.506	0.724	1.266	-1.2701	0.724
66.609	0.725	1.269	-1.2724	0.725
66.72	0.727	1.271	-1.2744	0.727
66.831	0.727	1.272	-1.2754	0.727
66.942	0.729	1.274	-1.2774	0.729
67.052	0.73	1.276	-1.2794	0.73
67.157	0.732	1.278	-1.2817	0.732
67.269	0.733	1.279	-1.2828	0.733
67.377	0.735	1.281	-1.2848	0.735
67.485	0.736	1.283	-1.2868	0.736
67.593	0.738	1.285	-1.2891	0.738
67.707	0.739	1.286	-1.29	0.739
67.815	0.741	1.288	-1.2921	0.741
67.924	0.742	1.29	-1.294	0.742
68.029	0.744	1.292	-1.296	0.744
68.143	0.745	1.293	-1.2971	0.745
68.253	0.747	1.296	-1.2994	0.747
68.357	0.749	1.298	-1.3014	0.749
68.466	0.75	1.3	-1.3034	0.75
68.577	0.751	1.301	-1.3044	0.751
68.69	0.753	1.303	-1.3067	0.753
68.793	0.755	1.305	-1.3087	0.755
68.905	0.757	1.307	-1.3107	0.757
69.012	0.758	1.308	-1.3117	0.758
69.124	0.76	1.31	-1.3137	0.76
69.23	0.762	1.312	-1.316	0.762
69.342	0.763	1.314	-1.3181	0.763
69.448	0.764	1.315	-1.319	0.764
69.562	0.766	1.317	-1.321	0.766
69.67	0.768	1.32	-1.3234	0.768
69.778	0.77	1.322	-1.3254	0.77
69.885	0.771	1.323	-1.3264	0.771
69.999	0.772	1.325	-1.3284	0.772
70.106	0.774	1.327	-1.3304	0.774
70.215	0.776	1.329	-1.3326	0.776
70.322	0.777	1.33	-1.3336	0.777
70.431	0.779	1.332	-1.3357	0.779
70.545	0.781	1.334	-1.3377	0.781
70.65	0.784	1.336	-1.3402	0.784
70.764	0.785	1.337	-1.341	0.785
70.868	0.787	1.339	-1.3431	0.787
70.978	0.789	1.341	-1.3451	0.789
71.087	0.791	1.343	-1.347	0.791
71.198	0.792	1.345	-1.3482	0.792
71.31	0.794	1.347	-1.3503	0.794
71.419	0.796	1.349	-1.3524	0.796
71.524	0.797	1.351	-1.3543	0.797
71.636	0.798	1.352	-1.3553	0.798
71.744	0.8	1.354	-1.3577	0.8
71.855	0.802	1.356	-1.3596	0.802
72.026	0.804	1.358	-1.362	0.804
72.135	0.805	1.36	-1.364	0.805
72.243	0.807	1.362	-1.366	0.807
72.351	0.809	1.365	-1.3684	0.809
72.464	0.81	1.366	-1.3693	0.81
72.572	0.812	1.368	-1.3713	0.812
72.68	0.814	1.37	-1.3733	0.814
72.789	0.817	1.372	-1.3756	0.817
72.896	0.818	1.373	-1.3766	0.818
73.01	0.82	1.375	-1.3787	0.82
73.117	0.822	1.377	-1.3807	0.822
73.226	0.825	1.379	-1.383	0.825
73.337	0.826	1.38	-1.3839	0.826
73.447	0.828	1.382	-1.3859	0.828
73.557	0.83	1.384	-1.3879	0.83
73.662	0.832	1.386	-1.3899	0.832
73.772	0.833	1.387	-1.391	0.833
73.881	0.835	1.39	-1.3933	0.835
73.994	0.837	1.392	-1.3954	0.837
74.097	0.839	1.394	-1.3973	0.839
74.209	0.84	1.395	-1.3983	0.84
74.32	0.842	1.397	-1.4006	0.842
74.428	0.844	1.399	-1.4025	0.844
74.536	0.846	1.401	-1.4046	0.846
74.643	0.847	1.402	-1.4056	0.847
74.752	0.848	1.404	-1.4076	0.848
74.866	0.851	1.406	-1.41	0.851
74.973	0.853	1.408	-1.412	0.853
75.08	0.854	1.409	-1.413	0.854
75.189	0.855	1.411	-1.415	0.855
75.303	0.858	1.414	-1.4173	0.858
75.409	0.859	1.416	-1.4193	0.859
75.521	0.86	1.417	-1.4202	0.86
75.631	0.862	1.419	-1.4222	0.862
75.741	0.864	1.421	-1.4242	0.864
75.846	0.866	1.423	-1.4266	0.866
75.957	0.867	1.424	-1.4275	0.867
76.065	0.868	1.426	-1.4295	0.868
76.177	0.87	1.428	-1.4316	0.87
76.282	0.871	1.43	-1.4336	0.871
76.394	0.872	1.431	-1.4349	0.872
76.502	0.874	1.433	-1.4369	0.874
76.613	0.875	1.435	-1.4389	0.875
76.718	0.877	1.437	-1.4409	0.877
76.832	0.878	1.438	-1.4419	0.878
76.94	0.879	1.441	-1.4442	0.879
77.048	0.881	1.443	-1.4462	0.881
77.157	0.883	1.445	-1.4482	0.883
77.264	0.883	1.446	-1.4494	0.883
77.373	0.885	1.448	-1.4516	0.885
77.482	0.886	1.45	-1.4536	0.886
77.591	0.888	1.452	-1.4556	0.888
77.705	0.889	1.453	-1.4566	0.889
77.815	0.89	1.455	-1.4586	0.89
77.925	0.892	1.457	-1.4609	0.892
78.028	0.893	1.459	-1.4629	0.893
78.137	0.894	1.46	-1.4639	0.894
78.249	0.896	1.462	-1.4659	0.896
78.362	0.897	1.464	-1.4679	0.897
78.468	0.899	1.466	-1.4702	0.899
78.577	0.9	1.468	-1.4713	0.9
78.688	0.902	1.469	-1.4732	0.902
78.796	0.904	1.472	-1.4753	0.904
78.904	0.905	1.474	-1.4775	0.905
79.011	0.906	1.475	-1.4785	0.906
79.12	0.908	1.477	-1.4805	0.908
79.234	0.91	1.479	-1.4825	0.91
79.34	0.911	1.481	-1.4845	0.911
79.454	0.913	1.482	-1.4858	0.913
79.557	0.914	1.484	-1.4879	0.914
79.668	0.916	1.486	-1.4899	0.916
79.777	0.918	1.488	-1.4919	0.918
79.884	0.918	1.489	-1.4929	0.918
80	0.92	1.491	-1.4952	0.92
80.108	0.922	1.494	-1.4972	0.922
80.212	0.924	1.495	-1.4991	0.924
80.323	0.924	1.496	-1.5001	0.924
80.435	0.926	1.499	-1.5025	0.926
80.545	0.928	1.501	-1.5045	0.928
80.65	0.929	1.503	-1.5065	0.929
80.763	0.93	1.504	-1.5075	0.93
80.871	0.932	1.506	-1.5095	0.932
80.977	0.934	1.508	-1.5118	0.934
81.089	0.935	1.51	-1.5139	0.935
81.201	0.936	1.511	-1.5149	0.936
81.309	0.938	1.513	-1.5169	0.938
81.417	0.94	1.516	-1.5192	0.94
81.523	0.941	1.518	-1.5212	0.941
81.638	0.942	1.519	-1.5222	0.942
81.748	0.944	1.52	-1.5241	0.944
81.851	0.945	1.522	-1.5261	0.945
81.96	0.947	1.525	-1.5285	0.947
82.073	0.948	1.526	-1.5295	0.948
82.183	0.95	1.528	-1.5315	0.95
82.293	0.951	1.53	-1.5335	0.951
82.398	0.953	1.532	-1.5358	0.953
82.509	0.954	1.533	-1.5368	0.954
82.618	0.956	1.535	-1.5387	0.956
82.724	0.957	1.537	-1.5408	0.957
82.835	0.959	1.539	-1.5428	0.959
82.946	0.96	1.54	-1.5438	0.96
83.057	0.961	1.542	-1.5461	0.961
83.164	0.963	1.544	-1.5482	0.963
83.27	0.964	1.546	-1.5502	0.964
83.38	0.965	1.547	-1.5511	0.965
83.489	0.967	1.55	-1.5534	0.967
83.6	0.969	1.552	-1.5555	0.969
83.708	0.97	1.554	-1.5575	0.97
83.822	0.971	1.555	-1.5585	0.971
83.93	0.973	1.557	-1.5605	0.973
84.038	0.974	1.559	-1.5628	0.974
84.145	0.976	1.561	-1.5648	0.976
84.256	0.977	1.562	-1.5657	0.977
84.362	0.978	1.564	-1.5679	0.978
84.477	0.98	1.566	-1.5701	0.98
84.581	0.982	1.568	-1.5721	0.982
84.692	0.982	1.569	-1.5731	0.982
84.804	0.984	1.571	-1.5751	0.984
84.915	0.985	1.573	-1.5771	0.985
85.021	0.987	1.576	-1.5795	0.987
85.13	0.987	1.577	-1.5805	0.987
85.236	0.989	1.579	-1.5824	0.989
85.347	0.99	1.581	-1.5845	0.99
85.456	0.992	1.583	-1.5868	0.992
85.563	0.992	1.584	-1.5878	0.992
85.676	0.994	1.586	-1.5898	0.994
85.784	0.995	1.588	-1.5918	0.995
85.893	0.996	1.59	-1.5937	0.996
86.006	0.997	1.591	-1.5951	0.997
86.109	0.998	1.593	-1.5971	0.998
86.223	1	1.595	-1.5991	1
86.328	1.001	1.597	-1.6011	1.001
86.439	1.002	1.598	-1.602	1.002
86.552	1.003	1.601	-1.6044	1.003
86.661	1.004	1.603	-1.6064	1.004
86.766	1.005	1.605	-1.6085	1.005
86.877	1.006	1.606	-1.6094	1.006
86.986	1.007	1.608	-1.6115	1.007
87.092	1.008	1.61	-1.6138	1.008
87.203	1.009	1.612	-1.6157	1.009
87.314	1.01	1.613	-1.6167	1.01
87.425	1.011	1.615	-1.6187	1.011
87.533	1.012	1.617	-1.621	1.012
87.638	1.013	1.619	-1.6231	1.013
87.748	1.014	1.62	-1.6242	1.014
87.859	1.015	1.622	-1.6261	1.015
87.969	1.016	1.624	-1.6281	1.016
88.075	1.017	1.627	-1.6304	1.017
88.189	1.017	1.628	-1.6314	1.017
88.299	1.018	1.63	-1.6334	1.018
88.407	1.019	1.632	-1.6353	1.019
88.512	1.021	1.634	-1.6378	1.021
88.623	1.021	1.635	-1.6388	1.021
88.735	1.022	1.637	-1.6407	1.022
88.845	1.023	1.639	-1.6428	1.023
88.949	1.024	1.641	-1.6447	1.024
89.06	1.025	1.642	-1.646	1.025
89.17	1.026	1.644	-1.648	1.026
89.276	1.027	1.646	-1.65	1.027
89.385	1.028	1.648	-1.652	1.028
89.499	1.029	1.65	-1.6534	1.029
89.607	1.03	1.652	-1.6553	1.03
89.718	1.031	1.654	-1.6574	1.031
89.823	1.032	1.656	-1.6594	1.032
89.935	1.033	1.657	-1.6603	1.033
90.043	1.034	1.659	-1.6623	1.034
90.154	1.035	1.661	-1.6647	1.035
90.259	1.036	1.663	-1.6668	1.036
90.373	1.036	1.664	-1.6677	1.036
90.481	1.037	1.666	-1.6697	1.037
90.589	1.038	1.668	-1.672	1.038
90.698	1.039	1.67	-1.6741	1.039
90.805	1.04	1.671	-1.6749	1.04
90.914	1.04	1.673	-1.677	1.04
91.028	1.042	1.676	-1.6794	1.042
91.133	1.043	1.678	-1.6814	1.043
91.246	1.043	1.679	-1.6824	1.043
91.356	1.044	1.681	-1.6844	1.044
91.466	1.045	1.683	-1.6864	1.045
91.571	1.046	1.685	-1.6886	1.046
91.678	1.047	1.686	-1.6896	1.047
91.79	1.048	1.688	-1.6916	1.048
91.902	1.049	1.69	-1.6937	1.049
92.006	1.05	1.692	-1.6956	1.05
92.118	1.051	1.693	-1.697	1.051
92.227	1.052	1.695	-1.699	1.052
92.338	1.053	1.697	-1.701	1.053
92.444	1.055	1.699	-1.7029	1.055
92.557	1.055	1.7	-1.704	1.055
92.665	1.057	1.703	-1.7063	1.057
92.775	1.058	1.705	-1.7083	1.058
92.882	1.06	1.707	-1.7103	1.06
92.989	1.06	1.708	-1.7113	1.06
93.098	1.062	1.71	-1.7136	1.062
93.207	1.063	1.712	-1.7156	1.063
93.316	1.064	1.714	-1.7176	1.064
93.43	1.064	1.715	-1.7186	1.064
93.54	1.065	1.717	-1.7206	1.065
93.65	1.066	1.719	-1.723	1.066
93.753	1.067	1.721	-1.7249	1.067
93.862	1.068	1.722	-1.726	1.068
93.974	1.069	1.724	-1.7279	1.069
94.086	1.07	1.727	-1.7302	1.07
94.191	1.071	1.729	-1.7323	1.071
94.302	1.071	1.73	-1.7333	1.071
94.413	1.072	1.732	-1.7353	1.072
94.521	1.073	1.734	-1.7373	1.073
94.629	1.075	1.736	-1.7397	1.075
94.741	1.075	1.737	-1.7406	1.075
94.849	1.076	1.739	-1.7426	1.076
94.959	1.077	1.741	-1.7447	1.077
95.063	1.078	1.743	-1.7466	1.078
95.174	1.078	1.744	-1.748	1.078
95.282	1.079	1.746	-1.75	1.079
95.393	1.08	1.748	-1.7519	1.08
95.502	1.08	1.75	-1.7539	1.08
95.613	1.081	1.752	-1.7553	1.081
95.723	1.082	1.754	-1.7573	1.082
95.833	1.082	1.756	-1.7593	1.082
95.937	1.083	1.758	-1.7613	1.083
96.046	1.084	1.759	-1.7623	1.084
96.158	1.085	1.761	-1.7646	1.085
96.27	1.086	1.763	-1.7665	1.086
96.375	1.087	1.765	-1.7685	1.087
96.487	1.087	1.766	-1.7695	1.087
96.595	1.088	1.768	-1.7716	1.088
96.701	1.089	1.77	-1.7739	1.089
96.813	1.09	1.772	-1.776	1.09
96.925	1.09	1.773	-1.7769	1.09
97.033	1.091	1.775	-1.7789	1.091
97.14	1.092	1.778	-1.7812	1.092
97.249	1.093	1.78	-1.7832	1.093
97.362	1.094	1.78	-1.7841	1.094
97.472	1.094	1.783	-1.7862	1.094
97.577	1.095	1.785	-1.7882	1.095
97.686	1.096	1.787	-1.7906	1.096
97.796	1.096	1.788	-1.7916	1.096
97.902	1.097	1.79	-1.7935	1.097
98.017	1.098	1.792	-1.7956	1.098
98.121	1.099	1.794	-1.7979	1.099
98.233	1.099	1.795	-1.7989	1.099
98.343	1.1	1.797	-1.8009	1.1
98.449	1.101	1.799	-1.8029	1.101
98.56	1.102	1.801	-1.8049	1.102
98.672	1.102	1.803	-1.8062	1.102
98.777	1.103	1.805	-1.8083	1.103
98.886	1.104	1.807	-1.8102	1.104
98.995	1.105	1.808	-1.8121	1.105
99.11	1.105	1.81	-1.8132	1.105
99.218	1.106	1.812	-1.8156	1.106
99.325	1.107	1.814	-1.8176	1.107
99.434	1.108	1.816	-1.8196	1.108
99.541	1.108	1.817	-1.8205	1.108
99.657	1.109	1.819	-1.8228	1.109
99.762	1.11	1.821	-1.8249	1.11
99.869	1.111	1.823	-1.8269	1.111
99.981	1.112	1.824	-1.8279	1.112
100.087	1.113	1.826	-1.8299	1.113
100.202	1.114	1.828	-1.8322	1.114
100.306	1.115	1.83	-1.8342	1.115
100.417	1.115	1.831	-1.8352	1.115
100.529	1.116	1.833	-1.8372	1.116
100.639	1.117	1.835	-1.8391	1.117
100.744	1.118	1.838	-1.8415	1.118
100.855	1.119	1.839	-1.8425	1.119
100.961	1.12	1.841	-1.8445	1.12
101.072	1.121	1.843	-1.8465	1.121
101.179	1.122	1.845	-1.8489	1.122
101.289	1.123	1.846	-1.8498	1.123
101.401	1.124	1.848	-1.8519	1.124
101.509	1.125	1.85	-1.8539	1.125
101.618	1.126	1.852	-1.8561	1.126
101.725	1.126	1.853	-1.8571	1.126
101.84	1.127	1.856	-1.8592	1.127
101.948	1.128	1.858	-1.8612	1.128
102.053	1.129	1.859	-1.8631	1.129
102.165	1.129	1.86	-1.8641	1.129
102.271	1.13	1.863	-1.8664	1.13
102.386	1.13	1.865	-1.8685	1.13
102.491	1.131	1.867	-1.8705	1.131
102.602	1.132	1.868	-1.8716	1.132
102.713	1.133	1.87	-1.8739	1.133
102.823	1.133	1.872	-1.8758	1.133
102.926	1.134	1.874	-1.8778	1.134
103.039	1.134	1.875	-1.8788	1.134
103.145	1.135	1.877	-1.8808	1.135
103.256	1.136	1.879	-1.8831	1.136
103.363	1.136	1.882	-1.8852	1.136
103.473	1.136	1.883	-1.8862	1.136
103.584	1.137	1.884	-1.8881	1.137
103.695	1.137	1.887	-1.8905	1.137
103.801	1.138	1.889	-1.8924	1.138
103.915	1.138	1.89	-1.8934	1.138
104.024	1.138	1.892	-1.8955	1.138
104.132	1.138	1.894	-1.8975	1.138
104.238	1.139	1.896	-1.8998	1.139
104.349	1.139	1.897	-1.9008	1.139
104.46	1.139	1.899	-1.9028	1.139
104.57	1.14	1.901	-1.9048	1.14
104.675	1.14	1.903	-1.9072	1.14
104.786	1.141	1.904	-1.9081	1.141
104.895	1.141	1.906	-1.9101	1.141
105.001	1.142	1.908	-1.9122	1.142
105.11	1.142	1.91	-1.9141	1.142
105.223	1.143	1.911	-1.9152	1.143
105.331	1.143	1.914	-1.9174	1.143
105.44	1.144	1.916	-1.9194	1.144
105.548	1.144	1.918	-1.9214	1.144
105.662	1.144	1.919	-1.9225	1.144
105.77	1.145	1.921	-1.9248	1.145
105.875	1.145	1.923	-1.9268	1.145
105.984	1.145	1.925	-1.9288	1.145
106.099	1.146	1.926	-1.9298	1.146
106.208	1.146	1.928	-1.9318	1.146
106.316	1.146	1.93	-1.934	1.146
106.423	1.146	1.932	-1.936	1.146
106.534	1.147	1.933	-1.937	1.147
106.644	1.147	1.935	-1.9391	1.147
106.754	1.147	1.938	-1.9414	1.147
106.859	1.147	1.94	-1.9434	1.147
106.969	1.147	1.941	-1.9444	1.147
107.079	1.147	1.943	-1.9464	1.147
107.185	1.147	1.945	-1.9483	1.147
107.294	1.148	1.947	-1.9508	1.148
107.403	1.148	1.948	-1.9518	1.148
107.517	1.148	1.95	-1.9537	1.148
107.625	1.148	1.952	-1.9557	1.148
107.733	1.148	1.954	-1.9581	1.148
107.84	1.148	1.955	-1.9591	1.148
107.953	1.147	1.957	-1.961	1.147
108.059	1.147	1.959	-1.9631	1.147
108.168	1.147	1.961	-1.9651	1.147
108.283	1.147	1.963	-1.9665	1.147
108.386	1.147	1.965	-1.9684	1.147
108.5	1.147	1.967	-1.9704	1.147
108.605	1.147	1.969	-1.9724	1.147
108.716	1.147	1.97	-1.9734	1.147
108.829	1.147	1.972	-1.9756	1.147
108.937	1.147	1.974	-1.9777	1.147
109.042	1.147	1.976	-1.9797	1.147
109.155	1.146	1.977	-1.9807	1.146
109.262	1.146	1.979	-1.9827	1.146
109.375	1.145	1.981	-1.985	1.145
109.478	1.144	1.983	-1.987	1.144
109.59	1.143	1.984	-1.988	1.143
109.701	1.142	1.986	-1.9901	1.142
109.809	1.14	1.989	-1.9923	1.14
109.917	1.137	1.991	-1.9943	1.137
110.029	1.135	1.992	-1.9954	1.135
110.136	1.129	1.994	-1.9973	1.129
110.242	1.111	1.996	-1.9997	1.111
110.354	1.094	1.998	-2.0017	1.094
110.466	1.084	1.999	-2.0026	1.084
110.576	1.07	2.001	-2.0047	1.07
110.746	1.057	2.004	-2.0074	1.057
110.856	1.052	2.006	-2.0093	1.052
110.965	1.048	2.008	-2.0113	1.048
111.07	1.044	2.01	-2.0137	1.044
111.183	1.043	2.011	-2.0147	1.043
111.29	1.041	2.013	-2.0167	1.041
111.403	1.039	2.015	-2.0187	1.039
111.506	1.038	2.017	-2.0208	1.038
111.618	1.037	2.018	-2.022	1.037
111.729	1.035	2.02	-2.0239	1.035
111.837	1.033	2.022	-2.026	1.033
111.945	1.031	2.024	-2.0279	1.031
112.057	1.031	2.025	-2.0289	1.031
112.164	1.029	2.028	-2.0313	1.029
112.27	1.027	2.03	-2.0334	1.027
112.382	1.026	2.032	-2.0353	1.026
112.494	1.025	2.033	-2.0363	1.025
112.604	1.023	2.035	-2.0386	1.023
112.709	1.022	2.037	-2.0406	1.022
112.818	1.021	2.039	-2.0426	1.021
112.929	1.02	2.04	-2.0436	1.02
113.039	1.019	2.042	-2.0456	1.019
113.149	1.017	2.044	-2.0481	1.017
113.254	1.016	2.046	-2.05	1.016
113.364	1.015	2.047	-2.051	1.015
113.476	1.013	2.049	-2.053	1.013
113.581	1.011	2.052	-2.0553	1.011
113.693	1.009	2.054	-2.0573	1.009
113.802	1.008	2.055	-2.0583	1.008
113.913	1.006	2.057	-2.0603	1.006
114.02	1.004	2.059	-2.0622	1.004
114.128	1.002	2.061	-2.0646	1.002
114.241	1.001	2.062	-2.0656	1.001
114.348	0.999	2.064	-2.0676	0.999
114.459	0.996	2.066	-2.0696	0.996
114.563	0.994	2.068	-2.0716	0.994
114.674	0.992	2.069	-2.073	0.992
114.787	0.99	2.071	-2.075	0.99
114.894	0.987	2.073	-2.077	0.987
115	0.984	2.075	-2.079	0.984
115.114	0.981	2.077	-2.0802	0.981
115.223	0.976	2.079	-2.0822	0.976
115.333	0.972	2.081	-2.0842	0.972
115.438	0.966	2.083	-2.0863	0.966
115.549	0.964	2.084	-2.0872	0.964
115.659	0.957	2.086	-2.0896	0.957
115.772	0.951	2.088	-2.0917	0.951
115.878	0.945	2.09	-2.0937	0.945
115.987	0.942	2.091	-2.0946	0.942
116.096	0.936	2.093	-2.0966	0.936
116.205	0.93	2.095	-2.0989	0.93
116.313	0.924	2.097	-2.1009	0.924
116.426	0.922	2.098	-2.1019	0.922
116.53	0.916	2.1	-2.1039	0.916
116.641	0.912	2.102	-2.1059	0.912
116.75	0.906	2.105	-2.1082	0.906
116.857	0.903	2.106	-2.1093	0.903
116.973	0.898	2.107	-2.1112	0.898
117.078	0.894	2.11	-2.1133	0.894
117.185	0.889	2.112	-2.1156	0.889
117.296	0.887	2.113	-2.1166	0.887
117.408	0.883	2.115	-2.1186	0.883
117.518	0.878	2.117	-2.1205	0.878
117.624	0.873	2.119	-2.1229	0.873
117.735	0.871	2.12	-2.1239	0.871
117.843	0.867	2.122	-2.1259	0.867
117.949	0.862	2.124	-2.1279	0.862
118.059	0.857	2.126	-2.13	0.857
118.171	0.855	2.127	-2.1309	0.855
118.28	0.848	2.13	-2.1332	0.848
118.389	0.843	2.131	-2.1352	0.843
118.497	0.838	2.134	-2.1372	0.838
118.61	0.835	2.135	-2.1382	0.835
118.718	0.83	2.137	-2.1406	0.83
118.826	0.825	2.139	-2.1426	0.825
118.932	0.82	2.141	-2.1445	0.82
119.043	0.817	2.142	-2.1455	0.817
119.155	0.812	2.144	-2.1475	0.812
119.262	0.806	2.146	-2.1499	0.806
119.369	0.801	2.148	-2.1519	0.801
119.48	0.798	2.149	-2.1529	0.798
119.593	0.793	2.151	-2.1549	0.793
119.703	0.787	2.154	-2.1573	0.787
119.808	0.782	2.156	-2.1592	0.782
119.919	0.78	2.157	-2.1602	0.78
120.027	0.775	2.159	-2.1622	0.775
120.199	0.769	2.161	-2.1648	0.769
120.308	0.764	2.163	-2.1669	0.764
120.417	0.76	2.165	-2.1689	0.76
120.525	0.755	2.168	-2.1712	0.755
120.636	0.752	2.169	-2.1723	0.752
120.744	0.747	2.171	-2.1742	0.747
120.855	0.743	2.173	-2.1762	0.743
120.96	0.738	2.175	-2.1785	0.738
121.074	0.736	2.176	-2.1795	0.736
121.181	0.732	2.178	-2.1816	0.732
121.292	0.728	2.18	-2.1835	0.728
121.397	0.724	2.182	-2.1855	0.724
121.511	0.721	2.183	-2.1869	0.721
121.621	0.718	2.185	-2.1888	0.718
121.729	0.714	2.187	-2.1908	0.714
121.834	0.711	2.189	-2.1928	0.711
121.945	0.71	2.19	-2.1937	0.71
122.058	0.706	2.192	-2.1962	0.706
122.162	0.703	2.194	-2.1982	0.703
122.27	0.701	2.196	-2.2002	0.701
122.384	0.7	2.197	-2.2012	0.7
122.492	0.697	2.2	-2.2034	0.697
122.598	0.694	2.202	-2.2055	0.694
122.707	0.692	2.204	-2.2075	0.692
122.82	0.691	2.205	-2.2084	0.691
122.928	0.69	2.207	-2.2105	0.69
123.039	0.687	2.209	-2.2128	0.687
123.144	0.686	2.211	-2.2148	0.686
123.258	0.685	2.212	-2.2159	0.685
123.366	0.683	2.214	-2.2179	0.683
123.474	0.681	2.216	-2.22	0.681
123.583	0.679	2.218	-2.2221	0.679
123.696	0.678	2.219	-2.2231	0.678
123.805	0.677	2.221	-2.2251	0.677
123.913	0.675	2.223	-2.2271	0.675
124.018	0.673	2.226	-2.2295	0.673
124.127	0.673	2.227	-2.2305	0.673
124.236	0.671	2.229	-2.2325	0.671
124.346	0.67	2.231	-2.2345	0.67
124.454	0.668	2.233	-2.2364	0.668
124.568	0.667	2.234	-2.2378	0.667
124.675	0.666	2.236	-2.2398	0.666
124.788	0.664	2.238	-2.2417	0.664
124.893	0.662	2.24	-2.2437	0.662
125.005	0.661	2.241	-2.2451	0.661
125.113	0.66	2.243	-2.2471	0.66
125.221	0.658	2.245	-2.2491	0.658
125.328	0.656	2.247	-2.2511	0.656
125.442	0.655	2.248	-2.2521	0.655
125.55	0.654	2.251	-2.2544	0.654
125.655	0.652	2.253	-2.2565	0.652
125.767	0.651	2.255	-2.2585	0.651
125.879	0.65	2.256	-2.2595	0.65
125.989	0.649	2.258	-2.2614	0.649
126.097	0.647	2.26	-2.2638	0.647
126.202	0.646	2.262	-2.2658	0.646
126.313	0.646	2.263	-2.2667	0.646
126.426	0.645	2.265	-2.2688	0.645
126.534	0.643	2.267	-2.2711	0.643
126.639	0.642	2.269	-2.2731	0.642
126.752	0.642	2.27	-2.2741	0.642
126.859	0.641	2.272	-2.2761	0.641
126.972	0.64	2.274	-2.2782	0.64
127.077	0.638	2.277	-2.2804	0.638
127.187	0.638	2.278	-2.2814	0.638
127.298	0.637	2.28	-2.2834	0.637
127.406	0.636	2.282	-2.2854	0.636
127.514	0.635	2.284	-2.2878	0.635
127.621	0.634	2.285	-2.2888	0.634
127.733	0.634	2.287	-2.2908	0.634
127.839	0.633	2.289	-2.2928	0.633
127.951	0.632	2.291	-2.2948	0.632
128.058	0.631	2.292	-2.2961	0.631
128.167	0.631	2.294	-2.298	0.631
128.281	0.63	2.296	-2.3	0.63
128.386	0.629	2.298	-2.3019	0.629
128.495	0.629	2.299	-2.303	0.629
128.608	0.628	2.302	-2.3054	0.628
128.718	0.628	2.304	-2.3074	0.628
128.823	0.627	2.306	-2.3094	0.627
128.933	0.626	2.307	-2.3104	0.626
129.045	0.625	2.309	-2.3127	0.625
129.155	0.625	2.311	-2.3147	0.625
129.262	0.624	2.313	-2.3167	0.624
129.371	0.623	2.314	-2.3177	0.623
129.482	0.622	2.316	-2.3197	0.622
129.586	0.621	2.318	-2.322	0.621
129.697	0.621	2.32	-2.324	0.621
129.81	0.62	2.321	-2.325	0.62
129.917	0.619	2.323	-2.327	0.619
130.028	0.618	2.326	-2.3293	0.618
130.134	0.618	2.328	-2.3314	0.618
130.246	0.617	2.329	-2.3324	0.617
130.356	0.617	2.331	-2.3344	0.617
130.464	0.616	2.333	-2.3364	0.616
130.569	0.615	2.335	-2.3387	0.615
130.683	0.615	2.336	-2.3397	0.615
130.789	0.615	2.338	-2.3417	0.615
130.902	0.614	2.34	-2.3437	0.614
131.007	0.613	2.342	-2.3457	0.613
131.119	0.613	2.343	-2.3471	0.613
131.225	0.613	2.345	-2.3491	0.613
131.334	0.612	2.347	-2.351	0.612
131.446	0.612	2.349	-2.353	0.612
131.556	0.611	2.35	-2.354	0.611
131.664	0.611	2.353	-2.3563	0.611
131.773	0.61	2.355	-2.3583	0.61
131.881	0.61	2.357	-2.3603	0.61
131.994	0.61	2.358	-2.3613	0.61
132.102	0.61	2.36	-2.3637	0.61
132.21	0.609	2.362	-2.3657	0.609
132.318	0.609	2.364	-2.3676	0.609
132.425	0.609	2.365	-2.3687	0.609
132.541	0.608	2.367	-2.3706	0.608
132.646	0.608	2.369	-2.3729	0.608
132.753	0.607	2.371	-2.375	0.607
132.864	0.607	2.372	-2.3759	0.607
132.976	0.606	2.374	-2.3779	0.606
133.086	0.606	2.376	-2.3799	0.606
133.192	0.605	2.379	-2.3823	0.605
133.302	0.605	2.38	-2.3832	0.605
133.414	0.604	2.382	-2.3853	0.604
133.524	0.603	2.384	-2.3874	0.603
133.631	0.603	2.386	-2.3896	0.603
133.74	0.603	2.387	-2.3906	0.603
133.849	0.602	2.389	-2.3926	0.602
133.958	0.601	2.391	-2.3946	0.601
134.066	0.601	2.393	-2.397	0.601
134.18	0.6	2.394	-2.3979	0.6
134.285	0.6	2.396	-2.4	0.6
134.396	0.599	2.398	-2.4021	0.599
134.502	0.598	2.4	-2.404	0.598
134.616	0.598	2.401	-2.405	0.598
134.726	0.597	2.404	-2.4073	0.597
134.831	0.596	2.406	-2.4093	0.596
134.938	0.596	2.408	-2.4113	0.596
135.049	0.596	2.409	-2.4123	0.596
135.162	0.595	2.411	-2.4146	0.595
135.272	0.594	2.413	-2.4166	0.594
135.377	0.594	2.415	-2.4186	0.594
135.488	0.594	2.416	-2.4196	0.594
135.594	0.593	2.418	-2.4216	0.593
135.703	0.593	2.42	-2.4239	0.593
135.812	0.592	2.422	-2.426	0.592
135.924	0.592	2.423	-2.427	0.592
136.033	0.592	2.425	-2.429	0.592
136.139	0.591	2.428	-2.4312	0.591
136.25	0.591	2.43	-2.4333	0.591
136.358	0.591	2.431	-2.4343	0.591
136.469	0.59	2.433	-2.4362	0.59
136.58	0.59	2.434	-2.4381	0.59
136.687	0.589	2.437	-2.4406	0.589
136.794	0.589	2.438	-2.4416	0.589
136.908	0.589	2.44	-2.4436	0.589
137.015	0.588	2.442	-2.4456	0.588
137.124	0.588	2.444	-2.4479	0.588
137.235	0.587	2.445	-2.4489	0.587
137.346	0.586	2.447	-2.4509	0.586
137.449	0.585	2.449	-2.4529	0.585
137.561	0.584	2.451	-2.4549	0.584
137.67	0.584	2.452	-2.4559	0.584
137.782	0.582	2.455	-2.4583	0.582
137.892	0.58	2.457	-2.4603	0.58
137.996	0.579	2.459	-2.4623	0.579
138.108	0.578	2.46	-2.4632	0.578
138.219	0.576	2.462	-2.4655	0.576
138.323	0.574	2.464	-2.4675	0.574
138.434	0.573	2.466	-2.4695	0.573
138.541	0.573	2.467	-2.4705	0.573
138.653	0.571	2.469	-2.4729	0.571
138.764	0.57	2.471	-2.4749	0.57
138.869	0.569	2.473	-2.4768	0.569
138.983	0.569	2.474	-2.4779	0.569
139.092	0.568	2.476	-2.4799	0.568
139.2	0.567	2.479	-2.4823	0.567
139.308	0.567	2.481	-2.4843	0.567
139.417	0.566	2.481	-2.4852	0.566
139.53	0.565	2.483	-2.4872	0.565
139.633	0.565	2.485	-2.4892	0.565
139.744	0.564	2.488	-2.4915	0.564
139.852	0.563	2.489	-2.4924	0.563
139.964	0.562	2.491	-2.4945	0.562
140.076	0.562	2.493	-2.4966	0.562
140.181	0.561	2.495	-2.4989	0.561
140.293	0.561	2.496	-2.4999	0.561
140.401	0.56	2.498	-2.5019	0.56
140.509	0.559	2.5	-2.5039	0.559
140.617	0.558	2.502	-2.5059	0.558
140.731	0.558	2.503	-2.5071	0.558
140.839	0.557	2.505	-2.5091	0.557
140.946	0.557	2.508	-2.5113	0.557
141.053	0.556	2.51	-2.5132	0.556
141.167	0.556	2.51	-2.5141	0.556
141.277	0.555	2.513	-2.5165	0.555
141.383	0.554	2.515	-2.5185	0.554
141.492	0.554	2.517	-2.5205	0.554
141.603	0.553	2.518	-2.5215	0.553
141.714	0.553	2.52	-2.5238	0.553
141.817	0.553	2.522	-2.5258	0.553
141.927	0.552	2.524	-2.5278	0.552
142.036	0.552	2.525	-2.5288	0.552
142.148	0.552	2.527	-2.5308	0.552
142.254	0.551	2.53	-2.5332	0.551
142.365	0.551	2.531	-2.5351	0.551
142.472	0.551	2.533	-2.5362	0.551
142.586	0.551	2.535	-2.5382	0.551
142.692	0.551	2.536	-2.5401	0.551
142.8	0.55	2.539	-2.5425	0.55
142.915	0.55	2.54	-2.5435	0.55
143.023	0.55	2.542	-2.5455	0.55
143.13	0.55	2.544	-2.5474	0.55
143.239	0.55	2.546	-2.5498	0.55
143.346	0.55	2.547	-2.5509	0.55
143.46	0.549	2.549	-2.5528	0.549
143.568	0.549	2.551	-2.5548	0.549
143.676	0.549	2.553	-2.5572	0.549
143.785	0.549	2.554	-2.5582	0.549
143.898	0.549	2.556	-2.5602	0.549
144.007	0.549	2.558	-2.5622	0.549
144.112	0.548	2.56	-2.5642	0.548
144.223	0.548	2.561	-2.5652	0.548
144.331	0.548	2.564	-2.5674	0.548
144.444	0.547	2.566	-2.5694	0.547
144.549	0.547	2.568	-2.5714	0.547
144.661	0.547	2.569	-2.5724	0.547
144.769	0.546	2.571	-2.5748	0.546
144.877	0.546	2.573	-2.5768	0.546
144.986	0.546	2.575	-2.5789	0.546
145.098	0.546	2.576	-2.5798	0.546
145.206	0.546	2.578	-2.5818	0.546
145.315	0.545	2.58	-2.5841	0.545
145.422	0.545	2.582	-2.5861	0.545
145.535	0.545	2.583	-2.5871	0.545
145.645	0.545	2.585	-2.5891	0.545
145.751	0.545	2.587	-2.591	0.545
145.857	0.545	2.59	-2.5935	0.545
145.969	0.545	2.591	-2.5945	0.545
146.082	0.544	2.593	-2.5965	0.544
146.19	0.544	2.595	-2.5984	0.544
146.295	0.544	2.597	-2.6007	0.544
146.406	0.544	2.598	-2.6017	0.544
146.516	0.543	2.6	-2.6037	0.543
146.622	0.543	2.602	-2.6057	0.543
146.733	0.543	2.604	-2.6081	0.543
146.843	0.543	2.605	-2.6091	0.543
146.949	0.542	2.607	-2.6111	0.542
147.063	0.542	2.609	-2.6131	0.542
147.17	0.542	2.611	-2.6151	0.542
147.277	0.541	2.613	-2.6164	0.541
147.391	0.541	2.615	-2.6184	0.541
147.5	0.541	2.617	-2.6204	0.541
147.607	0.54	2.619	-2.6224	0.54
147.72	0.54	2.62	-2.6234	0.54
147.823	0.539	2.622	-2.6257	0.539
147.937	0.539	2.624	-2.6277	0.539
148.041	0.539	2.626	-2.6297	0.539
148.153	0.538	2.627	-2.6307	0.538
148.266	0.538	2.629	-2.6327	0.538
148.369	0.537	2.631	-2.6351	0.537
148.478	0.537	2.633	-2.6371	0.537
148.589	0.537	2.634	-2.6381	0.537
148.701	0.536	2.636	-2.6401	0.536
148.811	0.536	2.638	-2.6421	0.536
148.916	0.535	2.641	-2.6444	0.535
149.027	0.535	2.642	-2.6453	0.535
149.133	0.534	2.644	-2.6475	0.534
149.242	0.534	2.646	-2.6497	0.534
149.353	0.534	2.648	-2.6517	0.534
149.467	0.533	2.649	-2.6528	0.533
149.573	0.533	2.651	-2.6548	0.533
149.684	0.533	2.653	-2.6567	0.533
149.788	0.532	2.655	-2.6587	0.532
149.901	0.532	2.656	-2.6601	0.532
150.012	0.532	2.658	-2.662	0.532
150.12	0.532	2.66	-2.664	0.532
150.225	0.531	2.662	-2.666	0.531
150.34	0.531	2.664	-2.6674	0.531
150.449	0.531	2.666	-2.6694	0.531
150.553	0.531	2.668	-2.6713	0.531
150.665	0.531	2.67	-2.6734	0.531
150.776	0.53	2.671	-2.6745	0.53
150.884	0.53	2.673	-2.6766	0.53
150.997	0.53	2.675	-2.6786	0.53
151.103	0.529	2.677	-2.6806	0.529
151.212	0.529	2.678	-2.6816	0.529
151.323	0.528	2.68	-2.6839	0.528
151.431	0.528	2.682	-2.686	0.528
151.539	0.528	2.684	-2.688	0.528
151.646	0.527	2.685	-2.689	0.527
151.755	0.527	2.687	-2.691	0.527
151.869	0.527	2.69	-2.6934	0.527
151.974	0.526	2.692	-2.6954	0.526
152.083	0.526	2.693	-2.6963	0.526
