# Supplementary material for: Research on the Mechanical Properties of EPS Lightweight Soil Mixed with Fly Ash
Source: Polymers (Basel). 2024 Dec 18;16(24):3517. doi: 10.3390/polym16243517 (PMC11678610; doi:10.3390/polym16243517)
Supplement: Supplementary file 1 [file polymers-16-03517-s001.zip › polymers-3283519-supplementary-final/raw data/EPS1.5%, curing agent content 20%,replace proportion 15%.xls]

## Sheet: Sheet1
试件批号	1
钢号	1
试验日期	2023/12/16
试验人	XDD
试件形状
尺寸(mm)	39.1
So(mm^2)	1200.73
标距倍率
Lo(mm)	80
引伸计标距	50
Lu(mm)
A(%)	/
断面尺寸
Su(mm^2)
Z(%)	/
Fm(kN)	1.65
Rm(MPa)	2
FeH(kN)	1.86
ReH(MPa)	2
FeL(kN)	1.65
ReL(MPa)	1
Fp(kN)	1.77
Rp(MPa)	2
Ft(kN)	0.00
Rt(MPa)
E(GPa)	0.04
屈强比	0.50
强屈比	2.00
At(%)	/
Agt(%)	11.5
时间(秒)	力(kN)	变形(mm)	位移(mm)	扩展
0	0	0	-0.0004	0
0.106	0	0	-0.001	0
0.218	0	0	-0.0016	0
0.329	0	0	-0.0026	0
0.437	0	0	-0.0041	0
0.542	0	0	-0.0059	0
0.652	0	0	-0.0073	0
0.763	0	0	-0.0096	0
0.874	0	0	-0.0123	0
0.981	0	0	-0.0153	0
1.094	0	0	-0.0168	0
1.197	0	0	-0.021	0
1.311	0	0	-0.0248	0
1.416	0	0	-0.029	0
1.527	0	0	-0.0312	0
1.64	0	0	-0.0366	0
1.743	0	0	-0.0416	0
1.854	0.001	0.003	-0.0469	0.001
1.965	0.001	0.005	-0.0495	0.001
2.076	0.001	0.012	-0.0557	0.001
2.186	0.001	0.017	-0.061	0.001
2.291	0.001	0.022	-0.0661	0.001
2.403	0.002	0.025	-0.0687	0.002
2.511	0.002	0.03	-0.0737	0.002
2.619	0.002	0.035	-0.0795	0.002
2.727	0.002	0.04	-0.0844	0.002
2.841	0.002	0.043	-0.0868	0.002
2.949	0.002	0.047	-0.0916	0.002
3.056	0.002	0.052	-0.0963	0.002
3.165	0.003	0.057	-0.1016	0.003
3.272	0.003	0.06	-0.104	0.003
3.381	0.003	0.064	-0.1084	0.003
3.495	0.003	0.069	-0.1129	0.003
3.6	0.003	0.074	-0.1182	0.003
3.711	0.003	0.076	-0.1203	0.003
3.818	0.004	0.081	-0.1247	0.004
3.928	0.004	0.085	-0.129	0.004
4.036	0.004	0.089	-0.1332	0.004
4.15	0.004	0.092	-0.1359	0.004
4.258	0.004	0.096	-0.1401	0.004
4.364	0.004	0.1	-0.1442	0.004
4.475	0.004	0.104	-0.1483	0.004
4.587	0.004	0.106	-0.1501	0.004
4.695	0.004	0.111	-0.1547	0.004
4.803	0.005	0.115	-0.1587	0.005
4.911	0.005	0.118	-0.1625	0.005
5.02	0.005	0.12	-0.1644	0.005
5.131	0.006	0.124	-0.1682	0.006
5.242	0.006	0.129	-0.1728	0.006
5.348	0.007	0.132	-0.1763	0.007
5.462	0.007	0.134	-0.1782	0.007
5.565	0.007	0.138	-0.1819	0.007
5.679	0.008	0.142	-0.186	0.008
5.784	0.008	0.146	-0.1897	0.008
5.895	0.008	0.147	-0.1914	0.008
6.008	0.008	0.151	-0.1949	0.008
6.112	0.008	0.155	-0.1989	0.008
6.22	0.008	0.158	-0.2023	0.008
6.334	0.008	0.16	-0.2039	0.008
6.442	0.009	0.163	-0.2073	0.009
6.548	0.009	0.167	-0.2107	0.009
6.659	0.009	0.171	-0.2146	0.009
6.771	0.009	0.172	-0.2162	0.009
6.879	0.01	0.175	-0.2195	0.01
6.987	0.01	0.179	-0.2226	0.01
7.094	0.01	0.182	-0.226	0.01
7.208	0.011	0.184	-0.2281	0.011
7.316	0.011	0.187	-0.2312	0.011
7.424	0.011	0.19	-0.2343	0.011
7.533	0.011	0.193	-0.2375	0.011
7.64	0.011	0.195	-0.2395	0.011
7.749	0.012	0.198	-0.2425	0.012
7.863	0.012	0.201	-0.2456	0.012
7.968	0.012	0.204	-0.2486	0.012
8.079	0.012	0.206	-0.2501	0.012
8.186	0.012	0.209	-0.2536	0.012
8.3	0.013	0.212	-0.2565	0.013
8.405	0.013	0.215	-0.2594	0.013
8.516	0.013	0.217	-0.2609	0.013
8.625	0.013	0.22	-0.2638	0.013
8.738	0.013	0.223	-0.267	0.013
8.841	0.014	0.226	-0.2699	0.014
8.953	0.014	0.227	-0.2714	0.014
9.064	0.014	0.23	-0.2741	0.014
9.171	0.015	0.233	-0.2769	0.015
9.279	0.015	0.236	-0.2802	0.015
9.393	0.015	0.238	-0.2817	0.015
9.501	0.015	0.24	-0.2844	0.015
9.609	0.015	0.243	-0.2871	0.015
9.715	0.015	0.246	-0.2903	0.015
9.829	0.015	0.248	-0.2916	0.015
9.933	0.015	0.25	-0.2943	0.015
10.047	0.015	0.253	-0.297	0.015
10.153	0.015	0.256	-0.3	0.015
10.264	0.016	0.257	-0.3014	0.016
10.37	0.016	0.26	-0.304	0.016
10.484	0.016	0.262	-0.3066	0.016
10.589	0.016	0.265	-0.3092	0.016
10.7	0.016	0.266	-0.3105	0.016
10.809	0.016	0.269	-0.3134	0.016
10.922	0.016	0.272	-0.316	0.016
11.027	0.016	0.274	-0.3185	0.016
11.138	0.017	0.276	-0.3198	0.017
11.248	0.017	0.279	-0.3228	0.017
11.356	0.017	0.281	-0.3253	0.017
11.464	0.017	0.284	-0.3278	0.017
11.578	0.017	0.285	-0.329	0.017
11.686	0.017	0.288	-0.332	0.017
11.794	0.018	0.29	-0.3344	0.018
11.9	0.018	0.293	-0.3368	0.018
12.014	0.018	0.294	-0.3381	0.018
12.119	0.019	0.296	-0.3406	0.019
12.23	0.019	0.299	-0.3433	0.019
12.336	0.019	0.302	-0.3458	0.019
12.45	0.019	0.303	-0.347	0.019
12.56	0.019	0.305	-0.3495	0.019
12.67	0.019	0.308	-0.3518	0.019
12.775	0.02	0.31	-0.3546	0.02
12.886	0.02	0.312	-0.3558	0.02
12.994	0.02	0.314	-0.3581	0.02
13.107	0.02	0.316	-0.3605	0.02
13.211	0.02	0.319	-0.3633	0.02
13.323	0.02	0.32	-0.3644	0.02
13.431	0.02	0.323	-0.3667	0.02
13.537	0.02	0.325	-0.369	0.02
13.648	0.02	0.327	-0.3713	0.02
13.762	0.02	0.329	-0.3729	0.02
13.865	0.021	0.331	-0.3752	0.021
13.979	0.021	0.333	-0.3775	0.021
14.085	0.021	0.336	-0.3798	0.021
14.194	0.021	0.337	-0.381	0.021
14.307	0.021	0.339	-0.3836	0.021
14.415	0.022	0.342	-0.3859	0.022
14.521	0.022	0.344	-0.3882	0.022
14.635	0.022	0.345	-0.3893	0.022
14.745	0.022	0.348	-0.392	0.022
14.85	0.022	0.35	-0.3942	0.022
14.957	0.022	0.352	-0.3965	0.022
15.068	0.022	0.353	-0.3975	0.022
15.181	0.023	0.356	-0.3999	0.023
15.291	0.023	0.358	-0.4024	0.023
15.396	0.023	0.361	-0.4047	0.023
15.507	0.023	0.362	-0.4058	0.023
15.615	0.023	0.364	-0.408	0.023
15.721	0.023	0.366	-0.4102	0.023
15.832	0.024	0.369	-0.4128	0.024
15.94	0.024	0.37	-0.4138	0.024
16.054	0.024	0.372	-0.4161	0.024
16.162	0.024	0.374	-0.4183	0.024
16.267	0.024	0.377	-0.4208	0.024
16.377	0.024	0.378	-0.4218	0.024
16.488	0.024	0.38	-0.4241	0.024
16.599	0.024	0.382	-0.4262	0.024
16.705	0.024	0.384	-0.4285	0.024
16.819	0.024	0.386	-0.4298	0.024
16.922	0.025	0.388	-0.432	0.025
17.034	0.025	0.39	-0.4342	0.025
17.143	0.025	0.392	-0.4364	0.025
17.252	0.025	0.393	-0.4375	0.025
17.359	0.025	0.396	-0.4399	0.025
17.469	0.025	0.398	-0.4421	0.025
17.58	0.025	0.4	-0.4444	0.025
17.691	0.026	0.401	-0.4453	0.026
17.799	0.026	0.404	-0.4478	0.026
17.905	0.026	0.406	-0.4501	0.026
18.015	0.026	0.408	-0.4521	0.026
18.127	0.026	0.409	-0.4532	0.026
18.236	0.027	0.411	-0.4553	0.027
18.346	0.027	0.414	-0.4578	0.027
18.451	0.027	0.416	-0.4599	0.027
18.561	0.027	0.417	-0.461	0.027
18.672	0.027	0.419	-0.4631	0.027
18.783	0.027	0.421	-0.4655	0.027
18.889	0.027	0.423	-0.4676	0.027
19.003	0.027	0.425	-0.4687	0.027
19.106	0.028	0.427	-0.4709	0.028
19.216	0.028	0.429	-0.4729	0.028
19.325	0.028	0.431	-0.4753	0.028
19.436	0.028	0.432	-0.4764	0.028
19.549	0.028	0.434	-0.4785	0.028
19.652	0.028	0.436	-0.4806	0.028
19.763	0.028	0.439	-0.4827	0.028
19.874	0.028	0.44	-0.484	0.028
19.985	0.028	0.442	-0.4861	0.028
20.089	0.028	0.444	-0.4882	0.028
20.2	0.028	0.446	-0.4903	0.028
20.311	0.028	0.448	-0.4917	0.028
20.419	0.029	0.45	-0.4938	0.029
20.53	0.029	0.452	-0.4959	0.029
20.635	0.029	0.454	-0.498	0.029
20.749	0.029	0.455	-0.499	0.029
20.857	0.029	0.457	-0.5014	0.029
20.965	0.029	0.459	-0.5036	0.029
21.074	0.029	0.462	-0.5056	0.029
21.181	0.029	0.462	-0.5065	0.029
21.29	0.029	0.464	-0.5086	0.029
21.404	0.03	0.467	-0.5112	0.03
21.509	0.03	0.469	-0.5133	0.03
21.62	0.03	0.47	-0.5142	0.03
21.733	0.03	0.472	-0.5163	0.03
21.836	0.03	0.474	-0.5186	0.03
21.947	0.03	0.477	-0.5208	0.03
22.057	0.03	0.478	-0.5218	0.03
22.169	0.03	0.48	-0.5238	0.03
22.278	0.03	0.482	-0.5259	0.03
22.382	0.03	0.484	-0.5282	0.03
22.491	0.03	0.485	-0.5293	0.03
22.605	0.031	0.487	-0.5313	0.031
22.713	0.031	0.489	-0.5333	0.031
22.821	0.031	0.492	-0.5357	0.031
22.928	0.031	0.493	-0.5367	0.031
23.037	0.031	0.495	-0.5389	0.031
23.151	0.031	0.497	-0.5409	0.031
23.257	0.031	0.499	-0.5429	0.031
23.37	0.032	0.5	-0.5439	0.032
23.48	0.032	0.502	-0.5463	0.032
23.619	0.032	0.504	-0.5483	0.032
23.727	0.032	0.506	-0.5504	0.032
23.833	0.032	0.509	-0.5529	0.032
23.944	0.032	0.511	-0.5548	0.032
24.051	0.033	0.512	-0.5558	0.033
24.165	0.033	0.514	-0.5578	0.033
24.273	0.033	0.516	-0.5599	0.033
24.381	0.033	0.518	-0.5623	0.033
24.488	0.033	0.519	-0.5634	0.033
24.602	0.033	0.521	-0.5655	0.033
24.71	0.034	0.523	-0.5675	0.034
24.816	0.034	0.525	-0.5695	0.034
24.93	0.034	0.527	-0.5708	0.034
25.04	0.034	0.529	-0.5728	0.034
25.148	0.034	0.531	-0.5749	0.034
25.253	0.035	0.533	-0.5769	0.035
25.364	0.035	0.534	-0.5779	0.035
25.471	0.035	0.536	-0.5803	0.035
25.585	0.035	0.538	-0.5823	0.035
25.69	0.035	0.54	-0.5844	0.035
25.801	0.036	0.541	-0.5853	0.036
25.91	0.036	0.543	-0.5874	0.036
26.023	0.036	0.546	-0.5897	0.036
26.126	0.036	0.548	-0.5917	0.036
26.238	0.036	0.549	-0.5928	0.036
26.347	0.037	0.551	-0.5948	0.037
26.458	0.037	0.553	-0.5972	0.037
26.563	0.037	0.555	-0.5992	0.037
26.677	0.037	0.556	-0.6002	0.037
26.785	0.038	0.558	-0.6022	0.038
26.893	0.038	0.56	-0.6042	0.038
27.002	0.038	0.562	-0.6066	0.038
27.114	0.039	0.564	-0.6077	0.039
27.224	0.039	0.565	-0.6096	0.039
27.327	0.039	0.567	-0.6116	0.039
27.436	0.04	0.57	-0.614	0.04
27.55	0.04	0.571	-0.615	0.04
27.66	0.04	0.573	-0.617	0.04
27.77	0.04	0.575	-0.619	0.04
27.875	0.041	0.577	-0.6214	0.041
27.986	0.041	0.578	-0.6224	0.041
28.094	0.041	0.58	-0.6244	0.041
28.201	0.041	0.582	-0.6264	0.041
28.313	0.042	0.584	-0.6285	0.042
28.422	0.042	0.585	-0.6295	0.042
28.533	0.042	0.588	-0.6318	0.042
28.642	0.042	0.59	-0.6338	0.042
28.75	0.043	0.592	-0.6358	0.043
28.857	0.043	0.593	-0.6368	0.043
28.966	0.043	0.595	-0.6391	0.043
29.08	0.043	0.597	-0.6412	0.043
29.184	0.044	0.599	-0.6431	0.044
29.295	0.044	0.6	-0.6442	0.044
29.403	0.044	0.602	-0.6465	0.044
29.514	0.045	0.604	-0.6485	0.045
29.623	0.045	0.606	-0.6505	0.045
29.734	0.045	0.607	-0.6515	0.045
29.844	0.046	0.609	-0.6535	0.046
29.954	0.046	0.611	-0.6555	0.046
30.059	0.046	0.614	-0.6579	0.046
30.17	0.047	0.615	-0.6589	0.047
30.279	0.047	0.617	-0.661	0.047
30.391	0.047	0.619	-0.663	0.047
30.496	0.048	0.621	-0.6653	0.048
30.607	0.048	0.622	-0.6663	0.048
30.718	0.048	0.624	-0.6683	0.048
30.826	0.049	0.626	-0.6702	0.049
30.934	0.049	0.629	-0.6727	0.049
31.041	0.049	0.629	-0.6736	0.049
31.15	0.049	0.632	-0.6757	0.049
31.264	0.05	0.634	-0.6778	0.05
31.37	0.05	0.636	-0.6797	0.05
31.483	0.05	0.637	-0.6807	0.05
31.593	0.051	0.639	-0.683	0.051
31.698	0.051	0.641	-0.685	0.051
31.807	0.051	0.643	-0.687	0.051
31.918	0.051	0.644	-0.6881	0.051
32.028	0.052	0.646	-0.6904	0.052
32.138	0.052	0.648	-0.6923	0.052
32.244	0.052	0.65	-0.6944	0.052
32.355	0.053	0.651	-0.6954	0.053
32.463	0.053	0.653	-0.6974	0.053
32.569	0.053	0.656	-0.6998	0.053
32.68	0.054	0.658	-0.7018	0.054
32.792	0.054	0.659	-0.7028	0.054
32.9	0.054	0.661	-0.7047	0.054
33.006	0.055	0.663	-0.7071	0.055
33.117	0.055	0.665	-0.7091	0.055
33.23	0.056	0.666	-0.7101	0.056
33.338	0.056	0.668	-0.7121	0.056
33.445	0.057	0.67	-0.7141	0.057
33.553	0.057	0.672	-0.7166	0.057
33.667	0.057	0.673	-0.7175	0.057
33.777	0.058	0.675	-0.7195	0.058
33.882	0.058	0.677	-0.7215	0.058
33.991	0.059	0.68	-0.7238	0.059
34.102	0.059	0.681	-0.7247	0.059
34.213	0.059	0.683	-0.7268	0.059
34.323	0.06	0.685	-0.7289	0.06
34.426	0.06	0.687	-0.7309	0.06
34.538	0.06	0.688	-0.7322	0.06
34.647	0.061	0.69	-0.7342	0.061
34.753	0.061	0.692	-0.7362	0.061
34.864	0.061	0.694	-0.7383	0.061
34.976	0.061	0.695	-0.7392	0.061
35.084	0.062	0.697	-0.7415	0.062
35.19	0.062	0.699	-0.7436	0.062
35.299	0.062	0.701	-0.7455	0.062
35.409	0.062	0.702	-0.7465	0.062
35.521	0.063	0.704	-0.7485	0.063
35.629	0.063	0.707	-0.7508	0.063
35.738	0.063	0.709	-0.7528	0.063
35.851	0.063	0.71	-0.7538	0.063
35.954	0.063	0.712	-0.7558	0.063
36.068	0.064	0.714	-0.7582	0.064
36.173	0.064	0.716	-0.7601	0.064
36.284	0.064	0.717	-0.7612	0.064
36.397	0.064	0.719	-0.7632	0.064
36.501	0.064	0.721	-0.7652	0.064
36.612	0.065	0.723	-0.7675	0.065
36.723	0.065	0.724	-0.7685	0.065
36.831	0.065	0.726	-0.7706	0.065
36.937	0.065	0.728	-0.7725	0.065
37.048	0.066	0.731	-0.7748	0.066
37.16	0.066	0.732	-0.7758	0.066
37.268	0.066	0.734	-0.7778	0.066
37.376	0.066	0.736	-0.7798	0.066
37.483	0.067	0.738	-0.7819	0.067
37.593	0.067	0.739	-0.7833	0.067
37.704	0.067	0.741	-0.7852	0.067
37.815	0.067	0.743	-0.7873	0.067
37.921	0.067	0.745	-0.7893	0.067
38.035	0.068	0.746	-0.7902	0.068
38.138	0.068	0.749	-0.7926	0.068
38.248	0.068	0.75	-0.7945	0.068
38.357	0.069	0.752	-0.7965	0.069
38.469	0.069	0.753	-0.7976	0.069
38.58	0.069	0.755	-0.7995	0.069
38.69	0.07	0.758	-0.8018	0.07
38.795	0.07	0.76	-0.8038	0.07
38.906	0.07	0.761	-0.8048	0.07
39.017	0.071	0.763	-0.8068	0.071
39.127	0.071	0.765	-0.8092	0.071
39.232	0.072	0.767	-0.8112	0.072
39.343	0.072	0.768	-0.8122	0.072
39.451	0.072	0.77	-0.8142	0.072
39.56	0.073	0.772	-0.8162	0.073
39.668	0.073	0.774	-0.8185	0.073
39.782	0.074	0.775	-0.8195	0.074
39.89	0.074	0.777	-0.8215	0.074
39.998	0.074	0.779	-0.8235	0.074
40.104	0.075	0.782	-0.8259	0.075
40.218	0.075	0.783	-0.8269	0.075
40.322	0.075	0.785	-0.8288	0.075
40.436	0.076	0.787	-0.8309	0.076
40.543	0.076	0.789	-0.8332	0.076
40.652	0.077	0.79	-0.8341	0.077
40.765	0.077	0.792	-0.8362	0.077
40.868	0.077	0.794	-0.8382	0.077
40.979	0.078	0.796	-0.8402	0.078
41.09	0.078	0.797	-0.8412	0.078
41.201	0.079	0.799	-0.8436	0.079
41.31	0.079	0.801	-0.8456	0.079
41.415	0.08	0.803	-0.8476	0.08
41.523	0.08	0.804	-0.8485	0.08
41.635	0.08	0.806	-0.8506	0.08
41.746	0.081	0.809	-0.8529	0.081
41.851	0.081	0.811	-0.8548	0.081
41.965	0.082	0.812	-0.8558	0.082
42.073	0.082	0.814	-0.8578	0.082
42.181	0.083	0.816	-0.8602	0.083
42.29	0.083	0.818	-0.8621	0.083
42.402	0.083	0.819	-0.8632	0.083
42.512	0.084	0.821	-0.8652	0.084
42.618	0.084	0.823	-0.8675	0.084
42.727	0.085	0.825	-0.8694	0.085
42.838	0.085	0.826	-0.8705	0.085
42.948	0.085	0.828	-0.8724	0.085
43.058	0.086	0.83	-0.8745	0.086
43.163	0.086	0.833	-0.8768	0.086
43.274	0.087	0.834	-0.8778	0.087
43.382	0.087	0.836	-0.8799	0.087
43.495	0.087	0.838	-0.8819	0.087
43.598	0.088	0.84	-0.8839	0.088
43.71	0.088	0.841	-0.8852	0.088
43.821	0.089	0.843	-0.8872	0.089
43.929	0.089	0.845	-0.8892	0.089
44.037	0.09	0.847	-0.8912	0.09
44.144	0.09	0.848	-0.8925	0.09
44.258	0.091	0.85	-0.8945	0.091
44.367	0.091	0.852	-0.8965	0.091
44.473	0.092	0.854	-0.8985	0.092
44.586	0.092	0.855	-0.8995	0.092
44.69	0.092	0.858	-0.9019	0.092
44.804	0.093	0.86	-0.9039	0.093
44.909	0.094	0.862	-0.9059	0.094
45.02	0.094	0.863	-0.9069	0.094
45.133	0.094	0.865	-0.9089	0.094
45.236	0.095	0.867	-0.9111	0.095
45.345	0.096	0.869	-0.9131	0.096
45.459	0.096	0.87	-0.9141	0.096
45.567	0.097	0.872	-0.9161	0.097
45.678	0.097	0.874	-0.9184	0.097
45.783	0.098	0.876	-0.9205	0.098
45.894	0.099	0.877	-0.9215	0.099
46.003	0.099	0.879	-0.9235	0.099
46.117	0.1	0.881	-0.9255	0.1
46.223	0.101	0.884	-0.9278	0.101
46.332	0.101	0.885	-0.9287	0.101
46.441	0.102	0.887	-0.9308	0.102
46.547	0.103	0.889	-0.9328	0.103
46.659	0.103	0.891	-0.9352	0.103
46.766	0.104	0.892	-0.9361	0.104
46.875	0.105	0.894	-0.9382	0.105
46.989	0.105	0.896	-0.9402	0.105
47.095	0.106	0.898	-0.9421	0.106
47.209	0.107	0.899	-0.9434	0.107
47.316	0.108	0.901	-0.9455	0.108
47.423	0.108	0.903	-0.9475	0.108
47.532	0.109	0.905	-0.9494	0.109
47.642	0.11	0.906	-0.9505	0.11
47.753	0.111	0.909	-0.9528	0.111
47.863	0.112	0.911	-0.9548	0.112
47.968	0.112	0.913	-0.9568	0.112
48.079	0.113	0.914	-0.9578	0.113
48.188	0.114	0.916	-0.9598	0.114
48.294	0.114	0.918	-0.9621	0.114
48.404	0.115	0.92	-0.9641	0.115
48.516	0.116	0.921	-0.9651	0.116
48.622	0.116	0.923	-0.9671	0.116
48.734	0.117	0.925	-0.9694	0.117
48.842	0.118	0.927	-0.9714	0.118
48.956	0.119	0.928	-0.9724	0.119
49.059	0.119	0.93	-0.9744	0.119
49.17	0.12	0.932	-0.9764	0.12
49.279	0.121	0.935	-0.9788	0.121
49.386	0.122	0.936	-0.9798	0.122
49.5	0.122	0.938	-0.9818	0.122
49.608	0.123	0.94	-0.9838	0.123
49.715	0.124	0.942	-0.9861	0.124
49.826	0.125	0.943	-0.9871	0.125
49.932	0.125	0.945	-0.9891	0.125
50.047	0.126	0.947	-0.9911	0.126
50.152	0.127	0.949	-0.993	0.127
50.263	0.128	0.95	-0.9945	0.128
50.372	0.128	0.952	-0.9964	0.128
50.484	0.129	0.954	-0.9985	0.129
50.59	0.13	0.956	-1.0004	0.13
50.697	0.131	0.957	-1.0015	0.131
50.811	0.131	0.96	-1.0037	0.131
50.919	0.132	0.962	-1.0057	0.132
51.024	0.133	0.964	-1.0078	0.133
51.134	0.134	0.965	-1.0088	0.134
51.245	0.135	0.967	-1.0107	0.135
51.356	0.135	0.969	-1.0131	0.135
51.461	0.136	0.971	-1.0151	0.136
51.575	0.137	0.972	-1.0161	0.137
51.685	0.137	0.974	-1.0181	0.137
51.791	0.138	0.976	-1.0204	0.138
51.9	0.139	0.978	-1.0223	0.139
52.011	0.14	0.979	-1.0233	0.14
52.121	0.14	0.981	-1.0253	0.14
52.231	0.141	0.983	-1.0273	0.141
52.336	0.142	0.986	-1.0297	0.142
52.444	0.143	0.987	-1.0307	0.143
52.556	0.143	0.989	-1.0327	0.143
52.662	0.144	0.991	-1.0347	0.144
52.772	0.145	0.993	-1.0371	0.145
52.884	0.146	0.994	-1.0381	0.146
52.995	0.146	0.996	-1.04	0.146
53.103	0.147	0.998	-1.042	0.147
53.208	0.149	1	-1.044	0.149
53.318	0.15	1.001	-1.0454	0.15
53.492	0.15	1.004	-1.048	0.15
53.598	0.151	1.006	-1.05	0.151
53.713	0.152	1.008	-1.0524	0.152
53.819	0.153	1.01	-1.0544	0.153
53.93	0.154	1.011	-1.0555	0.154
54.038	0.155	1.013	-1.0574	0.155
54.144	0.156	1.016	-1.0598	0.156
54.255	0.157	1.018	-1.0617	0.157
54.367	0.157	1.019	-1.0627	0.157
54.472	0.158	1.021	-1.0647	0.158
54.583	0.159	1.023	-1.0667	0.159
54.691	0.16	1.025	-1.069	0.16
54.805	0.161	1.026	-1.0701	0.161
54.913	0.162	1.028	-1.072	0.162
55.021	0.163	1.03	-1.074	0.163
55.127	0.164	1.032	-1.076	0.164
55.241	0.165	1.033	-1.0774	0.165
55.351	0.166	1.035	-1.0793	0.166
55.459	0.167	1.037	-1.0813	0.167
55.564	0.168	1.039	-1.0834	0.168
55.675	0.169	1.04	-1.0843	0.169
55.788	0.17	1.042	-1.0866	0.17
55.891	0.171	1.044	-1.0886	0.171
56.002	0.172	1.047	-1.0907	0.172
56.113	0.173	1.047	-1.0916	0.173
56.224	0.174	1.05	-1.094	0.174
56.334	0.175	1.052	-1.096	0.175
56.439	0.177	1.054	-1.0981	0.177
56.55	0.177	1.055	-1.099	0.177
56.658	0.178	1.057	-1.1011	0.178
56.768	0.179	1.059	-1.1033	0.179
56.876	0.18	1.061	-1.1053	0.18
56.983	0.181	1.062	-1.1063	0.181
57.097	0.182	1.064	-1.1083	0.182
57.205	0.183	1.067	-1.1107	0.183
57.311	0.185	1.069	-1.1127	0.185
57.425	0.185	1.07	-1.1137	0.185
57.535	0.186	1.072	-1.1157	0.186
57.643	0.188	1.074	-1.1177	0.188
57.748	0.189	1.076	-1.1199	0.189
57.861	0.189	1.077	-1.1209	0.189
57.971	0.191	1.079	-1.123	0.191
58.081	0.192	1.081	-1.125	0.192
58.186	0.193	1.083	-1.1273	0.193
58.297	0.193	1.084	-1.1283	0.193
58.408	0.194	1.086	-1.1303	0.194
58.518	0.195	1.088	-1.1322	0.195
58.621	0.196	1.09	-1.1342	0.196
58.73	0.197	1.092	-1.1357	0.197
58.842	0.198	1.093	-1.1376	0.198
58.953	0.199	1.095	-1.1396	0.199
59.058	0.2	1.097	-1.1416	0.2
59.172	0.2	1.098	-1.1426	0.2
59.28	0.201	1.101	-1.1449	0.201
59.388	0.203	1.103	-1.1469	0.203
59.497	0.204	1.105	-1.1489	0.204
59.609	0.205	1.106	-1.1499	0.205
59.719	0.205	1.108	-1.152	0.205
59.822	0.206	1.11	-1.1544	0.206
59.931	0.207	1.112	-1.1563	0.207
60.045	0.208	1.113	-1.1573	0.208
60.216	0.209	1.116	-1.1603	0.209
60.324	0.21	1.118	-1.1623	0.21
60.435	0.211	1.12	-1.1643	0.211
60.54	0.212	1.122	-1.1663	0.212
60.654	0.212	1.123	-1.1673	0.212
60.762	0.213	1.125	-1.1696	0.213
60.872	0.215	1.127	-1.1716	0.215
60.978	0.216	1.129	-1.1736	0.216
61.092	0.216	1.13	-1.1746	0.216
61.195	0.217	1.133	-1.1769	0.217
61.309	0.218	1.135	-1.179	0.218
61.414	0.22	1.137	-1.181	0.22
61.525	0.22	1.138	-1.1819	0.22
61.632	0.222	1.14	-1.1842	0.222
61.746	0.223	1.142	-1.1862	0.223
61.85	0.224	1.144	-1.1882	0.224
61.964	0.225	1.145	-1.1892	0.225
62.072	0.226	1.147	-1.1912	0.226
62.178	0.227	1.149	-1.1936	0.227
62.289	0.228	1.151	-1.1955	0.228
62.401	0.229	1.152	-1.1966	0.229
62.509	0.23	1.154	-1.1986	0.23
62.617	0.231	1.156	-1.2005	0.231
62.725	0.232	1.159	-1.2028	0.232
62.838	0.232	1.16	-1.2039	0.232
62.945	0.234	1.162	-1.2059	0.234
63.056	0.235	1.164	-1.2078	0.235
63.162	0.236	1.166	-1.2102	0.236
63.276	0.236	1.167	-1.2112	0.236
63.379	0.237	1.169	-1.2133	0.237
63.49	0.238	1.171	-1.2152	0.238
63.598	0.239	1.173	-1.2172	0.239
63.712	0.24	1.174	-1.2185	0.24
63.822	0.241	1.176	-1.2205	0.241
63.931	0.242	1.178	-1.2225	0.242
64.036	0.243	1.18	-1.2245	0.243
64.147	0.243	1.181	-1.2255	0.243
64.256	0.244	1.184	-1.2279	0.244
64.369	0.245	1.186	-1.2299	0.245
64.475	0.246	1.188	-1.2319	0.246
64.584	0.246	1.189	-1.2329	0.246
64.693	0.247	1.191	-1.2352	0.247
64.799	0.248	1.193	-1.2372	0.248
64.911	0.249	1.195	-1.2392	0.249
65.018	0.25	1.196	-1.2402	0.25
65.127	0.25	1.198	-1.2425	0.25
65.241	0.251	1.2	-1.2445	0.251
65.347	0.252	1.202	-1.2465	0.252
65.461	0.253	1.203	-1.2475	0.253
65.564	0.254	1.205	-1.2495	0.254
65.675	0.255	1.207	-1.2515	0.255
65.784	0.256	1.21	-1.2538	0.256
65.894	0.256	1.211	-1.2549	0.256
66.005	0.257	1.213	-1.2569	0.257
66.115	0.258	1.215	-1.2588	0.258
66.22	0.259	1.217	-1.2612	0.259
66.331	0.26	1.218	-1.2622	0.26
66.44	0.261	1.22	-1.2641	0.261
66.553	0.262	1.222	-1.2661	0.262
66.656	0.264	1.224	-1.2682	0.264
66.768	0.264	1.225	-1.2694	0.264
66.874	0.265	1.227	-1.2715	0.265
66.986	0.267	1.229	-1.2736	0.267
67.094	0.268	1.231	-1.2756	0.268
67.208	0.268	1.232	-1.2765	0.268
67.311	0.269	1.235	-1.2788	0.269
67.422	0.27	1.237	-1.2808	0.27
67.531	0.272	1.239	-1.2828	0.272
67.638	0.272	1.24	-1.2837	0.272
67.752	0.273	1.242	-1.2862	0.273
67.86	0.274	1.244	-1.2882	0.274
67.966	0.275	1.246	-1.2902	0.275
68.077	0.275	1.247	-1.2912	0.275
68.19	0.276	1.249	-1.2931	0.276
68.3	0.277	1.251	-1.2955	0.277
68.405	0.278	1.253	-1.2974	0.278
68.516	0.279	1.254	-1.2984	0.279
68.624	0.28	1.256	-1.3004	0.28
68.736	0.281	1.259	-1.3028	0.281
68.841	0.282	1.261	-1.3048	0.282
68.949	0.283	1.262	-1.3058	0.283
69.063	0.284	1.264	-1.3078	0.284
69.171	0.285	1.266	-1.3098	0.285
69.276	0.286	1.268	-1.3121	0.286
69.386	0.287	1.269	-1.3131	0.287
69.495	0.288	1.271	-1.3152	0.288
69.606	0.289	1.273	-1.3171	0.289
69.713	0.29	1.275	-1.3191	0.29
69.824	0.291	1.276	-1.3204	0.291
69.937	0.292	1.278	-1.3224	0.292
70.043	0.293	1.28	-1.3244	0.293
70.152	0.294	1.282	-1.3265	0.294
70.263	0.295	1.284	-1.3278	0.295
70.373	0.296	1.286	-1.3298	0.296
70.483	0.297	1.288	-1.3318	0.297
70.588	0.299	1.29	-1.3338	0.299
70.696	0.3	1.291	-1.3348	0.3
70.81	0.301	1.293	-1.337	0.301
70.92	0.302	1.295	-1.3391	0.302
71.024	0.304	1.297	-1.3411	0.304
71.136	0.304	1.298	-1.3421	0.304
71.247	0.306	1.3	-1.3444	0.306
71.355	0.307	1.302	-1.3464	0.307
71.46	0.308	1.304	-1.3484	0.308
71.57	0.309	1.305	-1.3494	0.309
71.681	0.311	1.307	-1.3514	0.311
71.79	0.312	1.31	-1.3537	0.312
71.899	0.313	1.312	-1.3557	0.313
72.012	0.314	1.313	-1.3567	0.314
72.12	0.315	1.315	-1.3587	0.315
72.228	0.316	1.317	-1.3607	0.316
72.336	0.318	1.319	-1.3631	0.318
72.447	0.318	1.32	-1.364	0.318
72.557	0.32	1.322	-1.3661	0.32
72.667	0.321	1.324	-1.3681	0.321
72.771	0.322	1.326	-1.3704	0.322
72.882	0.323	1.327	-1.3714	0.323
72.992	0.324	1.329	-1.3734	0.324
73.104	0.326	1.331	-1.3753	0.326
73.209	0.327	1.333	-1.3774	0.327
73.321	0.328	1.335	-1.3787	0.328
73.429	0.33	1.337	-1.3807	0.33
73.537	0.331	1.339	-1.3827	0.331
73.645	0.333	1.341	-1.3847	0.333
73.759	0.334	1.342	-1.3857	0.334
73.867	0.335	1.344	-1.3881	0.335
73.972	0.337	1.346	-1.39	0.337
74.081	0.339	1.348	-1.3921	0.339
74.195	0.339	1.349	-1.3931	0.339
74.305	0.341	1.351	-1.3953	0.341
74.413	0.343	1.353	-1.3974	0.343
74.518	0.344	1.355	-1.3993	0.344
74.629	0.345	1.356	-1.4003	0.345
74.742	0.347	1.358	-1.4023	0.347
74.851	0.349	1.361	-1.4047	0.349
74.956	0.35	1.363	-1.4067	0.35
75.066	0.351	1.364	-1.4077	0.351
75.178	0.353	1.366	-1.4097	0.353
75.288	0.355	1.368	-1.4117	0.355
75.393	0.357	1.37	-1.414	0.357
75.505	0.358	1.371	-1.4149	0.358
75.613	0.36	1.373	-1.417	0.36
75.721	0.362	1.375	-1.419	0.362
75.828	0.363	1.377	-1.4213	0.363
75.942	0.364	1.378	-1.4223	0.364
76.046	0.366	1.38	-1.4244	0.366
76.16	0.368	1.382	-1.4264	0.368
76.266	0.37	1.384	-1.4284	0.37
76.38	0.371	1.386	-1.4296	0.371
76.483	0.373	1.388	-1.4316	0.373
76.597	0.375	1.39	-1.4336	0.375
76.702	0.377	1.392	-1.4356	0.377
76.813	0.377	1.393	-1.4367	0.377
76.926	0.379	1.395	-1.439	0.379
77.032	0.381	1.397	-1.441	0.381
77.14	0.383	1.399	-1.443	0.383
77.251	0.384	1.4	-1.444	0.384
77.357	0.386	1.402	-1.4464	0.386
77.471	0.388	1.404	-1.4483	0.388
77.576	0.39	1.406	-1.4503	0.39
77.687	0.391	1.407	-1.4513	0.391
77.794	0.393	1.409	-1.4533	0.393
77.903	0.395	1.411	-1.4556	0.395
78.014	0.396	1.413	-1.4576	0.396
78.124	0.397	1.414	-1.4586	0.397
78.235	0.4	1.416	-1.4606	0.4
78.343	0.401	1.419	-1.463	0.401
78.451	0.404	1.421	-1.465	0.404
78.558	0.406	1.422	-1.466	0.406
78.672	0.407	1.424	-1.468	0.407
78.78	0.409	1.426	-1.47	0.409
78.885	0.41	1.428	-1.4723	0.41
78.996	0.411	1.429	-1.4732	0.411
79.109	0.413	1.431	-1.4753	0.413
79.217	0.414	1.433	-1.4773	0.414
79.322	0.415	1.435	-1.4793	0.415
79.436	0.417	1.436	-1.4806	0.417
79.546	0.418	1.438	-1.4826	0.418
79.656	0.42	1.44	-1.4846	0.42
79.761	0.421	1.442	-1.4866	0.421
79.871	0.423	1.443	-1.4876	0.423
79.98	0.424	1.446	-1.49	0.424
80.087	0.426	1.448	-1.4919	0.426
80.199	0.427	1.45	-1.4939	0.427
80.308	0.429	1.451	-1.495	0.429
80.419	0.431	1.453	-1.4973	0.431
80.527	0.432	1.455	-1.4993	0.432
80.635	0.433	1.457	-1.5012	0.433
80.742	0.435	1.458	-1.5023	0.435
80.853	0.436	1.461	-1.5046	0.436
80.964	0.438	1.463	-1.5066	0.438
81.07	0.439	1.464	-1.5085	0.439
81.185	0.44	1.465	-1.5096	0.44
81.295	0.442	1.467	-1.5115	0.442
81.4	0.444	1.469	-1.5135	0.444
81.509	0.444	1.472	-1.5158	0.444
81.62	0.446	1.473	-1.5169	0.446
81.73	0.447	1.475	-1.5189	0.447
81.84	0.449	1.477	-1.5209	0.449
81.945	0.45	1.479	-1.5233	0.45
82.056	0.452	1.48	-1.5243	0.452
82.165	0.453	1.482	-1.5262	0.453
82.278	0.455	1.484	-1.5282	0.455
82.384	0.456	1.486	-1.5305	0.456
82.493	0.457	1.487	-1.5315	0.457
82.604	0.459	1.489	-1.5336	0.459
82.712	0.461	1.491	-1.5356	0.461
82.817	0.461	1.493	-1.5376	0.461
82.927	0.463	1.495	-1.5389	0.463
83.036	0.465	1.497	-1.5409	0.465
83.145	0.467	1.499	-1.543	0.467
83.254	0.467	1.501	-1.545	0.467
83.365	0.469	1.502	-1.546	0.469
83.478	0.471	1.504	-1.5483	0.471
83.586	0.472	1.506	-1.5502	0.472
83.691	0.473	1.508	-1.5522	0.473
83.802	0.475	1.509	-1.5532	0.475
83.914	0.477	1.511	-1.5552	0.477
84.024	0.478	1.513	-1.5576	0.478
84.13	0.479	1.515	-1.5596	0.479
84.239	0.481	1.516	-1.5606	0.481
84.351	0.483	1.518	-1.5625	0.483
84.461	0.485	1.521	-1.5648	0.485
84.566	0.486	1.523	-1.5668	0.486
84.678	0.488	1.524	-1.5678	0.488
84.786	0.491	1.526	-1.5698	0.491
84.892	0.493	1.528	-1.5722	0.493
85.003	0.494	1.53	-1.5742	0.494
85.117	0.497	1.531	-1.5752	0.497
85.223	0.499	1.533	-1.5772	0.499
85.331	0.502	1.535	-1.5792	0.502
85.44	0.503	1.537	-1.5815	0.503
85.547	0.505	1.538	-1.5824	0.505
85.663	0.507	1.54	-1.5845	0.507
85.768	0.509	1.542	-1.5865	0.509
85.877	0.51	1.544	-1.5885	0.51
85.986	0.513	1.545	-1.5895	0.513
86.099	0.515	1.548	-1.5919	0.515
86.208	0.517	1.55	-1.5939	0.517
86.313	0.518	1.552	-1.5958	0.518
86.424	0.521	1.553	-1.5968	0.521
86.533	0.523	1.555	-1.5992	0.523
86.639	0.525	1.557	-1.6012	0.525
86.75	0.526	1.559	-1.6032	0.526
86.862	0.528	1.56	-1.6041	0.528
86.97	0.531	1.562	-1.6062	0.531
87.078	0.533	1.564	-1.6085	0.533
87.187	0.534	1.566	-1.6105	0.534
87.3	0.536	1.567	-1.6115	0.536
87.408	0.538	1.569	-1.6135	0.538
87.516	0.54	1.572	-1.6159	0.54
87.622	0.541	1.574	-1.6178	0.541
87.736	0.543	1.575	-1.6189	0.543
87.846	0.546	1.577	-1.6208	0.546
87.953	0.548	1.579	-1.6228	0.548
88.061	0.549	1.581	-1.6251	0.549
88.168	0.551	1.582	-1.6261	0.551
88.282	0.553	1.584	-1.6281	0.553
88.392	0.555	1.586	-1.6301	0.555
88.497	0.556	1.588	-1.6325	0.556
88.608	0.558	1.589	-1.6334	0.558
88.719	0.56	1.591	-1.6355	0.56
88.829	0.562	1.593	-1.6374	0.562
88.934	0.563	1.595	-1.6395	0.563
89.047	0.565	1.597	-1.6407	0.565
89.155	0.567	1.599	-1.6428	0.567
89.263	0.569	1.601	-1.6447	0.569
89.371	0.57	1.603	-1.6468	0.57
89.478	0.572	1.604	-1.6477	0.572
89.592	0.574	1.606	-1.6501	0.574
89.7	0.576	1.608	-1.6522	0.576
89.806	0.577	1.61	-1.6542	0.577
89.92	0.579	1.611	-1.6551	0.579
90.024	0.581	1.613	-1.6574	0.581
90.138	0.583	1.615	-1.6594	0.583
90.243	0.583	1.617	-1.6614	0.583
90.354	0.585	1.618	-1.6625	0.585
90.467	0.587	1.62	-1.6644	0.587
90.57	0.589	1.623	-1.6668	0.589
90.681	0.59	1.625	-1.6688	0.59
90.792	0.592	1.626	-1.6698	0.592
90.903	0.594	1.628	-1.6718	0.594
91.013	0.596	1.63	-1.6741	0.596
91.118	0.596	1.632	-1.6761	0.596
91.228	0.598	1.633	-1.6771	0.598
91.338	0.6	1.635	-1.6791	0.6
91.446	0.601	1.637	-1.6811	0.601
91.554	0.602	1.639	-1.6834	0.602
91.668	0.604	1.64	-1.6844	0.604
91.776	0.606	1.642	-1.6864	0.606
91.884	0.607	1.644	-1.6884	0.607
91.991	0.608	1.647	-1.6907	0.608
92.105	0.61	1.648	-1.6917	0.61
92.208	0.611	1.65	-1.6937	0.611
92.32	0.613	1.652	-1.6957	0.613
92.429	0.613	1.654	-1.6978	0.613
92.54	0.615	1.655	-1.6991	0.615
92.65	0.617	1.657	-1.701	0.617
92.76	0.619	1.659	-1.703	0.619
92.865	0.619	1.661	-1.705	0.619
92.976	0.621	1.662	-1.706	0.621
93.087	0.623	1.664	-1.7084	0.623
93.197	0.625	1.666	-1.7104	0.625
93.301	0.625	1.668	-1.7124	0.625
93.413	0.627	1.669	-1.7134	0.627
93.521	0.629	1.671	-1.7155	0.629
93.632	0.63	1.674	-1.7177	0.63
93.737	0.631	1.676	-1.7197	0.631
93.851	0.633	1.677	-1.7207	0.633
93.959	0.634	1.679	-1.7227	0.634
94.067	0.636	1.681	-1.725	0.636
94.176	0.636	1.683	-1.7271	0.636
94.288	0.638	1.684	-1.728	0.638
94.397	0.639	1.686	-1.73	0.639
94.505	0.64	1.688	-1.732	0.64
94.61	0.641	1.69	-1.7343	0.641
94.724	0.642	1.691	-1.7353	0.642
94.834	0.644	1.693	-1.7373	0.644
94.944	0.645	1.695	-1.7393	0.645
95.047	0.646	1.697	-1.7413	0.646
95.161	0.647	1.699	-1.7427	0.647
95.267	0.649	1.701	-1.7447	0.649
95.38	0.65	1.702	-1.7466	0.65
95.485	0.651	1.705	-1.7487	0.651
95.597	0.652	1.706	-1.7497	0.652
95.705	0.654	1.708	-1.7521	0.654
95.814	0.655	1.71	-1.754	0.655
95.922	0.656	1.712	-1.756	0.656
96.036	0.658	1.713	-1.757	0.658
96.142	0.659	1.715	-1.7592	0.659
96.253	0.66	1.717	-1.7613	0.66
96.361	0.661	1.719	-1.7634	0.661
96.467	0.662	1.72	-1.7644	0.662
96.577	0.664	1.723	-1.7667	0.664
96.69	0.665	1.725	-1.7687	0.665
96.795	0.666	1.727	-1.7707	0.666
96.906	0.667	1.728	-1.7717	0.667
97.019	0.669	1.729	-1.7736	0.669
97.127	0.67	1.732	-1.776	0.67
97.232	0.671	1.734	-1.778	0.671
97.34	0.672	1.735	-1.779	0.672
97.453	0.674	1.737	-1.781	0.674
97.559	0.675	1.739	-1.7829	0.675
97.67	0.676	1.741	-1.7853	0.676
97.782	0.677	1.742	-1.7863	0.677
97.89	0.679	1.744	-1.7883	0.679
97.998	0.68	1.746	-1.7903	0.68
98.107	0.681	1.749	-1.7926	0.681
98.214	0.682	1.75	-1.7936	0.682
98.326	0.683	1.751	-1.7956	0.683
98.437	0.685	1.753	-1.7976	0.685
98.543	0.686	1.755	-1.7995	0.686
98.657	0.687	1.756	-1.8005	0.687
98.767	0.688	1.759	-1.803	0.688
98.872	0.69	1.761	-1.805	0.69
98.981	0.69	1.763	-1.8069	0.69
99.088	0.692	1.764	-1.808	0.692
99.204	0.693	1.766	-1.8103	0.693
99.307	0.695	1.768	-1.8122	0.695
99.416	0.696	1.77	-1.8142	0.696
99.527	0.697	1.771	-1.8152	0.697
99.639	0.699	1.773	-1.8176	0.699
99.749	0.7	1.775	-1.8196	0.7
99.854	0.701	1.777	-1.8216	0.701
99.966	0.702	1.778	-1.8226	0.702
100.074	0.704	1.78	-1.8246	0.704
100.18	0.705	1.783	-1.827	0.705
100.291	0.706	1.785	-1.829	0.706
100.404	0.707	1.786	-1.83	0.707
100.512	0.709	1.788	-1.832	0.709
100.62	0.71	1.79	-1.8339	0.71
100.726	0.711	1.792	-1.8363	0.711
100.837	0.712	1.793	-1.8372	0.712
100.95	0.713	1.795	-1.8393	0.713
101.058	0.715	1.797	-1.8412	0.715
101.163	0.716	1.799	-1.8436	0.716
101.277	0.718	1.8	-1.8446	0.718
101.386	0.719	1.802	-1.8466	0.719
101.496	0.721	1.804	-1.8486	0.721
101.601	0.722	1.806	-1.8506	0.722
101.712	0.724	1.808	-1.8519	0.724
101.821	0.726	1.81	-1.8539	0.726
101.934	0.728	1.812	-1.8559	0.728
102.04	0.728	1.814	-1.8578	0.728
102.149	0.73	1.815	-1.8589	0.73
102.26	0.732	1.817	-1.8612	0.732
102.364	0.734	1.819	-1.8632	0.734
102.473	0.734	1.821	-1.8653	0.734
102.583	0.736	1.822	-1.8663	0.736
102.692	0.738	1.824	-1.8685	0.738
102.803	0.739	1.826	-1.8705	0.739
102.912	0.74	1.828	-1.8725	0.74
103.019	0.742	1.829	-1.8735	0.742
103.135	0.743	1.831	-1.8755	0.743
103.24	0.745	1.834	-1.8779	0.745
103.349	0.746	1.836	-1.8799	0.746
103.459	0.748	1.837	-1.8809	0.748
103.565	0.749	1.839	-1.8829	0.749
103.68	0.751	1.841	-1.8849	0.751
103.785	0.752	1.843	-1.8872	0.752
103.896	0.753	1.844	-1.8882	0.753
104.005	0.755	1.846	-1.8902	0.755
104.111	0.756	1.848	-1.8922	0.756
104.224	0.757	1.85	-1.8945	0.757
104.333	0.758	1.851	-1.8954	0.758
104.439	0.759	1.853	-1.8975	0.759
104.548	0.76	1.855	-1.8996	0.76
104.659	0.761	1.858	-1.9019	0.761
104.773	0.762	1.859	-1.9029	0.762
104.876	0.762	1.861	-1.9049	0.762
104.987	0.763	1.863	-1.9069	0.763
105.096	0.764	1.865	-1.9089	0.764
105.208	0.765	1.866	-1.9099	0.765
105.318	0.765	1.868	-1.9122	0.765
105.425	0.766	1.87	-1.9142	0.766
105.531	0.767	1.872	-1.9161	0.767
105.642	0.767	1.873	-1.9172	0.767
105.755	0.768	1.875	-1.9196	0.768
105.865	0.769	1.877	-1.9215	0.769
105.97	0.769	1.879	-1.9234	0.769
106.081	0.77	1.88	-1.9246	0.77
106.187	0.771	1.882	-1.9265	0.771
106.296	0.771	1.885	-1.9288	0.771
106.404	0.772	1.887	-1.9308	0.772
106.517	0.772	1.888	-1.9318	0.772
106.628	0.773	1.89	-1.9338	0.773
106.736	0.774	1.892	-1.9362	0.774
106.841	0.775	1.894	-1.9382	0.775
106.951	0.775	1.895	-1.9392	0.775
107.062	0.776	1.897	-1.9412	0.776
107.173	0.777	1.899	-1.9432	0.777
107.278	0.778	1.901	-1.9454	0.778
107.392	0.779	1.902	-1.9465	0.779
107.496	0.78	1.904	-1.9484	0.78
107.61	0.781	1.906	-1.9504	0.781
107.715	0.781	1.908	-1.9525	0.781
107.826	0.782	1.91	-1.9538	0.782
107.939	0.783	1.912	-1.9558	0.783
108.047	0.784	1.914	-1.9578	0.784
108.152	0.784	1.916	-1.9598	0.784
108.264	0.785	1.917	-1.9611	0.785
108.37	0.785	1.919	-1.9631	0.785
108.48	0.786	1.921	-1.9651	0.786
108.59	0.786	1.923	-1.9671	0.786
108.701	0.786	1.924	-1.9681	0.786
108.812	0.787	1.926	-1.9704	0.787
108.922	0.787	1.928	-1.9725	0.787
109.027	0.787	1.93	-1.9745	0.787
109.139	0.788	1.931	-1.9755	0.788
109.247	0.788	1.933	-1.9774	0.788
109.355	0.789	1.936	-1.9799	0.789
109.462	0.789	1.938	-1.9819	0.789
109.576	0.79	1.939	-1.9828	0.79
109.684	0.792	1.941	-1.9848	0.792
109.792	0.793	1.943	-1.9871	0.793
109.901	0.793	1.945	-1.9891	0.793
110.008	0.795	1.946	-1.9901	0.795
110.117	0.796	1.948	-1.9921	0.796
110.231	0.798	1.95	-1.9944	0.798
110.336	0.798	1.952	-1.9965	0.798
110.447	0.799	1.953	-1.9975	0.799
110.559	0.801	1.955	-1.9994	0.801
110.669	0.802	1.957	-2.0014	0.802
110.774	0.803	1.96	-2.0037	0.803
110.885	0.804	1.961	-2.0047	0.804
110.993	0.805	1.963	-2.0067	0.805
111.106	0.806	1.965	-2.0087	0.806
111.211	0.806	1.967	-2.0107	0.806
111.321	0.807	1.968	-2.0117	0.807
111.432	0.808	1.97	-2.0141	0.808
111.538	0.808	1.972	-2.0161	0.808
111.646	0.809	1.974	-2.018	0.809
111.76	0.81	1.975	-2.019	0.81
111.868	0.81	1.977	-2.0214	0.81
111.976	0.811	1.979	-2.0234	0.811
112.085	0.812	1.981	-2.0254	0.812
112.192	0.814	1.982	-2.0264	0.814
112.306	0.814	1.984	-2.0284	0.814
112.414	0.816	1.987	-2.0308	0.816
112.519	0.817	1.989	-2.0327	0.817
112.633	0.819	1.99	-2.0338	0.819
112.743	0.819	1.992	-2.0358	0.819
112.853	0.821	1.994	-2.0381	0.821
112.958	0.823	1.996	-2.04	0.823
113.069	0.825	1.997	-2.041	0.825
113.177	0.826	1.999	-2.043	0.826
113.284	0.827	2.001	-2.0454	0.827
113.46	0.829	2.004	-2.0478	0.829
113.566	0.831	2.006	-2.0498	0.831
113.679	0.832	2.008	-2.0518	0.832
113.784	0.834	2.01	-2.0537	0.834
113.896	0.836	2.011	-2.0547	0.836
114.004	0.839	2.013	-2.057	0.839
114.115	0.84	2.015	-2.059	0.84
114.22	0.842	2.017	-2.061	0.842
114.334	0.844	2.018	-2.062	0.844
114.442	0.846	2.02	-2.064	0.846
114.551	0.848	2.022	-2.0664	0.848
114.656	0.85	2.024	-2.0684	0.85
114.767	0.852	2.025	-2.0694	0.852
114.88	0.855	2.027	-2.0714	0.855
114.988	0.856	2.03	-2.0736	0.856
115.093	0.858	2.032	-2.0756	0.858
115.207	0.861	2.033	-2.0767	0.861
115.312	0.863	2.035	-2.0788	0.863
115.426	0.864	2.036	-2.0806	0.864
115.531	0.867	2.039	-2.083	0.867
115.641	0.87	2.04	-2.084	0.87
115.753	0.873	2.042	-2.086	0.873
115.863	0.874	2.044	-2.088	0.874
115.968	0.876	2.046	-2.0903	0.876
116.081	0.879	2.047	-2.0913	0.879
116.189	0.882	2.049	-2.0933	0.882
116.295	0.883	2.051	-2.0953	0.883
116.405	0.886	2.053	-2.0973	0.886
116.519	0.889	2.054	-2.0983	0.889
116.625	0.892	2.057	-2.1007	0.892
116.736	0.893	2.059	-2.1027	0.893
116.842	0.895	2.061	-2.1047	0.895
116.956	0.898	2.062	-2.1057	0.898
117.066	0.901	2.064	-2.108	0.901
117.171	0.902	2.066	-2.11	0.902
117.28	0.904	2.068	-2.112	0.904
117.39	0.907	2.069	-2.1129	0.907
117.503	0.91	2.071	-2.1153	0.91
117.611	0.911	2.073	-2.1173	0.911
117.716	0.914	2.075	-2.1193	0.914
117.827	0.916	2.076	-2.1203	0.916
117.936	0.919	2.078	-2.1223	0.919
118.049	0.921	2.081	-2.1247	0.921
118.155	0.924	2.082	-2.1266	0.924
118.264	0.927	2.083	-2.1276	0.927
118.373	0.93	2.086	-2.1297	0.93
118.479	0.931	2.088	-2.1319	0.931
118.589	0.934	2.09	-2.1339	0.934
118.703	0.937	2.091	-2.135	0.937
118.811	0.94	2.093	-2.137	0.94
118.919	0.941	2.095	-2.1389	0.941
119.025	0.944	2.097	-2.1412	0.944
119.136	0.947	2.098	-2.1424	0.947
119.249	0.95	2.1	-2.1443	0.95
119.357	0.951	2.102	-2.1463	0.951
119.462	0.954	2.104	-2.1483	0.954
119.573	0.957	2.105	-2.1493	0.957
119.685	0.959	2.107	-2.1516	0.959
119.795	0.961	2.109	-2.1536	0.961
119.9	0.963	2.111	-2.1556	0.963
120.011	0.966	2.112	-2.1566	0.966
120.185	0.969	2.115	-2.1596	0.969
120.293	0.971	2.117	-2.1616	0.971
120.4	0.974	2.119	-2.1635	0.974
120.509	0.976	2.122	-2.1659	0.976
120.616	0.98	2.123	-2.1669	0.98
120.73	0.981	2.125	-2.1689	0.981
120.838	0.984	2.127	-2.1709	0.984
120.945	0.986	2.129	-2.1732	0.986
121.055	0.989	2.13	-2.1742	0.989
121.168	0.99	2.132	-2.1762	0.99
121.278	0.994	2.134	-2.1782	0.994
121.383	0.996	2.136	-2.1806	0.996
121.492	0.999	2.137	-2.1815	0.999
121.604	1	2.139	-2.1835	1
121.714	1.003	2.141	-2.1856	1.003
121.819	1.005	2.143	-2.1876	1.005
121.931	1.008	2.144	-2.1886	1.008
122.039	1.009	2.147	-2.1909	1.009
122.147	1.011	2.149	-2.1929	1.011
122.255	1.014	2.151	-2.1949	1.014
122.369	1.017	2.152	-2.1959	1.017
122.475	1.018	2.154	-2.1979	1.018
122.586	1.02	2.156	-2.2003	1.02
122.691	1.022	2.158	-2.2023	1.022
122.805	1.024	2.159	-2.2033	1.024
122.915	1.026	2.161	-2.2053	1.026
123.023	1.028	2.163	-2.2076	1.028
123.128	1.03	2.165	-2.2096	1.03
123.239	1.033	2.166	-2.2106	1.033
123.352	1.034	2.168	-2.2126	1.034
123.456	1.037	2.171	-2.2149	1.037
123.567	1.039	2.173	-2.2168	1.039
123.676	1.042	2.174	-2.2179	1.042
123.786	1.043	2.176	-2.2199	1.043
123.892	1.045	2.178	-2.2218	1.045
124.003	1.047	2.18	-2.2242	1.047
124.115	1.049	2.181	-2.2252	1.049
124.223	1.05	2.183	-2.2272	1.05
124.331	1.053	2.185	-2.2292	1.053
124.438	1.055	2.187	-2.2312	1.055
124.548	1.058	2.188	-2.2325	1.058
124.659	1.059	2.19	-2.2344	1.059
124.768	1.062	2.192	-2.2365	1.062
124.877	1.065	2.194	-2.2385	1.065
124.984	1.067	2.196	-2.2398	1.067
125.093	1.069	2.198	-2.2419	1.069
125.207	1.072	2.2	-2.2439	1.072
125.312	1.075	2.202	-2.2459	1.075
125.423	1.078	2.203	-2.2469	1.078
125.53	1.08	2.205	-2.2492	1.08
125.64	1.083	2.207	-2.2512	1.083
125.749	1.086	2.209	-2.2532	1.086
125.86	1.09	2.21	-2.2542	1.09
125.972	1.091	2.212	-2.2565	1.091
126.082	1.094	2.214	-2.2585	1.094
126.187	1.097	2.216	-2.2605	1.097
126.299	1.101	2.217	-2.2615	1.101
126.407	1.102	2.219	-2.2636	1.102
126.515	1.105	2.222	-2.2659	1.105
126.623	1.108	2.224	-2.2679	1.108
126.737	1.111	2.225	-2.2689	1.111
126.843	1.113	2.227	-2.2708	1.113
126.954	1.116	2.229	-2.2728	1.116
127.06	1.119	2.231	-2.2751	1.119
127.174	1.122	2.232	-2.2761	1.122
127.277	1.123	2.234	-2.2781	1.123
127.391	1.127	2.236	-2.2801	1.127
127.496	1.13	2.238	-2.2825	1.13
127.607	1.133	2.239	-2.2835	1.133
127.715	1.134	2.241	-2.2855	1.134
127.829	1.138	2.243	-2.2875	1.138
127.934	1.141	2.245	-2.2895	1.141
128.045	1.144	2.247	-2.2908	1.144
128.156	1.146	2.249	-2.2928	1.146
128.266	1.148	2.251	-2.2948	1.148
128.371	1.152	2.253	-2.2968	1.152
128.483	1.154	2.254	-2.2978	1.154
128.591	1.156	2.256	-2.3001	1.156
128.699	1.159	2.258	-2.3022	1.159
128.806	1.162	2.26	-2.3041	1.162
128.92	1.165	2.261	-2.3051	1.165
129.028	1.166	2.263	-2.3072	1.166
129.136	1.169	2.265	-2.3094	1.169
129.245	1.173	2.267	-2.3115	1.173
129.352	1.176	2.268	-2.3125	1.176
129.461	1.177	2.27	-2.3145	1.177
129.575	1.181	2.273	-2.3169	1.181
129.68	1.184	2.275	-2.3188	1.184
129.79	1.188	2.276	-2.3198	1.188
129.904	1.189	2.278	-2.3219	1.189
130.007	1.192	2.28	-2.3241	1.192
130.118	1.195	2.282	-2.3261	1.195
130.229	1.198	2.283	-2.3271	1.198
130.337	1.2	2.285	-2.329	1.2
130.45	1.203	2.287	-2.331	1.203
130.553	1.206	2.289	-2.3334	1.206
130.665	1.209	2.29	-2.3344	1.209
130.774	1.21	2.292	-2.3364	1.21
130.884	1.213	2.294	-2.3384	1.213
130.992	1.216	2.297	-2.3408	1.216
131.099	1.219	2.298	-2.3418	1.219
131.213	1.221	2.3	-2.3438	1.221
131.321	1.224	2.302	-2.3457	1.224
131.427	1.227	2.304	-2.3477	1.227
131.536	1.23	2.305	-2.3487	1.23
131.645	1.231	2.307	-2.3511	1.231
131.759	1.235	2.309	-2.353	1.235
131.864	1.238	2.311	-2.3551	1.238
131.975	1.242	2.312	-2.356	1.242
132.088	1.243	2.314	-2.3584	1.243
132.191	1.247	2.316	-2.3605	1.247
132.302	1.25	2.318	-2.3625	1.25
132.413	1.254	2.319	-2.3635	1.254
132.521	1.255	2.321	-2.3655	1.255
132.633	1.259	2.324	-2.3677	1.259
132.738	1.262	2.326	-2.3697	1.262
132.85	1.264	2.327	-2.3707	1.264
132.958	1.267	2.329	-2.3727	1.267
133.069	1.27	2.331	-2.3751	1.27
133.174	1.273	2.333	-2.3771	1.273
133.288	1.274	2.334	-2.3781	1.274
133.396	1.278	2.336	-2.3801	1.278
133.505	1.281	2.338	-2.3821	1.281
133.614	1.284	2.34	-2.3844	1.284
133.721	1.286	2.341	-2.3853	1.286
133.835	1.289	2.343	-2.3873	1.289
133.942	1.292	2.345	-2.3894	1.292
134.048	1.295	2.347	-2.3913	1.295
134.162	1.297	2.349	-2.3927	1.297
134.272	1.3	2.351	-2.3947	1.3
134.382	1.303	2.353	-2.3967	1.303
134.487	1.307	2.355	-2.3987	1.307
134.598	1.308	2.356	-2.3997	1.308
134.706	1.311	2.358	-2.402	1.311
134.814	1.314	2.36	-2.4039	1.314
134.925	1.317	2.362	-2.4059	1.317
135.034	1.319	2.363	-2.407	1.319
135.145	1.322	2.365	-2.4094	1.322
135.253	1.325	2.367	-2.4113	1.325
135.361	1.328	2.369	-2.4133	1.328
135.468	1.329	2.37	-2.4144	1.329
135.577	1.333	2.373	-2.4167	1.333
135.691	1.335	2.375	-2.4187	1.335
135.797	1.338	2.377	-2.4207	1.338
135.909	1.34	2.378	-2.4217	1.34
136.019	1.343	2.38	-2.4237	1.343
136.127	1.346	2.382	-2.426	1.346
136.232	1.35	2.384	-2.428	1.35
136.346	1.351	2.385	-2.4289	1.351
136.456	1.354	2.387	-2.431	1.354
136.566	1.358	2.389	-2.433	1.358
136.669	1.361	2.391	-2.4353	1.361
136.78	1.363	2.392	-2.4363	1.363
136.888	1.366	2.394	-2.4384	1.366
136.997	1.369	2.396	-2.4404	1.369
137.109	1.372	2.398	-2.4426	1.372
137.218	1.374	2.399	-2.4436	1.374
137.329	1.377	2.401	-2.4456	1.377
137.437	1.38	2.403	-2.4476	1.38
137.545	1.384	2.405	-2.4496	1.384
137.657	1.386	2.407	-2.451	1.386
137.765	1.389	2.409	-2.4529	1.389
137.872	1.393	2.411	-2.455	1.393
137.981	1.396	2.413	-2.457	1.396
138.088	1.398	2.414	-2.458	1.398
138.204	1.401	2.416	-2.4602	1.401
138.309	1.405	2.418	-2.4623	1.405
138.418	1.408	2.42	-2.4643	1.408
138.529	1.41	2.421	-2.4653	1.41
138.634	1.414	2.423	-2.4672	1.414
138.749	1.417	2.425	-2.4696	1.417
138.854	1.42	2.428	-2.4717	1.42
138.964	1.422	2.429	-2.4727	1.422
139.076	1.425	2.43	-2.4746	1.425
139.186	1.429	2.433	-2.4769	1.429
139.291	1.432	2.435	-2.4789	1.432
139.402	1.433	2.436	-2.4799	1.433
139.513	1.437	2.438	-2.4819	1.437
139.623	1.441	2.44	-2.4839	1.441
139.728	1.444	2.442	-2.4864	1.444
139.84	1.445	2.443	-2.4873	1.445
139.948	1.449	2.445	-2.4893	1.449
140.056	1.452	2.447	-2.4913	1.452
140.164	1.456	2.449	-2.4936	1.456
140.278	1.457	2.45	-2.4946	1.457
140.386	1.461	2.452	-2.4966	1.461
140.494	1.465	2.454	-2.4986	1.465
140.6	1.468	2.456	-2.5006	1.468
140.714	1.47	2.458	-2.5016	1.47
140.824	1.473	2.46	-2.5039	1.473
140.93	1.476	2.462	-2.5059	1.476
141.038	1.48	2.464	-2.5079	1.48
141.148	1.482	2.465	-2.5089	1.482
141.261	1.486	2.467	-2.5113	1.486
141.364	1.489	2.469	-2.5133	1.489
141.475	1.492	2.471	-2.5153	1.492
141.586	1.494	2.472	-2.5163	1.494
141.695	1.498	2.474	-2.5186	1.498
141.801	1.501	2.476	-2.5206	1.501
141.91	1.505	2.478	-2.5224	1.505
142.019	1.506	2.479	-2.5236	1.506
142.133	1.51	2.481	-2.5256	1.51
142.241	1.513	2.484	-2.5279	1.513
142.349	1.517	2.486	-2.53	1.517
142.456	1.518	2.487	-2.531	1.518
142.57	1.522	2.489	-2.5329	1.522
142.678	1.525	2.491	-2.5349	1.525
142.786	1.528	2.493	-2.5372	1.528
142.893	1.529	2.494	-2.5382	1.529
143.008	1.532	2.496	-2.5402	1.532
143.179	1.535	2.499	-2.5432	1.535
143.289	1.537	2.501	-2.5452	1.537
143.394	1.538	2.503	-2.5472	1.538
143.506	1.541	2.504	-2.5481	1.541
143.614	1.543	2.506	-2.5505	1.543
143.722	1.546	2.508	-2.5525	1.546
143.83	1.547	2.51	-2.5546	1.547
143.939	1.549	2.511	-2.5555	1.549
144.05	1.551	2.513	-2.5575	1.551
144.161	1.554	2.516	-2.5599	1.554
144.267	1.555	2.518	-2.5618	1.555
144.381	1.558	2.519	-2.5628	1.558
144.484	1.56	2.521	-2.5648	1.56
144.598	1.562	2.523	-2.5672	1.562
144.703	1.564	2.525	-2.5692	1.564
144.814	1.566	2.526	-2.5702	1.566
144.927	1.569	2.528	-2.5722	1.569
145.031	1.572	2.53	-2.5742	1.572
145.139	1.573	2.532	-2.5765	1.573
145.253	1.577	2.533	-2.5775	1.577
145.361	1.579	2.535	-2.5795	1.579
145.467	1.582	2.537	-2.5815	1.582
145.578	1.583	2.54	-2.5839	1.583
145.69	1.586	2.541	-2.5849	1.586
145.798	1.589	2.543	-2.5869	1.589
145.906	1.592	2.545	-2.5889	1.592
146.013	1.594	2.547	-2.5908	1.594
146.127	1.596	2.548	-2.5919	1.596
146.235	1.599	2.55	-2.5943	1.599
146.343	1.602	2.552	-2.5962	1.602
146.452	1.605	2.554	-2.5981	1.605
146.559	1.607	2.555	-2.5992	1.607
146.668	1.61	2.557	-2.6014	1.61
146.782	1.613	2.559	-2.6035	1.613
146.887	1.615	2.561	-2.6054	1.615
146.998	1.617	2.562	-2.6065	1.617
147.105	1.619	2.565	-2.6088	1.619
147.219	1.622	2.567	-2.6108	1.622
147.324	1.623	2.569	-2.6128	1.623
147.435	1.626	2.57	-2.6138	1.626
147.544	1.628	2.572	-2.6158	1.628
147.657	1.63	2.574	-2.6181	1.63
147.76	1.631	2.576	-2.6201	1.631
147.872	1.634	2.577	-2.621	1.634
147.983	1.637	2.579	-2.6232	1.637
148.09	1.639	2.581	-2.6251	1.639
148.198	1.641	2.583	-2.6275	1.641
148.312	1.643	2.584	-2.6285	1.643
148.42	1.646	2.586	-2.6305	1.646
148.528	1.649	2.588	-2.6325	1.649
148.634	1.65	2.59	-2.6346	1.65
148.748	1.652	2.592	-2.6358	1.652
148.852	1.655	2.594	-2.6378	1.655
148.966	1.658	2.596	-2.6398	1.658
149.071	1.659	2.598	-2.6418	1.659
149.182	1.661	2.599	-2.6428	1.661
149.295	1.664	2.601	-2.6451	1.664
149.398	1.666	2.603	-2.6471	1.666
149.509	1.667	2.605	-2.6492	1.667
149.62	1.67	2.606	-2.6502	1.67
149.728	1.673	2.608	-2.6525	1.673
149.841	1.675	2.61	-2.6544	1.675
149.947	1.678	2.612	-2.6564	1.678
150.056	1.681	2.613	-2.6574	1.681
150.166	1.682	2.615	-2.6594	1.682
150.274	1.684	2.618	-2.6617	1.684
150.382	1.687	2.62	-2.6637	1.687
150.496	1.689	2.621	-2.6647	1.689
150.599	1.691	2.623	-2.6667	1.691
150.713	1.694	2.625	-2.6691	1.694
150.817	1.696	2.627	-2.6711	1.696
150.928	1.698	2.628	-2.6721	1.698
151.037	1.699	2.63	-2.6741	1.699
151.148	1.701	2.632	-2.6761	1.701
151.257	1.703	2.634	-2.6784	1.703
151.368	1.705	2.635	-2.6794	1.705
151.478	1.706	2.637	-2.6814	1.706
151.588	1.708	2.639	-2.6834	1.708
151.693	1.709	2.642	-2.6857	1.709
151.804	1.711	2.643	-2.6868	1.711
151.914	1.712	2.645	-2.6888	1.712
152.02	1.714	2.647	-2.6908	1.714
152.13	1.716	2.649	-2.6928	1.716
152.242	1.718	2.65	-2.694	1.718
152.35	1.719	2.652	-2.6961	1.719
152.456	1.721	2.654	-2.6981	1.721
152.567	1.723	2.656	-2.7001	1.723
152.681	1.724	2.657	-2.7011	1.724
152.784	1.725	2.659	-2.7035	1.725
152.898	1.727	2.661	-2.7054	1.727
153.004	1.729	2.663	-2.7074	1.729
153.113	1.731	2.664	-2.7084	1.731
153.226	1.731	2.666	-2.7104	1.731
153.334	1.733	2.669	-2.7126	1.733
153.439	1.734	2.671	-2.7146	1.734
153.553	1.736	2.672	-2.7157	1.736
153.663	1.737	2.674	-2.7177	1.737
153.773	1.738	2.676	-2.72	1.738
153.877	1.74	2.678	-2.722	1.74
153.988	1.742	2.679	-2.723	1.742
154.097	1.742	2.681	-2.725	1.742
154.209	1.744	2.683	-2.727	1.744
154.314	1.745	2.685	-2.7294	1.745
154.426	1.747	2.686	-2.7304	1.747
154.534	1.747	2.688	-2.7324	1.747
154.64	1.749	2.69	-2.7343	1.749
154.751	1.75	2.693	-2.7367	1.75
154.86	1.752	2.693	-2.7376	1.752
154.971	1.752	2.695	-2.7396	1.752
155.079	1.754	2.698	-2.7417	1.754
155.186	1.755	2.7	-2.7437	1.755
155.297	1.756	2.701	-2.7451	1.756
155.41	1.757	2.703	-2.7471	1.757
155.518	1.758	2.705	-2.7491	1.758
155.623	1.759	2.707	-2.7511	1.759
155.734	1.76	2.708	-2.7521	1.76
155.846	1.761	2.71	-2.7544	1.761
155.956	1.762	2.712	-2.7564	1.762
156.061	1.763	2.714	-2.7583	1.763
156.172	1.764	2.715	-2.7594	1.764
156.281	1.765	2.717	-2.7613	1.765
156.387	1.766	2.72	-2.7637	1.766
156.498	1.768	2.721	-2.7656	1.768
156.61	1.769	2.723	-2.7667	1.769
156.718	1.77	2.724	-2.7686	1.77
156.824	1.77	2.727	-2.7709	1.77
156.933	1.772	2.729	-2.7729	1.772
157.043	1.773	2.73	-2.774	1.773
157.156	1.773	2.732	-2.7759	1.773
157.264	1.774	2.734	-2.7779	1.774
157.37	1.775	2.736	-2.7803	1.775
157.481	1.775	2.737	-2.7813	1.775
157.594	1.776	2.739	-2.7833	1.776
157.702	1.776	2.741	-2.7853	1.776
157.807	1.776	2.744	-2.7876	1.776
157.918	1.777	2.745	-2.7886	1.777
158.031	1.777	2.747	-2.7906	1.777
158.134	1.777	2.749	-2.7926	1.777
158.246	1.777	2.751	-2.7949	1.777
158.357	1.778	2.752	-2.796	1.778
158.463	1.778	2.754	-2.798	1.778
158.572	1.779	2.756	-2.8	1.779
158.68	1.779	2.758	-2.802	1.779
158.795	1.78	2.759	-2.8034	1.78
158.903	1.781	2.761	-2.8053	1.781
159.01	1.781	2.763	-2.8073	1.781
159.118	1.782	2.765	-2.8093	1.782
159.232	1.782	2.766	-2.8103	1.782
159.34	1.783	2.769	-2.8127	1.783
159.448	1.783	2.77	-2.8146	1.783
159.554	1.784	2.772	-2.8166	1.784
159.668	1.785	2.773	-2.8176	1.785
159.778	1.786	2.775	-2.8196	1.786
159.886	1.786	2.778	-2.8219	1.786
159.991	1.788	2.78	-2.8239	1.788
160.102	1.789	2.781	-2.825	1.789
160.209	1.79	2.783	-2.827	1.79
160.319	1.791	2.785	-2.8292	1.791
160.43	1.792	2.787	-2.8312	1.792
160.541	1.793	2.788	-2.8323	1.793
160.649	1.795	2.79	-2.8342	1.795
160.755	1.795	2.792	-2.8362	1.795
160.866	1.796	2.794	-2.8386	1.796
160.976	1.798	2.795	-2.8396	1.798
161.087	1.799	2.797	-2.8416	1.799
161.195	1.799	2.799	-2.8436	1.799
161.302	1.8	2.801	-2.8456	1.8
161.416	1.8	2.803	-2.8469	1.8
161.524	1.801	2.805	-2.8488	1.801
161.632	1.801	2.807	-2.8509	1.801
161.738	1.801	2.809	-2.853	1.801
161.852	1.8	2.81	-2.8539	1.8
161.957	1.8	2.812	-2.8562	1.8
162.068	1.8	2.814	-2.8583	1.8
162.255	1.799	2.817	-2.8609	1.799
162.367	1.798	2.819	-2.8629	1.798
162.477	1.797	2.821	-2.8649	1.797
162.582	1.797	2.823	-2.8673	1.797
162.694	1.796	2.824	-2.8683	1.796
162.802	1.795	2.826	-2.8703	1.795
162.91	1.794	2.828	-2.8722	1.794
163.019	1.793	2.83	-2.8742	1.793
163.126	1.792	2.831	-2.8755	1.792
163.238	1.792	2.833	-2.8775	1.792
163.347	1.791	2.835	-2.8795	1.791
163.456	1.79	2.837	-2.8815	1.79
163.563	1.79	2.838	-2.8825	1.79
163.672	1.789	2.841	-2.8849	1.789
163.786	1.788	2.843	-2.8869	1.788
163.891	1.788	2.845	-2.8888	1.788
164.002	1.787	2.846	-2.8898	1.787
164.115	1.786	2.848	-2.8918	1.786
164.218	1.786	2.85	-2.8942	1.786
164.327	1.786	2.852	-2.8962	1.786
164.441	1.785	2.853	-2.8972	1.785
164.549	1.785	2.855	-2.8992	1.785
164.655	1.785	2.857	-2.9015	1.785
164.766	1.785	2.859	-2.9035	1.785
164.878	1.786	2.86	-2.9045	1.786
164.986	1.786	2.862	-2.9065	1.786
165.096	1.786	2.865	-2.9089	1.786
165.201	1.787	2.867	-2.9108	1.787
165.315	1.787	2.868	-2.9118	1.787
165.423	1.788	2.87	-2.9138	1.788
165.531	1.788	2.872	-2.9158	1.788
165.64	1.788	2.874	-2.9182	1.788
165.747	1.789	2.875	-2.9192	1.789
165.856	1.789	2.877	-2.9212	1.789
165.97	1.79	2.879	-2.9232	1.79
166.075	1.79	2.881	-2.9252	1.79
166.186	1.791	2.882	-2.9265	1.791
166.293	1.792	2.884	-2.9285	1.792
166.407	1.793	2.886	-2.9305	1.793
166.512	1.793	2.888	-2.9325	1.793
166.623	1.794	2.889	-2.9335	1.794
166.732	1.794	2.892	-2.9358	1.794
166.845	1.795	2.894	-2.9378	1.795
166.95	1.796	2.896	-2.9398	1.796
167.06	1.796	2.897	-2.9408	1.796
167.171	1.797	2.899	-2.9432	1.797
167.279	1.798	2.901	-2.9451	1.798
167.388	1.799	2.903	-2.9472	1.799
167.494	1.799	2.904	-2.9482	1.799
167.608	1.801	2.906	-2.9502	1.801
167.716	1.802	2.908	-2.9524	1.802
167.822	1.802	2.91	-2.9544	1.802
167.936	1.804	2.911	-2.9554	1.804
168.041	1.805	2.913	-2.9574	1.805
168.152	1.806	2.915	-2.9595	1.806
168.258	1.807	2.918	-2.9619	1.807
168.37	1.808	2.919	-2.9628	1.808
168.484	1.809	2.921	-2.9648	1.809
168.587	1.81	2.923	-2.9669	1.81
168.698	1.811	2.925	-2.9691	1.811
168.809	1.812	2.926	-2.9701	1.812
168.917	1.813	2.928	-2.9721	1.813
169.03	1.813	2.93	-2.9741	1.813
169.135	1.814	2.932	-2.9765	1.814
169.247	1.814	2.933	-2.9775	1.814
169.356	1.815	2.935	-2.9794	1.815
169.464	1.815	2.937	-2.9815	1.815
169.572	1.815	2.939	-2.9835	1.815
169.679	1.815	2.94	-2.9844	1.815
169.788	1.815	2.943	-2.9868	1.815
169.902	1.815	2.945	-2.9888	1.815
170.008	1.815	2.947	-2.9907	1.815
170.122	1.816	2.948	-2.9917	1.816
170.225	1.816	2.95	-2.9941	1.816
170.336	1.816	2.952	-2.9961	1.816
170.443	1.816	2.954	-2.998	1.816
170.554	1.816	2.955	-2.999	1.816
170.667	1.817	2.957	-3.0011	1.817
170.775	1.817	2.959	-3.0034	1.817
170.88	1.817	2.961	-3.0054	1.817
170.991	1.818	2.962	-3.0065	1.818
171.104	1.818	2.964	-3.0085	1.818
171.214	1.819	2.967	-3.0107	1.819
171.317	1.819	2.968	-3.0126	1.819
171.428	1.82	2.97	-3.0138	1.82
171.54	1.821	2.972	-3.0157	1.821
171.65	1.822	2.974	-3.0177	1.822
171.755	1.822	2.976	-3.0201	1.822
171.867	1.823	2.977	-3.0211	1.823
171.975	1.824	2.979	-3.0231	1.824
172.081	1.825	2.981	-3.0252	1.825
172.19	1.826	2.983	-3.0271	1.826
172.3	1.827	2.984	-3.0284	1.827
172.412	1.828	2.986	-3.0304	1.828
172.52	1.829	2.988	-3.0324	1.829
172.629	1.829	2.99	-3.0344	1.829
172.736	1.83	2.992	-3.0357	1.83
172.852	1.831	2.994	-3.0377	1.831
172.957	1.832	2.996	-3.0397	1.832
173.066	1.832	2.998	-3.0417	1.832
173.175	1.833	2.999	-3.0427	1.833
173.288	1.834	3.001	-3.045	1.834
173.392	1.836	3.003	-3.047	1.836
173.503	1.836	3.005	-3.049	1.836
173.614	1.838	3.006	-3.05	1.838
173.722	1.839	3.008	-3.052	1.839
173.828	1.841	3.01	-3.0543	1.841
173.939	1.841	3.012	-3.0563	1.841
174.051	1.843	3.013	-3.0574	1.843
174.159	1.844	3.015	-3.0594	1.844
174.267	1.846	3.017	-3.0613	1.846
174.374	1.846	3.02	-3.0637	1.846
174.484	1.848	3.021	-3.0647	1.848
174.595	1.849	3.023	-3.0667	1.849
174.706	1.85	3.025	-3.0687	1.85
174.812	1.851	3.027	-3.0711	1.851
174.926	1.852	3.028	-3.0721	1.852
175.029	1.853	3.03	-3.074	1.853
175.139	1.853	3.032	-3.076	1.853
175.248	1.853	3.034	-3.0781	1.853
175.359	1.854	3.035	-3.0794	1.854
175.472	1.854	3.037	-3.0813	1.854
175.575	1.853	3.039	-3.0834	1.853
175.686	1.853	3.041	-3.0854	1.853
175.797	1.853	3.043	-3.0867	1.853
175.908	1.853	3.044	-3.0886	1.853
176.018	1.854	3.046	-3.0906	1.854
176.123	1.854	3.049	-3.0927	1.854
176.234	1.855	3.049	-3.0936	1.855
176.345	1.856	3.052	-3.096	1.856
176.452	1.857	3.054	-3.098	1.857
176.56	1.857	3.056	-3.1	1.857
176.667	1.858	3.057	-3.101	1.858
176.781	1.859	3.059	-3.1033	1.859
176.889	1.859	3.061	-3.1053	1.859
176.995	1.859	3.063	-3.1072	1.859
177.109	1.86	3.064	-3.1083	1.86
177.218	1.86	3.066	-3.1103	1.86
177.326	1.86	3.069	-3.1127	1.86
177.434	1.86	3.071	-3.1147	1.86
177.543	1.861	3.072	-3.1157	1.861
177.656	1.861	3.074	-3.1177	1.861
177.765	1.862	3.076	-3.1197	1.862
177.87	1.862	3.078	-3.1219	1.862
177.981	1.863	3.079	-3.123	1.863
178.092	1.864	3.081	-3.1249	1.864
178.201	1.844	3.083	-3.1269	1.844
178.306	1.808	3.085	-3.1293	1.808
178.414	1.793	3.086	-3.1303	1.793
178.526	1.775	3.088	-3.1323	1.775
178.637	1.76	3.09	-3.1343	1.76
178.742	1.747	3.092	-3.1363	1.747
178.856	1.742	3.093	-3.1373	1.742
178.964	1.731	3.096	-3.1396	1.731
179.072	1.722	3.098	-3.1416	1.722
179.181	1.713	3.1	-3.1436	1.713
179.293	1.709	3.101	-3.1446	1.709
179.403	1.702	3.103	-3.1469	1.702
179.511	1.696	3.105	-3.1489	1.696
179.616	1.689	3.107	-3.151	1.689
179.727	1.686	3.108	-3.1519	1.686
179.84	1.678	3.11	-3.1543	1.678
179.943	1.672	3.112	-3.1563	1.672
180.054	1.667	3.114	-3.1583	1.667
180.165	1.665	3.115	-3.1593	1.665
180.276	1.661	3.117	-3.1613	1.661
180.386	1.657	3.119	-3.1636	1.657
180.489	1.654	3.121	-3.1656	1.654
180.598	1.652	3.122	-3.1666	1.652
180.712	1.649	3.124	-3.1686	1.649
180.82	1.645	3.126	-3.1706	1.645
180.928	1.641	3.129	-3.1729	1.641
181.035	1.639	3.13	-3.174	1.639
181.149	1.635	3.132	-3.1759	1.635
181.258	1.63	3.134	-3.1779	1.63
181.364	1.624	3.136	-3.1803	1.624
181.477	1.622	3.137	-3.1813	1.622
181.581	1.616	3.139	-3.1833	1.616
181.695	1.61	3.141	-3.1853	1.61
181.8	1.604	3.143	-3.1872	1.604
181.911	1.602	3.144	-3.1886	1.602
182.024	1.598	3.146	-3.1906	1.598
182.127	1.594	3.148	-3.1925	1.594
182.236	1.592	3.15	-3.1946	1.592
182.35	1.591	3.152	-3.1959	1.591
182.458	1.59	3.154	-3.1978	1.59
182.569	1.59	3.156	-3.1998	1.59
182.674	1.591	3.158	-3.2018	1.591
182.786	1.591	3.159	-3.2028	1.591
182.894	1.593	3.161	-3.2048	1.593
183.005	1.594	3.163	-3.2072	1.594
183.11	1.596	3.165	-3.2092	1.596
183.224	1.597	3.166	-3.2102	1.597
183.331	1.599	3.168	-3.2122	1.599
183.442	1.601	3.17	-3.2146	1.601
183.549	1.603	3.172	-3.2166	1.603
183.656	1.604	3.173	-3.2176	1.604
183.765	1.606	3.175	-3.2195	1.606
183.879	1.609	3.178	-3.2219	1.609
183.984	1.612	3.18	-3.2239	1.612
184.095	1.613	3.181	-3.2248	1.613
184.208	1.615	3.183	-3.2269	1.615
184.316	1.619	3.185	-3.2289	1.619
184.421	1.621	3.187	-3.2312	1.621
184.532	1.622	3.188	-3.2323	1.622
184.642	1.625	3.19	-3.2343	1.625
184.748	1.628	3.192	-3.2362	1.628
184.859	1.63	3.194	-3.2385	1.63
184.971	1.632	3.195	-3.2395	1.632
185.079	1.635	3.197	-3.2415	1.635
185.187	1.639	3.199	-3.2435	1.639
185.296	1.644	3.201	-3.2455	1.644
185.403	1.645	3.203	-3.2469	1.645
185.512	1.649	3.205	-3.2489	1.649
185.626	1.653	3.207	-3.2508	1.653
185.732	1.657	3.209	-3.2528	1.657
185.846	1.659	3.21	-3.2538	1.659
185.95	1.663	3.212	-3.2562	1.663
186.061	1.667	3.214	-3.258	1.667
186.17	1.671	3.216	-3.2601	1.671
186.281	1.672	3.217	-3.2612	1.672
186.391	1.676	3.219	-3.2631	1.676
186.501	1.679	3.221	-3.2655	1.679
186.605	1.682	3.223	-3.2675	1.682
186.716	1.684	3.224	-3.2685	1.684
186.828	1.687	3.226	-3.2704	1.687
186.938	1.69	3.228	-3.2725	1.69
187.043	1.693	3.231	-3.2748	1.693
187.155	1.695	3.232	-3.2757	1.695
187.263	1.698	3.234	-3.2778	1.698
187.372	1.701	3.236	-3.2798	1.701
187.48	1.704	3.238	-3.2822	1.704
187.588	1.705	3.239	-3.2832	1.705
187.697	1.708	3.241	-3.2851	1.708
187.811	1.712	3.243	-3.2872	1.712
187.917	1.714	3.245	-3.2895	1.714
188.031	1.716	3.246	-3.2905	1.716
188.134	1.718	3.248	-3.2925	1.718
188.245	1.721	3.25	-3.2945	1.721
188.352	1.724	3.252	-3.2965	1.724
188.466	1.725	3.254	-3.2978	1.725
188.576	1.727	3.256	-3.2998	1.727
188.686	1.73	3.258	-3.3018	1.73
188.791	1.732	3.26	-3.3038	1.732
188.902	1.733	3.261	-3.3048	1.733
189.01	1.735	3.263	-3.3072	1.735
189.116	1.738	3.265	-3.3091	1.738
189.227	1.74	3.267	-3.3112	1.74
189.335	1.741	3.268	-3.3121	1.741
189.449	1.744	3.27	-3.3144	1.744
189.557	1.746	3.272	-3.3164	1.746
189.662	1.748	3.274	-3.3184	1.748
189.772	1.749	3.275	-3.3194	1.749
189.881	1.752	3.277	-3.3214	1.752
189.992	1.755	3.28	-3.3237	1.755
190.101	1.757	3.282	-3.3258	1.757
190.208	1.759	3.283	-3.3268	1.759
190.324	1.761	3.285	-3.3288	1.761
190.429	1.763	3.287	-3.3308	1.763
190.538	1.765	3.289	-3.3331	1.765
190.649	1.767	3.29	-3.3341	1.767
190.759	1.769	3.292	-3.3361	1.769
190.869	1.772	3.294	-3.3381	1.772
190.974	1.774	3.296	-3.3405	1.774
191.085	1.775	3.297	-3.3415	1.775
191.194	1.777	3.299	-3.3435	1.777
191.3	1.779	3.301	-3.3455	1.779
191.41	1.781	3.303	-3.3474	1.781
191.522	1.782	3.304	-3.3485	1.782
191.631	1.785	3.307	-3.3507	1.785
191.74	1.787	3.309	-3.3527	1.787
191.848	1.789	3.311	-3.3547	1.789
191.962	1.791	3.312	-3.3557	1.791
192.065	1.793	3.314	-3.3582	1.793
192.176	1.795	3.316	-3.3601	1.795
192.285	1.797	3.318	-3.3621	1.797
192.398	1.798	3.319	-3.3631	1.798
192.508	1.8	3.321	-3.3654	1.8
192.611	1.802	3.323	-3.3673	1.802
192.72	1.804	3.325	-3.3694	1.804
192.831	1.805	3.326	-3.3704	1.805
192.944	1.808	3.328	-3.3724	1.808
193.047	1.809	3.331	-3.3747	1.809
193.158	1.811	3.333	-3.3767	1.811
193.269	1.812	3.334	-3.3777	1.812
193.38	1.814	3.336	-3.3797	1.814
193.485	1.815	3.338	-3.3821	1.815
193.593	1.816	3.34	-3.3841	1.816
193.706	1.817	3.341	-3.3851	1.817
193.817	1.817	3.343	-3.3871	1.817
193.925	1.819	3.345	-3.3891	1.819
194.03	1.819	3.347	-3.3914	1.819
194.14	1.82	3.348	-3.3924	1.82
194.251	1.821	3.35	-3.3943	1.821
194.362	1.822	3.352	-3.3964	1.822
194.534	1.823	3.355	-3.399	1.823
194.639	1.823	3.357	-3.401	1.823
194.748	1.824	3.359	-3.403	1.824
194.859	1.825	3.36	-3.4044	1.825
194.972	1.826	3.362	-3.4064	1.826
195.075	1.826	3.364	-3.4084	1.826
195.186	1.827	3.366	-3.4103	1.827
195.297	1.827	3.367	-3.4114	1.827
195.408	1.828	3.37	-3.4137	1.828
195.513	1.828	3.372	-3.4157	1.828
195.621	1.828	3.374	-3.4177	1.828
195.734	1.828	3.375	-3.4187	1.828
195.845	1.829	3.377	-3.4209	1.829
195.953	1.829	3.379	-3.423	1.829
196.058	1.829	3.381	-3.425	1.829
196.168	1.829	3.382	-3.426	1.829
196.279	1.83	3.384	-3.428	1.83
196.39	1.83	3.386	-3.4304	1.83
196.495	1.83	3.388	-3.4323	1.83
196.609	1.83	3.389	-3.4333	1.83
196.713	1.831	3.391	-3.4353	1.831
196.827	1.831	3.393	-3.4376	1.831
196.932	1.831	3.396	-3.4397	1.831
197.043	1.83	3.397	-3.4407	1.83
197.156	1.83	3.398	-3.4426	1.83
197.259	1.83	3.4	-3.4446	1.83
197.37	1.829	3.403	-3.4471	1.829
197.48	1.829	3.404	-3.4479	1.829
197.592	1.828	3.406	-3.4501	1.828
197.701	1.828	3.408	-3.4521	1.828
197.807	1.827	3.41	-3.4543	1.827
197.919	1.826	3.411	-3.4553	1.826
198.027	1.825	3.413	-3.4573	1.825
198.135	1.825	3.415	-3.4593	1.825
198.243	1.824	3.417	-3.4613	1.824
198.357	1.824	3.418	-3.4626	1.824
198.46	1.823	3.421	-3.4647	1.823
198.574	1.823	3.423	-3.4667	1.823
198.68	1.822	3.424	-3.4686	1.822
198.793	1.822	3.426	-3.4697	1.822
198.903	1.822	3.428	-3.472	1.822
199.011	1.821	3.43	-3.474	1.821
199.116	1.821	3.432	-3.4759	1.821
199.227	1.822	3.433	-3.4769	1.822
199.34	1.822	3.435	-3.4793	1.822
199.443	1.822	3.437	-3.4812	1.822
199.554	1.823	3.439	-3.4833	1.823
199.665	1.824	3.44	-3.4843	1.824
199.774	1.825	3.442	-3.4863	1.825
199.88	1.825	3.444	-3.4886	1.825
199.991	1.826	3.446	-3.4906	1.826
200.103	1.828	3.447	-3.4916	1.828
200.211	1.829	3.449	-3.4936	1.829
200.319	1.829	3.451	-3.4956	1.829
200.427	1.83	3.454	-3.498	1.83
200.54	1.832	3.455	-3.4989	1.832
200.648	1.833	3.457	-3.5009	1.833
200.758	1.834	3.459	-3.5029	1.834
200.863	1.835	3.461	-3.5053	1.835
200.977	1.836	3.462	-3.5063	1.836
201.087	1.837	3.464	-3.5083	1.837
201.195	1.838	3.466	-3.5103	1.838
201.3	1.839	3.468	-3.5123	1.839
201.411	1.841	3.469	-3.5136	1.841
201.523	1.842	3.471	-3.5155	1.842
201.63	1.843	3.473	-3.5176	1.843
201.736	1.845	3.475	-3.5196	1.845
201.85	1.846	3.476	-3.5206	1.846
201.96	1.848	3.479	-3.5229	1.848
202.07	1.848	3.481	-3.5249	1.848
202.175	1.85	3.483	-3.5269	1.85
202.286	1.852	3.484	-3.5279	1.852
202.394	1.854	3.486	-3.5299	1.854
202.507	1.855	3.488	-3.5322	1.855
202.613	1.857	3.49	-3.5342	1.857
202.722	1.859	3.491	-3.5351	1.859
202.831	1.861	3.493	-3.5372	1.861
202.937	1.862	3.495	-3.5395	1.862
203.048	1.863	3.497	-3.5415	1.863
203.162	1.865	3.498	-3.5425	1.865
203.265	1.867	3.5	-3.5445	1.867
203.379	1.868	3.503	-3.5469	1.868
203.486	1.87	3.505	-3.5489	1.87
203.599	1.872	3.506	-3.5499	1.872
203.709	1.874	3.508	-3.5519	1.874
203.812	1.874	3.51	-3.5539	1.874
203.921	1.876	3.512	-3.5562	1.876
204.035	1.878	3.513	-3.5571	1.878
204.145	1.88	3.515	-3.5592	1.88
204.255	1.881	3.517	-3.5612	1.881
204.36	1.882	3.519	-3.5636	1.882
204.471	1.884	3.52	-3.5646	1.884
204.579	1.885	3.522	-3.5666	1.885
204.692	1.886	3.524	-3.5686	1.886
204.795	1.888	3.526	-3.5706	1.888
204.907	1.889	3.527	-3.5716	1.889
205.018	1.891	3.53	-3.5738	1.891
205.126	1.891	3.532	-3.5759	1.891
205.231	1.893	3.534	-3.5779	1.893
205.341	1.894	3.535	-3.5789	1.894
205.45	1.895	3.537	-3.5812	1.895
205.559	1.895	3.539	-3.5832	1.895
205.668	1.897	3.541	-3.5851	1.897
205.779	1.897	3.542	-3.5862	1.897
205.891	1.898	3.544	-3.5882	1.898
205.999	1.898	3.546	-3.5905	1.898
206.105	1.899	3.548	-3.5924	1.899
206.216	1.899	3.549	-3.5935	1.899
206.329	1.9	3.551	-3.5955	1.9
206.439	1.9	3.554	-3.5978	1.9
206.544	1.901	3.556	-3.5998	1.901
206.653	1.901	3.557	-3.6009	1.901
206.765	1.902	3.559	-3.6029	1.902
206.875	1.902	3.561	-3.6049	1.902
206.98	1.903	3.563	-3.6071	1.903
207.092	1.904	3.564	-3.6081	1.904
207.2	1.905	3.566	-3.6101	1.905
207.306	1.905	3.568	-3.612	1.905
207.417	1.906	3.57	-3.6146	1.906
207.531	1.907	3.571	-3.6155	1.907
207.637	1.908	3.573	-3.6175	1.908
207.745	1.908	3.575	-3.6195	1.908
207.852	1.909	3.577	-3.6215	1.909
207.967	1.909	3.578	-3.6225	1.909
208.077	1.91	3.581	-3.6249	1.91
208.182	1.91	3.583	-3.6268	1.91
208.291	1.91	3.585	-3.6288	1.91
208.402	1.911	3.586	-3.6298	1.911
208.512	1.911	3.588	-3.6321	1.911
208.622	1.911	3.59	-3.6341	1.911
208.727	1.911	3.592	-3.6361	1.911
208.835	1.911	3.593	-3.6371	1.911
208.947	1.911	3.595	-3.6391	1.911
209.053	1.911	3.597	-3.6415	1.911
209.164	1.912	3.599	-3.6435	1.912
209.276	1.912	3.6	-3.6445	1.912
209.384	1.912	3.602	-3.6465	1.912
209.492	1.913	3.604	-3.6485	1.913
209.6	1.913	3.607	-3.6507	1.913
209.714	1.914	3.608	-3.6517	1.914
209.822	1.914	3.61	-3.6538	1.914
209.929	1.914	3.612	-3.6557	1.914
210.038	1.915	3.614	-3.6582	1.915
210.145	1.915	3.615	-3.6591	1.915
210.254	1.915	3.617	-3.6611	1.915
210.368	1.915	3.619	-3.6631	1.915
210.473	1.915	3.621	-3.6652	1.915
210.584	1.916	3.622	-3.6663	1.916
210.696	1.916	3.624	-3.6684	1.916
210.806	1.916	3.626	-3.6705	1.916
210.91	1.916	3.628	-3.6724	1.916
211.021	1.916	3.629	-3.6734	1.916
211.133	1.917	3.632	-3.6758	1.917
211.243	1.917	3.634	-3.6778	1.917
211.348	1.917	3.636	-3.6798	1.917
211.46	1.917	3.637	-3.6808	1.917
211.568	1.918	3.639	-3.683	1.918
211.677	1.918	3.641	-3.6851	1.918
211.785	1.917	3.643	-3.6871	1.917
211.898	1.917	3.644	-3.688	1.917
212.005	1.917	3.646	-3.69	1.917
212.113	1.917	3.648	-3.6924	1.917
212.222	1.916	3.65	-3.6944	1.916
212.329	1.916	3.651	-3.6954	1.916
212.438	1.916	3.653	-3.6974	1.916
212.552	1.916	3.656	-3.6998	1.916
212.657	1.916	3.658	-3.7018	1.916
212.768	1.916	3.659	-3.7028	1.916
212.881	1.916	3.661	-3.7047	1.916
212.985	1.916	3.663	-3.707	1.916
213.093	1.916	3.665	-3.709	1.916
213.207	1.916	3.666	-3.71	1.916
213.315	1.916	3.668	-3.7121	1.916
213.421	1.916	3.67	-3.7141	1.916
213.532	1.917	3.672	-3.7164	1.917
213.644	1.917	3.673	-3.7174	1.917
213.752	1.918	3.675	-3.7194	1.918
213.86	1.918	3.677	-3.7213	1.918
213.969	1.918	3.679	-3.7235	1.918
214.076	1.919	3.681	-3.7247	1.919
214.19	1.92	3.683	-3.7267	1.92
214.298	1.92	3.685	-3.7287	1.92
214.404	1.921	3.687	-3.7307	1.921
214.518	1.922	3.688	-3.7317	1.922
214.628	1.923	3.69	-3.734	1.923
214.734	1.924	3.692	-3.736	1.924
214.843	1.925	3.694	-3.7381	1.925
214.953	1.926	3.695	-3.7391	1.926
215.059	1.927	3.697	-3.7414	1.927
215.169	1.927	3.699	-3.7433	1.927
215.277	1.928	3.701	-3.7453	1.928
215.391	1.929	3.702	-3.7463	1.929
[truncated: 843 more rows]
