# Supplementary material for: Research on the Mechanical Properties of EPS Lightweight Soil Mixed with Fly Ash
Source: Polymers (Basel). 2024 Dec 18;16(24):3517. doi: 10.3390/polym16243517 (PMC11678610; doi:10.3390/polym16243517)
Supplement: Supplementary file 1 [file polymers-16-03517-s001.zip › polymers-3283519-supplementary-final/raw data/EPS1.5%, curing agent content 25%,replace proportion 60%.xls]

## Sheet: Sheet1
试件批号	1
钢号	1
试验日期	2023/12/15
试验人	XDD
试件形状
尺寸(mm)	39.1
So(mm^2)	1200.73
标距倍率
Lo(mm)	80
引伸计标距	50
Lu(mm)
A(%)	/
断面尺寸
Su(mm^2)
Z(%)	/
Fm(kN)	1.56
Rm(MPa)
FeH(kN)	1.65
ReH(MPa)	1
FeL(kN)	1.56
ReL(MPa)	1
Fp(kN)	1.24
Rp(MPa)	1
Ft(kN)	0.08
Rt(MPa)
E(GPa)	0.03
屈强比	/
强屈比	/
At(%)	/
Agt(%)	4
时间(秒)	力(kN)	变形(mm)	位移(mm)	扩展
0	0	0	-0.0026	0
0.129	0.002	0.001	-0.0041	0.002
0.239	0.005	0.003	-0.0059	0.005
0.344	0.009	0.005	-0.0081	0.009
0.455	0.01	0.006	-0.0092	0.01
0.566	0.016	0.009	-0.0123	0.016
0.676	0.022	0.012	-0.0151	0.022
0.78	0.029	0.015	-0.0184	0.029
0.892	0.033	0.017	-0.0202	0.033
1.003	0.04	0.021	-0.0247	0.04
1.111	0.045	0.026	-0.0289	0.045
1.216	0.05	0.03	-0.0334	0.05
1.326	0.052	0.032	-0.0357	0.052
1.44	0.057	0.038	-0.0414	0.057
1.548	0.06	0.044	-0.0468	0.06
1.655	0.064	0.049	-0.0522	0.064
1.768	0.065	0.052	-0.0548	0.065
1.876	0.067	0.057	-0.06	0.067
1.984	0.07	0.063	-0.0661	0.07
2.092	0.072	0.068	-0.0711	0.072
2.202	0.073	0.07	-0.0737	0.073
2.308	0.075	0.075	-0.0786	0.075
2.418	0.077	0.081	-0.0843	0.077
2.529	0.079	0.086	-0.0892	0.079
2.64	0.08	0.088	-0.0915	0.08
2.748	0.08	0.093	-0.0962	0.08
2.855	0.081	0.098	-0.1009	0.081
2.963	0.082	0.102	-0.1055	0.082
3.076	0.082	0.105	-0.1084	0.082
3.182	0.082	0.11	-0.1129	0.082
3.293	0.083	0.114	-0.1173	0.083
3.401	0.083	0.118	-0.1218	0.083
3.515	0.084	0.121	-0.1246	0.084
3.623	0.084	0.126	-0.1289	0.084
3.728	0.085	0.13	-0.1331	0.085
3.837	0.085	0.134	-0.1373	0.085
3.951	0.086	0.136	-0.1394	0.086
4.056	0.086	0.141	-0.1442	0.086
4.167	0.087	0.145	-0.1482	0.087
4.274	0.087	0.149	-0.1521	0.087
4.385	0.088	0.151	-0.1542	0.088
4.498	0.088	0.155	-0.1587	0.088
4.601	0.089	0.159	-0.1624	0.089
4.712	0.089	0.163	-0.1663	0.089
4.822	0.089	0.165	-0.1682	0.089
4.932	0.09	0.169	-0.172	0.09
5.038	0.09	0.173	-0.1763	0.09
5.149	0.091	0.177	-0.18	0.091
5.26	0.091	0.179	-0.1819	0.091
5.368	0.091	0.182	-0.1854	0.091
5.479	0.092	0.186	-0.1895	0.092
5.584	0.092	0.19	-0.1931	0.092
5.698	0.093	0.192	-0.1948	0.093
5.806	0.093	0.195	-0.1983	0.093
5.914	0.094	0.198	-0.2017	0.094
6.023	0.094	0.202	-0.2056	0.094
6.135	0.094	0.204	-0.2074	0.094
6.245	0.094	0.207	-0.2107	0.094
6.353	0.095	0.211	-0.214	0.095
6.458	0.096	0.214	-0.2173	0.096
6.569	0.096	0.216	-0.2194	0.096
6.682	0.096	0.219	-0.2227	0.096
6.791	0.096	0.223	-0.2259	0.096
6.894	0.097	0.226	-0.2291	0.097
7.008	0.097	0.227	-0.2307	0.097
7.116	0.098	0.231	-0.2343	0.098
7.222	0.098	0.234	-0.2375	0.098
7.333	0.098	0.237	-0.2405	0.098
7.445	0.099	0.239	-0.2421	0.099
7.553	0.099	0.242	-0.2456	0.099
7.659	0.099	0.245	-0.2486	0.099
7.768	0.1	0.248	-0.2516	0.1
7.877	0.1	0.25	-0.253	0.1
7.991	0.1	0.253	-0.2559	0.1
8.099	0.101	0.256	-0.2594	0.101
8.207	0.101	0.259	-0.2623	0.101
8.314	0.101	0.26	-0.2638	0.101
8.423	0.102	0.263	-0.2667	0.102
8.537	0.102	0.267	-0.2699	0.102
8.643	0.102	0.27	-0.2728	0.102
8.757	0.103	0.271	-0.2741	0.103
8.86	0.103	0.274	-0.277	0.103
8.971	0.104	0.276	-0.2797	0.104
9.08	0.104	0.28	-0.2829	0.104
9.192	0.104	0.281	-0.2844	0.104
9.302	0.104	0.284	-0.287	0.104
9.412	0.104	0.286	-0.2897	0.104
9.517	0.105	0.29	-0.293	0.105
9.628	0.105	0.291	-0.2943	0.105
9.736	0.105	0.294	-0.2969	0.105
9.849	0.106	0.296	-0.2995	0.106
9.953	0.106	0.299	-0.3023	0.106
10.065	0.106	0.3	-0.3035	0.106
10.174	0.107	0.303	-0.3066	0.107
10.28	0.107	0.306	-0.3092	0.107
10.391	0.107	0.308	-0.3117	0.107
10.505	0.107	0.31	-0.3131	0.107
10.608	0.108	0.313	-0.3161	0.108
10.722	0.108	0.315	-0.3186	0.108
10.827	0.109	0.318	-0.3211	0.109
10.941	0.109	0.319	-0.3223	0.109
11.051	0.109	0.322	-0.3249	0.109
11.154	0.11	0.324	-0.3278	0.11
11.263	0.11	0.327	-0.3303	0.11
11.374	0.11	0.328	-0.3315	0.11
11.487	0.111	0.331	-0.3339	0.111
11.597	0.111	0.334	-0.3369	0.111
11.703	0.111	0.336	-0.3393	0.111
11.809	0.112	0.337	-0.3405	0.112
11.923	0.112	0.34	-0.3429	0.112
12.028	0.113	0.342	-0.3454	0.113
12.14	0.113	0.345	-0.3482	0.113
12.31	0.113	0.347	-0.3506	0.113
12.423	0.114	0.35	-0.353	0.114
12.533	0.114	0.352	-0.3554	0.114
12.638	0.115	0.355	-0.3581	0.115
12.749	0.115	0.356	-0.3594	0.115
12.855	0.115	0.358	-0.3617	0.115
12.969	0.115	0.361	-0.364	0.115
13.074	0.116	0.363	-0.3667	0.116
13.182	0.117	0.365	-0.3679	0.117
13.296	0.117	0.367	-0.3703	0.117
13.404	0.117	0.369	-0.3725	0.117
13.509	0.118	0.372	-0.3748	0.118
13.619	0.118	0.373	-0.3763	0.118
13.728	0.119	0.375	-0.3787	0.119
13.837	0.119	0.378	-0.381	0.119
13.947	0.119	0.38	-0.3832	0.119
14.061	0.12	0.381	-0.3844	0.12
14.171	0.12	0.384	-0.3871	0.12
14.276	0.121	0.386	-0.3893	0.121
14.385	0.121	0.388	-0.3916	0.121
14.496	0.121	0.389	-0.3927	0.121
14.606	0.122	0.392	-0.395	0.122
14.716	0.122	0.394	-0.3976	0.122
14.821	0.123	0.397	-0.3999	0.123
14.932	0.123	0.398	-0.4009	0.123
15.041	0.123	0.4	-0.4032	0.123
15.147	0.124	0.402	-0.4058	0.124
15.257	0.124	0.405	-0.4079	0.124
15.369	0.125	0.406	-0.409	0.125
15.48	0.125	0.408	-0.4113	0.125
15.588	0.125	0.41	-0.4136	0.125
15.693	0.126	0.413	-0.416	0.126
15.803	0.126	0.414	-0.4171	0.126
15.915	0.127	0.416	-0.4194	0.127
16.023	0.127	0.418	-0.4216	0.127
16.132	0.128	0.421	-0.424	0.128
16.245	0.128	0.422	-0.4252	0.128
16.348	0.128	0.424	-0.4273	0.128
16.462	0.129	0.426	-0.4295	0.129
16.567	0.129	0.428	-0.4317	0.129
16.678	0.13	0.429	-0.4327	0.13
16.791	0.13	0.432	-0.4353	0.13
16.9	0.13	0.434	-0.4374	0.13
17.004	0.131	0.436	-0.4396	0.131
17.115	0.131	0.437	-0.4406	0.131
17.227	0.131	0.44	-0.4432	0.131
17.332	0.132	0.442	-0.4453	0.132
17.44	0.132	0.444	-0.4474	0.132
17.555	0.133	0.445	-0.4485	0.133
17.663	0.133	0.448	-0.451	0.133
17.771	0.133	0.45	-0.4532	0.133
17.879	0.134	0.452	-0.4553	0.134
17.992	0.134	0.453	-0.4563	0.134
18.099	0.134	0.455	-0.4585	0.134
18.207	0.135	0.458	-0.4609	0.135
18.314	0.135	0.46	-0.463	0.135
18.428	0.136	0.461	-0.4641	0.136
18.538	0.136	0.463	-0.4662	0.136
18.646	0.137	0.465	-0.4688	0.137
18.751	0.137	0.468	-0.4709	0.137
18.862	0.137	0.468	-0.4718	0.137
18.975	0.138	0.471	-0.4739	0.138
19.084	0.138	0.473	-0.4761	0.138
19.189	0.139	0.475	-0.4785	0.139
19.299	0.139	0.476	-0.4796	0.139
19.411	0.139	0.478	-0.4817	0.139
19.521	0.14	0.48	-0.4837	0.14
19.627	0.14	0.483	-0.4858	0.14
19.738	0.141	0.484	-0.4872	0.141
19.846	0.141	0.486	-0.4893	0.141
19.953	0.141	0.488	-0.4915	0.141
20.063	0.142	0.49	-0.4935	0.142
20.17	0.142	0.491	-0.4946	0.142
20.279	0.142	0.494	-0.497	0.142
20.393	0.143	0.496	-0.499	0.143
20.499	0.143	0.498	-0.5011	0.143
20.613	0.144	0.499	-0.5021	0.144
20.716	0.144	0.501	-0.5045	0.144
20.841	0.145	0.503	-0.5066	0.145
20.956	0.146	0.505	-0.5087	0.146
21.059	0.146	0.508	-0.5108	0.146
21.173	0.147	0.509	-0.5118	0.147
21.281	0.148	0.511	-0.5143	0.148
21.387	0.149	0.513	-0.5163	0.149
21.498	0.149	0.515	-0.5182	0.149
21.61	0.15	0.516	-0.5193	0.15
21.718	0.151	0.518	-0.5214	0.151
21.826	0.151	0.521	-0.5238	0.151
21.934	0.152	0.523	-0.5258	0.152
22.042	0.153	0.524	-0.5269	0.153
22.154	0.153	0.526	-0.529	0.153
22.265	0.154	0.528	-0.5313	0.154
22.372	0.155	0.53	-0.5334	0.155
22.479	0.156	0.531	-0.5344	0.156
22.588	0.156	0.533	-0.5365	0.156
22.702	0.157	0.536	-0.5389	0.157
22.807	0.157	0.538	-0.5409	0.157
22.918	0.158	0.539	-0.5419	0.158
23.031	0.159	0.541	-0.5439	0.159
23.139	0.16	0.543	-0.546	0.16
23.244	0.16	0.545	-0.5483	0.16
23.355	0.161	0.546	-0.5494	0.161
23.464	0.162	0.548	-0.5515	0.162
23.577	0.163	0.55	-0.5535	0.163
23.682	0.163	0.552	-0.5556	0.163
23.794	0.164	0.554	-0.5568	0.164
23.902	0.165	0.556	-0.5588	0.165
24.008	0.166	0.558	-0.561	0.166
24.119	0.167	0.56	-0.563	0.167
24.226	0.168	0.561	-0.564	0.168
24.335	0.169	0.563	-0.5664	0.169
24.449	0.17	0.565	-0.5684	0.17
24.555	0.17	0.567	-0.5705	0.17
24.669	0.171	0.568	-0.5715	0.171
24.772	0.171	0.571	-0.5738	0.171
24.886	0.172	0.573	-0.5758	0.172
24.99	0.172	0.575	-0.5779	0.172
25.104	0.173	0.576	-0.579	0.173
25.209	0.174	0.578	-0.5809	0.174
25.323	0.174	0.58	-0.5833	0.174
25.429	0.174	0.582	-0.5853	0.174
25.54	0.175	0.583	-0.5863	0.175
25.648	0.176	0.585	-0.5884	0.176
25.761	0.177	0.587	-0.5903	0.177
25.866	0.177	0.59	-0.5928	0.177
25.978	0.178	0.591	-0.5938	0.178
26.085	0.179	0.593	-0.5958	0.179
26.194	0.18	0.595	-0.5978	0.18
26.302	0.181	0.597	-0.6001	0.181
26.415	0.182	0.598	-0.6012	0.182
26.523	0.183	0.6	-0.6031	0.183
26.631	0.184	0.602	-0.6053	0.184
26.74	0.185	0.604	-0.6076	0.185
26.847	0.186	0.605	-0.6086	0.186
26.956	0.187	0.607	-0.6106	0.187
27.068	0.189	0.609	-0.6127	0.189
27.174	0.189	0.611	-0.6147	0.189
27.289	0.191	0.613	-0.6159	0.191
27.399	0.192	0.615	-0.618	0.192
27.509	0.194	0.617	-0.62	0.194
27.614	0.194	0.619	-0.622	0.194
27.725	0.196	0.62	-0.623	0.196
27.833	0.197	0.622	-0.625	0.197
27.946	0.198	0.624	-0.6275	0.198
28.049	0.199	0.626	-0.6294	0.199
28.158	0.201	0.627	-0.6305	0.201
28.272	0.203	0.629	-0.6325	0.203
28.38	0.204	0.632	-0.6348	0.204
28.488	0.206	0.634	-0.6368	0.206
28.595	0.207	0.635	-0.6378	0.207
28.704	0.208	0.637	-0.6398	0.208
28.818	0.209	0.639	-0.6422	0.209
28.924	0.211	0.641	-0.6442	0.211
29.038	0.212	0.642	-0.6452	0.212
29.141	0.213	0.644	-0.6472	0.213
29.252	0.214	0.646	-0.6492	0.214
29.361	0.216	0.648	-0.6515	0.216
29.473	0.217	0.649	-0.6525	0.217
29.583	0.218	0.651	-0.6546	0.218
29.693	0.219	0.653	-0.6566	0.219
29.798	0.221	0.656	-0.659	0.221
29.909	0.222	0.657	-0.66	0.222
30.017	0.223	0.659	-0.662	0.223
30.129	0.224	0.661	-0.664	0.224
30.233	0.225	0.663	-0.666	0.225
30.345	0.227	0.664	-0.667	0.227
30.454	0.227	0.666	-0.6693	0.227
30.56	0.229	0.668	-0.6713	0.229
30.671	0.23	0.67	-0.6733	0.23
30.785	0.231	0.671	-0.6743	0.231
30.888	0.232	0.673	-0.6767	0.232
30.999	0.233	0.675	-0.6787	0.233
31.107	0.234	0.677	-0.6807	0.234
31.221	0.235	0.678	-0.6817	0.235
31.331	0.236	0.68	-0.6837	0.236
31.434	0.237	0.683	-0.6861	0.237
31.543	0.238	0.685	-0.6881	0.238
31.654	0.239	0.686	-0.689	0.239
31.767	0.24	0.688	-0.6911	0.24
31.877	0.241	0.69	-0.6934	0.241
31.982	0.243	0.692	-0.6953	0.243
32.089	0.244	0.693	-0.6964	0.244
32.201	0.245	0.695	-0.6984	0.245
32.308	0.246	0.697	-0.7005	0.246
32.42	0.248	0.699	-0.7027	0.248
32.529	0.249	0.7	-0.7037	0.249
32.64	0.25	0.703	-0.7058	0.25
32.748	0.251	0.704	-0.7077	0.251
32.853	0.253	0.706	-0.7097	0.253
32.963	0.254	0.708	-0.7111	0.254
33.072	0.255	0.71	-0.7131	0.255
33.183	0.256	0.712	-0.7152	0.256
33.29	0.257	0.714	-0.7171	0.257
33.401	0.258	0.715	-0.7184	0.258
33.513	0.258	0.717	-0.7204	0.258
33.621	0.259	0.719	-0.7224	0.259
33.727	0.26	0.721	-0.7245	0.26
33.838	0.261	0.722	-0.7254	0.261
33.951	0.262	0.725	-0.7278	0.262
34.061	0.263	0.727	-0.7299	0.263
34.164	0.264	0.729	-0.7319	0.264
34.276	0.264	0.73	-0.7329	0.264
34.385	0.265	0.732	-0.7348	0.265
34.497	0.266	0.734	-0.7372	0.266
34.602	0.267	0.736	-0.7392	0.267
34.714	0.268	0.737	-0.7401	0.268
34.822	0.268	0.739	-0.7421	0.268
34.93	0.269	0.741	-0.7445	0.269
35.038	0.27	0.743	-0.7465	0.27
35.152	0.271	0.744	-0.7474	0.271
35.256	0.272	0.746	-0.7495	0.272
35.367	0.273	0.748	-0.7516	0.273
35.476	0.274	0.751	-0.7539	0.274
35.589	0.275	0.752	-0.7549	0.275
35.692	0.276	0.754	-0.7569	0.276
35.805	0.277	0.756	-0.7589	0.277
35.913	0.278	0.758	-0.7611	0.278
36.024	0.28	0.759	-0.7622	0.28
36.134	0.28	0.761	-0.7642	0.28
36.244	0.281	0.763	-0.7662	0.281
36.35	0.283	0.765	-0.7686	0.283
36.46	0.284	0.766	-0.7696	0.284
36.569	0.285	0.768	-0.7716	0.285
36.675	0.286	0.77	-0.7736	0.286
36.786	0.288	0.772	-0.7756	0.288
36.898	0.289	0.773	-0.7766	0.289
37.006	0.29	0.776	-0.7789	0.29
37.114	0.292	0.778	-0.7809	0.292
37.221	0.293	0.78	-0.7828	0.293
37.336	0.295	0.781	-0.7839	0.295
37.444	0.296	0.783	-0.7862	0.296
37.551	0.297	0.785	-0.7882	0.297
37.66	0.299	0.787	-0.7902	0.299
37.767	0.301	0.788	-0.7912	0.301
37.876	0.302	0.79	-0.7932	0.302
37.99	0.304	0.792	-0.7956	0.304
38.095	0.305	0.794	-0.7975	0.305
38.205	0.307	0.795	-0.7985	0.307
38.319	0.308	0.797	-0.8005	0.308
38.422	0.31	0.8	-0.8029	0.31
38.532	0.312	0.802	-0.8048	0.312
38.643	0.313	0.803	-0.806	0.313
38.756	0.314	0.805	-0.8079	0.314
38.859	0.316	0.807	-0.8099	0.316
38.97	0.318	0.809	-0.8121	0.318
39.081	0.319	0.81	-0.8132	0.319
39.187	0.32	0.812	-0.8151	0.32
39.301	0.322	0.814	-0.8172	0.322
39.407	0.324	0.816	-0.8196	0.324
39.519	0.326	0.817	-0.8205	0.326
39.626	0.326	0.819	-0.8226	0.326
39.735	0.327	0.821	-0.8246	0.327
39.843	0.327	0.823	-0.8266	0.327
39.957	0.327	0.824	-0.8275	0.327
40.065	0.328	0.827	-0.8299	0.328
40.173	0.328	0.829	-0.8319	0.328
40.279	0.329	0.831	-0.8338	0.329
40.393	0.329	0.832	-0.8348	0.329
40.503	0.33	0.834	-0.8372	0.33
40.611	0.33	0.836	-0.8392	0.33
40.715	0.331	0.838	-0.8411	0.331
40.829	0.331	0.839	-0.8422	0.331
40.999	0.332	0.842	-0.8452	0.332
41.11	0.332	0.844	-0.8472	0.332
41.218	0.333	0.846	-0.8492	0.333
41.324	0.333	0.848	-0.8513	0.333
41.438	0.334	0.849	-0.8526	0.334
41.546	0.335	0.851	-0.8545	0.335
41.656	0.335	0.853	-0.8565	0.335
41.763	0.336	0.855	-0.8585	0.336
41.87	0.336	0.857	-0.8598	0.336
41.979	0.337	0.859	-0.8618	0.337
42.093	0.337	0.861	-0.8639	0.337
42.198	0.338	0.863	-0.8659	0.338
42.31	0.339	0.864	-0.8668	0.339
42.416	0.339	0.866	-0.8692	0.339
42.53	0.34	0.868	-0.8712	0.34
42.634	0.34	0.87	-0.8732	0.34
42.743	0.34	0.871	-0.8743	0.34
42.855	0.341	0.873	-0.8762	0.341
42.968	0.342	0.875	-0.8785	0.342
43.074	0.343	0.877	-0.8805	0.343
43.183	0.344	0.878	-0.8816	0.344
43.292	0.344	0.88	-0.8835	0.344
43.401	0.344	0.883	-0.8858	0.344
43.509	0.345	0.885	-0.8879	0.345
43.622	0.346	0.886	-0.8889	0.346
43.73	0.346	0.888	-0.8909	0.346
43.84	0.347	0.89	-0.8929	0.347
43.947	0.348	0.892	-0.8951	0.348
44.06	0.349	0.893	-0.8961	0.349
44.163	0.349	0.895	-0.8982	0.349
44.274	0.35	0.897	-0.9001	0.35
44.381	0.35	0.899	-0.9022	0.35
44.495	0.351	0.9	-0.9036	0.351
44.605	0.352	0.902	-0.9055	0.352
44.714	0.353	0.904	-0.9075	0.353
44.819	0.353	0.906	-0.9095	0.353
44.93	0.354	0.907	-0.9105	0.354
45.042	0.355	0.91	-0.9128	0.355
45.152	0.356	0.912	-0.9149	0.356
45.257	0.356	0.914	-0.9168	0.356
45.369	0.358	0.915	-0.9178	0.358
45.477	0.358	0.917	-0.9202	0.358
45.583	0.358	0.919	-0.9222	0.358
45.695	0.359	0.921	-0.9242	0.359
45.807	0.36	0.922	-0.9252	0.36
45.915	0.36	0.924	-0.9275	0.36
46.023	0.361	0.926	-0.9295	0.361
46.129	0.362	0.928	-0.9315	0.362
46.24	0.362	0.929	-0.9325	0.362
46.354	0.363	0.931	-0.9344	0.363
46.459	0.363	0.934	-0.9368	0.363
46.568	0.364	0.936	-0.9388	0.364
46.678	0.365	0.936	-0.9397	0.365
46.784	0.365	0.939	-0.9418	0.365
46.899	0.366	0.941	-0.9438	0.366
47.004	0.366	0.943	-0.9462	0.366
47.115	0.367	0.944	-0.9472	0.367
47.224	0.367	0.946	-0.9491	0.367
47.33	0.368	0.948	-0.9512	0.368
47.44	0.368	0.95	-0.9535	0.368
47.552	0.368	0.951	-0.9544	0.368
47.658	0.368	0.953	-0.9564	0.368
47.767	0.369	0.955	-0.9585	0.369
47.876	0.369	0.957	-0.9604	0.369
47.986	0.37	0.959	-0.9618	0.37
48.095	0.37	0.961	-0.9638	0.37
48.206	0.371	0.963	-0.9658	0.371
48.315	0.371	0.964	-0.9678	0.371
48.428	0.372	0.965	-0.9688	0.372
48.536	0.372	0.968	-0.9712	0.372
48.644	0.372	0.97	-0.9731	0.372
48.75	0.373	0.972	-0.9751	0.373
48.862	0.373	0.973	-0.9761	0.373
48.968	0.374	0.975	-0.9785	0.374
49.083	0.374	0.977	-0.9805	0.374
49.188	0.375	0.979	-0.9824	0.375
49.299	0.375	0.98	-0.9834	0.375
49.409	0.376	0.982	-0.9854	0.376
49.52	0.376	0.984	-0.9877	0.376
49.625	0.377	0.986	-0.9897	0.377
49.736	0.377	0.987	-0.9907	0.377
49.842	0.378	0.989	-0.9927	0.378
49.951	0.378	0.992	-0.9951	0.378
50.062	0.379	0.994	-0.9971	0.379
50.176	0.379	0.995	-0.9981	0.379
50.279	0.38	0.997	-1.0001	0.38
50.391	0.381	0.999	-1.0021	0.381
50.497	0.381	1.001	-1.0044	0.381
50.674	0.381	1.003	-1.0064	0.381
50.781	0.382	1.005	-1.0084	0.382
50.89	0.382	1.007	-1.0104	0.382
50.998	0.384	1.009	-1.0127	0.384
51.105	0.384	1.011	-1.0138	0.384
51.219	0.385	1.013	-1.0158	0.385
51.327	0.385	1.014	-1.0177	0.385
51.433	0.386	1.017	-1.0198	0.386
51.548	0.386	1.018	-1.0211	0.386
51.651	0.387	1.02	-1.0231	0.387
51.763	0.387	1.022	-1.0251	0.387
51.87	0.388	1.024	-1.0271	0.388
51.981	0.389	1.025	-1.0281	0.389
52.094	0.39	1.027	-1.0304	0.39
52.197	0.39	1.029	-1.0324	0.39
52.308	0.391	1.031	-1.0344	0.391
52.419	0.392	1.032	-1.0353	0.392
52.528	0.392	1.034	-1.0377	0.392
52.634	0.393	1.036	-1.0398	0.393
52.744	0.394	1.038	-1.0418	0.394
52.856	0.394	1.039	-1.0427	0.394
52.965	0.395	1.041	-1.0448	0.395
53.073	0.396	1.044	-1.0471	0.396
53.181	0.396	1.046	-1.049	0.396
53.295	0.397	1.047	-1.05	0.397
53.403	0.398	1.049	-1.052	0.398
53.508	0.398	1.051	-1.054	0.398
53.617	0.399	1.053	-1.0564	0.399
53.731	0.4	1.054	-1.0574	0.4
53.841	0.4	1.056	-1.0594	0.4
53.947	0.401	1.058	-1.0614	0.401
54.056	0.402	1.06	-1.0637	0.402
54.167	0.403	1.061	-1.0647	0.403
54.277	0.404	1.063	-1.0667	0.404
54.387	0.405	1.065	-1.0687	0.405
54.49	0.406	1.067	-1.0707	0.406
54.602	0.406	1.069	-1.072	0.406
54.714	0.407	1.071	-1.074	0.407
54.824	0.408	1.073	-1.076	0.408
54.928	0.409	1.075	-1.078	0.409
55.04	0.41	1.076	-1.079	0.41
55.148	0.41	1.078	-1.0814	0.41
55.259	0.41	1.08	-1.0833	0.41
55.364	0.411	1.082	-1.0853	0.411
55.473	0.412	1.083	-1.0863	0.412
55.586	0.413	1.085	-1.0886	0.413
55.694	0.413	1.087	-1.0907	0.413
55.801	0.414	1.089	-1.0927	0.414
55.915	0.415	1.09	-1.0936	0.415
56.024	0.415	1.092	-1.0957	0.415
56.132	0.416	1.095	-1.0981	0.416
56.24	0.417	1.097	-1.1	0.417
56.349	0.417	1.098	-1.101	0.417
56.457	0.418	1.1	-1.103	0.418
56.571	0.418	1.102	-1.1053	0.418
56.676	0.419	1.104	-1.1073	0.419
56.784	0.42	1.105	-1.1084	0.42
56.896	0.42	1.107	-1.1104	0.42
57.008	0.421	1.109	-1.1123	0.421
57.113	0.422	1.111	-1.1147	0.422
57.225	0.422	1.112	-1.1157	0.422
57.333	0.423	1.114	-1.1177	0.423
57.441	0.423	1.116	-1.1197	0.423
57.55	0.425	1.119	-1.1221	0.425
57.663	0.425	1.12	-1.123	0.425
57.771	0.426	1.122	-1.125	0.426
57.878	0.426	1.124	-1.1269	0.426
57.985	0.427	1.126	-1.1289	0.427
58.099	0.428	1.127	-1.1299	0.428
58.209	0.428	1.129	-1.1323	0.428
58.317	0.429	1.131	-1.1343	0.429
58.422	0.43	1.133	-1.1363	0.43
58.534	0.43	1.134	-1.1373	0.43
58.64	0.431	1.136	-1.1396	0.431
58.754	0.431	1.138	-1.1416	0.431
58.858	0.432	1.14	-1.1435	0.432
58.972	0.433	1.141	-1.1445	0.433
59.08	0.433	1.143	-1.1466	0.433
59.186	0.433	1.146	-1.1489	0.433
59.297	0.434	1.148	-1.151	0.434
59.409	0.434	1.149	-1.1519	0.434
59.517	0.434	1.151	-1.1539	0.434
59.625	0.435	1.153	-1.1563	0.435
59.733	0.435	1.155	-1.1582	0.435
59.846	0.435	1.156	-1.1593	0.435
59.954	0.436	1.158	-1.1613	0.436
60.062	0.436	1.16	-1.1633	0.436
60.236	0.436	1.162	-1.1656	0.436
60.344	0.437	1.165	-1.168	0.437
60.452	0.437	1.167	-1.17	0.437
60.561	0.438	1.169	-1.1719	0.438
60.673	0.438	1.17	-1.1729	0.438
60.783	0.438	1.172	-1.1752	0.438
60.891	0.439	1.174	-1.1772	0.439
60.996	0.439	1.176	-1.1792	0.439
61.107	0.44	1.177	-1.1802	0.44
61.22	0.441	1.179	-1.1821	0.441
61.323	0.441	1.181	-1.1846	0.441
61.434	0.442	1.183	-1.1866	0.442
61.545	0.442	1.184	-1.1875	0.442
61.653	0.443	1.186	-1.1896	0.443
61.766	0.443	1.189	-1.1918	0.443
61.869	0.444	1.191	-1.1939	0.444
61.981	0.444	1.192	-1.1948	0.444
62.092	0.445	1.194	-1.1968	0.445
62.2	0.445	1.196	-1.1989	0.445
62.309	0.446	1.198	-1.2012	0.446
62.416	0.447	1.199	-1.2022	0.447
62.525	0.447	1.201	-1.2043	0.447
62.634	0.447	1.203	-1.2063	0.447
62.743	0.448	1.205	-1.2082	0.448
62.854	0.448	1.206	-1.2096	0.448
62.962	0.449	1.208	-1.2115	0.449
63.073	0.449	1.21	-1.2136	0.449
63.182	0.45	1.212	-1.2155	0.45
63.293	0.451	1.214	-1.2169	0.451
63.403	0.451	1.216	-1.2189	0.451
63.513	0.452	1.218	-1.2209	0.452
63.618	0.452	1.22	-1.2229	0.452
63.728	0.453	1.221	-1.2239	0.453
63.84	0.454	1.223	-1.2262	0.454
63.95	0.454	1.225	-1.2282	0.454
64.055	0.454	1.227	-1.2302	0.454
64.167	0.455	1.228	-1.2313	0.455
64.275	0.456	1.23	-1.2332	0.456
64.381	0.456	1.232	-1.2355	0.456
64.492	0.456	1.234	-1.2375	0.456
64.606	0.457	1.235	-1.2385	0.457
64.712	0.458	1.237	-1.2404	0.458
64.823	0.459	1.24	-1.2429	0.459
64.927	0.46	1.242	-1.2449	0.46
65.038	0.46	1.243	-1.2458	0.46
65.151	0.46	1.245	-1.2479	0.46
65.259	0.46	1.247	-1.2499	0.46
65.364	0.461	1.249	-1.2521	0.461
65.478	0.462	1.25	-1.2531	0.462
65.583	0.462	1.252	-1.2552	0.462
65.697	0.464	1.254	-1.2572	0.464
65.802	0.464	1.256	-1.2595	0.464
65.91	0.465	1.257	-1.2605	0.465
66.022	0.465	1.259	-1.2626	0.465
66.135	0.466	1.261	-1.2645	0.466
66.241	0.467	1.263	-1.2668	0.467
66.35	0.467	1.264	-1.2675	0.467
66.461	0.467	1.267	-1.2698	0.467
66.569	0.468	1.269	-1.2718	0.468
66.676	0.468	1.271	-1.2738	0.468
66.789	0.47	1.272	-1.2748	0.47
66.897	0.47	1.274	-1.2772	0.47
67.004	0.471	1.276	-1.2792	0.471
67.113	0.471	1.278	-1.2811	0.471
67.22	0.471	1.279	-1.2822	0.471
67.336	0.472	1.281	-1.2845	0.472
67.441	0.473	1.283	-1.2865	0.473
67.55	0.473	1.285	-1.2885	0.473
67.66	0.474	1.286	-1.2895	0.474
67.771	0.474	1.288	-1.2914	0.474
67.881	0.475	1.29	-1.2937	0.475
67.985	0.475	1.293	-1.2958	0.475
68.096	0.475	1.294	-1.2968	0.475
68.208	0.475	1.296	-1.2988	0.475
68.318	0.476	1.298	-1.3008	0.476
68.423	0.476	1.3	-1.3032	0.476
68.535	0.476	1.301	-1.3041	0.476
68.643	0.476	1.303	-1.3061	0.476
68.752	0.476	1.305	-1.3082	0.476
68.86	0.478	1.307	-1.3105	0.478
68.973	0.481	1.308	-1.3114	0.481
69.081	0.483	1.31	-1.3135	0.483
69.189	0.486	1.312	-1.3155	0.486
69.295	0.487	1.314	-1.3175	0.487
69.406	0.49	1.316	-1.3188	0.49
69.519	0.493	1.318	-1.3208	0.493
69.627	0.496	1.32	-1.3228	0.496
69.732	0.497	1.321	-1.3248	0.497
69.843	0.5	1.323	-1.3259	0.5
69.956	0.503	1.325	-1.3281	0.503
70.064	0.505	1.327	-1.3301	0.505
70.169	0.506	1.329	-1.3321	0.506
70.28	0.508	1.33	-1.3331	0.508
70.393	0.511	1.332	-1.3355	0.511
70.496	0.513	1.334	-1.3374	0.513
70.607	0.515	1.336	-1.3395	0.515
70.717	0.517	1.337	-1.3405	0.517
70.829	0.52	1.339	-1.3424	0.52
70.939	0.523	1.341	-1.3447	0.523
71.042	0.524	1.343	-1.3466	0.524
71.151	0.527	1.344	-1.3477	0.527
71.265	0.529	1.346	-1.3496	0.529
71.373	0.532	1.348	-1.3517	0.532
71.481	0.534	1.351	-1.3541	0.534
71.588	0.536	1.352	-1.3551	0.536
71.7	0.539	1.354	-1.357	0.539
71.809	0.542	1.356	-1.3591	0.542
71.918	0.544	1.358	-1.3614	0.544
72.03	0.547	1.359	-1.3624	0.547
72.14	0.55	1.361	-1.3644	0.55
72.248	0.553	1.363	-1.3664	0.553
72.353	0.555	1.365	-1.3684	0.555
72.464	0.558	1.366	-1.3697	0.558
72.577	0.561	1.368	-1.3717	0.561
72.68	0.563	1.371	-1.3738	0.563
72.789	0.565	1.372	-1.3757	0.565
72.903	0.568	1.374	-1.3771	0.568
73.009	0.571	1.376	-1.3791	0.571
73.122	0.574	1.378	-1.3811	0.574
73.227	0.575	1.38	-1.3831	0.575
73.339	0.578	1.381	-1.3841	0.578
73.447	0.581	1.383	-1.3861	0.581
73.558	0.583	1.385	-1.3884	0.583
73.663	0.584	1.387	-1.3904	0.584
73.777	0.587	1.388	-1.3914	0.587
73.885	0.59	1.39	-1.3934	0.59
73.993	0.593	1.392	-1.3957	0.593
74.1	0.594	1.394	-1.3978	0.594
74.214	0.596	1.395	-1.3987	0.596
74.324	0.599	1.397	-1.4007	0.599
74.432	0.603	1.4	-1.403	0.603
74.538	0.604	1.402	-1.405	0.604
74.648	0.607	1.403	-1.406	0.607
74.755	0.61	1.405	-1.408	0.61
74.869	0.613	1.407	-1.41	0.613
74.975	0.615	1.409	-1.4124	0.615
75.086	0.618	1.41	-1.4134	0.618
75.194	0.62	1.412	-1.4153	0.62
75.307	0.623	1.414	-1.4173	0.623
75.412	0.625	1.416	-1.4196	0.625
75.524	0.628	1.417	-1.4206	0.628
75.632	0.631	1.419	-1.4226	0.631
75.74	0.634	1.421	-1.4246	0.634
75.849	0.635	1.423	-1.4267	0.635
75.956	0.638	1.425	-1.428	0.638
76.068	0.641	1.427	-1.4299	0.641
76.179	0.643	1.429	-1.4321	0.643
76.285	0.644	1.431	-1.434	0.644
76.399	0.647	1.432	-1.435	0.647
76.502	0.65	1.434	-1.4374	0.65
76.616	0.653	1.436	-1.4393	0.653
76.721	0.655	1.438	-1.4413	0.655
76.83	0.657	1.439	-1.4423	0.657
76.939	0.66	1.441	-1.4446	0.66
77.053	0.663	1.443	-1.4466	0.663
77.157	0.664	1.445	-1.4487	0.664
77.271	0.667	1.446	-1.4497	0.667
77.379	0.669	1.448	-1.4517	0.669
77.485	0.672	1.451	-1.454	0.672
77.596	0.673	1.453	-1.456	0.673
77.708	0.675	1.454	-1.457	0.675
77.816	0.677	1.456	-1.459	0.677
77.924	0.68	1.458	-1.461	0.68
78.032	0.681	1.46	-1.4633	0.681
78.146	0.683	1.461	-1.4643	0.683
78.249	0.685	1.463	-1.4663	0.685
78.363	0.687	1.465	-1.4682	0.687
78.469	0.689	1.467	-1.4706	0.689
78.583	0.691	1.468	-1.4716	0.691
78.686	0.694	1.47	-1.4737	0.694
78.798	0.696	1.472	-1.4756	0.696
78.906	0.697	1.474	-1.4776	0.697
79.017	0.7	1.476	-1.4789	0.7
79.128	0.702	1.478	-1.4809	0.702
79.238	0.704	1.48	-1.4829	0.704
79.343	0.705	1.482	-1.4849	0.705
79.454	0.707	1.483	-1.4859	0.707
79.562	0.709	1.485	-1.4883	0.709
79.675	0.712	1.487	-1.4903	0.712
79.78	0.713	1.489	-1.4923	0.713
79.89	0.715	1.49	-1.4932	0.715
80.001	0.717	1.492	-1.4953	0.717
80.107	0.719	1.494	-1.4976	0.719
80.218	0.72	1.496	-1.4996	0.72
80.325	0.723	1.497	-1.5006	0.723
80.434	0.725	1.499	-1.5026	0.725
80.548	0.728	1.502	-1.505	0.728
80.654	0.729	1.504	-1.507	0.729
80.768	0.731	1.505	-1.5079	0.731
80.871	0.734	1.507	-1.51	0.734
80.982	0.736	1.509	-1.5119	0.736
81.091	0.738	1.511	-1.5143	0.738
81.203	0.74	1.512	-1.5153	0.74
81.313	0.743	1.514	-1.5173	0.743
81.423	0.746	1.516	-1.5192	0.746
81.528	0.747	1.518	-1.5215	0.747
81.639	0.749	1.519	-1.5225	0.749
81.747	0.752	1.521	-1.5246	0.752
81.86	0.754	1.523	-1.5266	0.754
81.963	0.755	1.525	-1.5285	0.755
82.075	0.758	1.527	-1.5299	0.758
82.186	0.76	1.529	-1.5319	0.76
82.294	0.762	1.531	-1.534	0.762
82.399	0.764	1.533	-1.5359	0.764
82.509	0.766	1.534	-1.537	0.766
82.618	0.768	1.536	-1.5391	0.768
82.729	0.771	1.538	-1.5411	0.771
82.836	0.774	1.54	-1.5432	0.774
82.95	0.776	1.541	-1.5442	0.776
83.06	0.779	1.543	-1.5466	0.779
83.167	0.78	1.545	-1.5486	0.78
83.273	0.783	1.547	-1.5506	0.783
83.384	0.785	1.548	-1.5516	0.785
83.497	0.787	1.55	-1.5536	0.787
83.607	0.789	1.553	-1.5559	0.789
83.712	0.791	1.555	-1.5579	0.791
83.823	0.794	1.556	-1.5588	0.794
83.929	0.796	1.558	-1.5609	0.796
84.038	0.797	1.56	-1.5632	0.797
84.15	0.8	1.562	-1.5652	0.8
84.261	0.802	1.563	-1.5662	0.802
84.369	0.805	1.565	-1.5682	0.805
84.477	0.807	1.567	-1.5703	0.807
84.585	0.81	1.569	-1.5725	0.81
84.699	0.812	1.57	-1.5735	0.812
84.802	0.814	1.572	-1.5755	0.814
84.913	0.816	1.574	-1.5775	0.816
85.021	0.818	1.576	-1.5795	0.818
85.131	0.821	1.578	-1.5808	0.821
85.245	0.822	1.58	-1.5829	0.822
85.35	0.825	1.582	-1.5849	0.825
85.459	0.827	1.584	-1.5868	0.827
85.57	0.829	1.585	-1.5878	0.829
85.68	0.831	1.587	-1.5902	0.831
85.79	0.833	1.589	-1.5922	0.833
85.895	0.835	1.591	-1.5941	0.835
86.005	0.837	1.592	-1.5952	0.837
86.117	0.838	1.594	-1.5975	0.838
86.227	0.84	1.596	-1.5995	0.84
86.332	0.842	1.598	-1.6015	0.842
86.444	0.845	1.599	-1.6025	0.845
86.552	0.846	1.601	-1.6045	0.846
86.66	0.848	1.604	-1.6068	0.848
86.768	0.851	1.606	-1.6089	0.851
86.877	0.853	1.607	-1.6098	0.853
86.988	0.855	1.609	-1.6119	0.855
87.099	0.858	1.611	-1.6141	0.858
87.204	0.86	1.613	-1.6162	0.86
87.318	0.863	1.614	-1.6171	0.863
87.428	0.864	1.616	-1.6191	0.864
87.536	0.867	1.618	-1.6211	0.867
87.641	0.87	1.62	-1.6235	0.87
87.752	0.873	1.621	-1.6245	0.873
87.865	0.875	1.623	-1.6265	0.875
87.969	0.877	1.625	-1.6285	0.877
88.08	0.88	1.628	-1.6308	0.88
88.191	0.883	1.629	-1.6318	0.883
88.299	0.884	1.631	-1.6338	0.884
88.405	0.886	1.633	-1.6358	0.886
88.516	0.889	1.634	-1.6377	0.889
88.628	0.891	1.636	-1.6391	0.891
88.736	0.893	1.638	-1.6411	0.893
88.847	0.895	1.64	-1.6432	0.895
88.953	0.898	1.642	-1.6451	0.898
89.061	0.9	1.643	-1.6462	0.9
89.172	0.901	1.645	-1.6484	0.901
89.281	0.905	1.647	-1.6504	0.905
89.39	0.908	1.649	-1.6524	0.908
89.497	0.911	1.65	-1.6534	0.911
89.606	0.913	1.653	-1.6558	0.913
89.72	0.917	1.654	-1.6577	0.917
89.825	0.92	1.657	-1.6598	0.92
89.936	0.924	1.658	-1.6608	0.924
90.048	0.926	1.659	-1.6627	0.926
90.158	0.93	1.662	-1.6651	0.93
90.261	0.934	1.664	-1.6672	0.934
90.375	0.938	1.665	-1.6681	0.938
90.483	0.939	1.667	-1.6701	0.939
90.589	0.943	1.669	-1.6721	0.943
90.7	0.948	1.671	-1.6744	0.948
90.812	0.952	1.672	-1.6754	0.952
90.92	0.953	1.674	-1.6774	0.953
91.026	0.958	1.676	-1.6794	0.958
91.137	0.962	1.679	-1.6818	0.962
91.244	0.967	1.679	-1.6828	0.967
91.356	0.969	1.681	-1.6848	0.969
91.467	0.973	1.683	-1.6867	0.973
91.573	0.978	1.685	-1.6887	0.978
91.687	0.983	1.687	-1.69	0.983
91.79	0.985	1.689	-1.6921	0.985
91.904	0.99	1.691	-1.6941	0.99
92.009	0.995	1.693	-1.696	0.995
92.12	0.999	1.694	-1.697	0.999
92.233	1.001	1.696	-1.6994	1.001
92.337	1.006	1.698	-1.7014	1.006
92.445	1.01	1.7	-1.7033	1.01
92.559	1.011	1.701	-1.7044	1.011
92.667	1.011	1.703	-1.7065	1.011
92.773	1.012	1.705	-1.7087	1.012
92.884	1.013	1.707	-1.7107	1.013
92.994	1.014	1.708	-1.7117	1.014
93.103	1.014	1.71	-1.7137	1.014
93.214	1.015	1.713	-1.716	1.015
93.319	1.015	1.715	-1.7181	1.015
93.433	1.016	1.716	-1.719	1.016
93.541	1.017	1.718	-1.7211	1.017
93.649	1.017	1.72	-1.723	1.017
93.758	1.018	1.722	-1.7254	1.018
93.865	1.018	1.723	-1.7263	1.018
93.974	1.019	1.725	-1.7283	1.019
94.086	1.02	1.727	-1.7303	1.02
94.192	1.021	1.729	-1.7323	1.021
94.302	1.022	1.73	-1.7337	1.022
94.411	1.023	1.732	-1.7357	1.023
94.525	1.023	1.734	-1.7377	1.023
94.63	1.024	1.736	-1.7397	1.024
94.741	1.025	1.738	-1.741	1.025
94.85	1.026	1.74	-1.7431	1.026
94.963	1.027	1.742	-1.7451	1.027
95.066	1.028	1.744	-1.747	1.028
95.178	1.028	1.745	-1.748	1.028
95.289	1.029	1.747	-1.7503	1.029
95.397	1.03	1.749	-1.7524	1.03
95.505	1.031	1.751	-1.7543	1.031
95.612	1.032	1.752	-1.7554	1.032
95.726	1.032	1.754	-1.7576	1.032
95.834	1.032	1.756	-1.7597	1.032
95.94	1.033	1.758	-1.7617	1.033
96.054	1.035	1.759	-1.7627	1.035
96.158	1.035	1.761	-1.7647	1.035
96.272	1.036	1.764	-1.767	1.036
96.377	1.036	1.766	-1.769	1.036
96.488	1.037	1.767	-1.77	1.037
96.601	1.038	1.769	-1.772	1.038
96.704	1.039	1.771	-1.7743	1.039
96.815	1.039	1.773	-1.7764	1.039
96.926	1.04	1.774	-1.7774	1.04
97.034	1.041	1.776	-1.7793	1.041
97.147	1.042	1.778	-1.7813	1.042
97.253	1.043	1.78	-1.7835	1.043
97.363	1.043	1.781	-1.7846	1.043
97.474	1.044	1.783	-1.7866	1.044
97.582	1.044	1.785	-1.7886	1.044
97.69	1.045	1.788	-1.791	1.045
97.797	1.046	1.789	-1.792	1.046
97.906	1.046	1.791	-1.794	1.046
98.02	1.047	1.793	-1.796	1.047
98.124	1.047	1.795	-1.798	1.047
98.235	1.048	1.796	-1.7993	1.048
98.348	1.048	1.798	-1.8013	1.048
98.456	1.048	1.8	-1.8033	1.048
98.561	1.049	1.802	-1.8052	1.049
98.675	1.05	1.803	-1.8063	1.05
98.785	1.051	1.805	-1.8086	1.051
98.895	1.051	1.807	-1.8106	1.051
99	1.051	1.809	-1.8126	1.051
99.109	1.052	1.81	-1.8136	1.052
99.219	1.053	1.812	-1.8157	1.053
99.332	1.054	1.815	-1.818	1.054
99.435	1.054	1.817	-1.82	1.054
99.547	1.055	1.818	-1.821	1.055
99.658	1.055	1.82	-1.823	1.055
99.766	1.056	1.822	-1.8253	1.056
99.874	1.057	1.824	-1.8272	1.057
99.981	1.057	1.825	-1.8282	1.057
100.094	1.058	1.827	-1.8303	1.058
100.203	1.059	1.829	-1.8322	1.059
100.309	1.06	1.831	-1.8346	1.06
100.423	1.06	1.832	-1.8356	1.06
100.533	1.06	1.834	-1.8376	1.06
100.638	1.061	1.836	-1.8396	1.061
100.747	1.062	1.839	-1.8419	1.062
100.858	1.063	1.84	-1.8429	1.063
100.968	1.064	1.842	-1.8449	1.064
101.073	1.064	1.844	-1.8469	1.064
101.182	1.065	1.846	-1.8489	1.065
101.293	1.066	1.847	-1.8499	1.066
101.401	1.066	1.849	-1.8522	1.066
101.515	1.067	1.851	-1.8543	1.067
101.62	1.068	1.853	-1.8563	1.068
101.731	1.069	1.854	-1.8573	1.069
101.84	1.07	1.856	-1.8596	1.07
101.946	1.071	1.858	-1.8616	1.071
102.057	1.071	1.86	-1.8636	1.071
102.168	1.071	1.861	-1.8645	1.071
102.279	1.072	1.864	-1.8669	1.072
102.387	1.073	1.866	-1.8689	1.073
102.494	1.074	1.868	-1.8709	1.074
102.601	1.075	1.869	-1.8719	1.075
102.715	1.075	1.871	-1.8739	1.075
102.823	1.076	1.873	-1.8762	1.076
102.929	1.076	1.875	-1.8782	1.076
103.043	1.078	1.876	-1.8792	1.078
103.152	1.078	1.878	-1.8812	1.078
103.261	1.079	1.88	-1.8832	1.079
103.366	1.08	1.882	-1.8855	1.08
103.479	1.08	1.883	-1.8866	1.08
103.589	1.081	1.885	-1.8886	1.081
103.699	1.081	1.887	-1.8905	1.081
103.804	1.082	1.89	-1.8929	1.082
103.915	1.083	1.891	-1.8938	1.083
104.026	1.083	1.893	-1.8959	1.083
104.136	1.084	1.895	-1.8979	1.084
104.24	1.085	1.897	-1.8999	1.085
104.354	1.086	1.898	-1.9012	1.086
104.46	1.087	1.9	-1.9032	1.087
104.571	1.088	1.902	-1.9051	1.088
104.676	1.088	1.904	-1.9072	1.088
104.786	1.088	1.905	-1.9082	1.088
104.897	1.089	1.907	-1.9105	1.089
105.008	1.09	1.909	-1.9127	1.09
105.114	1.091	1.911	-1.9146	1.091
105.223	1.092	1.912	-1.9155	1.092
105.336	1.093	1.914	-1.9176	1.093
105.444	1.093	1.917	-1.9198	1.093
105.552	1.094	1.919	-1.9218	1.094
105.663	1.095	1.92	-1.9228	1.095
105.773	1.095	1.922	-1.9249	1.095
105.883	1.096	1.924	-1.9272	1.096
105.988	1.098	1.926	-1.9292	1.098
106.099	1.098	1.927	-1.9302	1.098
106.21	1.099	1.929	-1.9322	1.099
106.32	1.099	1.931	-1.9342	1.099
106.425	1.1	1.933	-1.9365	1.1
106.532	1.101	1.934	-1.9375	1.101
106.646	1.102	1.936	-1.9395	1.102
106.754	1.103	1.938	-1.9414	1.103
106.862	1.103	1.941	-1.9438	1.103
106.969	1.105	1.942	-1.9449	1.105
107.083	1.106	1.944	-1.9468	1.106
107.192	1.107	1.945	-1.9487	1.107
107.299	1.108	1.948	-1.9508	1.108
107.406	1.108	1.949	-1.9522	1.108
107.521	1.109	1.951	-1.9541	1.109
107.629	1.11	1.953	-1.9561	1.11
107.734	1.111	1.955	-1.9581	1.111
107.845	1.112	1.956	-1.9591	1.112
107.958	1.113	1.958	-1.9615	1.113
108.061	1.113	1.96	-1.9635	1.113
108.17	1.114	1.962	-1.9655	1.114
108.282	1.116	1.963	-1.9665	1.116
108.394	1.116	1.965	-1.9688	1.116
108.499	1.118	1.967	-1.9708	1.118
108.607	1.119	1.97	-1.9729	1.119
108.716	1.119	1.97	-1.9738	1.119
108.83	1.121	1.972	-1.9758	1.121
108.938	1.122	1.975	-1.9781	1.122
109.046	1.123	1.977	-1.9801	1.123
109.153	1.124	1.978	-1.9811	1.124
109.265	1.125	1.98	-1.9831	1.125
109.374	1.127	1.982	-1.9851	1.127
109.483	1.128	1.984	-1.9875	1.128
109.595	1.128	1.985	-1.9884	1.128
109.705	1.129	1.987	-1.9905	1.129
109.813	1.131	1.989	-1.9925	1.131
109.918	1.133	1.992	-1.9948	1.133
110.029	1.133	1.993	-1.9958	1.133
110.142	1.134	1.995	-1.9978	1.134
110.25	1.135	1.996	-1.9997	1.135
110.355	1.136	1.998	-2.0017	1.136
110.466	1.138	2	-2.0031	1.138
110.576	1.139	2.002	-2.0051	1.139
110.748	1.14	2.005	-2.0078	1.14
110.856	1.14	2.007	-2.0101	1.14
110.965	1.141	2.009	-2.0121	1.141
111.072	1.143	2.01	-2.0131	1.143
111.181	1.143	2.012	-2.0151	1.143
111.295	1.144	2.014	-2.0174	1.144
111.4	1.145	2.016	-2.0194	1.145
111.511	1.147	2.017	-2.0204	1.147
111.618	1.148	2.019	-2.0224	1.148
111.732	1.149	2.021	-2.0244	1.149
111.837	1.15	2.023	-2.0267	1.15
111.948	1.151	2.025	-2.0278	1.151
112.057	1.152	2.026	-2.0297	1.152
112.17	1.153	2.028	-2.0317	1.153
112.273	1.154	2.031	-2.0338	1.154
112.385	1.155	2.032	-2.0351	1.155
112.496	1.156	2.034	-2.037	1.156
112.604	1.157	2.036	-2.039	1.157
112.712	1.158	2.038	-2.041	1.158
112.819	1.159	2.039	-2.0424	1.159
112.933	1.16	2.041	-2.0444	1.16
113.041	1.16	2.043	-2.0464	1.16
113.147	1.161	2.045	-2.0485	1.161
113.261	1.162	2.046	-2.0493	1.162
113.37	1.162	2.048	-2.0517	1.162
113.478	1.163	2.05	-2.0537	1.163
113.584	1.163	2.052	-2.0557	1.163
113.695	1.164	2.053	-2.0567	1.164
113.808	1.165	2.055	-2.0587	1.165
113.917	1.166	2.058	-2.0611	1.166
114.022	1.166	2.06	-2.063	1.166
114.133	1.168	2.061	-2.064	1.168
114.241	1.168	2.063	-2.0661	1.168
114.348	1.169	2.065	-2.0684	1.169
114.46	1.169	2.067	-2.0704	1.169
114.569	1.17	2.068	-2.0714	1.17
114.68	1.171	2.07	-2.0734	1.171
114.788	1.172	2.072	-2.0754	1.172
114.896	1.172	2.074	-2.0776	1.172
115.01	1.173	2.075	-2.0787	1.173
115.113	1.174	2.077	-2.0807	1.174
115.227	1.175	2.079	-2.0826	1.175
115.331	1.175	2.081	-2.0846	1.175
115.447	1.175	2.083	-2.0861	1.175
115.55	1.176	2.085	-2.088	1.176
115.661	1.177	2.087	-2.09	1.177
115.77	1.178	2.089	-2.092	1.178
115.881	1.179	2.09	-2.0933	1.179
115.991	1.18	2.092	-2.0953	1.18
116.101	1.18	2.094	-2.0973	1.18
116.206	1.181	2.096	-2.0993	1.181
116.317	1.182	2.097	-2.1003	1.182
116.427	1.182	2.099	-2.1027	1.182
116.539	1.182	2.101	-2.1047	1.182
116.643	1.183	2.103	-2.1067	1.183
116.755	1.184	2.104	-2.1076	1.184
116.863	1.185	2.106	-2.1097	1.185
116.969	1.186	2.109	-2.1119	1.186
117.08	1.187	2.111	-2.114	1.187
117.194	1.188	2.112	-2.1149	1.188
117.297	1.188	2.114	-2.1169	1.188
117.41	1.189	2.116	-2.1193	1.189
117.516	1.189	2.118	-2.1213	1.189
117.625	1.19	2.119	-2.1223	1.19
117.738	1.191	2.121	-2.1243	1.191
117.846	1.192	2.123	-2.1263	1.192
117.952	1.192	2.125	-2.1287	1.192
118.063	1.193	2.126	-2.1297	1.193
118.176	1.194	2.128	-2.1317	1.194
118.286	1.194	2.13	-2.1336	1.194
118.391	1.195	2.133	-2.1359	1.195
118.5	1.196	2.134	-2.137	1.196
118.612	1.197	2.136	-2.1389	1.197
118.722	1.198	2.138	-2.1409	1.198
118.827	1.199	2.14	-2.143	1.199
118.939	1.199	2.141	-2.1444	1.199
119.047	1.2	2.143	-2.1463	1.2
119.153	1.201	2.145	-2.1483	1.201
119.264	1.202	2.147	-2.1503	1.202
119.377	1.202	2.148	-2.1513	1.202
119.481	1.203	2.15	-2.1536	1.203
119.592	1.203	2.152	-2.1555	1.203
119.699	1.205	2.154	-2.1577	1.205
119.81	1.206	2.155	-2.1586	1.206
119.923	1.207	2.157	-2.1605	1.207
120.031	1.208	2.16	-2.1629	1.208
120.2	1.208	2.162	-2.1652	1.208
120.313	1.209	2.164	-2.1672	1.209
120.419	1.21	2.166	-2.1692	1.21
120.526	1.212	2.168	-2.1712	1.212
120.637	1.212	2.169	-2.1726	1.212
120.744	1.213	2.171	-2.1746	1.213
120.859	1.214	2.173	-2.1766	1.214
120.964	1.215	2.175	-2.1786	1.215
121.075	1.216	2.177	-2.18	1.216
121.184	1.216	2.179	-2.182	1.216
121.29	1.217	2.181	-2.1839	1.217
121.4	1.219	2.183	-2.1859	1.219
121.512	1.22	2.184	-2.1869	1.22
121.623	1.22	2.186	-2.1892	1.22
121.729	1.22	2.188	-2.1912	1.22
121.838	1.221	2.19	-2.1931	1.221
121.951	1.223	2.191	-2.1943	1.223
122.059	1.223	2.193	-2.1966	1.223
122.167	1.224	2.195	-2.1986	1.224
122.273	1.224	2.197	-2.2006	1.224
122.388	1.226	2.198	-2.2016	1.226
122.497	1.227	2.2	-2.2036	1.227
122.605	1.228	2.203	-2.2059	1.228
122.71	1.229	2.205	-2.2079	1.229
122.821	1.229	2.206	-2.2089	1.229
122.934	1.23	2.208	-2.2109	1.23
123.037	1.231	2.21	-2.2129	1.231
123.148	1.232	2.212	-2.2152	1.232
123.259	1.232	2.213	-2.2162	1.232
123.37	1.233	2.215	-2.2182	1.233
123.475	1.234	2.217	-2.2202	1.234
123.583	1.234	2.219	-2.2222	1.234
123.698	1.234	2.22	-2.2235	1.234
123.807	1.235	2.222	-2.2256	1.235
123.915	1.235	2.224	-2.2275	1.235
124.02	1.235	2.226	-2.2295	1.235
124.13	1.235	2.228	-2.2309	1.235
124.241	1.235	2.23	-2.2329	1.235
124.352	1.236	2.232	-2.2349	1.236
124.457	1.236	2.234	-2.2368	1.236
124.571	1.236	2.235	-2.2379	1.236
124.681	1.236	2.237	-2.2402	1.236
124.787	1.236	2.239	-2.2421	1.236
124.896	1.236	2.241	-2.2441	1.236
125.007	1.236	2.242	-2.2452	1.236
125.117	1.236	2.244	-2.2471	1.236
125.227	1.237	2.246	-2.2495	1.237
125.332	1.237	2.248	-2.2516	1.237
125.442	1.237	2.249	-2.2525	1.237
125.552	1.237	2.251	-2.2545	1.237
125.658	1.237	2.254	-2.2569	1.237
125.767	1.237	2.256	-2.2589	1.237
125.876	1.237	2.257	-2.2599	1.237
125.99	1.237	2.258	-2.2618	1.237
126.098	1.238	2.261	-2.2638	1.238
126.206	1.238	2.263	-2.2662	1.238
126.313	1.238	2.264	-2.2672	1.238
126.422	1.238	2.266	-2.2691	1.238
126.535	1.238	2.268	-2.2712	1.238
126.641	1.239	2.27	-2.2735	1.239
126.75	1.239	2.271	-2.2745	1.239
126.859	1.24	2.273	-2.2765	1.24
126.973	1.24	2.275	-2.2786	1.24
127.078	1.241	2.277	-2.2805	1.241
127.189	1.241	2.279	-2.2818	1.241
127.302	1.242	2.281	-2.2838	1.242
127.405	1.243	2.283	-2.2858	1.243
127.514	1.243	2.285	-2.2878	1.243
127.628	1.244	2.286	-2.2892	1.244
127.736	1.245	2.288	-2.2912	1.245
127.848	1.246	2.29	-2.2931	1.246
127.953	1.246	2.292	-2.2952	1.246
128.065	1.248	2.293	-2.2962	1.248
128.173	1.248	2.295	-2.2984	1.248
128.281	1.249	2.297	-2.3004	1.249
128.389	1.25	2.299	-2.3023	1.25
128.502	1.251	2.3	-2.3035	1.251
128.61	1.252	2.302	-2.3055	1.252
128.718	1.253	2.305	-2.3078	1.253
128.827	1.254	2.307	-2.3098	1.254
128.934	1.255	2.308	-2.3108	1.255
129.043	1.255	2.31	-2.3128	1.255
129.157	1.256	2.312	-2.3151	1.256
129.262	1.257	2.314	-2.3171	1.257
129.373	1.258	2.315	-2.318	1.258
129.485	1.259	2.317	-2.3201	1.259
129.595	1.26	2.319	-2.3221	1.26
129.7	1.26	2.321	-2.3244	1.26
129.811	1.261	2.322	-2.3254	1.261
129.919	1.262	2.324	-2.3274	1.262
130.032	1.263	2.326	-2.3294	1.263
130.137	1.264	2.329	-2.3319	1.264
130.249	1.264	2.329	-2.3328	1.264
130.357	1.265	2.331	-2.3348	1.265
130.465	1.266	2.334	-2.3368	1.266
130.572	1.267	2.335	-2.3388	1.267
130.686	1.268	2.336	-2.3397	1.268
130.794	1.269	2.339	-2.342	1.269
130.904	1.269	2.341	-2.3441	1.269
131.01	1.27	2.343	-2.3461	1.27
131.124	1.271	2.344	-2.3471	1.271
131.227	1.272	2.346	-2.3494	1.272
131.341	1.273	2.348	-2.3515	1.273
131.446	1.275	2.35	-2.3534	1.275
131.559	1.275	2.351	-2.3545	1.275
131.669	1.275	2.353	-2.3564	1.275
131.779	1.277	2.355	-2.3587	1.277
131.882	1.278	2.357	-2.3607	1.278
131.996	1.28	2.359	-2.3618	1.28
132.104	1.28	2.36	-2.3637	1.28
132.211	1.28	2.363	-2.3661	1.28
132.322	1.282	2.365	-2.368	1.282
132.433	1.283	2.366	-2.3691	1.283
132.541	1.284	2.368	-2.3711	1.284
132.654	1.285	2.37	-2.373	1.285
132.76	1.286	2.372	-2.3754	1.286
132.869	1.287	2.373	-2.3764	1.287
132.98	1.289	2.375	-2.3783	1.289
133.088	1.289	2.377	-2.3804	1.289
133.196	1.291	2.379	-2.3827	1.291
133.303	1.292	2.38	-2.3837	1.292
133.412	1.293	2.382	-2.3857	1.293
133.521	1.294	2.384	-2.3877	1.294
133.63	1.295	2.386	-2.3897	1.295
133.741	1.296	2.388	-2.391	1.296
133.849	1.297	2.39	-2.393	1.297
133.96	1.298	2.392	-2.395	1.298
134.069	1.299	2.394	-2.397	1.299
134.18	1.3	2.395	-2.398	1.3
134.29	1.301	2.397	-2.4004	1.301
134.4	1.301	2.399	-2.4024	1.301
134.505	1.302	2.401	-2.4044	1.302
134.615	1.303	2.402	-2.4054	1.303
134.725	1.304	2.404	-2.4074	1.304
134.831	1.304	2.406	-2.4098	1.304
134.941	1.305	2.408	-2.4116	1.305
135.053	1.307	2.409	-2.4127	1.307
135.164	1.308	2.411	-2.4147	1.308
135.272	1.31	2.414	-2.417	1.31
135.377	1.31	2.416	-2.419	1.31
135.487	1.31	2.417	-2.42	1.31
135.599	1.312	2.419	-2.422	1.312
135.707	1.314	2.421	-2.424	1.314
135.816	1.315	2.423	-2.4263	1.315
135.923	1.316	2.424	-2.4274	1.316
136.039	1.317	2.426	-2.4295	1.317
136.144	1.318	2.428	-2.4314	1.318
136.253	1.319	2.43	-2.4336	1.319
136.364	1.321	2.431	-2.4346	1.321
136.474	1.322	2.433	-2.4366	1.322
136.584	1.323	2.435	-2.4386	1.323
136.689	1.323	2.437	-2.4406	1.323
136.8	1.325	2.439	-2.442	1.325
136.909	1.326	2.441	-2.444	1.326
137.015	1.327	2.443	-2.446	1.327
137.126	1.327	2.445	-2.4481	1.327
137.238	1.329	2.446	-2.449	1.329
137.346	1.33	2.448	-2.4513	1.33
137.454	1.331	2.45	-2.4533	1.331
137.562	1.332	2.452	-2.4553	1.332
137.671	1.332	2.453	-2.4563	1.332
137.782	1.334	2.455	-2.4583	1.334
137.893	1.335	2.457	-2.4606	1.335
137.998	1.337	2.459	-2.4627	1.337
138.112	1.338	2.46	-2.4637	1.338
138.222	1.338	2.462	-2.4656	1.338
138.33	1.34	2.465	-2.468	1.34
138.435	1.341	2.467	-2.4699	1.341
138.546	1.343	2.468	-2.4709	1.343
138.658	1.343	2.47	-2.4729	1.343
138.768	1.345	2.472	-2.4749	1.345
138.873	1.345	2.474	-2.4773	1.345
138.985	1.346	2.475	-2.4783	1.346
139.093	1.347	2.477	-2.4803	1.347
139.199	1.348	2.479	-2.4823	1.348
139.31	1.348	2.481	-2.4846	1.348
139.422	1.349	2.482	-2.4857	1.349
139.53	1.351	2.484	-2.4876	1.351
139.639	1.352	2.486	-2.4896	1.352
139.745	1.352	2.488	-2.4916	1.352
139.855	1.354	2.49	-2.4929	1.354
139.966	1.355	2.492	-2.4949	1.355
140.077	1.355	2.494	-2.4969	1.355
140.183	1.356	2.496	-2.4989	1.356
140.297	1.357	2.497	-2.4999	1.357
140.4	1.358	2.499	-2.5023	1.358
140.514	1.36	2.501	-2.5042	1.36
140.619	1.361	2.503	-2.5063	1.361
140.73	1.362	2.504	-2.5073	1.362
140.843	1.362	2.506	-2.5095	1.362
140.946	1.364	2.508	-2.5117	1.364
141.057	1.365	2.51	-2.5136	1.365
141.168	1.367	2.511	-2.5146	1.367
141.279	1.368	2.513	-2.5166	1.368
141.389	1.368	2.516	-2.5189	1.368
141.494	1.369	2.518	-2.521	1.369
141.606	1.37	2.519	-2.5219	1.37
141.714	1.371	2.521	-2.524	1.371
141.824	1.371	2.523	-2.5262	1.371
141.929	1.372	2.525	-2.5282	1.372
142.043	1.373	2.526	-2.5292	1.373
142.151	1.374	2.528	-2.5312	1.374
142.259	1.375	2.53	-2.5332	1.375
142.368	1.376	2.532	-2.5356	1.376
142.475	1.377	2.533	-2.5366	1.377
142.584	1.377	2.535	-2.5387	1.377
142.696	1.379	2.537	-2.5406	1.379
142.803	1.38	2.539	-2.5425	1.38
142.914	1.381	2.541	-2.5439	1.381
143.021	1.383	2.543	-2.5459	1.383
143.131	1.384	2.544	-2.5478	1.384
143.239	1.384	2.547	-2.5499	1.384
143.353	1.386	2.548	-2.5512	1.386
143.461	1.386	2.55	-2.5532	1.386
143.567	1.388	2.552	-2.5552	1.388
143.677	1.39	2.554	-2.5571	1.39
143.789	1.391	2.555	-2.5582	1.391
143.897	1.392	2.557	-2.5605	1.392
144.006	1.392	2.559	-2.5626	1.392
144.114	1.394	2.561	-2.5646	1.394
144.228	1.395	2.562	-2.5656	1.395
144.336	1.395	2.564	-2.5676	1.395
144.444	1.397	2.567	-2.5699	1.397
144.55	1.398	2.569	-2.5719	1.398
144.664	1.4	2.57	-2.5728	1.4
144.768	1.401	2.572	-2.5748	1.401
144.882	1.402	2.574	-2.5772	1.402
144.987	1.403	2.576	-2.5793	1.403
145.098	1.404	2.577	-2.5802	1.404
145.211	1.406	2.579	-2.5822	1.406
145.314	1.407	2.581	-2.5842	1.407
145.425	1.408	2.583	-2.5865	1.408
145.536	1.409	2.584	-2.5875	1.409
145.644	1.41	2.586	-2.5895	1.41
145.756	1.411	2.588	-2.5915	1.411
145.86	1.413	2.59	-2.5935	1.413
145.972	1.414	2.592	-2.5949	1.414
146.081	1.415	2.594	-2.5969	1.415
146.192	1.415	2.596	-2.5989	1.415
146.297	1.417	2.598	-2.6008	1.417
146.411	1.418	2.599	-2.6018	1.418
146.519	1.419	2.601	-2.6041	1.419
146.627	1.419	2.603	-2.6061	1.419
146.736	1.42	2.605	-2.6081	1.42
146.848	1.421	2.606	-2.6091	1.421
146.958	1.423	2.608	-2.6115	1.423
147.066	1.424	2.61	-2.6135	1.424
147.171	1.425	2.612	-2.6155	1.425
147.282	1.425	2.613	-2.6165	1.425
147.395	1.426	2.615	-2.6185	1.426
147.498	1.427	2.618	-2.6208	1.427
147.609	1.428	2.619	-2.6228	1.428
147.716	1.429	2.621	-2.6238	1.429
147.828	1.43	2.622	-2.6257	1.43
147.941	1.432	2.625	-2.6281	1.432
148.044	1.432	2.627	-2.6301	1.432
148.156	1.433	2.628	-2.6311	1.433
148.267	1.434	2.63	-2.6332	1.434
148.375	1.435	2.632	-2.6352	1.435
148.483	1.437	2.634	-2.6375	1.437
148.59	1.438	2.635	-2.6385	1.438
148.704	1.439	2.637	-2.6405	1.439
148.813	1.439	2.639	-2.6425	1.439
148.918	1.441	2.642	-2.6448	1.441
149.032	1.442	2.642	-2.6457	1.442
149.136	1.442	2.645	-2.6478	1.442
149.247	1.443	2.647	-2.6498	1.443
149.356	1.444	2.649	-2.6518	1.444
149.467	1.445	2.65	-2.6531	1.445
149.577	1.446	2.652	-2.6551	1.446
149.688	1.447	2.654	-2.6571	1.447
149.792	1.447	2.656	-2.6591	1.447
149.903	1.448	2.657	-2.6602	1.448
150.015	1.449	2.659	-2.6624	1.449
150.125	1.45	2.661	-2.6644	1.45
150.23	1.45	2.663	-2.6664	1.45
150.342	1.45	2.664	-2.6674	1.45
150.45	1.452	2.666	-2.6694	1.452
150.556	1.453	2.669	-2.6718	1.453
150.667	1.454	2.67	-2.6737	1.454
150.78	1.454	2.672	-2.6748	1.454
150.888	1.456	2.674	-2.6768	1.456
150.996	1.457	2.676	-2.679	1.457
151.102	1.457	2.678	-2.681	1.457
151.213	1.458	2.679	-2.6821	1.458
151.326	1.459	2.681	-2.684	1.459
151.434	1.46	2.683	-2.6865	1.46
151.539	1.461	2.685	-2.6884	1.461
151.653	1.462	2.686	-2.6894	1.462
151.763	1.463	2.688	-2.6915	1.463
151.867	1.464	2.69	-2.6934	1.464
151.978	1.464	2.692	-2.6958	1.464
152.089	1.465	2.693	-2.6967	1.465
152.197	1.466	2.695	-2.6987	1.466
152.31	1.466	2.697	-2.7007	1.466
152.416	1.467	2.7	-2.703	1.467
152.525	1.467	2.701	-2.7041	1.467
152.636	1.468	2.703	-2.7061	1.468
152.744	1.469	2.705	-2.7081	1.469
152.852	1.469	2.707	-2.7101	1.469
152.964	1.47	2.708	-2.711	1.47
153.072	1.47	2.71	-2.7134	1.47
153.18	1.471	2.712	-2.7155	1.471
153.286	1.472	2.714	-2.7174	1.472
153.397	1.473	2.715	-2.7184	1.473
153.51	1.473	2.717	-2.7207	1.473
153.618	1.474	2.719	-2.7227	1.474
153.723	1.474	2.721	-2.7247	1.474
153.835	1.475	2.722	-2.7257	1.475
153.946	1.475	2.724	-2.7277	1.475
154.056	1.475	2.727	-2.7301	1.475
154.161	1.476	2.729	-2.732	1.476
154.272	1.476	2.73	-2.7331	1.476
154.381	1.476	2.732	-2.735	1.476
154.487	1.477	2.734	-2.7373	1.477
154.598	1.482	2.736	-2.7394	1.482
154.71	1.489	2.737	-2.7404	1.489
154.815	1.492	2.739	-2.7423	1.492
154.928	1.499	2.741	-2.7444	1.499
155.033	1.506	2.743	-2.7467	1.506
155.143	1.513	2.744	-2.7477	1.513
155.252	1.516	2.746	-2.7497	1.516
155.363	1.523	2.748	-2.7517	1.523
155.472	1.532	2.751	-2.754	1.532
155.579	1.538	2.752	-2.7549	1.538
155.695	1.541	2.754	-2.757	1.541
155.8	1.548	2.756	-2.759	1.548
155.907	1.555	2.758	-2.761	1.555
156.018	1.563	2.759	-2.762	1.563
156.131	1.567	2.761	-2.7643	1.567
156.241	1.575	2.763	-2.7663	1.575
156.346	1.582	2.765	-2.7683	1.582
156.457	1.59	2.766	-2.7694	1.59
156.565	1.595	2.768	-2.7717	1.595
156.671	1.602	2.77	-2.7737	1.602
156.782	1.612	2.772	-2.7756	1.612
156.893	1.62	2.773	-2.7766	1.62
157.004	1.628	2.776	-2.779	1.628
157.112	1.636	2.778	-2.7809	1.636
157.217	1.641	2.78	-2.783	1.641
157.327	1.648	2.781	-2.7841	1.648
157.438	1.647	2.783	-2.786	1.647
157.549	1.641	2.785	-2.7883	1.641
157.655	1.634	2.787	-2.7904	1.634
157.769	1.626	2.788	-2.7913	1.626
157.872	1.622	2.79	-2.7933	1.622
157.984	1.615	2.792	-2.7953	1.615
158.093	1.608	2.794	-2.7977	1.608
158.202	1.602	2.795	-2.7986	1.602
158.315	1.598	2.797	-2.8006	1.598
158.418	1.59	2.799	-2.8026	1.59
158.529	1.584	2.802	-2.805	1.584
158.64	1.578	2.803	-2.806	1.578
158.751	1.575	2.805	-2.808	1.575
158.861	1.568	2.807	-2.81	1.568
158.964	1.563	2.809	-2.812	1.563
159.079	1.557	2.81	-2.8133	1.557
159.187	1.555	2.812	-2.8153	1.555
159.294	1.55	2.814	-2.8173	1.55
159.402	1.544	2.816	-2.8192	1.544
159.516	1.539	2.817	-2.8201	1.539
159.624	1.537	2.819	-2.8226	1.537
159.732	1.533	2.821	-2.8246	1.533
159.838	1.529	2.823	-2.8266	1.529
159.953	1.524	2.824	-2.8276	1.524
160.061	1.522	2.826	-2.8296	1.522
160.169	1.519	2.829	-2.8319	1.519
160.277	1.515	2.831	-2.8339	1.515
160.388	1.51	2.832	-2.8349	1.51
160.498	1.509	2.834	-2.8369	1.509
160.608	1.505	2.836	-2.8393	1.505
160.713	1.501	2.838	-2.8413	1.501
160.824	1.497	2.839	-2.8423	1.497
160.933	1.495	2.841	-2.8442	1.495
161.044	1.491	2.843	-2.8462	1.491
161.149	1.487	2.845	-2.8486	1.487
161.261	1.483	2.846	-2.8496	1.483
161.369	1.482	2.848	-2.8516	1.482
161.48	1.477	2.85	-2.8536	1.477
161.585	1.477	2.852	-2.8555	1.477
161.699	1.477	2.854	-2.8569	1.477
161.807	1.477	2.856	-2.8589	1.477
161.913	1.476	2.858	-2.8609	1.476
162.022	1.476	2.86	-2.8629	1.476
162.136	1.475	2.861	-2.8639	1.475
162.241	1.474	2.863	-2.8663	1.474
162.352	1.473	2.865	-2.8683	1.473
162.461	1.473	2.867	-2.8703	1.473
162.572	1.471	2.868	-2.8712	1.471
162.682	1.47	2.87	-2.8735	1.47
162.792	1.469	2.872	-2.8756	1.469
162.897	1.468	2.874	-2.8776	1.468
163.007	1.465	2.875	-2.8785	1.465
163.117	1.464	2.877	-2.8806	1.464
163.223	1.464	2.88	-2.8829	1.464
163.334	1.461	2.882	-2.8849	1.461
163.446	1.461	2.883	-2.8859	1.461
163.554	1.459	2.885	-2.8879	1.459
163.66	1.458	2.887	-2.8902	1.458
163.771	1.456	2.889	-2.8922	1.456
163.883	1.456	2.89	-2.8933	1.456
163.99	1.455	2.892	-2.8952	1.455
164.099	1.453	2.894	-2.8972	1.453
164.207	1.452	2.896	-2.8996	1.452
164.32	1.45	2.897	-2.9005	1.45
164.428	1.449	2.899	-2.9026	1.449
164.536	1.449	2.901	-2.9046	1.449
164.645	1.448	2.904	-2.9068	1.448
164.752	1.447	2.905	-2.9079	1.447
164.861	1.446	2.907	-2.9098	1.446
164.973	1.446	2.909	-2.9118	1.446
165.079	1.445	2.911	-2.9138	1.445
165.193	1.445	2.912	-2.9152	1.445
165.303	1.445	2.914	-2.9172	1.445
165.413	1.444	2.916	-2.9192	1.444
165.518	1.444	2.918	-2.9212	1.444
165.629	1.444	2.919	-2.9221	1.444
165.737	1.444	2.921	-2.9246	1.444
165.85	1.443	2.923	-2.9265	1.443
165.956	1.443	2.925	-2.9285	1.443
166.062	1.442	2.926	-2.9294	1.442
166.176	1.442	2.929	-2.9318	1.442
166.284	1.441	2.931	-2.9338	1.441
166.392	1.44	2.933	-2.9358	1.44
166.499	1.44	2.934	-2.9368	1.44
166.608	1.44	2.936	-2.9392	1.44
166.722	1.44	2.938	-2.9412	1.44
166.828	1.439	2.94	-2.9432	1.439
166.942	1.439	2.941	-2.9442	1.439
167.045	1.438	2.943	-2.9462	1.438
167.157	1.438	2.945	-2.9482	1.438
167.266	1.438	2.947	-2.9504	1.438
167.378	1.437	2.948	-2.9515	1.437
167.488	1.437	2.95	-2.9535	1.437
167.598	1.436	2.952	-2.9554	1.436
167.703	1.436	2.955	-2.9578	1.436
167.814	1.436	2.956	-2.9589	1.436
167.922	1.435	2.958	-2.9609	1.435
168.034	1.435	2.96	-2.9629	1.435
168.138	1.434	2.962	-2.9648	1.434
168.25	1.434	2.963	-2.9661	1.434
168.359	1.433	2.965	-2.9681	1.433
168.465	1.433	2.967	-2.97	1.433
168.576	1.433	2.969	-2.9721	1.433
168.69	1.432	2.97	-2.9731	1.432
168.793	1.432	2.972	-2.9755	1.432
168.904	1.431	2.974	-2.9775	1.431
169.012	1.431	2.976	-2.9794	1.431
169.126	1.431	2.977	-2.9805	1.431
169.236	1.431	2.979	-2.9827	1.431
169.339	1.43	2.982	-2.9848	1.43
169.448	1.43	2.984	-2.9868	1.43
169.559	1.429	2.984	-2.9877	1.429
169.672	1.429	2.986	-2.9897	1.429
169.782	1.428	2.989	-2.9921	1.428
169.887	1.428	2.991	-2.9941	1.428
169.998	1.428	2.992	-2.9951	1.428
170.106	1.427	2.994	-2.9971	1.427
170.213	1.427	2.996	-2.9995	1.427
170.325	1.426	2.998	-3.0015	1.426
170.434	1.426	2.999	-3.0025	1.426
170.545	1.425	3.001	-3.0044	1.425
170.653	1.425	3.003	-3.0064	1.425
170.758	1.424	3.006	-3.0088	1.424
170.868	1.424	3.006	-3.0097	1.424
170.977	1.423	3.009	-3.0118	1.423
171.088	1.422	3.011	-3.0138	1.422
171.195	1.422	3.012	-3.0157	1.422
171.306	1.421	3.014	-3.0171	1.421
171.418	1.421	3.016	-3.0191	1.421
171.526	1.42	3.018	-3.0211	1.42
171.632	1.419	3.02	-3.0231	1.419
171.743	1.419	3.021	-3.0242	1.419
171.856	1.419	3.023	-3.0264	1.419
171.966	1.418	3.025	-3.0284	1.418
172.071	1.417	3.027	-3.0304	1.417
172.181	1.416	3.028	-3.0314	1.416
172.29	1.416	3.03	-3.0337	1.416
172.402	1.416	3.033	-3.0358	1.416
172.507	1.415	3.034	-3.0377	1.415
172.619	1.414	3.035	-3.0387	1.414
172.727	1.413	3.037	-3.0408	1.413
172.835	1.412	3.04	-3.043	1.412
172.943	1.412	3.042	-3.0451	1.412
173.057	1.411	3.043	-3.046	1.411
173.161	1.411	3.045	-3.048	1.411
173.272	1.409	3.047	-3.0504	1.409
173.381	1.409	3.049	-3.0524	1.409
173.494	1.408	3.05	-3.0534	1.408
173.597	1.408	3.052	-3.0554	1.408
173.711	1.406	3.054	-3.0574	1.406
173.816	1.406	3.056	-3.0597	1.406
173.927	1.405	3.057	-3.0607	1.405
174.04	1.404	3.059	-3.0627	1.404
174.144	1.404	3.061	-3.0646	1.404
174.255	1.403	3.064	-3.0671	1.403
174.366	1.402	3.065	-3.068	1.402
174.474	1.401	3.067	-3.0701	1.401
174.58	1.401	3.069	-3.0721	1.401
174.691	1.4	3.071	-3.074	1.4
174.803	1.4	3.072	-3.0754	1.4
174.911	1.399	3.074	-3.0774	1.399
175.019	1.398	3.076	-3.0794	1.398
175.128	1.397	3.078	-3.0814	1.397
175.241	1.397	3.079	-3.0824	1.397
175.349	1.396	3.081	-3.0847	1.396
175.456	1.395	3.083	-3.0866	1.395
175.564	1.394	3.085	-3.0887	1.394
175.678	1.394	3.086	-3.0896	1.394
175.781	1.392	3.089	-3.092	1.392
175.895	1.392	3.091	-3.094	1.392
176	1.391	3.093	-3.096	1.391
176.109	1.39	3.094	-3.097	1.39
176.224	1.39	3.096	-3.099	1.39
176.327	1.389	3.098	-3.1013	1.389
176.437	1.387	3.1	-3.1033	1.387
176.548	1.387	3.101	-3.1043	1.387
176.66	1.386	3.103	-3.1063	1.386
176.77	1.385	3.105	-3.1083	1.385
176.875	1.385	3.107	-3.1107	1.385
176.987	1.384	3.108	-3.1116	1.384
177.095	1.382	3.11	-3.1136	1.382
177.203	1.382	3.112	-3.1157	1.382
177.312	1.381	3.115	-3.118	1.381
177.419	1.38	3.116	-3.1189	1.38
177.531	1.38	3.118	-3.121	1.38
177.642	1.378	3.12	-3.123	1.378
177.748	1.377	3.122	-3.125	1.377
177.862	1.377	3.123	-3.1263	1.377
177.965	1.375	3.125	-3.1283	1.375
178.079	1.374	3.127	-3.1304	1.374
178.184	1.374	3.129	-3.1323	1.374
178.297	1.373	3.13	-3.1334	1.373
178.407	1.371	3.132	-3.1356	1.371
178.512	1.371	3.134	-3.1376	1.371
178.62	1.37	3.136	-3.1396	1.37
178.734	1.369	3.137	-3.1406	1.369
178.842	1.369	3.139	-3.1426	1.369
178.948	1.367	3.142	-3.1449	1.367
179.059	1.367	3.144	-3.1469	1.367
179.169	1.365	3.145	-3.148	1.365
179.278	1.364	3.147	-3.15	1.364
179.389	1.364	3.149	-3.1523	1.364
179.496	1.363	3.151	-3.1543	1.363
179.603	1.362	3.152	-3.1553	1.362
179.717	1.361	3.154	-3.1573	1.361
179.825	1.36	3.156	-3.1596	1.36
179.931	1.359	3.158	-3.1616	1.359
180.045	1.358	3.159	-3.1626	1.358
180.155	1.358	3.161	-3.1646	1.358
180.258	1.357	3.163	-3.1666	1.357
180.37	1.355	3.166	-3.169	1.355
180.481	1.355	3.167	-3.1699	1.355
180.586	1.353	3.169	-3.1719	1.353
180.7	1.352	3.171	-3.1739	1.352
180.805	1.352	3.173	-3.176	1.352
180.916	1.351	3.174	-3.1773	1.351
181.025	1.35	3.176	-3.1793	1.35
181.138	1.349	3.178	-3.1813	1.349
181.241	1.348	3.18	-3.1832	1.348
181.353	1.347	3.181	-3.1843	1.347
181.464	1.346	3.183	-3.1866	1.346
181.571	1.346	3.185	-3.1886	1.346
181.679	1.345	3.187	-3.1906	1.345
181.793	1.344	3.188	-3.1917	1.344
181.901	1.343	3.191	-3.1939	1.343
182.009	1.342	3.193	-3.1959	1.342
182.115	1.342	3.195	-3.1979	1.342
182.229	1.341	3.196	-3.1989	1.341
182.333	1.34	3.198	-3.2008	1.34
182.447	1.34	3.2	-3.2033	1.34
182.551	1.339	3.202	-3.2053	1.339
182.665	1.338	3.203	-3.2063	1.338
182.775	1.338	3.205	-3.2083	1.338
182.885	1.337	3.207	-3.2106	1.337
182.99	1.337	3.209	-3.2125	1.337
183.101	1.336	3.21	-3.2135	1.336
183.207	1.334	3.212	-3.2155	1.334
183.321	1.334	3.214	-3.2175	1.334
183.427	1.334	3.217	-3.22	1.334
183.534	1.333	3.218	-3.2209	1.333
183.648	1.332	3.22	-3.2229	1.332
183.756	1.331	3.222	-3.2249	1.331
183.864	1.33	3.224	-3.2272	1.33
183.971	1.33	3.225	-3.2282	1.33
184.085	1.329	3.227	-3.2302	1.329
184.193	1.329	3.229	-3.2322	1.329
184.301	1.328	3.231	-3.2342	1.328
184.413	1.326	3.232	-3.2352	1.326
184.523	1.326	3.234	-3.2375	1.326
184.629	1.325	3.236	-3.2395	1.325
184.738	1.324	3.238	-3.2415	1.324
184.849	1.323	3.239	-3.2425	1.323
184.959	1.323	3.242	-3.2449	1.323
185.069	1.321	3.244	-3.247	1.321
185.174	1.32	3.246	-3.2489	1.32
185.284	1.32	3.247	-3.2499	1.32
185.394	1.319	3.249	-3.2519	1.319
185.507	1.318	3.251	-3.2541	1.318
185.61	1.316	3.253	-3.2561	1.316
185.722	1.315	3.254	-3.2572	1.315
185.833	1.314	3.256	-3.2592	1.314
185.941	1.313	3.258	-3.2615	1.313
186.049	1.313	3.26	-3.2635	1.313
186.156	1.31	3.261	-3.2645	1.31
186.267	1.309	3.263	-3.2665	1.309
186.379	1.308	3.266	-3.2688	1.308
186.485	1.308	3.268	-3.2708	1.308
186.598	1.306	3.269	-3.2718	1.306
186.708	1.305	3.271	-3.2738	1.305
186.813	1.304	3.273	-3.2758	1.304
186.922	1.302	3.275	-3.2781	1.302
187.033	1.302	3.276	-3.2792	1.302
187.143	1.299	3.278	-3.2811	1.299
187.253	1.299	3.28	-3.283	1.299
187.357	1.298	3.282	-3.2852	1.298
187.468	1.296	3.283	-3.2862	1.296
187.58	1.295	3.285	-3.2885	1.295
187.685	1.294	3.287	-3.2904	1.294
187.797	1.292	3.289	-3.2925	1.292
187.906	1.291	3.29	-3.2934	1.291
188.017	1.289	3.293	-3.2958	1.289
188.125	1.287	3.295	-3.2978	1.287
188.233	1.285	3.297	-3.2999	1.285
188.34	1.285	3.298	-3.3008	1.285
188.452	1.281	3.3	-3.3028	1.281
188.56	1.28	3.302	-3.3052	1.28
188.667	1.278	3.304	-3.3072	1.278
188.778	1.277	3.305	-3.3082	1.277
188.891	1.276	3.307	-3.3101	1.276
188.999	1.274	3.309	-3.3124	1.274
189.104	1.27	3.311	-3.3144	1.27
189.215	1.269	3.312	-3.3154	1.269
189.327	1.267	3.314	-3.3175	1.267
189.437	1.266	3.316	-3.3195	1.266
189.542	1.263	3.319	-3.3218	1.263
189.653	1.262	3.32	-3.3228	1.262
189.762	1.26	3.321	-3.3248	1.26
189.868	1.258	3.323	-3.3268	1.258
189.979	1.256	3.326	-3.3291	1.256
190.091	1.253	3.327	-3.3301	1.253
190.199	1.253	3.329	-3.3321	1.253
190.305	1.251	3.331	-3.3341	1.251
190.414	1.25	3.333	-3.3361	1.25
190.524	1.249	3.334	-3.3374	1.249
190.633	1.247	3.336	-3.3394	1.247
190.744	1.245	3.338	-3.3415	1.245
190.853	1.243	3.34	-3.3435	1.243
190.96	1.242	3.341	-3.3445	1.242
191.076	1.241	3.343	-3.3467	1.241
191.181	1.24	3.345	-3.3487	1.24
191.29	1.237	3.347	-3.3507	1.237
191.399	1.235	3.348	-3.3517	1.235
191.511	1.235	3.351	-3.3538	1.235
191.621	1.233	3.353	-3.3561	1.233
191.727	1.232	3.355	-3.3581	1.232
191.838	1.23	3.356	-3.359	1.23
191.946	1.228	3.358	-3.3611	1.228
192.052	1.226	3.36	-3.3634	1.226
192.163	1.226	3.362	-3.3654	1.226
192.275	1.225	3.363	-3.3664	1.225
192.383	1.223	3.365	-3.3684	1.223
192.492	1.221	3.367	-3.3703	1.221
192.6	1.22	3.369	-3.3727	1.22
192.713	1.219	3.37	-3.3737	1.219
192.821	1.218	3.372	-3.3757	1.218
192.929	1.217	3.374	-3.3777	1.217
193.035	1.215	3.377	-3.3801	1.215
193.149	1.213	3.378	-3.3811	1.213
193.259	1.212	3.38	-3.3831	1.212
193.366	1.211	3.382	-3.3851	1.211
193.472	1.209	3.384	-3.3871	1.209
193.583	1.207	3.385	-3.3883	1.207
193.696	1.206	3.387	-3.3903	1.206
193.799	1.205	3.389	-3.3923	1.205
193.91	1.203	3.391	-3.3944	1.203
194.021	1.203	3.392	-3.3954	1.203
194.132	1.201	3.394	-3.3978	1.201
194.242	1.2	3.396	-3.3997	1.2
194.347	1.199	3.398	-3.4018	1.199
194.455	1.197	3.399	-3.4027	1.197
194.569	1.196	3.402	-3.405	1.196
194.677	1.195	3.404	-3.4069	1.195
194.782	1.193	3.406	-3.409	1.193
194.891	1.192	3.407	-3.41	1.192
195.005	1.19	3.409	-3.412	1.19
195.113	1.189	3.411	-3.4144	1.189
195.221	1.187	3.413	-3.4164	1.187
195.328	1.186	3.414	-3.4174	1.186
195.44	1.184	3.416	-3.4193	1.184
195.549	1.183	3.418	-3.4214	1.183
195.658	1.182	3.42	-3.4237	1.182
195.771	1.18	3.421	-3.4246	1.18
195.874	1.178	3.423	-3.4267	1.178
195.988	1.177	3.425	-3.4286	1.177
196.093	1.175	3.428	-3.431	1.175
196.204	1.174	3.429	-3.432	1.174
196.317	1.174	3.431	-3.434	1.174
196.425	1.172	3.433	-3.436	1.172
196.529	1.171	3.435	-3.438	1.171
196.643	1.169	3.436	-3.4393	1.169
196.75	1.168	3.438	-3.4413	1.168
196.863	1.166	3.44	-3.4433	1.166
196.968	1.165	3.442	-3.4453	1.165
197.08	1.164	3.443	-3.4466	1.164
197.188	1.162	3.445	-3.4487	1.162
197.296	1.16	3.447	-3.4507	1.16
197.403	1.159	3.449	-3.4526	1.159
197.517	1.158	3.45	-3.4537	1.158
197.625	1.156	3.453	-3.456	1.156
197.73	1.155	3.455	-3.458	1.155
197.842	1.154	3.457	-3.46	1.154
197.949	1.153	3.458	-3.461	1.153
198.058	1.152	3.46	-3.4633	1.152
198.172	1.15	3.462	-3.4653	1.15
198.277	1.15	3.464	-3.4673	1.15
198.388	1.15	3.465	-3.4683	1.15
198.495	1.148	3.467	-3.4702	1.148
198.609	1.147	3.469	-3.4723	1.147
198.714	1.145	3.471	-3.4746	1.145
198.827	1.145	3.472	-3.4756	1.145
198.935	1.143	3.474	-3.4777	1.143
199.041	1.143	3.476	-3.4797	1.143
199.152	1.142	3.479	-3.4819	1.142
199.264	1.14	3.48	-3.4829	1.14
199.372	1.14	3.482	-3.4849	1.14
199.48	1.138	3.484	-3.4869	1.138
199.589	1.137	3.486	-3.4893	1.137
199.696	1.136	3.487	-3.4903	1.136
199.808	1.135	3.489	-3.4924	1.135
199.919	1.134	3.491	-3.4943	1.134
200.025	1.133	3.493	-3.4963	1.133
200.139	1.131	3.494	-3.4975	1.131
200.242	1.131	3.496	-3.4995	1.131
200.353	1.13	3.498	-3.5016	1.13
200.46	1.129	3.5	-3.5036	1.129
200.572	1.127	3.501	-3.5046	1.127
200.685	1.126	3.504	-3.507	1.126
200.793	1.125	3.506	-3.5089	1.125
200.898	1.124	3.508	-3.5109	1.124
201.009	1.123	3.509	-3.512	1.123
201.118	1.122	3.511	-3.5139	1.122
201.231	1.121	3.513	-3.5163	1.121
201.337	1.121	3.515	-3.5182	1.121
201.446	1.119	3.516	-3.5193	1.119
201.552	1.118	3.518	-3.5212	1.118
201.661	1.118	3.52	-3.5236	1.118
201.772	1.117	3.522	-3.5255	1.117
201.885	1.116	3.523	-3.5266	1.116
201.993	1.116	3.525	-3.5285	1.116
202.102	1.115	3.527	-3.5306	1.115
202.208	1.114	3.53	-3.5329	1.114
202.319	1.113	3.531	-3.5339	1.113
202.432	1.112	3.533	-3.5359	1.112
202.538	1.111	3.535	-3.538	1.111
202.645	1.111	3.537	-3.5402	1.111
202.759	1.11	3.538	-3.5412	1.11
202.868	1.109	3.54	-3.5432	1.109
202.978	1.109	3.542	-3.5452	1.109
203.083	1.107	3.544	-3.5473	1.107
203.194	1.107	3.545	-3.5485	1.107
203.303	1.106	3.547	-3.5506	1.106
203.416	1.105	3.549	-3.5526	1.105
203.52	1.105	3.551	-3.5546	1.105
203.631	1.104	3.552	-3.5555	1.104
203.742	1.104	3.555	-3.5579	1.104
203.849	1.103	3.557	-3.5599	1.103
203.957	1.103	3.559	-3.5619	1.103
204.071	1.102	3.56	-3.5629	1.102
204.174	1.101	3.562	-3.5653	1.101
204.285	1.1	3.564	-3.5672	1.1
204.394	1.1	3.566	-3.5692	1.1
204.501	1.099	3.567	-3.5702	1.099
204.616	1.098	3.569	-3.5722	1.098
204.724	1.098	3.571	-3.5745	1.098
204.829	1.097	3.573	-3.5765	1.097
204.94	1.096	3.574	-3.5775	1.096
205.053	1.096	3.576	-3.5795	1.096
205.163	1.095	3.578	-3.5814	1.095
205.268	1.094	3.581	-3.5838	1.094
205.379	1.094	3.582	-3.5849	1.094
205.487	1.093	3.584	-3.5869	1.093
205.599	1.093	3.586	-3.5888	1.093
205.706	1.092	3.588	-3.5912	1.092
205.815	1.092	3.589	-3.5922	1.092
205.924	1.091	3.591	-3.5942	1.091
206.03	1.09	3.593	-3.5962	1.09
206.141	1.09	3.595	-3.5981	1.09
206.255	1.089	3.596	-3.5995	1.089
206.358	1.088	3.598	-3.6015	1.088
206.469	1.088	3.6	-3.6035	1.088
206.576	1.088	3.602	-3.6056	1.088
206.691	1.087	3.603	-3.6065	1.087
206.801	1.087	3.606	-3.6088	1.087
206.906	1.085	3.608	-3.6109	1.085
207.015	1.085	3.61	-3.6129	1.085
207.126	1.084	3.611	-3.6139	1.084
207.236	1.084	3.613	-3.6159	1.084
207.346	1.084	3.615	-3.6181	1.084
207.451	1.083	3.617	-3.6202	1.083
207.562	1.082	3.618	-3.6211	1.082
207.671	1.082	3.62	-3.6231	1.082
207.777	1.081	3.622	-3.6255	1.081
207.887	1.08	3.624	-3.6275	1.08
207.999	1.08	3.625	-3.6286	1.08
208.11	1.08	3.627	-3.6305	1.08
208.218	1.079	3.629	-3.6327	1.079
208.323	1.079	3.631	-3.6347	1.079
208.433	1.078	3.633	-3.6358	1.078
208.544	1.078	3.634	-3.6377	1.078
208.651	1.077	3.637	-3.6398	1.077
208.76	1.077	3.639	-3.6422	1.077
208.869	1.076	3.64	-3.6431	1.076
208.983	1.076	3.642	-3.6451	1.076
209.091	1.076	3.644	-3.6471	1.076
209.199	1.075	3.646	-3.6494	1.075
209.31	1.074	3.647	-3.6504	1.074
209.42	1.074	3.649	-3.6524	1.074
209.53	1.073	3.651	-3.6544	1.073
209.636	1.073	3.653	-3.6564	1.073
209.745	1.073	3.654	-3.6574	1.073
209.857	1.072	3.657	-3.6598	1.072
209.967	1.072	3.659	-3.6618	1.072
210.072	1.071	3.66	-3.6637	1.071
210.184	1.071	3.662	-3.6648	1.071
210.292	1.07	3.664	-3.6672	1.07
210.4	1.07	3.666	-3.6691	1.07
210.508	1.07	3.668	-3.6711	1.07
210.622	1.069	3.669	-3.6721	1.069
210.729	1.069	3.671	-3.6741	1.069
210.837	1.069	3.673	-3.6764	1.069
210.944	1.068	3.675	-3.6784	1.068
211.058	1.068	3.676	-3.6794	1.068
211.168	1.067	3.678	-3.6814	1.067
211.276	1.067	3.68	-3.6838	1.067
211.381	1.067	3.682	-3.6858	1.067
211.492	1.066	3.683	-3.6868	1.066
211.6	1.066	3.685	-3.6888	1.066
211.714	1.066	3.687	-3.6907	1.066
211.819	1.065	3.69	-3.693	1.065
211.927	1.065	3.691	-3.6941	1.065
212.039	1.065	3.693	-3.6961	1.065
212.145	1.064	3.695	-3.698	1.064
212.256	1.064	3.697	-3.7004	1.064
212.368	1.064	3.698	-3.7014	1.064
212.476	1.064	3.7	-3.7034	1.064
212.584	1.063	3.702	-3.7054	1.063
212.692	1.063	3.704	-3.7075	1.063
212.806	1.062	3.705	-3.7087	1.062
212.914	1.062	3.707	-3.7107	1.062
213.021	1.062	3.709	-3.7127	1.062
213.13	1.061	3.712	-3.7148	1.061
213.237	1.061	3.712	-3.7157	1.061
213.346	1.061	3.715	-3.718	1.061
213.46	1.061	3.717	-3.7201	1.061
213.565	1.06	3.719	-3.7221	1.06
213.677	1.06	3.72	-3.7231	1.06
213.788	1.06	3.722	-3.7251	1.06
213.898	1.059	3.724	-3.7273	1.059
214.002	1.059	3.726	-3.7293	1.059
214.113	1.059	3.727	-3.7304	1.059
214.225	1.059	3.729	-3.7323	1.059
214.335	1.058	3.731	-3.7347	1.058
214.44	1.058	3.734	-3.7368	1.058
214.552	1.058	3.734	-3.7377	1.058
214.66	1.058	3.736	-3.7397	1.058
214.769	1.057	3.738	-3.7417	1.057
214.877	1.057	3.741	-3.7441	1.057
214.99	1.057	3.742	-3.7451	1.057
215.098	1.056	3.744	-3.747	1.056
215.206	1.056	3.746	-3.749	1.056
215.312	1.056	3.748	-3.7513	1.056
[truncated: 804 more rows]
