# Supplementary material for: Research on the Mechanical Properties of EPS Lightweight Soil Mixed with Fly Ash
Source: Polymers (Basel). 2024 Dec 18;16(24):3517. doi: 10.3390/polym16243517 (PMC11678610; doi:10.3390/polym16243517)
Supplement: Supplementary file 1 [file polymers-16-03517-s001.zip › polymers-3283519-supplementary-final/raw data/EPS1.5%,curing agent content 15%,replace proportion 0%.xls]

## Sheet: Sheet1
试件批号	1
钢号	1
试验日期	2023/12/9
试验人	XDD
试件形状
尺寸(mm)	39.1
So(mm^2)	1200.73
标距倍率
Lo(mm)	80
引伸计标距	50
Lu(mm)
A(%)	/
断面尺寸
Su(mm^2)
Z(%)	/
Fm(kN)	1.06
Rm(MPa)
FeH(kN)	1.61
ReH(MPa)
FeL(kN)	1.25
ReL(MPa)
Fp(kN)	1.25
Rp(MPa)
Ft(kN)	0.04
Rt(MPa)
E(GPa)	0.01
屈强比	/
强屈比	/
At(%)	/
Agt(%)	7.5
时间(秒)	力(kN)	变形(mm)	位移(mm)	扩展
0	0	0	-0.0009	0
0.121	0	0	-0.0017	0
0.231	0	0	-0.0021	0
0.343	0.001	0.002	-0.0033	0.001
0.453	0.001	0.007	-0.0047	0.001
0.558	0.002	0.013	-0.0069	0.002
0.67	0.002	0.017	-0.0079	0.002
0.778	0.003	0.02	-0.0103	0.003
0.884	0.003	0.024	-0.0129	0.003
0.996	0.003	0.029	-0.0164	0.003
1.108	0.003	0.034	-0.018	0.003
1.216	0.003	0.036	-0.0215	0.003
1.324	0.003	0.04	-0.0255	0.003
1.43	0.004	0.045	-0.0296	0.004
1.541	0.004	0.049	-0.0326	0.004
1.654	0.004	0.052	-0.0372	0.004
1.762	0.004	0.056	-0.0423	0.004
1.867	0.004	0.06	-0.0474	0.004
1.979	0.005	0.064	-0.0501	0.005
2.09	0.005	0.066	-0.0564	0.005
2.195	0.005	0.07	-0.0615	0.005
2.306	0.005	0.074	-0.0667	0.005
2.417	0.006	0.078	-0.0694	0.006
2.525	0.006	0.08	-0.0743	0.006
2.631	0.006	0.085	-0.0802	0.006
2.742	0.006	0.088	-0.085	0.006
2.854	0.006	0.092	-0.0875	0.006
2.962	0.006	0.094	-0.0922	0.006
3.071	0.006	0.098	-0.0977	0.006
3.179	0.006	0.102	-0.1023	0.006
3.293	0.006	0.105	-0.1046	0.006
3.396	0.007	0.107	-0.1091	0.007
3.507	0.007	0.11	-0.1135	0.007
3.616	0.007	0.114	-0.1187	0.007
3.723	0.007	0.118	-0.1211	0.007
3.839	0.007	0.12	-0.1254	0.007
3.944	0.007	0.123	-0.1297	0.007
4.051	0.007	0.126	-0.1339	0.007
4.162	0.007	0.13	-0.1366	0.007
4.275	0.007	0.132	-0.1408	0.007
4.385	0.007	0.135	-0.1449	0.007
4.49	0.007	0.138	-0.149	0.007
4.601	0.008	0.142	-0.1515	0.008
4.709	0.008	0.144	-0.1555	0.008
4.815	0.008	0.147	-0.1593	0.008
4.926	0.008	0.15	-0.1632	0.008
5.038	0.008	0.153	-0.1651	0.008
5.146	0.008	0.155	-0.1696	0.008
5.256	0.008	0.158	-0.1733	0.008
5.361	0.008	0.161	-0.1771	0.008
5.471	0.008	0.164	-0.1787	0.008
5.58	0.008	0.166	-0.1832	0.008
5.691	0.008	0.169	-0.1867	0.008
5.8	0.008	0.172	-0.1903	0.008
5.907	0.008	0.175	-0.1921	0.008
6.016	0.009	0.177	-0.1955	0.009
6.128	0.009	0.179	-0.1995	0.009
6.237	0.009	0.183	-0.2031	0.009
6.346	0.009	0.186	-0.2048	0.009
6.459	0.009	0.187	-0.2081	0.009
6.562	0.009	0.19	-0.2113	0.009
6.673	0.009	0.193	-0.2152	0.009
6.784	0.009	0.196	-0.2169	0.009
6.895	0.009	0.197	-0.2201	0.009
7.005	0.009	0.2	-0.2234	0.009
7.109	0.009	0.203	-0.2271	0.009
7.221	0.009	0.206	-0.2287	0.009
7.332	0.009	0.207	-0.232	0.009
7.44	0.009	0.21	-0.235	0.009
7.546	0.009	0.213	-0.2381	0.009
7.655	0.009	0.215	-0.24	0.009
7.766	0.009	0.217	-0.2433	0.009
7.877	0.009	0.22	-0.2464	0.009
7.983	0.009	0.222	-0.2493	0.009
8.097	0.009	0.225	-0.2507	0.009
8.205	0.009	0.226	-0.2542	0.009
8.314	0.009	0.229	-0.2572	0.009
8.419	0.009	0.232	-0.2601	0.009
8.53	0.009	0.234	-0.2615	0.009
8.643	0.009	0.235	-0.2644	0.009
8.746	0.009	0.238	-0.2677	0.009
8.857	0.01	0.241	-0.2706	0.01
8.968	0.01	0.243	-0.2721	0.01
9.077	0.01	0.245	-0.2748	0.01
9.189	0.01	0.247	-0.2781	0.01
9.292	0.01	0.25	-0.2809	0.01
9.407	0.01	0.252	-0.2822	0.01
9.515	0.01	0.254	-0.2851	0.01
9.623	0.01	0.256	-0.2878	0.01
9.731	0.01	0.259	-0.291	0.01
9.838	0.01	0.261	-0.2922	0.01
9.952	0.01	0.263	-0.295	0.01
10.06	0.011	0.265	-0.2977	0.011
10.166	0.011	0.268	-0.3003	0.011
10.28	0.011	0.27	-0.302	0.011
10.384	0.011	0.271	-0.3047	0.011
10.498	0.011	0.274	-0.3072	0.011
10.603	0.012	0.276	-0.3098	0.012
10.714	0.012	0.279	-0.3111	0.012
10.827	0.012	0.28	-0.3142	0.012
10.93	0.012	0.282	-0.3167	0.012
11.041	0.012	0.285	-0.3193	0.012
11.149	0.012	0.287	-0.3205	0.012
11.261	0.013	0.289	-0.3235	0.013
11.372	0.013	0.291	-0.3259	0.013
11.477	0.013	0.293	-0.3285	0.013
11.589	0.013	0.295	-0.3296	0.013
11.697	0.013	0.297	-0.3322	0.013
11.808	0.014	0.299	-0.3351	0.014
11.913	0.014	0.302	-0.3375	0.014
12.027	0.014	0.304	-0.3387	0.014
12.135	0.014	0.305	-0.3412	0.014
12.243	0.014	0.308	-0.3441	0.014
12.352	0.015	0.31	-0.3465	0.015
12.459	0.015	0.312	-0.3476	0.015
12.568	0.015	0.313	-0.3501	0.015
12.682	0.015	0.315	-0.3529	0.015
12.787	0.015	0.318	-0.3552	0.015
12.898	0.016	0.32	-0.3564	0.016
13.011	0.016	0.321	-0.3588	0.016
13.114	0.016	0.324	-0.3612	0.016
13.224	0.016	0.326	-0.3639	0.016
13.335	0.016	0.328	-0.3651	0.016
13.445	0.017	0.329	-0.3675	0.017
13.551	0.017	0.332	-0.3698	0.017
13.662	0.017	0.334	-0.3724	0.017
13.774	0.017	0.336	-0.3736	0.017
13.882	0.018	0.338	-0.3758	0.018
13.99	0.018	0.34	-0.3782	0.018
14.098	0.018	0.342	-0.3805	0.018
14.211	0.018	0.344	-0.3817	0.018
14.319	0.018	0.345	-0.3843	0.018
14.427	0.018	0.348	-0.3866	0.018
14.536	0.018	0.35	-0.3888	0.018
14.643	0.018	0.352	-0.3899	0.018
14.752	0.018	0.353	-0.3926	0.018
14.866	0.019	0.356	-0.395	0.019
14.971	0.019	0.358	-0.3971	0.019
15.082	0.019	0.36	-0.3983	0.019
15.189	0.019	0.361	-0.4005	0.019
15.303	0.019	0.363	-0.403	0.019
15.408	0.019	0.366	-0.4054	0.019
15.519	0.019	0.368	-0.4064	0.019
15.628	0.019	0.369	-0.4086	0.019
15.741	0.019	0.371	-0.4113	0.019
15.846	0.02	0.373	-0.4134	0.02
15.958	0.02	0.376	-0.4145	0.02
16.066	0.02	0.377	-0.4167	0.02
16.174	0.02	0.379	-0.419	0.02
16.283	0.02	0.381	-0.4215	0.02
16.39	0.02	0.383	-0.4226	0.02
16.504	0.021	0.384	-0.4248	0.021
16.612	0.021	0.387	-0.427	0.021
16.718	0.021	0.389	-0.4291	0.021
16.832	0.021	0.391	-0.4305	0.021
16.942	0.021	0.392	-0.4327	0.021
17.05	0.021	0.394	-0.4349	0.021
17.155	0.022	0.396	-0.437	0.022
17.266	0.022	0.399	-0.438	0.022
17.379	0.022	0.4	-0.4406	0.022
17.487	0.022	0.402	-0.4428	0.022
17.592	0.022	0.404	-0.4449	0.022
17.704	0.022	0.406	-0.4459	0.022
17.813	0.023	0.407	-0.4485	0.023
17.926	0.023	0.409	-0.4506	0.023
18.032	0.023	0.412	-0.4528	0.023
18.141	0.023	0.414	-0.4538	0.023
18.247	0.023	0.415	-0.4559	0.023
18.356	0.023	0.417	-0.4585	0.023
18.468	0.023	0.419	-0.4607	0.023
18.575	0.023	0.421	-0.4616	0.023
18.684	0.023	0.422	-0.4638	0.023
18.798	0.023	0.425	-0.4662	0.023
18.904	0.023	0.427	-0.4684	0.023
19.018	0.023	0.429	-0.4694	0.023
19.121	0.023	0.43	-0.4715	0.023
19.232	0.023	0.432	-0.4735	0.023
19.339	0.023	0.434	-0.4761	0.023
19.451	0.023	0.436	-0.4771	0.023
19.564	0.023	0.437	-0.4791	0.023
19.667	0.023	0.439	-0.4813	0.023
19.778	0.023	0.441	-0.4836	0.023
19.889	0.023	0.444	-0.4847	0.023
19.997	0.023	0.445	-0.4868	0.023
20.11	0.023	0.447	-0.4889	0.023
20.214	0.023	0.449	-0.491	0.023
20.325	0.024	0.451	-0.4921	0.024
20.436	0.024	0.452	-0.4944	0.024
20.543	0.024	0.454	-0.4966	0.024
20.651	0.024	0.457	-0.4986	0.024
20.765	0.024	0.459	-0.4997	0.024
20.868	0.024	0.46	-0.5021	0.024
20.982	0.024	0.462	-0.5042	0.024
21.088	0.024	0.464	-0.5062	0.024
21.202	0.024	0.466	-0.5073	0.024
21.31	0.024	0.467	-0.5097	0.024
21.418	0.025	0.469	-0.5118	0.025
21.523	0.025	0.472	-0.5139	0.025
21.637	0.025	0.473	-0.5149	0.025
21.747	0.025	0.475	-0.5169	0.025
21.857	0.025	0.477	-0.5194	0.025
21.962	0.026	0.479	-0.5214	0.026
22.073	0.026	0.481	-0.5225	0.026
22.181	0.026	0.482	-0.5245	0.026
22.287	0.027	0.484	-0.5265	0.027
22.4	0.027	0.486	-0.5289	0.027
22.509	0.027	0.488	-0.53	0.027
22.62	0.027	0.489	-0.532	0.027
22.728	0.028	0.491	-0.534	0.028
22.833	0.028	0.494	-0.5361	0.028
22.943	0.028	0.496	-0.5375	0.028
23.052	0.028	0.497	-0.5395	0.028
23.163	0.028	0.499	-0.5415	0.028
23.27	0.029	0.501	-0.5436	0.029
23.385	0.029	0.503	-0.545	0.029
23.49	0.029	0.505	-0.547	0.029
23.601	0.029	0.507	-0.5491	0.029
23.707	0.029	0.508	-0.5511	0.029
23.818	0.03	0.511	-0.5521	0.03
23.931	0.03	0.513	-0.5545	0.03
24.041	0.03	0.515	-0.5566	0.03
24.146	0.03	0.516	-0.5585	0.03
24.257	0.03	0.518	-0.5596	0.03
24.365	0.03	0.52	-0.5617	0.03
24.471	0.031	0.522	-0.5641	0.031
24.581	0.031	0.523	-0.566	0.031
24.693	0.031	0.525	-0.5671	0.031
24.804	0.032	0.527	-0.5691	0.032
24.912	0.032	0.53	-0.5715	0.032
25.017	0.032	0.531	-0.5735	0.032
25.127	0.033	0.533	-0.5745	0.033
25.236	0.033	0.535	-0.5765	0.033
25.345	0.033	0.537	-0.5786	0.033
25.454	0.034	0.538	-0.581	0.034
25.563	0.034	0.54	-0.582	0.034
25.672	0.034	0.542	-0.5839	0.034
25.786	0.035	0.544	-0.5861	0.035
25.925	0.035	0.545	-0.5884	0.035
26.031	0.035	0.547	-0.5904	0.035
26.142	0.035	0.549	-0.5924	0.035
26.254	0.036	0.551	-0.5934	0.036
26.359	0.036	0.552	-0.5958	0.036
26.468	0.036	0.555	-0.5978	0.036
26.577	0.036	0.557	-0.5998	0.036
26.686	0.037	0.559	-0.6008	0.037
26.8	0.037	0.56	-0.6028	0.037
26.908	0.037	0.562	-0.6052	0.037
27.016	0.037	0.564	-0.6072	0.037
27.123	0.038	0.566	-0.6083	0.038
27.237	0.038	0.567	-0.6102	0.038
27.346	0.038	0.569	-0.6124	0.038
27.451	0.039	0.572	-0.6147	0.039
27.565	0.039	0.574	-0.6156	0.039
27.674	0.04	0.575	-0.6177	0.04
27.782	0.04	0.577	-0.6196	0.04
27.89	0.04	0.579	-0.6221	0.04
28.001	0.041	0.581	-0.6231	0.041
28.111	0.041	0.582	-0.6251	0.041
28.221	0.041	0.584	-0.6271	0.041
28.324	0.042	0.586	-0.6291	0.042
28.436	0.042	0.588	-0.6302	0.042
28.548	0.042	0.589	-0.6325	0.042
28.652	0.042	0.591	-0.6344	0.042
28.763	0.042	0.593	-0.6364	0.042
28.875	0.042	0.595	-0.6375	0.042
28.983	0.042	0.597	-0.6399	0.042
29.091	0.042	0.599	-0.6419	0.042
29.199	0.042	0.601	-0.6439	0.042
29.313	0.042	0.603	-0.6449	0.042
29.419	0.042	0.604	-0.6469	0.042
29.53	0.042	0.606	-0.6491	0.042
29.637	0.042	0.608	-0.6512	0.042
29.744	0.042	0.61	-0.6522	0.042
29.853	0.042	0.611	-0.6542	0.042
29.967	0.042	0.613	-0.6566	0.042
30.072	0.042	0.615	-0.6586	0.042
30.183	0.042	0.617	-0.6596	0.042
30.296	0.042	0.618	-0.6616	0.042
30.404	0.042	0.62	-0.6637	0.042
30.508	0.042	0.623	-0.666	0.042
30.62	0.042	0.625	-0.667	0.042
30.729	0.042	0.626	-0.669	0.042
30.842	0.042	0.628	-0.671	0.042
30.947	0.042	0.63	-0.6734	0.042
31.059	0.042	0.632	-0.6743	0.042
31.167	0.042	0.633	-0.6764	0.042
31.275	0.042	0.635	-0.6784	0.042
31.384	0.042	0.637	-0.6804	0.042
31.496	0.042	0.639	-0.6817	0.042
31.6	0.043	0.64	-0.6837	0.043
31.714	0.043	0.642	-0.6858	0.043
31.82	0.043	0.644	-0.6877	0.043
31.934	0.043	0.647	-0.6887	0.043
32.037	0.044	0.648	-0.6911	0.044
32.151	0.044	0.65	-0.6931	0.044
32.256	0.044	0.652	-0.6952	0.044
32.367	0.045	0.654	-0.6961	0.045
32.479	0.045	0.655	-0.6981	0.045
32.589	0.045	0.657	-0.7004	0.045
32.694	0.046	0.659	-0.7024	0.046
32.805	0.046	0.661	-0.7033	0.046
32.913	0.046	0.662	-0.7054	0.046
33.026	0.047	0.665	-0.7078	0.047
33.131	0.047	0.666	-0.7098	0.047
33.243	0.048	0.669	-0.7108	0.048
33.351	0.048	0.669	-0.7128	0.048
33.457	0.048	0.672	-0.7148	0.048
33.568	0.049	0.674	-0.7171	0.049
33.68	0.049	0.676	-0.7181	0.049
33.788	0.049	0.677	-0.7201	0.049
33.896	0.049	0.679	-0.7221	0.049
34.002	0.05	0.681	-0.7245	0.05
34.113	0.05	0.683	-0.7255	0.05
34.226	0.05	0.684	-0.7275	0.05
34.334	0.05	0.686	-0.7294	0.05
34.439	0.051	0.688	-0.7316	0.051
34.553	0.051	0.691	-0.7328	0.051
34.663	0.051	0.691	-0.7348	0.051
34.773	0.052	0.693	-0.7368	0.052
34.878	0.052	0.695	-0.7388	0.052
34.989	0.052	0.697	-0.7399	0.052
35.097	0.053	0.699	-0.7421	0.053
35.211	0.053	0.701	-0.7442	0.053
35.317	0.054	0.703	-0.7462	0.054
35.423	0.054	0.705	-0.7472	0.054
35.535	0.055	0.706	-0.7496	0.055
35.641	0.055	0.708	-0.7515	0.055
35.753	0.056	0.71	-0.7536	0.056
35.86	0.056	0.712	-0.7545	0.056
35.969	0.057	0.713	-0.7568	0.057
36.083	0.057	0.716	-0.7589	0.057
36.189	0.058	0.718	-0.7609	0.058
36.303	0.058	0.72	-0.7618	0.058
36.406	0.059	0.721	-0.7639	0.059
36.518	0.059	0.723	-0.7662	0.059
36.624	0.059	0.725	-0.7682	0.059
36.738	0.06	0.727	-0.7692	0.06
36.848	0.06	0.728	-0.7712	0.06
36.958	0.061	0.73	-0.7733	0.061
37.063	0.061	0.732	-0.7756	0.061
37.174	0.062	0.734	-0.7765	0.062
37.282	0.062	0.735	-0.7785	0.062
37.395	0.063	0.737	-0.7805	0.063
37.498	0.063	0.739	-0.7825	0.063
37.61	0.064	0.742	-0.7838	0.064
37.719	0.064	0.743	-0.786	0.064
37.825	0.065	0.745	-0.788	0.065
37.936	0.065	0.747	-0.7899	0.065
38.05	0.066	0.749	-0.7909	0.066
38.153	0.066	0.75	-0.7932	0.066
38.264	0.066	0.752	-0.7952	0.066
38.373	0.066	0.754	-0.7973	0.066
38.486	0.067	0.756	-0.7982	0.067
38.594	0.067	0.757	-0.8006	0.067
38.699	0.067	0.759	-0.8026	0.067
38.808	0.067	0.761	-0.8046	0.067
38.919	0.068	0.763	-0.8056	0.068
39.032	0.068	0.764	-0.8076	0.068
39.142	0.068	0.767	-0.8099	0.068
39.247	0.069	0.768	-0.8117	0.069
39.358	0.069	0.77	-0.8128	0.069
39.466	0.07	0.772	-0.8148	0.07
39.573	0.07	0.773	-0.8172	0.07
39.685	0.07	0.776	-0.8192	0.07
39.794	0.07	0.778	-0.8202	0.07
39.905	0.07	0.779	-0.8222	0.07
40.013	0.07	0.781	-0.8242	0.07
40.118	0.071	0.783	-0.8265	0.071
40.228	0.071	0.785	-0.8275	0.071
40.337	0.071	0.786	-0.8295	0.071
40.448	0.071	0.788	-0.8315	0.071
40.556	0.071	0.79	-0.8339	0.071
40.67	0.071	0.793	-0.8348	0.071
40.778	0.072	0.793	-0.8369	0.072
40.886	0.072	0.795	-0.8388	0.072
40.992	0.073	0.798	-0.8409	0.073
41.103	0.073	0.8	-0.842	0.073
41.216	0.073	0.801	-0.8443	0.073
41.326	0.074	0.803	-0.8463	0.074
41.431	0.074	0.805	-0.8482	0.074
41.541	0.074	0.807	-0.8492	0.074
41.652	0.075	0.808	-0.8516	0.075
41.762	0.075	0.81	-0.8535	0.075
41.867	0.076	0.812	-0.8555	0.076
41.979	0.076	0.814	-0.8566	0.076
42.087	0.077	0.815	-0.8585	0.077
42.195	0.077	0.818	-0.8609	0.077
42.303	0.078	0.82	-0.8629	0.078
42.417	0.078	0.821	-0.8639	0.078
42.521	0.078	0.822	-0.8658	0.078
42.632	0.079	0.825	-0.8682	0.079
42.741	0.079	0.827	-0.8701	0.079
42.854	0.079	0.829	-0.8712	0.079
42.957	0.08	0.83	-0.8732	0.08
43.071	0.08	0.832	-0.8755	0.08
43.176	0.08	0.834	-0.8776	0.08
43.287	0.081	0.836	-0.8785	0.081
43.4	0.082	0.837	-0.8805	0.082
43.503	0.082	0.839	-0.8826	0.082
43.617	0.083	0.841	-0.8849	0.083
43.724	0.083	0.843	-0.8858	0.083
43.834	0.084	0.844	-0.8878	0.084
43.94	0.085	0.846	-0.8898	0.085
44.051	0.085	0.848	-0.8918	0.085
44.163	0.086	0.851	-0.8931	0.086
44.271	0.087	0.852	-0.8951	0.087
44.379	0.088	0.854	-0.8972	0.088
44.487	0.088	0.856	-0.8992	0.088
44.601	0.089	0.858	-0.9002	0.089
44.707	0.089	0.859	-0.9025	0.089
44.816	0.09	0.861	-0.9045	0.09
44.925	0.09	0.863	-0.9065	0.09
45.032	0.091	0.865	-0.9074	0.091
45.141	0.091	0.866	-0.9099	0.091
45.255	0.092	0.868	-0.9119	0.092
45.36	0.092	0.871	-0.9138	0.092
45.471	0.093	0.872	-0.9148	0.093
45.583	0.094	0.873	-0.9168	0.094
45.693	0.094	0.876	-0.9192	0.094
45.796	0.094	0.878	-0.9212	0.094
45.91	0.095	0.88	-0.9222	0.095
46.018	0.096	0.881	-0.9242	0.096
46.124	0.096	0.883	-0.9265	0.096
46.235	0.096	0.885	-0.9284	0.096
46.347	0.097	0.887	-0.9295	0.097
46.455	0.098	0.888	-0.9315	0.098
46.563	0.098	0.89	-0.9334	0.098
46.67	0.098	0.892	-0.9358	0.098
46.784	0.099	0.894	-0.9369	0.099
46.891	0.1	0.895	-0.9389	0.1
47.002	0.1	0.897	-0.9409	0.1
47.108	0.1	0.899	-0.9429	0.1
47.222	0.101	0.902	-0.9441	0.101
47.325	0.101	0.903	-0.9461	0.101
47.439	0.102	0.905	-0.9481	0.102
47.544	0.102	0.907	-0.9502	0.102
47.653	0.103	0.909	-0.9515	0.103
47.762	0.103	0.91	-0.9535	0.103
47.872	0.104	0.912	-0.9556	0.104
47.98	0.104	0.914	-0.9575	0.104
48.094	0.104	0.916	-0.9585	0.104
48.202	0.105	0.917	-0.9608	0.105
48.308	0.105	0.919	-0.9628	0.105
48.419	0.105	0.921	-0.9648	0.105
48.531	0.106	0.923	-0.9658	0.106
48.638	0.106	0.924	-0.9678	0.106
48.748	0.107	0.927	-0.9701	0.107
48.856	0.107	0.929	-0.9721	0.107
48.963	0.107	0.931	-0.9732	0.107
49.077	0.108	0.932	-0.9751	0.108
49.185	0.108	0.934	-0.9774	0.108
49.291	0.109	0.936	-0.9794	0.109
49.405	0.109	0.938	-0.9804	0.109
49.515	0.11	0.939	-0.9824	0.11
49.618	0.11	0.941	-0.9844	0.11
49.727	0.111	0.943	-0.9867	0.111
49.841	0.111	0.945	-0.9877	0.111
49.946	0.112	0.946	-0.9898	0.112
50.06	0.112	0.948	-0.9917	0.112
50.165	0.113	0.95	-0.9938	0.113
50.276	0.113	0.953	-0.9951	0.113
50.385	0.114	0.954	-0.9971	0.114
50.498	0.114	0.956	-0.9991	0.114
50.603	0.115	0.958	-1.0011	0.115
50.713	0.115	0.96	-1.0021	0.115
50.824	0.116	0.961	-1.0044	0.116
50.931	0.117	0.963	-1.0065	0.117
51.039	0.117	0.965	-1.0084	0.117
51.153	0.118	0.967	-1.0094	0.118
51.261	0.118	0.968	-1.0117	0.118
51.369	0.119	0.97	-1.0138	0.119
51.475	0.119	0.972	-1.0158	0.119
51.589	0.12	0.974	-1.0168	0.12
51.693	0.12	0.975	-1.0191	0.12
51.807	0.121	0.978	-1.0211	0.121
51.911	0.121	0.98	-1.0231	0.121
52.025	0.122	0.982	-1.0241	0.122
52.135	0.123	0.983	-1.026	0.123
52.245	0.123	0.985	-1.0284	0.123
52.35	0.124	0.987	-1.0304	0.124
52.461	0.124	0.989	-1.0314	0.124
52.569	0.125	0.99	-1.0334	0.125
52.682	0.125	0.992	-1.0354	0.125
52.787	0.126	0.994	-1.0377	0.126
52.895	0.126	0.996	-1.0387	0.126
53.009	0.127	0.997	-1.0407	0.127
53.117	0.128	0.999	-1.0426	0.128
53.225	0.128	1.002	-1.0451	0.128
53.332	0.129	1.004	-1.046	0.129
53.441	0.129	1.006	-1.0482	0.129
53.555	0.13	1.008	-1.05	0.13
53.661	0.13	1.009	-1.0521	0.13
53.774	0.131	1.011	-1.053	0.131
53.884	0.131	1.013	-1.0553	0.131
53.989	0.132	1.016	-1.0574	0.132
54.098	0.132	1.017	-1.0594	0.132
54.209	0.133	1.019	-1.0603	0.133
54.319	0.133	1.021	-1.0627	0.133
54.429	0.134	1.023	-1.0648	0.134
54.534	0.134	1.024	-1.0667	0.134
54.645	0.135	1.026	-1.0677	0.135
54.752	0.136	1.028	-1.0697	0.136
54.861	0.136	1.03	-1.0721	0.136
54.97	0.137	1.031	-1.0741	0.137
55.082	0.137	1.033	-1.0751	0.137
55.193	0.138	1.035	-1.077	0.138
55.301	0.139	1.037	-1.0794	0.139
55.409	0.139	1.038	-1.0814	0.139
55.516	0.14	1.041	-1.0824	0.14
55.625	0.14	1.043	-1.0843	0.14
55.739	0.141	1.045	-1.0867	0.141
55.912	0.141	1.046	-1.089	0.141
56.017	0.142	1.048	-1.091	0.142
56.126	0.142	1.05	-1.0934	0.142
56.237	0.143	1.052	-1.0944	0.143
56.347	0.143	1.053	-1.0963	0.143
56.457	0.144	1.055	-1.0983	0.144
56.562	0.145	1.057	-1.1007	0.145
56.673	0.146	1.059	-1.1017	0.146
56.782	0.146	1.06	-1.1037	0.146
56.894	0.147	1.062	-1.1056	0.147
56.998	0.148	1.064	-1.1076	0.148
57.11	0.149	1.067	-1.109	0.149
57.221	0.149	1.068	-1.1109	0.149
57.329	0.15	1.07	-1.113	0.15
57.434	0.151	1.072	-1.1151	0.151
57.549	0.151	1.074	-1.1164	0.151
57.657	0.152	1.076	-1.1184	0.152
57.765	0.153	1.078	-1.1204	0.153
57.871	0.153	1.08	-1.1224	0.153
57.986	0.154	1.081	-1.1234	0.154
58.094	0.155	1.083	-1.1256	0.155
58.202	0.156	1.085	-1.1277	0.156
58.308	0.156	1.087	-1.1297	0.156
58.422	0.157	1.088	-1.1306	0.157
58.532	0.157	1.09	-1.1326	0.157
58.64	0.158	1.093	-1.135	0.158
58.745	0.159	1.095	-1.137	0.159
58.856	0.16	1.096	-1.138	0.16
58.969	0.16	1.098	-1.14	0.16
59.078	0.161	1.1	-1.142	0.161
59.183	0.162	1.102	-1.1443	0.162
59.294	0.163	1.103	-1.1452	0.163
59.405	0.163	1.105	-1.1473	0.163
59.515	0.164	1.107	-1.1492	0.164
59.62	0.165	1.109	-1.1516	0.165
59.732	0.166	1.11	-1.1526	0.166
59.84	0.167	1.112	-1.1546	0.167
59.95	0.168	1.114	-1.1567	0.168
60.055	0.169	1.116	-1.1586	0.169
60.211	0.17	1.117	-1.1609	0.17
60.321	0.17	1.119	-1.1629	0.17
60.432	0.171	1.121	-1.1649	0.171
60.543	0.171	1.124	-1.1659	0.171
60.651	0.172	1.125	-1.1683	0.172
60.757	0.172	1.127	-1.1703	0.172
60.866	0.173	1.129	-1.1723	0.173
60.981	0.174	1.131	-1.1733	0.174
61.088	0.174	1.132	-1.1753	0.174
61.196	0.174	1.134	-1.1776	0.174
61.304	0.175	1.136	-1.1796	0.175
61.418	0.176	1.138	-1.1806	0.176
61.526	0.177	1.139	-1.1826	0.177
61.634	0.177	1.141	-1.1849	0.177
61.74	0.178	1.144	-1.1869	0.178
61.855	0.179	1.146	-1.1879	0.179
61.963	0.18	1.147	-1.1899	0.18
62.07	0.181	1.149	-1.1919	0.181
62.179	0.182	1.151	-1.1942	0.182
62.29	0.183	1.153	-1.1953	0.183
62.4	0.184	1.154	-1.1972	0.184
62.51	0.185	1.156	-1.1992	0.185
62.615	0.186	1.158	-1.2015	0.186
62.726	0.187	1.16	-1.2025	0.187
62.835	0.189	1.161	-1.2045	0.189
62.946	0.189	1.163	-1.2065	0.189
63.051	0.191	1.165	-1.2086	0.191
63.163	0.192	1.167	-1.2099	0.192
63.271	0.194	1.169	-1.212	0.194
63.382	0.194	1.17	-1.2139	0.194
63.487	0.196	1.172	-1.2159	0.196
63.601	0.197	1.175	-1.2169	0.197
63.709	0.198	1.176	-1.2192	0.198
63.815	0.199	1.178	-1.2212	0.199
63.924	0.201	1.18	-1.2232	0.201
64.038	0.203	1.182	-1.2242	0.203
64.147	0.204	1.183	-1.2262	0.204
64.255	0.206	1.185	-1.2286	0.206
64.363	0.207	1.187	-1.2306	0.207
64.474	0.208	1.189	-1.2316	0.208
64.584	0.209	1.19	-1.2336	0.209
64.694	0.211	1.192	-1.2358	0.211
64.799	0.212	1.194	-1.2379	0.212
64.909	0.213	1.196	-1.2389	0.213
65.019	0.214	1.197	-1.2409	0.214
65.13	0.216	1.199	-1.2429	0.216
65.235	0.217	1.202	-1.2451	0.217
65.347	0.218	1.204	-1.2462	0.218
65.455	0.219	1.205	-1.2481	0.219
65.566	0.221	1.207	-1.2502	0.221
65.671	0.222	1.209	-1.2525	0.222
65.785	0.223	1.211	-1.2536	0.223
65.892	0.224	1.212	-1.2555	0.224
66.003	0.225	1.214	-1.2575	0.225
66.11	0.227	1.216	-1.2598	0.227
66.217	0.227	1.218	-1.2608	0.227
66.326	0.229	1.219	-1.2628	0.229
66.44	0.23	1.221	-1.2648	0.23
66.545	0.231	1.223	-1.2668	0.231
66.656	0.232	1.225	-1.2678	0.232
66.769	0.233	1.227	-1.2701	0.233
66.877	0.234	1.229	-1.2722	0.234
66.982	0.235	1.231	-1.2742	0.235
67.09	0.236	1.233	-1.2751	0.236
67.202	0.237	1.234	-1.2772	0.237
67.315	0.238	1.236	-1.2795	0.238
67.42	0.239	1.238	-1.2815	0.239
67.532	0.24	1.24	-1.2825	0.24
67.64	0.241	1.241	-1.2845	0.241
67.748	0.243	1.243	-1.2869	0.243
67.856	0.244	1.245	-1.2888	0.244
67.964	0.245	1.247	-1.2899	0.245
68.078	0.246	1.248	-1.2919	0.246
68.187	0.248	1.25	-1.2942	0.248
68.293	0.249	1.253	-1.2961	0.249
68.407	0.25	1.255	-1.2972	0.25
68.51	0.251	1.256	-1.2991	0.251
68.624	0.253	1.258	-1.3011	0.253
68.729	0.254	1.26	-1.3035	0.254
68.84	0.255	1.262	-1.3044	0.255
68.947	0.256	1.263	-1.3065	0.256
69.061	0.257	1.265	-1.3085	0.257
69.165	0.258	1.267	-1.3105	0.258
69.276	0.258	1.269	-1.3118	0.258
69.388	0.259	1.27	-1.3137	0.259
69.498	0.26	1.272	-1.3157	0.26
69.603	0.261	1.274	-1.3177	0.261
69.715	0.262	1.277	-1.3187	0.262
69.823	0.263	1.278	-1.3211	0.263
69.932	0.264	1.28	-1.3231	0.264
70.041	0.264	1.282	-1.3251	0.264
70.154	0.265	1.284	-1.3261	0.265
70.262	0.266	1.285	-1.3284	0.266
70.37	0.267	1.287	-1.3305	0.267
70.476	0.268	1.289	-1.3325	0.268
70.587	0.268	1.291	-1.3334	0.268
70.7	0.269	1.292	-1.3354	0.269
70.808	0.27	1.294	-1.3378	0.27
70.913	0.271	1.296	-1.3398	0.271
71.025	0.272	1.298	-1.3408	0.272
71.136	0.273	1.299	-1.3428	0.273
71.246	0.274	1.301	-1.3447	0.274
71.351	0.275	1.304	-1.3471	0.275
71.462	0.276	1.306	-1.3482	0.276
71.571	0.277	1.307	-1.3501	0.277
71.684	0.278	1.309	-1.3521	0.278
71.79	0.28	1.311	-1.3544	0.28
71.899	0.28	1.313	-1.3554	0.28
72.008	0.281	1.314	-1.3574	0.281
72.117	0.283	1.316	-1.3594	0.283
72.226	0.284	1.318	-1.3617	0.284
72.333	0.285	1.32	-1.3628	0.285
72.442	0.286	1.321	-1.3648	0.286
72.556	0.288	1.323	-1.3667	0.288
72.661	0.289	1.325	-1.3687	0.289
72.775	0.29	1.328	-1.3697	0.29
72.885	0.292	1.329	-1.372	0.292
72.99	0.293	1.331	-1.374	0.293
73.097	0.295	1.333	-1.3761	0.295
73.209	0.296	1.335	-1.3771	0.296
73.315	0.297	1.336	-1.3794	0.297
73.43	0.299	1.338	-1.3815	0.299
73.535	0.301	1.34	-1.3833	0.301
73.646	0.302	1.342	-1.3844	0.302
73.755	0.304	1.343	-1.3865	0.304
73.861	0.305	1.345	-1.3887	0.305
73.971	0.307	1.347	-1.3907	0.307
74.083	0.308	1.349	-1.3917	0.308
74.189	0.31	1.35	-1.3937	0.31
74.298	0.312	1.353	-1.396	0.312
74.409	0.313	1.355	-1.398	0.313
74.523	0.314	1.357	-1.399	0.314
74.626	0.316	1.358	-1.4011	0.316
74.737	0.318	1.36	-1.4031	0.318
74.846	0.319	1.362	-1.4054	0.319
74.953	0.32	1.364	-1.4064	0.32
75.064	0.322	1.365	-1.4084	0.322
75.175	0.324	1.367	-1.4104	0.324
75.281	0.326	1.369	-1.4127	0.326
75.392	0.327	1.371	-1.4137	0.327
75.505	0.329	1.372	-1.4157	0.329
75.615	0.33	1.374	-1.4177	0.33
75.72	0.332	1.376	-1.4197	0.332
75.831	0.333	1.379	-1.421	0.333
75.939	0.335	1.38	-1.423	0.335
76.051	0.337	1.382	-1.425	0.337
76.155	0.339	1.384	-1.4271	0.339
76.267	0.34	1.386	-1.428	0.34
76.378	0.342	1.387	-1.4303	0.342
76.486	0.344	1.389	-1.4323	0.344
76.591	0.345	1.391	-1.4344	0.345
76.701	0.346	1.393	-1.4353	0.346
76.81	0.349	1.394	-1.4376	0.349
76.921	0.35	1.396	-1.4397	0.35
77.028	0.352	1.398	-1.4418	0.352
77.142	0.353	1.4	-1.4427	0.353
77.252	0.356	1.401	-1.4447	0.356
77.36	0.358	1.404	-1.4469	0.358
77.465	0.359	1.406	-1.449	0.359
77.576	0.36	1.407	-1.4499	0.36
77.689	0.362	1.409	-1.452	0.362
77.792	0.363	1.411	-1.454	0.363
77.903	0.365	1.413	-1.4565	0.365
78.011	0.365	1.415	-1.4573	0.365
78.123	0.366	1.416	-1.4594	0.366
78.229	0.367	1.418	-1.4613	0.367
78.338	0.368	1.42	-1.4636	0.368
78.453	0.368	1.422	-1.4646	0.368
78.561	0.368	1.423	-1.4666	0.368
78.669	0.369	1.425	-1.4686	0.369
78.777	0.37	1.427	-1.4706	0.37
78.884	0.37	1.43	-1.472	0.37
78.998	0.371	1.431	-1.474	0.371
79.105	0.372	1.433	-1.476	0.372
79.212	0.373	1.435	-1.4779	0.373
79.327	0.373	1.437	-1.479	0.373
79.43	0.374	1.438	-1.4813	0.374
79.544	0.375	1.44	-1.4833	0.375
79.649	0.376	1.443	-1.4853	0.376
79.76	0.377	1.445	-1.4863	0.377
79.873	0.378	1.447	-1.4886	0.378
79.976	0.379	1.449	-1.4906	0.379
80.086	0.38	1.45	-1.4925	0.38
80.197	0.381	1.452	-1.4936	0.381
80.307	0.382	1.454	-1.4956	0.382
80.413	0.384	1.456	-1.4979	0.384
80.524	0.385	1.457	-1.5	0.385
80.636	0.386	1.459	-1.501	0.386
80.744	0.387	1.461	-1.503	0.387
80.852	0.389	1.464	-1.505	0.389
80.96	0.391	1.465	-1.5073	0.391
81.074	0.392	1.466	-1.5082	0.392
81.18	0.394	1.469	-1.5103	0.394
81.287	0.396	1.471	-1.5123	0.396
81.396	0.397	1.472	-1.5146	0.397
81.51	0.398	1.474	-1.5156	0.398
81.62	0.4	1.476	-1.5176	0.4
81.728	0.402	1.478	-1.5196	0.402
81.833	0.404	1.479	-1.5216	0.404
81.944	0.406	1.481	-1.5228	0.406
82.057	0.408	1.483	-1.5249	0.408
82.243	0.41	1.485	-1.5276	0.41
82.351	0.41	1.486	-1.5299	0.41
82.459	0.412	1.488	-1.5319	0.412
82.568	0.413	1.49	-1.5339	0.413
82.675	0.415	1.492	-1.5349	0.415
82.784	0.415	1.494	-1.5373	0.415
82.898	0.417	1.496	-1.5392	0.417
83.003	0.418	1.498	-1.5412	0.418
83.115	0.42	1.5	-1.5423	0.42
83.221	0.42	1.501	-1.5442	0.42
83.336	0.422	1.503	-1.5465	0.422
83.441	0.423	1.505	-1.5486	0.423
83.552	0.425	1.507	-1.5496	0.425
83.663	0.426	1.508	-1.5515	0.426
83.773	0.427	1.51	-1.5539	0.427
83.878	0.429	1.512	-1.5559	0.429
83.99	0.43	1.515	-1.5569	0.43
84.095	0.431	1.515	-1.5589	0.431
84.206	0.432	1.518	-1.5609	0.432
84.314	0.433	1.52	-1.5632	0.433
84.428	0.434	1.522	-1.5642	0.434
84.536	0.434	1.523	-1.5662	0.434
84.644	0.435	1.525	-1.5682	0.435
84.75	0.435	1.527	-1.5702	0.435
84.864	0.436	1.529	-1.5715	0.436
84.974	0.436	1.53	-1.5735	0.436
85.082	0.437	1.532	-1.5755	0.437
85.186	0.438	1.534	-1.5775	0.438
85.3	0.439	1.536	-1.5788	0.439
85.405	0.439	1.537	-1.5809	0.439
85.519	0.441	1.539	-1.5829	0.441
85.624	0.442	1.541	-1.5849	0.442
85.735	0.443	1.543	-1.5859	0.443
85.844	0.444	1.544	-1.5881	0.444
85.957	0.445	1.547	-1.5901	0.445
86.062	0.447	1.549	-1.5921	0.447
86.172	0.448	1.551	-1.5933	0.448
86.281	0.449	1.552	-1.5951	0.449
86.39	0.451	1.554	-1.5975	0.451
86.498	0.452	1.556	-1.5996	0.452
86.612	0.454	1.558	-1.6005	0.454
86.72	0.455	1.559	-1.6026	0.455
86.828	0.456	1.561	-1.6049	0.456
86.934	0.458	1.563	-1.6068	0.458
87.048	0.46	1.565	-1.6079	0.46
87.157	0.46	1.566	-1.6098	0.46
87.266	0.462	1.568	-1.6118	0.462
87.37	0.464	1.571	-1.6142	0.464
87.484	0.467	1.573	-1.6152	0.467
87.594	0.468	1.574	-1.6172	0.468
87.705	0.471	1.576	-1.6192	0.471
87.81	0.473	1.578	-1.6214	0.473
87.921	0.476	1.58	-1.6224	0.476
88.029	0.478	1.581	-1.6244	0.478
88.142	0.481	1.583	-1.6264	0.481
88.245	0.483	1.585	-1.6284	0.483
88.357	0.486	1.587	-1.6294	0.486
88.466	0.487	1.588	-1.6318	0.487
88.577	0.49	1.59	-1.6338	0.49
88.682	0.493	1.592	-1.6358	0.493
88.794	0.496	1.594	-1.6368	0.496
88.905	0.497	1.596	-1.6391	0.497
89.013	0.5	1.598	-1.6411	0.5
89.118	0.503	1.6	-1.6431	0.503
89.228	0.505	1.602	-1.6441	0.505
89.34	0.506	1.603	-1.6461	0.506
89.45	0.508	1.605	-1.6485	0.508
89.556	0.511	1.607	-1.6504	0.511
89.67	0.513	1.609	-1.6515	0.513
89.78	0.515	1.61	-1.6535	0.515
89.885	0.517	1.612	-1.6558	0.517
89.994	0.52	1.614	-1.6578	0.52
90.105	0.523	1.616	-1.6589	0.523
90.216	0.524	1.617	-1.6609	0.524
90.325	0.527	1.619	-1.6628	0.527
90.431	0.529	1.622	-1.6651	0.529
90.542	0.532	1.624	-1.6661	0.532
90.65	0.534	1.625	-1.6681	0.534
90.756	0.536	1.627	-1.6701	0.536
90.867	0.539	1.629	-1.6725	0.539
90.979	0.542	1.631	-1.6735	0.542
91.087	0.544	1.632	-1.6755	0.544
91.193	0.547	1.634	-1.6774	0.547
91.302	0.55	1.636	-1.6795	0.55
91.412	0.553	1.638	-1.6807	0.553
91.524	0.555	1.639	-1.6826	0.555
91.632	0.558	1.641	-1.6847	0.558
91.741	0.561	1.643	-1.6868	0.561
91.848	0.563	1.645	-1.6877	0.563
91.964	0.565	1.647	-1.6901	0.565
92.069	0.568	1.649	-1.6921	0.568
92.178	0.571	1.651	-1.6941	0.571
92.287	0.574	1.653	-1.6951	0.574
92.399	0.575	1.654	-1.6971	0.575
92.509	0.578	1.656	-1.6994	0.578
92.614	0.581	1.658	-1.7014	0.581
92.725	0.583	1.66	-1.7024	0.583
92.836	0.584	1.661	-1.7044	0.584
92.946	0.587	1.663	-1.7067	0.587
93.051	0.59	1.665	-1.7087	0.59
93.163	0.593	1.667	-1.7097	0.593
93.271	0.594	1.668	-1.7117	0.594
93.38	0.596	1.67	-1.7138	0.596
93.486	0.599	1.673	-1.7161	0.599
93.596	0.603	1.675	-1.7171	0.603
93.707	0.604	1.676	-1.7191	0.604
93.818	0.607	1.678	-1.721	0.607
93.924	0.61	1.68	-1.7234	0.61
94.038	0.613	1.682	-1.7244	0.613
94.141	0.615	1.683	-1.7264	0.615
94.254	0.618	1.685	-1.7284	0.618
94.361	0.62	1.687	-1.7304	0.62
94.469	0.623	1.689	-1.7317	0.623
94.578	0.625	1.69	-1.7337	0.625
94.688	0.628	1.692	-1.7357	0.628
94.799	0.631	1.694	-1.7377	0.631
94.91	0.634	1.696	-1.7387	0.634
95.018	0.635	1.698	-1.741	0.635
95.124	0.638	1.7	-1.743	0.638
95.235	0.641	1.702	-1.745	0.641
95.343	0.643	1.704	-1.746	0.643
95.457	0.644	1.705	-1.7483	0.644
95.563	0.647	1.707	-1.7504	0.647
95.671	0.65	1.709	-1.7524	0.65
95.785	0.653	1.711	-1.7533	0.653
95.893	0.655	1.712	-1.7554	0.655
96.001	0.657	1.714	-1.7576	0.657
96.107	0.66	1.716	-1.7596	0.66
96.221	0.663	1.718	-1.7607	0.663
96.325	0.664	1.719	-1.7627	0.664
96.437	0.667	1.721	-1.7646	0.667
96.544	0.669	1.724	-1.7671	0.669
96.655	0.672	1.726	-1.7681	0.672
96.768	0.673	1.727	-1.77	0.673
96.871	0.675	1.729	-1.7721	0.675
96.982	0.677	1.731	-1.7743	0.677
97.093	0.68	1.733	-1.7753	0.68
97.204	0.681	1.734	-1.7773	0.681
97.314	0.683	1.736	-1.7793	0.683
97.417	0.685	1.738	-1.7813	0.685
97.53	0.687	1.741	-1.7827	0.687
97.638	0.689	1.743	-1.7847	0.689
97.749	0.691	1.745	-1.7866	0.691
97.854	0.694	1.747	-1.7886	0.694
97.968	0.696	1.748	-1.7896	0.696
98.076	0.697	1.75	-1.792	0.697
98.184	0.7	1.752	-1.794	0.7
98.291	0.702	1.754	-1.796	0.702
98.405	0.704	1.755	-1.797	0.704
98.515	0.705	1.757	-1.7993	0.705
98.623	0.707	1.759	-1.8013	0.707
98.728	0.709	1.761	-1.8033	0.709
98.839	0.712	1.762	-1.8042	0.712
98.952	0.713	1.764	-1.8062	0.713
99.055	0.715	1.766	-1.8086	0.715
99.166	0.717	1.769	-1.8108	0.717
99.277	0.719	1.769	-1.8116	0.719
99.388	0.72	1.771	-1.8136	0.72
99.492	0.723	1.773	-1.816	0.723
99.601	0.725	1.776	-1.8179	0.725
99.71	0.728	1.777	-1.8189	0.728
99.824	0.729	1.779	-1.821	0.729
99.932	0.731	1.781	-1.823	0.731
100.1	0.734	1.783	-1.8256	0.734
100.214	0.736	1.784	-1.8276	0.736
100.32	0.738	1.786	-1.8296	0.738
100.43	0.74	1.788	-1.8315	0.74
100.537	0.743	1.79	-1.8326	0.743
100.649	0.746	1.791	-1.8346	0.746
100.76	0.747	1.794	-1.837	0.747
100.866	0.749	1.796	-1.8389	0.749
100.98	0.752	1.798	-1.84	0.752
101.083	0.754	1.799	-1.8419	0.754
101.197	0.755	1.801	-1.8443	0.755
101.302	0.758	1.803	-1.8462	0.758
101.413	0.76	1.805	-1.8472	0.76
101.52	0.762	1.806	-1.8492	0.762
101.634	0.764	1.808	-1.8512	0.764
101.739	0.766	1.81	-1.8536	0.766
101.85	0.768	1.812	-1.8545	0.768
101.959	0.771	1.813	-1.8565	0.771
102.072	0.774	1.815	-1.8585	0.774
102.177	0.776	1.818	-1.8609	0.776
102.289	0.779	1.82	-1.862	0.779
102.397	0.78	1.821	-1.864	0.78
102.505	0.783	1.822	-1.866	0.783
102.614	0.785	1.824	-1.8682	0.785
102.721	0.787	1.827	-1.8692	0.787
102.835	0.789	1.828	-1.8713	0.789
102.943	0.791	1.83	-1.8731	0.791
103.049	0.794	1.832	-1.8752	0.794
103.163	0.796	1.834	-1.8762	0.796
103.273	0.797	1.835	-1.8786	0.797
103.379	0.8	1.837	-1.8806	0.8
103.485	0.802	1.839	-1.8826	0.802
103.595	0.805	1.841	-1.8836	0.805
103.704	0.807	1.842	-1.8859	0.807
103.818	0.81	1.844	-1.8879	0.81
103.923	0.812	1.846	-1.8899	0.812
104.034	0.814	1.848	-1.8909	0.814
104.143	0.816	1.849	-1.8929	0.816
104.256	0.818	1.852	-1.8952	0.818
104.361	0.821	1.854	-1.8971	0.821
104.468	0.822	1.856	-1.8982	0.822
104.582	0.825	1.857	-1.9002	0.825
104.686	0.827	1.859	-1.9025	0.827
104.797	0.829	1.861	-1.9045	0.829
104.911	0.831	1.863	-1.9055	0.831
105.014	0.833	1.864	-1.9075	0.833
105.129	0.835	1.866	-1.9094	0.835
105.235	0.837	1.868	-1.9118	0.837
105.349	0.838	1.87	-1.9128	0.838
105.452	0.84	1.871	-1.9148	0.84
105.563	0.842	1.873	-1.9168	0.842
105.67	0.845	1.875	-1.9189	0.845
105.784	0.846	1.878	-1.9202	0.846
105.894	0.848	1.879	-1.9222	0.848
106.004	0.851	1.881	-1.9242	0.851
106.109	0.853	1.883	-1.9262	0.853
106.22	0.855	1.885	-1.9274	0.855
106.328	0.858	1.886	-1.9295	0.858
106.435	0.86	1.888	-1.9315	0.86
106.544	0.863	1.89	-1.9335	0.863
106.656	0.864	1.892	-1.9345	0.864
106.767	0.867	1.893	-1.9369	0.867
106.875	0.87	1.895	-1.9389	0.87
106.983	0.873	1.897	-1.9409	0.873
107.09	0.875	1.899	-1.9419	0.875
107.199	0.877	1.901	-1.9442	0.877
107.313	0.88	1.903	-1.9462	0.88
107.418	0.883	1.905	-1.9481	0.883
107.532	0.884	1.907	-1.9491	0.884
107.642	0.886	1.908	-1.9512	0.886
107.747	0.889	1.91	-1.9535	0.889
107.856	0.891	1.912	-1.9554	0.891
107.967	0.893	1.914	-1.9565	0.893
108.077	0.895	1.915	-1.9585	0.895
108.187	0.898	1.917	-1.9605	0.898
108.292	0.9	1.919	-1.9628	0.9
108.403	0.901	1.921	-1.9638	0.901
108.514	0.905	1.922	-1.9657	0.905
108.619	0.908	1.924	-1.9677	0.908
108.728	0.911	1.927	-1.9701	0.911
108.84	0.913	1.929	-1.9712	0.913
108.951	0.917	1.93	-1.9731	0.917
109.059	0.92	1.932	-1.9751	0.92
109.164	0.924	1.934	-1.9772	0.924
109.274	0.926	1.936	-1.9784	0.926
109.383	0.93	1.937	-1.9804	0.93
109.494	0.934	1.939	-1.9824	0.934
109.601	0.938	1.941	-1.9844	0.938
109.715	0.939	1.943	-1.9858	0.939
109.825	0.943	1.944	-1.9878	0.943
109.933	0.948	1.946	-1.9898	0.948
110.038	0.952	1.948	-1.9918	0.952
110.149	0.953	1.95	-1.9928	0.953
110.262	0.958	1.951	-1.9948	0.958
110.372	0.962	1.954	-1.9971	0.962
110.477	0.967	1.956	-1.9991	0.967
110.587	0.969	1.958	-2.0002	0.969
110.694	0.973	1.959	-2.0021	0.973
110.803	0.978	1.961	-2.0044	0.978
110.915	0.983	1.963	-2.0064	0.983
111.024	0.985	1.965	-2.0074	0.985
111.135	0.99	1.966	-2.0094	0.99
111.243	0.995	1.968	-2.0118	0.995
111.348	0.999	1.97	-2.0138	0.999
111.458	1.001	1.972	-2.0148	1.001
111.567	1.006	1.973	-2.0168	1.006
111.678	1.011	1.975	-2.0188	1.011
111.785	1.015	1.978	-2.021	1.015
111.896	1.018	1.98	-2.0221	1.018
112.009	1.023	1.981	-2.024	1.023
112.117	1.028	1.983	-2.026	1.028
112.222	1.032	1.985	-2.0281	1.032
112.333	1.035	1.987	-2.0294	1.035
112.446	1.039	1.988	-2.0314	1.039
112.55	1.044	1.99	-2.0334	1.044
112.66	1.048	1.992	-2.0355	1.048
112.77	1.051	1.994	-2.0364	1.051
112.882	1.055	1.995	-2.0387	1.055
112.992	1.06	1.997	-2.0408	1.06
113.097	1.064	1.999	-2.0428	1.064
113.209	1.066	2.001	-2.0437	1.066
113.317	1.071	2.004	-2.0461	1.071
113.425	1.075	2.006	-2.0481	1.075
113.534	1.08	2.008	-2.05	1.08
113.647	1.083	2.01	-2.0511	1.083
113.753	1.088	2.011	-2.0531	1.088
113.864	1.093	2.013	-2.0554	1.093
113.97	1.098	2.015	-2.0574	1.098
114.084	1.102	2.017	-2.0584	1.102
114.187	1.108	2.018	-2.0603	1.108
114.301	1.113	2.02	-2.0627	1.113
114.406	1.119	2.022	-2.0647	1.119
114.515	1.123	2.024	-2.0657	1.123
114.63	1.128	2.025	-2.0677	1.128
114.733	1.134	2.027	-2.0697	1.134
114.844	1.14	2.03	-2.0721	1.14
114.955	1.143	2.032	-2.0731	1.143
115.066	1.15	2.033	-2.075	1.15
115.176	1.155	2.035	-2.077	1.155
115.281	1.16	2.037	-2.0793	1.16
115.393	1.163	2.039	-2.0804	1.163
115.501	1.169	2.04	-2.0824	1.169
115.609	1.175	2.042	-2.0843	1.175
115.716	1.18	2.044	-2.0864	1.18
115.891	1.182	2.046	-2.0887	1.182
116.002	1.188	2.047	-2.0907	1.188
116.112	1.194	2.049	-2.0927	1.194
116.217	1.2	2.051	-2.0947	1.2
116.329	1.202	2.054	-2.0958	1.202
116.437	1.208	2.055	-2.098	1.208
116.543	1.213	2.057	-2.1	1.213
116.654	1.22	2.059	-2.102	1.22
116.761	1.223	2.061	-2.103	1.223
116.873	1.229	2.062	-2.105	1.229
116.984	1.234	2.064	-2.1073	1.234
117.09	1.24	2.066	-2.1094	1.24
117.204	1.243	2.068	-2.1104	1.243
117.307	1.248	2.069	-2.1123	1.248
117.421	1.254	2.071	-2.1146	1.254
117.526	1.26	2.073	-2.1166	1.26
117.637	1.264	2.076	-2.1176	1.264
117.744	1.269	2.078	-2.1195	1.269
117.854	1.275	2.08	-2.1219	1.275
117.962	1.28	2.082	-2.124	1.28
118.076	1.283	2.083	-2.125	1.283
118.184	1.289	2.085	-2.127	1.289
118.29	1.295	2.087	-2.129	1.295
118.401	1.301	2.089	-2.1313	1.301
118.513	1.304	2.09	-2.1323	1.304
118.621	1.31	2.092	-2.1343	1.31
118.729	1.317	2.094	-2.1363	1.317
118.838	1.323	2.096	-2.1387	1.323
118.945	1.326	2.097	-2.1396	1.326
119.059	1.331	2.1	-2.1416	1.331
119.167	1.338	2.102	-2.1437	1.338
119.273	1.345	2.104	-2.1456	1.345
119.387	1.348	2.106	-2.1466	1.348
119.497	1.355	2.108	-2.149	1.355
119.603	1.362	2.11	-2.151	1.362
119.712	1.368	2.111	-2.153	1.368
119.819	1.371	2.113	-2.154	1.371
119.928	1.377	2.115	-2.1563	1.377
120.042	1.384	2.118	-2.1583	1.384
120.214	1.392	2.119	-2.1607	1.392
120.324	1.395	2.121	-2.1626	1.395
120.429	1.402	2.123	-2.1647	1.402
120.538	1.408	2.125	-2.1669	1.408
120.648	1.415	2.126	-2.1679	1.415
120.759	1.419	2.128	-2.1699	1.419
120.869	1.425	2.13	-2.1719	1.425
120.974	1.432	2.132	-2.1739	1.432
121.085	1.439	2.133	-2.1752	1.439
121.194	1.442	2.135	-2.1773	1.442
121.307	1.45	2.137	-2.1793	1.45
121.413	1.457	2.139	-2.1813	1.457
121.522	1.464	2.14	-2.1823	1.464
121.631	1.467	2.142	-2.1845	1.467
121.74	1.475	2.144	-2.1866	1.475
121.912	1.482	2.147	-2.1889	1.482
122.023	1.489	2.147	-2.1909	1.489
122.131	1.492	2.15	-2.1929	1.492
122.239	1.499	2.152	-2.1952	1.499
122.346	1.506	2.154	-2.1963	1.506
122.455	1.513	2.155	-2.1983	1.513
122.569	1.516	2.157	-2.2002	1.516
122.674	1.523	2.159	-2.2026	1.523
122.789	1.532	2.161	-2.2036	1.532
122.898	1.538	2.162	-2.2056	1.538
123.006	1.541	2.164	-2.2076	1.541
123.111	1.548	2.166	-2.2096	1.548
123.225	1.555	2.169	-2.2109	1.555
123.335	1.563	2.169	-2.2129	1.563
123.445	1.567	2.172	-2.2149	1.567
123.55	1.575	2.174	-2.217	1.575
123.661	1.582	2.176	-2.2179	1.582
123.769	1.59	2.177	-2.2202	1.59
123.877	1.595	2.179	-2.2222	1.595
123.985	1.602	2.181	-2.2242	1.602
124.097	1.612	2.183	-2.2252	1.612
124.208	1.608	2.184	-2.2275	1.608
124.316	1.602	2.186	-2.2295	1.602
124.421	1.598	2.188	-2.2316	1.598
124.531	1.59	2.19	-2.2325	1.59
124.64	1.584	2.191	-2.2348	1.584
124.749	1.578	2.193	-2.2368	1.578
124.858	1.575	2.195	-2.2388	1.575
124.969	1.568	2.197	-2.2398	1.568
125.082	1.563	2.198	-2.2418	1.563
125.19	1.557	2.2	-2.2441	1.557
125.295	1.555	2.203	-2.2462	1.555
125.406	1.55	2.205	-2.2472	1.55
125.519	1.544	2.206	-2.2492	1.544
125.629	1.539	2.208	-2.2512	1.539
125.732	1.537	2.21	-2.2536	1.537
125.843	1.533	2.212	-2.2545	1.533
125.953	1.529	2.213	-2.2565	1.529
126.059	1.524	2.215	-2.2585	1.524
126.17	1.522	2.217	-2.2605	1.522
126.282	1.519	2.219	-2.2619	1.519
126.39	1.515	2.22	-2.2638	1.515
126.496	1.51	2.222	-2.2659	1.51
126.607	1.509	2.224	-2.2678	1.509
126.719	1.505	2.227	-2.2688	1.505
126.827	1.501	2.228	-2.2712	1.501
126.936	1.497	2.23	-2.2733	1.497
127.042	1.495	2.232	-2.2753	1.495
127.153	1.491	2.234	-2.2762	1.491
127.266	1.487	2.235	-2.2784	1.487
127.374	1.483	2.237	-2.2805	1.483
127.479	1.482	2.239	-2.2825	1.482
127.59	1.477	2.241	-2.2834	1.477
127.698	1.474	2.242	-2.2855	1.474
127.812	1.47	2.244	-2.2878	1.47
127.917	1.469	2.246	-2.2898	1.469
128.029	1.464	2.248	-2.2908	1.464
128.137	1.461	2.249	-2.2928	1.461
128.243	1.458	2.251	-2.2951	1.458
128.354	1.456	2.254	-2.2971	1.456
128.466	1.453	2.256	-2.2981	1.453
128.574	1.449	2.257	-2.3001	1.449
128.682	1.445	2.259	-2.3021	1.445
128.791	1.444	2.261	-2.3045	1.444
128.904	1.44	2.263	-2.3055	1.44
129.01	1.436	2.264	-2.3075	1.436
129.121	1.433	2.266	-2.3093	1.433
129.227	1.431	2.268	-2.3118	1.431
129.341	1.428	2.27	-2.3128	1.428
129.444	1.424	2.271	-2.3148	1.424
129.558	1.421	2.273	-2.3168	1.421
129.663	1.419	2.275	-2.3188	1.419
129.775	1.416	2.277	-2.3197	1.416
129.886	1.413	2.279	-2.3221	1.413
129.996	1.411	2.281	-2.3241	1.411
130.101	1.409	2.283	-2.3261	1.409
130.212	1.406	2.285	-2.3272	1.406
130.323	1.404	2.286	-2.3295	1.404
130.433	1.401	2.288	-2.3315	1.401
130.538	1.4	2.29	-2.3334	1.4
130.65	1.397	2.292	-2.3344	1.397
130.758	1.394	2.293	-2.3364	1.394
130.867	1.392	2.295	-2.3388	1.392
130.974	1.39	2.297	-2.3408	1.39
131.088	1.387	2.299	-2.3418	1.387
131.196	1.385	2.3	-2.3438	1.385
131.304	1.382	2.302	-2.3461	1.382
131.41	1.38	2.305	-2.3481	1.38
131.524	1.377	2.307	-2.3491	1.377
131.634	1.374	2.308	-2.3511	1.374
131.742	1.371	2.31	-2.3532	1.371
131.847	1.37	2.312	-2.3555	1.37
131.958	1.367	2.314	-2.3564	1.367
132.065	1.364	2.315	-2.3584	1.364
132.175	1.362	2.317	-2.3604	1.362
132.283	1.36	2.319	-2.3624	1.36
132.397	1.358	2.321	-2.3637	1.358
132.505	1.355	2.322	-2.3658	1.355
132.611	1.352	2.324	-2.3678	1.352
132.722	1.35	2.326	-2.3698	1.35
132.829	1.347	2.329	-2.3711	1.347
132.942	1.345	2.33	-2.373	1.345
133.05	1.342	2.332	-2.375	1.342
133.158	1.34	2.334	-2.3771	1.34
133.272	1.337	2.336	-2.378	1.337
133.38	1.334	2.337	-2.3804	1.334
133.488	1.331	2.339	-2.3825	1.331
133.594	1.329	2.341	-2.3844	1.329
133.708	1.326	2.343	-2.3854	1.326
133.817	1.323	2.344	-2.3874	1.323
133.924	1.32	2.346	-2.3897	1.32
134.031	1.319	2.348	-2.3916	1.319
134.142	1.315	2.35	-2.3926	1.315
134.255	1.313	2.351	-2.3947	1.313
134.364	1.309	2.353	-2.397	1.309
134.469	1.308	2.356	-2.399	1.308
134.58	1.305	2.358	-2.4	1.305
134.691	1.302	2.359	-2.4021	1.302
134.796	1.299	2.361	-2.404	1.299
134.905	1.298	2.363	-2.4064	1.298
135.017	1.295	2.365	-2.4074	1.295
135.125	1.292	2.366	-2.4094	1.292
135.236	1.289	2.368	-2.4113	1.289
135.341	1.287	2.37	-2.4137	1.287
135.455	1.285	2.372	-2.4147	1.285
135.563	1.281	2.373	-2.4167	1.281
135.671	1.278	2.375	-2.4186	1.278
135.78	1.277	2.377	-2.4207	1.277
135.892	1.274	2.38	-2.4221	1.274
135.996	1.27	2.381	-2.4241	1.27
136.11	1.267	2.383	-2.4261	1.267
136.215	1.266	2.385	-2.4281	1.266
136.326	1.263	2.387	-2.4291	1.263
136.439	1.26	2.388	-2.4313	1.26
136.542	1.258	2.39	-2.4333	1.258
136.653	1.256	2.392	-2.4353	1.256
136.764	1.253	2.394	-2.4364	1.253
136.872	1.251	2.395	-2.4383	1.251
136.984	1.249	2.397	-2.4406	1.249
137.089	1.247	2.399	-2.4426	1.247
137.201	1.245	2.401	-2.4437	1.245
137.309	1.243	2.402	-2.4456	1.243
137.42	1.241	2.405	-2.448	1.241
137.525	1.24	2.407	-2.4499	1.24
137.639	1.237	2.409	-2.4509	1.237
137.747	1.235	2.41	-2.4529	1.235
137.856	1.233	2.412	-2.4553	1.233
137.965	1.232	2.414	-2.4573	1.232
138.071	1.23	2.416	-2.4582	1.23
138.18	1.228	2.417	-2.4603	1.228
138.294	1.226	2.419	-2.4623	1.226
138.399	1.225	2.421	-2.4646	1.225
138.51	1.223	2.423	-2.4656	1.223
138.623	1.221	2.424	-2.4676	1.221
138.726	1.219	2.426	-2.4697	1.219
138.837	1.218	2.428	-2.4719	1.218
138.944	1.217	2.431	-2.4729	1.217
139.056	1.215	2.432	-2.475	1.215
139.168	1.213	2.434	-2.477	1.213
139.273	1.212	2.436	-2.479	1.212
139.385	1.211	2.438	-2.48	1.211
139.493	1.209	2.439	-2.4824	1.209
139.604	1.207	2.441	-2.4843	1.207
139.709	1.206	2.444	-2.4863	1.206
139.823	1.205	2.446	-2.4873	1.205
139.931	1.203	2.448	-2.4896	1.203
140.041	1.201	2.45	-2.4916	1.201
140.146	1.2	2.451	-2.4936	1.2
140.257	1.199	2.453	-2.4946	1.199
140.37	1.197	2.455	-2.4966	1.197
140.478	1.196	2.457	-2.4989	1.196
140.583	1.195	2.458	-2.5009	1.195
140.697	1.193	2.46	-2.502	1.193
140.807	1.192	2.462	-2.5039	1.192
140.917	1.19	2.464	-2.5062	1.19
141.02	1.189	2.465	-2.5082	1.189
141.133	1.187	2.467	-2.5092	1.187
141.241	1.186	2.469	-2.5112	1.186
141.354	1.184	2.471	-2.5132	1.184
141.46	1.183	2.472	-2.5156	1.183
141.569	1.182	2.474	-2.5166	1.182
141.68	1.18	2.477	-2.5187	1.18
141.788	1.178	2.479	-2.5206	1.178
141.894	1.177	2.48	-2.5226	1.177
142.009	1.175	2.482	-2.5239	1.175
142.112	1.174	2.484	-2.5259	1.174
142.285	1.172	2.486	-2.5286	1.172
142.398	1.171	2.487	-2.5306	1.171
142.506	1.169	2.489	-2.5327	1.169
142.611	1.168	2.491	-2.5346	1.168
142.725	1.166	2.493	-2.5359	1.166
142.835	1.165	2.494	-2.5379	1.165
142.945	1.164	2.496	-2.5399	1.164
143.048	1.162	2.499	-2.5419	1.162
143.161	1.16	2.501	-2.5429	1.16
143.269	1.159	2.502	-2.5453	1.159
143.382	1.158	2.504	-2.5473	1.158
143.488	1.156	2.506	-2.5493	1.156
143.597	1.155	2.508	-2.5503	1.155
143.708	1.154	2.509	-2.5525	1.154
143.816	1.153	2.511	-2.5544	1.153
143.922	1.152	2.513	-2.5565	1.152
144.036	1.15	2.515	-2.5575	1.15
144.144	1.15	2.516	-2.5595	1.15
144.251	1.148	2.519	-2.5619	1.148
144.36	1.147	2.52	-2.5639	1.147
144.467	1.145	2.522	-2.5648	1.145
144.583	1.145	2.523	-2.5669	1.145
144.688	1.143	2.525	-2.5689	1.143
144.797	1.142	2.528	-2.5712	1.142
144.908	1.14	2.53	-2.5722	1.14
145.018	1.14	2.531	-2.5742	1.14
145.128	1.138	2.533	-2.5762	1.138
145.234	1.137	2.535	-2.5785	1.137
145.345	1.136	2.537	-2.5795	1.136
145.453	1.135	2.538	-2.5815	1.135
145.559	1.134	2.54	-2.5836	1.134
145.67	1.133	2.542	-2.5856	1.133
145.782	1.131	2.544	-2.5869	1.131
145.89	1.13	2.545	-2.5889	1.13
145.996	1.129	2.547	-2.5909	1.129
146.105	1.127	2.549	-2.5928	1.127
146.22	1.126	2.551	-2.5938	1.126
146.328	1.125	2.553	-2.5962	1.125
146.436	1.124	2.555	-2.5982	1.124
146.542	1.122	2.557	-2.6002	1.122
146.653	1.121	2.559	-2.6012	1.121
146.766	1.121	2.56	-2.6036	1.121
146.874	1.119	2.562	-2.6055	1.119
146.979	1.118	2.564	-2.6075	1.118
147.091	1.117	2.566	-2.6085	1.117
147.197	1.116	2.567	-2.6105	1.116
147.312	1.115	2.569	-2.6128	1.115
147.417	1.114	2.571	-2.6148	1.114
147.528	1.113	2.573	-2.6158	1.113
147.637	1.112	2.574	-2.6178	1.112
147.743	1.111	2.577	-2.6201	1.111
147.854	1.11	2.579	-2.6222	1.11
147.966	1.109	2.581	-2.6231	1.109
148.071	1.109	2.582	-2.6252	1.109
148.182	1.107	2.584	-2.6272	1.107
148.291	1.106	2.586	-2.6294	1.106
148.398	1.105	2.588	-2.6304	1.105
148.512	1.105	2.589	-2.6324	1.105
148.62	1.104	2.591	-2.6345	1.104
148.726	1.103	2.593	-2.6364	1.103
148.84	1.102	2.595	-2.6378	1.102
148.95	1.101	2.596	-2.6399	1.101
149.056	1.1	2.598	-2.6419	1.1
149.163	1.099	2.6	-2.6439	1.099
149.275	1.098	2.602	-2.6448	1.098
149.381	1.098	2.604	-2.6471	1.098
149.491	1.097	2.606	-2.6491	1.097
149.602	1.096	2.608	-2.6511	1.096
149.713	1.095	2.61	-2.6521	1.095
149.821	1.094	2.611	-2.6545	1.094
149.927	1.093	2.613	-2.6565	1.093
150.036	1.092	2.615	-2.6584	1.092
150.149	1.092	2.617	-2.6594	1.092
150.258	1.091	2.618	-2.6618	1.091
150.366	1.09	2.62	-2.6637	1.09
150.474	1.089	2.622	-2.6658	1.089
150.588	1.088	2.624	-2.6668	1.088
150.696	1.088	2.625	-2.6687	1.088
150.804	1.087	2.627	-2.6711	1.087
150.91	1.085	2.63	-2.6731	1.085
151.019	1.084	2.632	-2.6741	1.084
151.131	1.084	2.633	-2.6761	1.084
151.242	1.083	2.635	-2.6781	1.083
151.347	1.082	2.637	-2.6804	1.082
151.461	1.081	2.639	-2.6815	1.081
151.571	1.08	2.64	-2.6835	1.08
151.679	1.079	2.642	-2.6855	1.079
151.784	1.078	2.644	-2.6875	1.078
151.895	1.077	2.646	-2.6887	1.077
152.008	1.077	2.647	-2.6906	1.077
152.116	1.076	2.649	-2.6928	1.076
152.22	1.074	2.651	-2.6948	1.074
152.334	1.073	2.654	-2.6961	1.073
152.446	1.072	2.655	-2.6981	1.072
152.553	1.071	2.657	-2.7002	1.071
152.658	1.07	2.659	-2.7021	1.07
152.77	1.069	2.661	-2.7031	1.069
152.878	1.069	2.662	-2.7054	1.069
152.989	1.068	2.664	-2.7074	1.068
153.094	1.067	2.666	-2.7095	1.067
153.208	1.066	2.668	-2.7104	1.066
153.316	1.066	2.669	-2.7124	1.066
153.425	1.065	2.671	-2.7148	1.065
153.533	1.065	2.673	-2.7168	1.065
153.64	1.064	2.675	-2.7177	1.064
153.749	1.064	2.676	-2.7197	1.064
153.863	1.063	2.678	-2.722	1.063
153.968	1.062	2.681	-2.724	1.062
154.079	1.062	2.683	-2.725	1.062
154.191	1.061	2.684	-2.727	1.061
154.296	1.06	2.686	-2.7289	1.06
154.404	1.059	2.688	-2.7313	1.059
154.518	1.059	2.69	-2.7324	1.059
154.626	1.058	2.691	-2.7343	1.058
154.732	1.057	2.693	-2.7364	1.057
154.843	1.056	2.695	-2.7387	1.056
154.955	1.055	2.697	-2.7398	1.055
155.063	1.054	2.698	-2.7417	1.054
155.169	1.053	2.7	-2.7437	1.053
155.28	1.053	2.702	-2.7457	1.053
155.392	1.052	2.705	-2.7467	1.052
155.5	1.051	2.706	-2.749	1.051
155.608	1.05	2.708	-2.7511	1.05
155.714	1.049	2.71	-2.753	1.049
155.825	1.049	2.712	-2.754	1.049
155.938	1.048	2.713	-2.7564	1.048
156.046	1.048	2.715	-2.7584	1.048
156.151	1.047	2.717	-2.7604	1.047
156.265	1.046	2.719	-2.7614	1.046
156.375	1.046	2.72	-2.7634	1.046
156.485	1.045	2.722	-2.7656	1.045
156.59	1.045	2.724	-2.7677	1.045
156.701	1.044	2.726	-2.7687	1.044
156.809	1.044	2.727	-2.7707	1.044
156.922	1.043	2.73	-2.7729	1.043
157.028	1.042	2.732	-2.775	1.042
157.137	1.042	2.734	-2.776	1.042
157.246	1.041	2.735	-2.778	1.041
157.356	1.041	2.737	-2.78	1.041
157.464	1.04	2.739	-2.7823	1.04
157.572	1.039	2.741	-2.7833	1.039
157.681	1.039	2.742	-2.7853	1.039
157.795	1.038	2.744	-2.7873	1.038
157.901	1.038	2.746	-2.7896	1.038
158.015	1.037	2.748	-2.7907	1.037
158.118	1.037	2.749	-2.7927	1.037
158.23	1.036	2.751	-2.7947	1.036
158.336	1.035	2.753	-2.7966	1.035
158.45	1.034	2.755	-2.7979	1.034
158.56	1.034	2.757	-2.7999	1.034
158.67	1.033	2.759	-2.802	1.033
158.775	1.032	2.761	-2.804	1.032
158.886	1.031	2.763	-2.805	1.031
158.994	1.03	2.764	-2.8073	1.03
159.107	1.029	2.766	-2.8093	1.029
159.213	1.028	2.768	-2.8113	1.028
159.324	1.027	2.77	-2.8123	1.027
159.432	1.026	2.771	-2.8147	1.026
159.54	1.025	2.773	-2.8167	1.025
159.648	1.024	2.775	-2.8186	1.024
159.762	1.023	2.777	-2.8196	1.023
159.865	1.022	2.778	-2.8219	1.022
159.976	1.021	2.78	-2.8239	1.021
160.085	1.02	2.783	-2.8259	1.02
160.192	1.02	2.785	-2.8268	1.02
160.306	1.019	2.786	-2.8289	1.019
160.414	1.019	2.788	-2.8309	1.019
160.52	1.018	2.79	-2.8333	1.018
160.631	1.018	2.792	-2.8343	1.018
160.744	1.017	2.793	-2.8363	1.017
160.854	1.017	2.795	-2.8383	1.017
160.959	1.016	2.797	-2.8405	1.016
161.07	1.016	2.799	-2.8416	1.016
161.178	1.015	2.8	-2.8436	1.015
161.284	1.015	2.802	-2.8456	1.015
161.395	1.014	2.804	-2.8476	1.014
161.507	1.014	2.807	-2.8489	1.014
161.615	1.013	2.808	-2.8509	1.013
161.721	1.013	2.81	-2.853	1.013
161.832	1.013	2.812	-2.855	1.013
161.946	1.012	2.814	-2.856	1.012
162.049	1.012	2.815	-2.8583	1.012
162.16	1.011	2.817	-2.8603	1.011
162.268	1.011	2.819	-2.8623	1.011
162.382	1.01	2.821	-2.8632	1.01
162.49	1.01	2.822	-2.8652	1.01
162.598	1.01	2.824	-2.8676	1.01
162.704	1.009	2.826	-2.8696	1.009
162.815	1.009	2.828	-2.8706	1.009
162.928	1.008	2.829	-2.8726	1.008
163.038	1.008	2.831	-2.8749	1.008
163.143	1.007	2.833	-2.8769	1.007
163.252	1.006	2.835	-2.8778	1.006
163.362	1.006	2.836	-2.8799	1.006
163.468	1.005	2.838	-2.8822	1.005
163.579	1.004	2.841	-2.8842	1.004
163.691	1.004	2.843	-2.8852	1.004
163.799	1.003	2.844	-2.8872	1.003
163.907	1.002	2.846	-2.8892	1.002
164.015	1.002	2.848	-2.8916	1.002
164.129	1.001	2.85	-2.8926	1.001
164.235	1.001	2.851	-2.8946	1.001
164.344	1	2.853	-2.8966	1
164.451	0.999	2.855	-2.8985	0.999
164.565	0.999	2.857	-2.9	0.999
164.675	0.998	2.858	-2.9019	0.998
164.783	0.998	2.86	-2.9038	0.998
164.888	0.997	2.862	-2.9059	0.997
164.999	0.997	2.864	-2.9069	0.997
165.112	0.996	2.866	-2.9092	0.996
165.215	0.996	2.868	-2.9112	0.996
165.327	0.996	2.87	-2.9133	0.996
165.438	0.995	2.872	-2.9143	0.995
165.546	0.995	2.873	-2.9165	0.995
165.652	0.995	2.875	-2.9185	0.995
165.763	0.994	2.877	-2.9205	0.994
165.875	0.994	2.879	-2.9215	0.994
165.983	0.994	2.88	-2.9235	0.994
166.091	0.994	2.883	-2.9259	0.994
166.199	0.994	2.884	-2.9279	0.994
166.313	0.994	2.886	-2.9289	0.994
166.419	0.994	2.887	-2.9309	0.994
166.528	0.994	2.889	-2.9331	0.994
166.637	0.994	2.892	-2.9352	0.994
166.744	0.994	2.894	-2.936	0.994
166.853	0.994	2.895	-2.9381	0.994
166.967	0.994	2.897	-2.9401	0.994
167.073	0.993	2.899	-2.9425	0.993
167.183	0.993	2.901	-2.9435	0.993
167.29	0.993	2.902	-2.9455	0.993
167.4	0.993	2.904	-2.9475	0.993
167.508	0.993	2.906	-2.9494	0.993
167.622	0.993	2.908	-2.9508	0.993
167.732	0.992	2.909	-2.9528	0.992
167.842	0.992	2.911	-2.9548	0.992
167.947	0.992	2.913	-2.9568	0.992
168.059	0.991	2.916	-2.9582	0.991
168.167	0.991	2.917	-2.9602	0.991
168.275	0.991	2.919	-2.9622	0.991
168.384	0.991	2.921	-2.9642	0.991
168.491	0.99	2.923	-2.9652	0.99
168.605	0.99	2.924	-2.9676	0.99
168.713	0.99	2.926	-2.9695	0.99
168.819	0.99	2.928	-2.9715	0.99
168.933	0.989	2.93	-2.9725	0.989
169.043	0.989	2.931	-2.9745	0.989
169.151	0.989	2.933	-2.9768	0.989
169.257	0.989	2.935	-2.9788	0.989
169.365	0.988	2.937	-2.9798	0.988
169.474	0.988	2.938	-2.9818	0.988
169.584	0.988	2.94	-2.9841	0.988
169.692	0.988	2.943	-2.9862	0.988
169.806	0.987	2.945	-2.9871	0.987
169.914	0.987	2.946	-2.9891	0.987
170.02	0.987	2.948	-2.9914	0.987
170.131	0.986	2.95	-2.9934	0.986
170.243	0.986	2.952	-2.9944	0.986
170.351	0.986	2.953	-2.9964	0.986
170.459	0.986	2.955	-2.9984	0.986
170.568	0.985	2.957	-3.0008	0.985
170.675	0.985	2.959	-3.0017	0.985
170.789	0.985	2.96	-3.0038	0.985
170.897	0.985	2.962	-3.0058	0.985
171.003	0.984	2.964	-3.0078	0.984
171.117	0.984	2.967	-3.0092	0.984
171.227	0.984	2.968	-3.011	0.984
171.335	0.984	2.97	-3.013	0.984
171.44	0.984	2.972	-3.0151	0.984
171.551	0.983	2.974	-3.016	0.983
171.664	0.983	2.975	-3.0184	0.983
171.767	0.982	2.977	-3.0205	0.982
171.878	0.982	2.979	-3.0225	0.982
171.989	0.981	2.981	-3.0235	0.981
172.097	0.981	2.982	-3.0255	0.981
172.21	0.98	2.984	-3.0277	0.98
172.313	0.98	2.986	-3.0297	0.98
172.425	0.979	2.988	-3.0307	0.979
172.536	0.978	2.989	-3.0327	0.978
172.643	0.977	2.992	-3.0351	0.977
172.751	0.977	2.994	-3.037	0.977
172.865	0.976	2.996	-3.0381	0.976
172.973	0.976	2.997	-3.04	0.976
173.081	0.975	2.999	-3.0424	0.975
173.187	0.975	3.001	-3.0444	0.975
173.301	0.974	3.003	-3.0454	0.974
173.405	0.974	3.004	-3.0474	0.974
173.519	0.973	3.006	-3.0494	0.973
173.624	0.973	3.008	-3.0517	0.973
173.735	0.972	3.01	-3.0527	0.972
173.848	0.971	3.011	-3.0547	0.971
173.951	0.971	3.013	-3.0567	0.971
174.062	0.971	3.015	-3.059	0.971
174.173	0.971	3.018	-3.06	0.971
174.281	0.971	3.019	-3.0621	0.971
174.394	0.971	3.021	-3.0641	0.971
174.497	0.971	3.023	-3.0661	0.971
174.609	0.971	3.025	-3.0671	0.971
174.72	0.971	3.026	-3.0693	0.971
174.828	0.97	3.028	-3.0713	0.97
174.936	0.97	3.03	-3.0734	0.97
175.043	0.97	3.032	-3.0744	0.97
175.158	0.97	3.033	-3.0768	0.97
175.266	0.97	3.035	-3.0788	0.97
175.372	0.97	3.037	-3.0807	0.97
175.486	0.97	3.039	-3.0818	0.97
175.591	0.97	3.04	-3.0838	0.97
175.702	0.97	3.043	-3.086	0.97
175.808	0.97	3.045	-3.088	0.97
175.922	0.969	3.047	-3.089	0.969
176.032	0.969	3.048	-3.091	0.969
176.142	0.969	3.05	-3.0933	0.969
176.247	0.969	3.052	-3.0953	0.969
176.358	0.969	3.054	-3.0963	0.969
176.464	0.969	3.055	-3.0983	0.969
176.573	0.969	3.057	-3.1003	0.969
176.685	0.969	3.059	-3.1027	0.969
176.794	0.969	3.061	-3.1037	0.969
176.905	0.969	3.062	-3.1056	0.969
177.013	0.969	3.064	-3.1076	0.969
177.121	0.969	3.066	-3.11	0.969
177.228	0.969	3.069	-3.1109	0.969
177.337	0.969	3.07	-3.113	0.969
177.451	0.969	3.072	-3.115	0.969
177.556	0.968	3.074	-3.117	0.968
177.67	0.968	3.076	-3.1181	0.968
177.78	0.968	3.077	-3.1204	0.968
177.885	0.968	3.079	-3.1224	0.968
177.994	0.968	3.081	-3.1244	0.968
178.105	0.968	3.083	-3.1254	0.968
178.215	0.968	3.084	-3.1277	0.968
178.325	0.968	3.086	-3.1297	0.968
178.43	0.968	3.088	-3.1317	0.968
178.54	0.968	3.09	-3.1327	0.968
178.65	0.967	3.091	-3.1347	0.967
178.763	0.967	3.094	-3.1371	0.967
178.869	0.967	3.096	-3.139	0.967
178.978	0.967	3.098	-3.14	0.967
179.089	0.967	3.099	-3.142	0.967
179.197	0.967	3.101	-3.1443	0.967
179.302	0.967	3.103	-3.1463	0.967
179.412	0.967	3.105	-3.1473	0.967
179.523	0.966	3.106	-3.1493	0.966
179.634	0.966	3.108	-3.1512	0.966
179.739	0.966	3.11	-3.1536	0.966
179.85	0.966	3.112	-3.1546	0.966
179.963	0.966	3.113	-3.1566	0.966
180.071	0.966	3.115	-3.1586	0.966
180.176	0.966	3.118	-3.1607	0.966
180.287	0.966	3.12	-3.1619	0.966
180.4	0.966	3.12	-3.1638	0.966
180.51	0.965	3.122	-3.1658	0.965
180.615	0.965	3.124	-3.1679	0.965
180.724	0.965	3.127	-3.1689	0.965
180.836	0.965	3.128	-3.1713	0.965
180.946	0.965	3.13	-3.1733	0.965
181.051	0.965	3.132	-3.1753	0.965
181.163	0.965	3.134	-3.1763	0.965
181.271	0.965	3.135	-3.1786	0.965
181.377	0.965	3.137	-3.1806	0.965
181.486	0.965	3.139	-3.1826	0.965
181.596	0.965	3.141	-3.1836	0.965
181.709	0.965	3.142	-3.186	0.965
181.817	0.965	3.145	-3.188	0.965
181.923	0.964	3.147	-3.1899	0.964
182.034	0.964	3.149	-3.1909	0.964
182.147	0.964	3.15	-3.1929	0.964
182.255	0.964	3.152	-3.1953	0.964
182.361	0.964	3.154	-3.1973	0.964
182.475	0.964	3.156	-3.1983	0.964
182.584	0.964	3.157	-3.2003	0.964
182.688	0.964	3.159	-3.2026	0.964
182.797	0.964	3.161	-3.2046	0.964
182.908	0.964	3.163	-3.2055	0.964
183.021	0.964	3.164	-3.2075	0.964
183.124	0.963	3.166	-3.2095	0.963
183.235	0.963	3.168	-3.2119	0.963
183.346	0.963	3.171	-3.2129	0.963
183.457	0.963	3.172	-3.2149	0.963
183.561	0.963	3.174	-3.2169	0.963
183.672	0.963	3.175	-3.2189	0.963
183.779	0.962	3.178	-3.2201	0.962
183.893	0.962	3.179	-3.2221	0.962
184.001	0.962	3.181	-3.2242	0.962
184.109	0.962	3.183	-3.2262	0.962
184.216	0.962	3.185	-3.2272	0.962
184.33	0.962	3.186	-3.2296	0.962
184.438	0.962	3.188	-3.2316	0.962
184.546	0.962	3.19	-3.2336	0.962
184.658	0.962	3.192	-3.2346	0.962
184.762	0.962	3.193	-3.2368	0.962
184.876	0.962	3.195	-3.2389	0.962
184.981	0.962	3.197	-3.2409	0.962
185.092	0.961	3.199	-3.2419	0.961
185.205	0.961	3.2	-3.2439	0.961
185.308	0.961	3.202	-3.2462	0.961
185.419	0.961	3.205	-3.2483	0.961
185.529	0.961	3.207	-3.2493	0.961
185.64	0.961	3.208	-3.2512	0.961
185.75	0.961	3.21	-3.2533	0.961
185.855	0.961	3.212	-3.2555	0.961
185.967	0.961	3.214	-3.2565	0.961
186.075	0.961	3.215	-3.2585	0.961
186.186	0.961	3.217	-3.2605	0.961
186.291	0.961	3.219	-3.2628	0.961
186.405	0.961	3.221	-3.2638	0.961
186.509	0.96	3.222	-3.2659	0.96
186.622	0.96	3.224	-3.2678	0.96
186.728	0.96	3.226	-3.2698	0.96
186.842	0.96	3.229	-3.2712	0.96
186.952	0.96	3.23	-3.2732	0.96
187.06	0.96	3.232	-3.2751	0.96
187.165	0.96	3.234	-3.2772	0.96
187.276	0.96	3.236	-3.2782	0.96
187.389	0.96	3.237	-3.2804	0.96
187.492	0.96	3.239	-3.2825	0.96
187.603	0.96	3.241	-3.2845	0.96
187.715	0.959	3.243	-3.2855	0.959
187.822	0.959	3.244	-3.2875	0.959
187.935	0.959	3.246	-3.2898	0.959
188.04	0.959	3.248	-3.2919	0.959
188.152	0.959	3.25	-3.2929	0.959
188.26	0.959	3.251	-3.2949	0.959
188.368	0.959	3.254	-3.2972	0.959
188.476	0.959	3.256	-3.2991	0.959
188.589	0.959	3.258	-3.3001	0.959
188.697	0.959	3.259	-3.3022	0.959
188.807	0.959	3.261	-3.3045	0.959
188.913	0.959	3.263	-3.3065	0.959
189.027	0.959	3.265	-3.3075	0.959
189.13	0.958	3.266	-3.3095	0.958
189.244	0.958	3.268	-3.3115	0.958
189.349	0.958	3.27	-3.3137	0.958
189.46	0.958	3.272	-3.3147	0.958
189.572	0.958	3.273	-3.3167	0.958
189.682	0.958	3.275	-3.3187	0.958
189.785	0.958	3.277	-3.3207	0.958
189.899	0.958	3.28	-3.3221	0.958
190.007	0.958	3.281	-3.3241	0.958
190.113	0.958	3.283	-3.3261	0.958
190.224	0.958	3.285	-3.3281	0.958
190.336	0.958	3.287	-3.3294	0.958
190.444	0.958	3.288	-3.3315	0.958
190.552	0.958	3.29	-3.3334	0.958
190.659	0.958	3.292	-3.3355	0.958
190.773	0.958	3.294	-3.3364	0.958
190.88	0.958	3.295	-3.3388	0.958
190.991	0.958	3.297	-3.3408	0.958
191.097	0.957	3.299	-3.3428	0.957
191.211	0.957	3.301	-3.3437	0.957
191.314	0.957	3.302	-3.3461	0.957
191.425	0.957	3.305	-3.3481	0.957
191.534	0.957	3.307	-3.3502	0.957
191.646	0.957	3.309	-3.3511	0.957
191.756	0.957	3.31	-3.3531	0.957
191.865	0.957	3.312	-3.3551	0.957
191.97	0.957	3.314	-3.3574	0.957
192.081	0.957	3.316	-3.3584	0.957
192.19	0.957	3.317	-3.3604	0.957
192.303	0.957	3.319	-3.3625	0.957
192.409	0.957	3.321	-3.3648	0.957
192.518	0.956	3.323	-3.3657	0.956
192.628	0.956	3.324	-3.3677	0.956
192.738	0.956	3.326	-3.3698	0.956
192.846	0.956	3.328	-3.372	0.956
192.953	0.956	3.331	-3.3729	0.956
193.062	0.956	3.332	-3.375	0.956
193.176	0.956	3.334	-3.377	0.956
193.282	0.956	3.336	-3.379	0.956
193.396	0.956	3.338	-3.3804	0.956
193.499	0.956	3.339	-3.3824	0.956
193.608	0.955	3.341	-3.3843	0.955
193.717	0.955	3.343	-3.3864	0.955
193.831	0.955	3.345	-3.3874	0.955
193.94	0.955	3.346	-3.3897	0.955
194.045	0.955	3.348	-3.3917	0.955
194.156	0.955	3.35	-3.3937	0.955
194.267	0.955	3.352	-3.3947	0.955
194.375	0.955	3.353	-3.3967	0.955
194.488	0.955	3.356	-3.3989	0.955
194.594	0.955	3.358	-3.401	0.955
194.703	0.955	3.36	-3.4021	0.955
194.813	0.954	3.361	-3.4041	0.954
194.921	0.954	3.363	-3.4064	0.954
195.029	0.954	3.365	-3.4084	0.954
195.143	0.954	3.367	-3.4094	0.954
195.246	0.954	3.368	-3.4113	0.954
195.357	0.954	3.37	-3.4133	0.954
195.466	0.954	3.372	-3.4157	0.954
195.573	0.954	3.374	-3.4167	0.954
195.687	0.954	3.375	-3.4187	0.954
195.796	0.954	3.377	-3.4207	0.954
195.901	0.954	3.379	-3.4231	0.954
196.012	0.954	3.382	-3.424	0.954
196.125	0.954	3.383	-3.426	0.954
196.235	0.954	3.385	-3.4281	0.954
196.34	0.953	3.387	-3.4301	0.953
196.451	0.953	3.389	-3.4314	0.953
196.559	0.953	3.39	-3.4333	0.953
196.671	0.953	3.392	-3.4353	0.953
196.778	0.953	3.394	-3.4373	0.953
196.884	0.953	3.396	-3.4383	0.953
196.998	0.953	3.397	-3.4407	0.953
197.106	0.953	3.399	-3.4427	0.953
197.211	0.953	3.401	-3.4448	0.953
197.321	0.953	3.403	-3.4457	0.953
197.43	0.953	3.404	-3.448	0.953
197.541	0.952	3.407	-3.45	0.952
197.65	0.952	3.409	-3.452	0.952
197.758	0.952	3.411	-3.4529	0.952
197.871	0.952	3.412	-3.455	0.952
197.978	0.952	3.414	-3.4574	0.952
198.087	0.952	3.416	-3.4593	0.952
198.198	0.952	3.418	-3.4604	0.952
198.308	0.952	3.419	-3.4624	0.952
198.418	0.952	3.421	-3.4644	0.952
198.523	0.951	3.423	-3.4666	0.951
198.634	0.951	3.425	-3.4676	0.951
198.743	0.951	3.426	-3.4696	0.951
198.855	0.951	3.428	-3.4717	0.951
198.959	0.951	3.431	-3.474	0.951
199.071	0.951	3.433	-3.4749	0.951
199.182	0.951	3.434	-3.4769	0.951
199.29	0.951	3.436	-3.4789	0.951
199.395	0.951	3.438	-3.4809	0.951
199.509	0.951	3.44	-3.4823	0.951
199.617	0.951	3.441	-3.4843	0.951
199.725	0.95	3.443	-3.4863	0.95
199.832	0.95	3.445	-3.4883	0.95
199.947	0.95	3.447	-3.4893	0.95
200.05	0.949	3.448	-3.4916	0.949
200.164	0.949	3.45	-3.4936	0.949
200.269	0.949	3.452	-3.4956	0.949
200.38	0.949	3.454	-3.4966	0.949
200.493	0.949	3.456	-3.499	0.949
200.596	0.949	3.458	-3.501	0.949
200.706	0.949	3.46	-3.503	0.949
200.817	0.949	3.462	-3.504	0.949
200.929	0.949	3.463	-3.506	0.949
201.034	0.949	3.465	-3.5082	0.949
201.142	0.949	3.467	-3.5102	0.949
201.257	0.948	3.469	-3.5113	0.948
201.365	0.948	3.47	-3.5132	0.948
201.473	0.948	3.472	-3.5156	0.948
201.581	0.948	3.474	-3.5176	0.948
201.688	0.948	3.476	-3.5187	0.948
201.801	0.948	3.477	-3.5206	0.948
201.911	0.948	3.479	-3.5226	0.948
202.016	0.948	3.482	-3.5249	0.948
202.13	0.948	3.483	-3.5259	0.948
202.24	0.948	3.485	-3.5279	0.948
202.348	0.948	3.486	-3.5299	0.948
202.453	0.948	3.489	-3.5319	0.948
202.564	0.948	3.491	-3.5333	0.948
202.677	0.948	3.492	-3.5352	0.948
202.786	0.948	3.494	-3.5373	0.948
202.889	0.948	3.496	-3.5393	0.948
203.001	0.947	3.498	-3.5405	0.947
203.113	0.947	3.499	-3.5425	0.947
203.223	0.947	3.501	-3.5445	0.947
203.328	0.947	3.503	-3.5465	0.947
203.44	0.947	3.505	-3.5475	0.947
203.548	0.947	3.506	-3.5499	0.947
203.656	0.947	3.508	-3.5519	0.947
203.765	0.947	3.51	-3.554	0.947
203.877	0.947	3.512	-3.5549	0.947
203.981	0.947	3.513	-3.5569	0.947
204.095	0.947	3.516	-3.5593	0.947
204.201	0.946	3.518	-3.5612	0.946
204.315	0.946	3.52	-3.5622	0.946
204.418	0.946	3.521	-3.5642	0.946
204.532	0.946	3.523	-3.5666	0.946
204.637	0.946	3.525	-3.5685	0.946
204.748	0.946	3.527	-3.5696	0.946
204.855	0.946	3.528	-3.5715	0.946
204.965	0.946	3.53	-3.5736	0.946
205.075	0.946	3.532	-3.5759	0.946
205.186	0.946	3.535	-3.5769	0.946
205.297	0.946	3.536	-3.5789	0.946
205.407	0.945	3.537	-3.5809	0.945
205.512	0.945	3.54	-3.5832	0.945
205.624	0.945	3.542	-3.5841	0.945
205.732	0.945	3.543	-3.5862	0.945
205.84	0.945	3.545	-3.5882	0.945
205.949	0.945	3.547	-3.5901	0.945
206.061	0.945	3.549	-3.5911	0.945
206.169	0.945	3.55	-3.5935	0.945
206.277	0.945	3.552	-3.5955	0.945
206.386	0.945	3.554	-3.5975	0.945
206.493	0.945	3.556	-3.5985	0.945
206.602	0.945	3.557	-3.6008	0.945
206.716	0.945	3.559	-3.6028	0.945
206.82	0.945	3.561	-3.6048	0.945
206.932	0.944	3.563	-3.6058	0.944
207.044	0.944	3.564	-3.6078	0.944
207.154	0.944	3.567	-3.6102	0.944
207.259	0.944	3.569	-3.6122	0.944
207.37	0.944	3.571	-3.6132	0.944
207.478	0.944	3.572	-3.6152	0.944
207.591	0.944	3.574	-3.6175	0.944
207.696	0.944	3.576	-3.6195	0.944
207.803	0.944	3.578	-3.6205	0.944
207.915	0.944	3.579	-3.6225	0.944
208.026	0.943	3.581	-3.6248	0.943
208.133	0.943	3.583	-3.6268	0.943
208.24	0.943	3.585	-3.6278	0.943
208.354	0.943	3.586	-3.6298	0.943
208.462	0.943	3.588	-3.6318	0.943
208.568	0.943	3.591	-3.6342	0.943
208.682	0.943	3.593	-3.6352	0.943
208.792	0.943	3.594	-3.6372	0.943
208.9	0.943	3.596	-3.6391	0.943
209.005	0.943	3.598	-3.6411	0.943
209.118	0.943	3.6	-3.6424	0.943
209.228	0.943	3.601	-3.6444	0.943
209.338	0.943	3.603	-3.6464	0.943
209.443	0.943	3.605	-3.6484	0.943
209.554	0.943	3.607	-3.6494	0.943
209.662	0.943	3.608	-3.6518	0.943
209.775	0.943	3.61	-3.6538	0.943
209.878	0.943	3.612	-3.6558	0.943
209.991	0.943	3.614	-3.6567	0.943
210.1	0.943	3.615	-3.6588	0.943
210.211	0.943	3.618	-3.6611	0.943
210.316	0.943	3.62	-3.6632	0.943
210.43	0.943	3.622	-3.6641	0.943
210.538	0.943	3.623	-3.6661	0.943
210.646	0.943	3.625	-3.6684	0.943
210.752	0.943	3.627	-3.6705	0.943
210.867	0.943	3.629	-3.6714	0.943
210.976	0.943	3.63	-3.6735	0.943
211.08	0.943	3.632	-3.6758	0.943
211.189	0.943	3.634	-3.6778	0.943
211.303	0.943	3.636	-3.6788	0.943
211.413	0.943	3.637	-3.6808	0.943
211.523	0.943	3.639	-3.6828	0.943
211.628	0.943	3.641	-3.6851	0.943
211.739	0.943	3.644	-3.6862	0.943
211.847	0.943	3.645	-3.6881	0.943
211.954	0.943	3.647	-3.6901	0.943
212.066	0.942	3.649	-3.6924	0.942
212.175	0.942	3.651	-3.6934	0.942
212.286	0.941	3.652	-3.6954	0.941
212.394	0.941	3.654	-3.6973	0.941
212.502	0.941	3.656	-3.6993	0.941
212.609	0.941	3.658	-3.7004	0.941
212.718	0.94	3.659	-3.7027	0.94
212.832	0.94	3.661	-3.7047	0.94
212.936	0.94	3.663	-3.7067	0.94
213.052	0.939	3.665	-3.7077	0.939
213.155	0.939	3.666	-3.7101	0.939
213.266	0.939	3.669	-3.7121	0.939
213.375	0.939	3.671	-3.7141	0.939
213.486	0.938	3.673	-3.7151	0.938
213.596	0.938	3.674	-3.7171	0.938
213.704	0.938	3.676	-3.7194	0.938
213.81	0.938	3.678	-3.7214	0.938
213.922	0.937	3.68	-3.7224	0.937
214.033	0.937	3.681	-3.7244	0.937
214.143	0.937	3.683	-3.7264	0.937
214.248	0.937	3.685	-3.7288	0.937
214.359	0.936	3.687	-3.7298	0.936
214.468	0.936	3.688	-3.7318	0.936
214.574	0.936	3.69	-3.7338	0.936
214.685	0.935	3.693	-3.736	0.935
214.797	0.935	3.695	-3.7371	0.935
214.902	0.935	3.696	-3.739	0.935
215.013	0.935	3.698	-3.741	0.935
215.121	0.934	3.7	-3.743	0.934
215.235	0.934	3.702	-3.7445	0.934
215.343	0.933	3.703	-3.7464	0.933
215.451	0.933	3.705	-3.7484	0.933
[truncated: 688 more rows]
