# Supplementary material for: Research on the Mechanical Properties of EPS Lightweight Soil Mixed with Fly Ash
Source: Polymers (Basel). 2024 Dec 18;16(24):3517. doi: 10.3390/polym16243517 (PMC11678610; doi:10.3390/polym16243517)
Supplement: Supplementary file 1 [file polymers-16-03517-s001.zip › polymers-3283519-supplementary-final/raw data/EPS1.5%,curing agent content 15%,replace proportion 15%.xls]

## Sheet: Sheet1
试件批号	1
钢号	1
试验日期	2023/12/16
试验人	XDD
试件形状
尺寸(mm)	39.1
So(mm^2)	1200.73
标距倍率
Lo(mm)	80
引伸计标距	50
Lu(mm)
A(%)	/
断面尺寸
Su(mm^2)
Z(%)	/
Fm(kN)	0.77
Rm(MPa)	1
FeH(kN)	1.48
ReH(MPa)	1
FeL(kN)	0.53
ReL(MPa)
Fp(kN)	0.53
Rp(MPa)
Ft(kN)	0.15
Rt(MPa)
E(GPa)	0.02
屈强比	/
强屈比	/
At(%)	/
Agt(%)	13.0
时间(秒)	力(kN)	变形(mm)	位移(mm)	扩展
0	0	0	-0.003	0
0.129	0.002	0.002	-0.0045	0.002
0.239	0.005	0.004	-0.0063	0.005
0.344	0.009	0.006	-0.0085	0.009
0.455	0.01	0.007	-0.0096	0.01
0.566	0.016	0.01	-0.0127	0.016
0.676	0.022	0.013	-0.0155	0.022
0.78	0.029	0.016	-0.0188	0.029
0.892	0.033	0.018	-0.0206	0.033
1.003	0.04	0.022	-0.0251	0.04
1.111	0.045	0.027	-0.0293	0.045
1.216	0.05	0.031	-0.0338	0.05
1.326	0.052	0.033	-0.0361	0.052
1.44	0.057	0.039	-0.0418	0.057
1.548	0.06	0.045	-0.0472	0.06
1.655	0.064	0.05	-0.0526	0.064
1.768	0.065	0.053	-0.0552	0.065
1.876	0.067	0.058	-0.0604	0.067
1.984	0.07	0.064	-0.0665	0.07
2.092	0.072	0.069	-0.0715	0.072
2.202	0.073	0.071	-0.0741	0.073
2.308	0.075	0.076	-0.079	0.075
2.418	0.077	0.082	-0.0847	0.077
2.529	0.079	0.087	-0.0896	0.079
2.64	0.08	0.089	-0.0919	0.08
2.748	0.082	0.094	-0.0966	0.082
2.855	0.084	0.099	-0.1013	0.084
2.963	0.086	0.103	-0.1059	0.086
3.076	0.087	0.106	-0.1088	0.087
3.182	0.089	0.111	-0.1133	0.089
3.293	0.091	0.115	-0.1177	0.091
3.401	0.093	0.119	-0.1222	0.093
3.515	0.094	0.122	-0.125	0.094
3.623	0.096	0.127	-0.1293	0.096
3.728	0.097	0.131	-0.1335	0.097
3.837	0.099	0.135	-0.1377	0.099
3.951	0.099	0.137	-0.1398	0.099
4.056	0.101	0.142	-0.1446	0.101
4.167	0.102	0.146	-0.1486	0.102
4.274	0.104	0.15	-0.1525	0.104
4.385	0.104	0.152	-0.1546	0.104
4.498	0.106	0.156	-0.1591	0.106
4.601	0.107	0.16	-0.1628	0.107
4.712	0.109	0.164	-0.1667	0.109
4.822	0.11	0.166	-0.1686	0.11
4.932	0.111	0.17	-0.1724	0.111
5.038	0.113	0.174	-0.1767	0.113
5.149	0.115	0.178	-0.1804	0.115
5.26	0.115	0.18	-0.1823	0.115
5.368	0.117	0.183	-0.1858	0.117
5.479	0.119	0.187	-0.1899	0.119
5.584	0.121	0.191	-0.1935	0.121
5.698	0.122	0.193	-0.1952	0.122
5.806	0.123	0.196	-0.1987	0.123
5.914	0.125	0.199	-0.2021	0.125
6.023	0.127	0.203	-0.206	0.127
6.135	0.128	0.205	-0.2078	0.128
6.245	0.13	0.208	-0.2111	0.13
6.353	0.131	0.212	-0.2144	0.131
6.458	0.133	0.215	-0.2177	0.133
6.569	0.134	0.217	-0.2198	0.134
6.682	0.135	0.22	-0.2231	0.135
6.791	0.137	0.224	-0.2263	0.137
6.894	0.138	0.227	-0.2295	0.138
7.008	0.139	0.228	-0.2311	0.139
7.116	0.141	0.232	-0.2347	0.141
7.222	0.142	0.235	-0.2379	0.142
7.333	0.144	0.238	-0.2409	0.144
7.445	0.144	0.24	-0.2425	0.144
7.553	0.146	0.243	-0.246	0.146
7.659	0.147	0.246	-0.249	0.147
7.768	0.149	0.249	-0.252	0.149
7.877	0.15	0.251	-0.2534	0.15
7.991	0.151	0.254	-0.2563	0.151
8.099	0.153	0.257	-0.2598	0.153
8.207	0.155	0.26	-0.2627	0.155
8.314	0.155	0.261	-0.2642	0.155
8.423	0.157	0.264	-0.2671	0.157
8.537	0.159	0.268	-0.2703	0.159
8.643	0.16	0.271	-0.2732	0.16
8.757	0.161	0.272	-0.2745	0.161
8.86	0.162	0.275	-0.2774	0.162
8.971	0.163	0.277	-0.2801	0.163
9.08	0.165	0.281	-0.2833	0.165
9.192	0.166	0.282	-0.2848	0.166
9.302	0.167	0.285	-0.2874	0.167
9.412	0.169	0.287	-0.2901	0.169
9.517	0.171	0.291	-0.2934	0.171
9.628	0.171	0.292	-0.2947	0.171
9.736	0.173	0.295	-0.2973	0.173
9.849	0.175	0.297	-0.2999	0.175
9.953	0.176	0.3	-0.3027	0.176
10.065	0.177	0.301	-0.3039	0.177
10.174	0.179	0.304	-0.307	0.179
10.28	0.18	0.307	-0.3096	0.18
10.391	0.182	0.309	-0.3121	0.182
10.505	0.182	0.311	-0.3135	0.182
10.608	0.184	0.314	-0.3165	0.184
10.722	0.186	0.316	-0.319	0.186
10.827	0.187	0.319	-0.3215	0.187
10.941	0.188	0.32	-0.3227	0.188
11.051	0.189	0.323	-0.3253	0.189
11.154	0.19	0.325	-0.3282	0.19
11.263	0.192	0.328	-0.3307	0.192
11.374	0.192	0.329	-0.3319	0.192
11.487	0.194	0.332	-0.3343	0.194
11.597	0.195	0.335	-0.3373	0.195
11.703	0.197	0.337	-0.3397	0.197
11.809	0.197	0.338	-0.3409	0.197
11.923	0.199	0.341	-0.3433	0.199
12.028	0.2	0.343	-0.3458	0.2
12.14	0.201	0.346	-0.3486	0.201
12.31	0.202	0.348	-0.351	0.202
12.423	0.204	0.351	-0.3534	0.204
12.533	0.205	0.353	-0.3558	0.205
12.638	0.206	0.356	-0.3585	0.206
12.749	0.207	0.357	-0.3598	0.207
12.855	0.208	0.359	-0.3621	0.208
12.969	0.209	0.362	-0.3644	0.209
13.074	0.211	0.364	-0.3671	0.211
13.182	0.211	0.366	-0.3683	0.211
13.296	0.212	0.368	-0.3707	0.212
13.404	0.213	0.37	-0.3729	0.213
13.509	0.214	0.373	-0.3752	0.214
13.619	0.214	0.374	-0.3767	0.214
13.728	0.215	0.376	-0.3791	0.215
13.837	0.216	0.379	-0.3814	0.216
13.947	0.217	0.381	-0.3836	0.217
14.061	0.218	0.382	-0.3848	0.218
14.171	0.219	0.385	-0.3875	0.219
14.276	0.22	0.387	-0.3897	0.22
14.385	0.221	0.389	-0.392	0.221
14.496	0.221	0.39	-0.3931	0.221
14.606	0.222	0.393	-0.3954	0.222
14.716	0.223	0.395	-0.398	0.223
14.821	0.224	0.398	-0.4003	0.224
14.932	0.225	0.399	-0.4013	0.225
15.041	0.226	0.401	-0.4036	0.226
15.147	0.227	0.403	-0.4062	0.227
15.257	0.228	0.406	-0.4083	0.228
15.369	0.228	0.407	-0.4094	0.228
15.48	0.229	0.409	-0.4117	0.229
15.588	0.23	0.411	-0.414	0.23
15.693	0.232	0.414	-0.4164	0.232
15.803	0.232	0.415	-0.4175	0.232
15.915	0.233	0.417	-0.4198	0.233
16.023	0.234	0.419	-0.422	0.234
16.132	0.236	0.422	-0.4244	0.236
16.245	0.236	0.423	-0.4256	0.236
16.348	0.237	0.425	-0.4277	0.237
16.462	0.238	0.427	-0.4299	0.238
16.567	0.239	0.429	-0.4321	0.239
16.678	0.24	0.43	-0.4331	0.24
16.791	0.241	0.433	-0.4357	0.241
16.9	0.242	0.435	-0.4378	0.242
17.004	0.243	0.437	-0.44	0.243
17.115	0.244	0.438	-0.441	0.244
17.227	0.245	0.441	-0.4436	0.245
17.332	0.246	0.443	-0.4457	0.246
17.44	0.247	0.445	-0.4478	0.247
17.555	0.248	0.446	-0.4489	0.248
17.663	0.249	0.449	-0.4514	0.249
17.771	0.25	0.451	-0.4536	0.25
17.879	0.25	0.453	-0.4557	0.25
17.992	0.251	0.454	-0.4567	0.251
18.099	0.251	0.456	-0.4589	0.251
18.207	0.252	0.459	-0.4613	0.252
18.314	0.253	0.461	-0.4634	0.253
18.428	0.253	0.462	-0.4645	0.253
18.538	0.254	0.464	-0.4666	0.254
18.646	0.255	0.466	-0.4692	0.255
18.751	0.255	0.469	-0.4713	0.255
18.862	0.256	0.469	-0.4722	0.256
18.975	0.257	0.472	-0.4743	0.257
19.084	0.258	0.474	-0.4765	0.258
19.189	0.259	0.476	-0.4789	0.259
19.299	0.259	0.477	-0.48	0.259
19.411	0.26	0.479	-0.4821	0.26
19.521	0.261	0.481	-0.4841	0.261
19.627	0.262	0.484	-0.4862	0.262
19.738	0.262	0.485	-0.4876	0.262
19.846	0.263	0.487	-0.4897	0.263
19.953	0.264	0.489	-0.4919	0.264
20.063	0.265	0.491	-0.4939	0.265
20.17	0.265	0.492	-0.495	0.265
20.279	0.266	0.495	-0.4974	0.266
20.393	0.266	0.497	-0.4994	0.266
20.499	0.267	0.499	-0.5015	0.267
20.613	0.267	0.5	-0.5025	0.267
20.716	0.268	0.502	-0.5049	0.268
20.841	0.269	0.504	-0.507	0.269
20.956	0.269	0.506	-0.5091	0.269
21.059	0.27	0.509	-0.5112	0.27
21.173	0.271	0.51	-0.5122	0.271
21.281	0.271	0.512	-0.5147	0.271
21.387	0.272	0.514	-0.5167	0.272
21.498	0.273	0.516	-0.5186	0.273
21.61	0.273	0.517	-0.5197	0.273
21.718	0.274	0.519	-0.5218	0.274
21.826	0.275	0.522	-0.5242	0.275
21.934	0.276	0.524	-0.5262	0.276
22.042	0.276	0.525	-0.5273	0.276
22.154	0.277	0.527	-0.5294	0.277
22.265	0.278	0.529	-0.5317	0.278
22.372	0.279	0.531	-0.5338	0.279
22.479	0.279	0.532	-0.5348	0.279
22.588	0.28	0.534	-0.5369	0.28
22.702	0.281	0.537	-0.5393	0.281
22.807	0.282	0.539	-0.5413	0.282
22.918	0.282	0.54	-0.5423	0.282
23.031	0.283	0.542	-0.5443	0.283
23.139	0.283	0.544	-0.5464	0.283
23.244	0.284	0.546	-0.5487	0.284
23.355	0.285	0.547	-0.5498	0.285
23.464	0.286	0.549	-0.5519	0.286
23.577	0.287	0.551	-0.5539	0.287
23.682	0.288	0.553	-0.556	0.288
23.794	0.288	0.555	-0.5572	0.288
23.902	0.289	0.557	-0.5592	0.289
24.008	0.29	0.559	-0.5614	0.29
24.119	0.291	0.561	-0.5634	0.291
24.226	0.291	0.562	-0.5644	0.291
24.335	0.292	0.564	-0.5668	0.292
24.449	0.293	0.566	-0.5688	0.293
24.555	0.294	0.568	-0.5709	0.294
24.669	0.294	0.569	-0.5719	0.294
24.772	0.295	0.572	-0.5742	0.295
24.886	0.296	0.574	-0.5762	0.296
24.99	0.297	0.576	-0.5783	0.297
25.104	0.298	0.577	-0.5794	0.298
25.209	0.299	0.579	-0.5813	0.299
25.323	0.3	0.581	-0.5837	0.3
25.429	0.301	0.583	-0.5857	0.301
25.54	0.301	0.584	-0.5867	0.301
25.648	0.302	0.586	-0.5888	0.302
25.761	0.303	0.588	-0.5907	0.303
25.866	0.304	0.591	-0.5932	0.304
25.978	0.305	0.592	-0.5942	0.305
26.085	0.306	0.594	-0.5962	0.306
26.194	0.307	0.596	-0.5982	0.307
26.302	0.308	0.598	-0.6005	0.308
26.415	0.308	0.599	-0.6016	0.308
26.523	0.309	0.601	-0.6035	0.309
26.631	0.31	0.603	-0.6057	0.31
26.74	0.311	0.605	-0.608	0.311
26.847	0.312	0.606	-0.609	0.312
26.956	0.313	0.608	-0.611	0.313
27.068	0.313	0.61	-0.6131	0.313
27.174	0.314	0.612	-0.6151	0.314
27.289	0.315	0.614	-0.6163	0.315
27.399	0.316	0.616	-0.6184	0.316
27.509	0.317	0.618	-0.6204	0.317
27.614	0.318	0.62	-0.6224	0.318
27.725	0.318	0.621	-0.6234	0.318
27.833	0.319	0.623	-0.6254	0.319
27.946	0.32	0.625	-0.6279	0.32
28.049	0.322	0.627	-0.6298	0.322
28.158	0.322	0.628	-0.6309	0.322
28.272	0.324	0.63	-0.6329	0.324
28.38	0.325	0.633	-0.6352	0.325
28.488	0.326	0.635	-0.6372	0.326
28.595	0.327	0.636	-0.6382	0.327
28.704	0.328	0.638	-0.6402	0.328
28.818	0.33	0.64	-0.6426	0.33
28.924	0.331	0.642	-0.6446	0.331
29.038	0.331	0.643	-0.6456	0.331
29.141	0.332	0.645	-0.6476	0.332
29.252	0.333	0.647	-0.6496	0.333
29.361	0.334	0.649	-0.6519	0.334
29.473	0.334	0.65	-0.6529	0.334
29.583	0.335	0.652	-0.655	0.335
29.693	0.336	0.654	-0.657	0.336
29.798	0.337	0.657	-0.6594	0.337
29.909	0.338	0.658	-0.6604	0.338
30.017	0.339	0.66	-0.6624	0.339
30.129	0.34	0.662	-0.6644	0.34
30.233	0.341	0.664	-0.6664	0.341
30.345	0.341	0.665	-0.6674	0.341
30.454	0.343	0.667	-0.6697	0.343
30.56	0.344	0.669	-0.6717	0.344
30.671	0.345	0.671	-0.6737	0.345
30.785	0.345	0.672	-0.6747	0.345
30.888	0.346	0.674	-0.6771	0.346
30.999	0.347	0.676	-0.6791	0.347
31.107	0.348	0.678	-0.6811	0.348
31.221	0.349	0.679	-0.6821	0.349
31.331	0.349	0.681	-0.6841	0.349
31.434	0.35	0.684	-0.6865	0.35
31.543	0.351	0.686	-0.6885	0.351
31.654	0.352	0.687	-0.6894	0.352
31.767	0.352	0.689	-0.6915	0.352
31.877	0.353	0.691	-0.6938	0.353
31.982	0.354	0.693	-0.6957	0.354
32.089	0.355	0.694	-0.6968	0.355
32.201	0.355	0.696	-0.6988	0.355
32.308	0.356	0.698	-0.7009	0.356
32.42	0.357	0.7	-0.7031	0.357
32.529	0.358	0.701	-0.7041	0.358
32.64	0.358	0.704	-0.7062	0.358
32.748	0.359	0.705	-0.7081	0.359
32.853	0.36	0.707	-0.7101	0.36
32.963	0.361	0.709	-0.7115	0.361
33.072	0.361	0.711	-0.7135	0.361
33.183	0.362	0.713	-0.7156	0.362
33.29	0.363	0.715	-0.7175	0.363
33.401	0.363	0.716	-0.7188	0.363
33.513	0.364	0.718	-0.7208	0.364
33.621	0.365	0.72	-0.7228	0.365
33.727	0.366	0.722	-0.7249	0.366
33.838	0.366	0.723	-0.7258	0.366
33.951	0.367	0.726	-0.7282	0.367
34.061	0.367	0.728	-0.7303	0.367
34.164	0.368	0.73	-0.7323	0.368
34.276	0.368	0.731	-0.7333	0.368
34.385	0.369	0.733	-0.7352	0.369
34.497	0.37	0.735	-0.7376	0.37
34.602	0.371	0.737	-0.7396	0.371
34.714	0.371	0.738	-0.7405	0.371
34.822	0.372	0.74	-0.7425	0.372
34.93	0.373	0.742	-0.7449	0.373
35.038	0.373	0.744	-0.7469	0.373
35.152	0.374	0.745	-0.7478	0.374
35.256	0.374	0.747	-0.7499	0.374
35.367	0.375	0.749	-0.752	0.375
35.476	0.376	0.752	-0.7543	0.376
35.589	0.376	0.753	-0.7553	0.376
35.692	0.377	0.755	-0.7573	0.377
35.805	0.377	0.757	-0.7593	0.377
35.913	0.378	0.759	-0.7615	0.378
36.024	0.378	0.76	-0.7626	0.378
36.134	0.378	0.762	-0.7646	0.378
36.244	0.379	0.764	-0.7666	0.379
36.35	0.379	0.766	-0.769	0.379
36.46	0.38	0.767	-0.77	0.38
36.569	0.38	0.769	-0.772	0.38
36.675	0.381	0.771	-0.774	0.381
36.786	0.381	0.773	-0.776	0.381
36.898	0.381	0.774	-0.777	0.381
37.006	0.382	0.777	-0.7793	0.382
37.114	0.383	0.779	-0.7813	0.383
37.221	0.383	0.781	-0.7832	0.383
37.336	0.383	0.782	-0.7843	0.383
37.444	0.384	0.784	-0.7866	0.384
37.551	0.385	0.786	-0.7886	0.385
37.66	0.385	0.788	-0.7906	0.385
37.767	0.386	0.789	-0.7916	0.386
37.876	0.386	0.791	-0.7936	0.386
37.99	0.387	0.793	-0.796	0.387
38.095	0.387	0.795	-0.7979	0.387
38.205	0.387	0.796	-0.7989	0.387
38.319	0.388	0.798	-0.8009	0.388
38.422	0.389	0.801	-0.8033	0.389
38.532	0.389	0.803	-0.8052	0.389
38.643	0.389	0.804	-0.8064	0.389
38.756	0.39	0.806	-0.8083	0.39
38.859	0.391	0.808	-0.8103	0.391
38.97	0.392	0.81	-0.8125	0.392
39.081	0.392	0.811	-0.8136	0.392
39.187	0.393	0.813	-0.8155	0.393
39.301	0.393	0.815	-0.8176	0.393
39.407	0.394	0.817	-0.82	0.394
39.519	0.394	0.818	-0.8209	0.394
39.626	0.395	0.82	-0.823	0.395
39.735	0.395	0.822	-0.825	0.395
39.843	0.396	0.824	-0.827	0.396
39.957	0.396	0.825	-0.8279	0.396
40.065	0.397	0.828	-0.8303	0.397
40.173	0.397	0.83	-0.8323	0.397
40.279	0.398	0.832	-0.8342	0.398
40.393	0.398	0.833	-0.8352	0.398
40.503	0.399	0.835	-0.8376	0.399
40.611	0.399	0.837	-0.8396	0.399
40.715	0.4	0.839	-0.8415	0.4
40.829	0.401	0.84	-0.8426	0.401
40.999	0.402	0.843	-0.8456	0.402
41.11	0.403	0.845	-0.8476	0.403
41.218	0.404	0.847	-0.8496	0.404
41.324	0.405	0.849	-0.8517	0.405
41.438	0.405	0.85	-0.853	0.405
41.546	0.406	0.852	-0.8549	0.406
41.656	0.407	0.854	-0.8569	0.407
41.763	0.409	0.856	-0.8589	0.409
41.87	0.409	0.858	-0.8602	0.409
41.979	0.41	0.86	-0.8622	0.41
42.093	0.411	0.862	-0.8643	0.411
42.198	0.412	0.864	-0.8663	0.412
42.31	0.413	0.865	-0.8672	0.413
42.416	0.414	0.867	-0.8696	0.414
42.53	0.414	0.869	-0.8716	0.414
42.634	0.415	0.871	-0.8736	0.415
42.743	0.416	0.872	-0.8747	0.416
42.855	0.417	0.874	-0.8766	0.417
42.968	0.418	0.876	-0.8789	0.418
43.074	0.419	0.878	-0.8809	0.419
43.183	0.419	0.879	-0.882	0.419
43.292	0.42	0.881	-0.8839	0.42
43.401	0.422	0.884	-0.8862	0.422
43.509	0.423	0.886	-0.8883	0.423
43.622	0.423	0.887	-0.8893	0.423
43.73	0.425	0.889	-0.8913	0.425
43.84	0.426	0.891	-0.8933	0.426
43.947	0.427	0.893	-0.8955	0.427
44.06	0.428	0.894	-0.8965	0.428
44.163	0.429	0.896	-0.8986	0.429
44.274	0.43	0.898	-0.9005	0.43
44.381	0.431	0.9	-0.9026	0.431
44.495	0.431	0.901	-0.904	0.431
44.605	0.432	0.903	-0.9059	0.432
44.714	0.434	0.905	-0.9079	0.434
44.819	0.435	0.907	-0.9099	0.435
44.93	0.435	0.908	-0.9109	0.435
45.042	0.436	0.911	-0.9132	0.436
45.152	0.438	0.913	-0.9153	0.438
45.257	0.439	0.915	-0.9172	0.439
45.369	0.439	0.916	-0.9182	0.439
45.477	0.441	0.918	-0.9206	0.441
45.583	0.442	0.92	-0.9226	0.442
45.695	0.443	0.922	-0.9246	0.443
45.807	0.444	0.923	-0.9256	0.444
45.915	0.445	0.925	-0.9279	0.445
46.023	0.446	0.927	-0.9299	0.446
46.129	0.448	0.929	-0.9319	0.448
46.24	0.448	0.93	-0.9329	0.448
46.354	0.449	0.932	-0.9348	0.449
46.459	0.451	0.935	-0.9372	0.451
46.568	0.452	0.937	-0.9392	0.452
46.678	0.453	0.937	-0.9401	0.453
46.784	0.454	0.94	-0.9422	0.454
46.899	0.455	0.942	-0.9442	0.455
47.004	0.457	0.944	-0.9466	0.457
47.115	0.457	0.945	-0.9476	0.457
47.224	0.458	0.947	-0.9495	0.458
47.33	0.459	0.949	-0.9516	0.459
47.44	0.461	0.951	-0.9539	0.461
47.552	0.461	0.952	-0.9548	0.461
47.658	0.462	0.954	-0.9568	0.462
47.767	0.463	0.956	-0.9589	0.463
47.876	0.464	0.958	-0.9608	0.464
47.986	0.465	0.96	-0.9622	0.465
48.095	0.466	0.962	-0.9642	0.466
48.206	0.467	0.964	-0.9662	0.467
48.315	0.468	0.965	-0.9682	0.468
48.428	0.469	0.966	-0.9692	0.469
48.536	0.47	0.969	-0.9716	0.47
48.644	0.471	0.971	-0.9735	0.471
48.75	0.472	0.973	-0.9755	0.472
48.862	0.473	0.974	-0.9765	0.473
48.968	0.474	0.976	-0.9789	0.474
49.083	0.475	0.978	-0.9809	0.475
49.188	0.476	0.98	-0.9828	0.476
49.299	0.476	0.981	-0.9838	0.476
49.409	0.477	0.983	-0.9858	0.477
49.52	0.479	0.985	-0.9881	0.479
49.625	0.48	0.987	-0.9901	0.48
49.736	0.48	0.988	-0.9911	0.48
49.842	0.481	0.99	-0.9931	0.481
49.951	0.482	0.993	-0.9955	0.482
50.062	0.483	0.995	-0.9975	0.483
50.176	0.484	0.996	-0.9985	0.484
50.279	0.484	0.998	-1.0005	0.484
50.391	0.485	1	-1.0025	0.485
50.497	0.486	1.002	-1.0048	0.486
50.674	0.487	1.004	-1.0068	0.487
50.781	0.488	1.006	-1.0088	0.488
50.89	0.489	1.008	-1.0108	0.489
50.998	0.49	1.01	-1.0131	0.49
51.105	0.491	1.012	-1.0142	0.491
51.219	0.491	1.014	-1.0162	0.491
51.327	0.493	1.015	-1.0181	0.493
51.433	0.494	1.018	-1.0202	0.494
51.548	0.494	1.019	-1.0215	0.494
51.651	0.496	1.021	-1.0235	0.496
51.763	0.497	1.023	-1.0255	0.497
51.87	0.498	1.025	-1.0275	0.498
51.981	0.498	1.026	-1.0285	0.498
52.094	0.5	1.028	-1.0308	0.5
52.197	0.501	1.03	-1.0328	0.501
52.308	0.502	1.032	-1.0348	0.502
52.419	0.502	1.033	-1.0357	0.502
52.528	0.503	1.035	-1.0381	0.503
52.634	0.504	1.037	-1.0402	0.504
52.744	0.505	1.039	-1.0422	0.505
52.856	0.506	1.04	-1.0431	0.506
52.965	0.507	1.042	-1.0452	0.507
53.073	0.508	1.045	-1.0475	0.508
53.181	0.509	1.047	-1.0494	0.509
53.295	0.509	1.048	-1.0504	0.509
53.403	0.511	1.05	-1.0524	0.511
53.508	0.512	1.052	-1.0544	0.512
53.617	0.513	1.054	-1.0568	0.513
53.731	0.514	1.055	-1.0578	0.514
53.841	0.515	1.057	-1.0598	0.515
53.947	0.516	1.059	-1.0618	0.516
54.056	0.517	1.061	-1.0641	0.517
54.167	0.518	1.062	-1.0651	0.518
54.277	0.519	1.064	-1.0671	0.519
54.387	0.52	1.066	-1.0691	0.52
54.49	0.521	1.068	-1.0711	0.521
54.602	0.522	1.07	-1.0724	0.522
54.714	0.523	1.072	-1.0744	0.523
54.824	0.524	1.074	-1.0764	0.524
54.928	0.525	1.076	-1.0784	0.525
55.04	0.525	1.077	-1.0794	0.525
55.148	0.527	1.079	-1.0818	0.527
55.259	0.527	1.081	-1.0837	0.527
55.364	0.528	1.083	-1.0857	0.528
55.473	0.529	1.084	-1.0867	0.529
55.586	0.53	1.086	-1.089	0.53
55.694	0.531	1.088	-1.0911	0.531
55.801	0.532	1.09	-1.0931	0.532
55.915	0.532	1.091	-1.094	0.532
56.024	0.533	1.093	-1.0961	0.533
56.132	0.534	1.096	-1.0985	0.534
56.24	0.535	1.098	-1.1004	0.535
56.349	0.536	1.099	-1.1014	0.536
56.457	0.537	1.101	-1.1034	0.537
56.571	0.538	1.103	-1.1057	0.538
56.676	0.539	1.105	-1.1077	0.539
56.784	0.54	1.106	-1.1088	0.54
56.896	0.541	1.108	-1.1108	0.541
57.008	0.542	1.11	-1.1127	0.542
57.113	0.543	1.112	-1.1151	0.543
57.225	0.544	1.113	-1.1161	0.544
57.333	0.545	1.115	-1.1181	0.545
57.441	0.546	1.117	-1.1201	0.546
57.55	0.547	1.12	-1.1225	0.547
57.663	0.547	1.121	-1.1234	0.547
57.771	0.548	1.123	-1.1254	0.548
57.878	0.549	1.125	-1.1273	0.549
57.985	0.55	1.127	-1.1293	0.55
58.099	0.551	1.128	-1.1303	0.551
58.209	0.552	1.13	-1.1327	0.552
58.317	0.553	1.132	-1.1347	0.553
58.422	0.554	1.134	-1.1367	0.554
58.534	0.554	1.135	-1.1377	0.554
58.64	0.556	1.137	-1.14	0.556
58.754	0.557	1.139	-1.142	0.557
58.858	0.558	1.141	-1.1439	0.558
58.972	0.558	1.142	-1.1449	0.558
59.08	0.559	1.144	-1.147	0.559
59.186	0.561	1.147	-1.1493	0.561
59.297	0.562	1.149	-1.1514	0.562
59.409	0.562	1.15	-1.1523	0.562
59.517	0.563	1.152	-1.1543	0.563
59.625	0.564	1.154	-1.1567	0.564
59.733	0.565	1.156	-1.1586	0.565
59.846	0.565	1.157	-1.1597	0.565
59.954	0.566	1.159	-1.1617	0.566
60.062	0.567	1.161	-1.1637	0.567
60.236	0.568	1.163	-1.166	0.568
60.344	0.568	1.166	-1.1684	0.568
60.452	0.569	1.168	-1.1704	0.569
60.561	0.57	1.17	-1.1723	0.57
60.673	0.57	1.171	-1.1733	0.57
60.783	0.571	1.173	-1.1756	0.571
60.891	0.572	1.175	-1.1776	0.572
60.996	0.572	1.177	-1.1796	0.572
61.107	0.572	1.178	-1.1806	0.572
61.22	0.573	1.18	-1.1825	0.573
61.323	0.573	1.182	-1.185	0.573
61.434	0.574	1.184	-1.187	0.574
61.545	0.574	1.185	-1.1879	0.574
61.653	0.574	1.187	-1.19	0.574
61.766	0.575	1.19	-1.1922	0.575
61.869	0.575	1.192	-1.1943	0.575
61.981	0.575	1.193	-1.1952	0.575
62.092	0.575	1.195	-1.1972	0.575
62.2	0.575	1.197	-1.1993	0.575
62.309	0.575	1.199	-1.2016	0.575
62.416	0.575	1.2	-1.2026	0.575
62.525	0.574	1.202	-1.2047	0.574
62.634	0.574	1.204	-1.2067	0.574
62.743	0.573	1.206	-1.2086	0.573
62.854	0.573	1.207	-1.21	0.573
62.962	0.572	1.209	-1.2119	0.572
63.073	0.57	1.211	-1.214	0.57
63.182	0.569	1.213	-1.2159	0.569
63.293	0.567	1.215	-1.2173	0.567
63.403	0.565	1.217	-1.2193	0.565
63.513	0.562	1.219	-1.2213	0.562
63.618	0.559	1.221	-1.2233	0.559
63.728	0.557	1.222	-1.2243	0.557
63.84	0.55	1.224	-1.2266	0.55
63.95	0.54	1.226	-1.2286	0.54
64.055	0.529	1.228	-1.2306	0.529
64.167	0.523	1.229	-1.2317	0.523
64.275	0.511	1.231	-1.2336	0.511
64.381	0.498	1.233	-1.2359	0.498
64.492	0.487	1.235	-1.2379	0.487
64.606	0.483	1.236	-1.2389	0.483
64.712	0.475	1.238	-1.2408	0.475
64.823	0.465	1.241	-1.2433	0.465
64.927	0.457	1.243	-1.2453	0.457
65.038	0.453	1.244	-1.2462	0.453
65.151	0.445	1.246	-1.2483	0.445
65.259	0.438	1.248	-1.2503	0.438
65.364	0.428	1.25	-1.2525	0.428
65.478	0.424	1.251	-1.2535	0.424
65.583	0.415	1.253	-1.2556	0.415
65.697	0.405	1.255	-1.2576	0.405
65.802	0.396	1.257	-1.2599	0.396
65.91	0.393	1.258	-1.2609	0.393
66.022	0.387	1.26	-1.263	0.387
66.135	0.382	1.262	-1.2649	0.382
66.241	0.378	1.264	-1.2672	0.378
66.35	0.377	1.265	-1.2679	0.377
66.461	0.373	1.268	-1.2702	0.373
66.569	0.369	1.27	-1.2722	0.369
66.676	0.367	1.272	-1.2742	0.367
66.789	0.365	1.273	-1.2752	0.365
66.897	0.363	1.275	-1.2776	0.363
67.004	0.361	1.277	-1.2796	0.361
67.113	0.36	1.279	-1.2815	0.36
67.22	0.359	1.28	-1.2826	0.359
67.336	0.357	1.282	-1.2849	0.357
67.441	0.356	1.284	-1.2869	0.356
67.55	0.355	1.286	-1.2889	0.355
67.66	0.354	1.287	-1.2899	0.354
67.771	0.353	1.289	-1.2918	0.353
67.881	0.352	1.291	-1.2941	0.352
67.985	0.351	1.294	-1.2962	0.351
68.096	0.35	1.295	-1.2972	0.35
68.208	0.349	1.297	-1.2992	0.349
68.318	0.349	1.299	-1.3012	0.349
68.423	0.348	1.301	-1.3036	0.348
68.535	0.348	1.302	-1.3045	0.348
68.643	0.347	1.304	-1.3065	0.347
68.752	0.347	1.306	-1.3086	0.347
68.86	0.346	1.308	-1.3109	0.346
68.973	0.346	1.309	-1.3118	0.346
69.081	0.345	1.311	-1.3139	0.345
69.189	0.345	1.313	-1.3159	0.345
69.295	0.345	1.315	-1.3179	0.345
69.406	0.344	1.317	-1.3192	0.344
69.519	0.344	1.319	-1.3212	0.344
69.627	0.344	1.321	-1.3232	0.344
69.732	0.344	1.322	-1.3252	0.344
69.843	0.344	1.324	-1.3263	0.344
69.956	0.344	1.326	-1.3285	0.344
70.064	0.345	1.328	-1.3305	0.345
70.169	0.345	1.33	-1.3325	0.345
70.28	0.345	1.331	-1.3335	0.345
70.393	0.346	1.333	-1.3359	0.346
70.496	0.346	1.335	-1.3378	0.346
70.607	0.347	1.337	-1.3399	0.347
70.717	0.347	1.338	-1.3409	0.347
70.829	0.347	1.34	-1.3428	0.347
70.939	0.348	1.342	-1.3451	0.348
71.042	0.348	1.344	-1.347	0.348
71.151	0.349	1.345	-1.3481	0.349
71.265	0.349	1.347	-1.35	0.349
71.373	0.35	1.349	-1.3521	0.35
71.481	0.35	1.352	-1.3545	0.35
71.588	0.351	1.353	-1.3555	0.351
71.7	0.351	1.355	-1.3574	0.351
71.809	0.352	1.357	-1.3595	0.352
71.918	0.353	1.359	-1.3618	0.353
72.03	0.353	1.36	-1.3628	0.353
72.14	0.353	1.362	-1.3648	0.353
72.248	0.354	1.364	-1.3668	0.354
72.353	0.355	1.366	-1.3688	0.355
72.464	0.355	1.367	-1.3701	0.355
72.577	0.355	1.369	-1.3721	0.355
72.68	0.356	1.372	-1.3742	0.356
72.789	0.356	1.373	-1.3761	0.356
72.903	0.356	1.375	-1.3775	0.356
73.009	0.356	1.377	-1.3795	0.356
73.122	0.355	1.379	-1.3815	0.355
73.227	0.355	1.381	-1.3835	0.355
73.339	0.355	1.382	-1.3845	0.355
73.447	0.355	1.384	-1.3865	0.355
73.558	0.354	1.386	-1.3888	0.354
73.663	0.354	1.388	-1.3908	0.354
73.777	0.354	1.389	-1.3918	0.354
73.885	0.354	1.391	-1.3938	0.354
73.993	0.353	1.393	-1.3961	0.353
74.1	0.352	1.395	-1.3982	0.352
74.214	0.352	1.396	-1.3991	0.352
74.324	0.35	1.398	-1.4011	0.35
74.432	0.348	1.401	-1.4034	0.348
74.538	0.345	1.403	-1.4054	0.345
74.648	0.337	1.404	-1.4064	0.337
74.755	0.309	1.406	-1.4084	0.309
74.869	0.28	1.408	-1.4104	0.28
74.975	0.257	1.41	-1.4128	0.257
75.086	0.253	1.411	-1.4138	0.253
75.194	0.249	1.413	-1.4157	0.249
75.307	0.246	1.415	-1.4177	0.246
75.412	0.243	1.417	-1.42	0.243
75.524	0.242	1.418	-1.421	0.242
75.632	0.238	1.42	-1.423	0.238
75.74	0.236	1.422	-1.425	0.236
75.849	0.235	1.424	-1.4271	0.235
75.956	0.234	1.426	-1.4284	0.234
76.068	0.234	1.428	-1.4303	0.234
76.179	0.233	1.43	-1.4325	0.233
76.285	0.233	1.432	-1.4344	0.233
76.399	0.233	1.433	-1.4354	0.233
76.502	0.232	1.435	-1.4378	0.232
76.616	0.232	1.437	-1.4397	0.232
76.721	0.232	1.439	-1.4417	0.232
76.83	0.232	1.44	-1.4427	0.232
76.939	0.232	1.442	-1.445	0.232
77.053	0.232	1.444	-1.447	0.232
77.157	0.232	1.446	-1.4491	0.232
77.271	0.232	1.447	-1.4501	0.232
77.379	0.232	1.449	-1.4521	0.232
77.485	0.232	1.452	-1.4544	0.232
77.596	0.232	1.454	-1.4564	0.232
77.708	0.232	1.455	-1.4574	0.232
77.816	0.232	1.457	-1.4594	0.232
77.924	0.232	1.459	-1.4614	0.232
78.032	0.232	1.461	-1.4637	0.232
78.146	0.232	1.462	-1.4647	0.232
78.249	0.232	1.464	-1.4667	0.232
78.363	0.232	1.466	-1.4686	0.232
78.469	0.233	1.468	-1.471	0.233
78.583	0.233	1.469	-1.472	0.233
78.686	0.233	1.471	-1.4741	0.233
78.798	0.233	1.473	-1.476	0.233
78.906	0.234	1.475	-1.478	0.234
79.017	0.234	1.477	-1.4793	0.234
79.128	0.234	1.479	-1.4813	0.234
79.238	0.235	1.481	-1.4833	0.235
79.343	0.235	1.483	-1.4853	0.235
79.454	0.235	1.484	-1.4863	0.235
79.562	0.235	1.486	-1.4887	0.235
79.675	0.236	1.488	-1.4907	0.236
79.78	0.236	1.49	-1.4927	0.236
79.89	0.236	1.491	-1.4936	0.236
80.001	0.237	1.493	-1.4957	0.237
80.107	0.237	1.495	-1.498	0.237
80.218	0.238	1.497	-1.5	0.238
80.325	0.238	1.498	-1.501	0.238
80.434	0.238	1.5	-1.503	0.238
80.548	0.239	1.503	-1.5054	0.239
80.654	0.239	1.505	-1.5074	0.239
80.768	0.239	1.506	-1.5083	0.239
80.871	0.239	1.508	-1.5104	0.239
80.982	0.24	1.51	-1.5123	0.24
81.091	0.24	1.512	-1.5147	0.24
81.203	0.24	1.513	-1.5157	0.24
81.313	0.241	1.515	-1.5177	0.241
81.423	0.241	1.517	-1.5196	0.241
81.528	0.242	1.519	-1.5219	0.242
81.639	0.242	1.52	-1.5229	0.242
81.747	0.243	1.522	-1.525	0.243
81.86	0.243	1.524	-1.527	0.243
81.963	0.244	1.526	-1.5289	0.244
82.075	0.244	1.528	-1.5303	0.244
82.186	0.245	1.53	-1.5323	0.245
82.294	0.245	1.532	-1.5344	0.245
82.399	0.246	1.534	-1.5363	0.246
82.509	0.246	1.535	-1.5374	0.246
82.618	0.246	1.537	-1.5395	0.246
82.729	0.247	1.539	-1.5415	0.247
82.836	0.247	1.541	-1.5436	0.247
82.95	0.248	1.542	-1.5446	0.248
83.06	0.248	1.544	-1.547	0.248
83.167	0.249	1.546	-1.549	0.249
83.273	0.249	1.548	-1.551	0.249
83.384	0.25	1.549	-1.552	0.25
83.497	0.25	1.551	-1.554	0.25
83.607	0.251	1.554	-1.5563	0.251
83.712	0.252	1.556	-1.5583	0.252
83.823	0.252	1.557	-1.5592	0.252
83.929	0.253	1.559	-1.5613	0.253
84.038	0.253	1.561	-1.5636	0.253
84.15	0.254	1.563	-1.5656	0.254
84.261	0.254	1.564	-1.5666	0.254
84.369	0.255	1.566	-1.5686	0.255
84.477	0.256	1.568	-1.5707	0.256
84.585	0.256	1.57	-1.5729	0.256
84.699	0.256	1.571	-1.5739	0.256
84.802	0.257	1.573	-1.5759	0.257
84.913	0.257	1.575	-1.5779	0.257
85.021	0.258	1.577	-1.5799	0.258
85.131	0.258	1.579	-1.5812	0.258
85.245	0.259	1.581	-1.5833	0.259
85.35	0.259	1.583	-1.5853	0.259
85.459	0.26	1.585	-1.5872	0.26
85.57	0.26	1.586	-1.5882	0.26
85.68	0.26	1.588	-1.5906	0.26
85.79	0.261	1.59	-1.5926	0.261
85.895	0.261	1.592	-1.5945	0.261
86.005	0.261	1.593	-1.5956	0.261
86.117	0.262	1.595	-1.5979	0.262
86.227	0.262	1.597	-1.5999	0.262
86.332	0.262	1.599	-1.6019	0.262
86.444	0.263	1.6	-1.6029	0.263
86.552	0.263	1.602	-1.6049	0.263
86.66	0.264	1.605	-1.6072	0.264
86.768	0.264	1.607	-1.6093	0.264
86.877	0.264	1.608	-1.6102	0.264
86.988	0.265	1.61	-1.6123	0.265
87.099	0.265	1.612	-1.6145	0.265
87.204	0.266	1.614	-1.6166	0.266
87.318	0.266	1.615	-1.6175	0.266
87.428	0.266	1.617	-1.6195	0.266
87.536	0.267	1.619	-1.6215	0.267
87.641	0.268	1.621	-1.6239	0.268
87.752	0.268	1.622	-1.6249	0.268
87.865	0.269	1.624	-1.6269	0.269
87.969	0.269	1.626	-1.6289	0.269
88.08	0.27	1.629	-1.6312	0.27
88.191	0.27	1.63	-1.6322	0.27
88.299	0.271	1.632	-1.6342	0.271
88.405	0.271	1.634	-1.6362	0.271
88.516	0.272	1.635	-1.6381	0.272
88.628	0.273	1.637	-1.6395	0.273
88.736	0.273	1.639	-1.6415	0.273
88.847	0.274	1.641	-1.6436	0.274
88.953	0.275	1.643	-1.6455	0.275
89.061	0.275	1.644	-1.6466	0.275
89.172	0.276	1.646	-1.6488	0.276
89.281	0.277	1.648	-1.6508	0.277
89.39	0.277	1.65	-1.6528	0.277
89.497	0.278	1.651	-1.6538	0.278
89.606	0.278	1.654	-1.6562	0.278
89.72	0.279	1.655	-1.6581	0.279
89.825	0.279	1.658	-1.6602	0.279
89.936	0.28	1.659	-1.6612	0.28
90.048	0.28	1.66	-1.6631	0.28
90.158	0.281	1.663	-1.6655	0.281
90.261	0.282	1.665	-1.6676	0.282
90.375	0.282	1.666	-1.6685	0.282
90.483	0.283	1.668	-1.6705	0.283
90.589	0.284	1.67	-1.6725	0.284
90.7	0.284	1.672	-1.6748	0.284
90.812	0.285	1.673	-1.6758	0.285
90.92	0.286	1.675	-1.6778	0.286
91.026	0.286	1.677	-1.6798	0.286
91.137	0.287	1.68	-1.6822	0.287
91.244	0.288	1.68	-1.6832	0.288
91.356	0.288	1.682	-1.6852	0.288
91.467	0.289	1.684	-1.6871	0.289
91.573	0.289	1.686	-1.6891	0.289
91.687	0.29	1.688	-1.6904	0.29
91.79	0.29	1.69	-1.6925	0.29
91.904	0.291	1.692	-1.6945	0.291
92.009	0.291	1.694	-1.6964	0.291
92.12	0.292	1.695	-1.6974	0.292
92.233	0.292	1.697	-1.6998	0.292
92.337	0.293	1.699	-1.7018	0.293
92.445	0.293	1.701	-1.7037	0.293
92.559	0.294	1.702	-1.7048	0.294
92.667	0.294	1.704	-1.7069	0.294
92.773	0.295	1.706	-1.7091	0.295
92.884	0.296	1.708	-1.7111	0.296
92.994	0.296	1.709	-1.7121	0.296
93.103	0.297	1.711	-1.7141	0.297
93.214	0.298	1.714	-1.7164	0.298
93.319	0.299	1.716	-1.7185	0.299
93.433	0.299	1.717	-1.7194	0.299
93.541	0.3	1.719	-1.7215	0.3
93.649	0.301	1.721	-1.7234	0.301
93.758	0.302	1.723	-1.7258	0.302
93.865	0.302	1.724	-1.7267	0.302
93.974	0.303	1.726	-1.7287	0.303
94.086	0.303	1.728	-1.7307	0.303
94.192	0.304	1.73	-1.7327	0.304
94.302	0.305	1.731	-1.7341	0.305
94.411	0.305	1.733	-1.7361	0.305
94.525	0.306	1.735	-1.7381	0.306
94.63	0.306	1.737	-1.7401	0.306
94.741	0.307	1.739	-1.7414	0.307
94.85	0.307	1.741	-1.7435	0.307
94.963	0.308	1.743	-1.7455	0.308
95.066	0.308	1.745	-1.7474	0.308
95.178	0.309	1.746	-1.7484	0.309
95.289	0.309	1.748	-1.7507	0.309
95.397	0.31	1.75	-1.7528	0.31
95.505	0.31	1.752	-1.7547	0.31
95.612	0.31	1.753	-1.7558	0.31
95.726	0.311	1.755	-1.758	0.311
95.834	0.311	1.757	-1.7601	0.311
95.94	0.312	1.759	-1.7621	0.312
96.054	0.312	1.76	-1.7631	0.312
96.158	0.313	1.762	-1.7651	0.313
96.272	0.313	1.765	-1.7674	0.313
96.377	0.314	1.767	-1.7694	0.314
96.488	0.314	1.768	-1.7704	0.314
96.601	0.314	1.77	-1.7724	0.314
96.704	0.315	1.772	-1.7747	0.315
96.815	0.315	1.774	-1.7768	0.315
96.926	0.315	1.775	-1.7778	0.315
97.034	0.316	1.777	-1.7797	0.316
97.147	0.316	1.779	-1.7817	0.316
97.253	0.317	1.781	-1.7839	0.317
97.363	0.317	1.782	-1.785	0.317
97.474	0.317	1.784	-1.787	0.317
97.582	0.318	1.786	-1.789	0.318
97.69	0.318	1.789	-1.7914	0.318
97.797	0.318	1.79	-1.7924	0.318
97.906	0.318	1.792	-1.7944	0.318
98.02	0.319	1.794	-1.7964	0.319
98.124	0.319	1.796	-1.7984	0.319
98.235	0.319	1.797	-1.7997	0.319
98.348	0.32	1.799	-1.8017	0.32
98.456	0.32	1.801	-1.8037	0.32
98.561	0.32	1.803	-1.8056	0.32
98.675	0.32	1.804	-1.8067	0.32
98.785	0.321	1.806	-1.809	0.321
98.895	0.321	1.808	-1.811	0.321
99	0.321	1.81	-1.813	0.321
99.109	0.321	1.811	-1.814	0.321
99.219	0.322	1.813	-1.8161	0.322
99.332	0.322	1.816	-1.8184	0.322
99.435	0.322	1.818	-1.8204	0.322
99.547	0.323	1.819	-1.8214	0.323
99.658	0.323	1.821	-1.8234	0.323
99.766	0.323	1.823	-1.8257	0.323
99.874	0.324	1.825	-1.8276	0.324
99.981	0.324	1.826	-1.8286	0.324
100.094	0.324	1.828	-1.8307	0.324
100.203	0.324	1.83	-1.8326	0.324
100.309	0.325	1.832	-1.835	0.325
100.423	0.325	1.833	-1.836	0.325
100.533	0.325	1.835	-1.838	0.325
100.638	0.325	1.837	-1.84	0.325
100.747	0.326	1.84	-1.8423	0.326
100.858	0.326	1.841	-1.8433	0.326
100.968	0.326	1.843	-1.8453	0.326
101.073	0.327	1.845	-1.8473	0.327
101.182	0.327	1.847	-1.8493	0.327
101.293	0.328	1.848	-1.8503	0.328
101.401	0.328	1.85	-1.8526	0.328
101.515	0.329	1.852	-1.8547	0.329
101.62	0.33	1.854	-1.8567	0.33
101.731	0.331	1.855	-1.8577	0.331
101.84	0.331	1.857	-1.86	0.331
101.946	0.332	1.859	-1.862	0.332
102.057	0.333	1.861	-1.864	0.333
102.168	0.334	1.862	-1.8649	0.334
102.279	0.335	1.865	-1.8673	0.335
102.387	0.336	1.867	-1.8693	0.336
102.494	0.336	1.869	-1.8713	0.336
102.601	0.337	1.87	-1.8723	0.337
102.715	0.338	1.872	-1.8743	0.338
102.823	0.339	1.874	-1.8766	0.339
102.929	0.34	1.876	-1.8786	0.34
103.043	0.34	1.877	-1.8796	0.34
103.152	0.341	1.879	-1.8816	0.341
103.261	0.343	1.881	-1.8836	0.343
103.366	0.344	1.883	-1.8859	0.344
103.479	0.344	1.884	-1.887	0.344
103.589	0.346	1.886	-1.889	0.346
103.699	0.347	1.888	-1.8909	0.347
103.804	0.348	1.891	-1.8933	0.348
103.915	0.349	1.892	-1.8942	0.349
104.026	0.35	1.894	-1.8963	0.35
104.136	0.351	1.896	-1.8983	0.351
104.24	0.353	1.898	-1.9003	0.353
104.354	0.354	1.899	-1.9016	0.354
104.46	0.355	1.901	-1.9036	0.355
104.571	0.356	1.903	-1.9055	0.356
104.676	0.358	1.905	-1.9076	0.358
104.786	0.358	1.906	-1.9086	0.358
104.897	0.36	1.908	-1.9109	0.36
105.008	0.361	1.91	-1.9131	0.361
105.114	0.362	1.912	-1.915	0.362
105.223	0.363	1.913	-1.9159	0.363
105.336	0.364	1.915	-1.918	0.364
105.444	0.366	1.918	-1.9202	0.366
105.552	0.367	1.92	-1.9222	0.367
105.663	0.368	1.921	-1.9232	0.368
105.773	0.369	1.923	-1.9253	0.369
105.883	0.371	1.925	-1.9276	0.371
105.988	0.372	1.927	-1.9296	0.372
106.099	0.372	1.928	-1.9306	0.372
106.21	0.374	1.93	-1.9326	0.374
106.32	0.375	1.932	-1.9346	0.375
106.425	0.376	1.934	-1.9369	0.376
106.532	0.377	1.935	-1.9379	0.377
106.646	0.378	1.937	-1.9399	0.378
106.754	0.379	1.939	-1.9418	0.379
106.862	0.381	1.942	-1.9442	0.381
106.969	0.381	1.943	-1.9453	0.381
107.083	0.382	1.945	-1.9472	0.382
107.192	0.384	1.946	-1.9491	0.384
107.299	0.385	1.949	-1.9512	0.385
107.406	0.386	1.95	-1.9526	0.386
107.521	0.387	1.952	-1.9545	0.387
107.629	0.388	1.954	-1.9565	0.388
107.734	0.39	1.956	-1.9585	0.39
107.845	0.39	1.957	-1.9595	0.39
107.958	0.392	1.959	-1.9619	0.392
108.061	0.393	1.961	-1.9639	0.393
108.17	0.394	1.963	-1.9659	0.394
108.282	0.395	1.964	-1.9669	0.395
108.394	0.396	1.966	-1.9692	0.396
108.499	0.398	1.968	-1.9712	0.398
108.607	0.399	1.971	-1.9733	0.399
108.716	0.4	1.971	-1.9742	0.4
108.83	0.401	1.973	-1.9762	0.401
108.938	0.403	1.976	-1.9785	0.403
109.046	0.405	1.978	-1.9805	0.405
109.153	0.406	1.979	-1.9815	0.406
109.265	0.407	1.981	-1.9835	0.407
109.374	0.409	1.983	-1.9855	0.409
109.483	0.41	1.985	-1.9879	0.41
109.595	0.411	1.986	-1.9888	0.411
109.705	0.413	1.988	-1.9909	0.413
109.813	0.414	1.99	-1.9929	0.414
109.918	0.416	1.993	-1.9952	0.416
110.029	0.417	1.994	-1.9962	0.417
110.142	0.418	1.996	-1.9982	0.418
110.25	0.419	1.997	-2.0001	0.419
110.355	0.421	1.999	-2.0021	0.421
110.466	0.422	2.001	-2.0035	0.422
110.576	0.423	2.003	-2.0055	0.423
110.748	0.425	2.006	-2.0082	0.425
110.856	0.426	2.008	-2.0105	0.426
110.965	0.428	2.01	-2.0125	0.428
111.072	0.428	2.011	-2.0135	0.428
111.181	0.43	2.013	-2.0155	0.43
111.295	0.431	2.015	-2.0178	0.431
111.4	0.433	2.017	-2.0198	0.433
111.511	0.433	2.018	-2.0208	0.433
111.618	0.435	2.02	-2.0228	0.435
111.732	0.436	2.022	-2.0248	0.436
111.837	0.438	2.024	-2.0271	0.438
111.948	0.438	2.026	-2.0282	0.438
112.057	0.44	2.027	-2.0301	0.44
112.17	0.441	2.029	-2.0321	0.441
112.273	0.442	2.032	-2.0342	0.442
112.385	0.443	2.033	-2.0355	0.443
112.496	0.445	2.035	-2.0374	0.445
112.604	0.446	2.037	-2.0394	0.446
112.712	0.447	2.039	-2.0414	0.447
112.819	0.448	2.04	-2.0428	0.448
112.933	0.449	2.042	-2.0448	0.449
113.041	0.45	2.044	-2.0468	0.45
113.147	0.451	2.046	-2.0489	0.451
113.261	0.452	2.047	-2.0497	0.452
113.37	0.453	2.049	-2.0521	0.453
113.478	0.454	2.051	-2.0541	0.454
113.584	0.456	2.053	-2.0561	0.456
113.695	0.456	2.054	-2.0571	0.456
113.808	0.457	2.056	-2.0591	0.457
113.917	0.459	2.059	-2.0615	0.459
114.022	0.46	2.061	-2.0634	0.46
114.133	0.461	2.062	-2.0644	0.461
114.241	0.462	2.064	-2.0665	0.462
114.348	0.464	2.066	-2.0688	0.464
114.46	0.465	2.068	-2.0708	0.465
114.569	0.466	2.069	-2.0718	0.466
114.68	0.467	2.071	-2.0738	0.467
114.788	0.468	2.073	-2.0758	0.468
114.896	0.47	2.075	-2.078	0.47
115.01	0.47	2.076	-2.0791	0.47
115.113	0.471	2.078	-2.0811	0.471
115.227	0.472	2.08	-2.083	0.472
115.331	0.473	2.082	-2.085	0.473
115.447	0.474	2.084	-2.0865	0.474
115.55	0.475	2.086	-2.0884	0.475
115.661	0.475	2.088	-2.0904	0.475
115.77	0.476	2.09	-2.0924	0.476
115.881	0.476	2.091	-2.0937	0.476
115.991	0.476	2.093	-2.0957	0.476
116.101	0.476	2.095	-2.0977	0.476
116.206	0.475	2.097	-2.0997	0.475
116.317	0.475	2.098	-2.1007	0.475
116.427	0.474	2.1	-2.1031	0.474
116.539	0.471	2.102	-2.1051	0.471
116.643	0.467	2.104	-2.1071	0.467
116.755	0.465	2.105	-2.108	0.465
116.863	0.46	2.107	-2.1101	0.46
116.969	0.454	2.11	-2.1123	0.454
117.08	0.447	2.112	-2.1144	0.447
117.194	0.444	2.113	-2.1153	0.444
117.297	0.437	2.115	-2.1173	0.437
117.41	0.434	2.117	-2.1197	0.434
117.516	0.433	2.119	-2.1217	0.433
117.625	0.433	2.12	-2.1227	0.433
117.738	0.433	2.122	-2.1247	0.433
117.846	0.433	2.124	-2.1267	0.433
117.952	0.433	2.126	-2.1291	0.433
118.063	0.434	2.127	-2.1301	0.434
118.176	0.434	2.129	-2.1321	0.434
118.286	0.434	2.131	-2.134	0.434
118.391	0.435	2.134	-2.1363	0.435
118.5	0.435	2.135	-2.1374	0.435
118.612	0.435	2.137	-2.1393	0.435
118.722	0.435	2.139	-2.1413	0.435
118.827	0.436	2.141	-2.1434	0.436
118.939	0.436	2.142	-2.1448	0.436
119.047	0.436	2.144	-2.1467	0.436
119.153	0.437	2.146	-2.1487	0.437
119.264	0.437	2.148	-2.1507	0.437
119.377	0.438	2.149	-2.1517	0.438
119.481	0.438	2.151	-2.154	0.438
119.592	0.439	2.153	-2.1559	0.439
119.699	0.44	2.155	-2.1581	0.44
119.81	0.44	2.156	-2.159	0.44
119.923	0.441	2.158	-2.1609	0.441
120.031	0.441	2.161	-2.1633	0.441
120.2	0.442	2.163	-2.1656	0.442
120.313	0.443	2.165	-2.1676	0.443
120.419	0.444	2.167	-2.1696	0.444
120.526	0.445	2.169	-2.1716	0.445
120.637	0.445	2.17	-2.173	0.445
120.744	0.446	2.172	-2.175	0.446
120.859	0.447	2.174	-2.177	0.447
120.964	0.448	2.176	-2.179	0.448
121.075	0.448	2.178	-2.1804	0.448
121.184	0.449	2.18	-2.1824	0.449
121.29	0.45	2.182	-2.1843	0.45
121.4	0.451	2.184	-2.1863	0.451
121.512	0.451	2.185	-2.1873	0.451
121.623	0.452	2.187	-2.1896	0.452
121.729	0.453	2.189	-2.1916	0.453
121.838	0.454	2.191	-2.1935	0.454
121.951	0.454	2.192	-2.1947	0.454
122.059	0.456	2.194	-2.197	0.456
122.167	0.457	2.196	-2.199	0.457
122.273	0.457	2.198	-2.201	0.457
122.388	0.458	2.199	-2.202	0.458
122.497	0.459	2.201	-2.204	0.459
122.605	0.459	2.204	-2.2063	0.459
122.71	0.46	2.206	-2.2083	0.46
122.821	0.461	2.207	-2.2093	0.461
122.934	0.461	2.209	-2.2113	0.461
123.037	0.462	2.211	-2.2133	0.462
123.148	0.463	2.213	-2.2156	0.463
123.259	0.463	2.214	-2.2166	0.463
123.37	0.464	2.216	-2.2186	0.464
123.475	0.465	2.218	-2.2206	0.465
123.583	0.466	2.22	-2.2226	0.466
123.698	0.467	2.221	-2.2239	0.467
123.807	0.467	2.223	-2.226	0.467
123.915	0.468	2.225	-2.2279	0.468
124.02	0.469	2.227	-2.2299	0.469
124.13	0.47	2.229	-2.2313	0.47
124.241	0.471	2.231	-2.2333	0.471
124.352	0.472	2.233	-2.2353	0.472
124.457	0.473	2.235	-2.2372	0.473
124.571	0.474	2.236	-2.2383	0.474
124.681	0.475	2.238	-2.2406	0.475
124.787	0.476	2.24	-2.2425	0.476
124.896	0.477	2.242	-2.2445	0.477
125.007	0.478	2.243	-2.2456	0.478
125.117	0.479	2.245	-2.2475	0.479
125.227	0.48	2.247	-2.2499	0.48
125.332	0.481	2.249	-2.252	0.481
125.442	0.482	2.25	-2.2529	0.482
125.552	0.483	2.252	-2.2549	0.483
125.658	0.484	2.255	-2.2573	0.484
125.767	0.485	2.257	-2.2593	0.485
125.876	0.486	2.258	-2.2603	0.486
125.99	0.487	2.259	-2.2622	0.487
126.098	0.488	2.262	-2.2642	0.488
126.206	0.49	2.264	-2.2666	0.49
126.313	0.49	2.265	-2.2676	0.49
126.422	0.492	2.267	-2.2695	0.492
126.535	0.493	2.269	-2.2716	0.493
126.641	0.494	2.271	-2.2739	0.494
126.75	0.495	2.272	-2.2749	0.495
126.859	0.496	2.274	-2.2769	0.496
126.973	0.497	2.276	-2.279	0.497
127.078	0.498	2.278	-2.2809	0.498
127.189	0.499	2.28	-2.2822	0.499
127.302	0.5	2.282	-2.2842	0.5
127.405	0.501	2.284	-2.2862	0.501
127.514	0.503	2.286	-2.2882	0.503
127.628	0.503	2.287	-2.2896	0.503
127.736	0.504	2.289	-2.2916	0.504
127.848	0.506	2.291	-2.2935	0.506
127.953	0.507	2.293	-2.2956	0.507
128.065	0.507	2.294	-2.2966	0.507
128.173	0.509	2.296	-2.2988	0.509
128.281	0.51	2.298	-2.3008	0.51
128.389	0.511	2.3	-2.3027	0.511
128.502	0.512	2.301	-2.3039	0.512
128.61	0.513	2.303	-2.3059	0.513
128.718	0.514	2.306	-2.3082	0.514
128.827	0.516	2.308	-2.3102	0.516
128.934	0.516	2.309	-2.3112	0.516
129.043	0.517	2.311	-2.3132	0.517
129.157	0.519	2.313	-2.3155	0.519
129.262	0.52	2.315	-2.3175	0.52
129.373	0.52	2.316	-2.3184	0.52
129.485	0.522	2.318	-2.3205	0.522
129.595	0.523	2.32	-2.3225	0.523
129.7	0.524	2.322	-2.3248	0.524
129.811	0.524	2.323	-2.3258	0.524
129.919	0.525	2.325	-2.3278	0.525
130.032	0.527	2.327	-2.3298	0.527
130.137	0.528	2.33	-2.3323	0.528
130.249	0.528	2.33	-2.3332	0.528
130.357	0.53	2.332	-2.3352	0.53
130.465	0.531	2.335	-2.3372	0.531
130.572	0.532	2.336	-2.3392	0.532
130.686	0.532	2.337	-2.3401	0.532
130.794	0.534	2.34	-2.3424	0.534
130.904	0.535	2.342	-2.3445	0.535
131.01	0.536	2.344	-2.3465	0.536
131.124	0.537	2.345	-2.3475	0.537
131.227	0.538	2.347	-2.3498	0.538
131.341	0.539	2.349	-2.3519	0.539
131.446	0.54	2.351	-2.3538	0.54
131.559	0.541	2.352	-2.3549	0.541
131.669	0.542	2.354	-2.3568	0.542
131.779	0.543	2.356	-2.3591	0.543
131.882	0.544	2.358	-2.3611	0.544
131.996	0.545	2.36	-2.3622	0.545
132.104	0.546	2.361	-2.3641	0.546
132.211	0.547	2.364	-2.3665	0.547
132.322	0.548	2.366	-2.3684	0.548
132.433	0.548	2.367	-2.3695	0.548
132.541	0.549	2.369	-2.3715	0.549
132.654	0.55	2.371	-2.3734	0.55
132.76	0.552	2.373	-2.3758	0.552
132.869	0.552	2.374	-2.3768	0.552
132.98	0.553	2.376	-2.3787	0.553
133.088	0.554	2.378	-2.3808	0.554
133.196	0.555	2.38	-2.3831	0.555
133.303	0.555	2.381	-2.3841	0.555
133.412	0.556	2.383	-2.3861	0.556
133.521	0.557	2.385	-2.3881	0.557
133.63	0.557	2.387	-2.3901	0.557
133.741	0.558	2.389	-2.3914	0.558
133.849	0.559	2.391	-2.3934	0.559
133.96	0.559	2.393	-2.3954	0.559
134.069	0.56	2.395	-2.3974	0.56
134.18	0.56	2.396	-2.3984	0.56
134.29	0.561	2.398	-2.4008	0.561
134.4	0.562	2.4	-2.4028	0.562
134.505	0.563	2.402	-2.4048	0.563
134.615	0.564	2.403	-2.4058	0.564
134.725	0.564	2.405	-2.4078	0.564
134.831	0.566	2.407	-2.4102	0.566
134.941	0.566	2.409	-2.412	0.566
135.053	0.567	2.41	-2.4131	0.567
135.164	0.568	2.412	-2.4151	0.568
135.272	0.569	2.415	-2.4174	0.569
135.377	0.57	2.417	-2.4194	0.57
135.487	0.57	2.418	-2.4204	0.57
135.599	0.571	2.42	-2.4224	0.571
135.707	0.572	2.422	-2.4244	0.572
135.816	0.573	2.424	-2.4267	0.573
135.923	0.574	2.425	-2.4278	0.574
136.039	0.575	2.427	-2.4299	0.575
136.144	0.576	2.429	-2.4318	0.576
136.253	0.577	2.431	-2.434	0.577
136.364	0.577	2.432	-2.435	0.577
136.474	0.578	2.434	-2.437	0.578
136.584	0.579	2.436	-2.439	0.579
136.689	0.58	2.438	-2.441	0.58
136.8	0.581	2.44	-2.4424	0.581
136.909	0.582	2.442	-2.4444	0.582
137.015	0.583	2.444	-2.4464	0.583
137.126	0.584	2.446	-2.4485	0.584
137.238	0.585	2.447	-2.4494	0.585
137.346	0.586	2.449	-2.4517	0.586
137.454	0.587	2.451	-2.4537	0.587
137.562	0.588	2.453	-2.4557	0.588
137.671	0.588	2.454	-2.4567	0.588
137.782	0.589	2.456	-2.4587	0.589
137.893	0.59	2.458	-2.461	0.59
137.998	0.59	2.46	-2.4631	0.59
138.112	0.591	2.461	-2.4641	0.591
138.222	0.591	2.463	-2.466	0.591
138.33	0.592	2.466	-2.4684	0.592
138.435	0.593	2.468	-2.4703	0.593
138.546	0.593	2.469	-2.4713	0.593
138.658	0.594	2.471	-2.4733	0.594
138.768	0.595	2.473	-2.4753	0.595
138.873	0.596	2.475	-2.4777	0.596
138.985	0.596	2.476	-2.4787	0.596
139.093	0.597	2.478	-2.4807	0.597
139.199	0.598	2.48	-2.4827	0.598
139.31	0.599	2.482	-2.485	0.599
139.422	0.6	2.483	-2.4861	0.6
139.53	0.6	2.485	-2.488	0.6
139.639	0.601	2.487	-2.49	0.601
139.745	0.602	2.489	-2.492	0.602
139.855	0.603	2.491	-2.4933	0.603
139.966	0.604	2.493	-2.4953	0.604
140.077	0.605	2.495	-2.4973	0.605
140.183	0.606	2.497	-2.4993	0.606
140.297	0.606	2.498	-2.5003	0.606
140.4	0.607	2.5	-2.5027	0.607
140.514	0.608	2.502	-2.5046	0.608
140.619	0.609	2.504	-2.5067	0.609
140.73	0.61	2.505	-2.5077	0.61
140.843	0.611	2.507	-2.5099	0.611
140.946	0.612	2.509	-2.5121	0.612
141.057	0.613	2.511	-2.514	0.613
141.168	0.613	2.512	-2.515	0.613
141.279	0.614	2.514	-2.517	0.614
141.389	0.615	2.517	-2.5193	0.615
141.494	0.616	2.519	-2.5214	0.616
141.606	0.616	2.52	-2.5223	0.616
141.714	0.617	2.522	-2.5244	0.617
141.824	0.618	2.524	-2.5266	0.618
141.929	0.618	2.526	-2.5286	0.618
142.043	0.619	2.527	-2.5296	0.619
142.151	0.619	2.529	-2.5316	0.619
142.259	0.62	2.531	-2.5336	0.62
142.368	0.621	2.533	-2.536	0.621
142.475	0.621	2.534	-2.537	0.621
142.584	0.622	2.536	-2.5391	0.622
142.696	0.622	2.538	-2.541	0.622
142.803	0.623	2.54	-2.5429	0.623
142.914	0.623	2.542	-2.5443	0.623
143.021	0.624	2.544	-2.5463	0.624
143.131	0.625	2.545	-2.5482	0.625
143.239	0.626	2.548	-2.5503	0.626
143.353	0.626	2.549	-2.5516	0.626
143.461	0.627	2.551	-2.5536	0.627
143.567	0.628	2.553	-2.5556	0.628
143.677	0.628	2.555	-2.5575	0.628
143.789	0.629	2.556	-2.5586	0.629
143.897	0.629	2.558	-2.5609	0.629
144.006	0.63	2.56	-2.563	0.63
144.114	0.631	2.562	-2.565	0.631
144.228	0.631	2.563	-2.566	0.631
144.336	0.632	2.565	-2.568	0.632
144.444	0.632	2.568	-2.5703	0.632
144.55	0.633	2.57	-2.5723	0.633
144.664	0.633	2.571	-2.5732	0.633
144.768	0.633	2.573	-2.5752	0.633
144.882	0.634	2.575	-2.5776	0.634
144.987	0.634	2.577	-2.5797	0.634
145.098	0.634	2.578	-2.5806	0.634
145.211	0.634	2.58	-2.5826	0.634
145.314	0.634	2.582	-2.5846	0.634
145.425	0.633	2.584	-2.5869	0.633
145.536	0.633	2.585	-2.5879	0.633
145.644	0.633	2.587	-2.5899	0.633
145.756	0.632	2.589	-2.5919	0.632
145.86	0.631	2.591	-2.5939	0.631
145.972	0.631	2.593	-2.5953	0.631
146.081	0.63	2.595	-2.5973	0.63
146.192	0.629	2.597	-2.5993	0.629
146.297	0.628	2.599	-2.6012	0.628
146.411	0.628	2.6	-2.6022	0.628
146.519	0.627	2.602	-2.6045	0.627
146.627	0.627	2.604	-2.6065	0.627
146.736	0.628	2.606	-2.6085	0.628
146.848	0.628	2.607	-2.6095	0.628
146.958	0.629	2.609	-2.6119	0.629
147.066	0.629	2.611	-2.6139	0.629
147.171	0.63	2.613	-2.6159	0.63
147.282	0.63	2.614	-2.6169	0.63
147.395	0.631	2.616	-2.6189	0.631
147.498	0.632	2.619	-2.6212	0.632
147.609	0.633	2.62	-2.6232	0.633
147.716	0.633	2.622	-2.6242	0.633
147.828	0.634	2.623	-2.6261	0.634
147.941	0.635	2.626	-2.6285	0.635
148.044	0.635	2.628	-2.6305	0.635
148.156	0.636	2.629	-2.6315	0.636
148.267	0.636	2.631	-2.6336	0.636
148.375	0.637	2.633	-2.6356	0.637
148.483	0.637	2.635	-2.6379	0.637
148.59	0.637	2.636	-2.6389	0.637
148.704	0.638	2.638	-2.6409	0.638
148.813	0.638	2.64	-2.6429	0.638
148.918	0.638	2.643	-2.6452	0.638
149.032	0.638	2.643	-2.6461	0.638
149.136	0.638	2.646	-2.6482	0.638
149.247	0.638	2.648	-2.6502	0.638
149.356	0.638	2.65	-2.6522	0.638
149.467	0.638	2.651	-2.6535	0.638
149.577	0.639	2.653	-2.6555	0.639
149.688	0.639	2.655	-2.6575	0.639
149.792	0.639	2.657	-2.6595	0.639
149.903	0.639	2.658	-2.6606	0.639
150.015	0.639	2.66	-2.6628	0.639
150.125	0.639	2.662	-2.6648	0.639
150.23	0.64	2.664	-2.6668	0.64
150.342	0.64	2.665	-2.6678	0.64
150.45	0.64	2.667	-2.6698	0.64
150.556	0.64	2.67	-2.6722	0.64
150.667	0.64	2.671	-2.6741	0.64
150.78	0.64	2.673	-2.6752	0.64
150.888	0.64	2.675	-2.6772	0.64
150.996	0.64	2.677	-2.6794	0.64
151.102	0.64	2.679	-2.6814	0.64
151.213	0.64	2.68	-2.6825	0.64
151.326	0.64	2.682	-2.6844	0.64
151.434	0.64	2.684	-2.6869	0.64
151.539	0.64	2.686	-2.6888	0.64
151.653	0.64	2.687	-2.6898	0.64
151.763	0.64	2.689	-2.6919	0.64
151.867	0.64	2.691	-2.6938	0.64
151.978	0.639	2.693	-2.6962	0.639
152.089	0.639	2.694	-2.6971	0.639
152.197	0.639	2.696	-2.6991	0.639
152.31	0.639	2.698	-2.7011	0.639
152.416	0.638	2.701	-2.7034	0.638
152.525	0.638	2.702	-2.7045	0.638
152.636	0.638	2.704	-2.7065	0.638
152.744	0.637	2.706	-2.7085	0.637
152.852	0.636	2.708	-2.7105	0.636
152.964	0.635	2.709	-2.7114	0.635
153.072	0.634	2.711	-2.7138	0.634
153.18	0.632	2.713	-2.7159	0.632
153.286	0.63	2.715	-2.7178	0.63
153.397	0.629	2.716	-2.7188	0.629
153.51	0.626	2.718	-2.7211	0.626
153.618	0.622	2.72	-2.7231	0.622
153.723	0.619	2.722	-2.7251	0.619
153.835	0.616	2.723	-2.7261	0.616
153.946	0.609	2.725	-2.7281	0.609
154.056	0.602	2.728	-2.7305	0.602
154.161	0.594	2.73	-2.7324	0.594
154.272	0.591	2.731	-2.7335	0.591
154.381	0.586	2.733	-2.7354	0.586
154.487	0.58	2.735	-2.7377	0.58
154.598	0.575	2.737	-2.7398	0.575
154.71	0.572	2.738	-2.7408	0.572
154.815	0.567	2.74	-2.7427	0.567
154.928	0.562	2.742	-2.7448	0.562
155.033	0.556	2.744	-2.7471	0.556
155.143	0.553	2.745	-2.7481	0.553
155.252	0.547	2.747	-2.7501	0.547
155.363	0.541	2.749	-2.7521	0.541
155.472	0.534	2.752	-2.7544	0.534
155.579	0.53	2.753	-2.7553	0.53
155.695	0.524	2.755	-2.7574	0.524
155.8	0.518	2.757	-2.7594	0.518
155.907	0.513	2.759	-2.7614	0.513
156.018	0.51	2.76	-2.7624	0.51
156.131	0.506	2.762	-2.7647	0.506
156.241	0.503	2.764	-2.7667	0.503
156.346	0.499	2.766	-2.7687	0.499
156.457	0.498	2.767	-2.7698	0.498
156.565	0.495	2.769	-2.7721	0.495
156.671	0.492	2.771	-2.7741	0.492
156.782	0.49	2.773	-2.776	0.49
156.893	0.489	2.774	-2.777	0.489
157.004	0.487	2.777	-2.7794	0.487
157.112	0.485	2.779	-2.7813	0.485
157.217	0.483	2.781	-2.7834	0.483
157.327	0.483	2.782	-2.7845	0.483
157.438	0.481	2.784	-2.7864	0.481
157.549	0.479	2.786	-2.7887	0.479
157.655	0.478	2.788	-2.7908	0.478
157.769	0.477	2.789	-2.7917	0.477
157.872	0.476	2.791	-2.7937	0.476
157.984	0.475	2.793	-2.7957	0.475
158.093	0.474	2.795	-2.7981	0.474
158.202	0.474	2.796	-2.799	0.474
158.315	0.473	2.798	-2.801	0.473
158.418	0.472	2.8	-2.803	0.472
158.529	0.472	2.803	-2.8054	0.472
158.64	0.471	2.804	-2.8064	0.471
158.751	0.471	2.806	-2.8084	0.471
158.861	0.471	2.808	-2.8104	0.471
158.964	0.47	2.81	-2.8124	0.47
159.079	0.47	2.811	-2.8137	0.47
159.187	0.47	2.813	-2.8157	0.47
159.294	0.47	2.815	-2.8177	0.47
159.402	0.47	2.817	-2.8196	0.47
159.516	0.47	2.818	-2.8205	0.47
159.624	0.469	2.82	-2.823	0.469
159.732	0.469	2.822	-2.825	0.469
159.838	0.469	2.824	-2.827	0.469
159.953	0.469	2.825	-2.828	0.469
160.061	0.469	2.827	-2.83	0.469
160.169	0.469	2.83	-2.8323	0.469
160.277	0.468	2.832	-2.8343	0.468
160.388	0.468	2.833	-2.8353	0.468
160.498	0.468	2.835	-2.8373	0.468
160.608	0.468	2.837	-2.8397	0.468
160.713	0.468	2.839	-2.8417	0.468
160.824	0.468	2.84	-2.8427	0.468
160.933	0.468	2.842	-2.8446	0.468
161.044	0.468	2.844	-2.8466	0.468
161.149	0.468	2.846	-2.849	0.468
161.261	0.468	2.847	-2.85	0.468
161.369	0.468	2.849	-2.852	0.468
161.48	0.468	2.851	-2.854	0.468
161.585	0.468	2.853	-2.8559	0.468
161.699	0.468	2.855	-2.8573	0.468
161.807	0.468	2.857	-2.8593	0.468
161.913	0.468	2.859	-2.8613	0.468
162.022	0.468	2.861	-2.8633	0.468
162.136	0.468	2.862	-2.8643	0.468
162.241	0.469	2.864	-2.8667	0.469
162.352	0.469	2.866	-2.8687	0.469
162.461	0.469	2.868	-2.8707	0.469
162.572	0.469	2.869	-2.8716	0.469
162.682	0.469	2.871	-2.8739	0.469
162.792	0.47	2.873	-2.876	0.47
162.897	0.47	2.875	-2.878	0.47
163.007	0.47	2.876	-2.8789	0.47
163.117	0.471	2.878	-2.881	0.471
163.223	0.471	2.881	-2.8833	0.471
163.334	0.472	2.883	-2.8853	0.472
163.446	0.472	2.884	-2.8863	0.472
163.554	0.472	2.886	-2.8883	0.472
163.66	0.472	2.888	-2.8906	0.472
163.771	0.472	2.89	-2.8926	0.472
163.883	0.472	2.891	-2.8937	0.472
163.99	0.472	2.893	-2.8956	0.472
164.099	0.472	2.895	-2.8976	0.472
164.207	0.472	2.897	-2.9	0.472
164.32	0.472	2.898	-2.9009	0.472
164.428	0.472	2.9	-2.903	0.472
164.536	0.472	2.902	-2.905	0.472
164.645	0.473	2.905	-2.9072	0.473
164.752	0.473	2.906	-2.9083	0.473
164.861	0.473	2.908	-2.9102	0.473
164.973	0.473	2.91	-2.9122	0.473
165.079	0.473	2.912	-2.9142	0.473
165.193	0.473	2.913	-2.9156	0.473
165.303	0.473	2.915	-2.9176	0.473
165.413	0.473	2.917	-2.9196	0.473
165.518	0.472	2.919	-2.9216	0.472
165.629	0.472	2.92	-2.9225	0.472
165.737	0.472	2.922	-2.925	0.472
165.85	0.471	2.924	-2.9269	0.471
165.956	0.471	2.926	-2.9289	0.471
166.062	0.47	2.927	-2.9298	0.47
166.176	0.47	2.93	-2.9322	0.47
166.284	0.469	2.932	-2.9342	0.469
166.392	0.468	2.934	-2.9362	0.468
166.499	0.467	2.935	-2.9372	0.467
166.608	0.466	2.937	-2.9396	0.466
166.722	0.464	2.939	-2.9416	0.464
166.828	0.463	2.941	-2.9436	0.463
166.942	0.462	2.942	-2.9446	0.462
167.045	0.46	2.944	-2.9466	0.46
167.157	0.458	2.946	-2.9486	0.458
167.266	0.456	2.948	-2.9508	0.456
167.378	0.455	2.949	-2.9519	0.455
167.488	0.453	2.951	-2.9539	0.453
167.598	0.452	2.953	-2.9558	0.452
167.703	0.45	2.956	-2.9582	0.45
167.814	0.45	2.957	-2.9593	0.45
167.922	0.449	2.959	-2.9613	0.449
168.034	0.449	2.961	-2.9633	0.449
168.138	0.449	2.963	-2.9652	0.449
168.25	0.448	2.964	-2.9665	0.448
168.359	0.448	2.966	-2.9685	0.448
168.465	0.448	2.968	-2.9704	0.448
168.576	0.448	2.97	-2.9725	0.448
168.69	0.448	2.971	-2.9735	0.448
168.793	0.449	2.973	-2.9759	0.449
168.904	0.449	2.975	-2.9779	0.449
169.012	0.449	2.977	-2.9798	0.449
169.126	0.449	2.978	-2.9809	0.449
169.236	0.449	2.98	-2.9831	0.449
169.339	0.45	2.983	-2.9852	0.45
169.448	0.45	2.985	-2.9872	0.45
169.559	0.45	2.985	-2.9881	0.45
169.672	0.451	2.987	-2.9901	0.451
169.782	0.451	2.99	-2.9925	0.451
169.887	0.452	2.992	-2.9945	0.452
169.998	0.452	2.993	-2.9955	0.452
170.106	0.453	2.995	-2.9975	0.453
170.213	0.454	2.997	-2.9999	0.454
170.325	0.455	2.999	-3.0019	0.455
170.434	0.455	3	-3.0029	0.455
170.545	0.456	3.002	-3.0048	0.456
170.653	0.457	3.004	-3.0068	0.457
170.758	0.458	3.007	-3.0092	0.458
170.868	0.458	3.007	-3.0101	0.458
170.977	0.459	3.01	-3.0122	0.459
171.088	0.459	3.012	-3.0142	0.459
171.195	0.46	3.013	-3.0161	0.46
171.306	0.46	3.015	-3.0175	0.46
171.418	0.461	3.017	-3.0195	0.461
171.526	0.461	3.019	-3.0215	0.461
171.632	0.462	3.021	-3.0235	0.462
171.743	0.462	3.022	-3.0246	0.462
171.856	0.462	3.024	-3.0268	0.462
171.966	0.463	3.026	-3.0288	0.463
172.071	0.463	3.028	-3.0308	0.463
172.181	0.463	3.029	-3.0318	0.463
172.29	0.463	3.031	-3.0341	0.463
172.402	0.464	3.034	-3.0362	0.464
172.507	0.464	3.035	-3.0381	0.464
172.619	0.464	3.036	-3.0391	0.464
172.727	0.465	3.038	-3.0412	0.465
172.835	0.466	3.041	-3.0434	0.466
172.943	0.466	3.043	-3.0455	0.466
173.057	0.467	3.044	-3.0464	0.467
173.161	0.467	3.046	-3.0484	0.467
173.272	0.468	3.048	-3.0508	0.468
173.381	0.469	3.05	-3.0528	0.469
173.494	0.469	3.051	-3.0538	0.469
173.597	0.47	3.053	-3.0558	0.47
173.711	0.47	3.055	-3.0578	0.47
173.816	0.471	3.057	-3.0601	0.471
173.927	0.471	3.058	-3.0611	0.471
174.04	0.471	3.06	-3.0631	0.471
174.144	0.472	3.062	-3.065	0.472
174.255	0.472	3.065	-3.0675	0.472
174.366	0.473	3.066	-3.0684	0.473
174.474	0.473	3.068	-3.0705	0.473
174.58	0.474	3.07	-3.0725	0.474
174.691	0.474	3.072	-3.0744	0.474
174.803	0.474	3.073	-3.0758	0.474
174.911	0.475	3.075	-3.0778	0.475
175.019	0.476	3.077	-3.0798	0.476
175.128	0.476	3.079	-3.0818	0.476
175.241	0.477	3.08	-3.0828	0.477
175.349	0.477	3.082	-3.0851	0.477
175.456	0.478	3.084	-3.087	0.478
175.564	0.479	3.086	-3.0891	0.479
175.678	0.479	3.087	-3.09	0.479
175.781	0.48	3.09	-3.0924	0.48
175.895	0.481	3.092	-3.0944	0.481
176	0.482	3.094	-3.0964	0.482
176.109	0.482	3.095	-3.0974	0.482
176.224	0.482	3.097	-3.0994	0.482
176.327	0.483	3.099	-3.1017	0.483
176.437	0.483	3.101	-3.1037	0.483
176.548	0.483	3.102	-3.1047	0.483
176.66	0.484	3.104	-3.1067	0.484
176.77	0.484	3.106	-3.1087	0.484
176.875	0.485	3.108	-3.1111	0.485
176.987	0.485	3.109	-3.112	0.485
177.095	0.485	3.111	-3.114	0.485
177.203	0.486	3.113	-3.1161	0.486
177.312	0.486	3.116	-3.1184	0.486
177.419	0.486	3.117	-3.1193	0.486
177.531	0.487	3.119	-3.1214	0.487
177.642	0.487	3.121	-3.1234	0.487
177.748	0.487	3.123	-3.1254	0.487
177.862	0.488	3.124	-3.1267	0.488
177.965	0.488	3.126	-3.1287	0.488
178.079	0.488	3.128	-3.1308	0.488
178.184	0.488	3.13	-3.1327	0.488
178.297	0.488	3.131	-3.1338	0.488
178.407	0.488	3.133	-3.136	0.488
178.512	0.488	3.135	-3.138	0.488
178.62	0.488	3.137	-3.14	0.488
178.734	0.488	3.138	-3.141	0.488
178.842	0.489	3.14	-3.143	0.489
178.948	0.489	3.143	-3.1453	0.489
179.059	0.489	3.145	-3.1473	0.489
179.169	0.489	3.146	-3.1484	0.489
179.278	0.489	3.148	-3.1504	0.489
179.389	0.49	3.15	-3.1527	0.49
179.496	0.49	3.152	-3.1547	0.49
179.603	0.49	3.153	-3.1557	0.49
179.717	0.49	3.155	-3.1577	0.49
179.825	0.49	3.157	-3.16	0.49
179.931	0.491	3.159	-3.162	0.491
180.045	0.491	3.16	-3.163	0.491
180.155	0.491	3.162	-3.165	0.491
180.258	0.491	3.164	-3.167	0.491
180.37	0.491	3.167	-3.1694	0.491
180.481	0.492	3.168	-3.1703	0.492
180.586	0.492	3.17	-3.1723	0.492
180.7	0.492	3.172	-3.1743	0.492
180.805	0.492	3.174	-3.1764	0.492
180.916	0.492	3.175	-3.1777	0.492
181.025	0.492	3.177	-3.1797	0.492
181.138	0.493	3.179	-3.1817	0.493
181.241	0.493	3.181	-3.1836	0.493
181.353	0.493	3.182	-3.1847	0.493
181.464	0.493	3.184	-3.187	0.493
181.571	0.493	3.186	-3.189	0.493
181.679	0.493	3.188	-3.191	0.493
181.793	0.493	3.189	-3.1921	0.493
181.901	0.494	3.192	-3.1943	0.494
182.009	0.494	3.194	-3.1963	0.494
182.115	0.494	3.196	-3.1983	0.494
182.229	0.494	3.197	-3.1993	0.494
182.333	0.495	3.199	-3.2012	0.495
182.447	0.495	3.201	-3.2037	0.495
182.551	0.496	3.203	-3.2057	0.496
182.665	0.496	3.204	-3.2067	0.496
182.775	0.497	3.206	-3.2087	0.497
182.885	0.498	3.208	-3.211	0.498
182.99	0.498	3.21	-3.2129	0.498
183.101	0.499	3.211	-3.2139	0.499
183.207	0.499	3.213	-3.2159	0.499
183.321	0.5	3.215	-3.2179	0.5
183.427	0.501	3.218	-3.2204	0.501
183.534	0.502	3.219	-3.2213	0.502
183.648	0.502	3.221	-3.2233	0.502
183.756	0.503	3.223	-3.2253	0.503
183.864	0.504	3.225	-3.2276	0.504
183.971	0.504	3.226	-3.2286	0.504
184.085	0.505	3.228	-3.2306	0.505
184.193	0.506	3.23	-3.2326	0.506
184.301	0.507	3.232	-3.2346	0.507
184.413	0.507	3.233	-3.2356	0.507
184.523	0.508	3.235	-3.2379	0.508
184.629	0.509	3.237	-3.2399	0.509
184.738	0.509	3.239	-3.2419	0.509
184.849	0.51	3.24	-3.2429	0.51
184.959	0.511	3.243	-3.2453	0.511
185.069	0.512	3.245	-3.2474	0.512
185.174	0.512	3.247	-3.2493	0.512
185.284	0.513	3.248	-3.2503	0.513
185.394	0.514	3.25	-3.2523	0.514
185.507	0.515	3.252	-3.2545	0.515
185.61	0.516	3.254	-3.2565	0.516
185.722	0.516	3.255	-3.2576	0.516
185.833	0.517	3.257	-3.2596	0.517
185.941	0.518	3.259	-3.2619	0.518
186.049	0.519	3.261	-3.2639	0.519
186.156	0.519	3.262	-3.2649	0.519
186.267	0.52	3.264	-3.2669	0.52
186.379	0.521	3.267	-3.2692	0.521
186.485	0.522	3.269	-3.2712	0.522
186.598	0.522	3.27	-3.2722	0.522
186.708	0.523	3.272	-3.2742	0.523
186.813	0.524	3.274	-3.2762	0.524
186.922	0.524	3.276	-3.2785	0.524
187.033	0.525	3.277	-3.2796	0.525
187.143	0.526	3.279	-3.2815	0.526
187.253	0.526	3.281	-3.2834	0.526
187.357	0.527	3.283	-3.2856	0.527
187.468	0.528	3.284	-3.2866	0.528
187.58	0.529	3.286	-3.2889	0.529
187.685	0.53	3.288	-3.2908	0.53
187.797	0.53	3.29	-3.2929	0.53
187.906	0.531	3.291	-3.2938	0.531
188.017	0.532	3.294	-3.2962	0.532
188.125	0.532	3.296	-3.2982	0.532
188.233	0.533	3.298	-3.3003	0.533
188.34	0.533	3.299	-3.3012	0.533
188.452	0.534	3.301	-3.3032	0.534
188.56	0.535	3.303	-3.3056	0.535
188.667	0.535	3.305	-3.3076	0.535
188.778	0.536	3.306	-3.3086	0.536
188.891	0.536	3.308	-3.3105	0.536
188.999	0.537	3.31	-3.3128	0.537
189.104	0.538	3.312	-3.3148	0.538
189.215	0.538	3.313	-3.3158	0.538
189.327	0.539	3.315	-3.3179	0.539
189.437	0.54	3.317	-3.3199	0.54
189.542	0.541	3.32	-3.3222	0.541
189.653	0.541	3.321	-3.3232	0.541
189.762	0.542	3.322	-3.3252	0.542
189.868	0.543	3.324	-3.3272	0.543
189.979	0.544	3.327	-3.3295	0.544
190.091	0.545	3.328	-3.3305	0.545
190.199	0.546	3.33	-3.3325	0.546
190.305	0.547	3.332	-3.3345	0.547
190.414	0.548	3.334	-3.3365	0.548
190.524	0.548	3.335	-3.3378	0.548
190.633	0.549	3.337	-3.3398	0.549
190.744	0.551	3.339	-3.3419	0.551
190.853	0.552	3.341	-3.3439	0.552
190.96	0.552	3.342	-3.3449	0.552
191.076	0.553	3.344	-3.3471	0.553
191.181	0.554	3.346	-3.3491	0.554
191.29	0.555	3.348	-3.3511	0.555
191.399	0.555	3.349	-3.3521	0.555
191.511	0.556	3.352	-3.3542	0.556
191.621	0.557	3.354	-3.3565	0.557
191.727	0.558	3.356	-3.3585	0.558
191.838	0.559	3.357	-3.3594	0.559
191.946	0.56	3.359	-3.3615	0.56
192.052	0.561	3.361	-3.3638	0.561
192.163	0.562	3.363	-3.3658	0.562
192.275	0.563	3.364	-3.3668	0.563
192.383	0.564	3.366	-3.3688	0.564
192.492	0.565	3.368	-3.3707	0.565
192.6	0.566	3.37	-3.3731	0.566
192.713	0.566	3.371	-3.3741	0.566
192.821	0.567	3.373	-3.3761	0.567
192.929	0.568	3.375	-3.3781	0.568
193.035	0.569	3.378	-3.3805	0.569
193.149	0.569	3.379	-3.3815	0.569
193.259	0.57	3.381	-3.3835	0.57
193.366	0.571	3.383	-3.3855	0.571
193.472	0.571	3.385	-3.3875	0.571
193.583	0.572	3.386	-3.3887	0.572
193.696	0.572	3.388	-3.3907	0.572
193.799	0.573	3.39	-3.3927	0.573
193.91	0.574	3.392	-3.3948	0.574
194.021	0.574	3.393	-3.3958	0.574
194.132	0.575	3.395	-3.3982	0.575
194.242	0.576	3.397	-3.4001	0.576
194.347	0.577	3.399	-3.4022	0.577
194.455	0.577	3.4	-3.4031	0.577
194.569	0.578	3.403	-3.4054	0.578
194.677	0.579	3.405	-3.4073	0.579
194.782	0.58	3.407	-3.4094	0.58
194.891	0.58	3.408	-3.4104	0.58
195.005	0.581	3.41	-3.4124	0.581
195.113	0.582	3.412	-3.4148	0.582
195.221	0.583	3.414	-3.4168	0.583
195.328	0.583	3.415	-3.4178	0.583
195.44	0.584	3.417	-3.4197	0.584
195.549	0.585	3.419	-3.4218	0.585
195.658	0.586	3.421	-3.4241	0.586
195.771	0.586	3.422	-3.425	0.586
195.874	0.587	3.424	-3.4271	0.587
195.988	0.587	3.426	-3.429	0.587
196.093	0.588	3.429	-3.4314	0.588
196.204	0.588	3.43	-3.4324	0.588
196.317	0.589	3.432	-3.4344	0.589
196.425	0.589	3.434	-3.4364	0.589
196.529	0.589	3.436	-3.4384	0.589
196.643	0.59	3.437	-3.4397	0.59
196.75	0.59	3.439	-3.4417	0.59
196.863	0.591	3.441	-3.4437	0.591
196.968	0.591	3.443	-3.4457	0.591
197.08	0.591	3.444	-3.447	0.591
197.188	0.592	3.446	-3.4491	0.592
197.296	0.592	3.448	-3.4511	0.592
197.403	0.593	3.45	-3.453	0.593
197.517	0.593	3.451	-3.4541	0.593
197.625	0.594	3.454	-3.4564	0.594
197.73	0.594	3.456	-3.4584	0.594
197.842	0.595	3.458	-3.4604	0.595
197.949	0.595	3.459	-3.4614	0.595
198.058	0.595	3.461	-3.4637	0.595
198.172	0.596	3.463	-3.4657	0.596
198.277	0.596	3.465	-3.4677	0.596
198.388	0.596	3.466	-3.4687	0.596
198.495	0.596	3.468	-3.4706	0.596
198.609	0.596	3.47	-3.4727	0.596
198.714	0.597	3.472	-3.475	0.597
198.827	0.597	3.473	-3.476	0.597
198.935	0.597	3.475	-3.4781	0.597
199.041	0.597	3.477	-3.4801	0.597
199.152	0.597	3.48	-3.4823	0.597
199.264	0.597	3.481	-3.4833	0.597
199.372	0.597	3.483	-3.4853	0.597
199.48	0.598	3.485	-3.4873	0.598
199.589	0.598	3.487	-3.4897	0.598
199.696	0.598	3.488	-3.4907	0.598
199.808	0.598	3.49	-3.4928	0.598
199.919	0.598	3.492	-3.4947	0.598
200.025	0.598	3.494	-3.4967	0.598
200.139	0.599	3.495	-3.4979	0.599
200.242	0.599	3.497	-3.4999	0.599
200.353	0.599	3.499	-3.502	0.599
200.46	0.6	3.501	-3.504	0.6
200.572	0.6	3.502	-3.505	0.6
200.685	0.6	3.505	-3.5074	0.6
200.793	0.601	3.507	-3.5093	0.601
200.898	0.601	3.509	-3.5113	0.601
201.009	0.602	3.51	-3.5124	0.602
201.118	0.602	3.512	-3.5143	0.602
201.231	0.603	3.514	-3.5167	0.603
201.337	0.603	3.516	-3.5186	0.603
201.446	0.603	3.517	-3.5197	0.603
201.552	0.603	3.519	-3.5216	0.603
201.661	0.604	3.521	-3.524	0.604
201.772	0.604	3.523	-3.5259	0.604
201.885	0.604	3.524	-3.527	0.604
201.993	0.604	3.526	-3.5289	0.604
202.102	0.605	3.528	-3.531	0.605
202.208	0.605	3.531	-3.5333	0.605
202.319	0.605	3.532	-3.5343	0.605
202.432	0.605	3.534	-3.5363	0.605
202.538	0.605	3.536	-3.5384	0.605
202.645	0.606	3.538	-3.5406	0.606
202.759	0.606	3.539	-3.5416	0.606
202.868	0.606	3.541	-3.5436	0.606
202.978	0.606	3.543	-3.5456	0.606
203.083	0.606	3.545	-3.5477	0.606
203.194	0.606	3.546	-3.5489	0.606
203.303	0.606	3.548	-3.551	0.606
203.416	0.606	3.55	-3.553	0.606
203.52	0.606	3.552	-3.555	0.606
203.631	0.607	3.553	-3.5559	0.607
203.742	0.607	3.556	-3.5583	0.607
203.849	0.607	3.558	-3.5603	0.607
203.957	0.608	3.56	-3.5623	0.608
204.071	0.608	3.561	-3.5633	0.608
204.174	0.609	3.563	-3.5657	0.609
204.285	0.609	3.565	-3.5676	0.609
204.394	0.61	3.567	-3.5696	0.61
204.501	0.61	3.568	-3.5706	0.61
204.616	0.611	3.57	-3.5726	0.611
204.724	0.612	3.572	-3.5749	0.612
204.829	0.612	3.574	-3.5769	0.612
204.94	0.613	3.575	-3.5779	0.613
205.053	0.614	3.577	-3.5799	0.614
205.163	0.615	3.579	-3.5818	0.615
205.268	0.616	3.582	-3.5842	0.616
205.379	0.616	3.583	-3.5853	0.616
205.487	0.617	3.585	-3.5873	0.617
205.599	0.618	3.587	-3.5892	0.618
205.706	0.62	3.589	-3.5916	0.62
205.815	0.62	3.59	-3.5926	0.62
205.924	0.621	3.592	-3.5946	0.621
206.03	0.622	3.594	-3.5966	0.622
206.141	0.622	3.596	-3.5985	0.622
206.255	0.623	3.597	-3.5999	0.623
206.358	0.624	3.599	-3.6019	0.624
206.469	0.624	3.601	-3.6039	0.624
206.576	0.625	3.603	-3.606	0.625
206.691	0.625	3.604	-3.6069	0.625
206.801	0.626	3.607	-3.6092	0.626
206.906	0.627	3.609	-3.6113	0.627
207.015	0.628	3.611	-3.6133	0.628
207.126	0.628	3.612	-3.6143	0.628
207.236	0.629	3.614	-3.6163	0.629
207.346	0.63	3.616	-3.6185	0.63
207.451	0.631	3.618	-3.6206	0.631
207.562	0.631	3.619	-3.6215	0.631
207.671	0.632	3.621	-3.6235	0.632
207.777	0.633	3.623	-3.6259	0.633
207.887	0.633	3.625	-3.6279	0.633
207.999	0.633	3.626	-3.629	0.633
208.11	0.634	3.628	-3.6309	0.634
208.218	0.635	3.63	-3.6331	0.635
208.323	0.635	3.632	-3.6351	0.635
208.433	0.635	3.634	-3.6362	0.635
208.544	0.636	3.635	-3.6381	0.636
208.651	0.636	3.638	-3.6402	0.636
208.76	0.637	3.64	-3.6426	0.637
208.869	0.637	3.641	-3.6435	0.637
208.983	0.638	3.643	-3.6455	0.638
209.091	0.638	3.645	-3.6475	0.638
209.199	0.638	3.647	-3.6498	0.638
209.31	0.638	3.648	-3.6508	0.638
209.42	0.639	3.65	-3.6528	0.639
209.53	0.639	3.652	-3.6548	0.639
209.636	0.639	3.654	-3.6568	0.639
209.745	0.639	3.655	-3.6578	0.639
209.857	0.639	3.658	-3.6602	0.639
209.967	0.64	3.66	-3.6622	0.64
210.072	0.64	3.661	-3.6641	0.64
210.184	0.64	3.663	-3.6652	0.64
210.292	0.64	3.665	-3.6676	0.64
210.4	0.641	3.667	-3.6695	0.641
210.508	0.641	3.669	-3.6715	0.641
210.622	0.641	3.67	-3.6725	0.641
210.729	0.641	3.672	-3.6745	0.641
210.837	0.642	3.674	-3.6768	0.642
210.944	0.643	3.676	-3.6788	0.643
211.058	0.643	3.677	-3.6798	0.643
211.168	0.643	3.679	-3.6818	0.643
211.276	0.644	3.681	-3.6842	0.644
211.381	0.645	3.683	-3.6862	0.645
211.492	0.645	3.684	-3.6872	0.645
211.6	0.646	3.686	-3.6892	0.646
211.714	0.647	3.688	-3.6911	0.647
211.819	0.647	3.691	-3.6934	0.647
211.927	0.648	3.692	-3.6945	0.648
212.039	0.648	3.694	-3.6965	0.648
212.145	0.649	3.696	-3.6984	0.649
212.256	0.65	3.698	-3.7008	0.65
212.368	0.65	3.699	-3.7018	0.65
212.476	0.651	3.701	-3.7038	0.651
212.584	0.651	3.703	-3.7058	0.651
212.692	0.652	3.705	-3.7079	0.652
212.806	0.653	3.706	-3.7091	0.653
212.914	0.653	3.708	-3.7111	0.653
213.021	0.654	3.71	-3.7131	0.654
213.13	0.655	3.713	-3.7152	0.655
213.237	0.656	3.713	-3.7161	0.656
213.346	0.657	3.716	-3.7184	0.657
213.46	0.658	3.718	-3.7205	0.658
213.565	0.659	3.72	-3.7225	0.659
213.677	0.659	3.721	-3.7235	0.659
213.788	0.66	3.723	-3.7255	0.66
213.898	0.661	3.725	-3.7277	0.661
214.002	0.662	3.727	-3.7297	0.662
214.113	0.662	3.728	-3.7308	0.662
214.225	0.663	3.73	-3.7327	0.663
214.335	0.664	3.732	-3.7351	0.664
214.44	0.665	3.735	-3.7372	0.665
214.552	0.665	3.735	-3.7381	0.665
214.66	0.666	3.737	-3.7401	0.666
214.769	0.667	3.739	-3.7421	0.667
214.877	0.668	3.742	-3.7445	0.668
214.99	0.668	3.743	-3.7455	0.668
215.098	0.669	3.745	-3.7474	0.669
215.206	0.67	3.747	-3.7494	0.67
215.312	0.672	3.749	-3.7517	0.672
[truncated: 1,520 more rows]
