# Supplementary material for: Research on the Mechanical Properties of EPS Lightweight Soil Mixed with Fly Ash
Source: Polymers (Basel). 2024 Dec 18;16(24):3517. doi: 10.3390/polym16243517 (PMC11678610; doi:10.3390/polym16243517)
Supplement: Supplementary file 1 [file polymers-16-03517-s001.zip › polymers-3283519-supplementary-final/raw data/EPS1.5%,curing agent content 15%,replace proportion 45%.xls]

## Sheet: Sheet1
试件批号	1
钢号	1
试验日期	2023/12/14
试验人	XDD
试件形状	圆材
尺寸(mm)	39.1
So(mm^2)	1200.73
标距倍率
Lo(mm)	80
引伸计标距	50
Lu(mm)
A(%)	/
断面尺寸
Su(mm^2)
Z(%)	/
Fm(kN)	1.07
Rm(MPa)	1
FeH(kN)	1.32
ReH(MPa)	1
FeL(kN)	0.98
ReL(MPa)	1
Fp(kN)	0.98
Rp(MPa)	1
Ft(kN)	0.07
Rt(MPa)
E(GPa)	0.06
屈强比	1.00
强屈比	1.00
At(%)	/
Agt(%)	4.5
时间(秒)	力(kN)	变形(mm)	位移(mm)	扩展
0	0.001	0	-0.0052	0.001
0.125	0.003	0.002	-0.0074	0.003
0.237	0.004	0.003	-0.0085	0.004
0.35	0.007	0.006	-0.0116	0.007
0.453	0.009	0.01	-0.0147	0.009
0.564	0.012	0.013	-0.0181	0.012
0.675	0.013	0.015	-0.0199	0.013
0.783	0.015	0.018	-0.0235	0.015
0.896	0.018	0.023	-0.0285	0.018
1.002	0.019	0.028	-0.033	0.019
1.111	0.02	0.03	-0.0354	0.02
1.217	0.022	0.035	-0.0405	0.022
1.326	0.023	0.041	-0.0467	0.023
1.437	0.025	0.047	-0.0519	0.025
1.545	0.025	0.05	-0.0548	0.025
1.654	0.026	0.055	-0.06	0.026
1.768	0.027	0.06	-0.0651	0.027
1.874	0.029	0.066	-0.071	0.029
1.988	0.029	0.068	-0.0734	0.029
2.091	0.03	0.073	-0.0783	0.03
2.202	0.031	0.078	-0.0832	0.031
2.31	0.031	0.083	-0.0881	0.031
2.421	0.032	0.086	-0.0912	0.032
2.533	0.032	0.091	-0.096	0.032
2.643	0.032	0.095	-0.1006	0.032
2.748	0.032	0.1	-0.1051	0.032
2.859	0.032	0.102	-0.1075	0.032
2.967	0.032	0.108	-0.1128	0.032
3.08	0.032	0.112	-0.1171	0.032
3.186	0.032	0.116	-0.1215	0.032
3.295	0.031	0.118	-0.1237	0.031
3.406	0.031	0.123	-0.1285	0.031
3.51	0.031	0.127	-0.1326	0.031
3.622	0.03	0.132	-0.1368	0.03
3.736	0.03	0.134	-0.139	0.03
3.839	0.03	0.138	-0.143	0.03
3.953	0.03	0.143	-0.1477	0.03
4.059	0.03	0.147	-0.1518	0.03
4.173	0.03	0.149	-0.1538	0.03
4.281	0.031	0.152	-0.1576	0.031
4.389	0.032	0.157	-0.1622	0.032
4.494	0.034	0.161	-0.166	0.034
4.605	0.034	0.163	-0.1679	0.034
4.718	0.036	0.166	-0.1716	0.036
4.828	0.038	0.17	-0.1753	0.038
4.933	0.04	0.174	-0.1796	0.04
5.044	0.04	0.176	-0.1814	0.04
5.152	0.042	0.18	-0.1849	0.042
5.258	0.043	0.183	-0.1885	0.043
5.371	0.045	0.187	-0.1927	0.045
5.48	0.045	0.189	-0.1944	0.045
5.591	0.047	0.193	-0.1977	0.047
5.699	0.048	0.196	-0.2012	0.048
5.804	0.049	0.2	-0.2047	0.049
5.914	0.05	0.201	-0.2064	0.05
6.023	0.051	0.205	-0.2103	0.051
6.134	0.052	0.208	-0.2135	0.052
6.243	0.054	0.212	-0.2169	0.054
6.351	0.054	0.214	-0.2191	0.054
6.464	0.056	0.217	-0.2217	0.056
6.571	0.057	0.22	-0.2255	0.057
6.68	0.059	0.223	-0.2286	0.059
6.791	0.06	0.225	-0.2302	0.06
6.901	0.061	0.228	-0.2333	0.061
7.009	0.063	0.232	-0.2369	0.063
7.117	0.064	0.235	-0.24	0.064
7.228	0.065	0.236	-0.2414	0.065
7.338	0.066	0.239	-0.2445	0.066
7.448	0.067	0.242	-0.2475	0.067
7.553	0.069	0.246	-0.251	0.069
7.665	0.069	0.247	-0.2525	0.069
7.773	0.071	0.25	-0.2554	0.071
7.879	0.072	0.253	-0.2584	0.072
7.99	0.074	0.257	-0.2618	0.074
8.102	0.074	0.258	-0.2632	0.074
8.21	0.075	0.261	-0.2661	0.075
8.316	0.077	0.264	-0.2689	0.077
8.427	0.078	0.267	-0.2723	0.078
8.534	0.079	0.268	-0.2737	0.079
8.646	0.08	0.271	-0.2765	0.08
8.757	0.081	0.274	-0.2792	0.081
8.863	0.082	0.277	-0.2819	0.082
8.974	0.083	0.278	-0.2833	0.083
9.08	0.084	0.281	-0.2865	0.084
9.194	0.085	0.284	-0.2892	0.085
9.299	0.087	0.287	-0.2919	0.087
9.412	0.087	0.288	-0.2932	0.087
9.522	0.089	0.291	-0.2963	0.089
9.632	0.09	0.294	-0.299	0.09
9.737	0.091	0.296	-0.3016	0.091
9.848	0.092	0.298	-0.3029	0.092
9.959	0.093	0.301	-0.306	0.093
10.069	0.095	0.303	-0.3085	0.095
10.174	0.096	0.306	-0.3111	0.096
10.286	0.097	0.307	-0.3124	0.097
10.394	0.098	0.31	-0.3151	0.098
10.502	0.099	0.312	-0.3175	0.099
10.609	0.101	0.315	-0.3205	0.101
10.723	0.102	0.317	-0.3218	0.102
10.831	0.103	0.319	-0.3243	0.103
10.939	0.105	0.322	-0.3268	0.105
11.048	0.107	0.325	-0.3298	0.107
11.155	0.107	0.326	-0.3309	0.107
11.264	0.109	0.328	-0.3334	0.109
11.376	0.111	0.331	-0.3358	0.111
11.485	0.112	0.334	-0.3387	0.112
11.597	0.113	0.335	-0.3399	0.113
11.706	0.115	0.337	-0.3424	0.115
11.816	0.117	0.34	-0.3447	0.117
11.921	0.118	0.342	-0.3471	0.118
12.032	0.119	0.344	-0.3487	0.119
12.143	0.121	0.346	-0.3512	0.121
12.253	0.122	0.348	-0.3535	0.122
12.356	0.124	0.351	-0.3559	0.124
12.468	0.125	0.352	-0.3571	0.125
12.579	0.127	0.355	-0.3598	0.127
12.687	0.128	0.357	-0.3622	0.128
12.795	0.13	0.359	-0.3645	0.13
12.902	0.131	0.361	-0.3657	0.131
13.016	0.133	0.363	-0.3685	0.133
13.124	0.134	0.366	-0.3707	0.134
13.23	0.136	0.368	-0.3732	0.136
13.344	0.137	0.369	-0.3742	0.137
13.448	0.139	0.371	-0.3765	0.139
13.562	0.141	0.374	-0.3792	0.141
13.667	0.143	0.376	-0.3815	0.143
13.778	0.144	0.377	-0.3826	0.144
13.891	0.146	0.38	-0.3849	0.146
13.994	0.148	0.382	-0.3872	0.148
14.105	0.15	0.385	-0.3898	0.15
14.216	0.151	0.386	-0.391	0.151
14.324	0.152	0.388	-0.3931	0.152
14.437	0.154	0.39	-0.3955	0.154
14.542	0.156	0.393	-0.398	0.156
14.654	0.157	0.394	-0.3991	0.157
14.762	0.158	0.396	-0.4014	0.158
14.87	0.16	0.398	-0.4036	0.16
14.978	0.161	0.401	-0.4058	0.161
15.092	0.162	0.402	-0.4073	0.162
15.2	0.164	0.404	-0.4095	0.164
15.308	0.166	0.407	-0.4117	0.166
15.415	0.168	0.409	-0.4139	0.168
15.529	0.169	0.41	-0.415	0.169
15.632	0.171	0.412	-0.4176	0.171
15.746	0.173	0.415	-0.4197	0.173
15.851	0.175	0.417	-0.422	0.175
15.962	0.176	0.418	-0.4232	0.176
16.075	0.179	0.42	-0.4255	0.179
16.178	0.181	0.423	-0.4278	0.181
16.289	0.183	0.425	-0.43	0.183
16.4	0.184	0.426	-0.431	0.184
16.508	0.186	0.428	-0.4332	0.186
16.621	0.188	0.431	-0.4357	0.188
16.725	0.19	0.433	-0.4379	0.19
16.837	0.191	0.434	-0.439	0.191
16.945	0.193	0.436	-0.4411	0.193
17.051	0.195	0.438	-0.4436	0.195
17.162	0.197	0.441	-0.4458	0.197
17.272	0.198	0.442	-0.4468	0.198
17.379	0.2	0.444	-0.449	0.2
17.493	0.202	0.446	-0.4511	0.202
17.647	0.204	0.448	-0.4536	0.204
17.756	0.207	0.451	-0.4561	0.207
17.864	0.208	0.453	-0.4581	0.208
17.977	0.209	0.454	-0.4591	0.209
18.086	0.211	0.456	-0.4613	0.211
18.195	0.213	0.459	-0.4638	0.213
18.301	0.215	0.461	-0.466	0.215
18.414	0.216	0.462	-0.4669	0.216
18.518	0.217	0.464	-0.469	0.217
18.629	0.219	0.466	-0.4711	0.219
18.736	0.221	0.468	-0.4737	0.221
18.85	0.222	0.469	-0.4747	0.222
18.96	0.224	0.472	-0.4768	0.224
19.07	0.226	0.474	-0.4789	0.226
19.175	0.228	0.476	-0.481	0.228
19.286	0.229	0.477	-0.4824	0.229
19.394	0.231	0.479	-0.4845	0.231
19.501	0.233	0.481	-0.4866	0.233
19.613	0.234	0.483	-0.4886	0.234
19.722	0.235	0.485	-0.4897	0.235
19.832	0.237	0.487	-0.4922	0.237
19.94	0.239	0.489	-0.4943	0.239
20.048	0.24	0.491	-0.4963	0.24
20.162	0.241	0.492	-0.4974	0.241
20.265	0.242	0.495	-0.4997	0.242
20.376	0.244	0.497	-0.5018	0.244
20.484	0.245	0.499	-0.5039	0.245
20.598	0.246	0.5	-0.505	0.246
20.709	0.247	0.502	-0.5069	0.247
20.845	0.249	0.504	-0.5094	0.249
20.956	0.25	0.506	-0.5114	0.25
21.067	0.251	0.508	-0.5133	0.251
21.172	0.253	0.51	-0.5156	0.253
21.284	0.254	0.511	-0.5166	0.254
21.392	0.255	0.514	-0.519	0.255
21.498	0.257	0.516	-0.5211	0.257
21.609	0.258	0.518	-0.5232	0.258
21.723	0.259	0.519	-0.5241	0.259
21.826	0.261	0.521	-0.5265	0.261
21.937	0.262	0.523	-0.5286	0.262
22.046	0.264	0.526	-0.5307	0.264
22.153	0.265	0.527	-0.5318	0.265
22.269	0.266	0.529	-0.5341	0.266
22.374	0.268	0.531	-0.5361	0.268
22.483	0.269	0.533	-0.5382	0.269
22.592	0.27	0.534	-0.5392	0.27
22.705	0.271	0.536	-0.5412	0.271
22.809	0.273	0.538	-0.5437	0.273
22.92	0.274	0.54	-0.5457	0.274
23.031	0.275	0.542	-0.5468	0.275
23.139	0.276	0.544	-0.5488	0.276
23.245	0.277	0.546	-0.5508	0.277
23.356	0.279	0.548	-0.5532	0.279
23.468	0.279	0.549	-0.5542	0.279
23.576	0.281	0.551	-0.5563	0.281
23.682	0.282	0.553	-0.5583	0.282
23.792	0.284	0.555	-0.5606	0.284
23.906	0.284	0.556	-0.5616	0.284
24.014	0.285	0.558	-0.5636	0.285
24.122	0.287	0.56	-0.5656	0.287
24.228	0.288	0.563	-0.5677	0.288
24.342	0.289	0.564	-0.5687	0.289
24.452	0.29	0.566	-0.5712	0.29
24.559	0.292	0.568	-0.5731	0.292
24.667	0.293	0.57	-0.5752	0.293
24.778	0.294	0.571	-0.5762	0.294
24.888	0.295	0.573	-0.5785	0.295
24.998	0.297	0.575	-0.5806	0.297
25.103	0.298	0.577	-0.5826	0.298
25.214	0.299	0.578	-0.5836	0.299
25.325	0.3	0.581	-0.5861	0.3
25.435	0.302	0.583	-0.5881	0.302
25.538	0.303	0.585	-0.5901	0.303
25.653	0.304	0.586	-0.5911	0.304
25.761	0.306	0.588	-0.5931	0.306
25.869	0.308	0.59	-0.5954	0.308
25.977	0.31	0.592	-0.5975	0.31
26.084	0.311	0.593	-0.5985	0.311
26.198	0.313	0.595	-0.6005	0.313
26.306	0.315	0.597	-0.6025	0.315
26.412	0.317	0.6	-0.605	0.317
26.526	0.318	0.601	-0.606	0.318
26.63	0.32	0.603	-0.608	0.32
26.744	0.322	0.605	-0.6099	0.322
26.849	0.325	0.607	-0.6123	0.325
26.96	0.326	0.608	-0.6133	0.326
27.073	0.327	0.61	-0.6153	0.327
27.176	0.329	0.612	-0.6173	0.329
27.287	0.331	0.614	-0.6193	0.331
27.398	0.332	0.615	-0.6207	0.332
27.509	0.334	0.618	-0.6228	0.334
27.619	0.336	0.62	-0.6247	0.336
27.724	0.338	0.622	-0.6267	0.338
27.836	0.339	0.623	-0.6277	0.339
27.944	0.341	0.625	-0.6301	0.341
28.052	0.343	0.627	-0.6321	0.343
28.16	0.345	0.629	-0.6341	0.345
28.274	0.346	0.63	-0.6351	0.346
28.382	0.348	0.632	-0.6375	0.348
28.49	0.35	0.634	-0.6395	0.35
28.597	0.352	0.636	-0.6415	0.352
28.711	0.353	0.637	-0.6425	0.353
28.814	0.354	0.639	-0.6445	0.354
28.928	0.356	0.642	-0.6469	0.356
29.033	0.358	0.644	-0.6489	0.358
29.144	0.359	0.645	-0.6499	0.359
29.257	0.36	0.647	-0.6519	0.36
29.36	0.362	0.649	-0.6543	0.362
29.471	0.363	0.651	-0.6563	0.363
29.582	0.364	0.652	-0.6573	0.364
29.693	0.365	0.654	-0.6593	0.365
29.803	0.366	0.656	-0.6612	0.366
29.906	0.367	0.659	-0.6637	0.367
30.015	0.367	0.659	-0.6646	0.367
30.129	0.368	0.662	-0.6667	0.368
30.237	0.369	0.664	-0.6687	0.369
30.345	0.37	0.666	-0.671	0.37
30.452	0.371	0.667	-0.672	0.371
30.566	0.372	0.669	-0.674	0.372
30.675	0.373	0.671	-0.676	0.373
30.781	0.375	0.673	-0.678	0.375
30.89	0.375	0.674	-0.679	0.375
31.003	0.378	0.676	-0.6813	0.378
31.111	0.38	0.678	-0.6834	0.38
31.219	0.382	0.68	-0.6853	0.382
31.33	0.384	0.681	-0.6864	0.384
31.44	0.387	0.683	-0.6887	0.387
31.55	0.389	0.685	-0.6907	0.389
31.653	0.392	0.688	-0.6928	0.392
31.767	0.393	0.689	-0.6938	0.393
31.875	0.396	0.691	-0.6957	0.396
31.987	0.399	0.693	-0.6981	0.399
32.092	0.401	0.695	-0.7	0.401
32.265	0.403	0.697	-0.7021	0.403
32.371	0.405	0.699	-0.7041	0.405
32.485	0.408	0.701	-0.7065	0.408
32.59	0.411	0.703	-0.7085	0.411
32.702	0.412	0.704	-0.7095	0.412
32.81	0.414	0.706	-0.7115	0.414
32.918	0.416	0.709	-0.7138	0.416
33.026	0.418	0.711	-0.7158	0.418
33.138	0.419	0.712	-0.7168	0.419
33.249	0.422	0.714	-0.7188	0.422
33.357	0.424	0.716	-0.7208	0.424
33.465	0.427	0.718	-0.7232	0.427
33.572	0.428	0.719	-0.7242	0.428
33.684	0.431	0.721	-0.7262	0.431
33.795	0.434	0.723	-0.7281	0.434
33.901	0.437	0.725	-0.7304	0.437
34.015	0.438	0.726	-0.7314	0.438
34.118	0.441	0.728	-0.7335	0.441
34.232	0.444	0.73	-0.7355	0.444
34.337	0.447	0.732	-0.7374	0.447
34.448	0.448	0.733	-0.7385	0.448
34.561	0.451	0.736	-0.7408	0.451
34.664	0.454	0.738	-0.7428	0.454
34.775	0.457	0.74	-0.7448	0.457
34.886	0.458	0.741	-0.7458	0.458
34.994	0.461	0.743	-0.7481	0.461
35.107	0.463	0.745	-0.7502	0.463
35.212	0.466	0.747	-0.7521	0.466
35.324	0.467	0.748	-0.7531	0.467
35.432	0.469	0.75	-0.7551	0.469
35.54	0.472	0.752	-0.7575	0.472
35.648	0.474	0.754	-0.7596	0.474
35.762	0.475	0.755	-0.7606	0.475
35.87	0.477	0.757	-0.7625	0.477
35.977	0.479	0.76	-0.7649	0.479
36.083	0.481	0.762	-0.7669	0.481
36.194	0.482	0.763	-0.7678	0.482
36.307	0.485	0.765	-0.7699	0.485
36.415	0.487	0.767	-0.7718	0.487
36.52	0.489	0.769	-0.7742	0.489
36.634	0.491	0.77	-0.7752	0.491
36.743	0.493	0.772	-0.7772	0.493
36.853	0.495	0.774	-0.7792	0.495
36.958	0.498	0.776	-0.7815	0.498
37.069	0.499	0.777	-0.7825	0.499
37.178	0.501	0.779	-0.7845	0.501
37.291	0.504	0.781	-0.7865	0.504
37.397	0.507	0.784	-0.7888	0.507
37.506	0.507	0.784	-0.7895	0.507
37.617	0.511	0.787	-0.7918	0.511
37.721	0.513	0.789	-0.7939	0.513
37.832	0.516	0.791	-0.7959	0.516
37.946	0.518	0.792	-0.7968	0.518
38.053	0.522	0.794	-0.7992	0.522
38.161	0.525	0.796	-0.8012	0.525
38.267	0.528	0.798	-0.8032	0.528
38.377	0.53	0.799	-0.8043	0.53
38.486	0.534	0.801	-0.8065	0.534
38.598	0.537	0.803	-0.8085	0.537
38.707	0.541	0.805	-0.8105	0.541
38.82	0.542	0.806	-0.8115	0.542
38.93	0.546	0.808	-0.8136	0.546
39.035	0.55	0.811	-0.8159	0.55
39.144	0.553	0.813	-0.8179	0.553
39.255	0.555	0.814	-0.8189	0.555
39.365	0.558	0.816	-0.8209	0.558
39.475	0.561	0.818	-0.823	0.561
39.58	0.565	0.82	-0.8252	0.565
39.691	0.566	0.821	-0.8261	0.566
39.8	0.569	0.823	-0.8282	0.569
39.906	0.572	0.825	-0.8303	0.572
40.015	0.575	0.827	-0.8322	0.575
40.13	0.576	0.828	-0.8335	0.576
40.238	0.579	0.83	-0.8356	0.579
40.346	0.582	0.832	-0.8376	0.582
40.454	0.584	0.834	-0.8395	0.584
40.561	0.586	0.836	-0.8408	0.586
40.675	0.588	0.838	-0.8428	0.588
40.783	0.591	0.84	-0.8448	0.591
40.889	0.593	0.842	-0.8468	0.593
41.003	0.595	0.843	-0.8478	0.595
41.107	0.598	0.845	-0.8501	0.598
41.221	0.601	0.847	-0.8521	0.601
41.326	0.604	0.849	-0.8542	0.604
41.437	0.605	0.85	-0.8552	0.605
41.55	0.608	0.852	-0.8575	0.608
41.653	0.612	0.854	-0.8595	0.612
41.763	0.615	0.856	-0.8615	0.615
41.874	0.616	0.857	-0.8625	0.616
41.986	0.619	0.859	-0.8645	0.619
42.096	0.623	0.862	-0.8668	0.623
42.201	0.626	0.864	-0.8689	0.626
42.313	0.627	0.865	-0.8699	0.627
42.421	0.63	0.867	-0.8719	0.63
42.529	0.633	0.869	-0.8739	0.633
42.637	0.636	0.871	-0.8762	0.636
42.751	0.637	0.872	-0.8772	0.637
42.858	0.64	0.874	-0.8792	0.64
42.966	0.643	0.876	-0.8811	0.643
43.073	0.645	0.878	-0.8834	0.645
43.187	0.647	0.879	-0.8845	0.647
43.297	0.649	0.881	-0.8865	0.649
43.405	0.652	0.883	-0.8885	0.652
43.512	0.655	0.886	-0.8909	0.655
43.623	0.656	0.887	-0.8919	0.656
43.733	0.659	0.889	-0.8938	0.659
43.846	0.661	0.891	-0.8959	0.661
43.948	0.664	0.893	-0.8979	0.664
44.059	0.665	0.894	-0.8988	0.665
44.17	0.669	0.896	-0.9011	0.669
44.28	0.671	0.898	-0.9031	0.671
44.385	0.674	0.9	-0.9051	0.674
44.497	0.676	0.901	-0.9061	0.676
44.605	0.679	0.903	-0.9085	0.679
44.713	0.682	0.905	-0.9105	0.682
44.82	0.685	0.907	-0.9125	0.685
44.934	0.686	0.908	-0.9136	0.686
45.042	0.69	0.91	-0.9156	0.69
45.15	0.693	0.913	-0.9178	0.693
45.259	0.696	0.915	-0.9198	0.696
45.366	0.697	0.916	-0.9208	0.697
45.475	0.7	0.918	-0.9228	0.7
45.589	0.704	0.92	-0.9252	0.704
45.694	0.707	0.922	-0.9271	0.707
45.805	0.708	0.923	-0.9282	0.708
45.912	0.711	0.925	-0.9302	0.711
46.022	0.713	0.927	-0.9322	0.713
46.13	0.717	0.929	-0.9345	0.717
46.244	0.718	0.93	-0.9355	0.718
46.352	0.721	0.932	-0.9374	0.721
46.458	0.724	0.934	-0.9395	0.724
46.569	0.728	0.937	-0.9418	0.728
46.681	0.729	0.938	-0.9427	0.729
46.789	0.733	0.94	-0.9447	0.733
46.897	0.737	0.942	-0.9468	0.737
47.006	0.74	0.944	-0.9487	0.74
47.114	0.742	0.945	-0.9497	0.742
47.225	0.746	0.947	-0.9522	0.746
47.336	0.75	0.949	-0.9541	0.75
47.442	0.753	0.951	-0.9561	0.753
47.557	0.755	0.952	-0.9571	0.755
47.659	0.759	0.954	-0.9595	0.759
47.771	0.762	0.956	-0.9614	0.762
47.877	0.766	0.958	-0.9634	0.766
47.991	0.767	0.959	-0.9644	0.767
48.101	0.77	0.961	-0.9665	0.77
48.211	0.774	0.964	-0.9688	0.774
48.316	0.777	0.966	-0.9708	0.777
48.427	0.779	0.967	-0.9718	0.779
48.535	0.782	0.969	-0.9738	0.782
48.648	0.786	0.971	-0.976	0.786
48.753	0.79	0.973	-0.9781	0.79
48.86	0.792	0.974	-0.9792	0.792
48.972	0.796	0.976	-0.9811	0.796
49.083	0.8	0.978	-0.9831	0.8
49.188	0.804	0.98	-0.9855	0.804
49.364	0.808	0.982	-0.9875	0.808
49.472	0.812	0.984	-0.9895	0.812
49.578	0.816	0.986	-0.9914	0.816
49.689	0.82	0.989	-0.9937	0.82
49.801	0.822	0.99	-0.9947	0.822
49.908	0.825	0.992	-0.9967	0.825
50.019	0.828	0.994	-0.9987	0.828
50.124	0.832	0.996	-1.0007	0.832
50.238	0.833	0.997	-1.0021	0.833
50.346	0.836	0.999	-1.004	0.836
50.454	0.839	1.001	-1.006	0.839
50.629	0.843	1.003	-1.0084	0.843
50.736	0.846	1.005	-1.0103	0.846
50.845	0.849	1.008	-1.0127	0.849
50.953	0.852	1.01	-1.0147	0.852
51.06	0.854	1.011	-1.0157	0.854
51.169	0.857	1.013	-1.0177	0.857
51.283	0.86	1.015	-1.0201	0.86
51.388	0.864	1.017	-1.0222	0.864
51.499	0.865	1.018	-1.0231	0.865
51.612	0.869	1.02	-1.0251	0.869
51.715	0.872	1.022	-1.0271	0.872
51.826	0.876	1.024	-1.0294	0.876
51.936	0.878	1.025	-1.0303	0.878
52.045	0.881	1.027	-1.0324	0.881
52.158	0.885	1.029	-1.0344	0.885
52.264	0.889	1.032	-1.0367	0.889
52.373	0.891	1.033	-1.0378	0.891
52.484	0.894	1.035	-1.0398	0.894
52.592	0.898	1.036	-1.0417	0.898
52.7	0.901	1.038	-1.0437	0.901
52.807	0.904	1.04	-1.045	0.904
52.916	0.907	1.042	-1.047	0.907
53.03	0.911	1.044	-1.049	0.911
53.136	0.915	1.046	-1.0511	0.915
53.25	0.917	1.047	-1.052	0.917
53.353	0.921	1.049	-1.0544	0.921
53.464	0.925	1.051	-1.0563	0.925
53.573	0.929	1.053	-1.0583	0.929
53.684	0.931	1.054	-1.0594	0.931
53.794	0.934	1.056	-1.0614	0.934
53.904	0.939	1.058	-1.0636	0.939
54.008	0.942	1.06	-1.0656	0.942
54.119	0.943	1.061	-1.0666	0.943
54.229	0.947	1.063	-1.0686	0.947
54.342	0.95	1.066	-1.071	0.95
54.448	0.953	1.068	-1.073	0.953
54.557	0.955	1.069	-1.074	0.955
54.668	0.958	1.071	-1.0761	0.958
54.776	0.961	1.073	-1.078	0.961
54.884	0.965	1.075	-1.0804	0.965
54.996	0.966	1.076	-1.0813	0.966
55.104	0.969	1.078	-1.0833	0.969
55.212	0.972	1.08	-1.0853	0.972
55.319	0.975	1.082	-1.0876	0.975
55.433	0.976	1.084	-1.0887	0.976
55.543	0.979	1.086	-1.0907	0.979
55.648	0.982	1.087	-1.0926	0.982
55.757	0.984	1.089	-1.0946	0.984
55.868	0.986	1.091	-1.096	0.986
55.974	0.988	1.093	-1.098	0.988
56.089	0.99	1.095	-1.1	0.99
56.194	0.992	1.097	-1.102	0.992
56.305	0.993	1.098	-1.103	0.993
56.414	0.994	1.1	-1.1053	0.994
56.52	0.995	1.102	-1.1073	0.995
56.631	0.996	1.104	-1.1093	0.996
56.743	0.996	1.105	-1.1103	0.996
56.851	0.996	1.107	-1.1122	0.996
56.957	0.995	1.109	-1.1146	0.995
57.066	0.994	1.111	-1.1166	0.994
57.176	0.994	1.112	-1.1176	0.994
57.289	0.993	1.114	-1.1196	0.993
57.397	0.991	1.117	-1.1219	0.991
57.503	0.989	1.119	-1.1239	0.989
57.614	0.987	1.12	-1.1249	0.987
57.727	0.984	1.122	-1.127	0.984
57.835	0.979	1.124	-1.129	0.979
57.94	0.971	1.126	-1.1313	0.971
58.052	0.966	1.127	-1.1324	0.966
58.158	0.957	1.129	-1.1343	0.957
58.268	0.95	1.131	-1.1363	0.95
58.38	0.942	1.133	-1.1386	0.942
58.49	0.94	1.134	-1.1395	0.94
58.598	0.936	1.136	-1.1416	0.936
58.704	0.933	1.138	-1.1436	0.933
58.815	0.931	1.14	-1.1456	0.931
58.927	0.93	1.142	-1.147	0.93
59.035	0.929	1.144	-1.149	0.929
59.141	0.928	1.146	-1.1509	0.928
59.252	0.928	1.148	-1.153	0.928
59.366	0.928	1.149	-1.1539	0.928
59.469	0.928	1.151	-1.1563	0.928
59.58	0.928	1.153	-1.1583	0.928
59.689	0.929	1.155	-1.1602	0.929
59.796	0.929	1.156	-1.1612	0.929
59.905	0.929	1.158	-1.1636	0.929
60.015	0.93	1.16	-1.1655	0.93
60.191	0.931	1.163	-1.1679	0.931
60.296	0.932	1.165	-1.1699	0.932
60.407	0.932	1.167	-1.172	0.932
60.516	0.934	1.169	-1.1742	0.934
60.627	0.934	1.17	-1.1752	0.934
60.737	0.935	1.172	-1.1772	0.935
60.847	0.936	1.174	-1.1791	0.936
60.952	0.937	1.176	-1.1812	0.937
61.063	0.938	1.177	-1.1826	0.938
61.174	0.939	1.179	-1.1846	0.939
61.284	0.94	1.181	-1.1865	0.94
61.389	0.942	1.183	-1.1886	0.942
61.501	0.942	1.184	-1.1896	0.942
61.609	0.944	1.187	-1.1919	0.944
61.717	0.946	1.189	-1.1938	0.946
61.825	0.947	1.191	-1.1959	0.947
61.939	0.948	1.192	-1.1969	0.948
62.043	0.95	1.194	-1.1993	0.95
62.154	0.952	1.196	-1.2012	0.952
62.263	0.954	1.198	-1.2032	0.954
62.375	0.955	1.199	-1.2043	0.955
62.485	0.957	1.201	-1.2062	0.957
62.593	0.959	1.203	-1.2086	0.959
62.698	0.962	1.205	-1.2105	0.962
62.809	0.963	1.206	-1.2115	0.963
62.922	0.965	1.208	-1.2135	0.965
63.025	0.968	1.21	-1.2155	0.968
63.135	0.97	1.213	-1.2178	0.97
63.246	0.972	1.214	-1.2188	0.972
63.356	0.974	1.216	-1.2208	0.974
63.462	0.976	1.218	-1.2228	0.976
63.573	0.979	1.22	-1.2253	0.979
63.685	0.981	1.221	-1.2262	0.981
63.793	0.983	1.223	-1.2282	0.983
63.901	0.985	1.225	-1.2302	0.985
64.009	0.988	1.227	-1.2322	0.988
64.122	0.989	1.228	-1.2332	0.989
64.23	0.992	1.23	-1.2355	0.992
64.338	0.995	1.232	-1.2375	0.995
64.445	0.997	1.234	-1.2395	0.997
64.559	0.999	1.235	-1.2406	0.999
64.669	1.002	1.238	-1.2429	1.002
64.777	1.005	1.24	-1.2449	1.005
64.882	1.008	1.242	-1.2468	1.008
64.993	1.009	1.243	-1.2479	1.009
65.1	1.012	1.245	-1.2502	1.012
65.21	1.015	1.247	-1.2522	1.015
65.318	1.017	1.249	-1.2541	1.017
65.432	1.019	1.25	-1.2552	1.019
65.54	1.021	1.252	-1.2571	1.021
65.646	1.024	1.254	-1.2595	1.024
65.756	1.026	1.256	-1.2615	1.026
65.864	1.028	1.257	-1.2625	1.028
65.978	1.03	1.259	-1.2645	1.03
66.086	1.032	1.261	-1.2666	1.032
66.194	1.035	1.264	-1.2688	1.035
66.301	1.036	1.265	-1.2698	1.036
66.413	1.038	1.267	-1.2717	1.038
66.524	1.041	1.269	-1.2738	1.041
66.63	1.044	1.271	-1.2761	1.044
66.744	1.044	1.272	-1.2772	1.044
66.847	1.047	1.274	-1.2791	1.047
66.961	1.049	1.276	-1.2811	1.049
67.066	1.051	1.278	-1.2832	1.051
67.177	1.052	1.279	-1.2845	1.052
67.29	1.053	1.281	-1.2865	1.053
67.393	1.054	1.283	-1.2884	1.054
67.504	1.055	1.285	-1.2904	1.055
67.615	1.056	1.286	-1.2914	1.056
67.723	1.057	1.289	-1.2939	1.057
67.837	1.058	1.291	-1.2958	1.058
67.941	1.059	1.293	-1.2978	1.059
68.053	1.059	1.294	-1.2988	1.059
68.16	1.06	1.296	-1.3008	1.06
68.271	1.062	1.298	-1.3031	1.062
68.376	1.063	1.3	-1.3051	1.063
68.49	1.063	1.301	-1.3062	1.063
68.598	1.065	1.303	-1.3082	1.065
68.706	1.066	1.305	-1.3104	1.066
68.815	1.067	1.307	-1.3124	1.067
68.922	1.068	1.308	-1.3135	1.068
69.031	1.07	1.31	-1.3154	1.07
69.14	1.071	1.313	-1.3178	1.071
69.249	1.073	1.315	-1.3198	1.073
69.363	1.074	1.316	-1.3208	1.074
69.468	1.076	1.318	-1.3228	1.076
69.579	1.078	1.32	-1.3247	1.078
69.688	1.081	1.322	-1.3271	1.081
69.799	1.082	1.323	-1.3281	1.082
69.909	1.084	1.325	-1.33	1.084
70.019	1.087	1.327	-1.332	1.087
70.125	1.09	1.329	-1.3344	1.09
70.234	1.091	1.33	-1.3354	1.091
70.346	1.093	1.332	-1.3374	1.093
70.456	1.096	1.334	-1.3394	1.096
70.561	1.098	1.336	-1.3414	1.098
70.673	1.099	1.337	-1.3424	1.099
70.781	1.102	1.34	-1.3447	1.102
70.887	1.105	1.342	-1.3467	1.105
70.998	1.107	1.344	-1.3488	1.107
71.112	1.108	1.345	-1.3497	1.108
71.218	1.111	1.347	-1.3521	1.111
71.326	1.113	1.349	-1.3541	1.113
71.435	1.115	1.351	-1.3561	1.115
71.548	1.116	1.352	-1.357	1.116
71.658	1.118	1.354	-1.3591	1.118
71.763	1.12	1.356	-1.3614	1.12
71.872	1.123	1.358	-1.3634	1.123
71.983	1.124	1.359	-1.3644	1.124
72.093	1.126	1.361	-1.3664	1.126
72.198	1.128	1.363	-1.3684	1.128
72.309	1.131	1.366	-1.3707	1.131
72.421	1.132	1.367	-1.3717	1.132
72.528	1.134	1.369	-1.3737	1.134
72.634	1.136	1.371	-1.3758	1.136
72.745	1.139	1.373	-1.3781	1.139
72.857	1.14	1.374	-1.3791	1.14
72.965	1.142	1.376	-1.381	1.142
73.071	1.143	1.378	-1.383	1.143
73.182	1.146	1.38	-1.3853	1.146
73.295	1.146	1.381	-1.3863	1.146
73.403	1.148	1.383	-1.3883	1.148
73.511	1.15	1.385	-1.3903	1.15
73.62	1.152	1.387	-1.3924	1.152
73.727	1.153	1.389	-1.3937	1.153
73.843	1.154	1.391	-1.3957	1.154
73.948	1.156	1.393	-1.3977	1.156
74.057	1.157	1.394	-1.3997	1.157
74.168	1.158	1.395	-1.4007	1.158
74.278	1.159	1.398	-1.403	1.159
74.388	1.161	1.4	-1.405	1.161
74.492	1.162	1.402	-1.4069	1.162
74.603	1.163	1.403	-1.408	1.163
74.715	1.165	1.405	-1.4104	1.165
74.825	1.166	1.407	-1.4124	1.166
74.93	1.168	1.409	-1.4144	1.168
75.042	1.168	1.41	-1.4154	1.168
75.15	1.17	1.412	-1.4174	1.17
75.259	1.172	1.415	-1.4197	1.172
75.367	1.173	1.417	-1.4217	1.173
75.474	1.174	1.418	-1.4227	1.174
75.587	1.176	1.419	-1.4246	1.176
75.695	1.177	1.421	-1.4266	1.177
75.804	1.179	1.424	-1.429	1.179
75.911	1.18	1.425	-1.4301	1.18
76.02	1.181	1.427	-1.432	1.181
76.134	1.183	1.429	-1.434	1.183
76.239	1.184	1.431	-1.4364	1.184
76.35	1.185	1.432	-1.4374	1.185
76.463	1.186	1.434	-1.4393	1.186
76.572	1.188	1.436	-1.4413	1.188
76.678	1.189	1.438	-1.4433	1.189
76.788	1.19	1.439	-1.4446	1.19
76.899	1.192	1.441	-1.4466	1.192
77.009	1.193	1.443	-1.4486	1.193
77.114	1.193	1.445	-1.4506	1.193
77.226	1.192	1.446	-1.4515	1.192
77.334	1.19	1.449	-1.4539	1.19
77.442	1.187	1.451	-1.456	1.187
77.549	1.183	1.453	-1.4581	1.183
77.659	1.181	1.454	-1.459	1.181
77.77	1.177	1.456	-1.461	1.177
77.881	1.173	1.458	-1.4633	1.173
77.987	1.169	1.46	-1.4653	1.169
78.101	1.167	1.461	-1.4662	1.167
78.204	1.165	1.463	-1.4683	1.165
78.316	1.163	1.465	-1.4707	1.163
78.425	1.163	1.467	-1.4727	1.163
78.536	1.163	1.468	-1.4737	1.163
78.646	1.164	1.47	-1.4757	1.164
78.756	1.165	1.472	-1.4777	1.165
78.861	1.166	1.475	-1.4799	1.166
78.972	1.166	1.476	-1.4809	1.166
79.083	1.167	1.478	-1.4829	1.167
79.193	1.168	1.48	-1.485	1.168
79.297	1.169	1.482	-1.4872	1.169
79.409	1.169	1.483	-1.4883	1.169
79.517	1.17	1.485	-1.4903	1.17
79.626	1.171	1.487	-1.4922	1.171
79.734	1.171	1.489	-1.4942	1.171
79.848	1.172	1.49	-1.4955	1.172
79.956	1.172	1.492	-1.4976	1.172
80.064	1.173	1.494	-1.4995	1.173
80.17	1.173	1.496	-1.5015	1.173
80.284	1.174	1.497	-1.5025	1.174
80.393	1.174	1.5	-1.5048	1.174
80.501	1.174	1.502	-1.5069	1.174
80.61	1.175	1.504	-1.5089	1.175
80.72	1.175	1.505	-1.5099	1.175
80.83	1.175	1.507	-1.512	1.175
80.94	1.175	1.509	-1.5143	1.175
81.045	1.176	1.511	-1.5163	1.176
81.156	1.176	1.512	-1.5172	1.176
81.267	1.176	1.514	-1.5192	1.176
81.377	1.176	1.516	-1.5216	1.176
81.482	1.177	1.518	-1.5236	1.177
81.589	1.177	1.519	-1.5246	1.177
81.703	1.177	1.521	-1.5266	1.177
81.811	1.178	1.523	-1.5286	1.178
81.919	1.178	1.526	-1.5309	1.178
82.026	1.179	1.527	-1.532	1.179
82.14	1.179	1.529	-1.534	1.179
82.248	1.18	1.531	-1.536	1.18
82.354	1.181	1.533	-1.5382	1.181
82.468	1.181	1.534	-1.5393	1.181
82.578	1.182	1.536	-1.5412	1.182
82.686	1.182	1.538	-1.5432	1.182
82.791	1.183	1.54	-1.5452	1.183
82.902	1.184	1.541	-1.5466	1.184
83.015	1.184	1.543	-1.5485	1.184
83.118	1.186	1.545	-1.5505	1.186
83.229	1.187	1.547	-1.5525	1.187
83.336	1.187	1.548	-1.5535	1.187
83.448	1.189	1.551	-1.5558	1.189
83.561	1.19	1.553	-1.5578	1.19
83.664	1.191	1.555	-1.5598	1.191
83.776	1.192	1.556	-1.5608	1.192
83.887	1.193	1.558	-1.5632	1.193
83.995	1.194	1.56	-1.5652	1.194
84.103	1.196	1.562	-1.5673	1.196
84.21	1.196	1.563	-1.5682	1.196
84.324	1.197	1.565	-1.5702	1.197
84.433	1.199	1.567	-1.5725	1.199
84.539	1.2	1.569	-1.5745	1.2
84.653	1.2	1.57	-1.5754	1.2
84.756	1.201	1.572	-1.5775	1.201
84.87	1.202	1.575	-1.5799	1.202
84.975	1.203	1.577	-1.5819	1.203
85.086	1.204	1.578	-1.5828	1.204
85.199	1.205	1.58	-1.5849	1.205
85.302	1.206	1.582	-1.5869	1.206
85.411	1.207	1.584	-1.5892	1.207
85.525	1.208	1.585	-1.5902	1.208
85.633	1.209	1.587	-1.5922	1.209
85.739	1.21	1.589	-1.5942	1.21
85.85	1.212	1.591	-1.5965	1.212
85.962	1.212	1.592	-1.5975	1.212
86.07	1.213	1.594	-1.5994	1.213
86.178	1.214	1.596	-1.6014	1.214
86.286	1.216	1.598	-1.6034	1.216
86.394	1.216	1.599	-1.6045	1.216
86.508	1.218	1.602	-1.6069	1.218
86.616	1.219	1.604	-1.6088	1.219
86.724	1.22	1.606	-1.6108	1.22
86.831	1.221	1.607	-1.6119	1.221
86.94	1.222	1.609	-1.6141	1.222
87.054	1.223	1.611	-1.6161	1.223
87.159	1.225	1.613	-1.6181	1.225
87.27	1.225	1.614	-1.6191	1.225
87.383	1.227	1.616	-1.6212	1.227
87.491	1.228	1.618	-1.6235	1.228
87.596	1.229	1.62	-1.6254	1.229
87.707	1.23	1.621	-1.6265	1.23
87.816	1.231	1.623	-1.6284	1.231
87.929	1.232	1.626	-1.6308	1.232
88.035	1.234	1.628	-1.6328	1.234
88.144	1.234	1.629	-1.6338	1.234
88.255	1.235	1.631	-1.6358	1.235
88.363	1.236	1.633	-1.6378	1.236
88.471	1.238	1.635	-1.6402	1.238
88.578	1.238	1.636	-1.6411	1.238
88.687	1.239	1.638	-1.6432	1.239
88.801	1.24	1.64	-1.6452	1.24
88.907	1.242	1.642	-1.6475	1.242
89.021	1.242	1.643	-1.6485	1.242
89.124	1.243	1.645	-1.6504	1.243
89.235	1.244	1.647	-1.6524	1.244
89.344	1.245	1.649	-1.6544	1.245
89.454	1.246	1.651	-1.6558	1.246
89.567	1.247	1.653	-1.6577	1.247
89.67	1.248	1.655	-1.6598	1.248
89.78	1.249	1.657	-1.6617	1.249
89.891	1.249	1.658	-1.6628	1.249
90	1.25	1.66	-1.6651	1.25
90.113	1.251	1.662	-1.6671	1.251
90.219	1.252	1.664	-1.6691	1.252
90.328	1.252	1.665	-1.6701	1.252
90.434	1.253	1.667	-1.6724	1.253
90.543	1.254	1.669	-1.6744	1.254
90.654	1.255	1.671	-1.6764	1.255
90.767	1.255	1.672	-1.6774	1.255
90.875	1.255	1.674	-1.6794	1.255
90.984	1.256	1.677	-1.6817	1.256
91.09	1.256	1.679	-1.6837	1.256
91.201	1.257	1.68	-1.6848	1.257
91.314	1.257	1.682	-1.6868	1.257
91.422	1.257	1.684	-1.689	1.257
91.527	1.258	1.686	-1.6911	1.258
91.638	1.258	1.687	-1.692	1.258
91.751	1.258	1.689	-1.6941	1.258
91.861	1.258	1.691	-1.696	1.258
91.966	1.258	1.693	-1.6984	1.258
92.077	1.258	1.694	-1.6994	1.258
92.185	1.258	1.696	-1.7014	1.258
92.291	1.257	1.698	-1.7034	1.257
92.402	1.257	1.7	-1.7054	1.257
92.513	1.256	1.701	-1.7066	1.256
92.624	1.255	1.703	-1.7086	1.255
92.732	1.253	1.706	-1.7107	1.253
92.838	1.251	1.708	-1.7127	1.251
92.947	1.25	1.709	-1.7137	1.25
93.056	1.248	1.711	-1.7161	1.248
93.167	1.246	1.713	-1.7181	1.246
93.276	1.244	1.715	-1.72	1.244
93.383	1.243	1.716	-1.721	1.243
93.493	1.242	1.718	-1.7233	1.242
93.604	1.241	1.72	-1.7253	1.241
93.713	1.24	1.722	-1.7273	1.24
93.822	1.24	1.723	-1.7283	1.24
93.935	1.24	1.725	-1.7304	1.24
94.045	1.241	1.728	-1.7327	1.241
94.15	1.241	1.73	-1.7347	1.241
94.261	1.241	1.731	-1.7357	1.241
94.369	1.242	1.733	-1.7377	1.242
94.475	1.243	1.735	-1.7401	1.243
94.588	1.244	1.737	-1.7421	1.244
94.697	1.244	1.738	-1.7431	1.244
94.806	1.245	1.74	-1.7451	1.245
94.912	1.246	1.742	-1.747	1.246
95.023	1.247	1.744	-1.7493	1.247
95.13	1.247	1.745	-1.7504	1.247
95.244	1.248	1.747	-1.7523	1.248
95.352	1.249	1.749	-1.7543	1.249
95.458	1.249	1.751	-1.7564	1.249
95.573	1.25	1.752	-1.7577	1.25
95.676	1.251	1.754	-1.7596	1.251
95.786	1.252	1.756	-1.7617	1.252
95.895	1.252	1.758	-1.7637	1.252
96.006	1.253	1.759	-1.7646	1.253
96.119	1.254	1.762	-1.7669	1.254
96.222	1.255	1.764	-1.769	1.255
96.333	1.255	1.766	-1.771	1.255
96.444	1.256	1.767	-1.772	1.256
96.553	1.257	1.769	-1.7743	1.257
96.659	1.257	1.771	-1.7763	1.257
96.77	1.258	1.773	-1.7783	1.258
96.881	1.258	1.774	-1.7793	1.258
96.992	1.258	1.776	-1.7813	1.258
97.1	1.258	1.778	-1.7836	1.258
97.205	1.258	1.781	-1.7857	1.258
97.315	1.258	1.781	-1.7866	1.258
97.426	1.257	1.783	-1.7886	1.257
97.533	1.257	1.786	-1.7909	1.257
97.642	1.257	1.788	-1.7929	1.257
97.756	1.257	1.789	-1.794	1.257
97.865	1.257	1.791	-1.796	1.257
97.973	1.257	1.793	-1.798	1.257
98.081	1.257	1.795	-1.8003	1.257
98.192	1.257	1.796	-1.8013	1.257
98.302	1.257	1.798	-1.8033	1.257
98.412	1.257	1.8	-1.8052	1.257
98.517	1.257	1.803	-1.8077	1.257
98.627	1.257	1.803	-1.8086	1.257
98.739	1.258	1.805	-1.8106	1.258
98.849	1.258	1.807	-1.8126	1.258
98.954	1.257	1.809	-1.8146	1.257
99.066	1.257	1.811	-1.816	1.257
99.174	1.257	1.813	-1.8179	1.257
99.282	1.257	1.815	-1.8199	1.257
99.39	1.257	1.817	-1.822	1.257
99.504	1.257	1.818	-1.8229	1.257
99.611	1.257	1.82	-1.8252	1.257
99.719	1.257	1.822	-1.8272	1.257
99.828	1.258	1.824	-1.8293	1.258
99.94	1.258	1.825	-1.8302	1.258
100.05	1.258	1.827	-1.8322	1.258
100.158	1.259	1.829	-1.8346	1.259
100.263	1.259	1.831	-1.8366	1.259
100.374	1.26	1.832	-1.8376	1.26
100.487	1.26	1.834	-1.8397	1.26
100.59	1.261	1.837	-1.8419	1.261
100.699	1.262	1.839	-1.8439	1.262
100.813	1.262	1.84	-1.8449	1.262
100.918	1.263	1.842	-1.8469	1.263
101.032	1.264	1.844	-1.8489	1.264
101.137	1.265	1.846	-1.8513	1.265
101.248	1.265	1.847	-1.8524	1.265
101.357	1.266	1.849	-1.8543	1.266
101.47	1.267	1.851	-1.8563	1.267
101.575	1.268	1.853	-1.8585	1.268
101.685	1.269	1.854	-1.8596	1.269
101.796	1.269	1.856	-1.8615	1.269
101.903	1.27	1.858	-1.8635	1.27
102.011	1.271	1.86	-1.8655	1.271
102.125	1.272	1.862	-1.8669	1.272
102.233	1.273	1.864	-1.8689	1.273
102.34	1.273	1.866	-1.8709	1.273
102.449	1.274	1.868	-1.8729	1.274
102.556	1.275	1.869	-1.8738	1.275
102.665	1.276	1.871	-1.8762	1.276
102.779	1.277	1.873	-1.8782	1.277
102.883	1.278	1.875	-1.8802	1.278
102.997	1.278	1.876	-1.8811	1.278
103.107	1.279	1.878	-1.8832	1.279
103.217	1.28	1.88	-1.8855	1.28
103.322	1.281	1.882	-1.8875	1.281
103.433	1.281	1.883	-1.8885	1.281
103.541	1.282	1.885	-1.8905	1.282
103.653	1.283	1.888	-1.8929	1.283
103.758	1.284	1.89	-1.8949	1.284
103.87	1.284	1.891	-1.8959	1.284
103.978	1.285	1.893	-1.8979	1.285
104.084	1.286	1.895	-1.9002	1.286
104.195	1.287	1.897	-1.9021	1.287
104.309	1.287	1.898	-1.9032	1.287
104.412	1.288	1.9	-1.9052	1.288
104.526	1.289	1.902	-1.9072	1.289
104.631	1.29	1.904	-1.9096	1.29
104.745	1.291	1.905	-1.9106	1.291
104.855	1.292	1.907	-1.9126	1.292
104.96	1.293	1.909	-1.9146	1.293
105.069	1.294	1.911	-1.9165	1.294
105.18	1.294	1.913	-1.9178	1.294
105.29	1.295	1.915	-1.9199	1.295
105.4	1.296	1.917	-1.9218	1.296
105.505	1.297	1.919	-1.9237	1.297
105.616	1.297	1.92	-1.9248	1.297
105.725	1.298	1.922	-1.9272	1.298
105.838	1.298	1.924	-1.9291	1.298
105.941	1.299	1.926	-1.9311	1.299
106.053	1.299	1.927	-1.9321	1.299
106.164	1.3	1.929	-1.9344	1.3
106.272	1.301	1.931	-1.9364	1.301
106.38	1.302	1.933	-1.9385	1.302
106.487	1.302	1.934	-1.9394	1.302
106.596	1.303	1.937	-1.9417	1.303
106.71	1.304	1.939	-1.9438	1.304
106.816	1.305	1.941	-1.9458	1.305
106.923	1.306	1.942	-1.9468	1.306
107.037	1.307	1.944	-1.9489	1.307
107.145	1.308	1.946	-1.9508	1.308
107.251	1.309	1.948	-1.9531	1.309
107.362	1.309	1.949	-1.9541	1.309
107.475	1.31	1.951	-1.9561	1.31
107.585	1.311	1.953	-1.9581	1.311
107.688	1.312	1.955	-1.9605	1.312
107.799	1.313	1.956	-1.9615	1.313
107.911	1.314	1.958	-1.9635	1.314
108.021	1.314	1.96	-1.9655	1.314
108.126	1.315	1.962	-1.9675	1.315
108.238	1.316	1.964	-1.9689	1.316
108.346	1.316	1.966	-1.9708	1.316
108.452	1.317	1.968	-1.9729	1.317
108.564	1.318	1.97	-1.9748	1.318
108.678	1.318	1.971	-1.9758	1.318
108.784	1.319	1.973	-1.9781	1.319
108.892	1.32	1.975	-1.98	1.32
108.999	1.32	1.977	-1.9821	1.32
109.11	1.321	1.978	-1.983	1.321
109.223	1.321	1.98	-1.9854	1.321
109.331	1.322	1.982	-1.9874	1.322
109.436	1.323	1.984	-1.9894	1.323
109.547	1.323	1.985	-1.9904	1.323
109.66	1.324	1.987	-1.9924	1.324
109.769	1.324	1.99	-1.9947	1.324
109.874	1.323	1.992	-1.9967	1.323
109.982	1.321	1.993	-1.9977	1.321
110.094	1.319	1.995	-1.9997	1.319
110.2	1.316	1.997	-2.0022	1.316
110.311	1.315	1.999	-2.0041	1.315
110.423	1.312	2	-2.0051	1.312
110.531	1.309	2.002	-2.0071	1.309
110.705	1.305	2.005	-2.0101	1.305
110.811	1.3	2.007	-2.0121	1.3
110.92	1.295	2.009	-2.0142	1.295
111.03	1.29	2.01	-2.0152	1.29
111.136	1.288	2.012	-2.0174	1.288
111.246	1.282	2.014	-2.0194	1.282
111.357	1.276	2.016	-2.0214	1.276
111.468	1.271	2.017	-2.0224	1.271
111.576	1.268	2.019	-2.0244	1.268
111.682	1.264	2.022	-2.0268	1.264
111.792	1.258	2.024	-2.0288	1.258
111.904	1.254	2.025	-2.0298	1.254
112.01	1.251	2.027	-2.0317	1.251
112.122	1.247	2.029	-2.034	1.247
112.23	1.243	2.031	-2.036	1.243
112.337	1.238	2.032	-2.037	1.238
112.451	1.236	2.034	-2.0389	1.236
112.559	1.233	2.036	-2.041	1.233
112.665	1.229	2.038	-2.0434	1.229
112.78	1.224	2.039	-2.0444	1.224
112.883	1.222	2.041	-2.0464	1.222
112.997	1.218	2.043	-2.0484	1.218
113.102	1.215	2.045	-2.0503	1.215
113.213	1.212	2.046	-2.0517	1.212
113.326	1.211	2.048	-2.0537	1.211
113.429	1.208	2.05	-2.0557	1.208
113.54	1.206	2.053	-2.0577	1.206
113.651	1.205	2.054	-2.059	1.205
113.758	1.204	2.056	-2.061	1.204
113.867	1.202	2.058	-2.063	1.202
113.976	1.201	2.06	-2.065	1.201
114.088	1.2	2.061	-2.066	1.2
114.199	1.199	2.063	-2.0684	1.199
114.307	1.198	2.065	-2.0704	1.198
114.412	1.197	2.067	-2.0725	1.197
114.522	1.196	2.068	-2.0734	1.196
114.633	1.196	2.07	-2.0754	1.196
114.744	1.195	2.073	-2.0777	1.195
114.851	1.194	2.075	-2.0797	1.194
114.958	1.193	2.076	-2.0807	1.193
115.073	1.193	2.078	-2.0827	1.193
115.181	1.192	2.08	-2.0851	1.192
115.286	1.191	2.082	-2.087	1.191
115.397	1.191	2.083	-2.088	1.191
115.51	1.19	2.085	-2.09	1.19
115.613	1.19	2.087	-2.092	1.19
115.724	1.189	2.089	-2.0943	1.189
115.834	1.189	2.09	-2.0953	1.189
115.946	1.188	2.092	-2.0973	1.188
116.056	1.188	2.094	-2.0992	1.188
116.159	1.188	2.096	-2.1016	1.188
116.268	1.187	2.098	-2.1027	1.187
116.382	1.187	2.1	-2.1047	1.187
116.49	1.187	2.101	-2.1066	1.187
116.598	1.187	2.103	-2.1086	1.187
116.705	1.187	2.105	-2.1099	1.187
116.814	1.187	2.107	-2.1119	1.187
116.928	1.187	2.109	-2.1139	1.187
117.034	1.187	2.111	-2.1159	1.187
117.148	1.187	2.112	-2.117	1.187
117.251	1.187	2.114	-2.1193	1.187
117.365	1.187	2.116	-2.1213	1.187
117.47	1.187	2.118	-2.1234	1.187
117.581	1.187	2.119	-2.1243	1.187
117.694	1.187	2.121	-2.1267	1.187
117.797	1.187	2.123	-2.1287	1.187
117.908	1.187	2.126	-2.1307	1.187
118.019	1.187	2.126	-2.1316	1.187
118.128	1.187	2.128	-2.1336	1.187
118.234	1.187	2.131	-2.1359	1.187
118.345	1.188	2.133	-2.138	1.188
118.457	1.188	2.134	-2.139	1.188
118.565	1.188	2.136	-2.1409	1.188
118.673	1.188	2.138	-2.1429	1.188
118.781	1.188	2.14	-2.1453	1.188
118.894	1.188	2.141	-2.1462	1.188
119.002	1.188	2.143	-2.1483	1.188
119.107	1.188	2.145	-2.1503	1.188
119.219	1.188	2.147	-2.1526	1.188
119.326	1.188	2.148	-2.1536	1.188
119.435	1.188	2.15	-2.1556	1.188
119.549	1.189	2.152	-2.1576	1.189
119.654	1.189	2.154	-2.1595	1.189
119.765	1.189	2.156	-2.1609	1.189
119.877	1.189	2.158	-2.1629	1.189
119.987	1.189	2.16	-2.1649	1.189
120.092	1.189	2.162	-2.1669	1.189
120.251	1.189	2.164	-2.1693	1.189
120.359	1.189	2.166	-2.1713	1.189
120.465	1.19	2.168	-2.1733	1.19
120.579	1.19	2.169	-2.1742	1.19
120.689	1.19	2.171	-2.1763	1.19
120.797	1.19	2.174	-2.1787	1.19
120.901	1.19	2.175	-2.1806	1.19
121.015	1.19	2.176	-2.1816	1.19
121.125	1.19	2.179	-2.1837	1.19
121.235	1.191	2.181	-2.1859	1.191
121.34	1.191	2.183	-2.1879	1.191
121.451	1.191	2.184	-2.1889	1.191
121.559	1.191	2.186	-2.1909	1.191
121.672	1.191	2.188	-2.1929	1.191
121.777	1.191	2.19	-2.1952	1.191
121.884	1.191	2.191	-2.1962	1.191
121.998	1.191	2.193	-2.1982	1.191
122.106	1.191	2.195	-2.2002	1.191
122.214	1.191	2.197	-2.2025	1.191
122.327	1.191	2.198	-2.2036	1.191
122.435	1.191	2.2	-2.2056	1.191
122.543	1.191	2.202	-2.2075	1.191
122.649	1.191	2.204	-2.2095	1.191
122.763	1.191	2.205	-2.2105	1.191
122.873	1.191	2.208	-2.2128	1.191
122.978	1.191	2.21	-2.2148	1.191
123.087	1.191	2.212	-2.2169	1.191
123.194	1.191	2.213	-2.2179	1.191
123.31	1.191	2.215	-2.2203	1.191
123.413	1.191	2.217	-2.2223	1.191
123.524	1.191	2.219	-2.2243	1.191
123.635	1.191	2.22	-2.2252	1.191
123.743	1.191	2.222	-2.2272	1.191
123.856	1.191	2.224	-2.2295	1.191
123.959	1.191	2.226	-2.2315	1.191
124.071	1.191	2.227	-2.2325	1.191
124.182	1.19	2.229	-2.2345	1.19
124.286	1.19	2.232	-2.2369	1.19
124.397	1.19	2.234	-2.2389	1.19
124.511	1.189	2.235	-2.2398	1.189
124.614	1.188	2.237	-2.2419	1.188
124.728	1.188	2.239	-2.2441	1.188
124.834	1.187	2.241	-2.2462	1.187
124.947	1.186	2.242	-2.2472	1.186
125.057	1.185	2.244	-2.2492	1.185
125.162	1.184	2.246	-2.2512	1.184
125.269	1.183	2.248	-2.2531	1.183
125.383	1.182	2.249	-2.2545	1.182
125.493	1.181	2.251	-2.2564	1.181
125.603	1.18	2.253	-2.2585	1.18
125.708	1.179	2.255	-2.2605	1.179
125.819	1.177	2.257	-2.2618	1.177
125.925	1.176	2.259	-2.2638	1.176
126.035	1.175	2.261	-2.2658	1.175
126.147	1.173	2.263	-2.2677	1.173
126.256	1.171	2.264	-2.2687	1.171
126.367	1.17	2.266	-2.2711	1.17
126.475	1.169	2.268	-2.2731	1.169
126.58	1.166	2.27	-2.2752	1.166
126.69	1.164	2.271	-2.2762	1.164
126.799	1.162	2.273	-2.2785	1.162
126.91	1.161	2.275	-2.2805	1.161
127.017	1.159	2.277	-2.2825	1.159
127.128	1.156	2.278	-2.2834	1.156
127.241	1.154	2.28	-2.2855	1.154
127.349	1.153	2.283	-2.2878	1.153
127.454	1.15	2.285	-2.2899	1.15
127.565	1.148	2.286	-2.2908	1.148
127.678	1.145	2.288	-2.2928	1.145
127.788	1.144	2.29	-2.2948	1.144
127.893	1.142	2.292	-2.2972	1.142
128.003	1.14	2.293	-2.2981	1.14
128.112	1.137	2.295	-2.3002	1.137
128.218	1.135	2.297	-2.3022	1.135
128.331	1.133	2.299	-2.3044	1.133
128.44	1.13	2.3	-2.3054	1.13
128.551	1.127	2.302	-2.3074	1.127
128.659	1.126	2.304	-2.3094	1.126
128.764	1.123	2.306	-2.3113	1.123
128.874	1.12	2.308	-2.3128	1.12
128.983	1.118	2.31	-2.3148	1.118
129.094	1.115	2.312	-2.3168	1.115
129.203	1.113	2.314	-2.3188	1.113
129.315	1.111	2.315	-2.3198	1.111
129.425	1.108	2.317	-2.322	1.108
129.533	1.107	2.319	-2.324	1.107
129.638	1.103	2.321	-2.326	1.103
129.749	1.1	2.322	-2.327	1.1
129.862	1.097	2.324	-2.3295	1.097
129.972	1.096	2.326	-2.3314	1.096
130.077	1.093	2.328	-2.3334	1.093
130.188	1.089	2.329	-2.3345	1.089
130.294	1.086	2.331	-2.3364	1.086
130.403	1.085	2.334	-2.3388	1.085
130.511	1.082	2.336	-2.3408	1.082
130.626	1.079	2.337	-2.3417	1.079
130.734	1.076	2.339	-2.3437	1.076
130.842	1.075	2.341	-2.3458	1.075
130.95	1.072	2.343	-2.3481	1.072
131.063	1.07	2.344	-2.3491	1.07
131.171	1.068	2.346	-2.351	1.068
131.279	1.066	2.348	-2.3531	1.066
131.387	1.064	2.35	-2.3555	1.064
131.494	1.062	2.351	-2.3565	1.062
131.603	1.06	2.353	-2.3584	1.06
131.717	1.059	2.355	-2.3604	1.059
131.822	1.057	2.357	-2.3624	1.057
131.936	1.055	2.359	-2.3637	1.055
132.046	1.053	2.36	-2.3656	1.053
132.154	1.051	2.362	-2.3676	1.051
132.259	1.046	2.365	-2.3697	1.046
132.371	1.041	2.366	-2.3707	1.041
132.477	1.031	2.368	-2.3731	1.031
132.587	1.022	2.37	-2.375	1.022
132.695	1.001	2.372	-2.377	1.001
132.809	0.983	2.373	-2.3781	0.983
132.917	0.969	2.375	-2.3803	0.969
133.023	0.965	2.377	-2.3823	0.965
133.132	0.956	2.379	-2.3844	0.956
133.241	0.95	2.38	-2.3854	0.95
133.353	0.945	2.382	-2.3873	0.945
133.464	0.943	2.385	-2.3898	0.943
133.569	0.94	2.387	-2.3917	0.94
133.683	0.936	2.387	-2.3926	0.936
133.791	0.934	2.39	-2.3947	0.934
133.899	0.933	2.392	-2.3968	0.933
134.008	0.932	2.394	-2.399	0.932
134.121	0.93	2.395	-2.4	0.93
134.224	0.929	2.397	-2.402	0.929
134.338	0.928	2.399	-2.4041	0.928
134.443	0.928	2.401	-2.4064	0.928
134.554	0.927	2.402	-2.4074	0.927
134.667	0.925	2.404	-2.4093	0.925
134.77	0.925	2.406	-2.4114	0.925
134.881	0.924	2.408	-2.4137	0.924
134.992	0.922	2.409	-2.4147	0.922
135.1	0.92	2.411	-2.4167	0.92
135.213	0.919	2.413	-2.4186	0.919
135.318	0.918	2.415	-2.4206	0.918
135.429	0.916	2.416	-2.4216	0.916
135.537	0.915	2.419	-2.424	0.915
135.648	0.914	2.421	-2.426	0.914
135.753	0.913	2.423	-2.428	0.913
135.867	0.913	2.424	-2.429	0.913
135.975	0.912	2.426	-2.4314	0.912
136.08	0.912	2.428	-2.4333	0.912
136.192	0.912	2.43	-2.4353	0.912
136.299	0.912	2.431	-2.4364	0.912
136.413	0.912	2.433	-2.4384	0.912
136.521	0.912	2.436	-2.4407	0.912
136.626	0.912	2.437	-2.4426	0.912
136.74	0.913	2.438	-2.4436	0.913
136.85	0.913	2.441	-2.4457	0.913
136.96	0.913	2.442	-2.4476	0.913
137.065	0.913	2.445	-2.45	0.913
137.177	0.914	2.446	-2.4511	0.914
137.285	0.914	2.448	-2.453	0.914
137.391	0.914	2.45	-2.455	0.914
137.502	0.914	2.452	-2.4573	0.914
137.614	0.915	2.453	-2.4583	0.915
137.722	0.915	2.455	-2.4603	0.915
137.83	0.915	2.457	-2.4622	0.915
137.938	0.915	2.46	-2.4647	0.915
138.052	0.916	2.461	-2.4657	0.916
138.158	0.916	2.462	-2.4676	0.916
138.269	0.916	2.464	-2.4697	0.916
138.375	0.917	2.466	-2.4716	0.917
138.489	0.917	2.468	-2.4729	0.917
138.592	0.917	2.47	-2.4749	0.917
138.703	0.918	2.472	-2.4769	0.918
138.812	0.918	2.474	-2.4789	0.918
138.923	0.918	2.475	-2.4799	0.918
139.033	0.918	2.477	-2.4823	0.918
139.143	0.918	2.479	-2.4843	0.918
139.248	0.918	2.481	-2.4863	0.918
139.359	0.917	2.482	-2.4873	0.917
139.469	0.917	2.484	-2.4893	0.917
139.575	0.917	2.486	-2.4916	0.917
139.687	0.917	2.488	-2.4936	0.917
139.796	0.917	2.489	-2.4946	0.917
139.907	0.917	2.491	-2.4965	0.917
140.015	0.917	2.494	-2.4989	0.917
140.121	0.917	2.496	-2.5009	0.917
140.235	0.918	2.497	-2.5019	0.918
140.343	0.918	2.499	-2.504	0.918
140.452	0.918	2.501	-2.5059	0.918
140.558	0.918	2.503	-2.5083	0.918
140.672	0.919	2.504	-2.5094	0.919
140.782	0.919	2.506	-2.5113	0.919
140.887	0.919	2.508	-2.5133	0.919
140.996	0.92	2.51	-2.5155	0.92
141.107	0.92	2.511	-2.5166	0.92
141.217	0.92	2.513	-2.5186	0.92
141.327	0.921	2.515	-2.5205	0.921
141.432	0.921	2.517	-2.5225	0.921
141.543	0.921	2.519	-2.5239	0.921
141.652	0.922	2.521	-2.5259	0.922
141.765	0.922	2.523	-2.5279	0.922
141.871	0.922	2.525	-2.5299	0.922
141.98	0.923	2.526	-2.5309	0.923
142.091	0.923	2.528	-2.5331	0.923
142.198	0.924	2.53	-2.5352	0.924
142.306	0.924	2.532	-2.5372	0.924
142.42	0.925	2.533	-2.5382	0.925
142.523	0.925	2.535	-2.5405	0.925
142.634	0.926	2.537	-2.5425	0.926
142.743	0.926	2.539	-2.5445	0.926
142.85	0.927	2.54	-2.5455	0.927
142.966	0.928	2.542	-2.5476	0.928
143.071	0.928	2.545	-2.5499	0.928
143.178	0.928	2.547	-2.5519	0.928
143.289	0.929	2.548	-2.5529	0.929
143.402	0.929	2.55	-2.5548	0.929
143.507	0.929	2.552	-2.5572	0.929
143.618	0.93	2.554	-2.5592	0.93
143.729	0.93	2.555	-2.5603	0.93
143.838	0.931	2.557	-2.5623	0.931
143.943	0.931	2.559	-2.5642	0.931
144.054	0.931	2.561	-2.5666	0.931
144.166	0.932	2.562	-2.5675	0.932
144.274	0.933	2.564	-2.5695	0.933
144.38	0.933	2.566	-2.5715	0.933
144.49	0.933	2.568	-2.5735	0.933
144.604	0.934	2.57	-2.5749	0.934
144.712	0.934	2.572	-2.5768	0.934
144.82	0.935	2.574	-2.5788	0.935
144.926	0.935	2.576	-2.5808	0.935
145.037	0.936	2.577	-2.5822	0.936
145.15	0.936	2.579	-2.5841	0.936
145.256	0.937	2.581	-2.5861	0.937
145.365	0.937	2.583	-2.5882	0.937
145.476	0.937	2.584	-2.5892	0.937
145.586	0.938	2.586	-2.5914	0.938
145.696	0.938	2.588	-2.5934	0.938
145.801	0.939	2.59	-2.5954	0.939
145.912	0.939	2.591	-2.5964	0.939
146.021	0.94	2.593	-2.5985	0.94
146.127	0.94	2.596	-2.6009	0.94
146.237	0.94	2.598	-2.6028	0.94
146.35	0.941	2.599	-2.6039	0.941
146.46	0.941	2.601	-2.6059	0.941
146.566	0.941	2.603	-2.6079	0.941
146.674	0.942	2.605	-2.61	0.942
146.788	0.942	2.606	-2.6112	0.942
146.896	0.943	2.608	-2.6132	0.943
147.004	0.943	2.61	-2.6152	0.943
147.11	0.943	2.612	-2.6175	0.943
147.219	0.944	2.613	-2.6185	0.944
147.333	0.945	2.615	-2.6205	0.945
147.441	0.945	2.617	-2.6225	0.945
147.549	0.945	2.62	-2.6248	0.945
147.66	0.946	2.621	-2.6258	0.946
147.77	0.947	2.623	-2.6278	0.947
147.88	0.947	2.625	-2.6298	0.947
147.985	0.948	2.627	-2.6317	0.948
148.096	0.948	2.628	-2.6328	0.948
148.207	0.949	2.63	-2.6351	0.949
148.317	0.949	2.632	-2.6371	0.949
148.422	0.95	2.634	-2.6391	0.95
148.534	0.951	2.635	-2.6401	0.951
148.642	0.951	2.637	-2.6425	0.951
148.75	0.951	2.639	-2.6445	0.951
148.858	0.952	2.641	-2.6464	0.952
148.972	0.952	2.642	-2.6474	0.952
149.08	0.952	2.644	-2.6494	0.952
149.188	0.952	2.647	-2.6518	0.952
149.294	0.952	2.649	-2.6538	0.952
149.408	0.951	2.65	-2.6548	0.951
149.518	0.951	2.652	-2.6569	0.951
149.624	0.951	2.654	-2.6592	0.951
149.733	0.95	2.656	-2.6611	0.95
149.844	0.95	2.657	-2.6621	0.95
149.954	0.95	2.659	-2.6641	0.95
150.064	0.95	2.661	-2.6661	0.95
150.169	0.95	2.663	-2.6685	0.95
150.277	0.95	2.664	-2.6695	0.95
150.389	0.95	2.666	-2.6715	0.95
150.495	0.95	2.668	-2.6734	0.95
150.604	0.951	2.67	-2.6754	0.951
150.713	0.951	2.672	-2.6768	0.951
150.827	0.951	2.674	-2.6788	0.951
150.935	0.952	2.676	-2.6808	0.952
151.043	0.952	2.678	-2.6828	0.952
151.15	0.952	2.679	-2.6841	0.952
151.264	0.953	2.681	-2.686	0.953
151.371	0.953	2.683	-2.688	0.953
151.48	0.954	2.685	-2.69	0.954
151.587	0.954	2.686	-2.691	0.954
151.696	0.955	2.688	-2.6934	0.955
151.81	0.955	2.69	-2.6953	0.955
151.915	0.955	2.692	-2.6974	0.955
152.026	0.956	2.693	-2.6984	0.956
152.139	0.956	2.695	-2.7007	0.956
152.242	0.956	2.698	-2.7027	0.956
152.352	0.957	2.699	-2.7046	0.957
152.463	0.957	2.7	-2.7056	0.957
152.575	0.957	2.703	-2.7077	0.957
152.685	0.958	2.705	-2.7101	0.958
152.79	0.958	2.707	-2.7121	0.958
152.902	0.958	2.708	-2.713	0.958
153.01	0.959	2.71	-2.7151	0.959
153.118	0.959	2.712	-2.7171	0.959
153.226	0.96	2.714	-2.7193	0.96
153.34	0.96	2.715	-2.7204	0.96
153.448	0.961	2.717	-2.7224	0.961
153.556	0.961	2.719	-2.7243	0.961
153.662	0.961	2.722	-2.7267	0.961
153.776	0.962	2.723	-2.7277	0.962
153.886	0.962	2.725	-2.7297	0.962
153.994	0.962	2.727	-2.7317	0.962
154.099	0.963	2.729	-2.7337	0.963
154.21	0.963	2.73	-2.7351	0.963
154.318	0.963	2.732	-2.7371	0.963
154.431	0.964	2.734	-2.7391	0.964
154.536	0.964	2.736	-2.741	0.964
154.647	0.964	2.737	-2.7421	0.964
154.756	0.965	2.739	-2.7443	0.965
154.869	0.965	2.741	-2.7463	0.965
154.974	0.966	2.743	-2.7483	0.966
155.086	0.966	2.744	-2.7493	0.966
155.194	0.967	2.747	-2.7517	0.967
155.302	0.967	2.748	-2.7536	0.967
155.411	0.968	2.75	-2.7557	0.968
155.518	0.968	2.751	-2.7567	0.968
155.632	0.968	2.753	-2.7586	0.968
155.739	0.968	2.756	-2.7609	0.968
155.848	0.969	2.758	-2.7629	0.969
155.955	0.969	2.759	-2.7639	0.969
156.064	0.969	2.761	-2.766	0.969
156.178	0.969	2.763	-2.7683	0.969
156.283	0.969	2.765	-2.7704	0.969
156.394	0.969	2.766	-2.7713	0.969
156.507	0.97	2.768	-2.7733	0.97
156.61	0.97	2.77	-2.7754	0.97
156.719	0.97	2.773	-2.7777	0.97
156.833	0.971	2.773	-2.7786	0.971
156.941	0.971	2.776	-2.7807	0.971
157.047	0.971	2.778	-2.7827	0.971
157.158	0.972	2.78	-2.785	0.972
157.27	0.972	2.781	-2.786	0.972
157.374	0.973	2.783	-2.788	0.973
157.488	0.973	2.785	-2.79	0.973
157.593	0.974	2.787	-2.792	0.974
157.707	0.974	2.788	-2.793	0.974
157.815	0.974	2.79	-2.7953	0.974
157.923	0.975	2.792	-2.7973	0.975
158.029	0.975	2.794	-2.7993	0.975
158.14	0.976	2.795	-2.8003	0.976
158.253	0.976	2.797	-2.8026	0.976
158.361	0.976	2.799	-2.8045	0.976
158.466	0.976	2.801	-2.8066	0.976
158.58	0.977	2.802	-2.8076	0.977
158.685	0.977	2.804	-2.8096	0.977
158.799	0.977	2.807	-2.8119	0.977
158.904	0.977	2.809	-2.8139	0.977
159.015	0.978	2.81	-2.815	0.978
159.124	0.978	2.812	-2.817	0.978
159.237	0.978	2.814	-2.8193	0.978
159.343	0.978	2.816	-2.8212	0.978
159.452	0.979	2.817	-2.8223	0.979
159.563	0.979	2.819	-2.8242	0.979
159.671	0.979	2.821	-2.8262	0.979
159.778	0.98	2.823	-2.8286	0.98
159.892	0.98	2.824	-2.8296	0.98
159.995	0.98	2.826	-2.8316	0.98
160.109	0.98	2.828	-2.8336	0.98
160.215	0.981	2.831	-2.8359	0.981
160.329	0.981	2.832	-2.8369	0.981
160.437	0.982	2.834	-2.8389	0.982
160.545	0.982	2.836	-2.8409	0.982
160.65	0.982	2.838	-2.8429	0.982
160.762	0.982	2.839	-2.8439	0.982
160.875	0.983	2.841	-2.8463	0.983
160.979	0.983	2.843	-2.8483	0.983
161.09	0.983	2.845	-2.8503	0.983
161.201	0.983	2.846	-2.8512	0.983
161.309	0.983	2.848	-2.8535	0.983
161.417	0.983	2.85	-2.8555	0.983
161.528	0.983	2.852	-2.8575	0.983
161.637	0.982	2.853	-2.8585	0.982
161.746	0.982	2.856	-2.8609	0.982
161.852	0.982	2.858	-2.8629	0.982
161.963	0.982	2.86	-2.8648	0.982
162.077	0.981	2.861	-2.8659	0.981
162.18	0.981	2.863	-2.8679	0.981
162.291	0.981	2.865	-2.8698	0.981
162.4	0.981	2.867	-2.8722	0.981
162.513	0.98	2.868	-2.8733	0.98
162.623	0.98	2.87	-2.8752	0.98
162.728	0.98	2.872	-2.8772	0.98
162.835	0.98	2.874	-2.8796	0.98
162.946	0.979	2.875	-2.8805	0.979
163.059	0.979	2.877	-2.8825	0.979
163.167	0.979	2.879	-2.8846	0.979
163.272	0.979	2.881	-2.8866	0.979
163.383	0.979	2.883	-2.8879	0.979
163.495	0.979	2.885	-2.8899	0.979
163.605	0.98	2.887	-2.892	0.98
163.71	0.98	2.889	-2.8939	0.98
163.822	0.98	2.89	-2.8951	0.98
163.93	0.981	2.892	-2.8972	0.981
164.036	0.981	2.894	-2.8992	0.981
164.147	0.981	2.896	-2.9013	0.981
164.259	0.981	2.897	-2.9022	0.981
164.367	0.982	2.899	-2.9045	0.982
164.473	0.982	2.901	-2.9065	0.982
164.584	0.982	2.903	-2.9085	0.982
164.692	0.982	2.904	-2.9095	0.982
164.803	0.982	2.906	-2.9115	0.982
164.914	0.982	2.909	-2.9138	0.982
165.02	0.982	2.911	-2.9158	0.982
165.134	0.982	2.912	-2.9168	0.982
165.237	0.982	2.914	-2.9188	0.982
165.351	0.982	2.916	-2.9211	0.982
165.456	0.982	2.918	-2.9231	0.982
165.567	0.982	2.919	-2.9242	0.982
165.68	0.982	2.921	-2.9262	0.982
165.783	0.982	2.923	-2.9282	0.982
165.894	0.981	2.925	-2.9305	0.981
166.008	0.981	2.926	-2.9314	0.981
166.115	0.981	2.928	-2.9334	0.981
166.225	0.981	2.93	-2.9355	0.981
166.33	0.981	2.933	-2.9378	0.981
166.442	0.981	2.934	-2.9388	0.981
166.55	0.981	2.936	-2.9408	0.981
166.662	0.98	2.938	-2.9428	0.98
166.767	0.98	2.94	-2.9449	0.98
166.881	0.98	2.941	-2.9462	0.98
166.989	0.98	2.943	-2.9482	0.98
167.097	0.98	2.945	-2.9502	0.98
167.203	0.98	2.947	-2.9522	0.98
167.317	0.98	2.948	-2.9531	0.98
167.427	0.98	2.95	-2.9555	0.98
167.533	0.98	2.952	-2.9575	0.98
167.642	0.98	2.954	-2.9595	0.98
167.753	0.98	2.955	-2.9604	0.98
167.863	0.98	2.957	-2.9625	0.98
167.973	0.981	2.96	-2.9648	0.981
168.078	0.981	2.962	-2.9668	0.981
168.189	0.981	2.963	-2.9678	0.981
168.3	0.982	2.965	-2.9698	0.982
168.41	0.982	2.967	-2.9721	0.982
168.513	0.982	2.969	-2.9741	0.982
168.622	0.982	2.97	-2.9751	0.982
168.736	0.982	2.972	-2.9771	0.982
168.844	0.982	2.974	-2.979	0.982
168.952	0.982	2.976	-2.9814	0.982
169.059	0.982	2.977	-2.9824	0.982
169.173	0.982	2.979	-2.9845	0.982
169.281	0.982	2.981	-2.9865	0.982
169.387	0.983	2.984	-2.9887	0.983
169.501	0.983	2.985	-2.9898	0.983
169.605	0.983	2.987	-2.9917	0.983
169.719	0.983	2.989	-2.9937	0.983
169.824	0.983	2.991	-2.9958	0.983
169.935	0.983	2.992	-2.9971	0.983
170.048	0.984	2.994	-2.9991	0.984
170.151	0.984	2.996	-3.0012	0.984
170.262	0.984	2.998	-3.0031	0.984
170.373	0.985	2.999	-3.0041	0.985
170.481	0.985	3.001	-3.0064	0.985
170.594	0.985	3.003	-3.0084	0.985
170.699	0.985	3.005	-3.0105	0.985
170.811	0.985	3.006	-3.0114	0.985
170.919	0.985	3.009	-3.0137	0.985
171.027	0.985	3.011	-3.0158	0.985
171.135	0.985	3.013	-3.0177	0.985
171.249	0.985	3.013	-3.0186	0.985
171.357	0.985	3.016	-3.0208	0.985
171.465	0.985	3.018	-3.0231	0.985
171.572	0.985	3.02	-3.0251	0.985
171.686	0.985	3.021	-3.0261	0.985
171.789	0.986	3.023	-3.0281	0.986
171.903	0.986	3.025	-3.0303	0.986
172.008	0.986	3.027	-3.0323	0.986
172.129	0.986	3.028	-3.0333	0.986
172.232	0.986	3.03	-3.0354	0.986
172.335	0.986	3.032	-3.0375	0.986
172.446	0.986	3.035	-3.0397	0.986
172.557	0.986	3.036	-3.0408	0.986
172.665	0.986	3.038	-3.0428	0.986
172.778	0.986	3.039	-3.0447	0.986
172.881	0.986	3.041	-3.0467	0.986
172.993	0.986	3.043	-3.0481	0.986
173.104	0.986	3.045	-3.0501	0.986
173.213	0.986	3.047	-3.052	0.986
173.32	0.986	3.049	-3.054	0.986
173.427	0.985	3.05	-3.0554	0.985
173.541	0.985	3.052	-3.0574	0.985
173.65	0.984	3.054	-3.0594	0.984
173.756	0.984	3.056	-3.0614	0.984
173.87	0.983	3.057	-3.0624	0.983
173.978	0.982	3.06	-3.0647	0.982
174.086	0.982	3.061	-3.0666	0.982
174.191	0.981	3.064	-3.0687	0.981
174.305	0.98	3.064	-3.0696	0.98
174.415	0.979	3.066	-3.0716	0.979
174.525	0.978	3.069	-3.074	0.978
174.628	0.977	3.071	-3.076	0.977
174.739	0.975	3.072	-3.077	0.975
174.851	0.972	3.074	-3.079	0.972
174.961	0.971	3.076	-3.0813	0.971
175.066	0.967	3.078	-3.0833	0.967
175.178	0.958	3.079	-3.0843	0.958
175.286	0.948	3.081	-3.0863	0.948
175.392	0.942	3.084	-3.0887	0.942
175.503	0.928	3.086	-3.0907	0.928
175.612	0.91	3.087	-3.0917	0.91
175.72	0.886	3.089	-3.0937	0.886
175.834	0.875	3.091	-3.0957	0.875
175.938	0.854	3.093	-3.0977	0.854
176.049	0.836	3.094	-3.0991	0.836
176.162	0.819	3.096	-3.101	0.819
176.27	0.811	3.098	-3.103	0.811
176.375	0.798	3.1	-3.105	0.798
176.489	0.786	3.101	-3.1064	0.786
176.599	0.776	3.103	-3.1083	0.776
176.703	0.771	3.105	-3.1103	0.771
176.814	0.761	3.107	-3.1123	0.761
176.925	0.752	3.108	-3.1133	0.752
177.033	0.743	3.11	-3.1157	0.743
177.146	0.74	3.112	-3.1177	0.74
177.252	0.74	3.114	-3.1197	0.74
177.361	0.739	3.115	-3.1207	0.739
177.472	0.739	3.118	-3.1229	0.739
177.58	0.738	3.12	-3.1249	0.738
177.685	0.738	3.122	-3.1269	0.738
177.795	0.737	3.123	-3.1279	0.737
177.904	0.737	3.125	-3.1302	0.737
178.016	0.736	3.127	-3.1323	0.736
178.122	0.736	3.129	-3.1343	0.736
178.233	0.736	3.13	-3.1353	0.736
178.346	0.735	3.132	-3.1373	0.735
178.455	0.735	3.134	-3.1393	0.735
178.56	0.735	3.136	-3.1416	0.735
178.67	0.734	3.137	-3.1425	0.734
178.783	0.734	3.139	-3.1446	0.734
178.893	0.734	3.142	-3.1467	0.734
178.998	0.733	3.144	-3.149	0.733
179.109	0.733	3.145	-3.1499	0.733
179.218	0.733	3.147	-3.152	0.733
179.324	0.732	3.149	-3.154	0.732
179.435	0.732	3.151	-3.156	0.732
179.547	0.731	3.152	-3.1573	0.731
179.655	0.731	3.154	-3.1593	0.731
179.761	0.731	3.156	-3.1613	0.731
179.872	0.73	3.158	-3.1632	0.73
179.981	0.73	3.159	-3.1643	0.73
180.093	0.73	3.161	-3.1666	0.73
180.201	0.729	3.163	-3.1686	0.729
180.307	0.729	3.165	-3.1705	0.729
180.418	0.729	3.166	-3.1716	0.729
180.531	0.728	3.168	-3.1736	0.728
180.639	0.728	3.171	-3.1759	0.728
180.744	0.727	3.173	-3.1779	0.727
180.855	0.727	3.174	-3.1789	0.727
180.968	0.726	3.176	-3.1809	0.726
181.078	0.726	3.178	-3.1832	0.726
181.183	0.726	3.18	-3.1852	0.726
181.294	0.725	3.181	-3.1862	0.725
181.402	0.725	3.183	-3.1882	0.725
181.508	0.725	3.185	-3.1905	0.725
181.619	0.724	3.187	-3.1926	0.724
181.729	0.724	3.188	-3.1935	0.724
181.84	0.723	3.19	-3.1955	0.723
181.948	0.723	3.192	-3.1976	0.723
182.054	0.723	3.195	-3.1999	0.723
182.164	0.722	3.196	-3.2009	0.722
182.275	0.721	3.198	-3.2029	0.721
182.384	0.721	3.2	-3.2049	0.721
182.493	0.721	3.202	-3.2073	0.721
182.6	0.72	3.203	-3.2082	0.72
182.709	0.72	3.205	-3.2103	0.72
182.823	0.719	3.207	-3.2123	0.719
182.928	0.719	3.209	-3.2143	0.719
183.039	0.718	3.21	-3.2153	0.718
183.152	0.718	3.212	-3.2176	0.718
183.255	0.718	3.214	-3.2196	0.718
183.366	0.717	3.216	-3.2215	0.717
183.477	0.717	3.217	-3.2225	0.717
183.588	0.716	3.22	-3.2249	0.716
183.698	0.715	3.222	-3.2269	0.715
183.801	0.715	3.224	-3.2289	0.715
183.916	0.715	3.225	-3.2299	0.715
184.024	0.714	3.227	-3.2319	0.714
184.131	0.713	3.229	-3.2342	0.713
184.239	0.713	3.231	-3.2362	0.713
184.353	0.713	3.232	-3.2372	0.713
184.461	0.712	3.234	-3.2391	0.712
184.569	0.711	3.236	-3.2415	0.711
184.675	0.711	3.238	-3.2435	0.711
184.789	0.711	3.239	-3.2445	0.711
184.898	0.71	3.241	-3.2464	0.71
185.006	0.709	3.243	-3.2484	0.709
185.114	0.709	3.246	-3.2509	0.709
185.225	0.708	3.247	-3.2519	0.708
185.335	0.708	3.249	-3.2539	0.708
185.445	0.707	3.251	-3.2559	0.707
185.549	0.706	3.253	-3.2579	0.706
185.662	0.706	3.254	-3.2591	0.706
185.768	0.706	3.256	-3.2612	0.706
185.881	0.705	3.258	-3.2632	0.705
185.986	0.704	3.26	-3.2652	0.704
186.098	0.704	3.261	-3.2662	0.704
