# Supplementary material for: Research on the Mechanical Properties of EPS Lightweight Soil Mixed with Fly Ash
Source: Polymers (Basel). 2024 Dec 18;16(24):3517. doi: 10.3390/polym16243517 (PMC11678610; doi:10.3390/polym16243517)
Supplement: Supplementary file 1 [file polymers-16-03517-s001.zip › polymers-3283519-supplementary-final/raw data/EPS1.5%,curing agent content 20%,replace proportion 30%.xls]

## Sheet: Sheet1
试件批号	1
钢号	1
试验日期	2023/12/15
试验人	XDD
试件形状
尺寸(mm)	39.1
So(mm^2)	1200.73
标距倍率
Lo(mm)	80
引伸计标距	50
Lu(mm)
A(%)	/
断面尺寸
Su(mm^2)
Z(%)	/
Fm(kN)	1.54
Rm(MPa)
FeH(kN)	1.71
ReH(MPa)	1
FeL(kN)	1.54
ReL(MPa)	1
Fp(kN)	1.32
Rp(MPa)	1
Ft(kN)	0.06
Rt(MPa)
E(GPa)	0.02
屈强比	/
强屈比	/
At(%)	/
Agt(%)	4
时间(秒)	力(kN)	变形(mm)	位移(mm)	扩展
0	0	0	-0.0023	0
0.12	0.002	0.002	-0.0038	0.002
0.23	0.005	0.004	-0.0056	0.005
0.335	0.009	0.006	-0.0078	0.009
0.446	0.01	0.007	-0.0089	0.01
0.557	0.016	0.01	-0.012	0.016
0.667	0.022	0.013	-0.0148	0.022
0.771	0.029	0.016	-0.0181	0.029
0.883	0.033	0.018	-0.0199	0.033
0.994	0.04	0.022	-0.0244	0.04
1.102	0.045	0.027	-0.0286	0.045
1.207	0.05	0.031	-0.0331	0.05
1.317	0.052	0.033	-0.0354	0.052
1.431	0.057	0.039	-0.0411	0.057
1.539	0.06	0.045	-0.0465	0.06
1.646	0.064	0.05	-0.0519	0.064
1.759	0.065	0.053	-0.0545	0.065
1.867	0.067	0.058	-0.0597	0.067
1.975	0.07	0.064	-0.0658	0.07
2.083	0.072	0.069	-0.0708	0.072
2.193	0.073	0.071	-0.0734	0.073
2.299	0.075	0.076	-0.0783	0.075
2.409	0.077	0.082	-0.084	0.077
2.52	0.079	0.087	-0.0889	0.079
2.631	0.08	0.089	-0.0912	0.08
2.739	0.082	0.094	-0.0959	0.082
2.846	0.084	0.099	-0.1006	0.084
2.954	0.086	0.103	-0.1052	0.086
3.067	0.087	0.106	-0.1081	0.087
3.173	0.089	0.111	-0.1126	0.089
3.284	0.091	0.115	-0.117	0.091
3.392	0.093	0.119	-0.1215	0.093
3.506	0.094	0.122	-0.1243	0.094
3.614	0.096	0.127	-0.1286	0.096
3.719	0.097	0.131	-0.1328	0.097
3.828	0.099	0.135	-0.137	0.099
3.942	0.099	0.137	-0.1391	0.099
4.047	0.101	0.142	-0.1439	0.101
4.158	0.102	0.146	-0.1479	0.102
4.265	0.104	0.15	-0.1518	0.104
4.376	0.104	0.152	-0.1539	0.104
4.489	0.106	0.156	-0.1584	0.106
4.592	0.107	0.16	-0.1621	0.107
4.703	0.109	0.164	-0.166	0.109
4.813	0.11	0.166	-0.1679	0.11
4.923	0.111	0.17	-0.1717	0.111
5.029	0.113	0.174	-0.176	0.113
5.14	0.115	0.178	-0.1797	0.115
5.251	0.115	0.18	-0.1816	0.115
5.359	0.117	0.183	-0.1851	0.117
5.47	0.119	0.187	-0.1892	0.119
5.575	0.121	0.191	-0.1928	0.121
5.689	0.122	0.193	-0.1945	0.122
5.797	0.123	0.196	-0.198	0.123
5.905	0.125	0.199	-0.2014	0.125
6.014	0.127	0.203	-0.2053	0.127
6.126	0.128	0.205	-0.2071	0.128
6.236	0.13	0.208	-0.2104	0.13
6.344	0.131	0.212	-0.2137	0.131
6.449	0.133	0.215	-0.217	0.133
6.56	0.134	0.217	-0.2191	0.134
6.673	0.135	0.22	-0.2224	0.135
6.782	0.137	0.224	-0.2256	0.137
6.885	0.138	0.227	-0.2288	0.138
6.999	0.139	0.228	-0.2304	0.139
7.107	0.141	0.232	-0.234	0.141
7.213	0.142	0.235	-0.2372	0.142
7.324	0.144	0.238	-0.2402	0.144
7.436	0.144	0.24	-0.2418	0.144
7.544	0.146	0.243	-0.2453	0.146
7.65	0.147	0.246	-0.2483	0.147
7.759	0.149	0.249	-0.2513	0.149
7.868	0.15	0.251	-0.2527	0.15
7.982	0.151	0.254	-0.2556	0.151
8.09	0.153	0.257	-0.2591	0.153
8.198	0.155	0.26	-0.262	0.155
8.305	0.155	0.261	-0.2635	0.155
8.414	0.157	0.264	-0.2664	0.157
8.528	0.159	0.268	-0.2696	0.159
8.634	0.16	0.271	-0.2725	0.16
8.748	0.161	0.272	-0.2738	0.161
8.851	0.162	0.275	-0.2767	0.162
8.962	0.163	0.277	-0.2794	0.163
9.071	0.165	0.281	-0.2826	0.165
9.183	0.166	0.282	-0.2841	0.166
9.293	0.167	0.285	-0.2867	0.167
9.403	0.169	0.287	-0.2894	0.169
9.508	0.171	0.291	-0.2927	0.171
9.619	0.171	0.292	-0.294	0.171
9.727	0.173	0.295	-0.2966	0.173
9.84	0.175	0.297	-0.2992	0.175
9.944	0.176	0.3	-0.302	0.176
10.056	0.177	0.301	-0.3032	0.177
10.165	0.179	0.304	-0.3063	0.179
10.271	0.18	0.307	-0.3089	0.18
10.382	0.182	0.309	-0.3114	0.182
10.496	0.182	0.311	-0.3128	0.182
10.599	0.184	0.314	-0.3158	0.184
10.713	0.186	0.316	-0.3183	0.186
10.818	0.187	0.319	-0.3208	0.187
10.932	0.188	0.32	-0.322	0.188
11.042	0.189	0.323	-0.3246	0.189
11.145	0.19	0.325	-0.3275	0.19
11.254	0.192	0.328	-0.33	0.192
11.365	0.192	0.329	-0.3312	0.192
11.478	0.194	0.332	-0.3336	0.194
11.588	0.195	0.335	-0.3366	0.195
11.694	0.197	0.337	-0.339	0.197
11.8	0.197	0.338	-0.3402	0.197
11.914	0.199	0.341	-0.3426	0.199
12.019	0.2	0.343	-0.3451	0.2
12.131	0.201	0.346	-0.3479	0.201
12.301	0.202	0.348	-0.3503	0.202
12.414	0.204	0.351	-0.3527	0.204
12.524	0.205	0.353	-0.3551	0.205
12.629	0.206	0.356	-0.3578	0.206
12.74	0.207	0.357	-0.3591	0.207
12.846	0.208	0.359	-0.3614	0.208
12.96	0.209	0.362	-0.3637	0.209
13.065	0.211	0.364	-0.3664	0.211
13.173	0.211	0.366	-0.3676	0.211
13.287	0.212	0.368	-0.37	0.212
13.395	0.213	0.37	-0.3722	0.213
13.5	0.214	0.373	-0.3745	0.214
13.61	0.214	0.374	-0.376	0.214
13.719	0.215	0.376	-0.3784	0.215
13.828	0.216	0.379	-0.3807	0.216
13.938	0.217	0.381	-0.3829	0.217
14.052	0.218	0.382	-0.3841	0.218
14.162	0.219	0.385	-0.3868	0.219
14.267	0.22	0.387	-0.389	0.22
14.376	0.221	0.389	-0.3913	0.221
14.487	0.221	0.39	-0.3924	0.221
14.597	0.222	0.393	-0.3947	0.222
14.707	0.223	0.395	-0.3973	0.223
14.812	0.224	0.398	-0.3996	0.224
14.923	0.225	0.399	-0.4006	0.225
15.032	0.226	0.401	-0.4029	0.226
15.138	0.227	0.403	-0.4055	0.227
15.248	0.228	0.406	-0.4076	0.228
15.36	0.228	0.407	-0.4087	0.228
15.471	0.229	0.409	-0.411	0.229
15.579	0.23	0.411	-0.4133	0.23
15.684	0.232	0.414	-0.4157	0.232
15.794	0.232	0.415	-0.4168	0.232
15.906	0.233	0.417	-0.4191	0.233
16.014	0.234	0.419	-0.4213	0.234
16.123	0.236	0.422	-0.4237	0.236
16.236	0.236	0.423	-0.4249	0.236
16.339	0.237	0.425	-0.427	0.237
16.453	0.238	0.427	-0.4292	0.238
16.558	0.239	0.429	-0.4314	0.239
16.669	0.24	0.43	-0.4324	0.24
16.782	0.241	0.433	-0.435	0.241
16.891	0.242	0.435	-0.4371	0.242
16.995	0.243	0.437	-0.4393	0.243
17.106	0.244	0.438	-0.4403	0.244
17.218	0.245	0.441	-0.4429	0.245
17.323	0.246	0.443	-0.445	0.246
17.431	0.247	0.445	-0.4471	0.247
17.546	0.248	0.446	-0.4482	0.248
17.654	0.249	0.449	-0.4507	0.249
17.762	0.25	0.451	-0.4529	0.25
17.87	0.25	0.453	-0.455	0.25
17.983	0.251	0.454	-0.456	0.251
18.09	0.251	0.456	-0.4582	0.251
18.198	0.252	0.459	-0.4606	0.252
18.305	0.253	0.461	-0.4627	0.253
18.419	0.253	0.462	-0.4638	0.253
18.529	0.254	0.464	-0.4659	0.254
18.637	0.255	0.466	-0.4685	0.255
18.742	0.255	0.469	-0.4706	0.255
18.853	0.256	0.469	-0.4715	0.256
18.966	0.257	0.472	-0.4736	0.257
19.075	0.258	0.474	-0.4758	0.258
19.18	0.259	0.476	-0.4782	0.259
19.29	0.259	0.477	-0.4793	0.259
19.402	0.26	0.479	-0.4814	0.26
19.512	0.261	0.481	-0.4834	0.261
19.618	0.262	0.484	-0.4855	0.262
19.729	0.262	0.485	-0.4869	0.262
19.837	0.263	0.487	-0.489	0.263
19.944	0.264	0.489	-0.4912	0.264
20.054	0.265	0.491	-0.4932	0.265
20.161	0.265	0.492	-0.4943	0.265
20.27	0.266	0.495	-0.4967	0.266
20.384	0.266	0.497	-0.4987	0.266
20.49	0.267	0.499	-0.5008	0.267
20.604	0.267	0.5	-0.5018	0.267
20.707	0.268	0.502	-0.5042	0.268
20.832	0.269	0.504	-0.5063	0.269
20.947	0.269	0.506	-0.5084	0.269
21.05	0.27	0.509	-0.5105	0.27
21.164	0.271	0.51	-0.5115	0.271
21.272	0.271	0.512	-0.514	0.271
21.378	0.272	0.514	-0.516	0.272
21.489	0.273	0.516	-0.5179	0.273
21.601	0.273	0.517	-0.519	0.273
21.709	0.274	0.519	-0.5211	0.274
21.817	0.275	0.522	-0.5235	0.275
21.925	0.276	0.524	-0.5255	0.276
22.033	0.276	0.525	-0.5266	0.276
22.145	0.277	0.527	-0.5287	0.277
22.256	0.278	0.529	-0.531	0.278
22.363	0.279	0.531	-0.5331	0.279
22.47	0.279	0.532	-0.5341	0.279
22.579	0.28	0.534	-0.5362	0.28
22.693	0.281	0.537	-0.5386	0.281
22.798	0.282	0.539	-0.5406	0.282
22.909	0.282	0.54	-0.5416	0.282
23.022	0.283	0.542	-0.5436	0.283
23.13	0.283	0.544	-0.5457	0.283
23.235	0.284	0.546	-0.548	0.284
23.346	0.285	0.547	-0.5491	0.285
23.455	0.286	0.549	-0.5512	0.286
23.568	0.287	0.551	-0.5532	0.287
23.673	0.288	0.553	-0.5553	0.288
23.785	0.288	0.555	-0.5565	0.288
23.893	0.289	0.557	-0.5585	0.289
23.999	0.29	0.559	-0.5607	0.29
24.11	0.291	0.561	-0.5627	0.291
24.217	0.291	0.562	-0.5637	0.291
24.326	0.292	0.564	-0.5661	0.292
24.44	0.293	0.566	-0.5681	0.293
24.546	0.294	0.568	-0.5702	0.294
24.66	0.294	0.569	-0.5712	0.294
24.763	0.295	0.572	-0.5735	0.295
24.877	0.296	0.574	-0.5755	0.296
24.981	0.297	0.576	-0.5776	0.297
25.095	0.298	0.577	-0.5787	0.298
25.2	0.299	0.579	-0.5806	0.299
25.314	0.3	0.581	-0.583	0.3
25.42	0.301	0.583	-0.585	0.301
25.531	0.301	0.584	-0.586	0.301
25.639	0.302	0.586	-0.5881	0.302
25.752	0.303	0.588	-0.59	0.303
25.857	0.304	0.591	-0.5925	0.304
25.969	0.305	0.592	-0.5935	0.305
26.076	0.306	0.594	-0.5955	0.306
26.185	0.307	0.596	-0.5975	0.307
26.293	0.308	0.598	-0.5998	0.308
26.406	0.308	0.599	-0.6009	0.308
26.514	0.309	0.601	-0.6028	0.309
26.622	0.31	0.603	-0.605	0.31
26.731	0.311	0.605	-0.6073	0.311
26.838	0.312	0.606	-0.6083	0.312
26.947	0.313	0.608	-0.6103	0.313
27.059	0.313	0.61	-0.6124	0.313
27.165	0.314	0.612	-0.6144	0.314
27.28	0.315	0.614	-0.6156	0.315
27.39	0.316	0.616	-0.6177	0.316
27.5	0.317	0.618	-0.6197	0.317
27.605	0.318	0.62	-0.6217	0.318
27.716	0.318	0.621	-0.6227	0.318
27.824	0.319	0.623	-0.6247	0.319
27.937	0.32	0.625	-0.6272	0.32
28.04	0.322	0.627	-0.6291	0.322
28.149	0.322	0.628	-0.6302	0.322
28.263	0.324	0.63	-0.6322	0.324
28.371	0.325	0.633	-0.6345	0.325
28.479	0.326	0.635	-0.6365	0.326
28.586	0.327	0.636	-0.6375	0.327
28.695	0.328	0.638	-0.6395	0.328
28.809	0.33	0.64	-0.6419	0.33
28.915	0.331	0.642	-0.6439	0.331
29.029	0.331	0.643	-0.6449	0.331
29.132	0.332	0.645	-0.6469	0.332
29.243	0.333	0.647	-0.6489	0.333
29.352	0.334	0.649	-0.6512	0.334
29.464	0.334	0.65	-0.6522	0.334
29.574	0.335	0.652	-0.6543	0.335
29.684	0.336	0.654	-0.6563	0.336
29.789	0.337	0.657	-0.6587	0.337
29.9	0.338	0.658	-0.6597	0.338
30.008	0.339	0.66	-0.6617	0.339
30.12	0.34	0.662	-0.6637	0.34
30.224	0.341	0.664	-0.6657	0.341
30.336	0.341	0.665	-0.6667	0.341
30.445	0.343	0.667	-0.669	0.343
30.551	0.344	0.669	-0.671	0.344
30.662	0.345	0.671	-0.673	0.345
30.776	0.345	0.672	-0.674	0.345
30.879	0.346	0.674	-0.6764	0.346
30.99	0.347	0.676	-0.6784	0.347
31.098	0.348	0.678	-0.6804	0.348
31.212	0.349	0.679	-0.6814	0.349
31.322	0.349	0.681	-0.6834	0.349
31.425	0.35	0.684	-0.6858	0.35
31.534	0.351	0.686	-0.6878	0.351
31.645	0.352	0.687	-0.6887	0.352
31.758	0.352	0.689	-0.6908	0.352
31.868	0.353	0.691	-0.6931	0.353
31.973	0.354	0.693	-0.695	0.354
32.08	0.355	0.694	-0.6961	0.355
32.192	0.355	0.696	-0.6981	0.355
32.299	0.356	0.698	-0.7002	0.356
32.411	0.357	0.7	-0.7024	0.357
32.52	0.358	0.701	-0.7034	0.358
32.631	0.358	0.704	-0.7055	0.358
32.739	0.359	0.705	-0.7074	0.359
32.844	0.36	0.707	-0.7094	0.36
32.954	0.361	0.709	-0.7108	0.361
33.063	0.361	0.711	-0.7128	0.361
33.174	0.362	0.713	-0.7149	0.362
33.281	0.363	0.715	-0.7168	0.363
33.392	0.363	0.716	-0.7181	0.363
33.504	0.364	0.718	-0.7201	0.364
33.612	0.365	0.72	-0.7221	0.365
33.718	0.366	0.722	-0.7242	0.366
33.829	0.366	0.723	-0.7251	0.366
33.942	0.367	0.726	-0.7275	0.367
34.052	0.367	0.728	-0.7296	0.367
34.155	0.368	0.73	-0.7316	0.368
34.267	0.368	0.731	-0.7326	0.368
34.376	0.369	0.733	-0.7345	0.369
34.488	0.37	0.735	-0.7369	0.37
34.593	0.371	0.737	-0.7389	0.371
34.705	0.371	0.738	-0.7398	0.371
34.813	0.372	0.74	-0.7418	0.372
34.921	0.373	0.742	-0.7442	0.373
35.029	0.373	0.744	-0.7462	0.373
35.143	0.374	0.745	-0.7471	0.374
35.247	0.374	0.747	-0.7492	0.374
35.358	0.375	0.749	-0.7513	0.375
35.467	0.376	0.752	-0.7536	0.376
35.58	0.376	0.753	-0.7546	0.376
35.683	0.377	0.755	-0.7566	0.377
35.796	0.377	0.757	-0.7586	0.377
35.904	0.378	0.759	-0.7608	0.378
36.015	0.378	0.76	-0.7619	0.378
36.125	0.378	0.762	-0.7639	0.378
36.235	0.379	0.764	-0.7659	0.379
36.341	0.379	0.766	-0.7683	0.379
36.451	0.38	0.767	-0.7693	0.38
36.56	0.38	0.769	-0.7713	0.38
36.666	0.381	0.771	-0.7733	0.381
36.777	0.381	0.773	-0.7753	0.381
36.889	0.381	0.774	-0.7763	0.381
36.997	0.382	0.777	-0.7786	0.382
37.105	0.383	0.779	-0.7806	0.383
37.212	0.383	0.781	-0.7825	0.383
37.327	0.383	0.782	-0.7836	0.383
37.435	0.384	0.784	-0.7859	0.384
37.542	0.385	0.786	-0.7879	0.385
37.651	0.385	0.788	-0.7899	0.385
37.758	0.386	0.789	-0.7909	0.386
37.867	0.386	0.791	-0.7929	0.386
37.981	0.387	0.793	-0.7953	0.387
38.086	0.387	0.795	-0.7972	0.387
38.196	0.387	0.796	-0.7982	0.387
38.31	0.388	0.798	-0.8002	0.388
38.413	0.389	0.801	-0.8026	0.389
38.523	0.389	0.803	-0.8045	0.389
38.634	0.389	0.804	-0.8057	0.389
38.747	0.39	0.806	-0.8076	0.39
38.85	0.391	0.808	-0.8096	0.391
38.961	0.392	0.81	-0.8118	0.392
39.072	0.392	0.811	-0.8129	0.392
39.178	0.393	0.813	-0.8148	0.393
39.292	0.393	0.815	-0.8169	0.393
39.398	0.394	0.817	-0.8193	0.394
39.51	0.394	0.818	-0.8202	0.394
39.617	0.395	0.82	-0.8223	0.395
39.726	0.395	0.822	-0.8243	0.395
39.834	0.396	0.824	-0.8263	0.396
39.948	0.396	0.825	-0.8272	0.396
40.056	0.397	0.828	-0.8296	0.397
40.164	0.397	0.83	-0.8316	0.397
40.27	0.398	0.832	-0.8335	0.398
40.384	0.398	0.833	-0.8345	0.398
40.494	0.399	0.835	-0.8369	0.399
40.602	0.399	0.837	-0.8389	0.399
40.706	0.4	0.839	-0.8408	0.4
40.82	0.401	0.84	-0.8419	0.401
40.99	0.402	0.843	-0.8449	0.402
41.101	0.403	0.845	-0.8469	0.403
41.209	0.404	0.847	-0.8489	0.404
41.315	0.405	0.849	-0.851	0.405
41.429	0.405	0.85	-0.8523	0.405
41.537	0.406	0.852	-0.8542	0.406
41.647	0.407	0.854	-0.8562	0.407
41.754	0.409	0.856	-0.8582	0.409
41.861	0.409	0.858	-0.8595	0.409
41.97	0.41	0.86	-0.8615	0.41
42.084	0.411	0.862	-0.8636	0.411
42.189	0.412	0.864	-0.8656	0.412
42.301	0.413	0.865	-0.8665	0.413
42.407	0.414	0.867	-0.8689	0.414
42.521	0.414	0.869	-0.8709	0.414
42.625	0.415	0.871	-0.8729	0.415
42.734	0.416	0.872	-0.874	0.416
42.846	0.417	0.874	-0.8759	0.417
42.959	0.418	0.876	-0.8782	0.418
43.065	0.419	0.878	-0.8802	0.419
43.174	0.419	0.879	-0.8813	0.419
43.283	0.42	0.881	-0.8832	0.42
43.392	0.422	0.884	-0.8855	0.422
43.5	0.423	0.886	-0.8876	0.423
43.613	0.423	0.887	-0.8886	0.423
43.721	0.425	0.889	-0.8906	0.425
43.831	0.426	0.891	-0.8926	0.426
43.938	0.427	0.893	-0.8948	0.427
44.051	0.428	0.894	-0.8958	0.428
44.154	0.429	0.896	-0.8979	0.429
44.265	0.43	0.898	-0.8998	0.43
44.372	0.431	0.9	-0.9019	0.431
44.486	0.431	0.901	-0.9033	0.431
44.596	0.432	0.903	-0.9052	0.432
44.705	0.434	0.905	-0.9072	0.434
44.81	0.435	0.907	-0.9092	0.435
44.921	0.435	0.908	-0.9102	0.435
45.033	0.436	0.911	-0.9125	0.436
45.143	0.438	0.913	-0.9146	0.438
45.248	0.439	0.915	-0.9165	0.439
45.36	0.439	0.916	-0.9175	0.439
45.468	0.441	0.918	-0.9199	0.441
45.574	0.442	0.92	-0.9219	0.442
45.686	0.443	0.922	-0.9239	0.443
45.798	0.444	0.923	-0.9249	0.444
45.906	0.445	0.925	-0.9272	0.445
46.014	0.446	0.927	-0.9292	0.446
46.12	0.448	0.929	-0.9312	0.448
46.231	0.448	0.93	-0.9322	0.448
46.345	0.449	0.932	-0.9341	0.449
46.45	0.451	0.935	-0.9365	0.451
46.559	0.452	0.937	-0.9385	0.452
46.669	0.453	0.937	-0.9394	0.453
46.775	0.454	0.94	-0.9415	0.454
46.89	0.455	0.942	-0.9435	0.455
46.995	0.457	0.944	-0.9459	0.457
47.106	0.457	0.945	-0.9469	0.457
47.215	0.458	0.947	-0.9488	0.458
47.321	0.459	0.949	-0.9509	0.459
47.431	0.461	0.951	-0.9532	0.461
47.543	0.461	0.952	-0.9541	0.461
47.649	0.462	0.954	-0.9561	0.462
47.758	0.463	0.956	-0.9582	0.463
47.867	0.464	0.958	-0.9601	0.464
47.977	0.465	0.96	-0.9615	0.465
48.086	0.466	0.962	-0.9635	0.466
48.197	0.467	0.964	-0.9655	0.467
48.306	0.468	0.965	-0.9675	0.468
48.419	0.469	0.966	-0.9685	0.469
48.527	0.47	0.969	-0.9709	0.47
48.635	0.471	0.971	-0.9728	0.471
48.741	0.472	0.973	-0.9748	0.472
48.853	0.473	0.974	-0.9758	0.473
48.959	0.474	0.976	-0.9782	0.474
49.074	0.475	0.978	-0.9802	0.475
49.179	0.476	0.98	-0.9821	0.476
49.29	0.476	0.981	-0.9831	0.476
49.4	0.477	0.983	-0.9851	0.477
49.511	0.479	0.985	-0.9874	0.479
49.616	0.48	0.987	-0.9894	0.48
49.727	0.48	0.988	-0.9904	0.48
49.833	0.481	0.99	-0.9924	0.481
49.942	0.482	0.993	-0.9948	0.482
50.053	0.483	0.995	-0.9968	0.483
50.167	0.484	0.996	-0.9978	0.484
50.27	0.484	0.998	-0.9998	0.484
50.382	0.485	1	-1.0018	0.485
50.488	0.486	1.002	-1.0041	0.486
50.665	0.487	1.004	-1.0061	0.487
50.772	0.488	1.006	-1.0081	0.488
50.881	0.489	1.008	-1.0101	0.489
50.989	0.49	1.01	-1.0124	0.49
51.096	0.491	1.012	-1.0135	0.491
51.21	0.491	1.014	-1.0155	0.491
51.318	0.493	1.015	-1.0174	0.493
51.424	0.494	1.018	-1.0195	0.494
51.539	0.494	1.019	-1.0208	0.494
51.642	0.496	1.021	-1.0228	0.496
51.754	0.497	1.023	-1.0248	0.497
51.861	0.498	1.025	-1.0268	0.498
51.972	0.498	1.026	-1.0278	0.498
52.085	0.5	1.028	-1.0301	0.5
52.188	0.501	1.03	-1.0321	0.501
52.299	0.502	1.032	-1.0341	0.502
52.41	0.502	1.033	-1.035	0.502
52.519	0.503	1.035	-1.0374	0.503
52.625	0.504	1.037	-1.0395	0.504
52.735	0.505	1.039	-1.0415	0.505
52.847	0.506	1.04	-1.0424	0.506
52.956	0.507	1.042	-1.0445	0.507
53.064	0.508	1.045	-1.0468	0.508
53.172	0.509	1.047	-1.0487	0.509
53.286	0.509	1.048	-1.0497	0.509
53.394	0.511	1.05	-1.0517	0.511
53.499	0.512	1.052	-1.0537	0.512
53.608	0.513	1.054	-1.0561	0.513
53.722	0.514	1.055	-1.0571	0.514
53.832	0.515	1.057	-1.0591	0.515
53.938	0.516	1.059	-1.0611	0.516
54.047	0.517	1.061	-1.0634	0.517
54.158	0.518	1.062	-1.0644	0.518
54.268	0.519	1.064	-1.0664	0.519
54.378	0.52	1.066	-1.0684	0.52
54.481	0.521	1.068	-1.0704	0.521
54.593	0.522	1.07	-1.0717	0.522
54.705	0.523	1.072	-1.0737	0.523
54.815	0.524	1.074	-1.0757	0.524
54.919	0.525	1.076	-1.0777	0.525
55.031	0.525	1.077	-1.0787	0.525
55.139	0.527	1.079	-1.0811	0.527
55.25	0.527	1.081	-1.083	0.527
55.355	0.528	1.083	-1.085	0.528
55.464	0.529	1.084	-1.086	0.529
55.577	0.53	1.086	-1.0883	0.53
55.685	0.531	1.088	-1.0904	0.531
55.792	0.532	1.09	-1.0924	0.532
55.906	0.532	1.091	-1.0933	0.532
56.015	0.533	1.093	-1.0954	0.533
56.123	0.534	1.096	-1.0978	0.534
56.231	0.535	1.098	-1.0997	0.535
56.34	0.536	1.099	-1.1007	0.536
56.448	0.537	1.101	-1.1027	0.537
56.562	0.538	1.103	-1.105	0.538
56.667	0.539	1.105	-1.107	0.539
56.775	0.54	1.106	-1.1081	0.54
56.887	0.541	1.108	-1.1101	0.541
56.999	0.542	1.11	-1.112	0.542
57.104	0.543	1.112	-1.1144	0.543
57.216	0.544	1.113	-1.1154	0.544
57.324	0.545	1.115	-1.1174	0.545
57.432	0.546	1.117	-1.1194	0.546
57.541	0.547	1.12	-1.1218	0.547
57.654	0.547	1.121	-1.1227	0.547
57.762	0.548	1.123	-1.1247	0.548
57.869	0.549	1.125	-1.1266	0.549
57.976	0.55	1.127	-1.1286	0.55
58.09	0.551	1.128	-1.1296	0.551
58.2	0.552	1.13	-1.132	0.552
58.308	0.553	1.132	-1.134	0.553
58.413	0.554	1.134	-1.136	0.554
58.525	0.554	1.135	-1.137	0.554
58.631	0.556	1.137	-1.1393	0.556
58.745	0.557	1.139	-1.1413	0.557
58.849	0.558	1.141	-1.1432	0.558
58.963	0.558	1.142	-1.1442	0.558
59.071	0.559	1.144	-1.1463	0.559
59.177	0.561	1.147	-1.1486	0.561
59.288	0.562	1.149	-1.1507	0.562
59.4	0.562	1.15	-1.1516	0.562
59.508	0.563	1.152	-1.1536	0.563
59.616	0.564	1.154	-1.156	0.564
59.724	0.565	1.156	-1.1579	0.565
59.837	0.565	1.157	-1.159	0.565
59.945	0.566	1.159	-1.161	0.566
60.053	0.567	1.161	-1.163	0.567
60.227	0.568	1.163	-1.1653	0.568
60.335	0.568	1.166	-1.1677	0.568
60.443	0.569	1.168	-1.1697	0.569
60.552	0.57	1.17	-1.1716	0.57
60.664	0.57	1.171	-1.1726	0.57
60.774	0.571	1.173	-1.1749	0.571
60.882	0.572	1.175	-1.1769	0.572
60.987	0.572	1.177	-1.1789	0.572
61.098	0.572	1.178	-1.1799	0.572
61.211	0.573	1.18	-1.1818	0.573
61.314	0.573	1.182	-1.1843	0.573
61.425	0.574	1.184	-1.1863	0.574
61.536	0.574	1.185	-1.1872	0.574
61.644	0.574	1.187	-1.1893	0.574
61.757	0.575	1.19	-1.1915	0.575
61.86	0.575	1.192	-1.1936	0.575
61.972	0.575	1.193	-1.1945	0.575
62.083	0.576	1.195	-1.1965	0.576
62.191	0.579	1.197	-1.1986	0.579
62.3	0.583	1.199	-1.2009	0.583
62.407	0.585	1.2	-1.2019	0.585
62.516	0.587	1.202	-1.204	0.587
62.625	0.589	1.204	-1.206	0.589
62.734	0.592	1.206	-1.2079	0.592
62.845	0.594	1.207	-1.2093	0.594
62.953	0.596	1.209	-1.2112	0.596
63.064	0.598	1.211	-1.2133	0.598
63.173	0.6	1.213	-1.2152	0.6
63.284	0.602	1.215	-1.2166	0.602
63.394	0.603	1.217	-1.2186	0.603
63.504	0.605	1.219	-1.2206	0.605
63.609	0.607	1.221	-1.2226	0.607
63.719	0.61	1.222	-1.2236	0.61
63.831	0.612	1.224	-1.2259	0.612
63.941	0.614	1.226	-1.2279	0.614
64.046	0.617	1.228	-1.2299	0.617
64.158	0.62	1.229	-1.231	0.62
64.266	0.621	1.231	-1.2329	0.621
64.372	0.624	1.233	-1.2352	0.624
64.483	0.627	1.235	-1.2372	0.627
64.597	0.63	1.236	-1.2382	0.63
64.703	0.632	1.238	-1.2401	0.632
64.814	0.635	1.241	-1.2426	0.635
64.918	0.638	1.243	-1.2446	0.638
65.029	0.641	1.244	-1.2455	0.641
65.142	0.642	1.246	-1.2476	0.642
65.25	0.645	1.248	-1.2496	0.645
65.355	0.648	1.25	-1.2518	0.648
65.469	0.652	1.251	-1.2528	0.652
65.574	0.653	1.253	-1.2549	0.653
65.688	0.656	1.255	-1.2569	0.656
65.793	0.659	1.257	-1.2592	0.659
65.901	0.662	1.258	-1.2602	0.662
66.013	0.663	1.26	-1.2623	0.663
66.126	0.666	1.262	-1.2642	0.666
66.232	0.669	1.264	-1.2665	0.669
66.341	0.672	1.265	-1.2672	0.672
66.452	0.674	1.268	-1.2695	0.674
66.56	0.676	1.27	-1.2715	0.676
66.667	0.679	1.272	-1.2735	0.679
66.78	0.682	1.273	-1.2745	0.682
66.888	0.684	1.275	-1.2769	0.684
66.995	0.686	1.277	-1.2789	0.686
67.104	0.689	1.279	-1.2808	0.689
67.211	0.691	1.28	-1.2819	0.691
67.327	0.692	1.282	-1.2842	0.692
67.432	0.695	1.284	-1.2862	0.695
67.541	0.697	1.286	-1.2882	0.697
67.651	0.7	1.287	-1.2892	0.7
67.762	0.701	1.289	-1.2911	0.701
67.872	0.704	1.291	-1.2934	0.704
67.976	0.706	1.294	-1.2955	0.706
68.087	0.709	1.295	-1.2965	0.709
68.199	0.71	1.297	-1.2985	0.71
68.309	0.713	1.299	-1.3005	0.713
68.414	0.716	1.301	-1.3029	0.716
68.526	0.718	1.302	-1.3038	0.718
68.634	0.72	1.304	-1.3058	0.72
68.743	0.723	1.306	-1.3079	0.723
68.851	0.725	1.308	-1.3102	0.725
68.964	0.728	1.309	-1.3111	0.728
69.072	0.729	1.311	-1.3132	0.729
69.18	0.731	1.313	-1.3152	0.731
69.286	0.734	1.315	-1.3172	0.734
69.397	0.737	1.317	-1.3185	0.737
69.51	0.738	1.319	-1.3205	0.738
69.618	0.74	1.321	-1.3225	0.74
69.723	0.742	1.322	-1.3245	0.742
69.834	0.745	1.324	-1.3256	0.745
69.947	0.746	1.326	-1.3278	0.746
70.055	0.748	1.328	-1.3298	0.748
70.16	0.751	1.33	-1.3318	0.751
70.271	0.753	1.331	-1.3328	0.753
70.384	0.755	1.333	-1.3352	0.755
70.487	0.757	1.335	-1.3371	0.757
70.598	0.76	1.337	-1.3392	0.76
70.708	0.762	1.338	-1.3402	0.762
70.82	0.764	1.34	-1.3421	0.764
70.93	0.766	1.342	-1.3444	0.766
71.033	0.769	1.344	-1.3463	0.769
71.142	0.771	1.345	-1.3474	0.771
71.256	0.772	1.347	-1.3493	0.772
71.364	0.775	1.349	-1.3514	0.775
71.472	0.777	1.352	-1.3538	0.777
71.579	0.78	1.353	-1.3548	0.78
71.691	0.781	1.355	-1.3567	0.781
71.8	0.783	1.357	-1.3588	0.783
71.909	0.786	1.359	-1.3611	0.786
72.021	0.788	1.36	-1.3621	0.788
72.131	0.789	1.362	-1.3641	0.789
72.239	0.791	1.364	-1.3661	0.791
72.344	0.794	1.366	-1.3681	0.794
72.455	0.796	1.367	-1.3694	0.796
72.568	0.798	1.369	-1.3714	0.798
72.671	0.8	1.372	-1.3735	0.8
72.78	0.803	1.373	-1.3754	0.803
72.894	0.805	1.375	-1.3768	0.805
73	0.808	1.377	-1.3788	0.808
73.113	0.811	1.379	-1.3808	0.811
73.218	0.813	1.381	-1.3828	0.813
73.33	0.815	1.382	-1.3838	0.815
73.438	0.817	1.384	-1.3858	0.817
73.549	0.82	1.386	-1.3881	0.82
73.654	0.822	1.388	-1.3901	0.822
73.768	0.824	1.389	-1.3911	0.824
73.876	0.826	1.391	-1.3931	0.826
73.984	0.829	1.393	-1.3954	0.829
74.091	0.832	1.395	-1.3975	0.832
74.205	0.833	1.396	-1.3984	0.833
74.315	0.835	1.398	-1.4004	0.835
74.423	0.837	1.401	-1.4027	0.837
74.529	0.84	1.403	-1.4047	0.84
74.639	0.841	1.404	-1.4057	0.841
74.746	0.844	1.406	-1.4077	0.844
74.86	0.846	1.408	-1.4097	0.846
74.966	0.849	1.41	-1.4121	0.849
75.077	0.85	1.411	-1.4131	0.85
75.185	0.853	1.413	-1.415	0.853
75.298	0.855	1.415	-1.417	0.855
75.403	0.857	1.417	-1.4193	0.857
75.515	0.858	1.418	-1.4203	0.858
75.623	0.861	1.42	-1.4223	0.861
75.731	0.863	1.422	-1.4243	0.863
75.84	0.866	1.424	-1.4264	0.866
75.947	0.867	1.426	-1.4277	0.867
76.059	0.869	1.428	-1.4296	0.869
76.17	0.872	1.43	-1.4318	0.872
76.276	0.874	1.432	-1.4337	0.874
76.39	0.875	1.433	-1.4347	0.875
76.493	0.878	1.435	-1.4371	0.878
76.607	0.88	1.437	-1.439	0.88
76.712	0.883	1.439	-1.441	0.883
76.821	0.884	1.44	-1.442	0.884
76.93	0.886	1.442	-1.4443	0.886
77.044	0.889	1.444	-1.4463	0.889
77.148	0.891	1.446	-1.4484	0.891
77.262	0.892	1.447	-1.4494	0.892
77.37	0.895	1.449	-1.4514	0.895
77.476	0.898	1.452	-1.4537	0.898
77.587	0.901	1.454	-1.4557	0.901
77.699	0.902	1.455	-1.4567	0.902
77.807	0.905	1.457	-1.4587	0.905
77.915	0.907	1.459	-1.4607	0.907
78.023	0.91	1.461	-1.463	0.91
78.137	0.912	1.462	-1.464	0.912
78.24	0.914	1.464	-1.466	0.914
78.354	0.917	1.466	-1.4679	0.917
78.46	0.92	1.468	-1.4703	0.92
78.574	0.921	1.469	-1.4713	0.921
78.677	0.924	1.471	-1.4734	0.924
78.789	0.927	1.473	-1.4753	0.927
78.897	0.929	1.475	-1.4773	0.929
79.008	0.93	1.477	-1.4786	0.93
79.119	0.933	1.479	-1.4806	0.933
79.229	0.935	1.481	-1.4826	0.935
79.334	0.937	1.483	-1.4846	0.937
79.445	0.938	1.484	-1.4856	0.938
79.553	0.941	1.486	-1.488	0.941
79.666	0.943	1.488	-1.49	0.943
79.771	0.945	1.49	-1.492	0.945
79.881	0.946	1.491	-1.4929	0.946
79.992	0.948	1.493	-1.495	0.948
80.098	0.951	1.495	-1.4973	0.951
80.209	0.953	1.497	-1.4993	0.953
80.316	0.954	1.498	-1.5003	0.954
80.425	0.956	1.5	-1.5023	0.956
80.539	0.958	1.503	-1.5047	0.958
80.645	0.961	1.505	-1.5067	0.961
80.759	0.962	1.506	-1.5076	0.962
80.862	0.964	1.508	-1.5097	0.964
80.973	0.966	1.51	-1.5116	0.966
81.082	0.969	1.512	-1.514	0.969
81.194	0.97	1.513	-1.515	0.97
81.304	0.972	1.515	-1.517	0.972
81.414	0.975	1.517	-1.5189	0.975
81.519	0.977	1.519	-1.5212	0.977
81.63	0.978	1.52	-1.5222	0.978
81.738	0.98	1.522	-1.5243	0.98
81.851	0.982	1.524	-1.5263	0.982
81.954	0.984	1.526	-1.5282	0.984
82.066	0.986	1.528	-1.5296	0.986
82.177	0.988	1.53	-1.5316	0.988
82.285	0.99	1.532	-1.5337	0.99
82.39	0.992	1.534	-1.5356	0.992
82.5	0.993	1.535	-1.5367	0.993
82.609	0.996	1.537	-1.5388	0.996
82.72	0.998	1.539	-1.5408	0.998
82.827	1	1.541	-1.5429	1
82.941	1.002	1.542	-1.5439	1.002
83.051	1.004	1.544	-1.5463	1.004
83.158	1.007	1.546	-1.5483	1.007
83.264	1.009	1.548	-1.5503	1.009
83.375	1.01	1.549	-1.5513	1.01
83.488	1.012	1.551	-1.5533	1.012
83.598	1.014	1.554	-1.5556	1.014
83.703	1.017	1.556	-1.5576	1.017
83.814	1.018	1.557	-1.5585	1.018
83.92	1.02	1.559	-1.5606	1.02
84.029	1.022	1.561	-1.5629	1.022
84.141	1.024	1.563	-1.5649	1.024
84.252	1.025	1.564	-1.5659	1.025
84.36	1.027	1.566	-1.5679	1.027
84.468	1.029	1.568	-1.57	1.029
84.576	1.031	1.57	-1.5722	1.031
84.69	1.032	1.571	-1.5732	1.032
84.793	1.034	1.573	-1.5752	1.034
84.904	1.035	1.575	-1.5772	1.035
85.012	1.037	1.577	-1.5792	1.037
85.122	1.038	1.579	-1.5805	1.038
85.236	1.04	1.581	-1.5826	1.04
85.341	1.042	1.583	-1.5846	1.042
85.45	1.044	1.585	-1.5865	1.044
85.561	1.045	1.586	-1.5875	1.045
85.671	1.047	1.588	-1.5899	1.047
85.781	1.049	1.59	-1.5919	1.049
85.886	1.051	1.592	-1.5938	1.051
85.996	1.052	1.593	-1.5949	1.052
86.108	1.053	1.595	-1.5972	1.053
86.218	1.056	1.597	-1.5992	1.056
86.323	1.057	1.599	-1.6012	1.057
86.435	1.058	1.6	-1.6022	1.058
86.543	1.06	1.602	-1.6042	1.06
86.651	1.062	1.605	-1.6065	1.062
86.759	1.065	1.607	-1.6086	1.065
86.868	1.066	1.608	-1.6095	1.066
86.979	1.068	1.61	-1.6116	1.068
87.09	1.07	1.612	-1.6138	1.07
87.195	1.073	1.614	-1.6159	1.073
87.309	1.074	1.615	-1.6168	1.074
87.419	1.076	1.617	-1.6188	1.076
87.527	1.078	1.619	-1.6208	1.078
87.632	1.08	1.621	-1.6232	1.08
87.743	1.082	1.622	-1.6242	1.082
87.856	1.084	1.624	-1.6262	1.084
87.96	1.086	1.626	-1.6282	1.086
88.071	1.088	1.629	-1.6305	1.088
88.182	1.089	1.63	-1.6315	1.089
88.29	1.091	1.632	-1.6335	1.091
88.396	1.093	1.634	-1.6355	1.093
88.507	1.095	1.635	-1.6374	1.095
88.619	1.096	1.637	-1.6388	1.096
88.727	1.098	1.639	-1.6408	1.098
88.838	1.1	1.641	-1.6429	1.1
88.944	1.103	1.643	-1.6448	1.103
89.052	1.104	1.644	-1.6459	1.104
89.163	1.105	1.646	-1.6481	1.105
89.272	1.108	1.648	-1.6501	1.108
89.381	1.11	1.65	-1.6521	1.11
89.488	1.111	1.651	-1.6531	1.111
89.597	1.113	1.654	-1.6555	1.113
89.711	1.115	1.655	-1.6574	1.115
89.816	1.117	1.658	-1.6595	1.117
89.927	1.118	1.659	-1.6605	1.118
90.039	1.12	1.66	-1.6624	1.12
90.149	1.122	1.663	-1.6648	1.122
90.252	1.124	1.665	-1.6669	1.124
90.366	1.125	1.666	-1.6678	1.125
90.474	1.127	1.668	-1.6698	1.127
90.58	1.129	1.67	-1.6718	1.129
90.691	1.131	1.672	-1.6741	1.131
90.803	1.132	1.673	-1.6751	1.132
90.911	1.134	1.675	-1.6771	1.134
91.017	1.136	1.677	-1.6791	1.136
91.128	1.138	1.68	-1.6815	1.138
91.235	1.139	1.68	-1.6825	1.139
91.347	1.141	1.682	-1.6845	1.141
91.458	1.142	1.684	-1.6864	1.142
91.564	1.144	1.686	-1.6884	1.144
91.678	1.145	1.688	-1.6897	1.145
91.781	1.147	1.69	-1.6918	1.147
91.895	1.148	1.692	-1.6938	1.148
92	1.15	1.694	-1.6957	1.15
92.111	1.151	1.695	-1.6967	1.151
92.224	1.153	1.697	-1.6991	1.153
92.328	1.155	1.699	-1.7011	1.155
92.436	1.156	1.701	-1.703	1.156
92.55	1.157	1.702	-1.7041	1.157
92.658	1.158	1.704	-1.7062	1.158
92.764	1.16	1.706	-1.7084	1.16
92.875	1.161	1.708	-1.7104	1.161
92.985	1.162	1.709	-1.7114	1.162
93.094	1.163	1.711	-1.7134	1.163
93.205	1.165	1.714	-1.7157	1.165
93.31	1.166	1.716	-1.7178	1.166
93.424	1.167	1.717	-1.7187	1.167
93.532	1.168	1.719	-1.7208	1.168
93.64	1.169	1.721	-1.7227	1.169
93.749	1.171	1.723	-1.7251	1.171
93.856	1.171	1.724	-1.726	1.171
93.965	1.173	1.726	-1.728	1.173
94.077	1.174	1.728	-1.73	1.174
94.183	1.175	1.73	-1.732	1.175
94.293	1.176	1.731	-1.7334	1.176
94.402	1.177	1.733	-1.7354	1.177
94.516	1.179	1.735	-1.7374	1.179
94.621	1.18	1.737	-1.7394	1.18
94.732	1.18	1.739	-1.7407	1.18
94.841	1.18	1.741	-1.7428	1.18
94.954	1.18	1.743	-1.7448	1.18
95.057	1.181	1.745	-1.7467	1.181
95.169	1.181	1.746	-1.7477	1.181
95.28	1.182	1.748	-1.75	1.182
95.388	1.182	1.75	-1.7521	1.182
95.496	1.182	1.752	-1.754	1.182
95.603	1.182	1.753	-1.7551	1.182
95.717	1.182	1.755	-1.7573	1.182
95.825	1.183	1.757	-1.7594	1.183
95.931	1.183	1.759	-1.7614	1.183
96.045	1.183	1.76	-1.7624	1.183
96.149	1.183	1.762	-1.7644	1.183
96.263	1.184	1.765	-1.7667	1.184
96.368	1.184	1.767	-1.7687	1.184
96.479	1.184	1.768	-1.7697	1.184
96.592	1.184	1.77	-1.7717	1.184
96.695	1.185	1.772	-1.774	1.185
96.806	1.185	1.774	-1.7761	1.185
96.917	1.186	1.775	-1.7771	1.186
97.025	1.186	1.777	-1.779	1.186
97.138	1.187	1.779	-1.781	1.187
97.244	1.187	1.781	-1.7832	1.187
97.354	1.188	1.782	-1.7843	1.188
97.465	1.188	1.784	-1.7863	1.188
97.573	1.189	1.786	-1.7883	1.189
97.681	1.189	1.789	-1.7907	1.189
97.788	1.189	1.79	-1.7917	1.189
97.897	1.19	1.792	-1.7937	1.19
98.011	1.19	1.794	-1.7957	1.19
98.115	1.191	1.796	-1.7977	1.191
98.226	1.192	1.797	-1.799	1.192
98.339	1.192	1.799	-1.801	1.192
98.447	1.192	1.801	-1.803	1.192
98.552	1.193	1.803	-1.8049	1.193
98.666	1.193	1.804	-1.806	1.193
98.776	1.194	1.806	-1.8083	1.194
98.886	1.194	1.808	-1.8103	1.194
98.991	1.195	1.81	-1.8123	1.195
99.1	1.195	1.811	-1.8133	1.195
99.21	1.196	1.813	-1.8154	1.196
99.323	1.196	1.816	-1.8177	1.196
99.426	1.197	1.818	-1.8197	1.197
99.538	1.197	1.819	-1.8207	1.197
99.649	1.198	1.821	-1.8227	1.198
99.757	1.199	1.823	-1.825	1.199
99.865	1.199	1.825	-1.8269	1.199
99.972	1.199	1.826	-1.8279	1.199
100.085	1.2	1.828	-1.83	1.2
100.194	1.2	1.83	-1.8319	1.2
100.3	1.201	1.832	-1.8343	1.201
100.414	1.201	1.833	-1.8353	1.201
100.524	1.202	1.835	-1.8373	1.202
100.629	1.202	1.837	-1.8393	1.202
100.738	1.203	1.84	-1.8416	1.203
100.849	1.203	1.841	-1.8426	1.203
100.959	1.203	1.843	-1.8446	1.203
101.064	1.205	1.845	-1.8466	1.205
101.173	1.205	1.847	-1.8486	1.205
101.284	1.206	1.848	-1.8496	1.206
101.392	1.206	1.85	-1.8519	1.206
101.506	1.207	1.852	-1.854	1.207
101.611	1.207	1.854	-1.856	1.207
101.722	1.208	1.855	-1.857	1.208
101.831	1.208	1.857	-1.8593	1.208
101.937	1.209	1.859	-1.8613	1.209
102.048	1.209	1.861	-1.8633	1.209
102.159	1.21	1.862	-1.8642	1.21
102.27	1.211	1.865	-1.8666	1.211
102.378	1.212	1.867	-1.8686	1.212
102.485	1.212	1.869	-1.8706	1.212
102.592	1.212	1.87	-1.8716	1.212
102.706	1.213	1.872	-1.8736	1.213
102.814	1.213	1.874	-1.8759	1.213
102.92	1.214	1.876	-1.8779	1.214
103.034	1.215	1.877	-1.8789	1.215
103.143	1.215	1.879	-1.8809	1.215
103.252	1.216	1.881	-1.8829	1.216
103.357	1.216	1.883	-1.8852	1.216
103.47	1.217	1.884	-1.8863	1.217
103.58	1.217	1.886	-1.8883	1.217
103.69	1.218	1.888	-1.8902	1.218
103.795	1.219	1.891	-1.8926	1.219
103.906	1.219	1.892	-1.8935	1.219
104.017	1.22	1.894	-1.8956	1.22
104.127	1.22	1.896	-1.8976	1.22
104.231	1.22	1.898	-1.8996	1.22
104.345	1.221	1.899	-1.9009	1.221
104.451	1.221	1.901	-1.9029	1.221
104.562	1.223	1.903	-1.9048	1.223
104.667	1.223	1.905	-1.9069	1.223
104.777	1.223	1.906	-1.9079	1.223
104.888	1.224	1.908	-1.9102	1.224
104.999	1.224	1.91	-1.9124	1.224
105.105	1.225	1.912	-1.9143	1.225
105.214	1.226	1.913	-1.9152	1.226
105.327	1.226	1.915	-1.9173	1.226
105.435	1.227	1.918	-1.9195	1.227
105.543	1.228	1.92	-1.9215	1.228
105.654	1.228	1.921	-1.9225	1.228
105.764	1.229	1.923	-1.9246	1.229
105.874	1.229	1.925	-1.9269	1.229
105.979	1.23	1.927	-1.9289	1.23
106.09	1.23	1.928	-1.9299	1.23
106.201	1.231	1.93	-1.9319	1.231
106.311	1.232	1.932	-1.9339	1.232
106.416	1.232	1.934	-1.9362	1.232
106.523	1.232	1.935	-1.9372	1.232
106.637	1.233	1.937	-1.9392	1.233
106.745	1.233	1.939	-1.9411	1.233
106.853	1.234	1.942	-1.9435	1.234
106.96	1.234	1.943	-1.9446	1.234
107.074	1.234	1.945	-1.9465	1.234
107.183	1.235	1.946	-1.9484	1.235
107.29	1.235	1.949	-1.9505	1.235
107.397	1.235	1.95	-1.9519	1.235
107.512	1.235	1.952	-1.9538	1.235
107.62	1.235	1.954	-1.9558	1.235
107.725	1.235	1.956	-1.9578	1.235
107.836	1.236	1.957	-1.9588	1.236
107.949	1.236	1.959	-1.9612	1.236
108.052	1.236	1.961	-1.9632	1.236
108.161	1.236	1.963	-1.9652	1.236
108.273	1.236	1.964	-1.9662	1.236
108.385	1.236	1.966	-1.9685	1.236
108.49	1.236	1.968	-1.9705	1.236
108.598	1.236	1.971	-1.9726	1.236
108.707	1.237	1.971	-1.9735	1.237
108.821	1.237	1.973	-1.9755	1.237
108.929	1.237	1.976	-1.9778	1.237
109.037	1.237	1.978	-1.9798	1.237
109.144	1.237	1.979	-1.9808	1.237
109.256	1.237	1.981	-1.9828	1.237
109.365	1.237	1.983	-1.9848	1.237
109.474	1.237	1.985	-1.9872	1.237
109.586	1.237	1.986	-1.9881	1.237
109.696	1.238	1.988	-1.9902	1.238
109.804	1.238	1.99	-1.9922	1.238
109.909	1.238	1.993	-1.9945	1.238
110.02	1.238	1.994	-1.9955	1.238
110.133	1.238	1.996	-1.9975	1.238
110.241	1.239	1.997	-1.9994	1.239
110.346	1.239	1.999	-2.0014	1.239
110.457	1.24	2.001	-2.0028	1.24
110.567	1.24	2.003	-2.0048	1.24
110.739	1.24	2.006	-2.0075	1.24
110.847	1.241	2.008	-2.0098	1.241
110.956	1.241	2.01	-2.0118	1.241
111.063	1.241	2.011	-2.0128	1.241
111.172	1.242	2.013	-2.0148	1.242
111.286	1.243	2.015	-2.0171	1.243
111.391	1.243	2.017	-2.0191	1.243
111.502	1.243	2.018	-2.0201	1.243
111.609	1.244	2.02	-2.0221	1.244
111.723	1.245	2.022	-2.0241	1.245
111.828	1.245	2.024	-2.0264	1.245
111.939	1.246	2.026	-2.0275	1.246
112.048	1.246	2.027	-2.0294	1.246
112.161	1.247	2.029	-2.0314	1.247
112.264	1.248	2.032	-2.0335	1.248
112.376	1.248	2.033	-2.0348	1.248
112.487	1.249	2.035	-2.0367	1.249
112.595	1.249	2.037	-2.0387	1.249
112.703	1.25	2.039	-2.0407	1.25
112.81	1.251	2.04	-2.0421	1.251
112.924	1.251	2.042	-2.0441	1.251
113.032	1.252	2.044	-2.0461	1.252
113.138	1.253	2.046	-2.0482	1.253
113.252	1.253	2.047	-2.049	1.253
113.361	1.254	2.049	-2.0514	1.254
113.469	1.255	2.051	-2.0534	1.255
113.575	1.255	2.053	-2.0554	1.255
113.686	1.256	2.054	-2.0564	1.256
113.799	1.256	2.056	-2.0584	1.256
113.908	1.257	2.059	-2.0608	1.257
114.013	1.258	2.061	-2.0627	1.258
114.124	1.258	2.062	-2.0637	1.258
114.232	1.259	2.064	-2.0658	1.259
114.339	1.26	2.066	-2.0681	1.26
114.451	1.26	2.068	-2.0701	1.26
114.56	1.26	2.069	-2.0711	1.26
114.671	1.261	2.071	-2.0731	1.261
114.779	1.262	2.073	-2.0751	1.262
114.887	1.263	2.075	-2.0773	1.263
115.001	1.263	2.076	-2.0784	1.263
115.104	1.264	2.078	-2.0804	1.264
115.218	1.264	2.08	-2.0823	1.264
115.322	1.265	2.082	-2.0843	1.265
115.438	1.266	2.084	-2.0858	1.266
115.541	1.266	2.086	-2.0877	1.266
115.652	1.267	2.088	-2.0897	1.267
115.761	1.267	2.09	-2.0917	1.267
115.872	1.268	2.091	-2.093	1.268
115.982	1.269	2.093	-2.095	1.269
116.092	1.269	2.095	-2.097	1.269
116.197	1.27	2.097	-2.099	1.27
116.308	1.27	2.098	-2.1	1.27
116.418	1.271	2.1	-2.1024	1.271
116.53	1.272	2.102	-2.1044	1.272
116.634	1.273	2.104	-2.1064	1.273
116.746	1.274	2.105	-2.1073	1.274
116.854	1.275	2.107	-2.1094	1.275
116.96	1.275	2.11	-2.1116	1.275
117.071	1.275	2.112	-2.1137	1.275
117.185	1.277	2.113	-2.1146	1.277
117.288	1.277	2.115	-2.1166	1.277
117.401	1.278	2.117	-2.119	1.278
117.507	1.278	2.119	-2.121	1.278
117.616	1.28	2.12	-2.122	1.28
117.729	1.28	2.122	-2.124	1.28
117.837	1.28	2.124	-2.126	1.28
117.943	1.281	2.126	-2.1284	1.281
118.054	1.282	2.127	-2.1294	1.282
118.167	1.283	2.129	-2.1314	1.283
118.277	1.284	2.131	-2.1333	1.284
118.382	1.285	2.134	-2.1356	1.285
118.491	1.285	2.135	-2.1367	1.285
118.603	1.286	2.137	-2.1386	1.286
118.713	1.287	2.139	-2.1406	1.287
118.818	1.287	2.141	-2.1427	1.287
118.93	1.289	2.142	-2.1441	1.289
119.038	1.289	2.144	-2.146	1.289
119.144	1.289	2.146	-2.148	1.289
119.255	1.291	2.148	-2.15	1.291
119.368	1.292	2.149	-2.151	1.292
119.472	1.292	2.151	-2.1533	1.292
119.583	1.293	2.153	-2.1552	1.293
119.69	1.294	2.155	-2.1574	1.294
119.801	1.295	2.156	-2.1583	1.295
119.914	1.295	2.158	-2.1602	1.295
120.022	1.296	2.161	-2.1626	1.296
120.191	1.297	2.163	-2.1649	1.297
120.304	1.298	2.165	-2.1669	1.298
120.41	1.298	2.167	-2.1689	1.298
120.517	1.299	2.169	-2.1709	1.299
120.628	1.299	2.17	-2.1723	1.299
120.735	1.3	2.172	-2.1743	1.3
120.85	1.301	2.174	-2.1763	1.301
120.955	1.301	2.176	-2.1783	1.301
121.066	1.302	2.178	-2.1797	1.302
121.175	1.302	2.18	-2.1817	1.302
121.281	1.303	2.182	-2.1836	1.303
121.391	1.304	2.184	-2.1856	1.304
121.503	1.304	2.185	-2.1866	1.304
121.614	1.305	2.187	-2.1889	1.305
121.72	1.305	2.189	-2.1909	1.305
121.829	1.307	2.191	-2.1928	1.307
121.942	1.308	2.192	-2.194	1.308
122.05	1.308	2.194	-2.1963	1.308
122.158	1.309	2.196	-2.1983	1.309
122.264	1.31	2.198	-2.2003	1.31
122.379	1.31	2.199	-2.2013	1.31
122.488	1.31	2.201	-2.2033	1.31
122.596	1.312	2.204	-2.2056	1.312
122.701	1.313	2.206	-2.2076	1.313
122.812	1.314	2.207	-2.2086	1.314
122.925	1.315	2.209	-2.2106	1.315
123.028	1.315	2.211	-2.2126	1.315
123.139	1.316	2.213	-2.2149	1.316
123.25	1.317	2.214	-2.2159	1.317
123.361	1.318	2.216	-2.2179	1.318
123.466	1.319	2.218	-2.2199	1.319
123.574	1.319	2.22	-2.2219	1.319
123.689	1.32	2.221	-2.2232	1.32
123.798	1.321	2.223	-2.2253	1.321
123.906	1.322	2.225	-2.2272	1.322
124.011	1.323	2.227	-2.2292	1.323
124.121	1.323	2.229	-2.2306	1.323
124.232	1.323	2.231	-2.2326	1.323
124.343	1.325	2.233	-2.2346	1.325
124.448	1.326	2.235	-2.2365	1.326
124.562	1.326	2.236	-2.2376	1.326
124.672	1.327	2.238	-2.2399	1.327
124.778	1.327	2.24	-2.2418	1.327
124.887	1.329	2.242	-2.2438	1.329
124.998	1.329	2.243	-2.2449	1.329
125.108	1.33	2.245	-2.2468	1.33
125.218	1.331	2.247	-2.2492	1.331
125.323	1.331	2.249	-2.2513	1.331
125.433	1.332	2.25	-2.2522	1.332
125.543	1.332	2.252	-2.2542	1.332
125.649	1.334	2.255	-2.2566	1.334
125.758	1.334	2.257	-2.2586	1.334
125.867	1.335	2.258	-2.2596	1.335
125.981	1.337	2.259	-2.2615	1.337
126.089	1.337	2.262	-2.2635	1.337
126.197	1.338	2.264	-2.2659	1.338
126.304	1.338	2.265	-2.2669	1.338
126.413	1.34	2.267	-2.2688	1.34
126.526	1.34	2.269	-2.2709	1.34
126.632	1.341	2.271	-2.2732	1.341
126.741	1.342	2.272	-2.2742	1.342
126.85	1.343	2.274	-2.2762	1.343
126.964	1.343	2.276	-2.2783	1.343
127.069	1.345	2.278	-2.2802	1.345
127.18	1.345	2.28	-2.2815	1.345
127.293	1.345	2.282	-2.2835	1.345
127.396	1.346	2.284	-2.2855	1.346
127.505	1.347	2.286	-2.2875	1.347
127.619	1.347	2.287	-2.2889	1.347
127.727	1.348	2.289	-2.2909	1.348
127.839	1.348	2.291	-2.2928	1.348
127.944	1.349	2.293	-2.2949	1.349
128.056	1.35	2.294	-2.2959	1.35
128.164	1.351	2.296	-2.2981	1.351
128.272	1.352	2.298	-2.3001	1.352
128.38	1.352	2.3	-2.302	1.352
128.493	1.352	2.301	-2.3032	1.352
128.601	1.354	2.303	-2.3052	1.354
128.709	1.355	2.306	-2.3075	1.355
128.818	1.355	2.308	-2.3095	1.355
128.925	1.355	2.309	-2.3105	1.355
129.034	1.356	2.311	-2.3125	1.356
129.148	1.357	2.313	-2.3148	1.357
129.253	1.358	2.315	-2.3168	1.358
129.364	1.358	2.316	-2.3177	1.358
129.476	1.36	2.318	-2.3198	1.36
129.586	1.36	2.32	-2.3218	1.36
129.691	1.361	2.322	-2.3241	1.361
129.802	1.362	2.323	-2.3251	1.362
129.91	1.362	2.325	-2.3271	1.362
130.023	1.362	2.327	-2.3291	1.362
130.128	1.364	2.33	-2.3316	1.364
130.24	1.364	2.33	-2.3325	1.364
130.348	1.365	2.332	-2.3345	1.365
130.456	1.367	2.335	-2.3365	1.367
130.563	1.367	2.336	-2.3385	1.367
130.677	1.368	2.337	-2.3394	1.368
130.785	1.368	2.34	-2.3417	1.368
130.895	1.369	2.342	-2.3438	1.369
131.001	1.37	2.344	-2.3458	1.37
131.115	1.37	2.345	-2.3468	1.37
131.218	1.371	2.347	-2.3491	1.371
131.332	1.371	2.349	-2.3512	1.371
131.437	1.371	2.351	-2.3531	1.371
131.55	1.372	2.352	-2.3542	1.372
131.66	1.373	2.354	-2.3561	1.373
131.77	1.374	2.356	-2.3584	1.374
131.873	1.374	2.358	-2.3604	1.374
131.987	1.375	2.36	-2.3615	1.375
132.095	1.376	2.361	-2.3634	1.376
132.202	1.377	2.364	-2.3658	1.377
132.313	1.377	2.366	-2.3677	1.377
132.424	1.377	2.367	-2.3688	1.377
132.532	1.379	2.369	-2.3708	1.379
132.645	1.38	2.371	-2.3727	1.38
132.751	1.38	2.373	-2.3751	1.38
132.86	1.381	2.374	-2.3761	1.381
132.971	1.382	2.376	-2.378	1.382
133.079	1.383	2.378	-2.3801	1.383
133.187	1.384	2.38	-2.3824	1.384
133.294	1.384	2.381	-2.3834	1.384
133.403	1.385	2.383	-2.3854	1.385
133.512	1.386	2.385	-2.3874	1.386
133.621	1.386	2.387	-2.3894	1.386
133.732	1.387	2.389	-2.3907	1.387
133.84	1.388	2.391	-2.3927	1.388
133.951	1.39	2.393	-2.3947	1.39
134.06	1.39	2.395	-2.3967	1.39
134.171	1.391	2.396	-2.3977	1.391
134.281	1.392	2.398	-2.4001	1.392
134.391	1.392	2.4	-2.4021	1.392
134.496	1.392	2.402	-2.4041	1.392
134.606	1.394	2.403	-2.4051	1.394
134.716	1.394	2.405	-2.4071	1.394
134.822	1.395	2.407	-2.4095	1.395
134.932	1.395	2.409	-2.4113	1.395
135.044	1.397	2.41	-2.4124	1.397
135.155	1.397	2.412	-2.4144	1.397
135.263	1.398	2.415	-2.4167	1.398
135.368	1.4	2.417	-2.4187	1.4
135.478	1.4	2.418	-2.4197	1.4
135.59	1.401	2.42	-2.4217	1.401
135.698	1.401	2.422	-2.4237	1.401
135.807	1.402	2.424	-2.426	1.402
135.914	1.403	2.425	-2.4271	1.403
136.03	1.404	2.427	-2.4292	1.404
136.135	1.404	2.429	-2.4311	1.404
136.244	1.406	2.431	-2.4333	1.406
136.355	1.406	2.432	-2.4343	1.406
136.465	1.407	2.434	-2.4363	1.407
136.575	1.408	2.436	-2.4383	1.408
136.68	1.409	2.438	-2.4403	1.409
136.791	1.409	2.44	-2.4417	1.409
136.9	1.41	2.442	-2.4437	1.41
137.006	1.411	2.444	-2.4457	1.411
137.117	1.411	2.446	-2.4478	1.411
137.229	1.413	2.447	-2.4487	1.413
137.337	1.413	2.449	-2.451	1.413
137.445	1.414	2.451	-2.453	1.414
137.553	1.415	2.453	-2.455	1.415
137.662	1.415	2.454	-2.456	1.415
137.773	1.416	2.456	-2.458	1.416
137.884	1.417	2.458	-2.4603	1.417
137.989	1.418	2.46	-2.4624	1.418
138.103	1.419	2.461	-2.4634	1.419
138.213	1.419	2.463	-2.4653	1.419
138.321	1.419	2.466	-2.4677	1.419
138.426	1.42	2.468	-2.4696	1.42
138.537	1.421	2.469	-2.4706	1.421
138.649	1.421	2.471	-2.4726	1.421
138.759	1.423	2.473	-2.4746	1.423
138.864	1.424	2.475	-2.477	1.424
138.976	1.424	2.476	-2.478	1.424
139.084	1.425	2.478	-2.48	1.425
139.19	1.425	2.48	-2.482	1.425
139.301	1.426	2.482	-2.4843	1.426
139.413	1.427	2.483	-2.4854	1.427
139.521	1.428	2.485	-2.4873	1.428
139.63	1.428	2.487	-2.4893	1.428
139.736	1.429	2.489	-2.4913	1.429
139.846	1.43	2.491	-2.4926	1.43
139.957	1.431	2.493	-2.4946	1.431
140.068	1.432	2.495	-2.4966	1.432
140.174	1.432	2.497	-2.4986	1.432
140.288	1.433	2.498	-2.4996	1.433
140.391	1.433	2.5	-2.502	1.433
140.505	1.434	2.502	-2.5039	1.434
140.61	1.435	2.504	-2.506	1.435
140.721	1.436	2.505	-2.507	1.436
140.834	1.437	2.507	-2.5092	1.437
140.937	1.438	2.509	-2.5114	1.438
141.048	1.439	2.511	-2.5133	1.439
141.159	1.439	2.512	-2.5143	1.439
141.27	1.44	2.514	-2.5163	1.44
141.38	1.441	2.517	-2.5186	1.441
141.485	1.442	2.519	-2.5207	1.442
141.597	1.442	2.52	-2.5216	1.442
141.705	1.443	2.522	-2.5237	1.443
141.815	1.444	2.524	-2.5259	1.444
141.92	1.444	2.526	-2.5279	1.444
142.034	1.445	2.527	-2.5289	1.445
142.142	1.445	2.529	-2.5309	1.445
142.25	1.446	2.531	-2.5329	1.446
142.359	1.447	2.533	-2.5353	1.447
142.466	1.447	2.534	-2.5363	1.447
142.575	1.448	2.536	-2.5384	1.448
142.687	1.449	2.538	-2.5403	1.449
142.794	1.449	2.54	-2.5422	1.449
142.905	1.45	2.542	-2.5436	1.45
143.012	1.45	2.544	-2.5456	1.45
143.122	1.45	2.545	-2.5475	1.45
143.23	1.452	2.548	-2.5496	1.452
143.344	1.453	2.549	-2.5509	1.453
143.452	1.453	2.551	-2.5529	1.453
143.558	1.454	2.553	-2.5549	1.454
143.668	1.454	2.555	-2.5568	1.454
143.78	1.456	2.556	-2.5579	1.456
143.888	1.456	2.558	-2.5602	1.456
143.997	1.457	2.56	-2.5623	1.457
144.105	1.457	2.562	-2.5643	1.457
144.219	1.458	2.563	-2.5653	1.458
144.327	1.458	2.565	-2.5673	1.458
144.435	1.459	2.568	-2.5696	1.459
144.541	1.46	2.57	-2.5716	1.46
144.655	1.461	2.571	-2.5725	1.461
144.759	1.461	2.573	-2.5745	1.461
144.873	1.462	2.575	-2.5769	1.462
144.978	1.463	2.577	-2.579	1.463
145.089	1.464	2.578	-2.5799	1.464
145.202	1.464	2.58	-2.5819	1.464
145.305	1.464	2.582	-2.5839	1.464
145.416	1.465	2.584	-2.5862	1.465
145.527	1.466	2.585	-2.5872	1.466
145.635	1.466	2.587	-2.5892	1.466
145.747	1.467	2.589	-2.5912	1.467
145.851	1.467	2.591	-2.5932	1.467
145.963	1.468	2.593	-2.5946	1.468
146.072	1.469	2.595	-2.5966	1.469
146.183	1.469	2.597	-2.5986	1.469
146.288	1.469	2.599	-2.6005	1.469
146.402	1.47	2.6	-2.6015	1.47
146.51	1.47	2.602	-2.6038	1.47
146.618	1.47	2.604	-2.6058	1.47
146.727	1.471	2.606	-2.6078	1.471
146.839	1.472	2.607	-2.6088	1.472
146.949	1.473	2.609	-2.6112	1.473
147.057	1.473	2.611	-2.6132	1.473
147.162	1.474	2.613	-2.6152	1.474
147.273	1.474	2.614	-2.6162	1.474
147.386	1.474	2.616	-2.6182	1.474
147.489	1.475	2.619	-2.6205	1.475
147.6	1.475	2.62	-2.6225	1.475
147.707	1.475	2.622	-2.6235	1.475
147.819	1.476	2.623	-2.6254	1.476
147.932	1.476	2.626	-2.6278	1.476
148.035	1.476	2.628	-2.6298	1.476
148.147	1.477	2.629	-2.6308	1.477
148.258	1.477	2.631	-2.6329	1.477
148.366	1.482	2.633	-2.6349	1.482
148.474	1.482	2.635	-2.6372	1.482
148.581	1.483	2.636	-2.6382	1.483
148.695	1.487	2.638	-2.6402	1.487
148.804	1.489	2.64	-2.6422	1.489
148.909	1.491	2.643	-2.6445	1.491
149.023	1.492	2.643	-2.6454	1.492
149.127	1.495	2.646	-2.6475	1.495
149.238	1.497	2.648	-2.6495	1.497
149.347	1.499	2.65	-2.6515	1.499
149.458	1.501	2.651	-2.6528	1.501
149.568	1.505	2.653	-2.6548	1.505
149.679	1.506	2.655	-2.6568	1.506
149.783	1.509	2.657	-2.6588	1.509
149.894	1.51	2.658	-2.6599	1.51
150.006	1.513	2.66	-2.6621	1.513
150.116	1.515	2.662	-2.6641	1.515
150.221	1.516	2.664	-2.6661	1.516
150.333	1.519	2.665	-2.6671	1.519
150.441	1.522	2.667	-2.6691	1.522
150.547	1.523	2.67	-2.6715	1.523
150.658	1.524	2.671	-2.6734	1.524
150.771	1.529	2.673	-2.6745	1.529
150.879	1.532	2.675	-2.6765	1.532
150.987	1.533	2.677	-2.6787	1.533
151.093	1.537	2.679	-2.6807	1.537
151.204	1.538	2.68	-2.6818	1.538
151.317	1.539	2.682	-2.6837	1.539
151.425	1.541	2.684	-2.6862	1.541
151.53	1.544	2.686	-2.6881	1.544
151.644	1.548	2.687	-2.6891	1.548
151.754	1.55	2.689	-2.6912	1.55
151.858	1.555	2.691	-2.6931	1.555
151.969	1.555	2.693	-2.6955	1.555
152.08	1.557	2.694	-2.6964	1.557
152.188	1.563	2.696	-2.6984	1.563
152.301	1.563	2.698	-2.7004	1.563
152.407	1.567	2.701	-2.7027	1.567
152.516	1.568	2.702	-2.7038	1.568
152.627	1.575	2.704	-2.7058	1.575
152.735	1.575	2.706	-2.7078	1.575
152.843	1.578	2.708	-2.7098	1.578
152.955	1.582	2.709	-2.7107	1.582
153.063	1.584	2.711	-2.7131	1.584
153.171	1.59	2.713	-2.7152	1.59
153.277	1.59	2.715	-2.7171	1.59
153.388	1.595	2.716	-2.7181	1.595
153.501	1.598	2.718	-2.7204	1.598
153.609	1.602	2.72	-2.7224	1.602
153.714	1.602	2.722	-2.7244	1.602
153.826	1.608	2.723	-2.7254	1.608
153.937	1.612	2.725	-2.7274	1.612
154.047	1.615	2.728	-2.7298	1.615
154.152	1.62	2.73	-2.7317	1.62
154.263	1.622	2.731	-2.7328	1.622
154.372	1.626	2.733	-2.7347	1.626
154.478	1.628	2.735	-2.737	1.628
154.589	1.634	2.737	-2.7391	1.634
154.701	1.636	2.738	-2.7401	1.636
154.806	1.641	2.74	-2.742	1.641
154.919	1.641	2.742	-2.7441	1.641
155.024	1.647	2.744	-2.7464	1.647
155.134	1.648	2.745	-2.7474	1.648
155.243	1.651	2.747	-2.7494	1.651
155.354	1.655	2.749	-2.7514	1.655
155.463	1.658	2.752	-2.7537	1.658
155.57	1.663	2.753	-2.7546	1.663
155.686	1.664	2.755	-2.7567	1.664
155.791	1.667	2.757	-2.7587	1.667
155.898	1.67	2.759	-2.7607	1.67
156.009	1.672	2.76	-2.7617	1.672
156.122	1.675	2.762	-2.764	1.675
156.232	1.677	2.764	-2.766	1.677
156.337	1.682	2.766	-2.768	1.682
156.448	1.683	2.767	-2.7691	1.683
156.556	1.687	2.769	-2.7714	1.687
156.662	1.689	2.771	-2.7734	1.689
156.773	1.689	2.773	-2.7753	1.689
156.884	1.693	2.774	-2.7763	1.693
156.995	1.693	2.777	-2.7787	1.693
157.103	1.697	2.779	-2.7806	1.697
157.208	1.701	2.781	-2.7827	1.701
157.318	1.702	2.782	-2.7838	1.702
157.429	1.703	2.784	-2.7857	1.703
157.54	1.707	2.786	-2.788	1.707
157.646	1.709	2.788	-2.7901	1.709
157.76	1.711	2.789	-2.791	1.711
157.863	1.711	2.791	-2.793	1.711
157.975	1.707	2.793	-2.795	1.707
158.084	1.703	2.795	-2.7974	1.703
158.193	1.702	2.796	-2.7983	1.702
158.306	1.697	2.798	-2.8003	1.697
158.409	1.693	2.8	-2.8023	1.693
158.52	1.689	2.803	-2.8047	1.689
158.631	1.687	2.804	-2.8057	1.687
158.742	1.683	2.806	-2.8077	1.683
158.852	1.677	2.808	-2.8097	1.677
158.955	1.672	2.81	-2.8117	1.672
159.07	1.67	2.811	-2.813	1.67
159.178	1.664	2.813	-2.815	1.664
159.285	1.658	2.815	-2.817	1.658
159.393	1.651	2.817	-2.8189	1.651
159.507	1.647	2.818	-2.8198	1.647
159.615	1.641	2.82	-2.8223	1.641
159.723	1.634	2.822	-2.8243	1.634
159.829	1.626	2.824	-2.8263	1.626
159.944	1.622	2.825	-2.8273	1.622
160.052	1.615	2.827	-2.8293	1.615
160.16	1.608	2.83	-2.8316	1.608
160.268	1.602	2.832	-2.8336	1.602
160.379	1.598	2.833	-2.8346	1.598
160.489	1.59	2.835	-2.8366	1.59
160.599	1.584	2.837	-2.839	1.584
160.704	1.578	2.839	-2.841	1.578
160.815	1.575	2.84	-2.842	1.575
160.924	1.568	2.842	-2.8439	1.568
161.035	1.563	2.844	-2.8459	1.563
161.14	1.557	2.846	-2.8483	1.557
161.252	1.555	2.847	-2.8493	1.555
161.36	1.55	2.849	-2.8513	1.55
161.471	1.544	2.851	-2.8533	1.544
161.576	1.539	2.853	-2.8552	1.539
161.69	1.537	2.855	-2.8566	1.537
161.798	1.533	2.857	-2.8586	1.533
161.904	1.529	2.859	-2.8606	1.529
162.013	1.524	2.861	-2.8626	1.524
162.127	1.522	2.862	-2.8636	1.522
162.232	1.519	2.864	-2.866	1.519
162.343	1.515	2.866	-2.868	1.515
162.452	1.51	2.868	-2.87	1.51
162.563	1.509	2.869	-2.8709	1.509
162.673	1.505	2.871	-2.8732	1.505
162.783	1.501	2.873	-2.8753	1.501
162.888	1.497	2.875	-2.8773	1.497
162.998	1.495	2.876	-2.8782	1.495
163.108	1.491	2.878	-2.8803	1.491
163.214	1.487	2.881	-2.8826	1.487
163.325	1.483	2.883	-2.8846	1.483
163.437	1.482	2.884	-2.8856	1.482
163.545	1.477	2.886	-2.8876	1.477
163.651	1.477	2.888	-2.8899	1.477
163.762	1.477	2.89	-2.8919	1.477
163.874	1.477	2.891	-2.893	1.477
163.981	1.476	2.893	-2.8949	1.476
164.09	1.476	2.895	-2.8969	1.476
164.198	1.475	2.897	-2.8993	1.475
164.311	1.474	2.898	-2.9002	1.474
164.419	1.473	2.9	-2.9023	1.473
164.527	1.473	2.902	-2.9043	1.473
164.636	1.471	2.905	-2.9065	1.471
164.743	1.47	2.906	-2.9076	1.47
164.852	1.469	2.908	-2.9095	1.469
164.964	1.468	2.91	-2.9115	1.468
165.07	1.465	2.912	-2.9135	1.465
165.184	1.464	2.913	-2.9149	1.464
165.294	1.464	2.915	-2.9169	1.464
165.404	1.461	2.917	-2.9189	1.461
165.509	1.461	2.919	-2.9209	1.461
165.62	1.459	2.92	-2.9218	1.459
165.728	1.458	2.922	-2.9243	1.458
165.841	1.456	2.924	-2.9262	1.456
165.947	1.456	2.926	-2.9282	1.456
166.053	1.455	2.927	-2.9291	1.455
166.167	1.453	2.93	-2.9315	1.453
166.275	1.452	2.932	-2.9335	1.452
166.383	1.45	2.934	-2.9355	1.45
166.49	1.449	2.935	-2.9365	1.449
166.599	1.449	2.937	-2.9389	1.449
166.713	1.448	2.939	-2.9409	1.448
166.819	1.447	2.941	-2.9429	1.447
166.933	1.446	2.942	-2.9439	1.446
167.036	1.446	2.944	-2.9459	1.446
167.148	1.445	2.946	-2.9479	1.445
167.257	1.445	2.948	-2.9501	1.445
167.369	1.445	2.949	-2.9512	1.445
167.479	1.444	2.951	-2.9532	1.444
167.589	1.444	2.953	-2.9551	1.444
167.694	1.444	2.956	-2.9575	1.444
167.805	1.444	2.957	-2.9586	1.444
167.913	1.443	2.959	-2.9606	1.443
168.025	1.443	2.961	-2.9626	1.443
168.129	1.442	2.963	-2.9645	1.442
168.241	1.442	2.964	-2.9658	1.442
168.35	1.441	2.966	-2.9678	1.441
168.456	1.44	2.968	-2.9697	1.44
168.567	1.44	2.97	-2.9718	1.44
168.681	1.44	2.971	-2.9728	1.44
168.784	1.44	2.973	-2.9752	1.44
168.895	1.439	2.975	-2.9772	1.439
169.003	1.439	2.977	-2.9791	1.439
169.117	1.438	2.978	-2.9802	1.438
169.227	1.438	2.98	-2.9824	1.438
169.33	1.438	2.983	-2.9845	1.438
169.439	1.437	2.985	-2.9865	1.437
169.55	1.437	2.985	-2.9874	1.437
169.663	1.436	2.987	-2.9894	1.436
169.773	1.436	2.99	-2.9918	1.436
169.878	1.436	2.992	-2.9938	1.436
169.989	1.435	2.993	-2.9948	1.435
170.097	1.435	2.995	-2.9968	1.435
170.204	1.434	2.997	-2.9992	1.434
170.316	1.434	2.999	-3.0012	1.434
170.425	1.433	3	-3.0022	1.433
170.536	1.433	3.002	-3.0041	1.433
170.644	1.433	3.004	-3.0061	1.433
170.749	1.432	3.007	-3.0085	1.432
170.859	1.432	3.007	-3.0094	1.432
170.968	1.431	3.01	-3.0115	1.431
171.079	1.431	3.012	-3.0135	1.431
171.186	1.431	3.013	-3.0154	1.431
171.297	1.431	3.015	-3.0168	1.431
171.409	1.43	3.017	-3.0188	1.43
171.517	1.43	3.019	-3.0208	1.43
171.623	1.429	3.021	-3.0228	1.429
171.734	1.429	3.022	-3.0239	1.429
171.847	1.428	3.024	-3.0261	1.428
171.957	1.428	3.026	-3.0281	1.428
172.062	1.428	3.028	-3.0301	1.428
172.172	1.427	3.029	-3.0311	1.427
172.281	1.427	3.031	-3.0334	1.427
172.393	1.426	3.034	-3.0355	1.426
172.498	1.426	3.035	-3.0374	1.426
172.61	1.425	3.036	-3.0384	1.425
172.718	1.425	3.038	-3.0405	1.425
172.826	1.424	3.041	-3.0427	1.424
172.934	1.424	3.043	-3.0448	1.424
173.048	1.423	3.044	-3.0457	1.423
173.152	1.422	3.046	-3.0477	1.422
173.263	1.422	3.048	-3.0501	1.422
173.372	1.421	3.05	-3.0521	1.421
173.485	1.421	3.051	-3.0531	1.421
173.588	1.42	3.053	-3.0551	1.42
173.702	1.419	3.055	-3.0571	1.419
173.807	1.419	3.057	-3.0594	1.419
173.918	1.419	3.058	-3.0604	1.419
174.031	1.418	3.06	-3.0624	1.418
174.135	1.417	3.062	-3.0643	1.417
174.246	1.416	3.065	-3.0668	1.416
174.357	1.416	3.066	-3.0677	1.416
174.465	1.416	3.068	-3.0698	1.416
174.571	1.415	3.07	-3.0718	1.415
174.682	1.414	3.072	-3.0737	1.414
174.794	1.413	3.073	-3.0751	1.413
174.902	1.412	3.075	-3.0771	1.412
175.01	1.412	3.077	-3.0791	1.412
175.119	1.411	3.079	-3.0811	1.411
175.232	1.411	3.08	-3.0821	1.411
175.34	1.409	3.082	-3.0844	1.409
175.447	1.409	3.084	-3.0863	1.409
175.555	1.408	3.086	-3.0884	1.408
175.669	1.408	3.087	-3.0893	1.408
175.772	1.406	3.09	-3.0917	1.406
175.886	1.406	3.092	-3.0937	1.406
175.991	1.405	3.094	-3.0957	1.405
176.1	1.404	3.095	-3.0967	1.404
176.215	1.404	3.097	-3.0987	1.404
176.318	1.403	3.099	-3.101	1.403
176.428	1.402	3.101	-3.103	1.402
176.539	1.401	3.102	-3.104	1.401
176.651	1.401	3.104	-3.106	1.401
176.761	1.4	3.106	-3.108	1.4
176.866	1.4	3.108	-3.1104	1.4
176.978	1.399	3.109	-3.1113	1.399
177.086	1.398	3.111	-3.1133	1.398
177.194	1.397	3.113	-3.1154	1.397
177.303	1.397	3.116	-3.1177	1.397
177.41	1.396	3.117	-3.1186	1.396
177.522	1.395	3.119	-3.1207	1.395
177.633	1.394	3.121	-3.1227	1.394
177.739	1.394	3.123	-3.1247	1.394
177.853	1.392	3.124	-3.126	1.392
177.956	1.392	3.126	-3.128	1.392
178.07	1.391	3.128	-3.1301	1.391
178.175	1.39	3.13	-3.132	1.39
178.288	1.39	3.131	-3.1331	1.39
178.398	1.389	3.133	-3.1353	1.389
178.503	1.387	3.135	-3.1373	1.387
178.611	1.387	3.137	-3.1393	1.387
178.725	1.386	3.138	-3.1403	1.386
178.833	1.385	3.14	-3.1423	1.385
178.939	1.385	3.143	-3.1446	1.385
179.05	1.384	3.145	-3.1466	1.384
179.16	1.382	3.146	-3.1477	1.382
179.269	1.382	3.148	-3.1497	1.382
179.38	1.381	3.15	-3.152	1.381
179.487	1.38	3.152	-3.154	1.38
179.594	1.38	3.153	-3.155	1.38
179.708	1.378	3.155	-3.157	1.378
179.816	1.377	3.157	-3.1593	1.377
179.922	1.377	3.159	-3.1613	1.377
180.036	1.375	3.16	-3.1623	1.375
180.146	1.374	3.162	-3.1643	1.374
180.249	1.374	3.164	-3.1663	1.374
180.361	1.373	3.167	-3.1687	1.373
180.472	1.371	3.168	-3.1696	1.371
180.577	1.371	3.17	-3.1716	1.371
180.691	1.37	3.172	-3.1736	1.37
180.796	1.369	3.174	-3.1757	1.369
180.907	1.369	3.175	-3.177	1.369
181.016	1.367	3.177	-3.179	1.367
181.129	1.367	3.179	-3.181	1.367
181.232	1.365	3.181	-3.1829	1.365
181.344	1.364	3.182	-3.184	1.364
181.455	1.364	3.184	-3.1863	1.364
181.562	1.363	3.186	-3.1883	1.363
181.67	1.362	3.188	-3.1903	1.362
181.784	1.361	3.189	-3.1914	1.361
181.892	1.36	3.192	-3.1936	1.36
182	1.359	3.194	-3.1956	1.359
182.106	1.358	3.196	-3.1976	1.358
182.22	1.358	3.197	-3.1986	1.358
182.324	1.357	3.199	-3.2005	1.357
182.438	1.355	3.201	-3.203	1.355
182.542	1.355	3.203	-3.205	1.355
182.656	1.353	3.204	-3.206	1.353
182.766	1.352	3.206	-3.208	1.352
182.876	1.352	3.208	-3.2103	1.352
182.981	1.351	3.21	-3.2122	1.351
183.092	1.35	3.211	-3.2132	1.35
183.198	1.349	3.213	-3.2152	1.349
183.312	1.348	3.215	-3.2172	1.348
183.418	1.347	3.218	-3.2197	1.347
183.525	1.346	3.219	-3.2206	1.346
183.639	1.346	3.221	-3.2226	1.346
183.747	1.345	3.223	-3.2246	1.345
183.855	1.344	3.225	-3.2269	1.344
183.962	1.343	3.226	-3.2279	1.343
184.076	1.342	3.228	-3.2299	1.342
184.184	1.342	3.23	-3.2319	1.342
184.292	1.341	3.232	-3.2339	1.341
184.404	1.34	3.233	-3.2349	1.34
184.514	1.34	3.235	-3.2372	1.34
184.62	1.339	3.237	-3.2392	1.339
184.729	1.338	3.239	-3.2412	1.338
184.84	1.338	3.24	-3.2422	1.338
184.95	1.337	3.243	-3.2446	1.337
185.06	1.337	3.245	-3.2467	1.337
185.165	1.336	3.247	-3.2486	1.336
185.275	1.334	3.248	-3.2496	1.334
185.385	1.334	3.25	-3.2516	1.334
185.498	1.334	3.252	-3.2538	1.334
185.601	1.333	3.254	-3.2558	1.333
185.713	1.332	3.255	-3.2569	1.332
185.824	1.331	3.257	-3.2589	1.331
185.932	1.33	3.259	-3.2612	1.33
186.04	1.33	3.261	-3.2632	1.33
186.147	1.329	3.262	-3.2642	1.329
186.258	1.329	3.264	-3.2662	1.329
186.37	1.328	3.267	-3.2685	1.328
186.476	1.326	3.269	-3.2705	1.326
186.589	1.326	3.27	-3.2715	1.326
186.699	1.325	3.272	-3.2735	1.325
186.804	1.324	3.274	-3.2755	1.324
186.913	1.323	3.276	-3.2778	1.323
187.024	1.323	3.277	-3.2789	1.323
187.134	1.321	3.279	-3.2808	1.321
187.244	1.32	3.281	-3.2827	1.32
187.348	1.32	3.283	-3.2849	1.32
187.459	1.319	3.284	-3.2859	1.319
187.571	1.318	3.286	-3.2882	1.318
187.676	1.316	3.288	-3.2901	1.316
187.788	1.315	3.29	-3.2922	1.315
187.897	1.314	3.291	-3.2931	1.314
188.008	1.313	3.294	-3.2955	1.313
188.116	1.313	3.296	-3.2975	1.313
188.224	1.31	3.298	-3.2996	1.31
188.331	1.309	3.299	-3.3005	1.309
188.443	1.308	3.301	-3.3025	1.308
188.551	1.308	3.303	-3.3049	1.308
188.658	1.306	3.305	-3.3069	1.306
188.769	1.305	3.306	-3.3079	1.305
188.882	1.304	3.308	-3.3098	1.304
188.99	1.302	3.31	-3.3121	1.302
189.095	1.302	3.312	-3.3141	1.302
189.206	1.299	3.313	-3.3151	1.299
189.318	1.299	3.315	-3.3172	1.299
189.428	1.298	3.317	-3.3192	1.298
189.533	1.296	3.32	-3.3215	1.296
189.644	1.295	3.321	-3.3225	1.295
189.753	1.294	3.322	-3.3245	1.294
189.859	1.292	3.324	-3.3265	1.292
189.97	1.291	3.327	-3.3288	1.291
190.082	1.289	3.328	-3.3298	1.289
190.19	1.287	3.33	-3.3318	1.287
190.296	1.285	3.332	-3.3338	1.285
190.405	1.285	3.334	-3.3358	1.285
190.515	1.281	3.335	-3.3371	1.281
190.624	1.28	3.337	-3.3391	1.28
190.735	1.278	3.339	-3.3412	1.278
190.844	1.277	3.341	-3.3432	1.277
190.951	1.276	3.342	-3.3442	1.276
191.067	1.274	3.344	-3.3464	1.274
191.172	1.27	3.346	-3.3484	1.27
191.281	1.269	3.348	-3.3504	1.269
191.39	1.267	3.349	-3.3514	1.267
191.502	1.266	3.352	-3.3535	1.266
191.612	1.263	3.354	-3.3558	1.263
191.718	1.262	3.356	-3.3578	1.262
191.829	1.26	3.357	-3.3587	1.26
191.937	1.258	3.359	-3.3608	1.258
192.043	1.256	3.361	-3.3631	1.256
192.154	1.253	3.363	-3.3651	1.253
192.266	1.253	3.364	-3.3661	1.253
192.374	1.251	3.366	-3.3681	1.251
192.483	1.25	3.368	-3.37	1.25
192.591	1.249	3.37	-3.3724	1.249
192.704	1.247	3.371	-3.3734	1.247
192.812	1.245	3.373	-3.3754	1.245
192.92	1.243	3.375	-3.3774	1.243
193.026	1.242	3.378	-3.3798	1.242
193.14	1.241	3.379	-3.3808	1.241
193.25	1.24	3.381	-3.3828	1.24
193.357	1.237	3.383	-3.3848	1.237
193.463	1.235	3.385	-3.3868	1.235
193.574	1.235	3.386	-3.388	1.235
193.687	1.233	3.388	-3.39	1.233
193.79	1.232	3.39	-3.392	1.232
193.901	1.23	3.392	-3.3941	1.23
194.012	1.228	3.393	-3.3951	1.228
194.123	1.226	3.395	-3.3975	1.226
194.233	1.226	3.397	-3.3994	1.226
194.338	1.225	3.399	-3.4015	1.225
194.446	1.223	3.4	-3.4024	1.223
194.56	1.221	3.403	-3.4047	1.221
194.668	1.22	3.405	-3.4066	1.22
194.773	1.219	3.407	-3.4087	1.219
194.882	1.218	3.408	-3.4097	1.218
194.996	1.217	3.41	-3.4117	1.217
195.104	1.215	3.412	-3.4141	1.215
195.212	1.213	3.414	-3.4161	1.213
195.319	1.212	3.415	-3.4171	1.212
195.431	1.211	3.417	-3.419	1.211
195.54	1.209	3.419	-3.4211	1.209
195.649	1.207	3.421	-3.4234	1.207
195.762	1.206	3.422	-3.4243	1.206
195.865	1.205	3.424	-3.4264	1.205
195.979	1.203	3.426	-3.4283	1.203
196.084	1.203	3.429	-3.4307	1.203
196.195	1.201	3.43	-3.4317	1.201
196.308	1.2	3.432	-3.4337	1.2
196.416	1.199	3.434	-3.4357	1.199
196.52	1.197	3.436	-3.4377	1.197
196.634	1.196	3.437	-3.439	1.196
196.741	1.195	3.439	-3.441	1.195
196.854	1.193	3.441	-3.443	1.193
196.959	1.192	3.443	-3.445	1.192
197.071	1.19	3.444	-3.4463	1.19
197.179	1.189	3.446	-3.4484	1.189
197.287	1.187	3.448	-3.4504	1.187
197.394	1.186	3.45	-3.4523	1.186
197.508	1.185	3.451	-3.4534	1.185
197.616	1.184	3.454	-3.4557	1.184
197.721	1.184	3.456	-3.4577	1.184
197.833	1.184	3.458	-3.4597	1.184
197.94	1.183	3.459	-3.4607	1.183
198.049	1.182	3.461	-3.463	1.182
198.163	1.182	3.463	-3.465	1.182
198.268	1.18	3.465	-3.467	1.18
198.379	1.18	3.466	-3.468	1.18
198.486	1.179	3.468	-3.4699	1.179
198.6	1.178	3.47	-3.472	1.178
198.705	1.177	3.472	-3.4743	1.177
198.818	1.175	3.473	-3.4753	1.175
198.926	1.175	3.475	-3.4774	1.175
199.032	1.174	3.477	-3.4794	1.174
199.143	1.174	3.48	-3.4816	1.174
199.255	1.172	3.481	-3.4826	1.172
199.363	1.171	3.483	-3.4846	1.171
199.471	1.171	3.485	-3.4866	1.171
199.58	1.169	3.487	-3.489	1.169
199.687	1.168	3.488	-3.49	1.168
199.799	1.166	3.49	-3.4921	1.166
199.91	1.165	3.492	-3.494	1.165
200.016	1.164	3.494	-3.496	1.164
200.13	1.162	3.495	-3.4972	1.162
200.233	1.161	3.497	-3.4992	1.161
200.344	1.16	3.499	-3.5013	1.16
200.451	1.159	3.501	-3.5033	1.159
200.563	1.158	3.502	-3.5043	1.158
200.676	1.156	3.505	-3.5067	1.156
200.784	1.155	3.507	-3.5086	1.155
200.889	1.154	3.509	-3.5106	1.154
201	1.154	3.51	-3.5117	1.154
201.109	1.153	3.512	-3.5136	1.153
201.222	1.152	3.514	-3.516	1.152
201.328	1.15	3.516	-3.5179	1.15
201.437	1.15	3.517	-3.519	1.15
201.543	1.15	3.519	-3.5209	1.15
201.652	1.148	3.521	-3.5233	1.148
201.763	1.147	3.523	-3.5252	1.147
201.876	1.145	3.524	-3.5263	1.145
201.984	1.145	3.526	-3.5282	1.145
202.093	1.143	3.528	-3.5303	1.143
202.199	1.143	3.531	-3.5326	1.143
202.31	1.142	3.532	-3.5336	1.142
202.423	1.14	3.534	-3.5356	1.14
202.529	1.14	3.536	-3.5377	1.14
202.636	1.14	3.538	-3.5399	1.14
202.75	1.138	3.539	-3.5409	1.138
202.859	1.137	3.541	-3.5429	1.137
202.969	1.136	3.543	-3.5449	1.136
203.074	1.135	3.545	-3.547	1.135
203.185	1.134	3.546	-3.5482	1.134
203.294	1.133	3.548	-3.5503	1.133
203.407	1.131	3.55	-3.5523	1.131
203.511	1.131	3.552	-3.5543	1.131
203.622	1.13	3.553	-3.5552	1.13
203.733	1.129	3.556	-3.5576	1.129
203.84	1.127	3.558	-3.5596	1.127
203.948	1.126	3.56	-3.5616	1.126
204.062	1.125	3.561	-3.5626	1.125
204.165	1.124	3.563	-3.565	1.124
204.276	1.123	3.565	-3.5669	1.123
204.385	1.123	3.567	-3.5689	1.123
204.492	1.122	3.568	-3.5699	1.122
204.607	1.121	3.57	-3.5719	1.121
204.715	1.121	3.572	-3.5742	1.121
204.82	1.119	3.574	-3.5762	1.119
204.931	1.118	3.575	-3.5772	1.118
205.044	1.118	3.577	-3.5792	1.118
205.154	1.117	3.579	-3.5811	1.117
205.259	1.116	3.582	-3.5835	1.116
205.37	1.116	3.583	-3.5846	1.116
205.478	1.115	3.585	-3.5866	1.115
205.59	1.114	3.587	-3.5885	1.114
205.697	1.113	3.589	-3.5909	1.113
205.806	1.112	3.59	-3.5919	1.112
205.915	1.111	3.592	-3.5939	1.111
206.021	1.111	3.594	-3.5959	1.111
206.132	1.11	3.596	-3.5978	1.11
206.246	1.109	3.597	-3.5992	1.109
206.349	1.109	3.599	-3.6012	1.109
206.46	1.107	3.601	-3.6032	1.107
206.567	1.107	3.603	-3.6053	1.107
206.682	1.106	3.604	-3.6062	1.106
206.792	1.105	3.607	-3.6085	1.105
206.897	1.105	3.609	-3.6106	1.105
207.006	1.104	3.611	-3.6126	1.104
207.117	1.104	3.612	-3.6136	1.104
207.227	1.103	3.614	-3.6156	1.103
207.337	1.103	3.616	-3.6178	1.103
207.442	1.102	3.618	-3.6199	1.102
207.553	1.101	3.619	-3.6208	1.101
207.662	1.1	3.621	-3.6228	1.1
207.768	1.1	3.623	-3.6252	1.1
207.878	1.099	3.625	-3.6272	1.099
207.99	1.099	3.626	-3.6283	1.099
208.101	1.098	3.628	-3.6302	1.098
208.209	1.098	3.63	-3.6324	1.098
208.314	1.097	3.632	-3.6344	1.097
208.424	1.096	3.634	-3.6355	1.096
208.535	1.096	3.635	-3.6374	1.096
208.642	1.095	3.638	-3.6395	1.095
208.751	1.094	3.64	-3.6419	1.094
208.86	1.094	3.641	-3.6428	1.094
208.974	1.093	3.643	-3.6448	1.093
209.082	1.093	3.645	-3.6468	1.093
209.19	1.092	3.647	-3.6491	1.092
209.301	1.092	3.648	-3.6501	1.092
209.411	1.091	3.65	-3.6521	1.091
209.521	1.09	3.652	-3.6541	1.09
209.627	1.09	3.654	-3.6561	1.09
209.736	1.09	3.655	-3.6571	1.09
209.848	1.089	3.658	-3.6595	1.089
209.958	1.088	3.66	-3.6615	1.088
210.063	1.088	3.661	-3.6634	1.088
210.175	1.088	3.663	-3.6645	1.088
210.283	1.087	3.665	-3.6669	1.087
210.391	1.087	3.667	-3.6688	1.087
210.499	1.085	3.669	-3.6708	1.085
210.613	1.085	3.67	-3.6718	1.085
210.72	1.084	3.672	-3.6738	1.084
210.828	1.084	3.674	-3.6761	1.084
210.935	1.084	3.676	-3.6781	1.084
211.049	1.083	3.677	-3.6791	1.083
211.159	1.082	3.679	-3.6811	1.082
211.267	1.082	3.681	-3.6835	1.082
211.372	1.081	3.683	-3.6855	1.081
211.483	1.08	3.684	-3.6865	1.08
211.591	1.08	3.686	-3.6885	1.08
211.705	1.08	3.688	-3.6904	1.08
211.81	1.079	3.691	-3.6927	1.079
211.918	1.079	3.692	-3.6938	1.079
212.03	1.078	3.694	-3.6958	1.078
212.136	1.078	3.696	-3.6977	1.078
212.247	1.077	3.698	-3.7001	1.077
212.359	1.077	3.699	-3.7011	1.077
212.467	1.076	3.701	-3.7031	1.076
212.575	1.076	3.703	-3.7051	1.076
212.683	1.076	3.705	-3.7072	1.076
212.797	1.075	3.706	-3.7084	1.075
212.905	1.074	3.708	-3.7104	1.074
213.012	1.074	3.71	-3.7124	1.074
213.121	1.073	3.713	-3.7145	1.073
213.228	1.073	3.713	-3.7154	1.073
213.337	1.073	3.716	-3.7177	1.073
213.451	1.072	3.718	-3.7198	1.072
213.556	1.072	3.72	-3.7218	1.072
213.668	1.071	3.721	-3.7228	1.071
213.779	1.071	3.723	-3.7248	1.071
213.889	1.07	3.725	-3.727	1.07
213.993	1.07	3.727	-3.729	1.07
214.104	1.07	3.728	-3.7301	1.07
214.216	1.069	3.73	-3.732	1.069
214.326	1.069	3.732	-3.7344	1.069
214.431	1.069	3.735	-3.7365	1.069
214.543	1.068	3.735	-3.7374	1.068
214.651	1.068	3.737	-3.7394	1.068
214.76	1.067	3.739	-3.7414	1.067
214.868	1.067	3.742	-3.7438	1.067
214.981	1.067	3.743	-3.7448	1.067
215.089	1.066	3.745	-3.7467	1.066
215.197	1.066	3.747	-3.7487	1.066
215.303	1.066	3.749	-3.751	1.066
[truncated: 800 more rows]
