# Supplementary material for: Research on the Mechanical Properties of EPS Lightweight Soil Mixed with Fly Ash
Source: Polymers (Basel). 2024 Dec 18;16(24):3517. doi: 10.3390/polym16243517 (PMC11678610; doi:10.3390/polym16243517)
Supplement: Supplementary file 1 [file polymers-16-03517-s001.zip › polymers-3283519-supplementary-final/raw data/EPS1.5%,curing agent content 20%,replace proportion 45%.xls]

## Sheet: Sheet1
试件批号	1
钢号	1
试验日期	2023/12/9
试验人	XDD
试件形状
尺寸(mm)	39.1
So(mm^2)	1200.73
标距倍率
Lo(mm)	80
引伸计标距	50
Lu(mm)
A(%)	/
断面尺寸
Su(mm^2)
Z(%)	/
Fm(kN)	1.39
Rm(MPa)
FeH(kN)	1.53
ReH(MPa)
FeL(kN)	1.35
ReL(MPa)
Fp(kN)	1.35
Rp(MPa)
Ft(kN)	0.11
Rt(MPa)
E(GPa)	0.01
屈强比	/
强屈比	/
At(%)	/
Agt(%)	11.5
时间(秒)	力(kN)	变形(mm)	位移(mm)	扩展
0	0	0	-0.0004	0
0.126	0	0	-0.0009	0
0.23	0	0	-0.0018	0
0.342	0.001	0	-0.0025	0.001
0.453	0.001	0.002	-0.0041	0.001
0.561	0.002	0.003	-0.0058	0.002
0.667	0.003	0.005	-0.008	0.003
0.781	0.003	0.007	-0.0091	0.003
0.89	0.004	0.01	-0.0122	0.004
0.997	0.005	0.013	-0.0152	0.005
1.104	0.006	0.016	-0.0184	0.006
1.218	0.006	0.018	-0.0202	0.006
1.322	0.007	0.022	-0.0247	0.007
1.436	0.007	0.026	-0.0288	0.007
1.541	0.008	0.031	-0.0333	0.008
1.653	0.008	0.033	-0.0357	0.008
1.759	0.008	0.039	-0.0415	0.008
1.873	0.008	0.044	-0.0468	0.008
1.978	0.009	0.05	-0.0521	0.009
2.089	0.009	0.052	-0.0548	0.009
2.198	0.009	0.058	-0.0601	0.009
2.31	0.009	0.064	-0.0661	0.009
2.415	0.01	0.069	-0.0711	0.01
2.527	0.01	0.071	-0.0736	0.01
2.635	0.01	0.076	-0.0786	0.01
2.741	0.01	0.082	-0.0842	0.01
2.852	0.011	0.087	-0.0892	0.011
2.966	0.011	0.089	-0.0914	0.011
3.073	0.011	0.094	-0.0962	0.011
3.178	0.012	0.098	-0.1009	0.012
3.287	0.012	0.104	-0.1062	0.012
3.398	0.013	0.106	-0.1084	0.013
3.511	0.013	0.11	-0.1129	0.013
3.619	0.014	0.115	-0.1174	0.014
3.724	0.014	0.119	-0.1217	0.014
3.838	0.015	0.122	-0.1246	0.015
3.948	0.015	0.126	-0.1288	0.015
4.053	0.016	0.131	-0.1331	0.016
4.161	0.016	0.135	-0.1372	0.016
4.27	0.016	0.137	-0.1393	0.016
4.382	0.017	0.142	-0.1441	0.017
4.495	0.017	0.146	-0.1481	0.017
4.601	0.018	0.15	-0.1521	0.018
4.71	0.018	0.152	-0.1541	0.018
4.821	0.019	0.156	-0.1586	0.019
4.929	0.019	0.16	-0.1624	0.019
5.037	0.019	0.164	-0.1662	0.019
5.149	0.019	0.166	-0.1681	0.019
5.256	0.02	0.169	-0.172	0.02
5.367	0.02	0.174	-0.1762	0.02
5.473	0.02	0.177	-0.1799	0.02
5.587	0.021	0.179	-0.1818	0.021
5.69	0.021	0.183	-0.1854	0.021
5.801	0.021	0.186	-0.1889	0.021
5.91	0.022	0.19	-0.193	0.022
6.021	0.022	0.192	-0.1948	0.022
6.131	0.023	0.196	-0.1983	0.023
6.241	0.023	0.199	-0.2017	0.023
6.346	0.024	0.203	-0.2056	0.024
6.456	0.024	0.205	-0.2073	0.024
6.568	0.024	0.208	-0.2106	0.024
6.678	0.025	0.211	-0.214	0.025
6.783	0.025	0.215	-0.2173	0.025
6.895	0.025	0.217	-0.2194	0.025
7.003	0.026	0.22	-0.2227	0.026
7.113	0.026	0.223	-0.2258	0.026
7.218	0.027	0.227	-0.2291	0.027
7.333	0.027	0.228	-0.2306	0.027
7.441	0.027	0.232	-0.2342	0.027
7.549	0.028	0.235	-0.2373	0.028
7.655	0.028	0.238	-0.2404	0.028
7.766	0.028	0.239	-0.242	0.028
7.879	0.028	0.243	-0.2455	0.028
7.987	0.029	0.246	-0.2486	0.029
8.092	0.029	0.249	-0.2515	0.029
8.203	0.029	0.25	-0.253	0.029
8.315	0.03	0.253	-0.2559	0.03
8.425	0.03	0.257	-0.2593	0.03
8.53	0.03	0.26	-0.2622	0.03
8.641	0.03	0.261	-0.2637	0.03
8.75	0.031	0.264	-0.2666	0.031
8.856	0.031	0.267	-0.2698	0.031
8.967	0.031	0.27	-0.2727	0.031
9.079	0.032	0.272	-0.2741	0.032
9.187	0.032	0.274	-0.2768	0.032
9.296	0.032	0.277	-0.2796	0.032
9.403	0.033	0.28	-0.2829	0.033
9.512	0.033	0.282	-0.2842	0.033
9.622	0.033	0.284	-0.2869	0.033
9.732	0.034	0.287	-0.2897	0.034
9.841	0.034	0.29	-0.2929	0.034
9.948	0.034	0.292	-0.2942	0.034
10.064	0.035	0.294	-0.2968	0.035
10.169	0.035	0.297	-0.2995	0.035
10.276	0.036	0.3	-0.3022	0.036
10.388	0.036	0.301	-0.3034	0.036
10.494	0.037	0.304	-0.3065	0.037
10.604	0.037	0.307	-0.3091	0.037
10.715	0.038	0.309	-0.3116	0.038
10.826	0.038	0.31	-0.313	0.038
10.934	0.038	0.313	-0.316	0.038
11.04	0.039	0.316	-0.3185	0.039
11.149	0.04	0.318	-0.321	0.04
11.259	0.04	0.32	-0.3223	0.04
11.368	0.04	0.322	-0.3248	0.04
11.479	0.041	0.325	-0.3277	0.041
11.587	0.041	0.328	-0.3302	0.041
11.701	0.042	0.329	-0.3314	0.042
11.809	0.042	0.331	-0.3339	0.042
11.917	0.043	0.334	-0.3368	0.043
12.023	0.043	0.337	-0.3392	0.043
12.137	0.043	0.338	-0.3404	0.043
12.241	0.044	0.34	-0.3429	0.044
12.353	0.044	0.343	-0.3453	0.044
12.46	0.045	0.346	-0.3481	0.045
12.571	0.045	0.347	-0.3493	0.045
12.684	0.046	0.349	-0.3516	0.046
12.787	0.046	0.352	-0.3541	0.046
12.899	0.047	0.354	-0.3568	0.047
13.01	0.047	0.355	-0.358	0.047
13.121	0.048	0.358	-0.3604	0.048
13.231	0.048	0.36	-0.3627	0.048
13.335	0.049	0.363	-0.3651	0.049
13.447	0.049	0.364	-0.3663	0.049
13.558	0.049	0.366	-0.369	0.049
13.666	0.05	0.369	-0.3713	0.05
13.771	0.05	0.371	-0.3736	0.05
13.881	0.05	0.372	-0.3748	0.05
13.992	0.051	0.375	-0.3774	0.051
14.103	0.051	0.377	-0.3797	0.051
14.21	0.051	0.379	-0.382	0.051
14.322	0.051	0.381	-0.3831	0.051
14.432	0.052	0.383	-0.3854	0.052
14.54	0.052	0.386	-0.3881	0.052
14.645	0.053	0.388	-0.3903	0.053
14.756	0.053	0.389	-0.3915	0.053
14.869	0.054	0.391	-0.3937	0.054
14.972	0.054	0.394	-0.3964	0.054
15.083	0.055	0.396	-0.3986	0.055
15.194	0.055	0.397	-0.3997	0.055
15.305	0.055	0.399	-0.402	0.055
15.415	0.055	0.402	-0.4042	0.055
15.518	0.056	0.404	-0.4068	0.056
15.627	0.056	0.405	-0.4078	0.056
15.741	0.056	0.407	-0.41	0.056
15.849	0.057	0.41	-0.4123	0.057
15.957	0.057	0.412	-0.4148	0.057
16.064	0.057	0.413	-0.416	0.057
16.178	0.058	0.416	-0.4182	0.058
16.287	0.059	0.418	-0.4204	0.059
16.393	0.059	0.42	-0.4226	0.059
16.507	0.059	0.421	-0.424	0.059
16.61	0.06	0.424	-0.4261	0.06
16.724	0.061	0.426	-0.4285	0.061
16.829	0.061	0.428	-0.4305	0.061
16.94	0.062	0.429	-0.4316	0.062
17.053	0.062	0.432	-0.4341	0.062
17.156	0.063	0.434	-0.4363	0.063
17.266	0.063	0.436	-0.4384	0.063
17.375	0.063	0.437	-0.4395	0.063
17.487	0.064	0.439	-0.4417	0.064
17.593	0.064	0.442	-0.4442	0.064
17.704	0.065	0.444	-0.4463	0.065
17.816	0.065	0.445	-0.4474	0.065
17.924	0.065	0.447	-0.4495	0.065
18.032	0.066	0.449	-0.452	0.066
18.14	0.066	0.452	-0.4541	0.066
18.249	0.066	0.453	-0.4552	0.066
18.357	0.067	0.455	-0.4573	0.067
18.466	0.067	0.457	-0.4599	0.067
18.577	0.068	0.459	-0.4619	0.068
18.691	0.068	0.46	-0.463	0.068
18.794	0.068	0.463	-0.465	0.068
18.908	0.069	0.465	-0.4671	0.069
19.012	0.069	0.467	-0.4697	0.069
19.123	0.069	0.468	-0.4707	0.069
19.236	0.07	0.47	-0.4728	0.07
19.342	0.07	0.472	-0.4749	0.07
19.449	0.071	0.474	-0.477	0.071
19.563	0.071	0.476	-0.4784	0.071
19.673	0.072	0.478	-0.4805	0.072
19.783	0.072	0.48	-0.4827	0.072
19.888	0.072	0.482	-0.4847	0.072
19.995	0.073	0.483	-0.4857	0.073
20.107	0.073	0.486	-0.4882	0.073
20.22	0.073	0.488	-0.4903	0.073
20.323	0.074	0.49	-0.4923	0.074
20.435	0.074	0.491	-0.4934	0.074
20.546	0.075	0.493	-0.4958	0.075
20.654	0.075	0.495	-0.4979	0.075
20.762	0.076	0.497	-0.4999	0.076
20.869	0.076	0.498	-0.501	0.076
20.978	0.077	0.501	-0.5034	0.077
21.103	0.077	0.503	-0.5054	0.077
21.214	0.077	0.505	-0.5076	0.077
21.321	0.078	0.507	-0.5096	0.078
21.431	0.078	0.508	-0.5107	0.078
21.544	0.079	0.51	-0.5127	0.079
21.654	0.079	0.513	-0.5152	0.079
21.759	0.079	0.515	-0.5172	0.079
21.87	0.08	0.516	-0.5182	0.08
21.979	0.08	0.518	-0.5203	0.08
22.091	0.081	0.52	-0.5227	0.081
22.196	0.081	0.522	-0.5247	0.081
22.304	0.081	0.523	-0.5258	0.081
22.413	0.082	0.525	-0.5278	0.082
22.525	0.082	0.527	-0.5299	0.082
22.633	0.083	0.53	-0.5322	0.083
22.747	0.083	0.531	-0.5333	0.083
22.85	0.084	0.533	-0.5353	0.084
22.961	0.084	0.535	-0.5375	0.084
23.068	0.085	0.537	-0.5398	0.085
23.179	0.085	0.538	-0.5408	0.085
23.292	0.085	0.54	-0.5429	0.085
23.398	0.086	0.542	-0.5449	0.086
23.505	0.086	0.544	-0.5468	0.086
23.618	0.086	0.546	-0.5483	0.086
23.728	0.087	0.548	-0.5503	0.087
23.838	0.087	0.55	-0.5523	0.087
23.943	0.087	0.552	-0.5544	0.087
24.051	0.087	0.553	-0.5554	0.087
24.163	0.088	0.555	-0.5578	0.088
24.269	0.088	0.557	-0.5598	0.088
24.379	0.088	0.559	-0.5619	0.088
24.491	0.088	0.56	-0.5629	0.088
24.602	0.089	0.563	-0.5654	0.089
24.71	0.089	0.565	-0.5674	0.089
24.815	0.089	0.567	-0.5694	0.089
24.925	0.089	0.568	-0.5703	0.089
25.034	0.09	0.57	-0.5727	0.09
25.145	0.09	0.572	-0.5747	0.09
25.254	0.09	0.574	-0.5768	0.09
25.367	0.09	0.575	-0.5778	0.09
25.476	0.091	0.577	-0.5798	0.091
25.584	0.091	0.58	-0.5822	0.091
25.689	0.091	0.582	-0.5843	0.091
25.8	0.092	0.583	-0.5853	0.092
25.913	0.092	0.585	-0.5873	0.092
26.016	0.092	0.587	-0.5893	0.092
26.126	0.092	0.589	-0.5917	0.092
26.237	0.093	0.59	-0.5926	0.093
26.349	0.093	0.592	-0.5947	0.093
26.454	0.093	0.594	-0.5967	0.093
26.563	0.094	0.596	-0.5987	0.094
26.675	0.094	0.598	-0.6001	0.094
26.786	0.094	0.6	-0.6021	0.094
26.894	0.094	0.602	-0.6041	0.094
26.999	0.095	0.604	-0.6061	0.095
27.114	0.095	0.605	-0.6075	0.095
27.222	0.095	0.607	-0.6095	0.095
27.33	0.096	0.609	-0.6115	0.096
27.436	0.096	0.611	-0.6135	0.096
27.551	0.096	0.612	-0.6145	0.096
27.654	0.097	0.614	-0.6169	0.097
27.768	0.097	0.616	-0.6189	0.097
27.873	0.097	0.618	-0.621	0.097
27.984	0.097	0.619	-0.6219	0.097
28.097	0.098	0.621	-0.6239	0.098
28.206	0.098	0.624	-0.6263	0.098
28.311	0.098	0.626	-0.6283	0.098
28.422	0.099	0.627	-0.6294	0.099
28.529	0.099	0.629	-0.6314	0.099
28.638	0.1	0.631	-0.6337	0.1
28.746	0.1	0.633	-0.6357	0.1
28.861	0.1	0.634	-0.6367	0.1
28.969	0.101	0.636	-0.6387	0.101
29.077	0.101	0.638	-0.6407	0.101
29.183	0.102	0.641	-0.6431	0.102
29.293	0.102	0.642	-0.6441	0.102
29.402	0.102	0.644	-0.6462	0.102
29.511	0.103	0.646	-0.6481	0.103
29.62	0.103	0.648	-0.6502	0.103
29.734	0.103	0.649	-0.6514	0.103
29.844	0.103	0.651	-0.6534	0.103
29.952	0.104	0.653	-0.6554	0.104
30.057	0.104	0.655	-0.6575	0.104
30.169	0.104	0.656	-0.6585	0.104
30.275	0.105	0.658	-0.6609	0.105
30.386	0.105	0.66	-0.6629	0.105
30.496	0.106	0.662	-0.6649	0.106
30.607	0.106	0.663	-0.6659	0.106
30.718	0.106	0.666	-0.6682	0.106
30.828	0.107	0.668	-0.6701	0.107
30.934	0.107	0.67	-0.6721	0.107
31.045	0.107	0.671	-0.6732	0.107
31.15	0.108	0.673	-0.6752	0.108
31.261	0.108	0.675	-0.6776	0.108
31.369	0.108	0.677	-0.6796	0.108
31.482	0.109	0.678	-0.6806	0.109
31.59	0.109	0.68	-0.6827	0.109
31.698	0.11	0.682	-0.6849	0.11
31.807	0.11	0.684	-0.6869	0.11
31.914	0.11	0.685	-0.6879	0.11
32.023	0.11	0.687	-0.6899	0.11
32.137	0.111	0.69	-0.6923	0.111
32.242	0.111	0.692	-0.6943	0.111
32.353	0.111	0.693	-0.6953	0.111
32.466	0.111	0.695	-0.6973	0.111
32.575	0.112	0.697	-0.6993	0.112
32.68	0.112	0.699	-0.7017	0.112
32.791	0.112	0.7	-0.7027	0.112
32.902	0.112	0.702	-0.7046	0.112
33.012	0.113	0.704	-0.7067	0.113
33.117	0.113	0.706	-0.7086	0.113
33.228	0.114	0.707	-0.71	0.114
33.336	0.114	0.709	-0.712	0.114
33.447	0.115	0.711	-0.714	0.115
33.554	0.115	0.714	-0.7161	0.115
33.667	0.115	0.715	-0.7171	0.115
33.775	0.116	0.717	-0.7194	0.116
33.883	0.116	0.719	-0.7214	0.116
33.989	0.117	0.721	-0.7234	0.117
34.103	0.117	0.722	-0.7244	0.117
34.212	0.117	0.724	-0.7267	0.117
34.32	0.118	0.726	-0.7288	0.118
34.425	0.118	0.728	-0.7309	0.118
34.539	0.119	0.729	-0.7317	0.119
34.649	0.119	0.731	-0.7338	0.119
34.759	0.12	0.734	-0.7361	0.12
34.864	0.12	0.736	-0.7381	0.12
34.975	0.121	0.737	-0.7391	0.121
35.083	0.122	0.739	-0.7411	0.122
35.196	0.122	0.741	-0.7431	0.122
35.301	0.123	0.743	-0.7454	0.123
35.413	0.124	0.744	-0.7464	0.124
35.52	0.124	0.746	-0.7484	0.124
35.627	0.125	0.748	-0.7504	0.125
35.738	0.126	0.75	-0.7528	0.126
35.845	0.127	0.751	-0.7538	0.127
35.959	0.127	0.753	-0.7559	0.127
36.067	0.128	0.755	-0.7578	0.128
36.173	0.129	0.757	-0.7598	0.129
36.287	0.129	0.758	-0.761	0.129
36.397	0.13	0.761	-0.7631	0.13
36.5	0.131	0.762	-0.765	0.131
36.609	0.132	0.765	-0.7671	0.132
36.723	0.132	0.766	-0.7685	0.132
36.833	0.133	0.768	-0.7704	0.133
36.943	0.134	0.77	-0.7724	0.134
37.048	0.135	0.772	-0.7745	0.135
37.159	0.135	0.773	-0.7754	0.135
37.267	0.136	0.775	-0.7775	0.136
37.38	0.137	0.777	-0.7798	0.137
37.487	0.138	0.779	-0.7818	0.138
37.595	0.138	0.78	-0.7828	0.138
37.704	0.139	0.782	-0.7848	0.139
37.81	0.14	0.785	-0.7871	0.14
37.921	0.14	0.787	-0.7891	0.14
38.035	0.141	0.788	-0.7901	0.141
38.138	0.141	0.79	-0.7921	0.141
38.247	0.142	0.792	-0.7944	0.142
38.356	0.142	0.794	-0.7964	0.142
38.467	0.143	0.795	-0.7974	0.143
38.575	0.143	0.797	-0.7994	0.143
38.687	0.143	0.799	-0.8014	0.143
38.793	0.144	0.801	-0.8038	0.144
38.907	0.144	0.802	-0.8048	0.144
39.017	0.144	0.804	-0.8068	0.144
39.127	0.144	0.806	-0.8088	0.144
39.232	0.145	0.809	-0.8111	0.145
39.341	0.145	0.81	-0.8121	0.145
39.453	0.145	0.812	-0.8141	0.145
39.563	0.146	0.814	-0.8161	0.146
39.667	0.146	0.816	-0.818	0.146
39.779	0.147	0.817	-0.819	0.147
39.89	0.147	0.819	-0.8215	0.147
39.998	0.148	0.821	-0.8234	0.148
40.106	0.149	0.823	-0.8254	0.149
40.213	0.149	0.824	-0.8264	0.149
40.325	0.15	0.826	-0.8288	0.15
40.436	0.15	0.828	-0.8308	0.15
40.542	0.151	0.83	-0.8328	0.151
40.655	0.151	0.831	-0.8338	0.151
40.759	0.152	0.834	-0.8361	0.152
40.87	0.153	0.836	-0.8381	0.153
40.979	0.153	0.838	-0.8401	0.153
41.09	0.154	0.839	-0.8411	0.154
41.2	0.154	0.841	-0.8431	0.154
41.31	0.155	0.843	-0.8451	0.155
41.415	0.156	0.845	-0.8475	0.156
41.526	0.156	0.846	-0.8485	0.156
41.635	0.157	0.848	-0.8505	0.157
41.747	0.157	0.85	-0.8524	0.157
41.851	0.158	0.852	-0.8547	0.158
41.963	0.158	0.853	-0.8558	0.158
42.074	0.159	0.855	-0.8578	0.159
42.182	0.16	0.857	-0.8597	0.16
42.287	0.161	0.859	-0.8618	0.161
42.402	0.161	0.861	-0.8632	0.161
42.51	0.162	0.863	-0.8651	0.162
42.617	0.163	0.865	-0.8671	0.163
42.725	0.163	0.867	-0.8691	0.163
42.839	0.164	0.868	-0.8701	0.164
42.949	0.165	0.87	-0.8724	0.165
43.054	0.166	0.872	-0.8743	0.166
43.163	0.166	0.874	-0.8764	0.166
43.274	0.167	0.875	-0.8774	0.167
43.384	0.168	0.877	-0.8797	0.168
43.494	0.168	0.879	-0.8818	0.168
43.598	0.169	0.881	-0.8838	0.169
43.707	0.17	0.882	-0.8847	0.17
43.82	0.17	0.884	-0.8867	0.17
43.926	0.171	0.887	-0.8891	0.171
44.039	0.172	0.889	-0.891	0.172
44.147	0.173	0.89	-0.8921	0.173
44.258	0.173	0.892	-0.894	0.173
44.365	0.174	0.894	-0.8964	0.174
44.473	0.175	0.896	-0.8984	0.175
44.587	0.175	0.897	-0.8993	0.175
44.693	0.176	0.899	-0.9014	0.176
44.801	0.177	0.901	-0.9034	0.177
44.91	0.178	0.903	-0.9058	0.178
45.017	0.178	0.904	-0.9068	0.178
45.133	0.178	0.906	-0.9087	0.178
45.238	0.179	0.908	-0.9107	0.179
45.345	0.18	0.911	-0.9131	0.18
45.456	0.18	0.911	-0.914	0.18
45.569	0.18	0.914	-0.9161	0.18
45.678	0.181	0.916	-0.9181	0.181
45.782	0.181	0.918	-0.9201	0.181
45.893	0.182	0.919	-0.9211	0.182
46.005	0.182	0.921	-0.9234	0.182
46.115	0.183	0.923	-0.9255	0.183
46.22	0.184	0.925	-0.9274	0.184
46.332	0.184	0.926	-0.9283	0.184
46.44	0.185	0.928	-0.9307	0.185
46.548	0.186	0.93	-0.9327	0.186
46.655	0.186	0.932	-0.9347	0.186
46.77	0.187	0.933	-0.9357	0.187
46.876	0.187	0.935	-0.9377	0.187
46.987	0.188	0.938	-0.9401	0.188
47.093	0.189	0.939	-0.942	0.189
47.207	0.189	0.941	-0.9431	0.189
47.31	0.19	0.942	-0.945	0.19
47.422	0.191	0.945	-0.9473	0.191
47.531	0.191	0.947	-0.9493	0.191
47.642	0.192	0.948	-0.9504	0.192
47.752	0.192	0.95	-0.9523	0.192
47.863	0.193	0.952	-0.9542	0.193
47.968	0.194	0.954	-0.9567	0.194
48.079	0.194	0.955	-0.9577	0.194
48.19	0.195	0.957	-0.9597	0.195
48.3	0.196	0.959	-0.9617	0.196
48.405	0.197	0.962	-0.964	0.197
48.517	0.197	0.963	-0.965	0.197
48.625	0.198	0.964	-0.967	0.198
48.734	0.198	0.966	-0.969	0.198
48.84	0.199	0.968	-0.971	0.199
48.95	0.199	0.97	-0.9723	0.199
49.061	0.2	0.972	-0.9744	0.2
49.172	0.201	0.974	-0.9764	0.201
49.339	0.201	0.976	-0.9788	0.201
49.453	0.202	0.978	-0.9807	0.202
49.561	0.203	0.98	-0.9829	0.203
49.669	0.204	0.982	-0.985	0.204
49.781	0.204	0.983	-0.986	0.204
49.888	0.205	0.985	-0.988	0.205
49.999	0.206	0.988	-0.9903	0.206
50.105	0.207	0.99	-0.9924	0.207
50.219	0.207	0.991	-0.9933	0.207
50.322	0.208	0.993	-0.9954	0.208
50.436	0.209	0.995	-0.9974	0.209
50.541	0.21	0.997	-0.9996	0.21
50.652	0.211	0.998	-1.0007	0.211
50.764	0.212	1	-1.0027	0.212
50.874	0.212	1.002	-1.0047	0.212
51.043	0.213	1.005	-1.0071	0.213
51.149	0.214	1.007	-1.0093	0.214
51.263	0.215	1.009	-1.0113	0.215
51.368	0.216	1.011	-1.0133	0.216
51.479	0.217	1.012	-1.0143	0.217
51.588	0.218	1.014	-1.0163	0.218
51.701	0.219	1.016	-1.0186	0.219
51.806	0.22	1.018	-1.0207	0.22
51.916	0.22	1.019	-1.0216	0.22
52.027	0.221	1.021	-1.0236	0.221
52.135	0.222	1.023	-1.0256	0.222
52.243	0.223	1.025	-1.028	0.223
52.35	0.224	1.026	-1.029	0.224
52.464	0.225	1.028	-1.031	0.225
52.572	0.226	1.03	-1.033	0.226
52.678	0.227	1.033	-1.0353	0.227
52.792	0.228	1.034	-1.0362	0.228
52.901	0.229	1.036	-1.0383	0.229
53.009	0.23	1.038	-1.0403	0.23
53.114	0.231	1.04	-1.0423	0.231
53.228	0.232	1.041	-1.0436	0.232
53.338	0.233	1.043	-1.0457	0.233
53.448	0.234	1.045	-1.0477	0.234
53.553	0.235	1.047	-1.0496	0.235
53.664	0.236	1.048	-1.0507	0.236
53.772	0.237	1.05	-1.0529	0.237
53.879	0.238	1.052	-1.055	0.238
53.991	0.239	1.054	-1.0569	0.239
54.1	0.24	1.055	-1.058	0.24
54.211	0.241	1.058	-1.0603	0.241
54.319	0.242	1.06	-1.0623	0.242
54.427	0.243	1.062	-1.0643	0.243
54.534	0.243	1.063	-1.0653	0.243
54.643	0.245	1.065	-1.0673	0.245
54.752	0.246	1.067	-1.0696	0.246
54.862	0.247	1.069	-1.0715	0.247
54.976	0.248	1.07	-1.0726	0.248
55.086	0.249	1.072	-1.0746	0.249
55.191	0.25	1.074	-1.0765	0.25
55.3	0.251	1.076	-1.0789	0.251
55.411	0.251	1.077	-1.0799	0.251
55.521	0.253	1.079	-1.082	0.253
55.631	0.254	1.081	-1.0839	0.254
55.736	0.255	1.084	-1.0862	0.255
55.846	0.255	1.085	-1.0873	0.255
55.956	0.257	1.087	-1.0893	0.257
56.069	0.258	1.089	-1.0912	0.258
56.175	0.259	1.091	-1.0935	0.259
56.284	0.259	1.092	-1.0942	0.259
56.395	0.261	1.094	-1.0966	0.261
56.503	0.262	1.096	-1.0986	0.262
56.612	0.263	1.098	-1.1006	0.263
56.718	0.264	1.099	-1.1015	0.264
56.83	0.265	1.101	-1.104	0.265
56.939	0.266	1.103	-1.1059	0.266
57.045	0.268	1.105	-1.1079	0.268
57.156	0.268	1.106	-1.1089	0.268
57.269	0.269	1.108	-1.1109	0.269
57.377	0.271	1.111	-1.1132	0.271
57.482	0.272	1.113	-1.1152	0.272
57.593	0.272	1.114	-1.1162	0.272
57.706	0.274	1.116	-1.1182	0.274
57.811	0.275	1.118	-1.1206	0.275
57.919	0.276	1.12	-1.1226	0.276
58.03	0.277	1.121	-1.1236	0.277
58.142	0.278	1.123	-1.1256	0.278
58.252	0.28	1.125	-1.1275	0.28
58.357	0.281	1.127	-1.1298	0.281
58.469	0.282	1.128	-1.1308	0.282
58.575	0.283	1.13	-1.1328	0.283
58.686	0.285	1.132	-1.1348	0.285
58.794	0.287	1.135	-1.1372	0.287
58.907	0.288	1.136	-1.1382	0.288
59.011	0.289	1.138	-1.1402	0.289
59.122	0.291	1.14	-1.1422	0.291
59.231	0.293	1.142	-1.1442	0.293
59.338	0.294	1.143	-1.1455	0.294
59.454	0.296	1.145	-1.1475	0.296
59.559	0.299	1.147	-1.1495	0.299
59.668	0.301	1.149	-1.1515	0.301
59.779	0.302	1.15	-1.1525	0.302
59.889	0.304	1.152	-1.1548	0.304
59.999	0.306	1.154	-1.1568	0.306
60.104	0.308	1.156	-1.1588	0.308
60.28	0.31	1.158	-1.1608	0.31
60.39	0.312	1.161	-1.1632	0.312
60.495	0.314	1.163	-1.1652	0.314
60.604	0.316	1.165	-1.1672	0.316
60.715	0.317	1.166	-1.1682	0.317
60.825	0.318	1.168	-1.1701	0.318
60.935	0.32	1.17	-1.1724	0.32
61.041	0.322	1.172	-1.1745	0.322
61.152	0.322	1.173	-1.1755	0.322
61.26	0.324	1.175	-1.1775	0.324
61.366	0.325	1.177	-1.1799	0.325
61.477	0.327	1.179	-1.1819	0.327
61.589	0.328	1.18	-1.1828	0.328
61.697	0.33	1.182	-1.1849	0.33
61.805	0.331	1.184	-1.1869	0.331
61.912	0.333	1.187	-1.1891	0.333
62.027	0.334	1.188	-1.1902	0.334
62.135	0.336	1.19	-1.1922	0.336
62.243	0.338	1.192	-1.1942	0.338
62.349	0.34	1.194	-1.1965	0.34
62.463	0.341	1.195	-1.1975	0.341
62.573	0.343	1.197	-1.1995	0.343
62.681	0.345	1.199	-1.2015	0.345
62.786	0.347	1.201	-1.2034	0.347
62.898	0.349	1.202	-1.2048	0.349
63.005	0.351	1.204	-1.2068	0.351
63.119	0.353	1.206	-1.2087	0.353
63.224	0.355	1.208	-1.2107	0.355
63.335	0.356	1.209	-1.2118	0.356
63.446	0.359	1.212	-1.2141	0.359
63.556	0.361	1.214	-1.2161	0.361
63.661	0.363	1.216	-1.2181	0.363
63.773	0.364	1.217	-1.2192	0.364
63.878	0.366	1.219	-1.2214	0.366
63.987	0.368	1.221	-1.2234	0.368
64.098	0.37	1.223	-1.2254	0.37
64.205	0.371	1.224	-1.2264	0.371
64.319	0.372	1.226	-1.2284	0.372
64.427	0.375	1.228	-1.2307	0.375
64.533	0.376	1.23	-1.2328	0.376
64.647	0.377	1.231	-1.2338	0.377
64.757	0.379	1.233	-1.2358	0.379
64.865	0.381	1.236	-1.2381	0.381
64.97	0.383	1.238	-1.2401	0.383
65.082	0.384	1.239	-1.2411	0.384
65.188	0.386	1.241	-1.2431	0.386
65.299	0.388	1.243	-1.2451	0.388
65.407	0.39	1.245	-1.2474	0.39
65.521	0.391	1.246	-1.2484	0.391
65.629	0.393	1.248	-1.2504	0.393
65.735	0.395	1.25	-1.2524	0.395
65.846	0.397	1.252	-1.2547	0.397
65.957	0.398	1.253	-1.2558	0.398
66.065	0.4	1.255	-1.2578	0.4
66.176	0.402	1.257	-1.2598	0.402
66.347	0.404	1.259	-1.262	0.404
66.455	0.406	1.261	-1.264	0.406
66.566	0.408	1.264	-1.2664	0.408
66.671	0.41	1.266	-1.2684	0.41
66.785	0.411	1.267	-1.2694	0.411
66.893	0.413	1.269	-1.2714	0.413
67.001	0.415	1.271	-1.2735	0.415
67.108	0.417	1.273	-1.2757	0.417
67.222	0.418	1.274	-1.2767	0.418
67.332	0.42	1.276	-1.2787	0.42
67.44	0.422	1.278	-1.2807	0.422
67.545	0.424	1.281	-1.2831	0.424
67.656	0.425	1.282	-1.2841	0.425
67.769	0.427	1.284	-1.2861	0.427
67.872	0.429	1.286	-1.2881	0.429
67.982	0.431	1.288	-1.2901	0.431
68.094	0.432	1.289	-1.2914	0.432
68.205	0.434	1.291	-1.2934	0.434
68.315	0.436	1.293	-1.2954	0.436
68.42	0.438	1.295	-1.2974	0.438
68.532	0.439	1.296	-1.2983	0.439
68.64	0.441	1.298	-1.3007	0.441
68.748	0.443	1.3	-1.3027	0.443
68.856	0.445	1.302	-1.3046	0.445
68.97	0.446	1.303	-1.3057	0.446
69.076	0.449	1.306	-1.3081	0.449
69.185	0.451	1.307	-1.31	0.451
69.294	0.453	1.31	-1.3121	0.453
69.401	0.454	1.311	-1.3131	0.454
69.51	0.456	1.313	-1.3151	0.456
69.624	0.459	1.315	-1.3173	0.459
69.729	0.461	1.317	-1.3193	0.461
69.84	0.462	1.318	-1.3203	0.462
69.953	0.465	1.32	-1.3223	0.465
70.061	0.467	1.322	-1.3243	0.467
70.166	0.469	1.324	-1.3266	0.469
70.277	0.47	1.325	-1.3278	0.47
70.386	0.472	1.327	-1.3297	0.472
70.499	0.474	1.329	-1.3317	0.474
70.604	0.476	1.331	-1.334	0.476
70.716	0.477	1.332	-1.3349	0.477
70.824	0.479	1.334	-1.337	0.479
70.932	0.481	1.336	-1.339	0.481
71.041	0.483	1.339	-1.3413	0.483
71.153	0.484	1.34	-1.3423	0.484
71.261	0.486	1.342	-1.3443	0.486
71.369	0.488	1.344	-1.3464	0.488
71.478	0.49	1.346	-1.3483	0.49
71.585	0.492	1.347	-1.3496	0.492
71.694	0.494	1.349	-1.3516	0.494
71.808	0.496	1.351	-1.3536	0.496
71.913	0.499	1.353	-1.3556	0.499
72.024	0.5	1.354	-1.3566	0.5
72.131	0.502	1.356	-1.359	0.502
72.245	0.504	1.358	-1.361	0.504
72.35	0.506	1.36	-1.3629	0.506
72.461	0.507	1.361	-1.3639	0.507
72.57	0.508	1.363	-1.366	0.508
72.683	0.51	1.366	-1.3683	0.51
72.788	0.512	1.368	-1.3703	0.512
72.9	0.513	1.369	-1.3713	0.513
73.004	0.514	1.371	-1.3733	0.514
73.115	0.516	1.373	-1.3756	0.516
73.223	0.518	1.375	-1.3776	0.518
73.337	0.519	1.376	-1.3786	0.519
73.445	0.522	1.378	-1.3805	0.522
73.553	0.524	1.38	-1.3826	0.524
73.659	0.527	1.382	-1.385	0.527
73.77	0.528	1.383	-1.386	0.528
73.883	0.53	1.385	-1.388	0.53
73.991	0.533	1.387	-1.39	0.533
74.097	0.536	1.39	-1.3923	0.536
74.209	0.537	1.391	-1.3932	0.537
74.319	0.54	1.393	-1.3953	0.54
74.429	0.542	1.395	-1.3973	0.542
74.534	0.544	1.397	-1.3993	0.544
74.645	0.546	1.398	-1.4006	0.546
74.754	0.548	1.4	-1.4026	0.548
74.867	0.551	1.402	-1.4047	0.551
74.973	0.554	1.404	-1.4067	0.554
75.082	0.555	1.405	-1.4076	0.555
75.191	0.558	1.407	-1.4099	0.558
75.297	0.561	1.409	-1.4119	0.561
75.408	0.564	1.411	-1.4139	0.564
75.522	0.565	1.412	-1.4149	0.565
75.625	0.569	1.415	-1.4172	0.569
75.739	0.572	1.417	-1.4193	0.572
75.845	0.575	1.419	-1.4213	0.575
75.959	0.576	1.42	-1.4223	0.576
76.068	0.579	1.422	-1.4243	0.579
76.174	0.583	1.424	-1.4265	0.583
76.281	0.585	1.426	-1.4285	0.585
76.392	0.587	1.427	-1.4295	0.587
76.505	0.589	1.429	-1.4315	0.589
76.608	0.592	1.431	-1.4339	0.592
76.719	0.594	1.433	-1.4359	0.594
76.83	0.596	1.434	-1.4369	0.596
76.938	0.598	1.436	-1.4389	0.598
77.051	0.6	1.438	-1.4409	0.6
77.157	0.602	1.441	-1.4433	0.602
77.268	0.603	1.442	-1.4442	0.603
77.376	0.605	1.444	-1.4462	0.605
77.484	0.607	1.446	-1.4482	0.607
77.592	0.61	1.448	-1.4502	0.61
77.706	0.612	1.449	-1.4515	0.612
77.809	0.614	1.451	-1.4535	0.614
77.92	0.617	1.453	-1.4555	0.617
78.029	0.62	1.455	-1.4576	0.62
78.142	0.621	1.456	-1.4585	0.621
78.251	0.624	1.458	-1.4609	0.624
78.359	0.627	1.46	-1.463	0.627
78.464	0.63	1.462	-1.465	0.63
78.575	0.632	1.463	-1.4659	0.632
78.688	0.635	1.466	-1.4682	0.635
78.798	0.638	1.468	-1.4702	0.638
78.903	0.641	1.47	-1.4721	0.641
79.014	0.642	1.471	-1.4731	0.642
79.122	0.645	1.473	-1.4752	0.645
79.229	0.648	1.475	-1.4776	0.648
79.341	0.652	1.477	-1.4795	0.652
79.45	0.653	1.478	-1.4805	0.653
79.561	0.656	1.48	-1.4826	0.656
79.669	0.659	1.482	-1.4848	0.659
79.774	0.662	1.484	-1.4868	0.662
79.884	0.663	1.485	-1.4878	0.663
79.993	0.666	1.487	-1.4898	0.666
80.102	0.669	1.489	-1.4918	0.669
80.212	0.672	1.492	-1.4941	0.672
80.326	0.674	1.493	-1.4952	0.674
80.436	0.676	1.495	-1.4971	0.676
80.541	0.679	1.497	-1.4991	0.679
80.65	0.682	1.499	-1.5015	0.682
80.761	0.684	1.5	-1.5025	0.684
80.871	0.686	1.502	-1.5044	0.686
80.979	0.689	1.504	-1.5065	0.689
81.087	0.691	1.506	-1.5085	0.691
81.198	0.692	1.507	-1.5098	0.692
81.308	0.695	1.509	-1.5118	0.695
81.418	0.697	1.511	-1.5138	0.697
81.523	0.7	1.513	-1.5159	0.7
81.634	0.701	1.514	-1.5168	0.701
81.745	0.704	1.517	-1.5191	0.704
81.855	0.706	1.519	-1.5212	0.706
81.96	0.709	1.521	-1.5232	0.709
82.072	0.71	1.522	-1.5241	0.71
82.18	0.713	1.524	-1.5261	0.713
82.288	0.716	1.526	-1.5285	0.716
82.396	0.718	1.528	-1.5305	0.718
82.51	0.72	1.529	-1.5314	0.72
82.618	0.723	1.531	-1.5335	0.723
82.726	0.725	1.533	-1.5358	0.725
82.833	0.728	1.535	-1.5378	0.728
82.947	0.729	1.536	-1.5388	0.729
83.057	0.731	1.538	-1.5409	0.731
83.163	0.734	1.54	-1.5428	0.734
83.27	0.737	1.543	-1.5452	0.737
83.381	0.738	1.544	-1.5461	0.738
83.494	0.74	1.546	-1.5481	0.74
83.597	0.742	1.548	-1.5501	0.742
83.708	0.745	1.55	-1.5525	0.745
83.819	0.746	1.551	-1.5534	0.746
83.93	0.748	1.553	-1.5555	0.748
84.04	0.751	1.555	-1.5575	0.751
84.145	0.753	1.557	-1.5595	0.753
84.252	0.755	1.558	-1.5607	0.755
84.364	0.757	1.56	-1.5627	0.757
84.475	0.76	1.562	-1.5647	0.76
84.58	0.762	1.564	-1.5667	0.762
84.694	0.764	1.565	-1.5677	0.764
84.802	0.766	1.568	-1.5701	0.766
84.91	0.769	1.57	-1.5721	0.769
85.019	0.771	1.572	-1.5742	0.771
85.126	0.772	1.573	-1.5751	0.772
85.235	0.775	1.575	-1.5774	0.775
85.349	0.777	1.577	-1.5794	0.777
85.454	0.78	1.579	-1.5814	0.78
85.565	0.781	1.58	-1.5823	0.781
85.678	0.783	1.582	-1.5844	0.783
85.781	0.786	1.584	-1.5867	0.786
85.892	0.788	1.586	-1.5888	0.788
86.003	0.789	1.587	-1.5897	0.789
86.111	0.791	1.589	-1.5917	0.791
86.224	0.794	1.591	-1.5937	0.794
86.327	0.796	1.594	-1.5961	0.796
86.439	0.798	1.595	-1.5971	0.798
86.55	0.8	1.597	-1.5991	0.8
86.658	0.803	1.599	-1.6011	0.803
86.829	0.805	1.601	-1.6034	0.805
86.94	0.808	1.603	-1.6058	0.808
87.048	0.811	1.605	-1.6076	0.811
87.156	0.813	1.607	-1.6098	0.813
87.269	0.815	1.608	-1.6107	0.815
87.375	0.817	1.61	-1.6128	0.817
87.486	0.82	1.612	-1.615	0.82
87.592	0.822	1.614	-1.617	0.822
87.706	0.824	1.615	-1.618	0.824
87.809	0.826	1.617	-1.62	0.826
87.923	0.829	1.62	-1.6224	0.829
88.028	0.832	1.622	-1.6244	0.832
88.139	0.833	1.623	-1.6253	0.833
88.251	0.835	1.625	-1.6275	0.835
88.356	0.837	1.627	-1.6294	0.837
88.464	0.84	1.629	-1.6317	0.84
88.578	0.841	1.63	-1.6327	0.841
88.686	0.844	1.632	-1.6346	0.844
88.792	0.846	1.634	-1.6366	0.846
88.903	0.849	1.637	-1.6391	0.849
89.015	0.85	1.638	-1.6401	0.85
89.123	0.853	1.639	-1.642	0.853
89.229	0.855	1.641	-1.644	0.855
89.338	0.857	1.643	-1.646	0.857
89.452	0.858	1.644	-1.647	0.858
89.56	0.861	1.647	-1.6494	0.861
89.668	0.863	1.649	-1.6514	0.863
89.774	0.866	1.651	-1.6534	0.866
89.885	0.867	1.652	-1.6544	0.867
89.998	0.869	1.654	-1.6567	0.869
90.106	0.872	1.656	-1.6587	0.872
90.211	0.874	1.658	-1.6607	0.874
90.325	0.875	1.659	-1.6617	0.875
90.435	0.878	1.661	-1.6637	0.878
90.545	0.88	1.664	-1.6661	0.88
90.65	0.883	1.665	-1.668	0.883
90.761	0.884	1.666	-1.669	0.884
90.869	0.886	1.668	-1.671	0.886
90.982	0.889	1.671	-1.6733	0.889
91.088	0.891	1.673	-1.6754	0.891
91.197	0.892	1.674	-1.6763	0.892
91.306	0.895	1.676	-1.6783	0.895
91.416	0.898	1.678	-1.6804	0.898
91.524	0.901	1.68	-1.6827	0.901
91.631	0.902	1.681	-1.6837	0.902
91.74	0.905	1.683	-1.6857	0.905
91.854	0.907	1.685	-1.6877	0.907
91.96	0.91	1.687	-1.6899	0.91
92.074	0.912	1.688	-1.6908	0.912
92.177	0.914	1.69	-1.6929	0.914
92.289	0.917	1.692	-1.695	0.917
92.396	0.92	1.694	-1.6969	0.92
92.507	0.921	1.695	-1.6979	0.921
92.62	0.924	1.698	-1.7004	0.924
92.723	0.927	1.7	-1.7023	0.927
92.834	0.929	1.702	-1.7043	0.929
92.945	0.93	1.703	-1.7053	0.93
93.053	0.933	1.705	-1.7076	0.933
93.159	0.935	1.707	-1.7097	0.935
93.27	0.937	1.709	-1.7116	0.937
93.383	0.938	1.71	-1.7126	0.938
93.491	0.941	1.712	-1.7149	0.941
93.599	0.943	1.714	-1.7169	0.943
93.707	0.945	1.716	-1.7189	0.945
93.821	0.946	1.717	-1.72	0.946
93.924	0.948	1.719	-1.722	0.948
94.035	0.951	1.722	-1.7243	0.951
94.144	0.953	1.724	-1.7263	0.953
94.251	0.954	1.725	-1.7273	0.954
94.366	0.956	1.727	-1.7293	0.956
94.472	0.958	1.729	-1.7313	0.958
94.581	0.961	1.731	-1.7336	0.961
94.692	0.962	1.732	-1.7346	0.962
94.802	0.964	1.734	-1.7366	0.964
94.912	0.966	1.736	-1.7386	0.966
95.017	0.969	1.738	-1.7409	0.969
95.128	0.97	1.739	-1.742	0.97
95.237	0.972	1.741	-1.7439	0.972
95.343	0.975	1.743	-1.7459	0.975
95.454	0.977	1.745	-1.748	0.977
95.566	0.978	1.747	-1.7492	0.978
95.674	0.98	1.749	-1.7512	0.98
95.78	0.982	1.751	-1.7532	0.982
95.891	0.984	1.753	-1.7552	0.984
96.005	0.986	1.754	-1.7562	0.986
96.108	0.988	1.756	-1.7586	0.988
96.219	0.99	1.758	-1.7605	0.99
96.327	0.992	1.76	-1.7625	0.992
96.436	0.993	1.761	-1.7637	0.993
96.549	0.996	1.763	-1.7656	0.996
96.657	0.998	1.765	-1.7679	0.998
96.763	1	1.767	-1.7699	1
96.874	1.002	1.768	-1.7708	1.002
96.987	1.004	1.77	-1.773	1.004
97.09	1.007	1.773	-1.7752	1.007
97.201	1.009	1.775	-1.7772	1.009
97.312	1.01	1.776	-1.7783	1.01
97.423	1.012	1.778	-1.7802	1.012
97.533	1.014	1.78	-1.7823	1.014
97.638	1.017	1.782	-1.7845	1.017
97.75	1.018	1.783	-1.7855	1.018
97.858	1.02	1.785	-1.7875	1.02
97.966	1.022	1.787	-1.7894	1.022
98.074	1.024	1.789	-1.7919	1.024
98.188	1.025	1.79	-1.7929	1.025
98.296	1.027	1.792	-1.7948	1.027
98.405	1.029	1.794	-1.7969	1.029
98.512	1.031	1.797	-1.7992	1.031
98.619	1.032	1.798	-1.8002	1.032
98.728	1.034	1.8	-1.8022	1.034
98.842	1.035	1.802	-1.8042	1.035
98.947	1.037	1.804	-1.8062	1.037
99.058	1.038	1.805	-1.8072	1.038
99.171	1.04	1.807	-1.8095	1.04
99.274	1.042	1.809	-1.8115	1.042
99.386	1.044	1.811	-1.8135	1.044
99.495	1.045	1.812	-1.8145	1.045
99.605	1.047	1.814	-1.8169	1.047
99.711	1.049	1.816	-1.8189	1.049
99.822	1.051	1.818	-1.8209	1.051
99.934	1.052	1.819	-1.8219	1.052
100.042	1.053	1.821	-1.8239	1.053
100.15	1.056	1.824	-1.8261	1.056
100.259	1.057	1.826	-1.8281	1.057
100.373	1.058	1.827	-1.8292	1.058
100.479	1.06	1.829	-1.8312	1.06
100.588	1.062	1.831	-1.8332	1.062
100.697	1.065	1.833	-1.8355	1.065
100.804	1.066	1.834	-1.8365	1.066
100.913	1.068	1.836	-1.8385	1.068
101.027	1.07	1.838	-1.8406	1.07
101.132	1.073	1.84	-1.8427	1.073
101.243	1.074	1.841	-1.8438	1.074
101.356	1.076	1.843	-1.8458	1.076
101.46	1.078	1.845	-1.8478	1.078
101.569	1.08	1.847	-1.8497	1.08
101.68	1.082	1.849	-1.8511	1.082
101.792	1.084	1.851	-1.8531	1.084
101.902	1.086	1.853	-1.8551	1.086
102.007	1.088	1.855	-1.8572	1.088
102.119	1.089	1.856	-1.8581	1.089
102.227	1.091	1.858	-1.8605	1.091
102.335	1.093	1.86	-1.8624	1.093
102.444	1.095	1.862	-1.8644	1.095
102.551	1.096	1.863	-1.8654	1.096
102.665	1.098	1.865	-1.8678	1.098
102.773	1.1	1.867	-1.8698	1.1
102.879	1.103	1.869	-1.8718	1.103
102.993	1.104	1.87	-1.8729	1.104
103.103	1.105	1.872	-1.8748	1.105
103.211	1.108	1.875	-1.8772	1.108
103.316	1.11	1.877	-1.8792	1.11
103.425	1.111	1.878	-1.8801	1.111
103.534	1.113	1.88	-1.8821	1.113
103.644	1.115	1.882	-1.8845	1.115
103.752	1.117	1.884	-1.8865	1.117
103.866	1.118	1.885	-1.8875	1.118
103.974	1.12	1.887	-1.8895	1.12
104.08	1.122	1.889	-1.8915	1.122
104.191	1.124	1.891	-1.8938	1.124
104.303	1.125	1.892	-1.8948	1.125
104.411	1.127	1.894	-1.8968	1.127
104.519	1.129	1.896	-1.8988	1.129
104.626	1.131	1.898	-1.9008	1.131
104.74	1.132	1.9	-1.9021	1.132
104.848	1.134	1.902	-1.9041	1.134
104.956	1.136	1.903	-1.906	1.136
105.065	1.138	1.905	-1.908	1.138
105.172	1.139	1.907	-1.9094	1.139
105.281	1.141	1.909	-1.9115	1.141
105.395	1.142	1.911	-1.9134	1.142
105.5	1.144	1.913	-1.9155	1.144
105.612	1.145	1.914	-1.9164	1.145
105.718	1.147	1.916	-1.9187	1.147
105.832	1.148	1.918	-1.9207	1.148
105.937	1.15	1.92	-1.9227	1.15
106.048	1.151	1.921	-1.9237	1.151
106.157	1.153	1.923	-1.9257	1.153
106.27	1.155	1.926	-1.9281	1.155
106.375	1.156	1.928	-1.9301	1.156
106.485	1.157	1.929	-1.9311	1.157
106.594	1.158	1.931	-1.9331	1.158
106.703	1.16	1.933	-1.9354	1.16
106.811	1.161	1.935	-1.9374	1.161
106.925	1.162	1.936	-1.9384	1.162
107.033	1.163	1.938	-1.9404	1.163
107.141	1.165	1.94	-1.9424	1.165
107.247	1.166	1.942	-1.9447	1.166
107.361	1.167	1.943	-1.9458	1.167
107.471	1.168	1.945	-1.9477	1.168
107.579	1.169	1.947	-1.9497	1.169
107.684	1.171	1.95	-1.9521	1.171
107.795	1.171	1.951	-1.9531	1.171
107.908	1.173	1.953	-1.9551	1.173
108.011	1.174	1.955	-1.9571	1.174
108.122	1.175	1.957	-1.9591	1.175
108.233	1.176	1.958	-1.9603	1.176
108.341	1.177	1.96	-1.9623	1.177
108.454	1.179	1.962	-1.9643	1.179
108.557	1.18	1.964	-1.9664	1.18
108.669	1.181	1.965	-1.9674	1.181
108.78	1.182	1.967	-1.9697	1.182
108.888	1.183	1.969	-1.9717	1.183
108.996	1.183	1.971	-1.9737	1.183
109.103	1.184	1.972	-1.9747	1.184
109.212	1.184	1.974	-1.9769	1.184
109.326	1.185	1.976	-1.9789	1.185
109.432	1.185	1.979	-1.9811	1.185
109.544	1.181	1.979	-1.982	1.181
109.65	1.184	1.981	-1.984	1.184
109.761	1.188	1.984	-1.9864	1.188
109.867	1.189	1.986	-1.9884	1.189
109.981	1.192	1.987	-1.9893	1.192
110.091	1.195	1.989	-1.9914	1.195
110.201	1.198	1.991	-1.9934	1.198
110.306	1.2	1.993	-1.9957	1.2
110.417	1.203	1.994	-1.9966	1.203
110.523	1.206	1.996	-1.9987	1.206
110.632	1.209	1.998	-2.0007	1.209
110.744	1.21	2	-2.003	1.21
110.853	1.213	2.001	-2.004	1.213
111.039	1.216	2.004	-2.007	1.216
111.151	1.219	2.007	-2.0091	1.219
111.261	1.221	2.009	-2.0113	1.221
111.366	1.224	2.011	-2.0133	1.224
111.478	1.227	2.012	-2.0143	1.227
111.586	1.23	2.014	-2.0163	1.23
111.696	1.231	2.016	-2.0183	1.231
111.804	1.235	2.018	-2.0206	1.235
111.911	1.238	2.019	-2.0216	1.238
112.025	1.242	2.021	-2.0236	1.242
112.133	1.243	2.023	-2.0256	1.243
112.238	1.247	2.025	-2.0276	1.247
112.348	1.25	2.026	-2.029	1.25
112.457	1.254	2.028	-2.031	1.254
112.569	1.255	2.03	-2.033	1.255
112.675	1.259	2.032	-2.035	1.259
112.79	1.262	2.034	-2.0363	1.262
112.893	1.264	2.036	-2.0383	1.264
113.017	1.267	2.038	-2.0403	1.267
113.128	1.27	2.04	-2.0423	1.27
113.238	1.273	2.042	-2.0446	1.273
113.348	1.274	2.043	-2.0457	1.274
113.46	1.278	2.045	-2.0476	1.278
113.565	1.281	2.047	-2.0497	1.281
113.673	1.284	2.049	-2.0517	1.284
113.786	1.286	2.05	-2.0526	1.286
113.897	1.289	2.052	-2.0549	1.289
114.005	1.292	2.054	-2.0569	1.292
114.11	1.295	2.056	-2.0589	1.295
114.22	1.297	2.057	-2.0599	1.297
114.331	1.3	2.06	-2.0623	1.3
114.442	1.303	2.062	-2.0643	1.303
114.548	1.307	2.064	-2.0663	1.307
114.662	1.308	2.065	-2.0673	1.308
114.77	1.311	2.067	-2.0693	1.311
114.878	1.314	2.069	-2.0715	1.314
114.986	1.317	2.071	-2.0736	1.317
115.097	1.319	2.072	-2.0746	1.319
115.207	1.322	2.074	-2.0765	1.322
115.317	1.325	2.076	-2.079	1.325
115.422	1.328	2.078	-2.0809	1.328
115.533	1.329	2.079	-2.0819	1.329
115.644	1.333	2.081	-2.0839	1.333
115.754	1.335	2.083	-2.0859	1.335
115.859	1.338	2.086	-2.0883	1.338
115.971	1.34	2.087	-2.0893	1.34
116.079	1.343	2.089	-2.0912	1.343
116.187	1.346	2.091	-2.0932	1.346
116.295	1.35	2.093	-2.0955	1.35
116.409	1.351	2.094	-2.0966	1.351
116.517	1.354	2.096	-2.0985	1.354
116.624	1.358	2.098	-2.1005	1.358
116.733	1.361	2.1	-2.1026	1.361
116.846	1.363	2.101	-2.1036	1.363
116.955	1.366	2.103	-2.1059	1.366
117.063	1.369	2.105	-2.1079	1.369
117.168	1.372	2.107	-2.11	1.372
117.279	1.374	2.108	-2.1109	1.374
117.392	1.377	2.111	-2.1132	1.377
117.495	1.38	2.113	-2.1151	1.38
117.606	1.384	2.115	-2.1173	1.384
117.719	1.386	2.116	-2.1182	1.386
117.829	1.389	2.118	-2.1206	1.389
117.939	1.393	2.12	-2.1225	1.393
118.044	1.396	2.122	-2.1246	1.396
118.156	1.398	2.123	-2.1255	1.398
118.264	1.401	2.125	-2.1276	1.401
118.372	1.405	2.127	-2.1298	1.405
118.48	1.408	2.129	-2.1319	1.408
118.589	1.41	2.13	-2.1329	1.41
118.7	1.414	2.132	-2.1349	1.414
118.811	1.417	2.135	-2.1372	1.417
118.917	1.42	2.137	-2.1392	1.42
119.031	1.422	2.138	-2.1402	1.422
119.139	1.425	2.14	-2.1422	1.425
119.247	1.429	2.142	-2.1443	1.429
119.355	1.432	2.144	-2.1465	1.432
119.466	1.433	2.145	-2.1475	1.433
119.576	1.437	2.147	-2.1495	1.437
119.686	1.441	2.149	-2.1515	1.441
119.789	1.444	2.151	-2.1534	1.444
119.903	1.445	2.152	-2.1549	1.445
120.011	1.449	2.154	-2.1569	1.449
120.184	1.452	2.157	-2.1595	1.452
120.292	1.456	2.159	-2.1615	1.456
120.403	1.457	2.161	-2.1635	1.457
120.508	1.461	2.163	-2.1655	1.461
120.622	1.465	2.164	-2.1665	1.465
120.728	1.468	2.166	-2.1688	1.468
120.839	1.47	2.168	-2.1709	1.47
120.945	1.473	2.17	-2.1729	1.473
121.059	1.476	2.171	-2.1738	1.476
121.162	1.48	2.174	-2.1761	1.48
121.276	1.482	2.176	-2.1782	1.482
121.381	1.486	2.178	-2.1801	1.486
121.492	1.489	2.179	-2.181	1.489
121.605	1.492	2.181	-2.1831	1.492
121.713	1.494	2.183	-2.1855	1.494
121.817	1.498	2.185	-2.1875	1.498
121.931	1.501	2.186	-2.1885	1.501
122.039	1.505	2.188	-2.1905	1.505
122.145	1.506	2.19	-2.1928	1.506
122.256	1.51	2.192	-2.1948	1.51
122.368	1.513	2.193	-2.1958	1.513
122.476	1.517	2.195	-2.1978	1.517
122.584	1.518	2.197	-2.1998	1.518
122.691	1.522	2.2	-2.2021	1.522
122.8	1.525	2.201	-2.2032	1.525
122.912	1.528	2.203	-2.2051	1.528
123.023	1.529	2.205	-2.2071	1.529
123.129	1.532	2.207	-2.2095	1.532
123.243	1.531	2.208	-2.2105	1.531
123.346	1.528	2.21	-2.2125	1.528
123.46	1.523	2.212	-2.2145	1.523
123.565	1.517	2.214	-2.2165	1.517
123.676	1.511	2.215	-2.2175	1.511
123.783	1.508	2.217	-2.2198	1.508
123.897	1.502	2.219	-2.2217	1.502
124.002	1.496	2.221	-2.2238	1.496
124.113	1.49	2.222	-2.2248	1.49
124.222	1.487	2.225	-2.2271	1.487
124.335	1.481	2.227	-2.2292	1.481
124.441	1.475	2.229	-2.2312	1.475
124.55	1.469	2.23	-2.2321	1.469
124.661	1.465	2.232	-2.2344	1.465
124.769	1.46	2.234	-2.2364	1.46
124.877	1.455	2.236	-2.2384	1.455
124.984	1.45	2.237	-2.2394	1.45
125.093	1.447	2.239	-2.2414	1.447
125.207	1.44	2.241	-2.2438	1.44
125.313	1.435	2.243	-2.2457	1.435
125.427	1.43	2.244	-2.2468	1.43
125.53	1.428	2.246	-2.2488	1.428
125.641	1.422	2.248	-2.2508	1.422
125.748	1.417	2.251	-2.2531	1.417
125.86	1.412	2.252	-2.2541	1.412
125.971	1.409	2.254	-2.2561	1.409
126.081	1.404	2.255	-2.258	1.404
126.186	1.399	2.258	-2.2604	1.399
126.297	1.394	2.259	-2.2614	1.394
126.406	1.392	2.261	-2.2634	1.392
126.519	1.388	2.263	-2.2654	1.388
126.625	1.383	2.265	-2.2678	1.383
126.734	1.378	2.266	-2.2687	1.378
126.844	1.375	2.268	-2.2707	1.375
126.952	1.37	2.27	-2.2727	1.37
127.061	1.365	2.272	-2.2747	1.365
127.174	1.36	2.273	-2.2757	1.36
127.277	1.357	2.275	-2.278	1.357
127.391	1.352	2.278	-2.2801	1.352
127.497	1.347	2.28	-2.2821	1.347
127.611	1.34	2.28	-2.283	1.34
127.714	1.337	2.283	-2.2854	1.337
127.825	1.332	2.285	-2.2874	1.332
127.932	1.326	2.287	-2.2894	1.326
128.046	1.32	2.288	-2.2903	1.32
128.156	1.317	2.29	-2.2924	1.317
128.266	1.31	2.292	-2.2947	1.31
128.371	1.304	2.294	-2.2967	1.304
128.482	1.297	2.295	-2.2977	1.297
128.59	1.294	2.297	-2.2997	1.294
128.696	1.287	2.3	-2.3021	1.287
128.809	1.28	2.302	-2.3041	1.28
128.915	1.274	2.303	-2.3051	1.274
129.029	1.271	2.304	-2.307	1.271
129.137	1.266	2.307	-2.3091	1.266
129.242	1.26	2.309	-2.3113	1.26
129.352	1.255	2.31	-2.3123	1.255
129.461	1.252	2.312	-2.3144	1.252
129.572	1.248	2.314	-2.3163	1.248
129.681	1.242	2.316	-2.3187	1.242
129.788	1.237	2.317	-2.3198	1.237
129.899	1.236	2.319	-2.3217	1.236
130.009	1.232	2.321	-2.3237	1.232
130.118	1.228	2.323	-2.3257	1.228
130.219	1.223	2.325	-2.3269	1.223
130.33	1.221	2.327	-2.3289	1.221
130.438	1.218	2.328	-2.3309	1.218
130.546	1.214	2.33	-2.3331	1.214
130.653	1.211	2.332	-2.3342	1.211
130.762	1.21	2.334	-2.3362	1.21
130.876	1.207	2.335	-2.3382	1.207
130.982	1.204	2.338	-2.3406	1.204
131.096	1.201	2.34	-2.3415	1.201
131.204	1.199	2.342	-2.3436	1.199
131.312	1.196	2.343	-2.3456	1.196
131.417	1.193	2.345	-2.3475	1.193
131.531	1.19	2.347	-2.3489	1.19
131.64	1.189	2.349	-2.3508	1.189
131.75	1.185	2.35	-2.3528	1.185
131.854	1.184	2.352	-2.3549	1.184
131.965	1.184	2.354	-2.3558	1.184
132.077	1.183	2.356	-2.3582	1.183
132.182	1.182	2.357	-2.3602	1.182
132.294	1.18	2.359	-2.3622	1.18
132.403	1.18	2.362	-2.3632	1.18
132.514	1.179	2.364	-2.3655	1.179
132.621	1.178	2.365	-2.3674	1.178
132.729	1.176	2.367	-2.3695	1.176
132.842	1.175	2.369	-2.3705	1.175
132.95	1.172	2.371	-2.3725	1.172
133.058	1.171	2.372	-2.3748	1.171
133.164	1.17	2.374	-2.3768	1.17
133.28	1.168	2.376	-2.3778	1.168
133.383	1.165	2.378	-2.3798	1.165
133.494	1.163	2.379	-2.3818	1.163
133.601	1.161	2.381	-2.3841	1.161
133.715	1.16	2.383	-2.3851	1.16
133.825	1.159	2.385	-2.3871	1.159
133.934	1.156	2.386	-2.3891	1.156
134.039	1.154	2.389	-2.3914	1.154
134.15	1.154	2.391	-2.3925	1.154
134.26	1.151	2.393	-2.3945	1.151
134.366	1.15	2.394	-2.3965	1.15
134.478	1.148	2.396	-2.3989	1.148
134.584	1.145	2.398	-2.3995	1.145
134.698	1.143	2.4	-2.4018	1.143
134.806	1.142	2.401	-2.4038	1.142
134.911	1.14	2.403	-2.4058	1.14
135.021	1.14	2.405	-2.4068	1.14
135.13	1.137	2.407	-2.4091	1.137
135.242	1.135	2.408	-2.4111	1.135
135.348	1.134	2.41	-2.4131	1.134
135.459	1.131	2.413	-2.4142	1.131
135.572	1.129	2.415	-2.4164	1.129
135.678	1.127	2.416	-2.4185	1.127
135.787	1.125	2.418	-2.4206	1.125
135.897	1.123	2.42	-2.4215	1.123
136.003	1.123	2.422	-2.4234	1.123
136.118	1.12	2.423	-2.4257	1.12
136.223	1.117	2.425	-2.4277	1.117
136.335	1.116	2.427	-2.4287	1.116
136.443	1.113	2.429	-2.4307	1.113
136.549	1.111	2.431	-2.4332	1.111
136.659	1.108	2.433	-2.4351	1.108
136.771	1.107	2.435	-2.4361	1.107
136.877	1.104	2.438	-2.4381	1.104
136.986	1.102	2.439	-2.4401	1.102
137.097	1.099	2.441	-2.4424	1.099
137.211	1.099	2.443	-2.4434	1.099
137.314	1.098	2.445	-2.4454	1.098
137.425	1.095	2.446	-2.4475	1.095
137.534	1.093	2.448	-2.4497	1.093
137.647	1.091	2.45	-2.4508	1.091
137.757	1.09	2.452	-2.4528	1.09
137.862	1.089	2.453	-2.4547	1.089
137.969	1.087	2.455	-2.4568	1.087
138.08	1.084	2.457	-2.4578	1.084
138.193	1.082	2.459	-2.4601	1.082
138.297	1.08	2.46	-2.4621	1.08
138.408	1.078	2.462	-2.464	1.078
138.519	1.075	2.465	-2.4651	1.075
138.627	1.073	2.467	-2.4674	1.073
138.734	1.072	2.468	-2.4694	1.072
138.842	1.07	2.47	-2.4714	1.07
138.955	1.067	2.472	-2.4724	1.067
139.066	1.065	2.474	-2.4744	1.065
139.174	1.064	2.475	-2.4767	1.064
139.28	1.062	2.477	-2.4787	1.062
139.394	1.06	2.479	-2.4797	1.06
139.502	1.059	2.481	-2.4817	1.059
139.61	1.057	2.482	-2.4839	1.057
139.716	1.055	2.484	-2.4861	1.055
139.83	1.052	2.486	-2.487	1.052
139.94	1.049	2.489	-2.489	1.049
140.048	1.047	2.49	-2.491	1.047
140.153	1.046	2.492	-2.4934	1.046
140.264	1.045	2.494	-2.4943	1.045
140.371	1.043	2.496	-2.4964	1.043
140.481	1.039	2.497	-2.4984	1.039
140.592	1.036	2.499	-2.5006	1.036
140.767	1.035	2.501	-2.5027	1.035
140.875	1.032	2.503	-2.5047	1.032
140.982	1.03	2.504	-2.5067	1.03
141.091	1.029	2.506	-2.5091	1.029
141.202	1.027	2.508	-2.51	1.027
141.307	1.025	2.51	-2.512	1.025
141.417	1.023	2.511	-2.5141	1.023
141.528	1.021	2.513	-2.5161	1.021
141.639	1.018	2.516	-2.5173	1.018
141.747	1.017	2.518	-2.5193	1.017
141.853	1.016	2.519	-2.5214	1.016
141.963	1.014	2.521	-2.5233	1.014
142.075	1.013	2.523	-2.5243	1.013
142.186	1.012	2.525	-2.5267	1.012
142.294	1.01	2.526	-2.5287	1.01
142.401	1.009	2.528	-2.5307	1.009
142.508	1.006	2.53	-2.5317	1.006
142.622	1.004	2.532	-2.5337	1.004
142.729	1.004	2.533	-2.536	1.004
142.838	1.003	2.535	-2.538	1.003
142.945	1.001	2.537	-2.539	1.001
143.059	0.999	2.54	-2.5409	0.999
143.167	0.997	2.541	-2.5433	0.997
143.275	0.996	2.543	-2.5453	0.996
143.385	0.994	2.544	-2.5463	0.994
143.492	0.991	2.547	-2.5483	0.991
143.602	0.989	2.548	-2.5503	0.989
143.71	0.988	2.55	-2.5527	0.988
143.824	0.986	2.552	-2.5537	0.986
143.932	0.984	2.554	-2.5557	0.984
144.044	0.983	2.555	-2.5576	0.983
144.149	0.981	2.557	-2.5599	0.981
144.261	0.98	2.559	-2.561	0.98
144.369	0.978	2.561	-2.563	0.978
144.477	0.975	2.562	-2.5649	0.975
144.585	0.972	2.564	-2.567	0.972
144.699	0.971	2.567	-2.5679	0.971
144.805	0.967	2.569	-2.5704	0.967
144.916	0.964	2.57	-2.5723	0.964
145.021	0.96	2.572	-2.5744	0.96
145.135	0.96	2.574	-2.5753	0.96
145.245	0.958	2.576	-2.5776	0.958
145.353	0.954	2.577	-2.5797	0.954
145.458	0.951	2.579	-2.5816	0.951
145.569	0.947	2.581	-2.5826	0.947
145.682	0.946	2.583	-2.5846	0.946
145.786	0.943	2.584	-2.587	0.943
145.894	0.94	2.586	-2.589	0.94
146.004	0.937	2.588	-2.5899	0.937
146.116	0.936	2.591	-2.5919	0.936
146.222	0.933	2.592	-2.5942	0.933
146.333	0.931	2.594	-2.5962	0.931
146.443	0.931	2.596	-2.5972	0.931
146.554	0.929	2.598	-2.5992	0.929
146.662	0.928	2.599	-2.6012	0.928
146.77	0.926	2.601	-2.6035	0.926
146.877	0.924	2.603	-2.6046	0.924
146.991	0.922	2.605	-2.6066	0.922
147.1	0.921	2.606	-2.6086	0.921
147.206	0.921	2.608	-2.6109	0.921
147.32	0.919	2.61	-2.6119	0.919
147.428	0.916	2.612	-2.6139	0.916
147.536	0.915	2.613	-2.6159	0.915
147.641	0.913	2.615	-2.6179	0.913
147.755	0.911	2.617	-2.6192	0.911
147.86	0.909	2.62	-2.6213	0.909
147.974	0.906	2.62	-2.6233	0.906
148.078	0.905	2.622	-2.6253	0.905
148.192	0.903	2.625	-2.6262	0.903
148.3	0.9	2.627	-2.6286	0.9
148.406	0.899	2.628	-2.6306	0.899
148.517	0.897	2.63	-2.6326	0.897
148.629	0.895	2.632	-2.6336	0.895
148.737	0.893	2.634	-2.6356	0.893
148.845	0.89	2.635	-2.638	0.89
148.953	0.886	2.637	-2.6399	0.886
149.066	0.885	2.639	-2.6409	0.885
149.174	0.882	2.641	-2.6429	0.882
149.282	0.881	2.642	-2.6452	0.881
149.391	0.88	2.644	-2.6472	0.88
149.503	0.877	2.646	-2.6482	0.877
149.613	0.876	2.649	-2.6502	0.876
149.721	0.874	2.65	-2.6525	0.874
149.825	0.872	2.652	-2.6545	0.872
149.939	0.87	2.654	-2.6555	0.87
150.049	0.869	2.656	-2.6575	0.869
150.158	0.867	2.657	-2.6595	0.867
150.263	0.866	2.659	-2.6619	0.866
150.374	0.865	2.661	-2.6629	0.865
150.484	0.864	2.663	-2.6649	0.864
150.59	0.863	2.664	-2.6669	0.863
150.702	0.861	2.667	-2.6691	0.861
150.808	0.861	2.668	-2.6702	0.861
150.922	0.86	2.67	-2.6722	0.86
151.03	0.859	2.671	-2.6741	0.859
151.138	0.858	2.673	-2.6762	0.858
151.245	0.856	2.676	-2.6772	0.856
151.354	0.855	2.678	-2.6796	0.855
151.466	0.854	2.679	-2.6815	0.854
151.572	0.853	2.681	-2.6836	0.853
151.683	0.852	2.683	-2.6846	0.852
151.796	0.851	2.685	-2.6869	0.851
151.902	0.85	2.686	-2.6889	0.85
152.011	0.849	2.688	-2.6909	0.849
152.121	0.848	2.69	-2.6918	0.848
152.234	0.847	2.692	-2.6938	0.847
152.337	0.846	2.693	-2.6961	0.846
152.448	0.846	2.695	-2.6982	0.846
152.557	0.845	2.697	-2.6991	0.845
152.67	0.844	2.7	-2.7011	0.844
152.78	0.843	2.701	-2.7035	0.843
152.883	0.842	2.703	-2.7055	0.842
152.994	0.841	2.705	-2.7065	0.841
153.101	0.84	2.707	-2.7085	0.84
153.211	0.839	2.708	-2.7105	0.839
153.323	0.838	2.71	-2.7128	0.838
153.432	0.837	2.712	-2.7138	0.837
153.542	0.836	2.714	-2.7158	0.836
153.65	0.835	2.715	-2.7177	0.835
153.758	0.834	2.717	-2.7199	0.834
153.871	0.833	2.719	-2.7211	0.833
153.979	0.832	2.721	-2.7232	0.832
154.087	0.831	2.722	-2.7252	0.831
154.195	0.83	2.724	-2.7271	0.83
154.302	0.829	2.727	-2.7281	0.829
154.411	0.828	2.729	-2.7305	0.828
154.523	0.827	2.73	-2.7325	0.827
154.632	0.826	2.732	-2.7345	0.826
154.743	0.825	2.734	-2.7355	0.825
154.853	0.824	2.736	-2.7379	0.824
154.963	0.822	2.737	-2.7398	0.822
155.068	0.821	2.739	-2.7418	0.821
155.178	0.821	2.741	-2.7428	0.821
155.29	0.819	2.743	-2.7448	0.819
155.4	0.816	2.744	-2.7471	0.816
155.503	0.812	2.746	-2.7491	0.812
155.618	0.811	2.748	-2.7501	0.811
155.726	0.808	2.751	-2.752	0.808
155.834	0.805	2.752	-2.7544	0.805
155.94	0.801	2.754	-2.7564	0.801
156.05	0.8	2.756	-2.7574	0.8
156.161	0.797	2.758	-2.7594	0.797
156.272	0.797	2.759	-2.7614	0.797
156.378	0.794	2.761	-2.7638	0.794
156.492	0.792	2.763	-2.7648	0.792
156.6	0.791	2.765	-2.7668	0.791
156.708	0.789	2.766	-2.7687	0.789
156.816	0.787	2.768	-2.7711	0.787
156.926	0.786	2.77	-2.7721	0.786
157.032	0.785	2.772	-2.7742	0.785
157.142	0.783	2.773	-2.7761	0.783
157.253	0.782	2.776	-2.7781	0.782
157.364	0.781	2.778	-2.7795	0.781
157.472	0.781	2.78	-2.7815	0.781
157.579	0.779	2.781	-2.7835	0.779
157.687	0.778	2.783	-2.7855	0.778
157.802	0.777	2.785	-2.7865	0.777
157.906	0.777	2.787	-2.7888	0.777
158.017	0.776	2.788	-2.7907	0.776
158.125	0.775	2.79	-2.7927	0.775
158.233	0.774	2.792	-2.7937	0.774
158.347	0.773	2.794	-2.7957	0.773
158.455	0.773	2.795	-2.7981	0.773
158.561	0.772	2.797	-2.8001	0.772
158.675	0.77	2.799	-2.8012	0.77
158.785	0.769	2.802	-2.8031	0.769
158.893	0.768	2.803	-2.8054	0.768
158.998	0.767	2.805	-2.8073	0.767
159.109	0.766	2.807	-2.8084	0.766
159.221	0.765	2.809	-2.8103	0.765
159.331	0.764	2.81	-2.8123	0.764
159.436	0.763	2.812	-2.8147	0.763
159.547	0.763	2.814	-2.8157	0.763
159.658	0.762	2.816	-2.8177	0.762
159.768	0.761	2.817	-2.8197	0.761
159.873	0.76	2.819	-2.822	0.76
159.984	0.759	2.821	-2.823	0.759
160.092	0.758	2.823	-2.825	0.758
160.199	0.757	2.824	-2.827	0.757
160.31	0.757	2.827	-2.829	0.757
160.417	0.756	2.829	-2.8304	0.756
160.531	0.755	2.831	-2.8324	0.755
160.64	0.754	2.832	-2.8344	0.754
160.746	0.754	2.834	-2.8363	0.754
160.86	0.753	2.836	-2.8373	0.753
160.97	0.751	2.838	-2.8397	0.751
161.078	0.75	2.839	-2.8417	0.75
161.183	0.75	2.841	-2.8437	0.75
161.294	0.749	2.843	-2.8447	0.749
161.407	0.749	2.845	-2.8471	0.749
161.51	0.748	2.846	-2.849	0.748
161.619	0.747	2.848	-2.851	0.747
161.733	0.746	2.85	-2.852	0.746
161.841	0.745	2.853	-2.854	0.745
161.947	0.745	2.854	-2.8564	0.745
162.056	0.744	2.856	-2.8584	0.744
162.168	0.743	2.858	-2.8594	0.743
162.277	0.743	2.86	-2.8613	0.743
162.388	0.742	2.861	-2.8636	0.742
162.493	0.741	2.863	-2.8656	0.741
162.602	0.74	2.865	-2.8666	0.74
162.716	0.74	2.867	-2.8686	0.74
162.824	0.739	2.868	-2.8706	0.739
162.93	0.738	2.87	-2.873	0.738
163.044	0.738	2.872	-2.874	0.738
163.154	0.737	2.874	-2.876	0.737
163.26	0.737	2.875	-2.878	0.737
163.366	0.736	2.878	-2.88	0.736
163.48	0.735	2.88	-2.8812	0.735
163.59	0.734	2.882	-2.8834	0.734
163.7	0.733	2.883	-2.8853	0.733
163.805	0.732	2.885	-2.8873	0.732
163.916	0.731	2.887	-2.8883	0.731
164.024	0.73	2.889	-2.8907	0.73
164.137	0.729	2.89	-2.8927	0.729
164.242	0.728	2.892	-2.8947	0.728
164.352	0.727	2.894	-2.8957	0.727
164.463	0.727	2.896	-2.898	0.727
164.571	0.726	2.897	-2.9	0.726
164.679	0.725	2.899	-2.9019	0.725
164.786	0.724	2.901	-2.903	0.724
164.9	0.723	2.903	-2.905	0.723
165.004	0.722	2.905	-2.9073	0.722
165.116	0.721	2.906	-2.9093	0.721
165.223	0.72	2.908	-2.9104	0.72
165.332	0.719	2.911	-2.9123	0.719
165.446	0.719	2.912	-2.9147	0.719
165.551	0.718	2.914	-2.9166	0.718
165.662	0.717	2.916	-2.9177	0.717
165.775	0.717	2.918	-2.9196	0.717
165.878	0.716	2.919	-2.9216	0.716
165.989	0.715	2.921	-2.9239	0.715
166.098	0.714	2.923	-2.9249	0.714
166.21	0.714	2.925	-2.9269	0.714
166.32	0.713	2.926	-2.9289	0.713
166.425	0.713	2.928	-2.9309	0.713
166.537	0.712	2.931	-2.9323	0.712
166.645	0.712	2.933	-2.9343	0.712
166.754	0.711	2.934	-2.9363	0.711
166.862	0.71	2.936	-2.9383	0.71
166.976	0.71	2.938	-2.9393	0.71
167.082	0.71	2.94	-2.9416	0.71
167.193	0.709	2.941	-2.9436	0.709
167.298	0.708	2.943	-2.9455	0.708
167.412	0.708	2.945	-2.9465	0.708
167.522	0.707	2.947	-2.949	0.707
167.627	0.707	2.948	-2.951	0.707
167.734	0.707	2.95	-2.953	0.707
167.848	0.706	2.952	-2.954	0.706
167.958	0.706	2.954	-2.956	0.706
168.067	0.706	2.955	-2.9582	0.706
168.172	0.705	2.957	-2.9602	0.705
168.283	0.704	2.959	-2.9612	0.704
168.394	0.704	2.962	-2.9633	0.704
168.504	0.703	2.963	-2.9653	0.703
168.609	0.703	2.965	-2.9676	0.703
168.721	0.702	2.967	-2.9686	0.702
168.829	0.702	2.969	-2.9706	0.702
168.935	0.701	2.97	-2.9729	0.701
169.046	0.701	2.972	-2.9749	0.701
169.159	0.701	2.974	-2.9759	0.701
169.267	0.7	2.976	-2.9778	0.7
169.377	0.7	2.977	-2.9798	0.7
169.483	0.699	2.979	-2.9822	0.699
169.597	0.698	2.981	-2.9832	0.698
169.7	0.698	2.983	-2.9851	0.698
169.811	0.698	2.984	-2.9872	0.698
169.92	0.697	2.986	-2.9892	0.697
170.031	0.696	2.989	-2.9906	0.696
170.141	0.696	2.991	-2.9926	0.696
170.251	0.696	2.992	-2.9946	0.696
170.357	0.695	2.994	-2.9965	0.695
170.468	0.695	2.996	-2.9975	0.695
170.576	0.694	2.998	-2.9998	0.694
170.682	0.694	2.999	-3.0019	0.694
170.792	0.693	3.001	-3.0039	0.693
170.904	0.693	3.003	-3.0049	0.693
171.015	0.693	3.005	-3.0073	0.693
171.122	0.692	3.006	-3.0093	0.692
171.23	0.692	3.008	-3.0113	0.692
171.344	0.691	3.01	-3.0123	0.691
171.45	0.69	3.013	-3.0143	0.69
171.558	0.689	3.014	-3.0162	0.689
171.667	0.689	3.016	-3.0186	0.689
171.774	0.689	3.018	-3.0196	0.689
171.89	0.688	3.02	-3.0215	0.688
171.995	0.687	3.021	-3.0235	0.687
172.102	0.686	3.023	-3.0258	0.686
172.213	0.686	3.025	-3.0268	0.686
172.326	0.685	3.027	-3.0288	0.685
172.43	0.684	3.028	-3.0308	0.684
172.541	0.683	3.03	-3.0331	0.683
172.652	0.683	3.032	-3.0341	0.683
172.76	0.682	3.035	-3.0361	0.682
172.866	0.682	3.035	-3.0381	0.682
172.977	0.681	3.037	-3.0401	0.681
173.089	0.681	3.04	-3.0415	0.681
173.197	0.68	3.042	-3.0435	0.68
173.303	0.68	3.043	-3.0455	0.68
173.412	0.679	3.045	-3.0475	0.679
173.522	0.678	3.047	-3.0485	0.678
173.631	0.677	3.049	-3.0508	0.677
173.742	0.676	3.05	-3.0528	0.676
173.849	0.676	3.052	-3.0547	0.676
173.963	0.676	3.054	-3.0557	0.676
174.073	0.675	3.056	-3.0578	0.675
174.179	0.674	3.057	-3.0602	0.674
174.288	0.674	3.059	-3.0622	0.674
174.395	0.673	3.061	-3.0632	0.673
174.509	0.672	3.064	-3.0651	0.672
174.619	0.672	3.065	-3.0676	0.672
174.724	0.671	3.067	-3.0695	0.671
174.836	0.671	3.069	-3.0705	0.671
174.944	0.671	3.071	-3.0725	0.671
175.05	0.67	3.073	-3.0745	0.67
175.16	0.67	3.075	-3.0768	0.67
175.272	0.669	3.077	-3.0778	0.669
175.383	0.669	3.079	-3.0798	0.669
175.489	0.669	3.08	-3.0817	0.669
175.597	0.668	3.082	-3.0841	0.668
175.711	0.667	3.084	-3.0851	0.667
175.817	0.667	3.086	-3.0872	0.667
175.928	0.666	3.087	-3.0891	0.666
176.034	0.666	3.09	-3.0911	0.666
176.148	0.665	3.092	-3.0924	0.665
176.256	0.665	3.094	-3.0944	0.665
176.364	0.665	3.095	-3.0963	0.665
176.472	0.664	3.097	-3.0984	0.664
176.583	0.664	3.099	-3.0994	0.664
176.693	0.663	3.101	-3.1018	0.663
176.798	0.663	3.102	-3.1037	0.663
176.909	0.662	3.104	-3.1059	0.662
177.02	0.661	3.106	-3.1068	0.661
177.128	0.661	3.108	-3.1088	0.661
177.24	0.661	3.109	-3.1111	0.661
177.345	0.66	3.111	-3.1131	0.66
177.456	0.659	3.114	-3.1141	0.659
177.567	0.658	3.116	-3.1161	0.658
177.675	0.658	3.117	-3.1185	0.658
177.78	0.658	3.119	-3.1205	0.658
177.894	0.657	3.121	-3.1214	0.657
178.002	0.656	3.123	-3.1234	0.656
178.11	0.656	3.124	-3.1254	0.656
178.217	0.655	3.126	-3.1278	0.655
178.331	0.655	3.128	-3.1287	0.655
178.442	0.654	3.13	-3.1307	0.654
178.549	0.653	3.131	-3.1327	0.653
178.657	0.653	3.133	-3.135	0.653
178.768	0.652	3.135	-3.136	0.652
178.878	0.652	3.137	-3.138	0.652
178.988	0.651	3.138	-3.1401	0.651
179.093	0.65	3.141	-3.142	0.65
179.269	0.65	3.143	-3.1444	0.65
179.372	0.649	3.145	-3.1464	0.649
179.486	0.649	3.146	-3.1484	0.649
179.593	0.648	3.148	-3.1507	0.648
179.704	0.648	3.15	-3.1517	0.648
179.814	0.647	3.152	-3.1537	0.647
179.924	0.647	3.153	-3.1558	0.647
180.029	0.646	3.155	-3.1577	0.646
180.14	0.646	3.157	-3.1587	0.646
180.249	0.646	3.159	-3.1611	0.646
180.355	0.645	3.16	-3.1631	0.645
180.466	0.645	3.162	-3.1651	0.645
180.573	0.645	3.164	-3.1661	0.645
180.687	0.644	3.167	-3.1684	0.644
180.795	0.644	3.168	-3.1704	0.644
180.901	0.643	3.17	-3.1724	0.643
181.015	0.642	3.172	-3.1734	0.642
181.123	0.642	3.174	-3.1754	0.642
181.229	0.642	3.175	-3.1777	0.642
181.338	0.641	3.177	-3.1797	0.641
181.452	0.64	3.179	-3.1808	0.64
181.556	0.64	3.181	-3.1828	0.64
181.67	0.639	3.182	-3.185	0.639
181.775	0.639	3.184	-3.1869	0.639
181.886	0.639	3.186	-3.188	0.639
181.999	0.638	3.188	-3.1899	0.638
182.102	0.637	3.19	-3.1919	0.637
182.213	0.637	3.192	-3.1943	0.637
182.325	0.637	3.194	-3.1953	0.637
182.433	0.636	3.196	-3.1973	0.636
182.544	0.635	3.197	-3.1993	0.635
182.649	0.635	3.199	-3.2014	0.635
182.761	0.635	3.201	-3.2026	0.635
182.869	0.634	3.203	-3.2046	0.634
182.978	0.633	3.204	-3.2066	0.633
183.086	0.633	3.206	-3.2086	0.633
183.2	0.632	3.208	-3.2097	0.632
183.306	0.632	3.21	-3.212	0.632
183.417	0.631	3.211	-3.214	0.631
183.522	0.631	3.213	-3.216	0.631
183.636	0.63	3.216	-3.217	0.63
183.744	0.629	3.218	-3.2194	0.629
183.852	0.628	3.219	-3.2214	0.628
183.958	0.628	3.221	-3.2234	0.628
184.069	0.627	3.223	-3.2244	0.627
184.182	0.627	3.225	-3.2263	0.627
184.288	0.626	3.226	-3.2287	0.626
184.397	0.625	3.228	-3.2306	0.625
184.508	0.624	3.23	-3.2316	0.624
184.618	0.623	3.232	-3.2337	0.623
184.728	0.622	3.233	-3.2357	0.622
184.833	0.622	3.235	-3.238	0.622
184.944	0.621	3.237	-3.239	0.621
185.053	0.62	3.239	-3.241	0.62
185.166	0.62	3.241	-3.2429	0.62
185.272	0.619	3.243	-3.2452	0.619
185.383	0.618	3.245	-3.2462	0.618
185.491	0.618	3.247	-3.2482	0.618
185.599	0.618	3.248	-3.2503	0.618
185.707	0.618	3.25	-3.2523	0.618
185.821	0.618	3.252	-3.2536	0.618
185.924	0.617	3.254	-3.2556	0.617
186.035	0.617	3.255	-3.2576	0.617
186.144	0.617	3.257	-3.2596	0.617
186.251	0.617	3.259	-3.2609	0.617
186.365	0.617	3.261	-3.2629	0.617
186.473	0.616	3.262	-3.265	0.616
186.581	0.616	3.264	-3.2669	0.616
186.692	0.616	3.267	-3.2679	0.616
186.802	0.616	3.269	-3.2703	0.616
186.912	0.616	3.269	-3.2723	0.616
187.018	0.616	3.271	-3.2743	0.616
187.129	0.616	3.274	-3.2753	0.616
187.237	0.615	3.276	-3.2773	0.615
187.344	0.615	3.277	-3.2796	0.615
187.456	0.615	3.279	-3.2816	0.615
187.565	0.614	3.281	-3.2826	0.614
187.676	0.614	3.283	-3.2846	0.614
187.784	0.614	3.284	-3.287	0.614
187.889	0.614	3.286	-3.2889	0.614
188.004	0.613	3.288	-3.29	0.613
188.112	0.613	3.29	-3.2919	0.613
188.22	0.613	3.291	-3.2939	0.613
188.327	0.613	3.293	-3.2963	0.613
188.441	0.613	3.295	-3.2973	0.613
188.551	0.613	3.297	-3.2992	0.613
188.656	0.612	3.298	-3.3012	0.612
188.765	0.612	3.301	-3.3035	0.612
188.876	0.612	3.303	-3.3046	0.612
188.987	0.612	3.305	-3.3065	0.612
189.097	0.612	3.306	-3.3085	0.612
189.202	0.611	3.308	-3.3106	0.611
189.313	0.611	3.31	-3.3119	0.611
189.421	0.611	3.312	-3.3139	0.611
189.527	0.611	3.313	-3.3159	0.611
189.636	0.611	3.315	-3.318	0.611
189.751	0.61	3.318	-3.3189	0.61
189.859	0.61	3.32	-3.3212	0.61
189.967	0.61	3.321	-3.3233	0.61
190.073	0.61	3.322	-3.3252	0.61
190.183	0.61	3.324	-3.3262	0.61
190.294	0.61	3.327	-3.3282	0.61
190.403	0.609	3.328	-3.3307	0.609
190.512	0.609	3.33	-3.3326	0.609
190.619	0.609	3.332	-3.3336	0.609
190.728	0.609	3.334	-3.3356	0.609
190.842	0.609	3.335	-3.3379	0.609
190.947	0.608	3.337	-3.3399	0.608
191.058	0.608	3.339	-3.3408	0.608
191.171	0.608	3.341	-3.3428	0.608
191.274	0.608	3.342	-3.3449	0.608
191.386	0.608	3.344	-3.3473	0.608
191.497	0.608	3.346	-3.3482	0.608
191.605	0.608	3.348	-3.3502	0.608
191.717	0.607	3.349	-3.3522	0.607
191.822	0.607	3.352	-3.3545	0.607
191.934	0.607	3.354	-3.3555	0.607
192.042	0.607	3.356	-3.3575	0.607
192.15	0.607	3.357	-3.3595	0.607
192.258	0.606	3.359	-3.3614	0.606
192.372	0.606	3.361	-3.3628	0.606
192.478	0.606	3.363	-3.3648	0.606
192.589	0.606	3.364	-3.3668	0.606
192.696	0.606	3.366	-3.3688	0.606
192.803	0.606	3.368	-3.3698	0.606
192.912	0.606	3.37	-3.3721	0.606
193.022	0.605	3.371	-3.3742	0.605
193.131	0.605	3.373	-3.3762	0.605
193.242	0.605	3.376	-3.3772	0.605
193.355	0.605	3.378	-3.3795	0.605
193.459	0.604	3.379	-3.3814	0.604
193.567	0.604	3.381	-3.3835	0.604
193.679	0.604	3.383	-3.3845	0.604
193.791	0.604	3.385	-3.3865	0.604
193.901	0.603	3.386	-3.3889	0.603
194.006	0.603	3.388	-3.3909	0.603
194.113	0.603	3.39	-3.3919	0.603
194.227	0.603	3.392	-3.3939	0.603
194.335	0.603	3.393	-3.3959	0.603
194.441	0.603	3.395	-3.3981	0.603
194.555	0.602	3.397	-3.3991	0.602
194.663	0.602	3.399	-3.4012	0.602
194.771	0.602	3.4	-3.4031	0.602
194.88	0.602	3.403	-3.4055	0.602
194.987	0.602	3.405	-3.4065	0.602
195.096	0.602	3.407	-3.4085	0.602
195.21	0.601	3.408	-3.4105	0.601
195.315	0.601	3.41	-3.4124	0.601
195.424	0.601	3.412	-3.4137	0.601
195.533	0.601	3.414	-3.4157	0.601
195.643	0.601	3.415	-3.4177	0.601
195.752	0.6	3.417	-3.4197	0.6
195.863	0.6	3.419	-3.4207	0.6
195.976	0.6	3.421	-3.4231	0.6
196.085	0.6	3.422	-3.4251	0.6
196.19	0.6	3.424	-3.4271	0.6
196.302	0.6	3.427	-3.4282	0.6
196.41	0.6	3.429	-3.4301	0.6
196.52	0.6	3.43	-3.4324	0.6
196.628	0.599	3.432	-3.4345	0.599
196.74	0.599	3.434	-3.4354	0.599
196.848	0.599	3.436	-3.4374	0.599
196.956	0.599	3.437	-3.4398	0.599
197.065	0.599	3.439	-3.4418	0.599
197.177	0.598	3.441	-3.4428	0.598
197.287	0.598	3.443	-3.4448	0.598
197.395	0.598	3.444	-3.4472	0.598
197.5	0.598	3.446	-3.4492	0.598
197.611	0.598	3.448	-3.4501	0.598
197.719	0.598	3.45	-3.4522	0.598
197.833	0.598	3.452	-3.4541	0.598
197.938	0.598	3.454	-3.4564	0.598
198.049	0.597	3.456	-3.4574	0.597
198.157	0.597	3.458	-3.4594	0.597
198.27	0.597	3.459	-3.4614	0.597
198.375	0.597	3.461	-3.4637	0.597
198.485	0.597	3.463	-3.4647	0.597
198.596	0.597	3.465	-3.4667	0.597
198.704	0.597	3.466	-3.4687	0.597
198.811	0.597	3.468	-3.4707	0.597
198.925	0.596	3.47	-3.4717	0.596
199.033	0.596	3.472	-3.474	0.596
199.142	0.596	3.473	-3.476	0.596
199.248	0.596	3.475	-3.478	0.596
199.362	0.596	3.478	-3.479	0.596
199.465	0.596	3.48	-3.4814	0.596
199.579	0.596	3.481	-3.4834	0.596
199.684	0.596	3.483	-3.4854	0.596
199.796	0.596	3.485	-3.4864	0.596
199.902	0.596	3.487	-3.4887	0.596
200.016	0.596	3.488	-3.4906	0.596
200.12	0.595	3.49	-3.4927	0.595
200.234	0.595	3.492	-3.4937	0.595
200.342	0.595	3.494	-3.4957	0.595
200.448	0.595	3.495	-3.4981	0.595
200.557	0.595	3.497	-3.5001	0.595
200.669	0.595	3.499	-3.5011	0.595
200.778	0.595	3.502	-3.5031	0.595
200.888	0.594	3.503	-3.5051	0.594
200.996	0.594	3.505	-3.5074	0.594
201.103	0.594	3.507	-3.5084	0.594
201.215	0.594	3.509	-3.5104	0.594
201.326	0.594	3.51	-3.5124	0.594
201.432	0.594	3.512	-3.5147	0.594
201.544	0.594	3.514	-3.5156	0.594
201.654	0.593	3.516	-3.5176	0.593
201.762	0.593	3.517	-3.5196	0.593
201.867	0.593	3.519	-3.5217	0.593
201.981	0.593	3.521	-3.523	0.593
202.091	0.593	3.523	-3.5251	0.593
202.2	0.592	3.524	-3.527	0.592
202.305	0.592	3.526	-3.529	0.592
202.416	0.592	3.529	-3.53	0.592
202.523	0.592	3.531	-3.5323	0.592
202.632	0.592	3.532	-3.5343	0.592
202.741	0.592	3.534	-3.5363	0.592
202.853	0.591	3.536	-3.5374	0.591
202.964	0.591	3.538	-3.5397	0.591
203.072	0.591	3.539	-3.5417	0.591
203.18	0.591	3.541	-3.5437	0.591
203.287	0.591	3.543	-3.5447	0.591
203.396	0.591	3.545	-3.5467	0.591
203.51	0.591	3.546	-3.549	0.591
203.616	0.59	3.548	-3.551	0.59
203.73	0.59	3.55	-3.552	0.59
203.838	0.59	3.552	-3.5539	0.59
203.946	0.59	3.554	-3.556	0.59
204.051	0.59	3.555	-3.5584	0.59
204.165	0.59	3.558	-3.5593	0.59
204.274	0.59	3.56	-3.5613	0.59
204.384	0.589	3.561	-3.5634	0.589
204.489	0.589	3.563	-3.5656	0.589
204.599	0.589	3.565	-3.5666	0.589
204.711	0.589	3.567	-3.5686	0.589
204.816	0.589	3.568	-3.5706	0.589
204.928	0.589	3.57	-3.5729	0.589
205.037	0.588	3.572	-3.5739	0.588
205.148	0.588	3.574	-3.576	0.588
205.255	0.588	3.575	-3.578	0.588
205.363	0.588	3.577	-3.58	0.588
205.477	0.588	3.58	-3.581	0.588
205.582	0.588	3.582	-3.5833	0.588
205.693	0.588	3.582	-3.5853	0.588
205.799	0.588	3.585	-3.5873	0.588
205.913	0.588	3.587	-3.5883	0.588
206.023	0.588	3.589	-3.5906	0.588
206.128	0.587	3.59	-3.5926	0.587
206.235	0.587	3.592	-3.5946	0.587
206.346	0.587	3.594	-3.5956	0.587
206.459	0.586	3.596	-3.5976	0.586
206.569	0.586	3.597	-3.5999	0.586
206.674	0.586	3.599	-3.602	0.586
206.785	0.586	3.601	-3.603	0.586
206.893	0.585	3.604	-3.605	0.585
206.999	0.585	3.605	-3.607	0.585
207.11	0.585	3.607	-3.6093	0.585
207.218	0.584	3.608	-3.6103	0.584
207.332	0.584	3.61	-3.6122	0.584
207.44	0.584	3.612	-3.6142	0.584
207.545	0.584	3.614	-3.6167	0.584
207.655	0.584	3.616	-3.6177	0.584
207.764	0.583	3.618	-3.6196	0.583
207.876	0.583	3.619	-3.6216	0.583
207.982	0.583	3.621	-3.6237	0.583
208.093	0.582	3.623	-3.6249	0.582
208.206	0.582	3.625	-3.6268	0.582
208.312	0.582	3.626	-3.6289	0.582
208.421	0.582	3.628	-3.6309	0.582
208.532	0.581	3.631	-3.6319	0.581
208.643	0.581	3.632	-3.6343	0.581
208.753	0.581	3.633	-3.6362	0.581
208.858	0.581	3.635	-3.6382	0.581
208.967	0.581	3.638	-3.6392	0.581
209.079	0.58	3.64	-3.6415	0.58
209.189	0.58	3.641	-3.6435	0.58
209.293	0.58	3.643	-3.6456	0.58
209.405	0.58	3.645	-3.6465	0.58
209.516	0.58	3.647	-3.6486	0.58
209.62	0.58	3.648	-3.6509	0.58
209.731	0.58	3.65	-3.6529	0.58
209.838	0.579	3.652	-3.6538	0.579
209.95	0.579	3.654	-3.6559	0.579
210.061	0.579	3.656	-3.6583	0.579
210.167	0.579	3.657	-3.6603	0.579
210.281	0.579	3.659	-3.6612	0.579
210.384	0.579	3.661	-3.6632	0.579
210.498	0.578	3.662	-3.6652	0.578
210.603	0.578	3.665	-3.6675	0.578
210.714	0.578	3.667	-3.6686	0.578
210.827	0.578	3.669	-3.6705	0.578
210.931	0.578	3.67	-3.6726	0.578
211.042	0.578	3.672	-3.6749	0.578
211.153	0.577	3.674	-3.6759	0.577
211.261	0.577	3.676	-3.6779	0.577
211.368	0.577	3.677	-3.6799	0.577
211.476	0.577	3.679	-3.6819	0.577
211.591	0.576	3.681	-3.6832	0.576
211.7	0.576	3.683	-3.6851	0.576
211.808	0.576	3.684	-3.6872	0.576
211.914	0.576	3.686	-3.6891	0.576
212.028	0.576	3.689	-3.6901	0.576
212.136	0.576	3.691	-3.6925	0.576
212.244	0.576	3.692	-3.6945	0.576
212.35	0.575	3.694	-3.6966	0.575
212.464	0.575	3.696	-3.6975	0.575
212.574	0.575	3.698	-3.6996	0.575
212.681	0.575	3.699	-3.7019	0.575
212.789	0.575	3.701	-3.7038	0.575
212.9	0.575	3.703	-3.7048	0.575
213.01	0.574	3.705	-3.7068	0.574
213.12	0.574	3.706	-3.7091	0.574
213.225	0.574	3.708	-3.7112	0.574
213.335	0.574	3.71	-3.7122	0.574
213.448	0.573	3.712	-3.7142	0.573
213.558	0.573	3.714	-3.7162	0.573
213.663	0.572	3.716	-3.7185	0.572
213.77	0.572	3.718	-3.7195	0.572
213.884	0.57	3.72	-3.7215	0.57
213.992	0.57	3.721	-3.7234	0.57
214.1	0.569	3.723	-3.7258	0.569
214.207	0.568	3.725	-3.7269	0.568
214.316	0.567	3.727	-3.7288	0.567
214.43	0.567	3.728	-3.7308	0.567
214.536	0.566	3.73	-3.7328	0.566
214.65	0.566	3.732	-3.7338	0.566
214.758	0.565	3.734	-3.7361	0.565
214.866	0.563	3.735	-3.7382	0.563
214.972	0.563	3.737	-3.7401	0.563
215.086	0.563	3.74	-3.7411	0.563
215.196	0.562	3.742	-3.7434	0.562
215.304	0.56	3.743	-3.7455	0.56
215.408	0.56	3.745	-3.7474	0.56
215.522	0.559	3.747	-3.7484	0.559
[truncated: 580 more rows]
