# Supplementary material for: Research on the Mechanical Properties of EPS Lightweight Soil Mixed with Fly Ash
Source: Polymers (Basel). 2024 Dec 18;16(24):3517. doi: 10.3390/polym16243517 (PMC11678610; doi:10.3390/polym16243517)
Supplement: Supplementary file 1 [file polymers-16-03517-s001.zip › polymers-3283519-supplementary-final/raw data/EPS1.5%,curing agent content 20%,replace proportion 60%.xls]

## Sheet: Sheet1
试件批号	1
钢号	1
试验日期	2023/12/15
试验人	XDD
试件形状
尺寸(mm)	39.1
So(mm^2)	1200.73
标距倍率
Lo(mm)	80
引伸计标距	50
Lu(mm)
A(%)	/
断面尺寸
Su(mm^2)
Z(%)	/
Fm(kN)	0.78
Rm(MPa)
FeH(kN)	1.37
ReH(MPa)	1
FeL(kN)	1.1
ReL(MPa)	1
Fp(kN)	1.1
Rp(MPa)	1
Ft(kN)	0.1
Rt(MPa)
E(GPa)	0.02
屈强比	1
强屈比	1
At(%)	/
Agt(%)	5.5
时间(秒)	力(kN)	变形(mm)	位移(mm)	扩展
0	0	0	-0.0005	0
0.122	0	0	-0.0017	0
0.232	0	0	-0.0031	0
0.337	0	0	-0.0052	0
0.448	0	0	-0.0063	0
0.557	0	0	-0.0085	0
0.67	0.003	0.003	-0.0112	0.003
0.774	0.004	0.006	-0.0147	0.004
0.887	0.006	0.008	-0.0164	0.006
0.995	0.01	0.011	-0.0198	0.01
1.103	0.011	0.015	-0.0237	0.011
1.209	0.012	0.019	-0.0279	0.012
1.319	0.013	0.022	-0.0308	0.013
1.428	0.015	0.027	-0.0356	0.015
1.539	0.017	0.032	-0.0407	0.017
1.648	0.018	0.037	-0.0458	0.018
1.755	0.02	0.04	-0.0486	0.02
1.869	0.022	0.046	-0.0547	0.022
1.977	0.023	0.051	-0.06	0.023
2.083	0.024	0.056	-0.065	0.024
2.196	0.026	0.059	-0.0676	0.026
2.306	0.028	0.064	-0.0725	0.028
2.416	0.03	0.07	-0.0784	0.03
2.521	0.032	0.075	-0.0834	0.032
2.632	0.035	0.077	-0.0857	0.035
2.741	0.037	0.082	-0.0905	0.037
2.848	0.038	0.088	-0.0961	0.038
2.96	0.04	0.092	-0.1007	0.04
3.069	0.041	0.095	-0.103	0.041
3.18	0.043	0.099	-0.1074	0.043
3.287	0.045	0.103	-0.1119	0.045
3.395	0.05	0.109	-0.1171	0.05
3.509	0.052	0.111	-0.1192	0.052
3.612	0.057	0.115	-0.1237	0.057
3.723	0.06	0.119	-0.1279	0.06
3.831	0.064	0.124	-0.1328	0.064
3.945	0.065	0.126	-0.1349	0.065
4.055	0.067	0.131	-0.1391	0.067
4.16	0.07	0.135	-0.1432	0.07
4.267	0.072	0.139	-0.1472	0.072
4.378	0.073	0.141	-0.1492	0.073
4.491	0.075	0.145	-0.1539	0.075
4.601	0.077	0.149	-0.1578	0.077
4.706	0.079	0.153	-0.1616	0.079
4.817	0.08	0.155	-0.1635	0.08
4.925	0.082	0.159	-0.168	0.082
5.031	0.084	0.163	-0.1717	0.084
5.142	0.086	0.167	-0.1753	0.086
5.25	0.087	0.169	-0.1772	0.087
5.364	0.089	0.173	-0.1815	0.089
5.472	0.091	0.177	-0.185	0.091
5.577	0.093	0.18	-0.1886	0.093
5.687	0.094	0.182	-0.1903	0.094
5.798	0.096	0.185	-0.1938	0.096
5.907	0.097	0.189	-0.198	0.097
6.016	0.099	0.193	-0.2014	0.099
6.123	0.099	0.195	-0.2031	0.099
6.232	0.101	0.198	-0.2065	0.101
6.344	0.102	0.201	-0.2098	0.102
6.453	0.104	0.205	-0.2136	0.104
6.564	0.104	0.207	-0.2153	0.104
6.674	0.106	0.21	-0.2186	0.106
6.784	0.107	0.213	-0.2218	0.107
6.89	0.109	0.217	-0.2255	0.109
7.001	0.11	0.219	-0.2271	0.11
7.109	0.111	0.222	-0.2303	0.111
7.215	0.115	0.225	-0.2333	0.115
7.325	0.115	0.228	-0.2365	0.115
7.437	0.117	0.23	-0.2385	0.117
7.548	0.119	0.233	-0.2416	0.119
7.656	0.121	0.236	-0.2446	0.121
7.762	0.122	0.239	-0.2476	0.122
7.872	0.123	0.241	-0.2492	0.123
7.984	0.125	0.244	-0.2525	0.125
8.092	0.127	0.247	-0.2556	0.127
8.201	0.128	0.25	-0.2586	0.128
8.314	0.131	0.251	-0.2599	0.131
8.417	0.133	0.255	-0.2633	0.133
8.531	0.135	0.258	-0.2662	0.135
8.636	0.138	0.26	-0.269	0.138
8.747	0.139	0.262	-0.2704	0.139
8.86	0.141	0.265	-0.2733	0.141
8.964	0.142	0.268	-0.2765	0.142
9.072	0.144	0.271	-0.2793	0.144
9.186	0.144	0.272	-0.2806	0.144
9.294	0.146	0.275	-0.2834	0.146
9.4	0.147	0.278	-0.2865	0.147
9.511	0.149	0.281	-0.2893	0.149
9.623	0.15	0.282	-0.2906	0.15
9.731	0.153	0.285	-0.2934	0.153
9.839	0.155	0.287	-0.296	0.155
9.948	0.155	0.291	-0.2991	0.155
10.055	0.157	0.292	-0.3004	0.157
10.169	0.159	0.295	-0.3031	0.159
10.277	0.16	0.297	-0.3057	0.16
10.385	0.161	0.3	-0.3086	0.161
10.492	0.162	0.301	-0.31	0.162
10.601	0.163	0.304	-0.3126	0.163
10.715	0.165	0.307	-0.3151	0.165
10.82	0.166	0.309	-0.3177	0.166
10.929	0.167	0.31	-0.319	0.167
11.038	0.169	0.313	-0.3219	0.169
11.148	0.171	0.316	-0.3244	0.171
11.256	0.171	0.318	-0.3269	0.171
11.368	0.173	0.32	-0.3281	0.173
11.48	0.175	0.322	-0.3309	0.175
11.59	0.176	0.325	-0.3335	0.176
11.695	0.177	0.327	-0.3358	0.177
11.807	0.179	0.329	-0.3371	0.179
11.913	0.18	0.331	-0.3399	0.18
12.023	0.182	0.334	-0.3425	0.182
12.131	0.182	0.336	-0.3449	0.182
12.245	0.184	0.338	-0.3461	0.184
12.348	0.186	0.34	-0.3484	0.186
12.462	0.187	0.343	-0.3513	0.187
12.568	0.188	0.345	-0.3536	0.188
12.682	0.189	0.346	-0.3548	0.189
12.785	0.19	0.349	-0.3572	0.19
12.899	0.192	0.351	-0.3595	0.192
13.004	0.192	0.354	-0.3623	0.192
13.115	0.194	0.355	-0.3634	0.194
13.228	0.197	0.357	-0.3658	0.197
13.331	0.197	0.36	-0.3682	0.197
13.442	0.199	0.362	-0.3709	0.199
13.553	0.2	0.363	-0.372	0.2
13.661	0.201	0.366	-0.3743	0.201
13.774	0.202	0.368	-0.3766	0.202
13.879	0.204	0.37	-0.3789	0.204
13.989	0.205	0.372	-0.3804	0.205
14.1	0.206	0.374	-0.3827	0.206
14.208	0.207	0.376	-0.385	0.207
14.316	0.208	0.379	-0.3873	0.208
14.426	0.209	0.38	-0.3883	0.209
14.537	0.211	0.383	-0.391	0.211
14.645	0.211	0.385	-0.3933	0.211
14.753	0.212	0.387	-0.3955	0.212
14.86	0.213	0.388	-0.3967	0.213
14.969	0.214	0.391	-0.3992	0.214
15.083	0.214	0.393	-0.4015	0.214
15.189	0.215	0.395	-0.4038	0.215
15.303	0.216	0.396	-0.4048	0.216
15.411	0.217	0.398	-0.407	0.217
15.519	0.218	0.401	-0.4097	0.218
15.624	0.219	0.403	-0.4119	0.219
15.738	0.22	0.404	-0.4129	0.22
15.848	0.221	0.407	-0.4152	0.221
15.958	0.221	0.409	-0.4173	0.221
16.061	0.222	0.411	-0.4199	0.222
16.172	0.223	0.412	-0.421	0.223
16.284	0.224	0.415	-0.4232	0.224
16.394	0.225	0.417	-0.4254	0.225
16.501	0.226	0.419	-0.4279	0.226
16.61	0.227	0.42	-0.429	0.227
16.721	0.228	0.423	-0.4312	0.228
16.829	0.229	0.425	-0.4333	0.229
16.934	0.23	0.427	-0.4354	0.23
17.049	0.232	0.428	-0.4369	0.232
17.157	0.232	0.431	-0.4392	0.232
17.265	0.234	0.433	-0.4412	0.234
17.371	0.236	0.435	-0.4433	0.236
17.486	0.236	0.436	-0.4443	0.236
17.596	0.237	0.438	-0.4469	0.237
17.701	0.238	0.44	-0.449	0.238
17.81	0.239	0.443	-0.4512	0.239
17.921	0.24	0.444	-0.4522	0.24
18.026	0.241	0.446	-0.4543	0.241
18.141	0.242	0.448	-0.4569	0.242
18.246	0.243	0.45	-0.4589	0.243
18.357	0.244	0.452	-0.46	0.244
18.466	0.245	0.454	-0.4621	0.245
18.572	0.246	0.456	-0.4647	0.246
18.683	0.247	0.458	-0.4668	0.247
18.795	0.248	0.459	-0.4678	0.248
18.903	0.249	0.461	-0.4699	0.249
19.009	0.25	0.464	-0.4723	0.25
19.12	0.252	0.466	-0.4744	0.252
19.234	0.253	0.467	-0.4756	0.253
19.337	0.253	0.469	-0.4776	0.253
19.446	0.254	0.471	-0.4797	0.254
19.555	0.255	0.474	-0.4821	0.255
19.666	0.255	0.475	-0.4832	0.255
19.779	0.256	0.477	-0.4853	0.256
19.887	0.257	0.479	-0.4873	0.257
19.992	0.258	0.481	-0.4895	0.258
20.104	0.259	0.482	-0.4909	0.259
20.21	0.259	0.484	-0.4929	0.259
20.325	0.26	0.486	-0.495	0.26
20.429	0.261	0.489	-0.4971	0.261
20.54	0.262	0.49	-0.4981	0.262
20.652	0.262	0.492	-0.5005	0.262
20.762	0.263	0.494	-0.5025	0.263
20.867	0.264	0.496	-0.5046	0.264
20.979	0.265	0.497	-0.5056	0.265
21.087	0.265	0.499	-0.5077	0.265
21.195	0.266	0.502	-0.5102	0.266
21.321	0.266	0.504	-0.5122	0.266
21.427	0.267	0.506	-0.5143	0.267
21.542	0.267	0.507	-0.5153	0.267
21.645	0.268	0.509	-0.5177	0.268
21.759	0.269	0.511	-0.5198	0.269
21.864	0.269	0.513	-0.5218	0.269
21.975	0.27	0.514	-0.523	0.27
22.083	0.271	0.517	-0.5253	0.271
22.197	0.271	0.519	-0.5272	0.271
22.302	0.272	0.521	-0.5293	0.272
22.413	0.273	0.522	-0.5304	0.273
22.522	0.273	0.524	-0.5325	0.273
22.628	0.274	0.526	-0.535	0.274
22.739	0.275	0.528	-0.537	0.275
22.851	0.276	0.529	-0.538	0.276
22.959	0.276	0.532	-0.54	0.276
23.067	0.277	0.534	-0.542	0.277
23.176	0.278	0.536	-0.5446	0.278
23.283	0.279	0.537	-0.5454	0.279
23.397	0.279	0.539	-0.5475	0.279
23.502	0.28	0.541	-0.5495	0.28
23.611	0.281	0.543	-0.5519	0.281
23.725	0.282	0.544	-0.5529	0.282
23.835	0.282	0.546	-0.5549	0.282
23.942	0.283	0.548	-0.557	0.283
24.05	0.283	0.551	-0.5593	0.283
24.16	0.284	0.552	-0.5604	0.284
24.266	0.285	0.554	-0.5624	0.285
24.376	0.286	0.556	-0.5645	0.286
24.485	0.287	0.558	-0.5665	0.287
24.596	0.288	0.559	-0.5675	0.288
24.708	0.288	0.561	-0.5699	0.288
24.818	0.289	0.563	-0.5719	0.289
24.923	0.29	0.565	-0.574	0.29
25.035	0.291	0.566	-0.5749	0.291
25.144	0.291	0.569	-0.5774	0.291
25.252	0.292	0.571	-0.5794	0.292
25.36	0.293	0.573	-0.5813	0.293
25.474	0.294	0.574	-0.5824	0.294
25.581	0.294	0.576	-0.5844	0.294
25.689	0.295	0.578	-0.5868	0.295
25.798	0.296	0.58	-0.5888	0.296
25.905	0.297	0.581	-0.5898	0.297
26.014	0.298	0.583	-0.5919	0.298
26.128	0.299	0.586	-0.5942	0.299
26.233	0.3	0.588	-0.5961	0.3
26.344	0.301	0.589	-0.5972	0.301
26.457	0.301	0.591	-0.5993	0.301
26.566	0.302	0.593	-0.6013	0.302
26.671	0.303	0.595	-0.6037	0.303
26.782	0.304	0.596	-0.6045	0.304
26.893	0.305	0.598	-0.6066	0.305
27.003	0.306	0.6	-0.6087	0.306
27.108	0.307	0.603	-0.611	0.307
27.215	0.308	0.604	-0.612	0.308
27.329	0.308	0.606	-0.614	0.308
27.437	0.309	0.608	-0.6161	0.309
27.545	0.31	0.61	-0.6181	0.31
27.658	0.311	0.61	-0.619	0.311
27.766	0.312	0.613	-0.6215	0.312
27.874	0.313	0.615	-0.6235	0.313
27.981	0.313	0.617	-0.6255	0.313
28.094	0.314	0.618	-0.6265	0.314
28.203	0.315	0.62	-0.6288	0.315
28.311	0.316	0.622	-0.6309	0.316
28.419	0.317	0.624	-0.6329	0.317
28.53	0.318	0.625	-0.6339	0.318
28.635	0.318	0.627	-0.6358	0.318
28.749	0.319	0.63	-0.6384	0.319
28.854	0.32	0.632	-0.6403	0.32
28.965	0.322	0.633	-0.6413	0.322
29.074	0.322	0.635	-0.6433	0.322
29.182	0.324	0.637	-0.6456	0.324
29.29	0.325	0.639	-0.6476	0.325
29.402	0.326	0.64	-0.6486	0.326
29.513	0.327	0.642	-0.6507	0.327
29.62	0.328	0.644	-0.6527	0.328
29.728	0.33	0.647	-0.6551	0.33
29.842	0.331	0.647	-0.656	0.331
29.95	0.331	0.65	-0.6581	0.331
30.058	0.332	0.652	-0.6601	0.332
30.164	0.333	0.654	-0.6621	0.333
30.278	0.334	0.655	-0.6633	0.334
30.388	0.334	0.657	-0.6654	0.334
30.496	0.335	0.659	-0.6674	0.335
30.6	0.336	0.661	-0.6694	0.336
30.714	0.337	0.662	-0.6708	0.337
30.824	0.338	0.664	-0.6728	0.338
30.934	0.339	0.666	-0.6747	0.339
31.039	0.34	0.668	-0.6768	0.34
31.15	0.341	0.669	-0.6777	0.341
31.258	0.341	0.672	-0.6801	0.341
31.371	0.342	0.674	-0.6821	0.342
31.476	0.342	0.676	-0.6841	0.342
31.583	0.343	0.677	-0.6852	0.343
31.695	0.343	0.679	-0.6871	0.343
31.806	0.344	0.681	-0.6896	0.344
31.911	0.344	0.683	-0.6915	0.344
32.025	0.345	0.684	-0.6926	0.345
32.133	0.345	0.686	-0.6946	0.345
32.242	0.346	0.688	-0.6968	0.346
32.348	0.346	0.69	-0.6988	0.346
32.462	0.347	0.691	-0.6998	0.347
32.572	0.347	0.693	-0.7019	0.347
32.677	0.348	0.695	-0.7039	0.348
32.786	0.348	0.698	-0.7062	0.348
32.897	0.349	0.699	-0.7072	0.349
33.007	0.349	0.701	-0.7093	0.349
33.117	0.35	0.703	-0.7112	0.35
33.222	0.351	0.705	-0.7135	0.351
33.333	0.351	0.706	-0.7145	0.351
33.442	0.352	0.708	-0.7165	0.352
33.555	0.352	0.71	-0.7184	0.352
33.658	0.353	0.712	-0.7205	0.353
33.77	0.354	0.713	-0.7215	0.354
33.881	0.354	0.715	-0.7239	0.354
33.989	0.355	0.717	-0.7259	0.355
34.097	0.355	0.719	-0.7279	0.355
34.204	0.356	0.72	-0.7289	0.356
34.317	0.357	0.723	-0.7312	0.357
34.425	0.357	0.725	-0.7332	0.357
34.531	0.358	0.727	-0.7352	0.358
34.646	0.359	0.728	-0.7363	0.359
34.75	0.359	0.73	-0.7386	0.359
34.861	0.36	0.732	-0.7406	0.36
34.97	0.36	0.734	-0.7426	0.36
35.081	0.361	0.735	-0.7436	0.361
35.191	0.361	0.737	-0.7456	0.361
35.301	0.362	0.739	-0.748	0.362
35.406	0.363	0.741	-0.75	0.363
35.517	0.363	0.742	-0.751	0.363
35.626	0.364	0.744	-0.7529	0.364
35.738	0.365	0.747	-0.755	0.365
35.843	0.365	0.749	-0.7573	0.365
35.955	0.366	0.75	-0.7584	0.366
36.063	0.367	0.752	-0.7602	0.367
36.169	0.367	0.754	-0.7623	0.367
36.279	0.368	0.756	-0.7647	0.368
36.393	0.369	0.757	-0.7656	0.369
36.501	0.37	0.759	-0.7676	0.37
36.609	0.37	0.761	-0.7696	0.37
36.715	0.372	0.763	-0.7716	0.372
36.826	0.372	0.764	-0.7729	0.372
36.939	0.373	0.766	-0.7749	0.373
37.047	0.374	0.768	-0.777	0.374
37.152	0.375	0.77	-0.7789	0.375
37.263	0.376	0.771	-0.7799	0.376
37.37	0.376	0.774	-0.7823	0.376
37.485	0.377	0.776	-0.7843	0.377
37.59	0.378	0.778	-0.7863	0.378
37.698	0.379	0.779	-0.7873	0.379
37.81	0.379	0.781	-0.7893	0.379
37.916	0.38	0.783	-0.7916	0.38
38.028	0.381	0.785	-0.7936	0.381
38.139	0.382	0.786	-0.7946	0.382
38.247	0.383	0.788	-0.7966	0.383
38.356	0.383	0.79	-0.7989	0.383
38.464	0.384	0.792	-0.801	0.384
38.578	0.385	0.794	-0.8021	0.385
38.681	0.385	0.796	-0.8041	0.385
38.792	0.386	0.797	-0.806	0.386
38.901	0.387	0.8	-0.8083	0.387
39.008	0.388	0.801	-0.8093	0.388
39.124	0.388	0.803	-0.8113	0.388
39.229	0.389	0.805	-0.8132	0.389
39.336	0.39	0.807	-0.8156	0.39
39.447	0.391	0.808	-0.8167	0.391
39.559	0.391	0.81	-0.8186	0.391
39.669	0.392	0.812	-0.8206	0.392
39.773	0.393	0.814	-0.8226	0.393
39.884	0.394	0.815	-0.824	0.394
39.996	0.394	0.817	-0.8259	0.394
40.106	0.395	0.819	-0.8279	0.395
40.211	0.396	0.821	-0.83	0.396
40.323	0.396	0.822	-0.8309	0.396
40.431	0.397	0.825	-0.8333	0.397
40.539	0.398	0.827	-0.8353	0.398
40.647	0.398	0.829	-0.8373	0.398
40.761	0.399	0.83	-0.8383	0.399
40.869	0.399	0.832	-0.8407	0.399
40.977	0.4	0.834	-0.8427	0.4
41.083	0.401	0.836	-0.8445	0.401
41.197	0.402	0.837	-0.8457	0.402
41.307	0.403	0.839	-0.8476	0.403
41.413	0.403	0.841	-0.8499	0.403
41.522	0.404	0.843	-0.8519	0.404
41.633	0.404	0.844	-0.8529	0.404
41.744	0.405	0.846	-0.8549	0.405
41.853	0.406	0.848	-0.857	0.406
41.958	0.406	0.851	-0.8593	0.406
42.069	0.406	0.852	-0.8603	0.406
42.18	0.407	0.854	-0.8623	0.407
42.29	0.407	0.856	-0.8644	0.407
42.394	0.407	0.858	-0.8666	0.407
42.508	0.407	0.859	-0.8675	0.407
42.616	0.408	0.861	-0.8695	0.408
42.725	0.408	0.863	-0.8717	0.408
42.831	0.408	0.865	-0.8736	0.408
42.941	0.408	0.866	-0.875	0.408
43.052	0.407	0.868	-0.877	0.407
43.163	0.407	0.87	-0.879	0.407
43.269	0.407	0.872	-0.8809	0.407
43.378	0.407	0.873	-0.8819	0.407
43.491	0.407	0.876	-0.8842	0.407
43.599	0.406	0.878	-0.8862	0.406
43.707	0.406	0.88	-0.8882	0.406
43.817	0.406	0.881	-0.8892	0.406
43.923	0.406	0.883	-0.8916	0.406
44.033	0.406	0.885	-0.8935	0.406
44.144	0.406	0.887	-0.8955	0.406
44.255	0.406	0.888	-0.8966	0.406
44.363	0.406	0.89	-0.8985	0.406
44.475	0.406	0.892	-0.9009	0.406
44.58	0.406	0.894	-0.9029	0.406
44.692	0.405	0.895	-0.9038	0.405
44.797	0.405	0.897	-0.9059	0.405
44.908	0.405	0.9	-0.9082	0.405
45.016	0.405	0.902	-0.9103	0.405
45.13	0.404	0.903	-0.9113	0.404
45.238	0.404	0.905	-0.9133	0.404
45.346	0.404	0.907	-0.9153	0.404
45.452	0.403	0.909	-0.9176	0.403
45.566	0.403	0.91	-0.9186	0.403
45.674	0.402	0.912	-0.9206	0.402
45.779	0.4	0.914	-0.9226	0.4
45.891	0.399	0.916	-0.9249	0.399
45.998	0.398	0.917	-0.9259	0.398
46.107	0.397	0.919	-0.9279	0.397
46.221	0.396	0.921	-0.9299	0.396
46.326	0.394	0.923	-0.9319	0.394
46.436	0.394	0.924	-0.933	0.394
46.549	0.393	0.927	-0.9351	0.393
46.659	0.393	0.929	-0.9374	0.393
46.764	0.393	0.931	-0.9392	0.393
46.874	0.393	0.932	-0.9403	0.393
46.983	0.394	0.934	-0.9425	0.394
47.096	0.394	0.936	-0.9445	0.394
47.201	0.395	0.938	-0.9466	0.395
47.313	0.395	0.939	-0.9475	0.395
47.421	0.396	0.941	-0.9495	0.396
47.529	0.397	0.943	-0.952	0.397
47.637	0.398	0.945	-0.9539	0.398
47.751	0.398	0.946	-0.955	0.398
47.857	0.399	0.948	-0.9569	0.399
47.968	0.4	0.951	-0.9591	0.4
48.074	0.401	0.953	-0.9611	0.401
48.188	0.402	0.954	-0.9622	0.402
48.291	0.403	0.956	-0.9642	0.403
48.402	0.404	0.958	-0.9663	0.404
48.509	0.405	0.96	-0.9686	0.405
48.623	0.405	0.961	-0.9696	0.405
48.733	0.406	0.963	-0.9716	0.406
48.842	0.407	0.965	-0.9736	0.407
48.947	0.408	0.967	-0.9758	0.408
49.058	0.408	0.968	-0.9768	0.408
49.167	0.409	0.97	-0.9788	0.409
49.28	0.41	0.972	-0.9809	0.41
49.386	0.411	0.975	-0.9832	0.411
49.495	0.412	0.975	-0.9838	0.412
49.606	0.413	0.978	-0.9862	0.413
49.714	0.414	0.98	-0.9881	0.414
49.822	0.415	0.982	-0.9901	0.415
49.934	0.415	0.983	-0.9912	0.415
50.042	0.416	0.985	-0.9935	0.416
50.15	0.417	0.987	-0.9955	0.417
50.256	0.418	0.989	-0.9975	0.418
50.367	0.419	0.99	-0.9985	0.419
50.475	0.419	0.992	-1.0005	0.419
50.586	0.42	0.994	-1.0028	0.42
50.695	0.421	0.996	-1.0048	0.421
50.806	0.422	0.997	-1.0058	0.422
50.917	0.423	0.999	-1.0079	0.423
51.027	0.424	1.002	-1.0102	0.424
51.196	0.425	1.004	-1.0125	0.425
51.302	0.425	1.006	-1.0148	0.425
51.414	0.426	1.008	-1.0168	0.426
51.523	0.427	1.009	-1.0178	0.427
51.634	0.428	1.011	-1.0199	0.428
51.742	0.428	1.014	-1.0222	0.428
51.85	0.429	1.016	-1.0241	0.429
51.962	0.43	1.017	-1.0251	0.43
52.07	0.431	1.019	-1.0271	0.431
52.178	0.432	1.021	-1.0291	0.432
52.284	0.433	1.023	-1.0315	0.433
52.395	0.434	1.024	-1.0325	0.434
52.503	0.435	1.026	-1.0345	0.435
52.615	0.435	1.028	-1.0363	0.435
52.721	0.436	1.03	-1.0385	0.436
52.832	0.437	1.031	-1.0399	0.437
52.945	0.438	1.033	-1.0418	0.438
53.055	0.439	1.035	-1.0438	0.439
53.16	0.44	1.037	-1.0458	0.44
53.271	0.441	1.039	-1.0471	0.441
53.379	0.441	1.041	-1.0491	0.441
53.485	0.442	1.043	-1.0511	0.442
53.595	0.443	1.045	-1.0531	0.443
53.707	0.444	1.046	-1.0541	0.444
53.818	0.445	1.048	-1.0564	0.445
53.923	0.445	1.05	-1.0585	0.445
54.031	0.446	1.052	-1.0604	0.446
54.141	0.447	1.053	-1.0614	0.447
54.25	0.448	1.055	-1.0638	0.448
54.361	0.449	1.057	-1.0658	0.449
54.47	0.45	1.059	-1.0678	0.45
54.577	0.451	1.06	-1.0688	0.451
54.693	0.452	1.062	-1.0708	0.452
54.798	0.453	1.065	-1.0732	0.453
54.905	0.454	1.067	-1.0752	0.454
55.016	0.454	1.068	-1.0761	0.454
55.129	0.456	1.07	-1.0782	0.456
55.239	0.456	1.072	-1.0801	0.456
55.344	0.457	1.074	-1.0824	0.457
55.454	0.458	1.075	-1.0835	0.458
55.563	0.459	1.077	-1.0855	0.459
55.669	0.459	1.079	-1.0874	0.459
55.78	0.46	1.081	-1.0898	0.46
55.892	0.461	1.082	-1.0907	0.461
56	0.461	1.084	-1.0927	0.461
56.108	0.462	1.086	-1.0946	0.462
56.216	0.463	1.088	-1.0967	0.463
56.33	0.464	1.09	-1.0981	0.464
56.438	0.464	1.092	-1.1001	0.464
56.546	0.465	1.094	-1.1021	0.465
56.654	0.465	1.096	-1.104	0.465
56.761	0.466	1.097	-1.105	0.466
56.87	0.467	1.099	-1.1074	0.467
56.981	0.467	1.101	-1.1094	0.467
57.091	0.468	1.103	-1.1113	0.468
57.202	0.469	1.104	-1.1123	0.469
57.312	0.469	1.106	-1.1145	0.469
57.422	0.47	1.108	-1.1168	0.47
57.527	0.47	1.11	-1.1188	0.47
57.637	0.471	1.111	-1.1198	0.471
57.749	0.472	1.113	-1.1218	0.472
57.859	0.472	1.116	-1.1242	0.472
57.963	0.473	1.117	-1.1259	0.473
58.075	0.474	1.119	-1.1271	0.474
58.186	0.475	1.121	-1.1291	0.475
58.294	0.475	1.123	-1.1315	0.475
58.399	0.476	1.125	-1.1334	0.476
58.509	0.477	1.126	-1.1344	0.477
58.62	0.478	1.128	-1.1364	0.478
58.731	0.479	1.13	-1.1384	0.479
58.837	0.48	1.132	-1.1408	0.48
58.946	0.481	1.133	-1.1417	0.481
59.059	0.481	1.135	-1.1437	0.481
59.167	0.482	1.137	-1.1457	0.482
59.275	0.483	1.14	-1.1481	0.483
59.386	0.484	1.14	-1.149	0.484
59.496	0.485	1.143	-1.1511	0.485
59.601	0.485	1.144	-1.153	0.485
59.712	0.486	1.147	-1.1551	0.486
59.823	0.487	1.147	-1.1559	0.487
59.931	0.488	1.15	-1.1584	0.488
60.043	0.488	1.152	-1.1603	0.488
60.214	0.489	1.154	-1.1626	0.489
60.322	0.49	1.156	-1.1647	0.49
60.428	0.491	1.158	-1.1667	0.491
60.539	0.491	1.16	-1.169	0.491
60.649	0.492	1.161	-1.17	0.492
60.76	0.493	1.164	-1.1721	0.493
60.868	0.494	1.166	-1.174	0.494
60.976	0.494	1.168	-1.1763	0.494
61.089	0.495	1.169	-1.1773	0.495
61.197	0.496	1.171	-1.1795	0.496
61.305	0.497	1.173	-1.1813	0.497
61.479	0.498	1.175	-1.1837	0.498
61.587	0.499	1.177	-1.1857	0.499
61.696	0.5	1.179	-1.188	0.5
61.802	0.501	1.181	-1.19	0.501
61.916	0.501	1.182	-1.1909	0.501
62.025	0.503	1.184	-1.193	0.503
62.133	0.504	1.187	-1.1953	0.504
62.238	0.504	1.189	-1.1974	0.504
62.349	0.505	1.19	-1.1984	0.505
62.462	0.506	1.192	-1.2004	0.506
62.565	0.507	1.194	-1.2024	0.507
62.675	0.508	1.196	-1.2046	0.508
62.786	0.509	1.197	-1.2055	0.509
62.898	0.51	1.199	-1.2076	0.51
63.008	0.511	1.201	-1.2095	0.511
63.112	0.512	1.203	-1.212	0.512
63.224	0.512	1.204	-1.213	0.512
63.332	0.513	1.206	-1.2149	0.513
63.443	0.515	1.208	-1.217	0.515
63.548	0.516	1.21	-1.2189	0.516
63.657	0.516	1.211	-1.22	0.516
63.771	0.517	1.214	-1.2223	0.517
63.879	0.518	1.216	-1.2242	0.518
63.985	0.519	1.218	-1.2263	0.519
64.099	0.52	1.219	-1.2273	0.52
64.209	0.521	1.221	-1.2296	0.521
64.317	0.522	1.223	-1.2315	0.522
64.422	0.523	1.225	-1.2336	0.523
64.533	0.523	1.226	-1.2344	0.523
64.646	0.524	1.228	-1.2367	0.524
64.754	0.525	1.23	-1.2389	0.525
64.859	0.526	1.232	-1.241	0.526
64.97	0.527	1.233	-1.242	0.527
65.077	0.528	1.235	-1.244	0.528
65.186	0.529	1.238	-1.2464	0.529
65.297	0.531	1.24	-1.2484	0.531
65.409	0.531	1.241	-1.2491	0.531
65.517	0.533	1.243	-1.2515	0.533
65.625	0.534	1.245	-1.2532	0.534
65.734	0.535	1.247	-1.2557	0.535
65.841	0.536	1.248	-1.2564	0.536
65.955	0.537	1.25	-1.2586	0.537
66.059	0.539	1.252	-1.2608	0.539
66.171	0.54	1.254	-1.2629	0.54
66.278	0.54	1.255	-1.2639	0.54
66.387	0.541	1.258	-1.2661	0.541
66.501	0.542	1.259	-1.2677	0.542
66.606	0.543	1.261	-1.2699	0.543
66.717	0.544	1.263	-1.2712	0.544
66.83	0.545	1.265	-1.2732	0.545
66.933	0.546	1.267	-1.2752	0.546
67.044	0.547	1.269	-1.2772	0.547
67.154	0.547	1.27	-1.2782	0.547
67.263	0.548	1.272	-1.2806	0.548
67.376	0.549	1.274	-1.2825	0.549
67.481	0.551	1.276	-1.2846	0.551
67.593	0.551	1.277	-1.2855	0.551
67.701	0.552	1.279	-1.2879	0.552
67.811	0.553	1.281	-1.2897	0.553
67.916	0.555	1.283	-1.2918	0.555
68.03	0.555	1.284	-1.293	0.555
68.137	0.556	1.286	-1.2948	0.556
68.248	0.557	1.289	-1.2973	0.557
68.354	0.558	1.291	-1.2993	0.558
68.468	0.558	1.292	-1.3002	0.558
68.571	0.559	1.294	-1.3023	0.559
68.682	0.56	1.296	-1.3042	0.56
68.789	0.56	1.298	-1.3066	0.56
68.903	0.561	1.299	-1.3075	0.561
69.013	0.562	1.301	-1.3097	0.562
69.122	0.563	1.303	-1.3115	0.563
69.227	0.564	1.305	-1.3139	0.564
69.338	0.565	1.306	-1.315	0.565
69.447	0.566	1.308	-1.3169	0.566
69.56	0.567	1.31	-1.3188	0.567
69.666	0.568	1.313	-1.3212	0.568
69.775	0.569	1.314	-1.3221	0.569
69.886	0.57	1.316	-1.3242	0.57
69.994	0.572	1.318	-1.3262	0.572
70.102	0.573	1.32	-1.3281	0.573
70.214	0.573	1.321	-1.3291	0.573
70.322	0.574	1.323	-1.3316	0.574
70.43	0.575	1.325	-1.3336	0.575
70.536	0.577	1.327	-1.3356	0.577
70.647	0.577	1.328	-1.3364	0.577
70.755	0.578	1.33	-1.3388	0.578
70.866	0.578	1.332	-1.3408	0.578
70.975	0.579	1.334	-1.3428	0.579
71.086	0.58	1.335	-1.3438	0.58
71.197	0.58	1.337	-1.3459	0.58
71.307	0.581	1.34	-1.3482	0.581
71.412	0.582	1.342	-1.3501	0.582
71.523	0.582	1.343	-1.3512	0.582
71.631	0.583	1.345	-1.3532	0.583
71.744	0.584	1.347	-1.3555	0.584
71.85	0.585	1.349	-1.3575	0.585
71.959	0.585	1.35	-1.3585	0.585
72.07	0.586	1.352	-1.3604	0.586
72.175	0.587	1.354	-1.3626	0.587
72.283	0.587	1.356	-1.3648	0.587
72.393	0.588	1.357	-1.3658	0.588
72.502	0.588	1.359	-1.3678	0.588
72.613	0.589	1.361	-1.3698	0.589
72.722	0.59	1.364	-1.3721	0.59
72.829	0.59	1.365	-1.3732	0.59
72.945	0.59	1.367	-1.3752	0.59
73.05	0.591	1.369	-1.3772	0.591
73.157	0.592	1.371	-1.3792	0.592
73.268	0.592	1.372	-1.3801	0.592
73.381	0.592	1.374	-1.3825	0.592
73.491	0.593	1.376	-1.3844	0.593
73.596	0.593	1.378	-1.3864	0.593
73.707	0.594	1.379	-1.3874	0.594
73.815	0.594	1.381	-1.3899	0.594
73.921	0.594	1.383	-1.3919	0.594
74.032	0.595	1.385	-1.394	0.595
74.144	0.595	1.386	-1.3947	0.595
74.252	0.595	1.388	-1.3969	0.595
74.358	0.596	1.391	-1.399	0.596
74.469	0.596	1.393	-1.4011	0.596
74.583	0.596	1.394	-1.4021	0.596
74.686	0.596	1.396	-1.4042	0.596
74.797	0.596	1.398	-1.4061	0.596
74.904	0.596	1.4	-1.4084	0.596
75.015	0.596	1.401	-1.4095	0.596
75.128	0.596	1.403	-1.4115	0.596
75.235	0.595	1.405	-1.4135	0.595
75.341	0.595	1.407	-1.416	0.595
75.452	0.595	1.408	-1.4166	0.595
75.565	0.595	1.41	-1.4186	0.595
75.675	0.594	1.412	-1.4206	0.594
75.78	0.594	1.415	-1.4232	0.594
75.889	0.594	1.415	-1.424	0.594
76.001	0.594	1.418	-1.4261	0.594
76.111	0.593	1.42	-1.4281	0.593
76.215	0.593	1.421	-1.43	0.593
76.327	0.592	1.423	-1.4311	0.592
76.438	0.591	1.425	-1.4334	0.591
76.546	0.59	1.427	-1.4354	0.59
76.651	0.589	1.429	-1.4374	0.589
76.76	0.589	1.43	-1.4383	0.589
76.872	0.588	1.432	-1.4406	0.588
76.983	0.587	1.434	-1.4428	0.587
77.088	0.586	1.436	-1.4448	0.586
77.202	0.586	1.437	-1.4456	0.586
77.309	0.585	1.439	-1.4476	0.585
77.42	0.585	1.441	-1.45	0.585
77.526	0.586	1.444	-1.4521	0.586
77.641	0.586	1.444	-1.453	0.586
77.744	0.586	1.447	-1.4551	0.586
77.853	0.587	1.449	-1.4574	0.587
77.965	0.588	1.451	-1.4594	0.588
78.076	0.588	1.452	-1.4605	0.588
78.186	0.589	1.454	-1.4624	0.589
78.296	0.59	1.456	-1.4644	0.59
78.401	0.591	1.458	-1.4668	0.591
78.512	0.592	1.459	-1.4677	0.592
78.623	0.593	1.461	-1.4699	0.593
78.733	0.594	1.463	-1.4717	0.594
78.838	0.595	1.466	-1.4741	0.595
78.945	0.596	1.466	-1.475	0.596
79.059	0.597	1.469	-1.4771	0.597
79.167	0.598	1.47	-1.4789	0.598
79.274	0.598	1.472	-1.4809	0.598
79.388	0.599	1.474	-1.4824	0.599
79.496	0.6	1.476	-1.4845	0.6
79.604	0.6	1.478	-1.4864	0.6
79.71	0.601	1.48	-1.4884	0.601
79.824	0.602	1.481	-1.4894	0.602
79.928	0.602	1.483	-1.4916	0.602
80.042	0.603	1.485	-1.4937	0.603
80.147	0.604	1.487	-1.4957	0.604
80.256	0.604	1.488	-1.4966	0.604
80.365	0.605	1.491	-1.4992	0.605
80.479	0.605	1.492	-1.5009	0.605
80.584	0.606	1.494	-1.503	0.606
80.695	0.606	1.495	-1.5038	0.606
80.804	0.607	1.497	-1.5059	0.607
80.916	0.607	1.5	-1.5084	0.607
81.021	0.608	1.502	-1.5103	0.608
81.133	0.608	1.503	-1.5114	0.608
81.241	0.608	1.505	-1.5134	0.608
81.351	0.609	1.507	-1.5153	0.609
81.459	0.609	1.509	-1.5177	0.609
81.566	0.609	1.51	-1.5187	0.609
81.68	0.609	1.512	-1.5205	0.609
81.788	0.609	1.514	-1.5227	0.609
81.894	0.608	1.517	-1.5251	0.608
82.008	0.608	1.517	-1.526	0.608
82.118	0.608	1.519	-1.528	0.608
82.226	0.607	1.522	-1.5301	0.607
82.331	0.606	1.524	-1.532	0.606
82.442	0.605	1.525	-1.5333	0.605
82.555	0.604	1.527	-1.5352	0.604
82.658	0.602	1.529	-1.5373	0.602
82.769	0.599	1.531	-1.5393	0.599
82.88	0.598	1.532	-1.5403	0.598
82.988	0.594	1.534	-1.5426	0.594
83.101	0.591	1.536	-1.5446	0.591
83.206	0.586	1.538	-1.5467	0.586
83.316	0.583	1.539	-1.5476	0.583
83.426	0.577	1.541	-1.5498	0.577
83.534	0.571	1.543	-1.5519	0.571
83.642	0.566	1.545	-1.5539	0.566
83.756	0.563	1.546	-1.555	0.563
83.859	0.558	1.549	-1.5573	0.558
83.973	0.554	1.551	-1.5592	0.554
84.079	0.551	1.553	-1.5613	0.551
84.193	0.548	1.554	-1.5622	0.548
84.296	0.546	1.556	-1.5643	0.546
84.407	0.543	1.558	-1.5663	0.543
84.516	0.541	1.56	-1.5686	0.541
84.627	0.54	1.561	-1.5696	0.54
84.737	0.537	1.563	-1.5716	0.537
84.847	0.536	1.565	-1.5735	0.536
84.951	0.534	1.568	-1.5761	0.534
85.062	0.533	1.568	-1.577	0.533
85.174	0.531	1.57	-1.5789	0.531
85.284	0.529	1.572	-1.5809	0.529
85.389	0.528	1.574	-1.5829	0.528
85.501	0.527	1.576	-1.5841	0.527
85.609	0.525	1.578	-1.5863	0.525
85.715	0.523	1.579	-1.588	0.523
85.826	0.521	1.582	-1.5902	0.521
85.94	0.52	1.583	-1.5914	0.52
86.046	0.519	1.585	-1.5937	0.519
86.157	0.517	1.587	-1.5955	0.517
86.263	0.515	1.589	-1.5975	0.515
86.372	0.515	1.59	-1.5986	0.515
86.485	0.513	1.592	-1.6009	0.513
86.593	0.512	1.594	-1.6029	0.512
86.698	0.51	1.596	-1.6049	0.51
86.812	0.509	1.597	-1.6059	0.509
86.922	0.508	1.599	-1.608	0.508
87.031	0.506	1.602	-1.6102	0.506
87.136	0.505	1.604	-1.6123	0.505
87.247	0.504	1.605	-1.6131	0.504
87.354	0.502	1.607	-1.6152	0.502
87.468	0.501	1.609	-1.6172	0.501
87.573	0.5	1.611	-1.6197	0.5
87.685	0.499	1.612	-1.6206	0.499
87.793	0.498	1.614	-1.6226	0.498
87.899	0.497	1.616	-1.6249	0.497
88.008	0.496	1.618	-1.6269	0.496
88.118	0.495	1.619	-1.6278	0.495
88.227	0.494	1.621	-1.6299	0.494
88.398	0.493	1.624	-1.6325	0.493
88.514	0.492	1.626	-1.6346	0.492
88.619	0.492	1.628	-1.6366	0.492
88.728	0.491	1.63	-1.6389	0.491
88.839	0.491	1.631	-1.6399	0.491
88.949	0.49	1.633	-1.6418	0.49
89.059	0.49	1.635	-1.6438	0.49
89.164	0.489	1.637	-1.6458	0.489
89.275	0.489	1.639	-1.6472	0.489
89.382	0.488	1.641	-1.6493	0.488
89.496	0.488	1.643	-1.6512	0.488
89.601	0.488	1.645	-1.6532	0.488
89.713	0.488	1.646	-1.6542	0.488
89.821	0.487	1.648	-1.6565	0.487
89.927	0.487	1.65	-1.6585	0.487
90.036	0.487	1.652	-1.6606	0.487
90.146	0.487	1.653	-1.6615	0.487
90.255	0.487	1.655	-1.6639	0.487
90.366	0.487	1.657	-1.6659	0.487
90.473	0.487	1.659	-1.6678	0.487
90.584	0.487	1.66	-1.6689	0.487
90.697	0.487	1.662	-1.6708	0.487
90.805	0.487	1.665	-1.6733	0.487
90.91	0.487	1.667	-1.6752	0.487
91.021	0.487	1.668	-1.6761	0.487
91.133	0.487	1.67	-1.6782	0.487
91.243	0.487	1.672	-1.6802	0.487
91.348	0.487	1.674	-1.6826	0.487
91.458	0.487	1.675	-1.6835	0.487
91.57	0.487	1.677	-1.6856	0.487
91.68	0.487	1.679	-1.6877	0.487
91.785	0.487	1.681	-1.6899	0.487
91.897	0.488	1.682	-1.6908	0.488
92.005	0.488	1.684	-1.6928	0.488
92.114	0.488	1.686	-1.6948	0.488
92.222	0.488	1.688	-1.6967	0.488
92.329	0.488	1.69	-1.6981	0.488
92.441	0.488	1.692	-1.7001	0.488
92.55	0.488	1.694	-1.7022	0.488
92.659	0.488	1.696	-1.7041	0.488
92.766	0.489	1.697	-1.7052	0.489
92.875	0.489	1.699	-1.7075	0.489
92.989	0.489	1.701	-1.7095	0.489
93.094	0.49	1.703	-1.7114	0.49
93.205	0.49	1.704	-1.7124	0.49
93.318	0.49	1.706	-1.7148	0.49
93.421	0.491	1.708	-1.7168	0.491
93.533	0.491	1.71	-1.7188	0.491
93.644	0.491	1.711	-1.7197	0.491
93.752	0.492	1.713	-1.7216	0.492
93.858	0.492	1.716	-1.7241	0.492
93.968	0.492	1.718	-1.7263	0.492
94.077	0.493	1.719	-1.7271	0.493
94.191	0.493	1.721	-1.7292	0.493
94.299	0.493	1.723	-1.7315	0.493
94.404	0.494	1.725	-1.7334	0.494
94.519	0.494	1.726	-1.7344	0.494
94.627	0.495	1.728	-1.7364	0.495
94.735	0.495	1.73	-1.7385	0.495
94.841	0.495	1.732	-1.7409	0.495
94.955	0.496	1.733	-1.7417	0.496
95.065	0.497	1.735	-1.7438	0.497
95.172	0.497	1.737	-1.746	0.497
95.281	0.498	1.74	-1.748	0.498
95.392	0.499	1.741	-1.749	0.499
95.498	0.499	1.743	-1.7511	0.499
95.612	0.5	1.745	-1.753	0.5
95.717	0.501	1.746	-1.7549	0.501
95.828	0.501	1.748	-1.756	0.501
95.939	0.502	1.75	-1.7585	0.502
96.049	0.503	1.752	-1.7604	0.503
96.152	0.503	1.754	-1.7624	0.503
96.261	0.504	1.755	-1.7634	0.504
96.375	0.505	1.757	-1.7658	0.505
96.481	0.505	1.759	-1.7677	0.505
96.589	0.506	1.761	-1.7698	0.506
96.703	0.506	1.762	-1.7707	0.506
96.811	0.507	1.764	-1.7727	0.507
96.919	0.507	1.766	-1.775	0.507
97.028	0.508	1.768	-1.777	0.508
97.14	0.509	1.77	-1.7782	0.509
97.25	0.509	1.771	-1.78	0.509
97.358	0.51	1.774	-1.7824	0.51
97.463	0.51	1.776	-1.7845	0.51
97.575	0.511	1.777	-1.7854	0.511
97.681	0.511	1.779	-1.7875	0.511
97.791	0.512	1.781	-1.7894	0.512
97.899	0.512	1.783	-1.7918	0.512
98.013	0.512	1.784	-1.7927	0.512
98.121	0.513	1.786	-1.7947	0.513
98.227	0.513	1.788	-1.7969	0.513
98.339	0.513	1.791	-1.7991	0.513
98.45	0.513	1.792	-1.8001	0.513
98.558	0.514	1.794	-1.8022	0.514
98.666	0.514	1.796	-1.8042	0.514
98.774	0.514	1.797	-1.8059	0.514
98.888	0.515	1.799	-1.8074	0.515
98.996	0.515	1.801	-1.8092	0.515
99.104	0.516	1.803	-1.8113	0.516
99.212	0.516	1.805	-1.8133	0.516
99.319	0.517	1.806	-1.8143	0.517
99.428	0.517	1.808	-1.8167	0.517
99.538	0.518	1.81	-1.8187	0.518
99.647	0.518	1.812	-1.8207	0.518
99.758	0.519	1.813	-1.8218	0.519
99.871	0.52	1.815	-1.824	0.52
99.974	0.52	1.818	-1.826	0.52
100.085	0.521	1.82	-1.828	0.521
100.195	0.522	1.821	-1.829	0.522
100.304	0.523	1.822	-1.831	0.523
100.417	0.523	1.825	-1.8333	0.523
100.522	0.524	1.827	-1.8353	0.524
100.632	0.525	1.828	-1.8363	0.525
100.743	0.525	1.83	-1.8384	0.525
100.851	0.526	1.832	-1.8404	0.526
100.959	0.526	1.834	-1.8427	0.526
101.066	0.527	1.835	-1.8437	0.527
101.175	0.528	1.837	-1.8456	0.528
101.289	0.529	1.839	-1.8477	0.529
101.395	0.53	1.841	-1.85	0.53
101.509	0.531	1.843	-1.8512	0.531
101.617	0.531	1.844	-1.853	0.531
101.725	0.532	1.846	-1.855	0.532
101.83	0.533	1.849	-1.8571	0.533
101.944	0.534	1.85	-1.8583	0.534
102.054	0.535	1.852	-1.8603	0.535
102.164	0.535	1.854	-1.8623	0.535
102.269	0.536	1.856	-1.8643	0.536
102.38	0.537	1.857	-1.8654	0.537
102.488	0.538	1.859	-1.8677	0.538
102.596	0.538	1.861	-1.8697	0.538
102.704	0.539	1.863	-1.8716	0.539
102.816	0.54	1.864	-1.8726	0.54
102.927	0.541	1.866	-1.875	0.541
103.035	0.541	1.868	-1.877	0.541
103.143	0.542	1.87	-1.879	0.542
103.255	0.543	1.872	-1.8801	0.543
103.363	0.544	1.873	-1.882	0.544
103.471	0.544	1.876	-1.8843	0.544
103.578	0.545	1.878	-1.8863	0.545
103.692	0.546	1.879	-1.8873	0.546
103.802	0.547	1.881	-1.8893	0.547
103.907	0.547	1.883	-1.8912	0.547
104.016	0.548	1.885	-1.8936	0.548
104.127	0.549	1.886	-1.8947	0.549
104.238	0.549	1.888	-1.8966	0.549
104.348	0.55	1.89	-1.8986	0.55
104.453	0.55	1.892	-1.9009	0.55
104.564	0.551	1.893	-1.9019	0.551
104.672	0.552	1.895	-1.9038	0.552
104.785	0.552	1.897	-1.9059	0.552
104.891	0.553	1.9	-1.9083	0.553
105	0.553	1.901	-1.9093	0.553
105.111	0.554	1.903	-1.9111	0.554
105.219	0.554	1.905	-1.9133	0.554
105.327	0.555	1.907	-1.9154	0.555
105.434	0.555	1.908	-1.9161	0.555
105.543	0.556	1.91	-1.9186	0.556
105.655	0.556	1.912	-1.9206	0.556
105.761	0.556	1.914	-1.9226	0.556
105.872	0.556	1.915	-1.9236	0.556
105.985	0.556	1.917	-1.9259	0.556
106.093	0.555	1.919	-1.9279	0.555
106.198	0.555	1.921	-1.9299	0.555
106.312	0.554	1.922	-1.9309	0.554
106.422	0.554	1.924	-1.9329	0.554
106.532	0.553	1.927	-1.9353	0.553
106.635	0.552	1.929	-1.9373	0.552
106.746	0.551	1.93	-1.9383	0.551
106.858	0.55	1.932	-1.9402	0.55
106.968	0.55	1.934	-1.9423	0.55
107.073	0.549	1.936	-1.9446	0.549
107.185	0.548	1.937	-1.9456	0.548
107.293	0.547	1.939	-1.9476	0.547
107.399	0.547	1.941	-1.9496	0.547
107.51	0.547	1.943	-1.9519	0.547
107.624	0.546	1.944	-1.953	0.546
107.73	0.546	1.946	-1.9549	0.546
107.838	0.546	1.948	-1.9569	0.546
107.947	0.546	1.951	-1.9591	0.546
108.054	0.546	1.952	-1.9602	0.546
108.168	0.545	1.954	-1.9623	0.545
108.273	0.545	1.956	-1.9642	0.545
108.382	0.545	1.958	-1.9664	0.545
108.496	0.545	1.959	-1.9671	0.545
108.606	0.545	1.961	-1.9696	0.545
108.712	0.545	1.963	-1.9714	0.545
108.821	0.544	1.965	-1.9736	0.544
108.932	0.544	1.966	-1.9745	0.544
109.042	0.544	1.968	-1.9768	0.544
109.152	0.544	1.97	-1.9788	0.544
109.257	0.544	1.972	-1.9808	0.544
109.367	0.544	1.973	-1.9818	0.544
109.479	0.545	1.976	-1.9842	0.545
109.589	0.545	1.978	-1.9862	0.545
109.692	0.545	1.98	-1.9882	0.545
109.807	0.545	1.981	-1.9893	0.545
109.915	0.546	1.983	-1.9912	0.546
110.023	0.546	1.985	-1.9936	0.546
110.131	0.546	1.987	-1.9955	0.546
110.238	0.547	1.988	-1.9965	0.547
110.351	0.547	1.99	-1.9985	0.547
110.459	0.548	1.992	-2.0005	0.548
110.568	0.549	1.994	-2.0029	0.549
110.675	0.549	1.995	-2.0038	0.549
110.789	0.55	1.997	-2.0059	0.55
110.897	0.551	1.999	-2.0078	0.551
111.005	0.551	2.002	-2.0102	0.551
111.174	0.552	2.004	-2.0123	0.552
111.288	0.553	2.006	-2.0142	0.553
111.395	0.554	2.008	-2.0163	0.554
111.504	0.555	2.01	-2.0183	0.555
111.611	0.556	2.011	-2.0195	0.556
111.721	0.557	2.013	-2.0215	0.557
111.832	0.557	2.015	-2.0233	0.557
111.941	0.558	2.017	-2.0254	0.558
112.052	0.559	2.018	-2.0269	0.559
112.162	0.561	2.02	-2.0288	0.561
112.272	0.561	2.022	-2.0309	0.561
112.376	0.562	2.024	-2.0328	0.562
112.487	0.564	2.025	-2.0338	0.564
112.6	0.565	2.028	-2.0361	0.565
112.705	0.566	2.03	-2.0381	0.566
112.813	0.567	2.032	-2.04	0.567
112.922	0.568	2.033	-2.0412	0.568
113.036	0.569	2.035	-2.0432	0.569
113.144	0.569	2.037	-2.0455	0.569
113.252	0.571	2.039	-2.0475	0.571
113.365	0.572	2.04	-2.0484	0.572
113.473	0.574	2.042	-2.0505	0.574
113.581	0.574	2.044	-2.0527	0.574
113.687	0.576	2.046	-2.0547	0.576
113.801	0.577	2.047	-2.0558	0.577
113.911	0.579	2.049	-2.0577	0.579
114.019	0.58	2.051	-2.0598	0.58
114.124	0.581	2.054	-2.0622	0.581
114.235	0.583	2.054	-2.063	0.583
114.348	0.585	2.057	-2.0651	0.585
114.451	0.586	2.058	-2.0669	0.586
114.562	0.587	2.061	-2.0695	0.587
114.673	0.589	2.062	-2.0705	0.589
114.782	0.591	2.064	-2.0724	0.591
114.888	0.592	2.066	-2.0744	0.592
114.999	0.594	2.068	-2.0764	0.594
115.111	0.595	2.069	-2.0776	0.595
115.219	0.597	2.071	-2.0796	0.597
115.327	0.598	2.073	-2.0816	0.598
115.436	0.6	2.075	-2.0837	0.6
115.543	0.602	2.076	-2.0848	0.602
115.657	0.603	2.079	-2.0871	0.603
115.764	0.605	2.081	-2.0891	0.605
115.871	0.606	2.083	-2.0911	0.606
115.985	0.608	2.084	-2.0921	0.608
116.095	0.61	2.086	-2.0944	0.61
116.203	0.611	2.088	-2.0963	0.611
116.308	0.613	2.09	-2.0986	0.613
116.419	0.615	2.091	-2.0994	0.615
116.532	0.617	2.093	-2.1013	0.617
116.635	0.618	2.095	-2.1039	0.618
116.746	0.619	2.097	-2.1057	0.619
116.858	0.622	2.098	-2.1066	0.622
116.966	0.623	2.1	-2.1088	0.623
117.077	0.624	2.102	-2.1109	0.624
117.182	0.626	2.105	-2.1131	0.626
117.294	0.627	2.106	-2.1141	0.627
117.399	0.629	2.107	-2.116	0.629
117.513	0.63	2.11	-2.1181	0.63
117.618	0.631	2.112	-2.1203	0.631
117.732	0.633	2.113	-2.1215	0.633
117.84	0.634	2.115	-2.1233	0.634
117.948	0.635	2.117	-2.1255	0.635
118.057	0.636	2.119	-2.1277	0.636
118.164	0.638	2.12	-2.1287	0.638
118.273	0.64	2.122	-2.1307	0.64
118.387	0.641	2.124	-2.1327	0.641
118.491	0.644	2.126	-2.1347	0.644
118.605	0.646	2.127	-2.1357	0.646
118.715	0.649	2.13	-2.1381	0.649
118.82	0.651	2.132	-2.1401	0.651
118.928	0.654	2.133	-2.142	0.654
119.042	0.657	2.135	-2.1431	0.657
119.15	0.66	2.137	-2.1454	0.66
119.256	0.661	2.139	-2.1474	0.661
119.368	0.665	2.141	-2.1494	0.665
119.477	0.668	2.142	-2.1503	0.668
119.588	0.671	2.144	-2.1525	0.671
119.696	0.673	2.146	-2.1549	0.673
119.802	0.676	2.148	-2.1566	0.676
119.916	0.68	2.149	-2.1578	0.68
120.024	0.683	2.151	-2.1597	0.683
120.197	0.684	2.154	-2.1624	0.684
120.307	0.687	2.156	-2.1644	0.687
120.412	0.691	2.158	-2.1663	0.691
120.521	0.694	2.16	-2.1687	0.694
120.632	0.696	2.161	-2.1697	0.696
120.742	0.699	2.163	-2.1717	0.699
120.847	0.703	2.165	-2.1737	0.703
120.958	0.706	2.168	-2.176	0.706
121.069	0.708	2.168	-2.177	0.708
121.177	0.712	2.171	-2.179	0.712
121.29	0.715	2.173	-2.1811	0.715
121.396	0.718	2.175	-2.1833	0.718
121.505	0.72	2.176	-2.1843	0.72
121.616	0.723	2.178	-2.1863	0.723
121.724	0.726	2.18	-2.1884	0.726
121.83	0.729	2.182	-2.1904	0.729
121.944	0.731	2.183	-2.1912	0.731
122.052	0.734	2.185	-2.1937	0.734
122.16	0.737	2.187	-2.1957	0.737
122.266	0.739	2.189	-2.1977	0.739
122.377	0.741	2.19	-2.1987	0.741
122.492	0.744	2.192	-2.2009	0.744
122.596	0.747	2.194	-2.2029	0.747
122.705	0.751	2.196	-2.2049	0.751
122.816	0.752	2.198	-2.2061	0.752
122.926	0.756	2.199	-2.2078	0.756
123.036	0.76	2.202	-2.2104	0.76
123.141	0.763	2.204	-2.2124	0.763
123.252	0.765	2.205	-2.2134	0.765
123.361	0.769	2.207	-2.2153	0.769
123.467	0.772	2.209	-2.2177	0.772
123.58	0.776	2.211	-2.2196	0.776
123.689	0.777	2.212	-2.2206	0.777
123.8	0.78	2.214	-2.2226	0.78
123.908	0.784	2.216	-2.2246	0.784
124.013	0.788	2.218	-2.2269	0.788
124.123	0.79	2.219	-2.228	0.79
124.232	0.793	2.221	-2.2299	0.793
124.343	0.796	2.224	-2.2321	0.796
124.452	0.8	2.226	-2.2344	0.8
124.565	0.801	2.227	-2.2352	0.801
124.675	0.807	2.229	-2.2372	0.807
124.78	0.81	2.231	-2.2394	0.81
124.887	0.814	2.233	-2.2411	0.814
124.998	0.818	2.234	-2.2423	0.818
125.111	0.82	2.236	-2.2446	0.82
125.221	0.823	2.238	-2.2467	0.823
125.326	0.827	2.24	-2.2487	0.827
125.437	0.831	2.241	-2.2496	0.831
125.545	0.833	2.243	-2.252	0.833
125.651	0.837	2.245	-2.2539	0.837
125.762	0.84	2.247	-2.2559	0.84
125.874	0.845	2.248	-2.2569	0.845
125.982	0.846	2.25	-2.2589	0.846
126.088	0.85	2.253	-2.2613	0.85
126.199	0.853	2.255	-2.2633	0.853
126.313	0.857	2.256	-2.2641	0.857
126.416	0.859	2.258	-2.2666	0.859
126.525	0.862	2.26	-2.2686	0.862
126.634	0.866	2.262	-2.2705	0.866
126.745	0.87	2.263	-2.2716	0.87
126.858	0.872	2.265	-2.2735	0.872
126.964	0.876	2.267	-2.2755	0.876
127.073	0.88	2.269	-2.2779	0.88
127.184	0.883	2.27	-2.2789	0.883
127.294	0.885	2.272	-2.2809	0.885
127.404	0.889	2.274	-2.2829	0.889
127.509	0.893	2.277	-2.2853	0.893
127.62	0.897	2.278	-2.2863	0.897
127.731	0.899	2.28	-2.2883	0.899
127.841	0.902	2.282	-2.2902	0.902
127.944	0.906	2.284	-2.2923	0.906
128.059	0.909	2.285	-2.2936	0.909
128.167	0.911	2.287	-2.2955	0.911
128.275	0.914	2.289	-2.2975	0.914
128.383	0.918	2.291	-2.2995	0.918
128.49	0.921	2.292	-2.3004	0.921
128.604	0.923	2.294	-2.3029	0.923
128.712	0.926	2.296	-2.3049	0.926
128.818	0.93	2.298	-2.3069	0.93
128.927	0.933	2.299	-2.3078	0.933
129.041	0.935	2.301	-2.3099	0.935
129.149	0.939	2.304	-2.3122	0.939
129.257	0.943	2.306	-2.3142	0.943
129.368	0.947	2.307	-2.3151	0.947
129.478	0.949	2.309	-2.3172	0.949
129.588	0.953	2.311	-2.3197	0.953
129.693	0.956	2.313	-2.3215	0.956
129.804	0.959	2.314	-2.3224	0.959
129.915	0.961	2.316	-2.3245	0.961
130.025	0.965	2.318	-2.3265	0.965
130.131	0.968	2.32	-2.3289	0.968
130.243	0.971	2.321	-2.3299	0.971
130.351	0.972	2.323	-2.3319	0.972
130.459	0.975	2.325	-2.3338	0.975
130.567	0.978	2.328	-2.3362	0.978
130.681	0.982	2.329	-2.3372	0.982
130.789	0.984	2.331	-2.3392	0.984
130.897	0.989	2.333	-2.3412	0.989
131.003	0.993	2.335	-2.3432	0.993
131.117	0.997	2.336	-2.3446	0.997
131.227	1	2.338	-2.3465	1
131.335	1.004	2.34	-2.3485	1.004
131.44	1.008	2.342	-2.3505	1.008
131.551	1.012	2.343	-2.3514	1.012
131.663	1.014	2.345	-2.3538	1.014
131.773	1.017	2.347	-2.3558	1.017
131.878	1.021	2.349	-2.3578	1.021
131.989	1.025	2.35	-2.3588	1.025
132.1	1.027	2.353	-2.3611	1.027
132.21	1.03	2.355	-2.3632	1.03
132.315	1.033	2.357	-2.3651	1.033
132.427	1.037	2.358	-2.3663	1.037
132.535	1.038	2.36	-2.3682	1.038
132.644	1.041	2.362	-2.3705	1.041
132.752	1.044	2.364	-2.3725	1.044
132.859	1.047	2.365	-2.3734	1.047
132.973	1.048	2.367	-2.3753	1.048
133.08	1.052	2.369	-2.3775	1.052
133.189	1.055	2.371	-2.3799	1.055
133.296	1.059	2.372	-2.3808	1.059
133.405	1.061	2.374	-2.3829	1.061
133.519	1.065	2.376	-2.3849	1.065
133.624	1.069	2.379	-2.3871	1.069
133.735	1.073	2.38	-2.3882	1.073
133.848	1.074	2.382	-2.3901	1.074
133.951	1.079	2.384	-2.392	1.079
134.06	1.082	2.386	-2.394	1.082
134.174	1.086	2.387	-2.3954	1.086
134.282	1.088	2.389	-2.3977	1.088
134.388	1.091	2.391	-2.3994	1.091
134.499	1.095	2.393	-2.4015	1.095
134.61	1.098	2.394	-2.4024	1.098
134.719	1.099	2.396	-2.4047	1.099
134.827	1.102	2.398	-2.4066	1.102
134.935	1.106	2.4	-2.4088	1.106
135.044	1.109	2.401	-2.4097	1.109
135.155	1.11	2.404	-2.4121	1.11
135.266	1.114	2.406	-2.4141	1.114
135.372	1.117	2.408	-2.4161	1.117
135.486	1.12	2.409	-2.4171	1.12
135.589	1.122	2.411	-2.4194	1.122
135.702	1.126	2.413	-2.4215	1.126
135.807	1.129	2.415	-2.4235	1.129
135.921	1.133	2.416	-2.4245	1.133
136.026	1.136	2.418	-2.4265	1.136
136.14	1.14	2.42	-2.4287	1.14
136.245	1.143	2.422	-2.4309	1.143
136.356	1.147	2.423	-2.4317	1.147
136.465	1.149	2.425	-2.4337	1.149
136.578	1.153	2.427	-2.4357	1.153
136.681	1.156	2.43	-2.4381	1.156
136.793	1.159	2.431	-2.4392	1.159
136.904	1.161	2.433	-2.4411	1.161
137.012	1.165	2.435	-2.4431	1.165
137.118	1.168	2.437	-2.4454	1.168
137.232	1.172	2.438	-2.4463	1.172
137.34	1.173	2.44	-2.4484	1.173
137.448	1.177	2.442	-2.4504	1.177
137.557	1.181	2.444	-2.4523	1.181
137.664	1.184	2.445	-2.4538	1.184
137.773	1.185	2.447	-2.4558	1.185
137.887	1.189	2.449	-2.4577	1.189
137.992	1.193	2.451	-2.4597	1.193
138.104	1.196	2.452	-2.4607	1.196
138.21	1.198	2.454	-2.463	1.198
138.324	1.201	2.457	-2.4651	1.201
138.429	1.205	2.459	-2.467	1.205
138.54	1.209	2.46	-2.468	1.209
138.649	1.21	2.462	-2.47	1.21
138.761	1.214	2.464	-2.4723	1.214
138.866	1.217	2.466	-2.4744	1.217
138.978	1.221	2.467	-2.4754	1.221
139.086	1.223	2.469	-2.4774	1.223
139.193	1.226	2.471	-2.4798	1.226
139.305	1.229	2.473	-2.4818	1.229
139.414	1.232	2.474	-2.4826	1.232
139.525	1.234	2.476	-2.4847	1.234
139.633	1.238	2.478	-2.4867	1.238
139.74	1.241	2.48	-2.489	1.241
139.854	1.244	2.481	-2.49	1.244
139.957	1.245	2.484	-2.4921	1.245
140.068	1.248	2.485	-2.494	1.248
140.175	1.251	2.488	-2.4964	1.251
140.286	1.253	2.489	-2.4974	1.253
140.399	1.255	2.491	-2.4995	1.255
140.507	1.258	2.493	-2.5014	1.258
140.612	1.26	2.495	-2.5033	1.26
140.721	1.263	2.496	-2.5044	1.263
140.83	1.264	2.498	-2.5066	1.264
140.945	1.267	2.5	-2.5087	1.267
141.05	1.27	2.502	-2.5105	1.27
141.161	1.273	2.503	-2.5118	1.273
141.27	1.274	2.505	-2.5139	1.274
141.376	1.277	2.507	-2.516	1.277
141.487	1.28	2.509	-2.5179	1.28
141.599	1.283	2.51	-2.519	1.283
141.707	1.285	2.513	-2.5212	1.285
141.813	1.288	2.515	-2.5233	1.288
141.924	1.291	2.517	-2.5253	1.291
142.038	1.295	2.518	-2.5263	1.295
142.141	1.296	2.52	-2.5282	1.296
142.252	1.299	2.522	-2.5306	1.299
142.361	1.302	2.524	-2.5327	1.302
142.468	1.304	2.525	-2.5337	1.304
142.584	1.306	2.527	-2.5356	1.306
142.689	1.309	2.529	-2.5378	1.309
142.796	1.311	2.531	-2.5399	1.311
142.907	1.314	2.533	-2.5411	1.314
143.02	1.316	2.534	-2.5429	1.316
143.123	1.319	2.536	-2.545	1.319
143.235	1.322	2.539	-2.5474	1.322
143.346	1.325	2.54	-2.5483	1.325
143.454	1.326	2.542	-2.5503	1.326
143.56	1.329	2.544	-2.5524	1.329
143.671	1.333	2.546	-2.5547	1.333
143.783	1.336	2.547	-2.5557	1.336
143.893	1.338	2.549	-2.5577	1.338
144.001	1.34	2.551	-2.5597	1.34
144.106	1.344	2.553	-2.5616	1.344
144.221	1.347	2.554	-2.5626	1.347
144.329	1.348	2.556	-2.5649	1.348
144.437	1.35	2.558	-2.567	1.35
144.543	1.353	2.56	-2.5688	1.353
144.657	1.356	2.561	-2.5699	1.356
144.763	1.357	2.564	-2.5723	1.357
144.875	1.359	2.566	-2.5743	1.359
144.98	1.361	2.568	-2.5763	1.361
145.091	1.364	2.569	-2.5773	1.364
145.204	1.365	2.571	-2.5796	1.365
145.309	1.367	2.573	-2.5815	1.367
145.418	1.369	2.575	-2.5835	1.369
145.528	1.368	2.576	-2.5846	1.368
145.64	1.368	2.578	-2.5866	1.368
145.755	1.368	2.58	-2.589	1.368
145.853	1.368	2.582	-2.591	1.368
145.968	1.368	2.583	-2.592	1.368
146.076	1.367	2.585	-2.5937	1.367
146.184	1.367	2.587	-2.5959	1.367
146.29	1.367	2.59	-2.5983	1.367
146.4	1.367	2.591	-2.5992	1.367
146.514	1.367	2.593	-2.6012	1.367
146.62	1.367	2.595	-2.6032	1.367
146.729	1.367	2.597	-2.6056	1.367
146.842	1.366	2.598	-2.6066	1.366
146.951	1.366	2.6	-2.6086	1.366
147.058	1.366	2.602	-2.6106	1.366
147.165	1.366	2.604	-2.6122	1.366
147.275	1.365	2.606	-2.6143	1.365
147.383	1.365	2.608	-2.6162	1.365
147.498	1.365	2.609	-2.6173	1.365
147.606	1.365	2.611	-2.6196	1.365
147.715	1.364	2.613	-2.6216	1.364
147.821	1.364	2.615	-2.6237	1.364
147.935	1.364	2.616	-2.6244	1.364
148.038	1.363	2.618	-2.6268	1.363
148.152	1.363	2.62	-2.6289	1.363
148.259	1.363	2.622	-2.6309	1.363
148.37	1.363	2.623	-2.6318	1.363
148.48	1.362	2.625	-2.6338	1.362
148.59	1.362	2.628	-2.6362	1.362
148.695	1.361	2.63	-2.6382	1.361
148.806	1.361	2.631	-2.6392	1.361
148.917	1.361	2.633	-2.6412	1.361
149.027	1.36	2.635	-2.6433	1.36
149.132	1.36	2.637	-2.6455	1.36
149.239	1.36	2.638	-2.6465	1.36
149.353	1.359	2.64	-2.6485	1.359
149.461	1.359	2.642	-2.6506	1.359
149.569	1.359	2.644	-2.6529	1.359
149.676	1.359	2.645	-2.6539	1.359
149.79	1.359	2.647	-2.6559	1.359
149.899	1.359	2.649	-2.6579	1.359
150.005	1.358	2.651	-2.6598	1.358
150.119	1.358	2.653	-2.6612	1.358
150.222	1.358	2.655	-2.6632	1.358
150.336	1.358	2.657	-2.6652	1.358
150.441	1.357	2.659	-2.6671	1.357
150.552	1.357	2.66	-2.6682	1.357
150.665	1.357	2.662	-2.6705	1.357
150.768	1.357	2.664	-2.6725	1.357
150.877	1.356	2.666	-2.6745	1.356
150.991	1.356	2.667	-2.6754	1.356
151.099	1.356	2.669	-2.6779	1.356
151.205	1.356	2.671	-2.6798	1.356
151.314	1.355	2.673	-2.6819	1.355
151.426	1.355	2.674	-2.6828	1.355
151.537	1.354	2.676	-2.6848	1.354
151.645	1.354	2.679	-2.6871	1.354
151.753	1.353	2.681	-2.6891	1.353
151.86	1.353	2.682	-2.6901	1.353
151.972	1.352	2.684	-2.6921	1.352
152.083	1.352	2.686	-2.6945	1.352
152.189	1.351	2.688	-2.6966	1.351
152.302	1.351	2.689	-2.6976	1.351
152.412	1.35	2.691	-2.6996	1.35
152.52	1.349	2.693	-2.7016	1.349
152.625	1.349	2.695	-2.7038	1.349
152.736	1.349	2.696	-2.7048	1.349
152.849	1.349	2.698	-2.7068	1.349
152.957	1.348	2.7	-2.7088	1.348
153.062	1.348	2.703	-2.7112	1.348
153.173	1.347	2.704	-2.7122	1.347
153.282	1.347	2.706	-2.7142	1.347
153.389	1.345	2.708	-2.7162	1.345
153.5	1.345	2.71	-2.7182	1.345
153.612	1.345	2.711	-2.7195	1.345
153.72	1.345	2.713	-2.7214	1.345
153.828	1.343	2.715	-2.7235	1.343
153.937	1.343	2.717	-2.7254	1.343
154.044	1.342	2.718	-2.7265	1.342
154.158	1.342	2.72	-2.7288	1.342
154.266	1.341	2.722	-2.7307	1.341
154.374	1.34	2.724	-2.7327	1.34
154.481	1.339	2.725	-2.7337	1.339
154.59	1.339	2.728	-2.7361	1.339
154.701	1.339	2.73	-2.7381	1.339
154.81	1.338	2.732	-2.7401	1.338
154.917	1.337	2.733	-2.7411	1.337
155.033	1.336	2.735	-2.7431	1.336
155.136	1.336	2.737	-2.7454	1.336
155.247	1.334	2.739	-2.7474	1.334
155.357	1.334	2.74	-2.7484	1.334
155.466	1.334	2.742	-2.7504	1.334
155.579	1.333	2.744	-2.7525	1.333
155.685	1.332	2.746	-2.7548	1.332
155.794	1.332	2.747	-2.7558	1.332
155.905	1.331	2.749	-2.7579	1.331
156.009	1.33	2.751	-2.7598	1.33
156.12	1.329	2.754	-2.7621	1.329
156.234	1.328	2.755	-2.7631	1.328
156.337	1.328	2.757	-2.7651	1.328
156.451	1.327	2.759	-2.7671	1.327
156.557	1.327	2.761	-2.7691	1.327
156.671	1.326	2.762	-2.7705	1.326
156.774	1.326	2.764	-2.7724	1.326
156.885	1.325	2.766	-2.7745	1.325
156.992	1.323	2.768	-2.7764	1.323
157.106	1.323	2.769	-2.7775	1.323
157.216	1.323	2.771	-2.7797	1.323
157.321	1.323	2.773	-2.7817	1.323
157.431	1.322	2.775	-2.7837	1.322
157.542	1.322	2.776	-2.7847	1.322
157.65	1.32	2.778	-2.7867	1.32
157.763	1.32	2.781	-2.7891	1.32
157.869	1.319	2.783	-2.7911	1.319
157.978	1.319	2.784	-2.7921	1.319
158.089	1.319	2.786	-2.7941	1.319
158.197	1.317	2.788	-2.7963	1.317
158.305	1.317	2.79	-2.7983	1.317
158.417	1.317	2.791	-2.7993	1.317
158.525	1.316	2.793	-2.8013	1.316
158.633	1.316	2.795	-2.8034	1.316
158.739	1.316	2.797	-2.8058	1.316
158.85	1.315	2.798	-2.8067	1.315
158.963	1.314	2.8	-2.8088	1.314
159.071	1.314	2.802	-2.8108	1.314
159.176	1.314	2.805	-2.8131	1.314
159.287	1.314	2.806	-2.8141	1.314
159.4	1.313	2.808	-2.8161	1.313
159.51	1.313	2.81	-2.818	1.313
159.613	1.312	2.812	-2.82	1.312
159.724	1.312	2.813	-2.821	1.312
159.836	1.311	2.815	-2.8234	1.311
159.946	1.311	2.817	-2.8254	1.311
160.053	1.31	2.819	-2.8273	1.31
160.162	1.31	2.82	-2.8283	1.31
160.273	1.309	2.822	-2.8307	1.309
160.381	1.309	2.824	-2.8328	1.309
160.486	1.309	2.826	-2.8348	1.309
160.596	1.309	2.827	-2.8357	1.309
160.705	1.308	2.829	-2.838	1.308
160.816	1.308	2.831	-2.84	1.308
160.925	1.308	2.833	-2.8419	1.308
161.037	1.307	2.834	-2.843	1.307
161.147	1.307	2.836	-2.845	1.307
161.255	1.307	2.839	-2.8473	1.307
161.36	1.306	2.841	-2.8494	1.306
161.471	1.306	2.842	-2.8504	1.306
161.584	1.306	2.844	-2.8524	1.306
161.694	1.306	2.846	-2.8545	1.306
161.799	1.305	2.848	-2.8566	1.305
161.91	1.305	2.849	-2.8576	1.305
162.016	1.305	2.851	-2.8596	1.305
162.125	1.304	2.853	-2.8616	1.304
162.237	1.304	2.855	-2.864	1.304
162.346	1.304	2.856	-2.8649	1.304
162.455	1.304	2.859	-2.8671	1.304
162.563	1.304	2.86	-2.869	1.304
162.671	1.303	2.862	-2.871	1.303
162.785	1.303	2.864	-2.8723	1.303
162.893	1.302	2.866	-2.8743	1.302
163.001	1.302	2.868	-2.8763	1.302
163.107	1.301	2.87	-2.8783	1.301
163.221	1.301	2.871	-2.8793	1.301
163.331	1.301	2.873	-2.8817	1.301
163.435	1.301	2.875	-2.8836	1.301
163.544	1.3	2.877	-2.8856	1.3
163.655	1.3	2.878	-2.8866	1.3
163.768	1.299	2.881	-2.889	1.299
163.871	1.299	2.883	-2.891	1.299
163.982	1.298	2.884	-2.893	1.298
164.092	1.298	2.885	-2.894	1.298
164.204	1.297	2.887	-2.8959	1.297
164.314	1.296	2.89	-2.8983	1.296
164.417	1.296	2.892	-2.9002	1.296
164.53	1.296	2.893	-2.9013	1.296
164.641	1.295	2.895	-2.9033	1.295
164.749	1.295	2.897	-2.9056	1.295
164.854	1.295	2.899	-2.9076	1.295
164.964	1.294	2.9	-2.9086	1.294
165.076	1.294	2.902	-2.9106	1.294
165.187	1.294	2.904	-2.9126	1.294
165.293	1.294	2.906	-2.915	1.294
165.407	1.293	2.907	-2.9159	1.293
165.515	1.292	2.909	-2.9179	1.292
165.623	1.292	2.911	-2.9199	1.292
165.731	1.292	2.914	-2.9223	1.292
165.842	1.291	2.915	-2.9233	1.291
165.952	1.291	2.917	-2.9253	1.291
166.062	1.291	2.919	-2.9273	1.291
166.167	1.29	2.921	-2.9293	1.29
166.278	1.29	2.922	-2.9305	1.29
166.389	1.29	2.924	-2.9326	1.29
166.498	1.289	2.926	-2.9346	1.289
166.603	1.289	2.928	-2.9367	1.289
166.715	1.289	2.929	-2.9376	1.289
166.823	1.288	2.931	-2.9399	1.288
166.934	1.288	2.933	-2.942	1.288
167.039	1.288	2.935	-2.944	1.288
167.153	1.288	2.936	-2.9449	1.288
167.261	1.287	2.938	-2.947	1.287
167.369	1.287	2.941	-2.9492	1.287
167.483	1.287	2.943	-2.9512	1.287
167.586	1.286	2.944	-2.9525	1.286
167.699	1.286	2.946	-2.9542	1.286
167.807	1.286	2.948	-2.9565	1.286
167.915	1.286	2.95	-2.9586	1.286
168.026	1.285	2.951	-2.9596	1.285
168.137	1.285	2.953	-2.9616	1.285
168.24	1.285	2.955	-2.9635	1.285
168.351	1.285	2.957	-2.9659	1.285
168.462	1.285	2.958	-2.9669	1.285
168.573	1.285	2.96	-2.9689	1.285
168.683	1.285	2.962	-2.9709	1.285
168.788	1.285	2.965	-2.9732	1.285
168.9	1.285	2.966	-2.9743	1.285
169.008	1.285	2.968	-2.9762	1.285
169.114	1.284	2.969	-2.978	1.284
169.223	1.284	2.972	-2.9803	1.284
169.337	1.284	2.973	-2.9812	1.284
169.445	1.284	2.975	-2.9836	1.284
169.555	1.284	2.977	-2.9856	1.284
169.661	1.284	2.979	-2.9876	1.284
169.775	1.284	2.98	-2.9886	1.284
169.878	1.284	2.982	-2.9908	1.284
169.992	1.284	2.984	-2.9929	1.284
170.097	1.284	2.986	-2.9949	1.284
170.208	1.284	2.987	-2.9959	1.284
170.321	1.284	2.99	-2.9981	1.284
170.426	1.284	2.992	-3.0002	1.284
170.533	1.284	2.994	-3.0022	1.284
170.647	1.283	2.995	-3.0031	1.283
170.757	1.283	2.997	-3.0052	1.283
170.867	1.283	2.999	-3.0075	1.283
170.972	1.283	3.001	-3.0095	1.283
171.083	1.283	3.002	-3.0105	1.283
171.191	1.283	3.004	-3.0125	1.283
171.304	1.281	3.006	-3.0145	1.281
171.41	1.28	3.008	-3.0168	1.28
171.516	1.277	3.009	-3.0178	1.277
171.628	1.274	3.011	-3.0199	1.274
171.734	1.273	3.013	-3.0218	1.273
171.844	1.272	3.016	-3.0242	1.272
171.958	1.27	3.017	-3.0252	1.27
172.066	1.267	3.019	-3.0271	1.267
172.178	1.265	3.021	-3.0295	1.265
172.282	1.264	3.023	-3.0311	1.264
172.396	1.263	3.024	-3.0324	1.263
172.499	1.261	3.026	-3.0345	1.261
172.61	1.26	3.028	-3.0365	1.26
172.719	1.258	3.03	-3.0386	1.258
172.83	1.255	3.031	-3.0395	1.255
172.94	1.253	3.033	-3.0419	1.253
173.05	1.252	3.035	-3.0438	1.252
173.155	1.251	3.037	-3.0458	1.251
173.265	1.248	3.038	-3.0468	1.248
173.377	1.246	3.041	-3.0491	1.246
173.487	1.245	3.043	-3.0512	1.245
173.591	1.244	3.045	-3.0532	1.244
173.703	1.241	3.046	-3.0541	1.241
173.814	1.239	3.048	-3.0561	1.239
173.922	1.238	3.05	-3.0585	1.238
174.03	1.235	3.052	-3.0605	1.235
174.137	1.234	3.053	-3.0615	1.234
174.249	1.232	3.055	-3.0635	1.232
174.357	1.229	3.057	-3.0655	1.229
174.466	1.228	3.059	-3.0678	1.228
174.579	1.226	3.06	-3.0688	1.226
174.687	1.223	3.062	-3.0707	1.223
174.795	1.221	3.064	-3.0727	1.221
174.901	1.219	3.067	-3.0751	1.219
175.012	1.217	3.068	-3.0761	1.217
175.125	1.214	3.07	-3.0782	1.214
175.234	1.213	3.072	-3.0802	1.213
175.339	1.21	3.074	-3.0821	1.21
175.45	1.21	3.075	-3.0834	1.21
175.559	1.209	3.077	-3.0854	1.209
175.671	1.205	3.079	-3.0874	1.205
175.776	1.204	3.081	-3.0894	1.204
175.888	1.201	3.082	-3.0904	1.201
175.996	1.198	3.084	-3.0927	1.198
176.102	1.197	3.086	-3.0948	1.197
176.213	1.196	3.088	-3.0968	1.196
176.326	1.193	3.089	-3.0978	1.193
176.434	1.192	3.092	-3.1001	1.192
176.542	1.19	3.094	-3.1021	1.19
176.648	1.189	3.096	-3.1041	1.189
176.759	1.185	3.097	-3.1051	1.185
176.872	1.184	3.099	-3.107	1.184
176.98	1.184	3.101	-3.1094	1.184
177.086	1.181	3.103	-3.1114	1.181
177.197	1.179	3.104	-3.1124	1.179
177.309	1.177	3.106	-3.1143	1.177
177.419	1.174	3.108	-3.1167	1.174
177.524	1.173	3.11	-3.1188	1.173
177.631	1.172	3.111	-3.1197	1.172
177.743	1.172	3.113	-3.1218	1.172
177.849	1.168	3.115	-3.1238	1.168
177.96	1.168	3.118	-3.1261	1.168
178.072	1.165	3.118	-3.127	1.165
178.18	1.164	3.121	-3.1291	1.164
178.289	1.161	3.123	-3.1311	1.161
178.397	1.159	3.125	-3.1335	1.159
178.504	1.159	3.126	-3.1344	1.159
178.614	1.157	3.128	-3.1364	1.157
178.725	1.156	3.13	-3.1385	1.156
178.834	1.153	3.132	-3.1404	1.153
178.941	1.152	3.133	-3.1417	1.152
179.05	1.149	3.135	-3.1438	1.149
179.164	1.148	3.137	-3.1457	1.148
179.269	1.147	3.139	-3.1477	1.147
179.38	1.143	3.14	-3.1487	1.143
179.493	1.143	3.142	-3.151	1.143
179.596	1.141	3.145	-3.1531	1.141
179.706	1.14	3.147	-3.1551	1.14
179.817	1.136	3.148	-3.1561	1.136
179.929	1.136	3.15	-3.1583	1.136
180.039	1.133	3.152	-3.1603	1.133
180.144	1.132	3.154	-3.1623	1.132
180.256	1.129	3.155	-3.1633	1.129
180.364	1.127	3.157	-3.1653	1.127
180.477	1.126	3.159	-3.1676	1.126
180.581	1.125	3.161	-3.1696	1.125
180.694	1.122	3.162	-3.1707	1.122
180.802	1.12	3.164	-3.1726	1.12
180.91	1.119	3.166	-3.1746	1.119
181.016	1.117	3.169	-3.177	1.117
181.13	1.114	3.169	-3.178	1.114
181.24	1.114	3.171	-3.18	1.114
181.346	1.11	3.173	-3.1819	1.11
181.455	1.109	3.176	-3.1843	1.109
181.566	1.109	3.177	-3.1853	1.109
181.677	1.106	3.179	-3.1874	1.106
181.786	1.106	3.181	-3.1893	1.106
181.891	1.102	3.183	-3.1913	1.102
182.002	1.101	3.184	-3.1927	1.101
182.114	1.099	3.186	-3.1947	1.099
182.223	1.098	3.188	-3.1967	1.098
182.327	1.096	3.19	-3.1987	1.096
182.439	1.095	3.191	-3.1997	1.095
182.548	1.091	3.193	-3.202	1.091
182.659	1.091	3.195	-3.204	1.091
182.764	1.088	3.197	-3.206	1.088
182.878	1.088	3.198	-3.207	1.088
182.986	1.086	3.2	-3.209	1.086
183.094	1.083	3.203	-3.2113	1.083
183.203	1.082	3.205	-3.2134	1.082
183.31	1.079	3.206	-3.2144	1.079
183.424	1.078	3.208	-3.2164	1.078
183.532	1.074	3.21	-3.2185	1.074
183.64	1.073	3.212	-3.2206	1.073
183.75	1.073	3.213	-3.2215	1.073
183.856	1.071	3.215	-3.2236	1.071
183.966	1.069	3.217	-3.226	1.069
184.074	1.066	3.219	-3.228	1.066
184.188	1.065	3.22	-3.2289	1.065
184.296	1.062	3.222	-3.2309	1.062
184.408	1.061	3.224	-3.233	1.061
184.513	1.059	3.227	-3.2352	1.059
184.625	1.057	3.228	-3.2362	1.057
184.731	1.055	3.23	-3.2382	1.055
184.841	1.054	3.232	-3.2402	1.054
184.949	1.052	3.234	-3.2423	1.052
185.063	1.05	3.235	-3.2436	1.05
185.171	1.048	3.237	-3.2455	1.048
185.279	1.047	3.239	-3.2476	1.047
185.385	1.046	3.241	-3.2496	1.046
185.499	1.044	3.242	-3.2506	1.044
185.609	1.042	3.244	-3.2529	1.042
185.712	1.041	3.247	-3.255	1.041
185.822	1.04	3.248	-3.2569	1.04
185.933	1.038	3.249	-3.2579	1.038
186.046	1.037	3.252	-3.2603	1.037
186.149	1.035	3.254	-3.2623	1.035
186.26	1.033	3.256	-3.2643	1.033
186.367	1.031	3.257	-3.2653	1.031
186.479	1.03	3.259	-3.2672	1.03
186.592	1.028	3.261	-3.2697	1.028
186.697	1.027	3.263	-3.2716	1.027
186.807	1.025	3.264	-3.2727	1.025
186.918	1.025	3.266	-3.2746	1.025
187.026	1.022	3.268	-3.2768	1.022
187.134	1.021	3.27	-3.2789	1.021
187.241	1.018	3.271	-3.2799	1.018
187.355	1.017	3.273	-3.2819	1.017
187.464	1.015	3.275	-3.2839	1.015
187.57	1.014	3.278	-3.2863	1.014
187.684	1.014	3.279	-3.2872	1.014
187.792	1.012	3.281	-3.2892	1.012
187.9	1.01	3.283	-3.2912	1.01
188.005	1.008	3.285	-3.2933	1.008
188.119	1.007	3.286	-3.2944	1.007
188.229	1.004	3.288	-3.2966	1.004
188.339	1.004	3.29	-3.2986	1.004
188.442	1.003	3.292	-3.3005	1.003
188.556	1	3.293	-3.3019	1
188.664	0.999	3.295	-3.304	0.999
188.775	0.997	3.297	-3.3059	0.997
188.881	0.997	3.299	-3.3079	0.997
188.993	0.994	3.3	-3.309	0.994
189.101	0.993	3.303	-3.3112	0.993
189.209	0.993	3.305	-3.3132	0.993
189.317	0.991	3.307	-3.3152	0.991
189.43	0.989	3.308	-3.3161	0.989
189.538	0.988	3.31	-3.3182	0.988
189.646	0.986	3.312	-3.3205	0.986
189.755	0.985	3.314	-3.3226	0.985
189.867	0.984	3.315	-3.3237	0.984
189.977	0.982	3.317	-3.3255	0.982
190.082	0.982	3.319	-3.3276	0.982
190.191	0.98	3.321	-3.3299	0.98
190.302	0.978	3.322	-3.3309	0.978
190.412	0.978	3.324	-3.3329	0.978
190.523	0.977	3.326	-3.3348	0.977
190.627	0.975	3.329	-3.3372	0.975
190.738	0.975	3.33	-3.3382	0.975
190.847	0.973	3.332	-3.3401	0.973
190.96	0.972	3.334	-3.3425	0.972
191.066	0.971	3.336	-3.3445	0.971
191.175	0.971	3.337	-3.3455	0.971
191.286	0.97	3.339	-3.3475	0.97
191.394	0.968	3.341	-3.3496	0.968
191.502	0.968	3.343	-3.3516	0.968
191.609	0.966	3.344	-3.3529	0.966
191.718	0.965	3.346	-3.3549	0.965
191.827	0.964	3.348	-3.3568	0.964
191.936	0.963	3.35	-3.3588	0.963
192.052	0.961	3.351	-3.3598	0.961
192.155	0.961	3.354	-3.3622	0.961
192.267	0.959	3.356	-3.3642	0.959
192.375	0.959	3.358	-3.3662	0.959
192.485	0.957	3.359	-3.3673	0.957
192.598	0.956	3.361	-3.3692	0.956
192.701	0.956	3.363	-3.3715	0.956
192.811	0.954	3.365	-3.3735	0.954
192.921	0.953	3.366	-3.3744	0.953
193.033	0.952	3.368	-3.3765	0.952
193.143	0.95	3.37	-3.3788	0.95
193.248	0.949	3.372	-3.3808	0.949
193.36	0.949	3.373	-3.3818	0.949
193.465	0.947	3.375	-3.3838	0.947
193.574	0.947	3.378	-3.3861	0.947
193.685	0.945	3.38	-3.3881	0.945
193.799	0.943	3.381	-3.3891	0.943
193.905	0.943	3.383	-3.3911	0.943
194.013	0.942	3.385	-3.3931	0.942
194.122	0.94	3.387	-3.3954	0.94
194.229	0.939	3.388	-3.3965	0.939
194.346	0.938	3.39	-3.3984	0.938
194.45	0.936	3.392	-3.4004	0.936
194.557	0.935	3.394	-3.4024	0.935
194.668	0.935	3.395	-3.4035	0.935
194.781	0.933	3.397	-3.4058	0.933
194.89	0.933	3.399	-3.4078	0.933
194.995	0.931	3.401	-3.4097	0.931
195.106	0.93	3.402	-3.4107	0.93
195.215	0.929	3.405	-3.4131	0.929
195.321	0.927	3.407	-3.4151	0.927
195.432	0.926	3.409	-3.4171	0.926
195.543	0.925	3.41	-3.4182	0.925
195.654	0.923	3.412	-3.4205	0.923
195.762	0.923	3.414	-3.4225	0.923
195.867	0.921	3.416	-3.4245	0.921
195.982	0.921	3.417	-3.4255	0.921
196.09	0.92	3.419	-3.4274	0.92
196.198	0.918	3.421	-3.4298	0.918
196.304	0.918	3.423	-3.4318	0.918
196.415	0.915	3.424	-3.4328	0.915
196.528	0.914	3.426	-3.4348	0.914
196.636	0.913	3.428	-3.437	0.913
196.741	0.912	3.431	-3.4391	0.912
196.852	0.911	3.432	-3.4401	0.911
196.964	0.91	3.434	-3.4421	0.91
197.074	0.909	3.436	-3.4441	0.909
197.179	0.908	3.438	-3.4463	0.908
197.29	0.906	3.439	-3.4474	0.906
197.399	0.906	3.441	-3.4494	0.906
197.505	0.904	3.443	-3.4514	0.904
197.618	0.902	3.445	-3.4536	0.902
197.727	0.902	3.446	-3.4547	0.902
197.838	0.901	3.448	-3.4567	0.901
197.945	0.899	3.45	-3.4588	0.899
198.053	0.899	3.452	-3.4608	0.899
198.16	0.898	3.453	-3.4617	0.898
198.274	0.897	3.456	-3.464	0.897
198.382	0.896	3.457	-3.466	0.896
198.488	0.895	3.46	-3.468	0.895
198.603	0.893	3.461	-3.469	0.893
198.706	0.893	3.463	-3.4714	0.893
198.819	0.892	3.465	-3.4734	0.892
198.925	0.891	3.467	-3.4754	0.891
199.036	0.889	3.468	-3.4764	0.889
199.149	0.889	3.47	-3.4784	0.889
199.252	0.888	3.472	-3.4807	0.888
199.363	0.887	3.474	-3.4827	0.887
199.474	0.886	3.475	-3.4837	0.886
199.583	0.885	3.477	-3.4857	0.885
199.689	0.884	3.479	-3.488	0.884
199.8	0.883	3.481	-3.49	0.883
199.908	0.883	3.482	-3.491	0.883
200.021	0.882	3.484	-3.493	0.882
200.129	0.88	3.486	-3.495	0.88
200.237	0.88	3.489	-3.4974	0.88
200.351	0.879	3.49	-3.4984	0.879
200.459	0.877	3.492	-3.5003	0.877
200.564	0.876	3.494	-3.5024	0.876
200.673	0.876	3.496	-3.5044	0.876
200.787	0.875	3.497	-3.5056	0.875
200.897	0.874	3.499	-3.5076	0.874
201.003	0.872	3.501	-3.5096	0.872
201.112	0.872	3.503	-3.5116	0.872
201.223	0.871	3.504	-3.5126	0.871
201.333	0.87	3.506	-3.515	0.87
201.443	0.87	3.508	-3.517	0.87
201.548	0.869	3.51	-3.519	0.869
201.658	0.867	3.511	-3.52	0.867
201.771	0.866	3.514	-3.5224	0.866
201.874	0.866	3.516	-3.5243	0.866
201.983	0.865	3.518	-3.5263	0.865
202.097	0.864	3.519	-3.5274	0.864
202.205	0.862	3.521	-3.5293	0.862
202.311	0.862	3.523	-3.5316	0.862
202.422	0.861	3.525	-3.5337	0.861
202.534	0.86	3.526	-3.5347	0.86
202.642	0.859	3.528	-3.5367	0.859
202.75	0.858	3.53	-3.5387	0.858
202.858	0.857	3.533	-3.541	0.857
202.971	0.857	3.534	-3.542	0.857
203.079	0.856	3.536	-3.544	0.856
203.187	0.854	3.537	-3.5459	0.854
203.296	0.853	3.54	-3.5483	0.853
203.403	0.853	3.541	-3.5493	0.853
203.512	0.851	3.543	-3.5513	0.851
203.624	0.851	3.545	-3.5532	0.851
203.73	0.85	3.547	-3.5553	0.85
203.844	0.849	3.548	-3.5567	0.849
203.954	0.847	3.55	-3.5587	0.847
204.063	0.846	3.552	-3.5606	0.846
204.168	0.846	3.554	-3.5626	0.846
204.279	0.845	3.555	-3.5636	0.845
204.388	0.845	3.557	-3.566	0.845
204.501	0.844	3.559	-3.5679	0.844
204.606	0.842	3.561	-3.5699	0.842
204.716	0.84	3.562	-3.571	0.84
204.827	0.84	3.565	-3.5734	0.84
204.935	0.839	3.567	-3.5753	0.839
205.043	0.838	3.569	-3.5772	0.838
205.15	0.837	3.57	-3.5784	0.837
205.264	0.836	3.572	-3.5804	0.836
205.372	0.834	3.574	-3.5826	0.834
205.478	0.833	3.576	-3.5846	0.833
205.592	0.833	3.577	-3.5856	0.833
205.696	0.832	3.579	-3.5876	0.832
205.807	0.831	3.581	-3.5896	0.831
205.916	0.83	3.583	-3.592	0.83
206.024	0.829	3.584	-3.5929	0.829
206.137	0.828	3.586	-3.5949	0.828
206.247	0.827	3.588	-3.597	0.827
206.352	0.826	3.591	-3.5993	0.826
206.463	0.825	3.592	-3.6002	0.825
206.572	0.823	3.594	-3.6022	0.823
206.679	0.823	3.596	-3.6041	0.823
206.791	0.823	3.598	-3.6066	0.823
206.9	0.821	3.599	-3.6076	0.821
207.006	0.82	3.601	-3.6096	0.82
207.118	0.82	3.603	-3.6116	0.82
207.226	0.818	3.605	-3.6136	0.818
207.34	0.818	3.606	-3.6149	0.818
207.443	0.818	3.608	-3.6169	0.818
207.557	0.816	3.61	-3.6189	0.816
207.662	0.815	3.612	-3.6208	0.815
207.776	0.814	3.613	-3.6219	0.814
207.886	0.813	3.616	-3.6243	0.813
207.991	0.812	3.618	-3.6262	0.812
208.098	0.811	3.62	-3.6282	0.811
208.212	0.81	3.621	-3.6293	0.81
208.322	0.809	3.623	-3.6312	0.809
208.432	0.807	3.625	-3.6336	0.807
208.537	0.807	3.627	-3.6356	0.807
208.648	0.807	3.628	-3.6366	0.807
208.756	0.805	3.63	-3.6385	0.805
208.869	0.803	3.632	-3.6409	0.803
208.975	0.801	3.634	-3.6429	0.801
209.084	0.801	3.635	-3.6439	0.801
209.195	0.801	3.637	-3.6458	0.801
209.303	0.8	3.639	-3.6478	0.8
209.411	0.799	3.642	-3.6503	0.799
209.518	0.797	3.643	-3.6512	0.797
209.627	0.796	3.645	-3.6533	0.796
209.738	0.796	3.647	-3.6552	0.796
209.847	0.795	3.649	-3.6575	0.795
209.954	0.793	3.65	-3.6585	0.793
210.069	0.793	3.652	-3.6605	0.793
210.177	0.792	3.654	-3.6625	0.792
210.282	0.79	3.656	-3.6645	0.79
210.393	0.79	3.657	-3.6655	0.79
210.506	0.789	3.659	-3.6679	0.789
210.616	0.788	3.661	-3.6699	0.788
210.721	0.788	3.663	-3.6718	0.788
210.832	0.786	3.664	-3.6729	0.786
210.94	0.785	3.667	-3.6751	0.785
211.046	0.784	3.669	-3.6772	0.784
211.156	0.784	3.671	-3.6791	0.784
211.268	0.782	3.672	-3.6802	0.782
211.379	0.781	3.674	-3.6826	0.781
211.487	0.78	3.676	-3.6845	0.78
211.592	0.779	3.678	-3.6865	0.779
211.702	0.778	3.679	-3.6876	0.778
211.814	0.777	3.681	-3.6895	0.777
211.922	0.776	3.683	-3.6918	0.776
212.031	0.776	3.685	-3.6938	0.776
212.144	0.774	3.686	-3.6948	0.774
212.254	0.772	3.688	-3.6968	0.772
212.359	0.772	3.69	-3.6988	0.772
212.468	0.771	3.693	-3.7011	0.771
212.579	0.77	3.694	-3.7021	0.77
212.689	0.769	3.696	-3.7042	0.769
212.799	0.768	3.698	-3.7061	0.768
212.904	0.766	3.7	-3.7085	0.766
213.015	0.765	3.701	-3.7095	0.765
213.122	0.765	3.703	-3.7115	0.765
213.231	0.763	3.705	-3.7135	0.763
213.343	0.763	3.707	-3.7158	0.763
213.452	0.761	3.708	-3.7167	0.761
213.563	0.76	3.71	-3.7187	0.76
213.671	0.76	3.712	-3.7208	0.76
213.776	0.758	3.714	-3.7228	0.758
213.886	0.756	3.716	-3.7241	0.756
213.997	0.756	3.718	-3.7261	0.756
214.104	0.754	3.72	-3.7282	0.754
214.213	0.753	3.722	-3.7302	0.753
214.327	0.752	3.723	-3.7312	0.752
214.437	0.751	3.725	-3.7335	0.751
214.545	0.751	3.727	-3.7355	0.751
214.65	0.749	3.729	-3.7375	0.749
214.759	0.747	3.73	-3.7385	0.747
214.868	0.747	3.732	-3.7404	0.747
214.978	0.746	3.734	-3.7428	0.746
215.089	0.744	3.736	-3.7448	0.744
215.199	0.743	3.737	-3.7459	0.743
215.31	0.741	3.739	-3.7478	0.741
[truncated: 656 more rows]
