# Supplementary material for: Research on the Mechanical Properties of EPS Lightweight Soil Mixed with Fly Ash
Source: Polymers (Basel). 2024 Dec 18;16(24):3517. doi: 10.3390/polym16243517 (PMC11678610; doi:10.3390/polym16243517)
Supplement: Supplementary file 1 [file polymers-16-03517-s001.zip › polymers-3283519-supplementary-final/raw data/EPS1.5%,curing agent content 10%,replace proportion 45%.xls]

## Sheet: Sheet1
试件批号	1
钢号	1
试验日期	2023/12/14
试验人	XDD
试件形状
尺寸(mm)	39.1
So(mm^2)	1200.73
标距倍率
Lo(mm)	80
引伸计标距	50
Lu(mm)
A(%)	/
断面尺寸
Su(mm^2)
Z(%)	/
Fm(kN)	0.54
Rm(MPa)
FeH(kN)	0.97
ReH(MPa)	1
FeL(kN)	0.89
ReL(MPa)	1
Fp(kN)	0.89
Rp(MPa)	1
Ft(kN)	0.01
Rt(MPa)
E(GPa)	0.04
屈强比	/
强屈比	/
At(%)	/
Agt(%)	5.5
时间(秒)	力(kN)	变形(mm)	位移(mm)	扩展
0	0	0	-0.0005	0
0.122	0	0	-0.0012	0
0.23	0	0	-0.0021	0
0.337	0	0	-0.0027	0
0.449	0	0	-0.0042	0
0.558	0	0	-0.0064	0
0.667	0	0	-0.0084	0
0.78	0.001	0	-0.0097	0.001
0.883	0.001	0.003	-0.0123	0.001
0.997	0.001	0.006	-0.0158	0.001
1.102	0.001	0.009	-0.0192	0.001
1.213	0.001	0.011	-0.021	0.001
1.326	0.001	0.015	-0.0249	0.001
1.429	0.001	0.019	-0.029	0.001
1.541	0.002	0.024	-0.0341	0.002
1.651	0.002	0.027	-0.0367	0.002
1.76	0.002	0.032	-0.0417	0.002
1.867	0.002	0.037	-0.047	0.002
1.975	0.002	0.043	-0.0532	0.002
2.088	0.002	0.046	-0.0558	0.002
2.199	0.002	0.051	-0.061	0.002
2.307	0.003	0.056	-0.0662	0.003
2.412	0.003	0.062	-0.0713	0.003
2.525	0.003	0.065	-0.0746	0.003
2.633	0.003	0.07	-0.0796	0.003
2.743	0.003	0.075	-0.0844	0.003
2.849	0.003	0.08	-0.0893	0.003
2.963	0.003	0.082	-0.0916	0.003
3.071	0.003	0.087	-0.0971	0.003
3.181	0.004	0.092	-0.1018	0.004
3.287	0.004	0.097	-0.1064	0.004
3.401	0.004	0.099	-0.1086	0.004
3.504	0.004	0.104	-0.1138	0.004
3.618	0.004	0.109	-0.1183	0.004
3.723	0.004	0.113	-0.1227	0.004
3.835	0.004	0.115	-0.1248	0.004
3.941	0.004	0.119	-0.129	0.004
4.05	0.004	0.124	-0.134	0.004
4.161	0.004	0.128	-0.1381	0.004
4.273	0.004	0.13	-0.1402	0.004
4.381	0.004	0.135	-0.1444	0.004
4.494	0.004	0.139	-0.1483	0.004
4.599	0.004	0.143	-0.153	0.004
4.71	0.004	0.145	-0.1549	0.004
4.815	0.004	0.149	-0.1588	0.004
4.929	0.005	0.153	-0.1627	0.005
5.034	0.005	0.157	-0.1672	0.005
5.148	0.005	0.159	-0.169	0.005
5.256	0.005	0.163	-0.1728	0.005
5.364	0.005	0.167	-0.1765	0.005
5.473	0.005	0.171	-0.1807	0.005
5.585	0.005	0.173	-0.1825	0.005
5.695	0.005	0.176	-0.1861	0.005
5.803	0.005	0.18	-0.1898	0.005
5.907	0.005	0.184	-0.1933	0.005
6.021	0.006	0.186	-0.1955	0.006
6.131	0.006	0.189	-0.199	0.006
6.24	0.006	0.193	-0.2025	0.006
6.345	0.006	0.196	-0.2058	0.006
6.456	0.006	0.198	-0.2075	0.006
6.563	0.006	0.201	-0.2109	0.006
6.672	0.006	0.205	-0.2148	0.006
6.783	0.006	0.208	-0.218	0.006
6.893	0.006	0.21	-0.2197	0.006
7.004	0.006	0.213	-0.2229	0.006
7.112	0.006	0.217	-0.2266	0.006
7.22	0.006	0.22	-0.2298	0.006
7.327	0.006	0.222	-0.2313	0.006
7.441	0.006	0.225	-0.2344	0.006
7.549	0.006	0.228	-0.2382	0.006
7.655	0.006	0.231	-0.2411	0.006
7.769	0.006	0.233	-0.2428	0.006
7.878	0.006	0.236	-0.2457	0.006
7.986	0.006	0.239	-0.2488	0.006
8.091	0.006	0.243	-0.2522	0.006
8.205	0.006	0.244	-0.2537	0.006
8.315	0.006	0.247	-0.2567	0.006
8.425	0.006	0.25	-0.2596	0.006
8.53	0.006	0.253	-0.2629	0.006
8.639	0.006	0.255	-0.2644	0.006
8.751	0.006	0.257	-0.2672	0.006
8.861	0.006	0.26	-0.2701	0.006
8.968	0.006	0.263	-0.273	0.006
9.077	0.006	0.265	-0.2744	0.006
9.188	0.006	0.268	-0.2776	0.006
9.296	0.006	0.271	-0.2804	0.006
9.404	0.007	0.273	-0.2832	0.007
9.511	0.007	0.275	-0.2845	0.007
9.624	0.007	0.278	-0.2877	0.007
9.732	0.007	0.281	-0.2904	0.007
9.838	0.007	0.283	-0.2931	0.007
9.953	0.007	0.285	-0.2944	0.007
10.063	0.007	0.287	-0.2972	0.007
10.168	0.007	0.29	-0.3002	0.007
10.277	0.007	0.293	-0.3028	0.007
10.388	0.007	0.294	-0.3041	0.007
10.498	0.007	0.297	-0.3068	0.007
10.603	0.007	0.3	-0.3093	0.007
10.713	0.007	0.303	-0.3123	0.007
10.824	0.007	0.304	-0.3136	0.007
10.933	0.007	0.306	-0.3161	0.007
11.046	0.007	0.309	-0.3187	0.007
11.15	0.007	0.312	-0.3217	0.007
11.262	0.007	0.313	-0.323	0.007
11.37	0.007	0.316	-0.3254	0.007
11.476	0.008	0.318	-0.3279	0.008
11.587	0.008	0.321	-0.3309	0.008
11.701	0.008	0.322	-0.332	0.008
11.804	0.008	0.325	-0.3346	0.008
11.913	0.008	0.327	-0.337	0.008
12.022	0.008	0.33	-0.3395	0.008
12.133	0.008	0.331	-0.3411	0.008
12.245	0.008	0.334	-0.3435	0.008
12.353	0.009	0.336	-0.3459	0.009
12.459	0.009	0.339	-0.3484	0.009
12.57	0.009	0.34	-0.3496	0.009
12.683	0.009	0.343	-0.3524	0.009
12.793	0.009	0.345	-0.3547	0.009
12.898	0.009	0.347	-0.3571	0.009
13.007	0.009	0.349	-0.3583	0.009
13.119	0.009	0.351	-0.3611	0.009
13.223	0.009	0.354	-0.3634	0.009
13.334	0.01	0.356	-0.3657	0.01
13.446	0.01	0.357	-0.3669	0.01
13.554	0.01	0.36	-0.3693	0.01
13.664	0.01	0.362	-0.3719	0.01
13.769	0.01	0.365	-0.3743	0.01
13.879	0.01	0.366	-0.3753	0.01
13.991	0.011	0.368	-0.3778	0.011
14.099	0.011	0.37	-0.38	0.011
14.206	0.011	0.373	-0.3827	0.011
14.317	0.011	0.374	-0.3838	0.011
14.43	0.011	0.376	-0.3861	0.011
14.538	0.012	0.379	-0.3883	0.012
14.643	0.012	0.381	-0.391	0.012
14.754	0.012	0.382	-0.3921	0.012
14.867	0.012	0.385	-0.3944	0.012
14.976	0.012	0.387	-0.3966	0.012
15.081	0.012	0.389	-0.3989	0.012
15.192	0.013	0.391	-0.4003	0.013
15.303	0.013	0.393	-0.4026	0.013
15.413	0.013	0.395	-0.4048	0.013
15.518	0.013	0.397	-0.407	0.013
15.63	0.013	0.398	-0.4081	0.013
15.738	0.013	0.401	-0.4107	0.013
15.846	0.013	0.403	-0.4128	0.013
15.954	0.014	0.405	-0.4151	0.014
16.068	0.014	0.406	-0.4162	0.014
16.176	0.014	0.409	-0.4188	0.014
16.285	0.014	0.411	-0.421	0.014
16.391	0.014	0.413	-0.4232	0.014
16.505	0.014	0.415	-0.4243	0.014
16.608	0.014	0.417	-0.4264	0.014
16.72	0.015	0.419	-0.4289	0.015
16.828	0.015	0.421	-0.4312	0.015
16.939	0.015	0.423	-0.4323	0.015
17.05	0.015	0.425	-0.4344	0.015
17.16	0.015	0.427	-0.4365	0.015
17.266	0.015	0.429	-0.4391	0.015
17.377	0.015	0.43	-0.4401	0.015
17.485	0.015	0.433	-0.4423	0.015
17.591	0.016	0.435	-0.4444	0.016
17.7	0.016	0.437	-0.4469	0.016
17.815	0.016	0.438	-0.448	0.016
17.923	0.016	0.44	-0.4502	0.016
18.031	0.016	0.443	-0.4522	0.016
18.139	0.016	0.445	-0.4547	0.016
18.246	0.017	0.446	-0.4559	0.017
18.36	0.017	0.448	-0.4579	0.017
18.468	0.017	0.45	-0.4601	0.017
18.574	0.017	0.452	-0.4621	0.017
18.688	0.017	0.454	-0.4632	0.017
18.792	0.017	0.456	-0.4657	0.017
18.906	0.018	0.458	-0.4677	0.018
19.011	0.018	0.46	-0.4699	0.018
19.122	0.018	0.461	-0.4709	0.018
19.235	0.018	0.464	-0.4734	0.018
19.339	0.018	0.466	-0.4755	0.018
19.45	0.019	0.468	-0.4776	0.019
19.561	0.019	0.469	-0.4787	0.019
19.669	0.019	0.471	-0.4808	0.019
19.781	0.019	0.473	-0.4832	0.019
19.886	0.02	0.476	-0.4853	0.02
19.998	0.02	0.477	-0.4864	0.02
20.106	0.02	0.479	-0.4884	0.02
20.214	0.02	0.481	-0.4906	0.02
20.323	0.021	0.483	-0.4929	0.021
20.43	0.021	0.484	-0.494	0.021
20.544	0.021	0.486	-0.4959	0.021
20.652	0.021	0.488	-0.4981	0.021
20.758	0.021	0.491	-0.5006	0.021
20.872	0.021	0.492	-0.5016	0.021
20.982	0.022	0.494	-0.5037	0.022
21.088	0.022	0.496	-0.5058	0.022
21.197	0.022	0.498	-0.5082	0.022
21.307	0.022	0.499	-0.5092	0.022
21.413	0.022	0.502	-0.5113	0.022
21.543	0.023	0.504	-0.5133	0.023
21.653	0.023	0.506	-0.5154	0.023
21.757	0.023	0.508	-0.5178	0.023
21.866	0.023	0.509	-0.5188	0.023
21.98	0.023	0.511	-0.5209	0.023
22.088	0.024	0.513	-0.5229	0.024
22.196	0.024	0.515	-0.525	0.024
22.303	0.024	0.517	-0.5263	0.024
22.415	0.024	0.519	-0.5284	0.024
22.525	0.024	0.521	-0.5305	0.024
22.631	0.024	0.523	-0.5325	0.024
22.745	0.024	0.524	-0.5336	0.024
22.849	0.025	0.526	-0.536	0.025
22.963	0.025	0.528	-0.538	0.025
23.068	0.025	0.53	-0.54	0.025
23.179	0.025	0.531	-0.541	0.025
23.292	0.025	0.534	-0.5434	0.025
23.396	0.025	0.536	-0.5454	0.025
23.504	0.025	0.538	-0.5476	0.025
23.618	0.025	0.539	-0.5486	0.025
23.726	0.026	0.541	-0.5505	0.026
23.837	0.026	0.543	-0.5529	0.026
23.942	0.026	0.545	-0.555	0.026
24.054	0.026	0.546	-0.556	0.026
24.162	0.026	0.548	-0.5581	0.026
24.273	0.026	0.551	-0.5605	0.026
24.38	0.027	0.553	-0.5625	0.027
24.487	0.027	0.554	-0.5635	0.027
24.601	0.027	0.556	-0.5656	0.027
24.709	0.027	0.558	-0.5676	0.027
24.815	0.027	0.56	-0.5699	0.027
24.929	0.027	0.561	-0.5709	0.027
25.039	0.027	0.563	-0.573	0.027
25.147	0.027	0.565	-0.575	0.027
25.252	0.027	0.567	-0.577	0.027
25.363	0.028	0.569	-0.5784	0.028
25.476	0.028	0.571	-0.5804	0.028
25.579	0.028	0.573	-0.5824	0.028
25.69	0.028	0.575	-0.5845	0.028
25.801	0.028	0.576	-0.5859	0.028
25.909	0.028	0.578	-0.5879	0.028
26.022	0.029	0.58	-0.5899	0.029
26.125	0.029	0.582	-0.5919	0.029
26.237	0.029	0.583	-0.5929	0.029
26.348	0.029	0.586	-0.5953	0.029
26.455	0.03	0.588	-0.5973	0.03
26.563	0.03	0.59	-0.5993	0.03
26.677	0.03	0.591	-0.6003	0.03
26.785	0.03	0.593	-0.6027	0.03
26.894	0.03	0.595	-0.6047	0.03
27	0.031	0.597	-0.6068	0.031
27.114	0.031	0.598	-0.6078	0.031
27.217	0.031	0.6	-0.6098	0.031
27.327	0.031	0.602	-0.6121	0.031
27.436	0.031	0.604	-0.6141	0.031
27.547	0.031	0.605	-0.6151	0.031
27.66	0.032	0.607	-0.6172	0.032
27.763	0.032	0.609	-0.6191	0.032
27.872	0.032	0.612	-0.6216	0.032
27.983	0.032	0.613	-0.6227	0.032
28.095	0.033	0.615	-0.6246	0.033
28.205	0.033	0.617	-0.6267	0.033
28.31	0.033	0.619	-0.6289	0.033
28.422	0.034	0.62	-0.63	0.034
28.53	0.034	0.622	-0.6319	0.034
28.636	0.034	0.624	-0.634	0.034
28.747	0.035	0.626	-0.636	0.035
28.855	0.035	0.628	-0.6374	0.035
28.964	0.035	0.63	-0.6393	0.035
29.078	0.036	0.632	-0.6414	0.036
29.182	0.036	0.634	-0.6434	0.036
29.293	0.036	0.635	-0.6444	0.036
29.401	0.037	0.637	-0.6467	0.037
29.512	0.037	0.639	-0.6487	0.037
29.621	0.037	0.641	-0.6508	0.037
29.732	0.037	0.642	-0.6517	0.037
29.842	0.038	0.644	-0.6538	0.038
29.952	0.038	0.646	-0.6562	0.038
30.057	0.039	0.648	-0.6581	0.039
30.165	0.039	0.649	-0.6591	0.039
30.277	0.039	0.651	-0.6611	0.039
30.384	0.04	0.654	-0.6635	0.04
30.496	0.04	0.656	-0.6654	0.04
30.605	0.04	0.657	-0.6665	0.04
30.716	0.041	0.659	-0.6685	0.041
30.824	0.041	0.661	-0.6705	0.041
30.932	0.041	0.663	-0.6729	0.041
31.039	0.042	0.664	-0.6739	0.042
31.148	0.042	0.666	-0.6759	0.042
31.262	0.042	0.668	-0.6779	0.042
31.368	0.043	0.671	-0.6802	0.043
31.475	0.043	0.672	-0.6812	0.043
31.591	0.043	0.674	-0.6832	0.043
31.696	0.043	0.675	-0.6851	0.043
31.805	0.044	0.678	-0.6872	0.044
31.916	0.044	0.679	-0.6886	0.044
32.026	0.045	0.681	-0.6906	0.045
32.136	0.045	0.683	-0.6926	0.045
32.24	0.045	0.685	-0.6947	0.045
32.351	0.045	0.686	-0.6957	0.045
32.462	0.046	0.688	-0.698	0.046
32.568	0.046	0.69	-0.6999	0.046
32.68	0.047	0.692	-0.7019	0.047
32.789	0.047	0.693	-0.7029	0.047
32.9	0.047	0.696	-0.7053	0.047
33.007	0.047	0.698	-0.7074	0.047
33.115	0.048	0.7	-0.7093	0.048
33.228	0.048	0.701	-0.7104	0.048
33.336	0.048	0.703	-0.7123	0.048
33.443	0.049	0.705	-0.7146	0.049
33.55	0.049	0.707	-0.7166	0.049
33.66	0.049	0.708	-0.7176	0.049
33.771	0.049	0.71	-0.7196	0.049
33.882	0.05	0.712	-0.722	0.05
33.987	0.05	0.714	-0.724	0.05
34.101	0.05	0.715	-0.725	0.05
34.211	0.051	0.717	-0.727	0.051
34.317	0.051	0.719	-0.729	0.051
34.426	0.051	0.722	-0.7313	0.051
34.535	0.051	0.723	-0.7324	0.051
34.648	0.052	0.725	-0.7342	0.052
34.751	0.052	0.727	-0.7363	0.052
34.862	0.052	0.729	-0.7383	0.052
34.973	0.052	0.73	-0.7396	0.052
35.084	0.053	0.732	-0.7417	0.053
35.194	0.053	0.734	-0.7437	0.053
35.297	0.053	0.736	-0.7457	0.053
35.406	0.053	0.737	-0.747	0.053
35.518	0.054	0.739	-0.749	0.054
35.629	0.054	0.741	-0.751	0.054
35.734	0.054	0.743	-0.753	0.054
35.848	0.054	0.744	-0.754	0.054
35.952	0.055	0.747	-0.7563	0.055
36.066	0.055	0.749	-0.7584	0.055
36.172	0.055	0.751	-0.7604	0.055
36.286	0.055	0.752	-0.7613	0.055
36.389	0.056	0.754	-0.7633	0.056
36.498	0.056	0.756	-0.7658	0.056
36.61	0.056	0.758	-0.7677	0.056
36.721	0.056	0.759	-0.7687	0.056
36.831	0.057	0.761	-0.7707	0.057
36.941	0.057	0.763	-0.7727	0.057
37.046	0.057	0.765	-0.7751	0.057
37.157	0.057	0.766	-0.776	0.057
37.264	0.057	0.768	-0.778	0.057
37.377	0.057	0.77	-0.78	0.057
37.482	0.057	0.773	-0.7824	0.057
37.59	0.058	0.774	-0.7834	0.058
37.704	0.058	0.776	-0.7854	0.058
37.812	0.058	0.778	-0.7874	0.058
37.92	0.058	0.78	-0.7897	0.058
38.032	0.058	0.781	-0.7907	0.058
38.14	0.058	0.783	-0.7927	0.058
38.248	0.058	0.785	-0.7947	0.058
38.355	0.058	0.787	-0.7967	0.058
38.469	0.058	0.788	-0.7977	0.058
38.573	0.059	0.79	-0.8001	0.059
38.687	0.059	0.792	-0.8021	0.059
38.792	0.059	0.794	-0.8041	0.059
38.903	0.059	0.795	-0.8051	0.059
39.015	0.059	0.798	-0.8073	0.059
39.125	0.059	0.8	-0.8094	0.059
39.231	0.06	0.802	-0.8113	0.06
39.341	0.06	0.803	-0.8124	0.06
39.452	0.06	0.805	-0.8144	0.06
39.562	0.06	0.807	-0.8167	0.06
39.667	0.061	0.809	-0.8187	0.061
39.779	0.061	0.81	-0.8197	0.061
39.887	0.061	0.812	-0.8217	0.061
39.998	0.062	0.814	-0.824	0.062
40.105	0.062	0.816	-0.826	0.062
40.212	0.062	0.817	-0.827	0.062
40.324	0.062	0.819	-0.829	0.062
40.435	0.063	0.821	-0.831	0.063
40.541	0.063	0.824	-0.8334	0.063
40.654	0.063	0.825	-0.8343	0.063
40.764	0.064	0.827	-0.8363	0.064
40.872	0.064	0.829	-0.8384	0.064
40.976	0.064	0.831	-0.8404	0.064
41.09	0.064	0.832	-0.8417	0.064
41.2	0.064	0.834	-0.8437	0.064
41.31	0.065	0.836	-0.8457	0.065
41.415	0.065	0.838	-0.8477	0.065
41.526	0.065	0.839	-0.849	0.065
41.634	0.065	0.841	-0.851	0.065
41.747	0.066	0.843	-0.8531	0.066
41.852	0.066	0.845	-0.855	0.066
41.964	0.066	0.846	-0.8561	0.066
42.071	0.067	0.849	-0.8584	0.067
42.182	0.067	0.851	-0.8604	0.067
42.287	0.067	0.853	-0.8624	0.067
42.401	0.068	0.854	-0.8634	0.068
42.508	0.068	0.856	-0.8654	0.068
42.619	0.069	0.858	-0.8678	0.069
42.725	0.069	0.86	-0.8697	0.069
42.839	0.069	0.861	-0.8707	0.069
42.942	0.07	0.863	-0.8727	0.07
43.051	0.07	0.865	-0.875	0.07
43.16	0.071	0.867	-0.877	0.071
43.274	0.071	0.868	-0.878	0.071
43.383	0.071	0.87	-0.8801	0.071
43.493	0.072	0.872	-0.8821	0.072
43.597	0.072	0.875	-0.8843	0.072
43.708	0.073	0.876	-0.8853	0.073
43.82	0.073	0.878	-0.8873	0.073
43.93	0.073	0.88	-0.8893	0.073
44.037	0.074	0.882	-0.8917	0.074
44.146	0.074	0.883	-0.8927	0.074
44.257	0.075	0.885	-0.8947	0.075
44.361	0.075	0.887	-0.8967	0.075
44.472	0.076	0.889	-0.8987	0.076
44.586	0.076	0.89	-0.9	0.076
44.692	0.076	0.892	-0.9019	0.076
44.803	0.077	0.894	-0.9039	0.077
44.909	0.077	0.896	-0.906	0.077
45.023	0.077	0.897	-0.907	0.077
45.126	0.078	0.9	-0.9093	0.078
45.237	0.078	0.902	-0.9113	0.078
45.346	0.079	0.904	-0.9134	0.079
45.458	0.079	0.905	-0.9143	0.079
45.567	0.079	0.907	-0.9164	0.079
45.677	0.079	0.909	-0.9186	0.079
45.782	0.08	0.911	-0.9206	0.08
45.893	0.08	0.912	-0.9217	0.08
46.002	0.08	0.914	-0.9237	0.08
46.114	0.08	0.916	-0.926	0.08
46.219	0.081	0.918	-0.928	0.081
46.331	0.081	0.919	-0.929	0.081
46.439	0.081	0.921	-0.931	0.081
46.545	0.081	0.924	-0.9334	0.081
46.657	0.082	0.926	-0.9354	0.082
46.764	0.082	0.927	-0.9364	0.082
46.873	0.082	0.929	-0.9384	0.082
46.987	0.082	0.931	-0.9403	0.082
47.092	0.082	0.933	-0.9426	0.082
47.206	0.082	0.934	-0.9436	0.082
47.316	0.082	0.936	-0.9456	0.082
47.422	0.082	0.938	-0.9476	0.082
47.528	0.081	0.94	-0.9497	0.081
47.639	0.081	0.941	-0.951	0.081
47.751	0.081	0.943	-0.953	0.081
47.861	0.081	0.945	-0.955	0.081
47.966	0.081	0.947	-0.957	0.081
48.077	0.081	0.948	-0.9579	0.081
48.186	0.081	0.951	-0.9603	0.081
48.292	0.081	0.953	-0.9623	0.081
48.403	0.081	0.955	-0.9643	0.081
48.512	0.081	0.956	-0.9653	0.081
48.623	0.081	0.958	-0.9676	0.081
48.732	0.081	0.96	-0.9697	0.081
48.84	0.081	0.962	-0.9717	0.081
48.954	0.082	0.963	-0.9726	0.082
49.057	0.082	0.965	-0.9749	0.082
49.168	0.082	0.967	-0.9769	0.082
49.277	0.082	0.969	-0.9789	0.082
49.384	0.082	0.97	-0.9799	0.082
49.498	0.082	0.972	-0.9819	0.082
49.606	0.082	0.975	-0.9843	0.082
49.712	0.082	0.976	-0.9862	0.082
49.823	0.083	0.978	-0.9873	0.083
49.936	0.083	0.98	-0.9893	0.083
50.045	0.083	0.982	-0.9913	0.083
50.149	0.083	0.984	-0.9936	0.083
50.26	0.083	0.985	-0.9946	0.083
50.372	0.084	0.987	-0.9966	0.084
50.482	0.084	0.989	-0.9985	0.084
50.587	0.084	0.991	-1.0009	0.084
50.695	0.084	0.992	-1.0019	0.084
50.809	0.085	0.994	-1.004	0.085
50.917	0.085	0.996	-1.0059	0.085
51.022	0.085	0.998	-1.0079	0.085
51.132	0.085	1	-1.0093	0.085
51.244	0.086	1.002	-1.0113	0.086
51.417	0.086	1.004	-1.0136	0.086
51.521	0.086	1.006	-1.0159	0.086
51.635	0.087	1.008	-1.0179	0.087
51.74	0.087	1.01	-1.0199	0.087
51.851	0.087	1.011	-1.0209	0.087
51.964	0.088	1.014	-1.0232	0.088
52.067	0.088	1.016	-1.0252	0.088
52.177	0.089	1.018	-1.0272	0.089
52.288	0.089	1.018	-1.0281	0.089
52.4	0.089	1.021	-1.0306	0.089
52.51	0.09	1.023	-1.0326	0.09
52.615	0.09	1.025	-1.0346	0.09
52.723	0.09	1.026	-1.0356	0.09
52.837	0.091	1.028	-1.0376	0.091
52.945	0.091	1.03	-1.0399	0.091
53.05	0.092	1.032	-1.0419	0.092
53.16	0.092	1.033	-1.0429	0.092
53.272	0.093	1.035	-1.0449	0.093
53.38	0.093	1.037	-1.0468	0.093
53.488	0.094	1.039	-1.0492	0.094
53.602	0.094	1.04	-1.0502	0.094
53.705	0.095	1.042	-1.0522	0.095
53.817	0.095	1.044	-1.0542	0.095
53.926	0.096	1.047	-1.0565	0.096
54.037	0.096	1.048	-1.0576	0.096
54.147	0.097	1.05	-1.0596	0.097
54.257	0.097	1.052	-1.0616	0.097
54.362	0.098	1.054	-1.0636	0.098
54.473	0.098	1.055	-1.0649	0.098
54.583	0.099	1.057	-1.0667	0.099
54.689	0.099	1.059	-1.0689	0.099
54.798	0.1	1.061	-1.0709	0.1
54.91	0.1	1.062	-1.0719	0.1
55.021	0.101	1.064	-1.0742	0.101
55.129	0.101	1.066	-1.0762	0.101
55.236	0.102	1.068	-1.0782	0.102
55.343	0.102	1.069	-1.0792	0.102
55.457	0.103	1.072	-1.0815	0.103
55.566	0.103	1.074	-1.0835	0.103
55.672	0.104	1.076	-1.0856	0.104
55.785	0.104	1.077	-1.0865	0.104
55.895	0.105	1.079	-1.0885	0.105
56.003	0.106	1.081	-1.0908	0.106
56.11	0.107	1.083	-1.0929	0.107
56.221	0.107	1.084	-1.0938	0.107
56.326	0.108	1.086	-1.0958	0.108
56.436	0.109	1.088	-1.0981	0.109
56.544	0.11	1.09	-1.1001	0.11
56.658	0.11	1.091	-1.1011	0.11
56.767	0.111	1.093	-1.1031	0.111
56.878	0.111	1.095	-1.1051	0.111
56.983	0.112	1.098	-1.1075	0.112
57.095	0.113	1.099	-1.1085	0.113
57.203	0.113	1.101	-1.1105	0.113
57.312	0.114	1.103	-1.1125	0.114
57.42	0.115	1.105	-1.1145	0.115
57.534	0.115	1.106	-1.1159	0.115
57.641	0.116	1.108	-1.1179	0.116
57.751	0.116	1.11	-1.1198	0.116
57.858	0.117	1.112	-1.1218	0.117
57.965	0.117	1.113	-1.1228	0.117
58.074	0.117	1.115	-1.1251	0.117
58.188	0.118	1.117	-1.1272	0.118
58.295	0.118	1.119	-1.1292	0.118
58.406	0.118	1.12	-1.1301	0.118
58.516	0.119	1.123	-1.1325	0.119
58.626	0.119	1.125	-1.1345	0.119
58.731	0.119	1.127	-1.1365	0.119
58.841	0.12	1.128	-1.1375	0.12
58.953	0.12	1.13	-1.1395	0.12
59.063	0.12	1.132	-1.1418	0.12
59.166	0.121	1.134	-1.1438	0.121
59.275	0.121	1.135	-1.1448	0.121
59.389	0.121	1.137	-1.1468	0.121
59.497	0.122	1.139	-1.1491	0.122
59.605	0.122	1.141	-1.1512	0.122
59.712	0.123	1.142	-1.1522	0.123
59.821	0.123	1.144	-1.1542	0.123
59.933	0.124	1.146	-1.1562	0.124
60.042	0.124	1.149	-1.1584	0.124
60.2	0.125	1.151	-1.1604	0.125
60.31	0.126	1.153	-1.1624	0.126
60.415	0.126	1.155	-1.1644	0.126
60.527	0.126	1.156	-1.1654	0.126
60.637	0.127	1.158	-1.1679	0.127
60.745	0.128	1.16	-1.1698	0.128
60.853	0.129	1.162	-1.1718	0.129
60.96	0.129	1.163	-1.1727	0.129
61.074	0.13	1.165	-1.1751	0.13
61.182	0.131	1.167	-1.1771	0.131
61.288	0.131	1.169	-1.1791	0.131
61.402	0.132	1.17	-1.1801	0.132
61.512	0.132	1.172	-1.1821	0.132
61.618	0.133	1.175	-1.1844	0.133
61.724	0.134	1.177	-1.1864	0.134
61.838	0.134	1.178	-1.1874	0.134
61.943	0.135	1.18	-1.1894	0.135
62.057	0.136	1.182	-1.1918	0.136
62.161	0.137	1.184	-1.1938	0.137
62.275	0.137	1.185	-1.1948	0.137
62.382	0.138	1.187	-1.1967	0.138
62.495	0.138	1.189	-1.1987	0.138
62.6	0.139	1.191	-1.2011	0.139
62.71	0.14	1.192	-1.2021	0.14
62.821	0.141	1.194	-1.204	0.141
62.928	0.142	1.196	-1.206	0.142
63.036	0.143	1.199	-1.2084	0.143
63.15	0.143	1.2	-1.2094	0.143
63.253	0.144	1.202	-1.2114	0.144
63.367	0.145	1.204	-1.2134	0.145
63.473	0.146	1.206	-1.2154	0.146
63.587	0.147	1.207	-1.2167	0.147
63.695	0.148	1.209	-1.2187	0.148
63.803	0.149	1.211	-1.2207	0.149
63.908	0.15	1.213	-1.2228	0.15
64.022	0.15	1.214	-1.2237	0.15
64.132	0.151	1.216	-1.226	0.151
64.242	0.152	1.218	-1.2281	0.152
64.345	0.153	1.22	-1.23	0.153
64.456	0.154	1.221	-1.2311	0.154
64.568	0.155	1.224	-1.2334	0.155
64.678	0.156	1.226	-1.2354	0.156
64.783	0.156	1.228	-1.2374	0.156
64.891	0.157	1.229	-1.2384	0.157
65.003	0.158	1.231	-1.2404	0.158
65.109	0.159	1.233	-1.2427	0.159
65.222	0.16	1.235	-1.2447	0.16
65.331	0.16	1.236	-1.2457	0.16
65.44	0.161	1.238	-1.2477	0.161
65.546	0.162	1.24	-1.25	0.162
65.656	0.163	1.242	-1.252	0.163
65.77	0.164	1.243	-1.253	0.164
65.878	0.165	1.245	-1.255	0.165
65.985	0.166	1.247	-1.2569	0.166
66.094	0.167	1.25	-1.2593	0.167
66.201	0.168	1.251	-1.2604	0.168
66.317	0.169	1.253	-1.2624	0.169
66.422	0.17	1.255	-1.2643	0.17
66.531	0.172	1.257	-1.2667	0.172
66.641	0.172	1.258	-1.2677	0.172
66.752	0.174	1.26	-1.2696	0.174
66.862	0.175	1.262	-1.2717	0.175
66.966	0.176	1.264	-1.2737	0.176
67.077	0.177	1.265	-1.2747	0.177
67.189	0.178	1.267	-1.277	0.178
67.299	0.179	1.269	-1.279	0.179
67.403	0.181	1.271	-1.281	0.181
67.515	0.181	1.272	-1.2819	0.181
67.626	0.183	1.275	-1.2843	0.183
67.732	0.184	1.277	-1.2864	0.184
67.84	0.186	1.279	-1.2884	0.186
67.954	0.186	1.28	-1.2894	0.186
68.062	0.188	1.282	-1.2914	0.188
68.17	0.189	1.284	-1.2936	0.189
68.278	0.191	1.286	-1.2956	0.191
68.385	0.191	1.287	-1.2966	0.191
68.499	0.193	1.289	-1.2987	0.193
68.607	0.194	1.291	-1.301	0.194
68.715	0.196	1.293	-1.3031	0.196
68.826	0.197	1.294	-1.3041	0.197
68.936	0.198	1.296	-1.306	0.198
69.046	0.199	1.298	-1.308	0.199
69.151	0.201	1.301	-1.3103	0.201
69.327	0.202	1.303	-1.3122	0.202
69.436	0.204	1.305	-1.3143	0.204
69.544	0.205	1.307	-1.3163	0.205
69.649	0.207	1.309	-1.3186	0.207
69.76	0.208	1.31	-1.3196	0.208
69.873	0.209	1.312	-1.3217	0.209
69.982	0.211	1.314	-1.3236	0.211
70.087	0.212	1.316	-1.3256	0.212
70.198	0.213	1.317	-1.3269	0.213
70.309	0.215	1.319	-1.3289	0.215
70.419	0.217	1.321	-1.331	0.217
70.522	0.218	1.323	-1.3329	0.218
70.637	0.22	1.325	-1.3343	0.22
70.743	0.221	1.327	-1.3363	0.221
70.854	0.223	1.329	-1.3383	0.223
70.959	0.225	1.33	-1.3402	0.225
71.074	0.226	1.332	-1.3413	0.226
71.182	0.228	1.334	-1.3437	0.228
71.29	0.229	1.336	-1.3456	0.229
71.396	0.231	1.338	-1.3476	0.231
71.511	0.232	1.339	-1.3486	0.232
71.614	0.234	1.341	-1.3506	0.234
71.728	0.236	1.343	-1.3529	0.236
71.833	0.238	1.345	-1.3549	0.238
71.944	0.238	1.346	-1.3559	0.238
72.056	0.24	1.348	-1.358	0.24
72.166	0.242	1.35	-1.3602	0.242
72.271	0.244	1.352	-1.3622	0.244
72.382	0.245	1.354	-1.3633	0.245
72.491	0.247	1.355	-1.3652	0.247
72.597	0.249	1.357	-1.3672	0.249
72.708	0.251	1.36	-1.3696	0.251
72.815	0.252	1.361	-1.3705	0.252
72.929	0.253	1.363	-1.3726	0.253
73.037	0.255	1.365	-1.3746	0.255
73.145	0.257	1.367	-1.3769	0.257
73.252	0.258	1.368	-1.3779	0.258
73.366	0.26	1.37	-1.3799	0.26
73.471	0.262	1.372	-1.3819	0.262
73.58	0.264	1.374	-1.3839	0.264
73.694	0.265	1.375	-1.3849	0.265
73.803	0.267	1.378	-1.3872	0.267
73.911	0.269	1.38	-1.3892	0.269
74.017	0.271	1.382	-1.3912	0.271
74.128	0.272	1.383	-1.3922	0.272
74.236	0.274	1.385	-1.3945	0.274
74.346	0.276	1.387	-1.3966	0.276
74.454	0.277	1.389	-1.3986	0.277
74.566	0.278	1.39	-1.3996	0.278
74.678	0.28	1.392	-1.4019	0.28
74.783	0.282	1.394	-1.4038	0.282
74.891	0.284	1.396	-1.4058	0.284
75.003	0.285	1.397	-1.4068	0.285
75.112	0.286	1.399	-1.4088	0.286
75.223	0.289	1.401	-1.4111	0.289
75.328	0.291	1.403	-1.4132	0.291
75.442	0.292	1.404	-1.4142	0.292
75.549	0.294	1.406	-1.4162	0.294
75.66	0.296	1.408	-1.4181	0.296
75.765	0.298	1.411	-1.4205	0.298
75.879	0.299	1.412	-1.4215	0.299
75.989	0.301	1.414	-1.4236	0.301
76.097	0.303	1.416	-1.4255	0.303
76.203	0.306	1.418	-1.4279	0.306
76.313	0.307	1.419	-1.4288	0.307
76.426	0.309	1.421	-1.4308	0.309
76.534	0.311	1.423	-1.4328	0.311
76.639	0.313	1.425	-1.4349	0.313
76.75	0.314	1.426	-1.4358	0.314
76.86	0.316	1.428	-1.4382	0.316
76.966	0.318	1.431	-1.4403	0.318
77.075	0.32	1.432	-1.4422	0.32
77.187	0.321	1.433	-1.4432	0.321
77.297	0.324	1.436	-1.4455	0.324
77.405	0.326	1.438	-1.4475	0.326
77.513	0.328	1.44	-1.4495	0.328
77.626	0.329	1.441	-1.4505	0.329
77.734	0.331	1.443	-1.4525	0.331
77.843	0.334	1.445	-1.4548	0.334
77.949	0.336	1.447	-1.4568	0.336
78.063	0.337	1.448	-1.4579	0.337
78.167	0.339	1.45	-1.4599	0.339
78.281	0.341	1.452	-1.4621	0.341
78.386	0.343	1.454	-1.4641	0.343
78.497	0.344	1.455	-1.4651	0.344
78.604	0.346	1.458	-1.4672	0.346
78.718	0.348	1.459	-1.4691	0.348
78.822	0.351	1.462	-1.4715	0.351
78.933	0.352	1.463	-1.4725	0.352
79.045	0.354	1.465	-1.4745	0.354
79.155	0.356	1.467	-1.4763	0.356
79.26	0.358	1.469	-1.4788	0.358
79.372	0.359	1.47	-1.4798	0.359
79.48	0.361	1.472	-1.4818	0.361
79.589	0.363	1.474	-1.4838	0.363
79.697	0.365	1.476	-1.4857	0.365
79.811	0.367	1.477	-1.4871	0.367
79.918	0.369	1.479	-1.4891	0.369
80.026	0.371	1.481	-1.4911	0.371
80.132	0.374	1.483	-1.4931	0.374
80.243	0.376	1.485	-1.4945	0.376
80.357	0.378	1.487	-1.4965	0.378
80.462	0.38	1.489	-1.4985	0.38
80.569	0.383	1.491	-1.5005	0.383
80.683	0.384	1.492	-1.5015	0.384
80.793	0.387	1.494	-1.5037	0.387
80.903	0.389	1.496	-1.5058	0.389
81.008	0.391	1.498	-1.5078	0.391
81.115	0.392	1.499	-1.5088	0.392
81.227	0.394	1.501	-1.5108	0.394
81.34	0.397	1.503	-1.5131	0.397
81.446	0.399	1.505	-1.5151	0.399
81.555	0.4	1.506	-1.5162	0.4
81.664	0.403	1.508	-1.5182	0.403
81.833	0.406	1.511	-1.5207	0.406
81.946	0.408	1.513	-1.5228	0.408
82.054	0.411	1.515	-1.5251	0.411
82.16	0.413	1.517	-1.5271	0.413
82.271	0.414	1.518	-1.5281	0.414
82.384	0.416	1.52	-1.5301	0.416
82.492	0.418	1.522	-1.5321	0.418
82.597	0.42	1.525	-1.5344	0.42
82.708	0.421	1.526	-1.5354	0.421
82.821	0.423	1.528	-1.5374	0.423
82.925	0.425	1.53	-1.5394	0.425
83.036	0.427	1.532	-1.5418	0.427
83.143	0.428	1.533	-1.5428	0.428
83.255	0.43	1.535	-1.5448	0.43
83.367	0.432	1.537	-1.5468	0.432
83.472	0.434	1.539	-1.5488	0.434
83.584	0.434	1.54	-1.5498	0.434
83.692	0.437	1.542	-1.5521	0.437
83.798	0.439	1.544	-1.554	0.439
83.908	0.441	1.546	-1.5561	0.441
84.022	0.442	1.547	-1.557	0.442
84.13	0.444	1.55	-1.5594	0.444
84.237	0.446	1.552	-1.5614	0.446
84.346	0.448	1.554	-1.5634	0.448
84.453	0.45	1.555	-1.5644	0.45
84.569	0.452	1.557	-1.5664	0.452
84.674	0.454	1.559	-1.5687	0.454
84.783	0.456	1.561	-1.5707	0.456
84.893	0.457	1.562	-1.5717	0.457
85.004	0.46	1.564	-1.5737	0.46
85.114	0.462	1.566	-1.5761	0.462
85.218	0.465	1.568	-1.5781	0.465
85.329	0.466	1.569	-1.5791	0.466
85.441	0.468	1.571	-1.581	0.468
85.551	0.471	1.573	-1.583	0.471
85.655	0.473	1.576	-1.5853	0.473
85.767	0.475	1.577	-1.5863	0.475
85.878	0.477	1.579	-1.5883	0.477
85.982	0.48	1.581	-1.5903	0.48
86.093	0.482	1.583	-1.5926	0.482
86.207	0.484	1.584	-1.5937	0.484
86.314	0.486	1.586	-1.5957	0.486
86.422	0.488	1.588	-1.5976	0.488
86.528	0.491	1.59	-1.5997	0.491
86.642	0.492	1.591	-1.6006	0.492
86.751	0.495	1.593	-1.6031	0.495
86.859	0.497	1.595	-1.605	0.497
86.967	0.499	1.597	-1.607	0.499
87.078	0.501	1.598	-1.608	0.501
87.188	0.504	1.601	-1.6103	0.504
87.298	0.506	1.603	-1.6123	0.506
87.403	0.508	1.605	-1.6144	0.508
87.514	0.51	1.606	-1.6153	0.51
87.625	0.513	1.608	-1.6177	0.513
87.735	0.515	1.61	-1.6197	0.515
87.84	0.518	1.612	-1.6217	0.518
87.953	0.519	1.613	-1.6227	0.519
88.062	0.521	1.615	-1.6247	0.521
88.17	0.525	1.617	-1.627	0.525
88.275	0.528	1.619	-1.6289	0.528
88.385	0.529	1.62	-1.63	0.529
88.496	0.532	1.622	-1.632	0.532
88.607	0.536	1.625	-1.6343	0.536
88.712	0.538	1.627	-1.6363	0.538
88.826	0.54	1.628	-1.6373	0.54
88.936	0.543	1.63	-1.6393	0.543
89.042	0.546	1.632	-1.6413	0.546
89.151	0.55	1.634	-1.6436	0.55
89.262	0.551	1.635	-1.6446	0.551
89.369	0.554	1.637	-1.6466	0.554
89.476	0.557	1.639	-1.6486	0.557
89.587	0.56	1.641	-1.6506	0.56
89.695	0.562	1.642	-1.6519	0.562
89.807	0.565	1.644	-1.6539	0.565
89.913	0.568	1.646	-1.6559	0.568
90.022	0.57	1.648	-1.6581	0.57
90.137	0.572	1.649	-1.6589	0.572
90.241	0.575	1.652	-1.6612	0.575
90.352	0.578	1.654	-1.6632	0.578
90.46	0.58	1.656	-1.6652	0.58
90.574	0.582	1.656	-1.6662	0.582
90.682	0.585	1.659	-1.6686	0.585
90.789	0.587	1.661	-1.6706	0.587
90.897	0.59	1.663	-1.6726	0.59
91.006	0.592	1.664	-1.6736	0.592
91.119	0.595	1.666	-1.6756	0.595
91.227	0.598	1.668	-1.678	0.598
91.333	0.601	1.67	-1.68	0.601
91.442	0.602	1.671	-1.681	0.602
91.551	0.605	1.673	-1.6829	0.605
91.661	0.609	1.676	-1.6853	0.609
91.771	0.611	1.678	-1.6872	0.611
91.882	0.613	1.679	-1.6882	0.613
91.994	0.616	1.681	-1.6903	0.616
92.104	0.619	1.682	-1.6922	0.619
92.209	0.622	1.685	-1.6946	0.622
92.32	0.624	1.686	-1.6956	0.624
92.429	0.627	1.688	-1.6976	0.627
92.537	0.629	1.69	-1.6996	0.629
92.645	0.632	1.692	-1.7016	0.632
92.759	0.634	1.693	-1.7029	0.634
92.867	0.637	1.695	-1.7048	0.637
92.975	0.639	1.697	-1.7068	0.639
93.081	0.642	1.699	-1.7089	0.642
93.195	0.643	1.7	-1.7099	0.643
93.305	0.647	1.703	-1.7123	0.647
93.413	0.649	1.705	-1.7143	0.649
93.518	0.652	1.706	-1.7162	0.652
93.629	0.653	1.707	-1.7172	0.653
93.742	0.657	1.71	-1.7195	0.657
93.851	0.659	1.712	-1.7215	0.659
93.955	0.662	1.714	-1.7235	0.662
94.066	0.664	1.715	-1.7245	0.664
94.178	0.667	1.717	-1.7269	0.667
94.287	0.67	1.719	-1.7289	0.67
94.392	0.672	1.721	-1.7309	0.672
94.504	0.674	1.722	-1.7319	0.674
94.612	0.677	1.724	-1.7339	0.677
94.723	0.68	1.727	-1.7362	0.68
94.83	0.683	1.729	-1.7382	0.683
94.937	0.685	1.73	-1.7392	0.685
95.051	0.688	1.732	-1.7412	0.688
95.158	0.691	1.734	-1.7432	0.691
95.267	0.695	1.736	-1.7455	0.695
95.379	0.696	1.737	-1.7466	0.696
95.483	0.699	1.739	-1.7485	0.699
95.597	0.702	1.741	-1.7505	0.702
95.702	0.706	1.743	-1.7525	0.706
95.813	0.708	1.744	-1.7539	0.708
95.926	0.711	1.746	-1.7559	0.711
96.031	0.713	1.748	-1.7579	0.713
96.138	0.716	1.75	-1.7599	0.716
96.252	0.718	1.751	-1.7612	0.718
96.361	0.722	1.753	-1.7632	0.722
96.471	0.724	1.755	-1.7651	0.724
96.576	0.727	1.758	-1.7673	0.727
96.687	0.729	1.758	-1.7681	0.729
96.793	0.732	1.761	-1.7706	0.732
96.909	0.734	1.763	-1.7725	0.734
97.013	0.737	1.765	-1.7745	0.737
97.125	0.738	1.766	-1.7755	0.738
97.233	0.741	1.768	-1.7775	0.741
97.339	0.744	1.77	-1.7798	0.744
97.45	0.747	1.772	-1.7818	0.747
97.564	0.749	1.773	-1.7828	0.749
97.667	0.752	1.775	-1.7848	0.752
97.781	0.755	1.777	-1.7872	0.755
97.887	0.758	1.779	-1.7892	0.758
98.001	0.759	1.78	-1.7902	0.759
98.104	0.762	1.782	-1.7922	0.762
98.215	0.764	1.784	-1.7942	0.764
98.324	0.767	1.787	-1.7965	0.767
98.436	0.768	1.788	-1.7974	0.768
98.546	0.771	1.79	-1.7994	0.771
98.656	0.774	1.792	-1.8014	0.774
98.761	0.777	1.794	-1.8038	0.777
98.871	0.778	1.795	-1.8048	0.778
98.98	0.78	1.797	-1.8068	0.78
99.086	0.783	1.799	-1.8088	0.783
99.196	0.785	1.801	-1.8108	0.785
99.308	0.786	1.802	-1.8118	0.786
99.419	0.789	1.804	-1.8141	0.789
99.527	0.792	1.806	-1.8161	0.792
99.632	0.794	1.808	-1.818	0.794
99.742	0.796	1.809	-1.8191	0.796
99.853	0.799	1.812	-1.8215	0.799
99.96	0.802	1.814	-1.8235	0.802
100.132	0.805	1.816	-1.8258	0.805
100.241	0.808	1.818	-1.8278	0.808
100.352	0.811	1.82	-1.8298	0.811
100.461	0.814	1.822	-1.8321	0.814
100.568	0.815	1.823	-1.8331	0.815
100.684	0.818	1.825	-1.8351	0.818
100.789	0.821	1.827	-1.8371	0.821
100.896	0.824	1.829	-1.8391	0.824
101.007	0.825	1.831	-1.8405	0.825
101.12	0.828	1.833	-1.8425	0.828
101.23	0.83	1.835	-1.8444	0.83
101.335	0.833	1.837	-1.8464	0.833
101.445	0.834	1.838	-1.8475	0.834
101.556	0.838	1.84	-1.8497	0.838
101.666	0.841	1.842	-1.8517	0.841
101.771	0.843	1.844	-1.8537	0.843
101.881	0.844	1.845	-1.8547	0.844
101.992	0.848	1.847	-1.8571	0.848
102.1	0.85	1.849	-1.8591	0.85
102.206	0.853	1.851	-1.8611	0.853
102.316	0.854	1.852	-1.8621	0.854
102.427	0.857	1.854	-1.8641	0.857
102.538	0.859	1.857	-1.8664	0.859
102.644	0.861	1.859	-1.8683	0.861
102.758	0.862	1.86	-1.8693	0.862
102.861	0.864	1.862	-1.8713	0.864
102.975	0.867	1.864	-1.8737	0.867
103.08	0.868	1.866	-1.8758	0.868
103.191	0.869	1.867	-1.8767	0.869
103.304	0.871	1.869	-1.8787	0.871
103.407	0.872	1.871	-1.8807	0.872
103.518	0.874	1.873	-1.8831	0.874
103.629	0.875	1.874	-1.884	0.875
103.74	0.877	1.876	-1.8861	0.877
103.85	0.879	1.878	-1.8881	0.879
103.953	0.88	1.88	-1.89	0.88
104.068	0.882	1.882	-1.8914	0.882
104.176	0.883	1.884	-1.8934	0.883
104.283	0.885	1.886	-1.8954	0.885
104.391	0.887	1.888	-1.8974	0.887
104.499	0.888	1.889	-1.8984	0.888
104.613	0.889	1.891	-1.9008	0.889
104.721	0.891	1.893	-1.9028	0.891
104.827	0.893	1.895	-1.9048	0.893
104.941	0.893	1.896	-1.9057	0.893
105.051	0.895	1.898	-1.908	0.895
105.159	0.897	1.9	-1.91	0.897
105.264	0.898	1.902	-1.912	0.898
105.375	0.898	1.903	-1.913	0.898
105.487	0.9	1.905	-1.915	0.9
105.597	0.901	1.908	-1.9174	0.901
105.702	0.902	1.91	-1.9194	0.902
105.813	0.903	1.911	-1.9204	0.903
105.92	0.904	1.913	-1.9224	0.904
106.034	0.906	1.915	-1.9246	0.906
106.139	0.907	1.917	-1.9266	0.907
106.249	0.908	1.918	-1.9277	0.908
106.36	0.91	1.92	-1.9297	0.91
106.466	0.912	1.922	-1.9317	0.912
106.574	0.914	1.924	-1.934	0.914
106.688	0.915	1.925	-1.935	0.915
106.796	0.916	1.927	-1.937	0.916
106.904	0.918	1.929	-1.9389	0.918
107.011	0.92	1.932	-1.9413	0.92
107.125	0.921	1.933	-1.9423	0.921
107.23	0.923	1.935	-1.9443	0.923
107.341	0.925	1.937	-1.9463	0.925
107.45	0.927	1.939	-1.9487	0.927
107.56	0.928	1.94	-1.9496	0.928
107.666	0.93	1.942	-1.9516	0.93
107.776	0.932	1.944	-1.9537	0.932
107.884	0.934	1.946	-1.9557	0.934
107.996	0.935	1.947	-1.9567	0.935
108.108	0.937	1.949	-1.959	0.937
108.218	0.939	1.951	-1.961	0.939
108.323	0.941	1.953	-1.963	0.941
108.435	0.941	1.954	-1.964	0.941
108.543	0.943	1.956	-1.966	0.943
108.651	0.945	1.959	-1.9683	0.945
108.759	0.946	1.961	-1.9703	0.946
108.873	0.947	1.962	-1.9713	0.947
108.979	0.948	1.964	-1.9733	0.948
109.088	0.949	1.966	-1.9757	0.949
109.198	0.951	1.968	-1.9776	0.951
109.31	0.951	1.969	-1.9787	0.951
109.42	0.952	1.971	-1.9807	0.952
109.526	0.953	1.973	-1.9827	0.953
109.635	0.954	1.975	-1.985	0.954
109.746	0.955	1.976	-1.9859	0.955
109.856	0.955	1.978	-1.988	0.955
109.966	0.956	1.98	-1.9899	0.956
110.071	0.957	1.983	-1.9923	0.957
110.182	0.957	1.983	-1.9932	0.957
110.29	0.958	1.986	-1.9953	0.958
110.403	0.959	1.988	-1.9973	0.959
110.508	0.959	1.99	-1.9994	0.959
110.619	0.96	1.991	-2.0006	0.96
110.727	0.96	1.993	-2.0026	0.96
110.838	0.961	1.995	-2.0046	0.961
110.943	0.962	1.997	-2.0066	0.962
111.057	0.962	1.998	-2.0075	0.962
111.165	0.962	2	-2.0099	0.962
111.273	0.963	2.002	-2.012	0.963
111.448	0.963	2.005	-2.0143	0.963
111.554	0.963	2.007	-2.0163	0.963
111.665	0.964	2.009	-2.0185	0.964
111.771	0.964	2.011	-2.0205	0.964
111.885	0.964	2.012	-2.0215	0.964
111.988	0.964	2.014	-2.0236	0.964
112.101	0.964	2.016	-2.0256	0.964
112.206	0.965	2.018	-2.0279	0.965
112.318	0.965	2.019	-2.029	0.965
112.431	0.965	2.021	-2.031	0.965
112.534	0.965	2.023	-2.0329	0.965
112.645	0.966	2.025	-2.0349	0.966
112.756	0.966	2.027	-2.0363	0.966
112.864	0.966	2.029	-2.0382	0.966
112.977	0.966	2.031	-2.0402	0.966
113.08	0.966	2.033	-2.0423	0.966
113.192	0.966	2.034	-2.0432	0.966
113.303	0.966	2.036	-2.0456	0.966
113.41	0.966	2.038	-2.0475	0.966
113.518	0.966	2.04	-2.0497	0.966
113.631	0.966	2.041	-2.0506	0.966
113.739	0.966	2.043	-2.0528	0.966
113.847	0.966	2.045	-2.0549	0.966
113.956	0.966	2.047	-2.0569	0.966
114.068	0.966	2.048	-2.0579	0.966
114.178	0.966	2.05	-2.0599	0.966
114.283	0.966	2.052	-2.0622	0.966
114.39	0.966	2.054	-2.0642	0.966
114.504	0.966	2.056	-2.0653	0.966
114.613	0.966	2.057	-2.0672	0.966
114.723	0.965	2.059	-2.0692	0.965
114.828	0.965	2.062	-2.0715	0.965
114.939	0.965	2.063	-2.0725	0.965
115.046	0.964	2.065	-2.0745	0.964
115.161	0.964	2.067	-2.0765	0.964
115.267	0.963	2.069	-2.0789	0.963
115.376	0.963	2.07	-2.0799	0.963
115.487	0.962	2.072	-2.0819	0.962
115.591	0.961	2.074	-2.0839	0.961
115.702	0.96	2.076	-2.0859	0.96
115.816	0.96	2.077	-2.0872	0.96
115.919	0.959	2.079	-2.0892	0.959
116.033	0.958	2.081	-2.0912	0.958
116.139	0.957	2.083	-2.0932	0.957
116.253	0.956	2.085	-2.0942	0.956
116.356	0.955	2.087	-2.0965	0.955
116.467	0.953	2.089	-2.0985	0.953
116.576	0.952	2.091	-2.1005	0.952
116.688	0.951	2.092	-2.1015	0.951
116.798	0.949	2.094	-2.1039	0.949
116.908	0.948	2.096	-2.1059	0.948
117.013	0.946	2.098	-2.1079	0.946
117.123	0.946	2.099	-2.1089	0.946
117.232	0.944	2.101	-2.1109	0.944
117.345	0.943	2.104	-2.1132	0.943
117.451	0.941	2.105	-2.1151	0.941
117.56	0.94	2.106	-2.1161	0.94
117.667	0.939	2.108	-2.1182	0.939
117.778	0.937	2.111	-2.1206	0.937
117.886	0.936	2.113	-2.1225	0.936
118	0.935	2.114	-2.1236	0.935
118.105	0.933	2.116	-2.1255	0.933
118.215	0.932	2.118	-2.1275	0.932
118.321	0.93	2.12	-2.1297	0.93
118.43	0.929	2.121	-2.1308	0.929
118.546	0.927	2.123	-2.1328	0.927
118.652	0.926	2.125	-2.1348	0.926
118.758	0.924	2.127	-2.1368	0.924
118.869	0.923	2.128	-2.1382	0.923
118.982	0.921	2.13	-2.1401	0.921
119.092	0.919	2.132	-2.1421	0.919
119.197	0.917	2.134	-2.1441	0.917
119.308	0.916	2.136	-2.1455	0.916
119.416	0.914	2.138	-2.1474	0.914
119.522	0.912	2.14	-2.1494	0.912
119.632	0.91	2.142	-2.1514	0.91
119.744	0.909	2.143	-2.1524	0.909
119.855	0.906	2.145	-2.1548	0.906
119.963	0.904	2.147	-2.1567	0.904
120.068	0.902	2.149	-2.1588	0.902
120.224	0.9	2.151	-2.1608	0.9
120.339	0.898	2.153	-2.1632	0.898
120.444	0.896	2.155	-2.1652	0.896
120.555	0.895	2.156	-2.1661	0.895
120.662	0.893	2.158	-2.1681	0.893
120.771	0.891	2.161	-2.1704	0.891
120.883	0.889	2.163	-2.1724	0.889
120.992	0.888	2.164	-2.1735	0.888
121.103	0.886	2.166	-2.1755	0.886
121.21	0.884	2.168	-2.1774	0.884
121.318	0.882	2.17	-2.1798	0.882
121.427	0.881	2.171	-2.1808	0.881
121.538	0.879	2.173	-2.1828	0.879
121.646	0.877	2.175	-2.1847	0.877
121.754	0.875	2.177	-2.1868	0.875
121.868	0.873	2.178	-2.1881	0.873
121.978	0.871	2.18	-2.19	0.871
122.083	0.869	2.182	-2.192	0.869
122.19	0.867	2.184	-2.194	0.867
122.301	0.866	2.185	-2.195	0.866
122.414	0.864	2.188	-2.1974	0.864
122.518	0.862	2.19	-2.1994	0.862
122.629	0.86	2.192	-2.2014	0.86
122.738	0.859	2.193	-2.2025	0.859
122.85	0.856	2.195	-2.2047	0.856
122.96	0.854	2.197	-2.2067	0.854
123.065	0.852	2.199	-2.2087	0.852
123.175	0.852	2.2	-2.2097	0.852
123.286	0.85	2.202	-2.2117	0.85
123.394	0.847	2.204	-2.2141	0.847
123.5	0.845	2.206	-2.2161	0.845
123.61	0.844	2.207	-2.2171	0.844
123.721	0.842	2.209	-2.2191	0.842
123.832	0.84	2.212	-2.2214	0.84
123.938	0.837	2.214	-2.2234	0.837
124.052	0.836	2.215	-2.2244	0.836
124.155	0.834	2.217	-2.2263	0.834
124.269	0.832	2.219	-2.2284	0.832
124.374	0.83	2.221	-2.2307	0.83
124.485	0.829	2.222	-2.2317	0.829
124.598	0.827	2.224	-2.2337	0.827
124.701	0.826	2.226	-2.2357	0.826
124.812	0.824	2.228	-2.2377	0.824
124.923	0.823	2.229	-2.239	0.823
125.034	0.821	2.231	-2.2411	0.821
125.144	0.819	2.233	-2.2431	0.819
125.247	0.818	2.235	-2.2451	0.818
125.362	0.817	2.237	-2.2463	0.817
125.47	0.815	2.239	-2.2484	0.815
125.577	0.813	2.241	-2.2503	0.813
125.685	0.811	2.243	-2.2523	0.811
125.799	0.81	2.244	-2.2533	0.81
125.907	0.807	2.246	-2.2557	0.807
126.015	0.805	2.248	-2.2578	0.805
126.121	0.803	2.25	-2.2597	0.803
126.235	0.802	2.251	-2.2607	0.802
126.345	0.8	2.253	-2.2627	0.8
126.453	0.797	2.255	-2.2649	0.797
126.558	0.795	2.257	-2.267	0.795
126.67	0.794	2.258	-2.268	0.794
126.782	0.792	2.26	-2.27	0.792
126.892	0.79	2.262	-2.272	0.79
126.997	0.788	2.265	-2.2744	0.788
127.108	0.787	2.266	-2.2753	0.787
127.215	0.785	2.268	-2.2773	0.785
127.329	0.783	2.27	-2.2794	0.783
127.434	0.781	2.272	-2.2816	0.781
127.544	0.78	2.273	-2.2826	0.78
127.653	0.779	2.275	-2.2847	0.779
127.761	0.777	2.277	-2.2866	0.777
127.869	0.775	2.279	-2.2886	0.775
127.981	0.774	2.28	-2.29	0.774
128.092	0.772	2.282	-2.292	0.772
128.2	0.77	2.284	-2.2939	0.77
128.306	0.769	2.286	-2.296	0.769
128.42	0.768	2.287	-2.297	0.768
128.524	0.766	2.29	-2.2993	0.766
128.638	0.764	2.292	-2.3013	0.764
128.743	0.763	2.294	-2.3033	0.763
128.857	0.762	2.295	-2.3043	0.762
128.967	0.76	2.297	-2.3066	0.76
129.075	0.758	2.299	-2.3086	0.758
129.18	0.756	2.301	-2.3106	0.756
129.292	0.755	2.302	-2.3117	0.755
129.398	0.753	2.304	-2.314	0.753
129.512	0.75	2.306	-2.316	0.75
129.618	0.748	2.308	-2.318	0.748
129.729	0.747	2.309	-2.319	0.747
129.837	0.745	2.311	-2.321	0.745
129.95	0.742	2.314	-2.3233	0.742
130.056	0.74	2.316	-2.3253	0.74
130.165	0.738	2.317	-2.3262	0.738
130.274	0.736	2.319	-2.3283	0.736
130.38	0.732	2.321	-2.3307	0.732
130.491	0.728	2.323	-2.3326	0.728
130.604	0.726	2.324	-2.3336	0.726
130.712	0.722	2.326	-2.3356	0.722
130.821	0.718	2.328	-2.3376	0.718
130.927	0.714	2.33	-2.3399	0.714
131.041	0.712	2.331	-2.3409	0.712
131.151	0.708	2.333	-2.3429	0.708
131.256	0.705	2.335	-2.3449	0.705
131.363	0.702	2.337	-2.3469	0.702
131.477	0.7	2.338	-2.3482	0.7
131.587	0.697	2.341	-2.3503	0.697
131.697	0.695	2.343	-2.3523	0.695
131.802	0.693	2.345	-2.3543	0.693
131.911	0.692	2.346	-2.3553	0.692
132.023	0.69	2.348	-2.3575	0.69
132.133	0.688	2.35	-2.3595	0.688
132.238	0.686	2.352	-2.3615	0.686
132.35	0.685	2.353	-2.3626	0.685
132.458	0.684	2.355	-2.3646	0.684
132.564	0.682	2.357	-2.3669	0.682
132.676	0.68	2.359	-2.3689	0.68
132.783	0.68	2.36	-2.3699	0.68
132.896	0.678	2.362	-2.3719	0.678
133.004	0.676	2.364	-2.3742	0.676
133.11	0.675	2.367	-2.3762	0.675
133.221	0.674	2.368	-2.3772	0.674
133.334	0.673	2.37	-2.3792	0.673
133.442	0.671	2.372	-2.3812	0.671
133.547	0.67	2.374	-2.3835	0.67
133.661	0.669	2.375	-2.3845	0.669
133.771	0.668	2.377	-2.3865	0.668
133.875	0.666	2.379	-2.3886	0.666
133.986	0.665	2.381	-2.3909	0.665
134.097	0.664	2.382	-2.3919	0.664
134.205	0.663	2.384	-2.3939	0.663
134.311	0.661	2.386	-2.3959	0.661
134.422	0.66	2.388	-2.3979	0.66
134.534	0.659	2.39	-2.3992	0.659
134.642	0.658	2.392	-2.4012	0.658
134.748	0.656	2.393	-2.4032	0.656
134.858	0.655	2.395	-2.4052	0.655
134.972	0.655	2.396	-2.4062	0.655
135.08	0.653	2.399	-2.4085	0.653
135.188	0.652	2.401	-2.4106	0.652
135.294	0.651	2.403	-2.4126	0.651
135.405	0.65	2.404	-2.4136	0.65
135.518	0.649	2.406	-2.4156	0.649
135.622	0.647	2.408	-2.4178	0.647
135.731	0.646	2.41	-2.4198	0.646
135.842	0.645	2.411	-2.4209	0.645
135.949	0.644	2.413	-2.4229	0.644
136.064	0.643	2.415	-2.4252	0.643
136.169	0.641	2.417	-2.4272	0.641
136.278	0.641	2.418	-2.4282	0.641
136.391	0.64	2.42	-2.4302	0.64
136.501	0.638	2.422	-2.4322	0.638
136.606	0.637	2.425	-2.4345	0.637
136.717	0.636	2.426	-2.4355	0.636
136.828	0.635	2.428	-2.4374	0.635
136.932	0.634	2.43	-2.4395	0.634
137.043	0.633	2.432	-2.4418	0.633
137.157	0.633	2.433	-2.4429	0.633
137.26	0.632	2.435	-2.4448	0.632
137.372	0.631	2.437	-2.4468	0.631
137.478	0.63	2.439	-2.4488	0.63
137.589	0.629	2.44	-2.4502	0.629
137.701	0.628	2.442	-2.4522	0.628
137.808	0.627	2.444	-2.4541	0.627
137.915	0.626	2.446	-2.4561	0.626
138.026	0.625	2.447	-2.4571	0.625
138.139	0.624	2.45	-2.4595	0.624
138.242	0.623	2.452	-2.4615	0.623
138.353	0.622	2.454	-2.4635	0.622
138.465	0.622	2.455	-2.4645	0.622
138.573	0.621	2.457	-2.4665	0.621
138.685	0.62	2.459	-2.4689	0.62
138.79	0.619	2.461	-2.4708	0.619
138.902	0.619	2.462	-2.4718	0.619
139.01	0.618	2.464	-2.4738	0.618
139.118	0.617	2.466	-2.4761	0.617
139.226	0.616	2.468	-2.4781	0.616
139.339	0.615	2.469	-2.4791	0.615
139.447	0.614	2.471	-2.4811	0.614
139.555	0.614	2.473	-2.483	0.614
139.664	0.613	2.476	-2.4855	0.613
139.777	0.612	2.477	-2.4865	0.612
139.88	0.611	2.479	-2.4885	0.611
139.992	0.611	2.481	-2.4905	0.611
140.101	0.61	2.483	-2.4927	0.61
140.212	0.609	2.484	-2.4938	0.609
140.322	0.609	2.486	-2.4957	0.609
140.432	0.608	2.488	-2.4977	0.608
140.537	0.607	2.49	-2.5001	0.607
140.648	0.606	2.491	-2.5011	0.606
140.757	0.605	2.493	-2.5031	0.605
140.869	0.604	2.495	-2.5051	0.604
140.972	0.603	2.497	-2.5071	0.603
141.087	0.602	2.499	-2.5084	0.602
141.195	0.601	2.501	-2.5104	0.601
141.303	0.6	2.503	-2.5124	0.6
141.41	0.598	2.505	-2.5144	0.598
141.524	0.598	2.506	-2.5154	0.598
141.632	0.596	2.508	-2.5177	0.596
141.739	0.595	2.51	-2.5198	0.595
141.848	0.593	2.512	-2.5218	0.593
141.955	0.593	2.513	-2.5227	0.593
142.069	0.591	2.515	-2.5247	0.591
142.177	0.59	2.517	-2.5271	0.59
142.285	0.588	2.519	-2.5291	0.588
142.396	0.588	2.52	-2.5301	0.588
142.506	0.587	2.522	-2.5321	0.587
142.616	0.585	2.525	-2.5344	0.585
142.719	0.584	2.527	-2.5364	0.584
142.833	0.584	2.528	-2.5374	0.584
142.941	0.582	2.53	-2.5395	0.582
143.053	0.581	2.532	-2.5414	0.581
143.158	0.58	2.534	-2.5438	0.58
143.27	0.58	2.535	-2.5448	0.58
143.378	0.579	2.537	-2.5468	0.579
143.486	0.578	2.539	-2.5488	0.578
143.594	0.577	2.541	-2.5507	0.577
143.708	0.576	2.542	-2.552	0.576
143.814	0.576	2.544	-2.554	0.576
143.924	0.575	2.546	-2.5561	0.575
144.03	0.574	2.548	-2.558	0.574
144.145	0.574	2.549	-2.559	0.574
144.255	0.573	2.552	-2.5614	0.573
144.363	0.572	2.554	-2.5634	0.572
144.468	0.572	2.556	-2.5654	0.572
144.579	0.571	2.557	-2.5663	0.571
144.692	0.571	2.559	-2.5686	0.571
144.796	0.57	2.561	-2.5707	0.57
144.904	0.569	2.563	-2.5727	0.569
145.016	0.569	2.564	-2.5737	0.569
145.128	0.568	2.566	-2.576	0.568
145.238	0.567	2.568	-2.578	0.567
145.343	0.566	2.57	-2.5801	0.566
145.45	0.566	2.571	-2.5811	0.566
145.562	0.565	2.573	-2.5831	0.565
145.673	0.564	2.576	-2.5853	0.564
145.78	0.563	2.578	-2.5874	0.563
145.887	0.563	2.579	-2.5883	0.563
146.001	0.562	2.581	-2.5904	0.562
146.108	0.561	2.583	-2.5922	0.561
146.217	0.56	2.585	-2.5947	0.56
146.324	0.56	2.586	-2.5957	0.56
146.433	0.559	2.588	-2.5977	0.559
146.547	0.558	2.59	-2.5997	0.558
146.652	0.558	2.592	-2.602	0.558
146.763	0.557	2.593	-2.6031	0.557
146.871	0.557	2.595	-2.605	0.557
146.985	0.556	2.597	-2.607	0.556
147.088	0.556	2.599	-2.609	0.556
147.202	0.555	2.601	-2.6104	0.555
147.31	0.555	2.603	-2.6123	0.555
147.416	0.554	2.605	-2.6143	0.554
147.525	0.554	2.607	-2.6163	0.554
147.637	0.553	2.608	-2.6173	0.553
147.748	0.553	2.61	-2.6196	0.553
147.855	0.552	2.612	-2.6217	0.552
147.963	0.551	2.614	-2.6237	0.551
148.077	0.551	2.615	-2.6247	0.551
148.185	0.551	2.617	-2.6269	0.551
148.293	0.55	2.619	-2.6289	0.55
148.401	0.55	2.621	-2.631	0.55
148.508	0.549	2.622	-2.6319	0.549
148.617	0.549	2.624	-2.634	0.549
148.731	0.549	2.627	-2.6363	0.549
148.835	0.548	2.629	-2.6384	0.548
148.949	0.548	2.63	-2.6394	0.548
149.054	0.548	2.632	-2.6414	0.548
149.168	0.547	2.634	-2.6433	0.547
149.273	0.547	2.636	-2.6456	0.547
149.384	0.547	2.637	-2.6465	0.547
149.493	0.546	2.639	-2.6486	0.546
149.605	0.546	2.641	-2.6506	0.546
149.71	0.545	2.643	-2.653	0.545
149.818	0.545	2.644	-2.654	0.545
149.931	0.545	2.646	-2.656	0.545
150.039	0.544	2.648	-2.658	0.544
150.148	0.543	2.651	-2.6603	0.543
150.255	0.543	2.652	-2.6612	0.543
150.364	0.542	2.654	-2.6632	0.542
150.478	0.542	2.656	-2.6653	0.542
150.582	0.541	2.658	-2.6672	0.541
150.693	0.541	2.659	-2.6686	0.541
150.806	0.541	2.661	-2.6706	0.541
150.912	0.54	2.663	-2.6725	0.54
151.021	0.54	2.665	-2.6745	0.54
151.131	0.539	2.666	-2.6756	0.539
151.244	0.539	2.668	-2.678	0.539
151.347	0.539	2.67	-2.68	0.539
151.456	0.538	2.672	-2.682	0.538
151.569	0.538	2.673	-2.6829	0.538
151.677	0.537	2.675	-2.6849	0.537
151.79	0.537	2.678	-2.6872	0.537
151.893	0.536	2.68	-2.6893	0.536
152.005	0.536	2.68	-2.6902	0.536
152.114	0.535	2.682	-2.6922	0.535
152.22	0.535	2.685	-2.6946	0.535
152.331	0.534	2.687	-2.6966	0.534
152.445	0.534	2.688	-2.6976	0.534
152.548	0.534	2.69	-2.6996	0.534
152.662	0.533	2.692	-2.7015	0.533
152.768	0.533	2.694	-2.7039	0.533
152.881	0.533	2.695	-2.7049	0.533
152.985	0.532	2.697	-2.7069	0.532
153.096	0.532	2.699	-2.7089	0.532
153.203	0.532	2.701	-2.7109	0.532
153.317	0.531	2.703	-2.7123	0.531
153.427	0.531	2.705	-2.7143	0.531
153.537	0.531	2.707	-2.7163	0.531
153.64	0.53	2.709	-2.7183	0.53
153.751	0.53	2.71	-2.7193	0.53
153.863	0.53	2.712	-2.7215	0.53
153.968	0.529	2.714	-2.7235	0.529
154.08	0.529	2.716	-2.7255	0.529
154.189	0.529	2.717	-2.7265	0.529
154.298	0.528	2.719	-2.7289	0.528
154.404	0.527	2.721	-2.7309	0.527
154.514	0.527	2.723	-2.7329	0.527
154.628	0.527	2.724	-2.7339	0.527
154.736	0.526	2.726	-2.7359	0.526
154.844	0.526	2.728	-2.7382	0.526
154.95	0.525	2.73	-2.7401	0.525
155.061	0.525	2.731	-2.7411	0.525
155.173	0.525	2.733	-2.7431	0.525
155.281	0.524	2.736	-2.7455	0.524
155.387	0.524	2.738	-2.7476	0.524
155.498	0.524	2.739	-2.7485	0.524
155.606	0.523	2.741	-2.7506	0.523
155.72	0.523	2.743	-2.7525	0.523
155.825	0.522	2.745	-2.7549	0.522
155.936	0.522	2.746	-2.7558	0.522
156.047	0.522	2.748	-2.7579	0.522
156.152	0.521	2.75	-2.7599	0.521
156.264	0.521	2.752	-2.7622	0.521
156.373	0.521	2.753	-2.7632	0.521
156.484	0.52	2.755	-2.7652	0.52
156.592	0.52	2.757	-2.7672	0.52
156.699	0.519	2.759	-2.7691	0.519
156.813	0.519	2.761	-2.7706	0.519
156.916	0.518	2.763	-2.7726	0.518
157.027	0.518	2.765	-2.7746	0.518
157.136	0.517	2.767	-2.7765	0.517
157.245	0.517	2.768	-2.7776	0.517
157.358	0.517	2.77	-2.7798	0.517
157.462	0.516	2.772	-2.7818	0.516
157.571	0.516	2.774	-2.7837	0.516
157.683	0.516	2.775	-2.7848	0.516
157.789	0.515	2.777	-2.7872	0.515
157.899	0.515	2.779	-2.7891	0.515
158.01	0.514	2.781	-2.7912	0.514
158.121	0.514	2.782	-2.7922	0.514
158.229	0.514	2.784	-2.7941	0.514
158.335	0.513	2.787	-2.7964	0.513
158.446	0.513	2.789	-2.7984	0.513
158.557	0.513	2.79	-2.7995	0.513
158.666	0.512	2.792	-2.8014	0.512
158.772	0.512	2.794	-2.8034	0.512
158.883	0.512	2.796	-2.8058	0.512
158.994	0.511	2.797	-2.8068	0.511
159.102	0.511	2.799	-2.8088	0.511
159.211	0.511	2.801	-2.8108	0.511
159.319	0.51	2.803	-2.8128	0.51
159.433	0.51	2.804	-2.8141	0.51
159.541	0.51	2.806	-2.8161	0.51
159.649	0.51	2.808	-2.8181	0.51
159.757	0.509	2.81	-2.8201	0.509
159.864	0.509	2.812	-2.8214	0.509
159.979	0.509	2.814	-2.8235	0.509
160.087	0.509	2.816	-2.8255	0.509
160.192	0.508	2.818	-2.8274	0.508
160.303	0.508	2.819	-2.8286	0.508
160.416	0.508	2.821	-2.8308	0.508
160.525	0.508	2.823	-2.8328	0.508
160.63	0.507	2.825	-2.8348	0.507
160.742	0.507	2.826	-2.8358	0.507
160.85	0.507	2.828	-2.8378	0.507
160.956	0.507	2.83	-2.8401	0.507
161.065	0.506	2.832	-2.8421	0.506
161.174	0.506	2.833	-2.8431	0.506
161.286	0.506	2.835	-2.8451	0.506
161.397	0.505	2.838	-2.8474	0.505
161.502	0.505	2.84	-2.8494	0.505
161.613	0.504	2.841	-2.8504	0.504
161.724	0.504	2.843	-2.8525	0.504
161.835	0.504	2.845	-2.8547	0.504
161.941	0.503	2.847	-2.8568	0.503
162.049	0.503	2.848	-2.8577	0.503
162.158	0.502	2.85	-2.8597	0.502
162.272	0.502	2.852	-2.8617	0.502
162.377	0.502	2.854	-2.8641	0.502
162.488	0.501	2.855	-2.865	0.501
162.601	0.501	2.857	-2.8671	0.501
162.704	0.5	2.859	-2.8692	0.5
162.815	0.5	2.861	-2.8711	0.5
162.926	0.5	2.863	-2.8724	0.5
163.034	0.499	2.865	-2.8744	0.499
163.147	0.499	2.867	-2.8764	0.499
163.25	0.499	2.869	-2.8784	0.499
163.362	0.498	2.87	-2.8793	0.498
163.473	0.498	2.872	-2.8818	0.498
163.58	0.498	2.874	-2.8838	0.498
163.688	0.497	2.876	-2.8857	0.497
163.802	0.497	2.877	-2.8867	0.497
163.91	0.497	2.879	-2.8891	0.497
164.014	0.496	2.881	-2.891	0.496
164.126	0.496	2.883	-2.893	0.496
164.233	0.496	2.884	-2.894	0.496
164.346	0.495	2.887	-2.8964	0.495
164.454	0.495	2.889	-2.8984	0.495
164.564	0.494	2.89	-2.8997	0.494
164.672	0.494	2.892	-2.9018	0.494
164.785	0.493	2.894	-2.9037	0.493
164.89	0.493	2.896	-2.9058	0.493
165.002	0.492	2.897	-2.9068	0.492
165.109	0.492	2.899	-2.909	0.492
165.22	0.491	2.901	-2.9111	0.491
165.325	0.491	2.903	-2.913	0.491
165.439	0.491	2.904	-2.914	0.491
165.547	0.49	2.907	-2.9164	0.49
165.655	0.49	2.909	-2.9184	0.49
165.761	0.489	2.911	-2.9204	0.489
165.872	0.489	2.912	-2.9214	0.489
165.985	0.489	2.914	-2.9234	0.489
166.091	0.488	2.916	-2.9256	0.488
166.2	0.488	2.918	-2.9276	0.488
166.311	0.488	2.919	-2.9287	0.488
166.421	0.488	2.921	-2.9306	0.488
166.531	0.487	2.923	-2.9326	0.487
166.636	0.487	2.925	-2.935	0.487
166.747	0.486	2.926	-2.9361	0.486
166.857	0.486	2.928	-2.938	0.486
166.963	0.486	2.93	-2.94	0.486
167.072	0.485	2.933	-2.9423	0.485
167.19	0.485	2.934	-2.9433	0.485
167.293	0.484	2.936	-2.9453	0.484
167.402	0.484	2.938	-2.9472	0.484
167.51	0.483	2.94	-2.9493	0.483
167.618	0.483	2.941	-2.9506	0.483
167.727	0.483	2.943	-2.9526	0.483
167.841	0.482	2.945	-2.9547	0.482
167.947	0.482	2.947	-2.9567	0.482
168.055	0.481	2.948	-2.9576	0.481
168.164	0.481	2.95	-2.96	0.481
168.275	0.48	2.952	-2.962	0.48
168.382	0.48	2.954	-2.964	0.48
168.496	0.48	2.955	-2.965	0.48
168.606	0.479	2.958	-2.9673	0.479
168.716	0.479	2.96	-2.9693	0.479
168.819	0.478	2.962	-2.9713	0.478
168.93	0.478	2.963	-2.9723	0.478
169.042	0.478	2.965	-2.9743	0.478
169.152	0.478	2.967	-2.9767	0.478
169.257	0.477	2.969	-2.9787	0.477
169.369	0.477	2.97	-2.9797	0.477
169.477	0.477	2.972	-2.9817	0.477
169.587	0.476	2.974	-2.984	0.476
169.692	0.476	2.976	-2.9859	0.476
169.802	0.476	2.977	-2.9869	0.476
169.911	0.475	2.979	-2.9889	0.475
170.022	0.475	2.981	-2.9909	0.475
170.129	0.475	2.984	-2.9933	0.475
170.24	0.475	2.985	-2.9943	0.475
170.348	0.475	2.987	-2.9963	0.475
170.459	0.474	2.989	-2.9983	0.474
170.568	0.474	2.991	-3.0005	0.474
170.679	0.474	2.992	-3.0015	0.474
170.789	0.474	2.994	-3.0036	0.474
170.899	0.473	2.996	-3.0055	0.473
171.004	0.473	2.998	-3.0076	0.473
171.112	0.473	2.999	-3.0085	0.473
171.224	0.472	3.001	-3.011	0.472
171.33	0.472	3.003	-3.0129	0.472
171.441	0.471	3.005	-3.0149	0.471
171.553	0.471	3.006	-3.0159	0.471
171.661	0.471	3.009	-3.0182	0.471
171.767	0.47	3.011	-3.0203	0.47
171.876	0.469	3.013	-3.0222	0.469
171.986	0.469	3.014	-3.0233	0.469
172.095	0.468	3.016	-3.0256	0.468
172.206	0.468	3.018	-3.0276	0.468
172.315	0.467	3.02	-3.0296	0.467
172.422	0.467	3.021	-3.0306	0.467
172.538	0.466	3.023	-3.0326	0.466
172.644	0.466	3.025	-3.035	0.466
172.75	0.465	3.027	-3.0369	0.465
172.863	0.465	3.028	-3.038	0.465
