# Supplementary material for: Research on the Mechanical Properties of EPS Lightweight Soil Mixed with Fly Ash
Source: Polymers (Basel). 2024 Dec 18;16(24):3517. doi: 10.3390/polym16243517 (PMC11678610; doi:10.3390/polym16243517)
Supplement: Supplementary file 1 [file polymers-16-03517-s001.zip › polymers-3283519-supplementary-final/raw data/EPS1.5%,curing agent content 10%,replace proportion 60%.xls]

## Sheet: Sheet1
试件批号	1
钢号	1
试验日期	2023/12/15
试验人	XDD
试件形状
尺寸(mm)	39.1
So(mm^2)	1200.73
标距倍率
Lo(mm)	80
引伸计标距	50
Lu(mm)
A(%)	/
断面尺寸
Su(mm^2)
Z(%)	/
Fm(kN)	0.59
Rm(MPa)
FeH(kN)	0.76
ReH(MPa)	1
FeL(kN)	0.75
ReL(MPa)	1
Fp(kN)	0.75
Rp(MPa)	1
Ft(kN)	0.02
Rt(MPa)
E(GPa)	0.02
屈强比	/
强屈比	/
At(%)	/
Agt(%)	6.0
时间(秒)	力(kN)	变形(mm)	位移(mm)	扩展
0	0	0	-0.0015	0
0.123	0	0	-0.0027	0
0.233	0	0	-0.0041	0
0.338	0	0	-0.0062	0
0.449	0	0	-0.0073	0
0.558	0.001	0	-0.0095	0.001
0.671	0.001	0.003	-0.0122	0.001
0.775	0.001	0.006	-0.0157	0.001
0.888	0.002	0.008	-0.0174	0.002
0.996	0.002	0.011	-0.0208	0.002
1.104	0.002	0.015	-0.0247	0.002
1.21	0.002	0.019	-0.0289	0.002
1.32	0.003	0.022	-0.0318	0.003
1.429	0.003	0.027	-0.0366	0.003
1.54	0.003	0.032	-0.0417	0.003
1.649	0.003	0.037	-0.0468	0.003
1.756	0.004	0.04	-0.0496	0.004
1.87	0.004	0.046	-0.0557	0.004
1.978	0.004	0.051	-0.061	0.004
2.084	0.005	0.056	-0.066	0.005
2.197	0.005	0.059	-0.0686	0.005
2.307	0.005	0.064	-0.0735	0.005
2.417	0.006	0.07	-0.0794	0.006
2.522	0.006	0.075	-0.0844	0.006
2.633	0.006	0.077	-0.0867	0.006
2.742	0.006	0.082	-0.0915	0.006
2.849	0.007	0.088	-0.0971	0.007
2.961	0.007	0.092	-0.1017	0.007
3.07	0.007	0.095	-0.104	0.007
3.181	0.007	0.099	-0.1084	0.007
3.288	0.008	0.103	-0.1129	0.008
3.396	0.008	0.109	-0.1181	0.008
3.51	0.008	0.111	-0.1202	0.008
3.613	0.009	0.115	-0.1247	0.009
3.724	0.009	0.119	-0.1289	0.009
3.832	0.009	0.124	-0.1338	0.009
3.946	0.009	0.126	-0.1359	0.009
4.056	0.01	0.131	-0.1401	0.01
4.161	0.01	0.135	-0.1442	0.01
4.268	0.01	0.139	-0.1482	0.01
4.379	0.01	0.141	-0.1502	0.01
4.492	0.011	0.145	-0.1549	0.011
4.602	0.011	0.149	-0.1588	0.011
4.707	0.011	0.153	-0.1626	0.011
4.818	0.011	0.155	-0.1645	0.011
4.926	0.012	0.159	-0.169	0.012
5.032	0.012	0.163	-0.1727	0.012
5.143	0.012	0.167	-0.1763	0.012
5.251	0.012	0.169	-0.1782	0.012
5.365	0.013	0.173	-0.1825	0.013
5.473	0.013	0.177	-0.186	0.013
5.578	0.013	0.18	-0.1896	0.013
5.688	0.013	0.182	-0.1913	0.013
5.799	0.014	0.185	-0.1948	0.014
5.908	0.014	0.189	-0.199	0.014
6.017	0.014	0.193	-0.2024	0.014
6.124	0.014	0.195	-0.2041	0.014
6.233	0.015	0.198	-0.2075	0.015
6.345	0.015	0.201	-0.2108	0.015
6.454	0.015	0.205	-0.2146	0.015
6.565	0.015	0.207	-0.2163	0.015
6.675	0.015	0.21	-0.2196	0.015
6.785	0.015	0.213	-0.2228	0.015
6.891	0.016	0.217	-0.2265	0.016
7.002	0.016	0.219	-0.2281	0.016
7.11	0.016	0.222	-0.2313	0.016
7.216	0.016	0.225	-0.2343	0.016
7.326	0.016	0.228	-0.2375	0.016
7.438	0.016	0.23	-0.2395	0.016
7.549	0.016	0.233	-0.2426	0.016
7.657	0.017	0.236	-0.2456	0.017
7.763	0.017	0.239	-0.2486	0.017
7.873	0.017	0.241	-0.2502	0.017
7.985	0.017	0.244	-0.2535	0.017
8.093	0.017	0.247	-0.2566	0.017
8.202	0.017	0.25	-0.2596	0.017
8.315	0.017	0.251	-0.2609	0.017
8.418	0.017	0.255	-0.2643	0.017
8.532	0.017	0.258	-0.2672	0.017
8.637	0.018	0.26	-0.27	0.018
8.748	0.018	0.262	-0.2714	0.018
8.861	0.018	0.265	-0.2743	0.018
8.965	0.018	0.268	-0.2775	0.018
9.073	0.018	0.271	-0.2803	0.018
9.187	0.018	0.272	-0.2816	0.018
9.295	0.018	0.275	-0.2844	0.018
9.401	0.018	0.278	-0.2875	0.018
9.512	0.018	0.281	-0.2903	0.018
9.624	0.018	0.282	-0.2916	0.018
9.732	0.018	0.285	-0.2944	0.018
9.84	0.018	0.287	-0.297	0.018
9.949	0.018	0.291	-0.3001	0.018
10.056	0.018	0.292	-0.3014	0.018
10.17	0.018	0.295	-0.3041	0.018
10.278	0.018	0.297	-0.3067	0.018
10.386	0.018	0.3	-0.3096	0.018
10.493	0.019	0.301	-0.311	0.019
10.602	0.019	0.304	-0.3136	0.019
10.716	0.019	0.307	-0.3161	0.019
10.821	0.019	0.309	-0.3187	0.019
10.93	0.019	0.31	-0.32	0.019
11.039	0.019	0.313	-0.3229	0.019
11.149	0.019	0.316	-0.3254	0.019
11.257	0.019	0.318	-0.3279	0.019
11.369	0.019	0.32	-0.3291	0.019
11.481	0.019	0.322	-0.3319	0.019
11.591	0.019	0.325	-0.3345	0.019
11.696	0.02	0.327	-0.3368	0.02
11.808	0.02	0.329	-0.3381	0.02
11.914	0.02	0.331	-0.3409	0.02
12.024	0.02	0.334	-0.3435	0.02
12.132	0.02	0.336	-0.3459	0.02
12.246	0.02	0.338	-0.3471	0.02
12.349	0.021	0.34	-0.3494	0.021
12.463	0.021	0.343	-0.3523	0.021
12.569	0.021	0.345	-0.3546	0.021
12.683	0.021	0.346	-0.3558	0.021
12.786	0.021	0.349	-0.3582	0.021
12.9	0.022	0.351	-0.3605	0.022
13.005	0.022	0.354	-0.3633	0.022
13.116	0.022	0.355	-0.3644	0.022
13.229	0.022	0.357	-0.3668	0.022
13.332	0.023	0.36	-0.3692	0.023
13.443	0.023	0.362	-0.3719	0.023
13.554	0.023	0.363	-0.373	0.023
13.662	0.023	0.366	-0.3753	0.023
13.775	0.024	0.368	-0.3776	0.024
13.88	0.024	0.37	-0.3799	0.024
13.99	0.024	0.372	-0.3814	0.024
14.101	0.024	0.374	-0.3837	0.024
14.209	0.024	0.376	-0.386	0.024
14.317	0.025	0.379	-0.3883	0.025
14.427	0.025	0.38	-0.3893	0.025
14.538	0.025	0.383	-0.392	0.025
14.646	0.025	0.385	-0.3943	0.025
14.754	0.025	0.387	-0.3965	0.025
14.861	0.025	0.388	-0.3977	0.025
14.97	0.025	0.391	-0.4002	0.025
15.084	0.025	0.393	-0.4025	0.025
15.19	0.026	0.395	-0.4048	0.026
15.304	0.026	0.396	-0.4058	0.026
15.412	0.026	0.398	-0.408	0.026
15.52	0.026	0.401	-0.4107	0.026
15.625	0.026	0.403	-0.4129	0.026
15.739	0.026	0.404	-0.4139	0.026
15.849	0.026	0.407	-0.4162	0.026
15.959	0.027	0.409	-0.4183	0.027
16.062	0.027	0.411	-0.4209	0.027
16.173	0.027	0.412	-0.422	0.027
16.285	0.027	0.415	-0.4242	0.027
16.395	0.027	0.417	-0.4264	0.027
16.502	0.028	0.419	-0.4289	0.028
16.611	0.028	0.42	-0.43	0.028
16.722	0.028	0.423	-0.4322	0.028
16.83	0.028	0.425	-0.4343	0.028
16.935	0.028	0.427	-0.4364	0.028
17.05	0.028	0.428	-0.4379	0.028
17.158	0.029	0.431	-0.4402	0.029
17.266	0.029	0.433	-0.4422	0.029
17.372	0.029	0.435	-0.4443	0.029
17.487	0.029	0.436	-0.4453	0.029
17.597	0.029	0.438	-0.4479	0.029
17.702	0.03	0.44	-0.45	0.03
17.811	0.03	0.443	-0.4522	0.03
17.922	0.03	0.444	-0.4532	0.03
18.027	0.03	0.446	-0.4553	0.03
18.142	0.031	0.448	-0.4579	0.031
18.247	0.031	0.45	-0.4599	0.031
18.358	0.031	0.452	-0.461	0.031
18.467	0.032	0.454	-0.4631	0.032
18.573	0.032	0.456	-0.4657	0.032
18.684	0.033	0.458	-0.4678	0.033
18.796	0.033	0.459	-0.4688	0.033
18.904	0.033	0.461	-0.4709	0.033
19.01	0.034	0.464	-0.4733	0.034
19.121	0.034	0.466	-0.4754	0.034
19.235	0.034	0.467	-0.4766	0.034
19.338	0.035	0.469	-0.4786	0.035
19.447	0.035	0.471	-0.4807	0.035
19.556	0.036	0.474	-0.4831	0.036
19.667	0.036	0.475	-0.4842	0.036
19.78	0.036	0.477	-0.4863	0.036
19.888	0.036	0.479	-0.4883	0.036
19.993	0.037	0.481	-0.4905	0.037
20.105	0.037	0.482	-0.4919	0.037
20.211	0.037	0.484	-0.4939	0.037
20.326	0.038	0.486	-0.496	0.038
20.43	0.038	0.489	-0.4981	0.038
20.541	0.038	0.49	-0.4991	0.038
20.653	0.039	0.492	-0.5015	0.039
20.763	0.039	0.494	-0.5035	0.039
20.868	0.04	0.496	-0.5056	0.04
20.98	0.04	0.497	-0.5066	0.04
21.088	0.04	0.499	-0.5087	0.04
21.196	0.041	0.502	-0.5112	0.041
21.322	0.041	0.504	-0.5132	0.041
21.428	0.042	0.506	-0.5153	0.042
21.543	0.042	0.507	-0.5163	0.042
21.646	0.043	0.509	-0.5187	0.043
21.76	0.043	0.511	-0.5208	0.043
21.865	0.044	0.513	-0.5228	0.044
21.976	0.044	0.514	-0.524	0.044
22.084	0.044	0.517	-0.5263	0.044
22.198	0.045	0.519	-0.5282	0.045
22.303	0.045	0.521	-0.5303	0.045
22.414	0.046	0.522	-0.5314	0.046
22.523	0.046	0.524	-0.5335	0.046
22.629	0.047	0.526	-0.536	0.047
22.74	0.047	0.528	-0.538	0.047
22.852	0.047	0.529	-0.539	0.047
22.96	0.048	0.532	-0.541	0.048
23.068	0.048	0.534	-0.543	0.048
23.177	0.049	0.536	-0.5456	0.049
23.284	0.049	0.537	-0.5464	0.049
23.398	0.05	0.539	-0.5485	0.05
23.503	0.05	0.541	-0.5505	0.05
23.612	0.051	0.543	-0.5529	0.051
23.726	0.051	0.544	-0.5539	0.051
23.836	0.052	0.546	-0.5559	0.052
23.943	0.052	0.548	-0.558	0.052
24.051	0.053	0.551	-0.5603	0.053
24.161	0.053	0.552	-0.5614	0.053
24.267	0.053	0.554	-0.5634	0.053
24.377	0.054	0.556	-0.5655	0.054
24.486	0.054	0.558	-0.5675	0.054
24.597	0.054	0.559	-0.5685	0.054
24.709	0.055	0.561	-0.5709	0.055
24.819	0.055	0.563	-0.5729	0.055
24.924	0.056	0.565	-0.575	0.056
25.036	0.056	0.566	-0.5759	0.056
25.145	0.056	0.569	-0.5784	0.056
25.253	0.057	0.571	-0.5804	0.057
25.361	0.057	0.573	-0.5823	0.057
25.475	0.057	0.574	-0.5834	0.057
25.582	0.057	0.576	-0.5854	0.057
25.69	0.058	0.578	-0.5878	0.058
25.799	0.058	0.58	-0.5898	0.058
25.906	0.058	0.581	-0.5908	0.058
26.015	0.058	0.583	-0.5929	0.058
26.129	0.058	0.586	-0.5952	0.058
26.234	0.058	0.588	-0.5971	0.058
26.345	0.059	0.589	-0.5982	0.059
26.458	0.059	0.591	-0.6003	0.059
26.567	0.059	0.593	-0.6023	0.059
26.672	0.059	0.595	-0.6047	0.059
26.783	0.059	0.596	-0.6055	0.059
26.894	0.06	0.598	-0.6076	0.06
27.004	0.06	0.6	-0.6097	0.06
27.109	0.06	0.603	-0.612	0.06
27.216	0.06	0.604	-0.613	0.06
27.33	0.061	0.606	-0.615	0.061
27.438	0.061	0.608	-0.6171	0.061
27.546	0.061	0.61	-0.6191	0.061
27.659	0.061	0.61	-0.62	0.061
27.767	0.062	0.613	-0.6225	0.062
27.875	0.062	0.615	-0.6245	0.062
27.982	0.062	0.617	-0.6265	0.062
28.095	0.062	0.618	-0.6275	0.062
28.204	0.063	0.62	-0.6298	0.063
28.312	0.063	0.622	-0.6319	0.063
28.42	0.063	0.624	-0.6339	0.063
28.531	0.064	0.625	-0.6349	0.064
28.636	0.064	0.627	-0.6368	0.064
28.75	0.064	0.63	-0.6394	0.064
28.855	0.065	0.632	-0.6413	0.065
28.966	0.065	0.633	-0.6423	0.065
29.075	0.065	0.635	-0.6443	0.065
29.183	0.066	0.637	-0.6466	0.066
29.291	0.066	0.639	-0.6486	0.066
29.403	0.066	0.64	-0.6496	0.066
29.514	0.067	0.642	-0.6517	0.067
29.621	0.067	0.644	-0.6537	0.067
29.729	0.067	0.647	-0.6561	0.067
29.843	0.068	0.647	-0.657	0.068
29.951	0.068	0.65	-0.6591	0.068
30.059	0.068	0.652	-0.6611	0.068
30.165	0.069	0.654	-0.6631	0.069
30.279	0.069	0.655	-0.6643	0.069
30.389	0.07	0.657	-0.6664	0.07
30.497	0.07	0.659	-0.6684	0.07
30.601	0.071	0.661	-0.6704	0.071
30.715	0.071	0.662	-0.6718	0.071
30.825	0.071	0.664	-0.6738	0.071
30.935	0.072	0.666	-0.6757	0.072
31.04	0.073	0.668	-0.6778	0.073
31.151	0.073	0.669	-0.6787	0.073
31.259	0.073	0.672	-0.6811	0.073
31.372	0.074	0.674	-0.6831	0.074
31.477	0.075	0.676	-0.6851	0.075
31.584	0.075	0.677	-0.6862	0.075
31.696	0.075	0.679	-0.6881	0.075
31.807	0.076	0.681	-0.6906	0.076
31.912	0.077	0.683	-0.6925	0.077
32.026	0.077	0.684	-0.6936	0.077
32.134	0.078	0.686	-0.6956	0.078
32.243	0.078	0.688	-0.6978	0.078
32.349	0.079	0.69	-0.6998	0.079
32.463	0.079	0.691	-0.7008	0.079
32.573	0.08	0.693	-0.7029	0.08
32.678	0.081	0.695	-0.7049	0.081
32.787	0.081	0.698	-0.7072	0.081
32.898	0.082	0.699	-0.7082	0.082
33.008	0.082	0.701	-0.7103	0.082
33.118	0.083	0.703	-0.7122	0.083
33.223	0.083	0.705	-0.7145	0.083
33.334	0.084	0.706	-0.7155	0.084
33.443	0.084	0.708	-0.7175	0.084
33.556	0.085	0.71	-0.7194	0.085
33.659	0.085	0.712	-0.7215	0.085
33.771	0.086	0.713	-0.7225	0.086
33.882	0.087	0.715	-0.7249	0.087
33.99	0.087	0.717	-0.7269	0.087
34.098	0.088	0.719	-0.7289	0.088
34.205	0.088	0.72	-0.7299	0.088
34.318	0.089	0.723	-0.7322	0.089
34.426	0.09	0.725	-0.7342	0.09
34.532	0.09	0.727	-0.7362	0.09
34.647	0.091	0.728	-0.7373	0.091
34.751	0.091	0.73	-0.7396	0.091
34.862	0.092	0.732	-0.7416	0.092
34.971	0.093	0.734	-0.7436	0.093
35.082	0.093	0.735	-0.7446	0.093
35.192	0.094	0.737	-0.7466	0.094
35.302	0.094	0.739	-0.749	0.094
35.407	0.095	0.741	-0.751	0.095
35.518	0.095	0.742	-0.752	0.095
35.627	0.096	0.744	-0.7539	0.096
35.739	0.096	0.747	-0.756	0.096
35.844	0.097	0.749	-0.7583	0.097
35.956	0.097	0.75	-0.7594	0.097
36.064	0.098	0.752	-0.7612	0.098
36.17	0.098	0.754	-0.7633	0.098
36.28	0.099	0.756	-0.7657	0.099
36.394	0.099	0.757	-0.7666	0.099
36.502	0.1	0.759	-0.7686	0.1
36.61	0.101	0.761	-0.7706	0.101
36.716	0.101	0.763	-0.7726	0.101
36.827	0.102	0.764	-0.7739	0.102
36.94	0.102	0.766	-0.7759	0.102
37.048	0.103	0.768	-0.778	0.103
37.153	0.103	0.77	-0.7799	0.103
37.264	0.104	0.771	-0.7809	0.104
37.371	0.104	0.774	-0.7833	0.104
37.486	0.105	0.776	-0.7853	0.105
37.591	0.105	0.778	-0.7873	0.105
37.699	0.105	0.779	-0.7883	0.105
37.811	0.106	0.781	-0.7903	0.106
37.917	0.106	0.783	-0.7926	0.106
38.029	0.107	0.785	-0.7946	0.107
38.14	0.107	0.786	-0.7956	0.107
38.248	0.107	0.788	-0.7976	0.107
38.357	0.107	0.79	-0.7999	0.107
38.465	0.108	0.792	-0.802	0.108
38.579	0.108	0.794	-0.8031	0.108
38.682	0.108	0.796	-0.8051	0.108
38.793	0.109	0.797	-0.807	0.109
38.902	0.109	0.8	-0.8093	0.109
39.009	0.11	0.801	-0.8103	0.11
39.125	0.11	0.803	-0.8123	0.11
39.23	0.11	0.805	-0.8142	0.11
39.337	0.111	0.807	-0.8166	0.111
39.448	0.111	0.808	-0.8177	0.111
39.56	0.112	0.81	-0.8196	0.112
39.67	0.112	0.812	-0.8216	0.112
39.774	0.112	0.814	-0.8236	0.112
39.885	0.113	0.815	-0.825	0.113
39.997	0.113	0.817	-0.8269	0.113
40.107	0.114	0.819	-0.8289	0.114
40.212	0.114	0.821	-0.831	0.114
40.324	0.114	0.822	-0.8319	0.114
40.432	0.115	0.825	-0.8343	0.115
40.54	0.115	0.827	-0.8363	0.115
40.648	0.115	0.829	-0.8383	0.115
40.762	0.115	0.83	-0.8393	0.115
40.87	0.116	0.832	-0.8417	0.116
40.978	0.116	0.834	-0.8437	0.116
41.084	0.116	0.836	-0.8455	0.116
41.198	0.116	0.837	-0.8467	0.116
41.308	0.117	0.839	-0.8486	0.117
41.414	0.117	0.841	-0.8509	0.117
41.523	0.117	0.843	-0.8529	0.117
41.634	0.117	0.844	-0.8539	0.117
41.745	0.118	0.846	-0.8559	0.118
41.854	0.118	0.848	-0.858	0.118
41.959	0.118	0.851	-0.8603	0.118
42.07	0.119	0.852	-0.8613	0.119
42.181	0.119	0.854	-0.8633	0.119
42.291	0.119	0.856	-0.8654	0.119
42.395	0.119	0.858	-0.8676	0.119
42.509	0.119	0.859	-0.8685	0.119
42.617	0.12	0.861	-0.8705	0.12
42.726	0.12	0.863	-0.8727	0.12
42.832	0.12	0.865	-0.8746	0.12
42.942	0.12	0.866	-0.876	0.12
43.053	0.12	0.868	-0.878	0.12
43.164	0.12	0.87	-0.88	0.12
43.27	0.12	0.872	-0.8819	0.12
43.379	0.12	0.873	-0.8829	0.12
43.492	0.12	0.876	-0.8852	0.12
43.6	0.121	0.878	-0.8872	0.121
43.708	0.121	0.88	-0.8892	0.121
43.818	0.121	0.881	-0.8902	0.121
43.924	0.121	0.883	-0.8926	0.121
44.034	0.121	0.885	-0.8945	0.121
44.145	0.121	0.887	-0.8965	0.121
44.256	0.121	0.888	-0.8976	0.121
44.364	0.122	0.89	-0.8995	0.122
44.476	0.122	0.892	-0.9019	0.122
44.581	0.122	0.894	-0.9039	0.122
44.693	0.122	0.895	-0.9048	0.122
44.798	0.123	0.897	-0.9069	0.123
44.909	0.123	0.9	-0.9092	0.123
45.017	0.123	0.902	-0.9113	0.123
45.131	0.124	0.903	-0.9123	0.124
45.239	0.124	0.905	-0.9143	0.124
45.347	0.124	0.907	-0.9163	0.124
45.453	0.124	0.909	-0.9186	0.124
45.567	0.125	0.91	-0.9196	0.125
45.675	0.125	0.912	-0.9216	0.125
45.78	0.125	0.914	-0.9236	0.125
45.892	0.126	0.916	-0.9259	0.126
45.999	0.126	0.917	-0.9269	0.126
46.108	0.126	0.919	-0.9289	0.126
46.222	0.126	0.921	-0.9309	0.126
46.327	0.127	0.923	-0.9329	0.127
46.437	0.127	0.924	-0.934	0.127
46.55	0.127	0.927	-0.9361	0.127
46.66	0.128	0.929	-0.9384	0.128
46.765	0.128	0.931	-0.9402	0.128
46.875	0.128	0.932	-0.9413	0.128
46.984	0.129	0.934	-0.9435	0.129
47.097	0.129	0.936	-0.9455	0.129
47.202	0.129	0.938	-0.9476	0.129
47.314	0.129	0.939	-0.9485	0.129
47.422	0.13	0.941	-0.9505	0.13
47.53	0.13	0.943	-0.953	0.13
47.638	0.13	0.945	-0.9549	0.13
47.752	0.131	0.946	-0.956	0.131
47.858	0.131	0.948	-0.9579	0.131
47.969	0.131	0.951	-0.9601	0.131
48.075	0.131	0.953	-0.9621	0.131
48.189	0.132	0.954	-0.9632	0.132
48.292	0.132	0.956	-0.9652	0.132
48.403	0.132	0.958	-0.9673	0.132
48.51	0.132	0.96	-0.9696	0.132
48.624	0.133	0.961	-0.9706	0.133
48.734	0.133	0.963	-0.9726	0.133
48.843	0.134	0.965	-0.9746	0.134
48.948	0.134	0.967	-0.9768	0.134
49.059	0.134	0.968	-0.9778	0.134
49.168	0.135	0.97	-0.9798	0.135
49.281	0.136	0.972	-0.9819	0.136
49.387	0.136	0.975	-0.9842	0.136
49.496	0.137	0.975	-0.9848	0.137
49.607	0.137	0.978	-0.9872	0.137
49.715	0.138	0.98	-0.9891	0.138
49.823	0.139	0.982	-0.9911	0.139
49.935	0.139	0.983	-0.9922	0.139
50.043	0.14	0.985	-0.9945	0.14
50.151	0.14	0.987	-0.9965	0.14
50.257	0.141	0.989	-0.9985	0.141
50.368	0.141	0.99	-0.9995	0.141
50.476	0.142	0.992	-1.0015	0.142
50.587	0.143	0.994	-1.0038	0.143
50.696	0.144	0.996	-1.0058	0.144
50.807	0.144	0.997	-1.0068	0.144
50.918	0.145	0.999	-1.0089	0.145
51.028	0.145	1.002	-1.0112	0.145
51.197	0.146	1.004	-1.0135	0.146
51.303	0.147	1.006	-1.0158	0.147
51.415	0.148	1.008	-1.0178	0.148
51.524	0.148	1.009	-1.0188	0.148
51.635	0.149	1.011	-1.0209	0.149
51.743	0.149	1.014	-1.0232	0.149
51.851	0.15	1.016	-1.0251	0.15
51.963	0.15	1.017	-1.0261	0.15
52.071	0.151	1.019	-1.0281	0.151
52.179	0.152	1.021	-1.0301	0.152
52.285	0.152	1.023	-1.0325	0.152
52.396	0.153	1.024	-1.0335	0.153
52.504	0.153	1.026	-1.0355	0.153
52.616	0.154	1.028	-1.0373	0.154
52.722	0.155	1.03	-1.0395	0.155
52.833	0.155	1.031	-1.0409	0.155
52.946	0.156	1.033	-1.0428	0.156
53.056	0.157	1.035	-1.0448	0.157
53.161	0.157	1.037	-1.0468	0.157
53.272	0.158	1.039	-1.0481	0.158
53.38	0.158	1.041	-1.0501	0.158
53.486	0.159	1.043	-1.0521	0.159
53.596	0.16	1.045	-1.0541	0.16
53.708	0.16	1.046	-1.0551	0.16
53.819	0.161	1.048	-1.0574	0.161
53.924	0.161	1.05	-1.0595	0.161
54.032	0.162	1.052	-1.0614	0.162
54.142	0.162	1.053	-1.0624	0.162
54.251	0.163	1.055	-1.0648	0.163
54.362	0.163	1.057	-1.0668	0.163
54.471	0.164	1.059	-1.0688	0.164
54.578	0.164	1.06	-1.0698	0.164
54.694	0.165	1.062	-1.0718	0.165
54.799	0.165	1.065	-1.0742	0.165
54.906	0.166	1.067	-1.0762	0.166
55.017	0.166	1.068	-1.0771	0.166
55.13	0.166	1.07	-1.0792	0.166
55.24	0.167	1.072	-1.0811	0.167
55.345	0.168	1.074	-1.0834	0.168
55.455	0.168	1.075	-1.0845	0.168
55.564	0.168	1.077	-1.0865	0.168
55.67	0.169	1.079	-1.0884	0.169
55.781	0.169	1.081	-1.0908	0.169
55.893	0.17	1.082	-1.0917	0.17
56.001	0.17	1.084	-1.0937	0.17
56.109	0.17	1.086	-1.0956	0.17
56.217	0.171	1.088	-1.0977	0.171
56.331	0.171	1.09	-1.0991	0.171
56.439	0.172	1.092	-1.1011	0.172
56.547	0.172	1.094	-1.1031	0.172
56.655	0.172	1.096	-1.105	0.172
56.762	0.173	1.097	-1.106	0.173
56.871	0.173	1.099	-1.1084	0.173
56.982	0.174	1.101	-1.1104	0.174
57.092	0.174	1.103	-1.1123	0.174
57.203	0.174	1.104	-1.1133	0.174
57.313	0.175	1.106	-1.1155	0.175
57.423	0.175	1.108	-1.1178	0.175
57.528	0.176	1.11	-1.1198	0.176
57.638	0.176	1.111	-1.1208	0.176
57.75	0.176	1.113	-1.1228	0.176
57.86	0.177	1.116	-1.1252	0.177
57.964	0.178	1.117	-1.1269	0.178
58.076	0.178	1.119	-1.1281	0.178
58.187	0.179	1.121	-1.1301	0.179
58.295	0.18	1.123	-1.1325	0.18
58.4	0.18	1.125	-1.1344	0.18
58.51	0.181	1.126	-1.1354	0.181
58.621	0.181	1.128	-1.1374	0.181
58.732	0.182	1.13	-1.1394	0.182
58.838	0.183	1.132	-1.1418	0.183
58.947	0.183	1.133	-1.1427	0.183
59.06	0.184	1.135	-1.1447	0.184
59.168	0.185	1.137	-1.1467	0.185
59.276	0.186	1.14	-1.1491	0.186
59.387	0.186	1.14	-1.15	0.186
59.497	0.187	1.143	-1.1521	0.187
59.602	0.188	1.144	-1.154	0.188
59.713	0.189	1.147	-1.1561	0.189
59.824	0.189	1.147	-1.1569	0.189
59.932	0.19	1.15	-1.1594	0.19
60.044	0.191	1.152	-1.1613	0.191
60.215	0.192	1.154	-1.1636	0.192
60.323	0.193	1.156	-1.1657	0.193
60.429	0.194	1.158	-1.1677	0.194
60.54	0.195	1.16	-1.17	0.195
60.65	0.196	1.161	-1.171	0.196
60.761	0.197	1.164	-1.1731	0.197
60.869	0.197	1.166	-1.175	0.197
60.977	0.199	1.168	-1.1773	0.199
61.09	0.199	1.169	-1.1783	0.199
61.198	0.2	1.171	-1.1805	0.2
61.306	0.201	1.173	-1.1823	0.201
61.48	0.202	1.175	-1.1847	0.202
61.588	0.203	1.177	-1.1867	0.203
61.697	0.204	1.179	-1.189	0.204
61.803	0.205	1.181	-1.191	0.205
61.917	0.206	1.182	-1.1919	0.206
62.026	0.207	1.184	-1.194	0.207
62.134	0.208	1.187	-1.1963	0.208
62.239	0.209	1.189	-1.1984	0.209
62.35	0.21	1.19	-1.1994	0.21
62.463	0.211	1.192	-1.2014	0.211
62.566	0.212	1.194	-1.2034	0.212
62.676	0.213	1.196	-1.2056	0.213
62.787	0.213	1.197	-1.2065	0.213
62.899	0.214	1.199	-1.2086	0.214
63.009	0.215	1.201	-1.2105	0.215
63.113	0.217	1.203	-1.213	0.217
63.225	0.217	1.204	-1.214	0.217
63.333	0.218	1.206	-1.2159	0.218
63.444	0.219	1.208	-1.218	0.219
63.549	0.221	1.21	-1.2199	0.221
63.658	0.221	1.211	-1.221	0.221
63.772	0.222	1.214	-1.2233	0.222
63.88	0.224	1.216	-1.2252	0.224
63.986	0.225	1.218	-1.2273	0.225
64.1	0.225	1.219	-1.2283	0.225
64.21	0.226	1.221	-1.2306	0.226
64.318	0.227	1.223	-1.2325	0.227
64.423	0.228	1.225	-1.2346	0.228
64.534	0.229	1.226	-1.2354	0.229
64.647	0.23	1.228	-1.2377	0.23
64.755	0.231	1.23	-1.2399	0.231
64.86	0.232	1.232	-1.242	0.232
64.971	0.233	1.233	-1.243	0.233
65.078	0.234	1.235	-1.245	0.234
65.187	0.235	1.238	-1.2474	0.235
65.298	0.236	1.24	-1.2494	0.236
65.41	0.237	1.241	-1.2501	0.237
65.518	0.238	1.243	-1.2525	0.238
65.626	0.239	1.245	-1.2542	0.239
65.735	0.24	1.247	-1.2567	0.24
65.842	0.24	1.248	-1.2574	0.24
65.956	0.241	1.25	-1.2596	0.241
66.06	0.242	1.252	-1.2618	0.242
66.172	0.243	1.254	-1.2639	0.243
66.279	0.244	1.255	-1.2649	0.244
66.388	0.245	1.258	-1.2671	0.245
66.502	0.246	1.259	-1.2687	0.246
66.607	0.247	1.261	-1.2709	0.247
66.718	0.248	1.263	-1.2722	0.248
66.831	0.249	1.265	-1.2742	0.249
66.934	0.25	1.267	-1.2762	0.25
67.045	0.25	1.269	-1.2782	0.25
67.155	0.251	1.27	-1.2792	0.251
67.264	0.252	1.272	-1.2816	0.252
67.377	0.253	1.274	-1.2835	0.253
67.482	0.254	1.276	-1.2856	0.254
67.594	0.254	1.277	-1.2865	0.254
67.702	0.255	1.279	-1.2889	0.255
67.812	0.256	1.281	-1.2907	0.256
67.917	0.257	1.283	-1.2928	0.257
68.031	0.258	1.284	-1.294	0.258
68.138	0.258	1.286	-1.2958	0.258
68.249	0.26	1.289	-1.2983	0.26
68.355	0.261	1.291	-1.3003	0.261
68.469	0.261	1.292	-1.3012	0.261
68.572	0.262	1.294	-1.3033	0.262
68.683	0.263	1.296	-1.3052	0.263
68.79	0.264	1.298	-1.3076	0.264
68.904	0.265	1.299	-1.3085	0.265
69.014	0.266	1.301	-1.3107	0.266
69.123	0.267	1.303	-1.3125	0.267
69.228	0.268	1.305	-1.3149	0.268
69.339	0.268	1.306	-1.316	0.268
69.448	0.269	1.308	-1.3179	0.269
69.561	0.27	1.31	-1.3198	0.27
69.667	0.271	1.313	-1.3222	0.271
69.776	0.271	1.314	-1.3231	0.271
69.887	0.272	1.316	-1.3252	0.272
69.995	0.273	1.318	-1.3272	0.273
70.103	0.274	1.32	-1.3291	0.274
70.215	0.274	1.321	-1.3301	0.274
70.323	0.275	1.323	-1.3326	0.275
70.431	0.276	1.325	-1.3346	0.276
70.537	0.277	1.327	-1.3366	0.277
70.648	0.278	1.328	-1.3374	0.278
70.756	0.279	1.33	-1.3398	0.279
70.867	0.28	1.332	-1.3418	0.28
70.976	0.28	1.334	-1.3438	0.28
71.087	0.281	1.335	-1.3448	0.281
71.198	0.282	1.337	-1.3469	0.282
71.308	0.283	1.34	-1.3492	0.283
71.413	0.283	1.342	-1.3511	0.283
71.524	0.284	1.343	-1.3522	0.284
71.632	0.284	1.345	-1.3542	0.284
71.745	0.285	1.347	-1.3565	0.285
71.851	0.286	1.349	-1.3585	0.286
71.96	0.286	1.35	-1.3595	0.286
72.071	0.287	1.352	-1.3614	0.287
72.176	0.288	1.354	-1.3636	0.288
72.284	0.289	1.356	-1.3658	0.289
72.394	0.289	1.357	-1.3668	0.289
72.503	0.29	1.359	-1.3688	0.29
72.614	0.291	1.361	-1.3708	0.291
72.723	0.293	1.364	-1.3731	0.293
72.83	0.293	1.365	-1.3742	0.293
72.946	0.294	1.367	-1.3762	0.294
73.051	0.295	1.369	-1.3782	0.295
73.158	0.296	1.371	-1.3802	0.296
73.269	0.297	1.372	-1.3811	0.297
73.382	0.298	1.374	-1.3835	0.298
73.492	0.299	1.376	-1.3854	0.299
73.597	0.3	1.378	-1.3874	0.3
73.708	0.3	1.379	-1.3884	0.3
73.816	0.301	1.381	-1.3909	0.301
73.922	0.302	1.383	-1.3929	0.302
74.033	0.303	1.385	-1.395	0.303
74.145	0.303	1.386	-1.3957	0.303
74.253	0.304	1.388	-1.3979	0.304
74.359	0.305	1.391	-1.4	0.305
74.47	0.306	1.393	-1.4021	0.306
74.584	0.306	1.394	-1.4031	0.306
74.687	0.307	1.396	-1.4052	0.307
74.798	0.308	1.398	-1.4071	0.308
74.905	0.309	1.4	-1.4094	0.309
75.016	0.31	1.401	-1.4105	0.31
75.129	0.311	1.403	-1.4125	0.311
75.236	0.312	1.405	-1.4145	0.312
75.342	0.313	1.407	-1.417	0.313
75.453	0.313	1.408	-1.4176	0.313
75.566	0.314	1.41	-1.4196	0.314
75.676	0.314	1.412	-1.4216	0.314
75.781	0.315	1.415	-1.4242	0.315
75.89	0.315	1.415	-1.425	0.315
76.002	0.315	1.418	-1.4271	0.315
76.112	0.316	1.42	-1.4291	0.316
76.216	0.316	1.421	-1.431	0.316
76.328	0.316	1.423	-1.4321	0.316
76.439	0.317	1.425	-1.4344	0.317
76.547	0.317	1.427	-1.4364	0.317
76.652	0.318	1.429	-1.4384	0.318
76.761	0.318	1.43	-1.4393	0.318
76.873	0.319	1.432	-1.4416	0.319
76.984	0.319	1.434	-1.4438	0.319
77.089	0.32	1.436	-1.4458	0.32
77.203	0.32	1.437	-1.4466	0.32
77.31	0.321	1.439	-1.4486	0.321
77.421	0.321	1.441	-1.451	0.321
77.527	0.322	1.444	-1.4531	0.322
77.642	0.322	1.444	-1.454	0.322
77.745	0.323	1.447	-1.4561	0.323
77.854	0.324	1.449	-1.4584	0.324
77.966	0.324	1.451	-1.4604	0.324
78.077	0.325	1.452	-1.4615	0.325
78.187	0.326	1.454	-1.4634	0.326
78.297	0.326	1.456	-1.4654	0.326
78.402	0.327	1.458	-1.4678	0.327
78.513	0.328	1.459	-1.4687	0.328
78.624	0.329	1.461	-1.4709	0.329
78.734	0.33	1.463	-1.4727	0.33
78.839	0.331	1.466	-1.4751	0.331
78.946	0.331	1.466	-1.476	0.331
79.06	0.332	1.469	-1.4781	0.332
79.168	0.333	1.47	-1.4799	0.333
79.275	0.334	1.472	-1.4819	0.334
79.389	0.335	1.474	-1.4834	0.335
79.497	0.336	1.476	-1.4855	0.336
79.605	0.337	1.478	-1.4874	0.337
79.711	0.338	1.48	-1.4894	0.338
79.825	0.339	1.481	-1.4904	0.339
79.929	0.34	1.483	-1.4926	0.34
80.043	0.341	1.485	-1.4947	0.341
80.148	0.342	1.487	-1.4967	0.342
80.257	0.342	1.488	-1.4976	0.342
80.366	0.344	1.491	-1.5002	0.344
80.48	0.345	1.492	-1.5019	0.345
80.585	0.346	1.494	-1.504	0.346
80.696	0.347	1.495	-1.5048	0.347
80.805	0.348	1.497	-1.5069	0.348
80.917	0.349	1.5	-1.5094	0.349
81.022	0.35	1.502	-1.5113	0.35
81.134	0.351	1.503	-1.5124	0.351
81.242	0.352	1.505	-1.5144	0.352
81.352	0.353	1.507	-1.5163	0.353
81.46	0.355	1.509	-1.5187	0.355
81.567	0.355	1.51	-1.5197	0.355
81.681	0.356	1.512	-1.5215	0.356
81.789	0.357	1.514	-1.5237	0.357
81.895	0.358	1.517	-1.5261	0.358
82.009	0.359	1.517	-1.527	0.359
82.119	0.36	1.519	-1.529	0.36
82.227	0.361	1.522	-1.5311	0.361
82.332	0.362	1.524	-1.533	0.362
82.443	0.362	1.525	-1.5343	0.362
82.556	0.363	1.527	-1.5362	0.363
82.659	0.364	1.529	-1.5383	0.364
82.77	0.365	1.531	-1.5403	0.365
82.881	0.365	1.532	-1.5413	0.365
82.989	0.367	1.534	-1.5436	0.367
83.102	0.367	1.536	-1.5456	0.367
83.207	0.368	1.538	-1.5477	0.368
83.317	0.369	1.539	-1.5486	0.369
83.427	0.369	1.541	-1.5508	0.369
83.535	0.37	1.543	-1.5529	0.37
83.643	0.371	1.545	-1.5549	0.371
83.757	0.371	1.546	-1.556	0.371
83.86	0.372	1.549	-1.5583	0.372
83.974	0.373	1.551	-1.5602	0.373
84.08	0.374	1.553	-1.5623	0.374
84.194	0.374	1.554	-1.5632	0.374
84.297	0.375	1.556	-1.5653	0.375
84.408	0.376	1.558	-1.5673	0.376
84.517	0.377	1.56	-1.5696	0.377
84.628	0.377	1.561	-1.5706	0.377
84.738	0.378	1.563	-1.5726	0.378
84.848	0.379	1.565	-1.5745	0.379
84.952	0.38	1.568	-1.5771	0.38
85.063	0.38	1.568	-1.578	0.38
85.175	0.381	1.57	-1.5799	0.381
85.285	0.382	1.572	-1.5819	0.382
85.39	0.382	1.574	-1.5839	0.382
85.502	0.383	1.576	-1.5851	0.383
85.61	0.384	1.578	-1.5873	0.384
85.716	0.384	1.579	-1.589	0.384
85.827	0.385	1.582	-1.5912	0.385
85.941	0.385	1.583	-1.5924	0.385
86.047	0.386	1.585	-1.5947	0.386
86.158	0.387	1.587	-1.5965	0.387
86.264	0.387	1.589	-1.5985	0.387
86.373	0.387	1.59	-1.5996	0.387
86.486	0.388	1.592	-1.6019	0.388
86.594	0.389	1.594	-1.6039	0.389
86.699	0.389	1.596	-1.6059	0.389
86.813	0.39	1.597	-1.6069	0.39
86.923	0.39	1.599	-1.609	0.39
87.032	0.391	1.602	-1.6112	0.391
87.137	0.391	1.604	-1.6133	0.391
87.248	0.391	1.605	-1.6141	0.391
87.355	0.392	1.607	-1.6162	0.392
87.469	0.393	1.609	-1.6182	0.393
87.574	0.395	1.611	-1.6207	0.395
87.686	0.395	1.612	-1.6216	0.395
87.794	0.397	1.614	-1.6236	0.397
87.9	0.398	1.616	-1.6259	0.398
88.009	0.4	1.618	-1.6279	0.4
88.119	0.4	1.619	-1.6288	0.4
88.228	0.402	1.621	-1.6309	0.402
88.399	0.404	1.624	-1.6335	0.404
88.515	0.405	1.626	-1.6356	0.405
88.62	0.406	1.628	-1.6376	0.406
88.729	0.407	1.63	-1.6399	0.407
88.84	0.407	1.631	-1.6409	0.407
88.95	0.408	1.633	-1.6428	0.408
89.06	0.409	1.635	-1.6448	0.409
89.165	0.409	1.637	-1.6468	0.409
89.276	0.41	1.639	-1.6482	0.41
89.383	0.41	1.641	-1.6503	0.41
89.497	0.411	1.643	-1.6522	0.411
89.602	0.412	1.645	-1.6542	0.412
89.714	0.412	1.646	-1.6552	0.412
89.822	0.413	1.648	-1.6575	0.413
89.928	0.413	1.65	-1.6595	0.413
90.037	0.414	1.652	-1.6616	0.414
90.147	0.414	1.653	-1.6625	0.414
90.256	0.415	1.655	-1.6649	0.415
90.367	0.416	1.657	-1.6669	0.416
90.474	0.416	1.659	-1.6688	0.416
90.585	0.417	1.66	-1.6699	0.417
90.698	0.417	1.662	-1.6718	0.417
90.806	0.418	1.665	-1.6743	0.418
90.911	0.419	1.667	-1.6762	0.419
91.022	0.419	1.668	-1.6771	0.419
91.134	0.42	1.67	-1.6792	0.42
91.244	0.421	1.672	-1.6812	0.421
91.349	0.422	1.674	-1.6836	0.422
91.459	0.422	1.675	-1.6845	0.422
91.571	0.423	1.677	-1.6866	0.423
91.681	0.423	1.679	-1.6887	0.423
91.786	0.424	1.681	-1.6909	0.424
91.898	0.425	1.682	-1.6918	0.425
92.006	0.425	1.684	-1.6938	0.425
92.115	0.426	1.686	-1.6958	0.426
92.223	0.427	1.688	-1.6977	0.427
92.33	0.427	1.69	-1.6991	0.427
92.442	0.427	1.692	-1.7011	0.427
92.551	0.428	1.694	-1.7032	0.428
92.66	0.429	1.696	-1.7051	0.429
92.767	0.429	1.697	-1.7062	0.429
92.876	0.429	1.699	-1.7085	0.429
92.99	0.43	1.701	-1.7105	0.43
93.095	0.43	1.703	-1.7124	0.43
93.206	0.43	1.704	-1.7134	0.43
93.319	0.431	1.706	-1.7158	0.431
93.422	0.431	1.708	-1.7178	0.431
93.534	0.432	1.71	-1.7198	0.432
93.645	0.432	1.711	-1.7207	0.432
93.753	0.433	1.713	-1.7226	0.433
93.859	0.433	1.716	-1.7251	0.433
93.969	0.434	1.718	-1.7273	0.434
94.078	0.434	1.719	-1.7281	0.434
94.192	0.435	1.721	-1.7302	0.435
94.3	0.435	1.723	-1.7325	0.435
94.405	0.436	1.725	-1.7344	0.436
94.52	0.436	1.726	-1.7354	0.436
94.628	0.437	1.728	-1.7374	0.437
94.736	0.438	1.73	-1.7395	0.438
94.842	0.438	1.732	-1.7419	0.438
94.956	0.439	1.733	-1.7427	0.439
95.066	0.439	1.735	-1.7448	0.439
95.173	0.44	1.737	-1.747	0.44
95.282	0.441	1.74	-1.749	0.441
95.393	0.441	1.741	-1.75	0.441
95.499	0.442	1.743	-1.7521	0.442
95.613	0.442	1.745	-1.754	0.442
95.718	0.443	1.746	-1.7559	0.443
95.829	0.443	1.748	-1.757	0.443
95.94	0.444	1.75	-1.7595	0.444
96.05	0.444	1.752	-1.7614	0.444
96.153	0.445	1.754	-1.7634	0.445
96.262	0.445	1.755	-1.7644	0.445
96.376	0.446	1.757	-1.7668	0.446
96.482	0.447	1.759	-1.7687	0.447
96.59	0.447	1.761	-1.7708	0.447
96.704	0.448	1.762	-1.7717	0.448
96.812	0.448	1.764	-1.7737	0.448
96.92	0.449	1.766	-1.776	0.449
97.029	0.45	1.768	-1.778	0.45
97.141	0.45	1.77	-1.7792	0.45
97.251	0.451	1.771	-1.781	0.451
97.359	0.452	1.774	-1.7834	0.452
97.464	0.453	1.776	-1.7855	0.453
97.576	0.453	1.777	-1.7864	0.453
97.682	0.454	1.779	-1.7885	0.454
97.792	0.456	1.781	-1.7904	0.456
97.9	0.457	1.783	-1.7928	0.457
98.014	0.458	1.784	-1.7937	0.458
98.122	0.459	1.786	-1.7957	0.459
98.228	0.461	1.788	-1.7979	0.461
98.34	0.463	1.791	-1.8001	0.463
98.451	0.463	1.792	-1.8011	0.463
98.559	0.465	1.794	-1.8032	0.465
98.667	0.467	1.796	-1.8052	0.467
98.775	0.468	1.797	-1.8069	0.468
98.889	0.469	1.799	-1.8084	0.469
98.997	0.471	1.801	-1.8102	0.471
99.105	0.472	1.803	-1.8123	0.472
99.213	0.474	1.805	-1.8143	0.474
99.32	0.475	1.806	-1.8153	0.475
99.429	0.476	1.808	-1.8177	0.476
99.539	0.478	1.81	-1.8197	0.478
99.648	0.479	1.812	-1.8217	0.479
99.759	0.48	1.813	-1.8228	0.48
99.872	0.481	1.815	-1.825	0.481
99.975	0.483	1.818	-1.827	0.483
100.086	0.484	1.82	-1.829	0.484
100.196	0.485	1.821	-1.83	0.485
100.305	0.486	1.822	-1.832	0.486
100.418	0.488	1.825	-1.8343	0.488
100.523	0.489	1.827	-1.8363	0.489
100.633	0.49	1.828	-1.8373	0.49
100.744	0.491	1.83	-1.8394	0.491
100.852	0.493	1.832	-1.8414	0.493
100.96	0.494	1.834	-1.8437	0.494
101.067	0.495	1.835	-1.8447	0.495
101.176	0.496	1.837	-1.8466	0.496
101.29	0.497	1.839	-1.8487	0.497
101.396	0.499	1.841	-1.851	0.499
101.51	0.5	1.843	-1.8522	0.5
101.618	0.501	1.844	-1.854	0.501
101.726	0.502	1.846	-1.856	0.502
101.831	0.504	1.849	-1.8581	0.504
101.945	0.505	1.85	-1.8593	0.505
102.055	0.506	1.852	-1.8613	0.506
102.165	0.507	1.854	-1.8633	0.507
102.27	0.509	1.856	-1.8653	0.509
102.381	0.51	1.857	-1.8664	0.51
102.489	0.511	1.859	-1.8687	0.511
102.597	0.513	1.861	-1.8707	0.513
102.705	0.515	1.863	-1.8726	0.515
102.817	0.515	1.864	-1.8736	0.515
102.928	0.517	1.866	-1.876	0.517
103.036	0.519	1.868	-1.878	0.519
103.144	0.521	1.87	-1.88	0.521
103.256	0.522	1.872	-1.8811	0.522
103.364	0.524	1.873	-1.883	0.524
103.472	0.526	1.876	-1.8853	0.526
103.579	0.528	1.878	-1.8873	0.528
103.693	0.529	1.879	-1.8883	0.529
103.803	0.53	1.881	-1.8903	0.53
103.908	0.532	1.883	-1.8922	0.532
104.017	0.534	1.885	-1.8946	0.534
104.128	0.535	1.886	-1.8957	0.535
104.239	0.537	1.888	-1.8976	0.537
104.349	0.539	1.89	-1.8996	0.539
104.454	0.541	1.892	-1.9019	0.541
104.565	0.542	1.893	-1.9029	0.542
104.673	0.544	1.895	-1.9048	0.544
104.786	0.545	1.897	-1.9069	0.545
104.892	0.547	1.9	-1.9093	0.547
105.001	0.548	1.901	-1.9103	0.548
105.112	0.55	1.903	-1.9121	0.55
105.22	0.551	1.905	-1.9143	0.551
105.328	0.553	1.907	-1.9164	0.553
105.435	0.553	1.908	-1.9171	0.553
105.544	0.555	1.91	-1.9196	0.555
105.656	0.557	1.912	-1.9216	0.557
105.762	0.558	1.914	-1.9236	0.558
105.873	0.559	1.915	-1.9246	0.559
105.986	0.561	1.917	-1.9269	0.561
106.094	0.563	1.919	-1.9289	0.563
106.199	0.565	1.921	-1.9309	0.565
106.313	0.566	1.922	-1.9319	0.566
106.423	0.567	1.924	-1.9339	0.567
106.533	0.569	1.927	-1.9363	0.569
106.636	0.571	1.929	-1.9383	0.571
106.747	0.572	1.93	-1.9393	0.572
106.859	0.574	1.932	-1.9412	0.574
106.969	0.575	1.934	-1.9433	0.575
107.074	0.577	1.936	-1.9456	0.577
107.186	0.578	1.937	-1.9466	0.578
107.294	0.579	1.939	-1.9486	0.579
107.4	0.581	1.941	-1.9506	0.581
107.511	0.583	1.943	-1.9529	0.583
107.625	0.584	1.944	-1.954	0.584
107.731	0.585	1.946	-1.9559	0.585
107.839	0.587	1.948	-1.9579	0.587
107.948	0.589	1.951	-1.9601	0.589
108.055	0.59	1.952	-1.9612	0.59
108.169	0.592	1.954	-1.9633	0.592
108.274	0.593	1.956	-1.9652	0.593
108.383	0.595	1.958	-1.9674	0.595
108.497	0.596	1.959	-1.9681	0.596
108.607	0.599	1.961	-1.9706	0.599
108.713	0.6	1.963	-1.9724	0.6
108.822	0.602	1.965	-1.9746	0.602
108.933	0.603	1.966	-1.9755	0.603
109.043	0.605	1.968	-1.9778	0.605
109.153	0.607	1.97	-1.9798	0.607
109.258	0.608	1.972	-1.9818	0.608
109.368	0.609	1.973	-1.9828	0.609
109.48	0.611	1.976	-1.9852	0.611
109.59	0.612	1.978	-1.9872	0.612
109.693	0.614	1.98	-1.9892	0.614
109.808	0.614	1.981	-1.9903	0.614
109.916	0.616	1.983	-1.9922	0.616
110.024	0.617	1.985	-1.9946	0.617
110.132	0.618	1.987	-1.9965	0.618
110.239	0.619	1.988	-1.9975	0.619
110.352	0.621	1.99	-1.9995	0.621
110.46	0.622	1.992	-2.0015	0.622
110.569	0.624	1.994	-2.0039	0.624
110.676	0.625	1.995	-2.0048	0.625
110.79	0.626	1.997	-2.0069	0.626
110.898	0.628	1.999	-2.0088	0.628
111.006	0.63	2.002	-2.0112	0.63
111.175	0.631	2.004	-2.0133	0.631
111.289	0.633	2.006	-2.0152	0.633
111.396	0.634	2.008	-2.0173	0.634
111.505	0.636	2.01	-2.0193	0.636
111.612	0.637	2.011	-2.0205	0.637
111.722	0.638	2.013	-2.0225	0.638
111.833	0.639	2.015	-2.0243	0.639
111.942	0.641	2.017	-2.0264	0.641
112.053	0.642	2.018	-2.0279	0.642
112.163	0.643	2.02	-2.0298	0.643
112.273	0.644	2.022	-2.0319	0.644
112.377	0.646	2.024	-2.0338	0.646
112.488	0.646	2.025	-2.0348	0.646
112.601	0.648	2.028	-2.0371	0.648
112.706	0.649	2.03	-2.0391	0.649
112.814	0.651	2.032	-2.041	0.651
112.923	0.651	2.033	-2.0422	0.651
113.037	0.653	2.035	-2.0442	0.653
113.145	0.654	2.037	-2.0465	0.654
113.253	0.656	2.039	-2.0485	0.656
113.366	0.657	2.04	-2.0494	0.657
113.474	0.658	2.042	-2.0515	0.658
113.582	0.659	2.044	-2.0537	0.659
113.688	0.661	2.046	-2.0557	0.661
113.802	0.661	2.047	-2.0568	0.661
113.912	0.663	2.049	-2.0587	0.663
114.02	0.664	2.051	-2.0608	0.664
114.125	0.665	2.054	-2.0632	0.665
114.236	0.666	2.054	-2.064	0.666
114.349	0.667	2.057	-2.0661	0.667
114.452	0.668	2.058	-2.0679	0.668
114.563	0.669	2.061	-2.0705	0.669
114.674	0.67	2.062	-2.0715	0.67
114.783	0.671	2.064	-2.0734	0.671
114.889	0.672	2.066	-2.0754	0.672
115	0.673	2.068	-2.0774	0.673
115.112	0.674	2.069	-2.0786	0.674
115.22	0.675	2.071	-2.0806	0.675
115.328	0.676	2.073	-2.0826	0.676
115.437	0.677	2.075	-2.0847	0.677
115.544	0.678	2.076	-2.0858	0.678
115.658	0.679	2.079	-2.0881	0.679
115.765	0.681	2.081	-2.0901	0.681
115.872	0.682	2.083	-2.0921	0.682
115.986	0.682	2.084	-2.0931	0.682
116.096	0.683	2.086	-2.0954	0.683
116.204	0.684	2.088	-2.0973	0.684
116.309	0.685	2.09	-2.0996	0.685
116.42	0.685	2.091	-2.1004	0.685
116.533	0.686	2.093	-2.1023	0.686
116.636	0.687	2.095	-2.1049	0.687
116.747	0.688	2.097	-2.1067	0.688
116.859	0.689	2.098	-2.1076	0.689
116.967	0.69	2.1	-2.1098	0.69
117.078	0.691	2.102	-2.1119	0.691
117.183	0.692	2.105	-2.1141	0.692
117.295	0.692	2.106	-2.1151	0.692
117.4	0.693	2.107	-2.117	0.693
117.514	0.695	2.11	-2.1191	0.695
117.619	0.696	2.112	-2.1213	0.696
117.733	0.696	2.113	-2.1225	0.696
117.841	0.697	2.115	-2.1243	0.697
117.949	0.698	2.117	-2.1265	0.698
118.058	0.699	2.119	-2.1287	0.699
118.165	0.7	2.12	-2.1297	0.7
118.274	0.701	2.122	-2.1317	0.701
118.388	0.702	2.124	-2.1337	0.702
118.492	0.703	2.126	-2.1357	0.703
118.606	0.703	2.127	-2.1367	0.703
118.716	0.704	2.13	-2.1391	0.704
118.821	0.705	2.132	-2.1411	0.705
118.929	0.706	2.133	-2.143	0.706
119.043	0.706	2.135	-2.1441	0.706
119.151	0.707	2.137	-2.1464	0.707
119.257	0.708	2.139	-2.1484	0.708
119.369	0.709	2.141	-2.1504	0.709
119.478	0.709	2.142	-2.1513	0.709
119.589	0.71	2.144	-2.1535	0.71
119.697	0.711	2.146	-2.1559	0.711
119.803	0.712	2.148	-2.1576	0.712
119.917	0.712	2.149	-2.1588	0.712
120.025	0.713	2.151	-2.1607	0.713
120.198	0.714	2.154	-2.1634	0.714
120.308	0.715	2.156	-2.1654	0.715
120.413	0.716	2.158	-2.1673	0.716
120.522	0.716	2.16	-2.1697	0.716
120.633	0.717	2.161	-2.1707	0.717
120.743	0.717	2.163	-2.1727	0.717
120.848	0.718	2.165	-2.1747	0.718
120.959	0.719	2.168	-2.177	0.719
121.07	0.719	2.168	-2.178	0.719
121.178	0.72	2.171	-2.18	0.72
121.291	0.72	2.173	-2.1821	0.72
121.397	0.721	2.175	-2.1843	0.721
121.506	0.721	2.176	-2.1853	0.721
121.617	0.722	2.178	-2.1873	0.722
121.725	0.723	2.18	-2.1894	0.723
121.831	0.723	2.182	-2.1914	0.723
121.945	0.724	2.183	-2.1922	0.724
122.053	0.724	2.185	-2.1947	0.724
122.161	0.725	2.187	-2.1967	0.725
122.267	0.726	2.189	-2.1987	0.726
122.378	0.726	2.19	-2.1997	0.726
122.493	0.726	2.192	-2.2019	0.726
122.597	0.727	2.194	-2.2039	0.727
122.706	0.727	2.196	-2.2059	0.727
122.817	0.728	2.198	-2.2071	0.728
122.927	0.728	2.199	-2.2088	0.728
123.037	0.729	2.202	-2.2114	0.729
123.142	0.729	2.204	-2.2134	0.729
123.253	0.73	2.205	-2.2144	0.73
123.362	0.73	2.207	-2.2163	0.73
123.468	0.731	2.209	-2.2187	0.731
123.581	0.731	2.211	-2.2206	0.731
123.69	0.731	2.212	-2.2216	0.731
123.801	0.732	2.214	-2.2236	0.732
123.909	0.733	2.216	-2.2256	0.733
124.014	0.733	2.218	-2.2279	0.733
124.124	0.733	2.219	-2.229	0.733
124.233	0.734	2.221	-2.2309	0.734
124.344	0.735	2.224	-2.2331	0.735
124.453	0.735	2.226	-2.2354	0.735
124.566	0.736	2.227	-2.2362	0.736
124.676	0.736	2.229	-2.2382	0.736
124.781	0.737	2.231	-2.2404	0.737
124.888	0.737	2.233	-2.2421	0.737
124.999	0.737	2.234	-2.2433	0.737
125.112	0.738	2.236	-2.2456	0.738
125.222	0.738	2.238	-2.2477	0.738
125.327	0.739	2.24	-2.2497	0.739
125.438	0.739	2.241	-2.2506	0.739
125.546	0.739	2.243	-2.253	0.739
125.652	0.74	2.245	-2.2549	0.74
125.763	0.74	2.247	-2.2569	0.74
125.875	0.74	2.248	-2.2579	0.74
125.983	0.741	2.25	-2.2599	0.741
126.089	0.741	2.253	-2.2623	0.741
126.2	0.742	2.255	-2.2643	0.742
126.314	0.742	2.256	-2.2651	0.742
126.417	0.742	2.258	-2.2676	0.742
126.526	0.743	2.26	-2.2696	0.743
126.635	0.743	2.262	-2.2715	0.743
126.746	0.743	2.263	-2.2726	0.743
126.859	0.744	2.265	-2.2745	0.744
126.965	0.744	2.267	-2.2765	0.744
127.074	0.744	2.269	-2.2789	0.744
127.185	0.744	2.27	-2.2799	0.744
127.295	0.745	2.272	-2.2819	0.745
127.405	0.745	2.274	-2.2839	0.745
127.51	0.745	2.277	-2.2863	0.745
127.621	0.745	2.278	-2.2873	0.745
127.732	0.746	2.28	-2.2893	0.746
127.842	0.746	2.282	-2.2912	0.746
127.945	0.746	2.284	-2.2933	0.746
128.06	0.746	2.285	-2.2946	0.746
128.168	0.747	2.287	-2.2965	0.747
128.276	0.747	2.289	-2.2985	0.747
128.384	0.747	2.291	-2.3005	0.747
128.491	0.747	2.292	-2.3014	0.747
128.605	0.748	2.294	-2.3039	0.748
128.713	0.748	2.296	-2.3059	0.748
128.819	0.748	2.298	-2.3079	0.748
128.928	0.749	2.299	-2.3088	0.749
129.042	0.749	2.301	-2.3109	0.749
129.15	0.749	2.304	-2.3132	0.749
129.258	0.75	2.306	-2.3152	0.75
129.369	0.75	2.307	-2.3161	0.75
129.479	0.75	2.309	-2.3182	0.75
129.589	0.751	2.311	-2.3207	0.751
129.694	0.751	2.313	-2.3225	0.751
129.805	0.751	2.314	-2.3234	0.751
129.916	0.751	2.316	-2.3255	0.751
130.026	0.752	2.318	-2.3275	0.752
130.132	0.752	2.32	-2.3299	0.752
130.244	0.752	2.321	-2.3309	0.752
130.352	0.752	2.323	-2.3329	0.752
130.46	0.752	2.325	-2.3348	0.752
130.568	0.753	2.328	-2.3372	0.753
130.682	0.753	2.329	-2.3382	0.753
130.79	0.753	2.331	-2.3402	0.753
130.898	0.753	2.333	-2.3422	0.753
131.004	0.753	2.335	-2.3442	0.753
131.118	0.753	2.336	-2.3456	0.753
131.228	0.753	2.338	-2.3475	0.753
131.336	0.753	2.34	-2.3495	0.753
131.441	0.753	2.342	-2.3515	0.753
131.552	0.753	2.343	-2.3524	0.753
131.664	0.753	2.345	-2.3548	0.753
131.774	0.753	2.347	-2.3568	0.753
131.879	0.754	2.349	-2.3588	0.754
131.99	0.754	2.35	-2.3598	0.754
132.101	0.754	2.353	-2.3621	0.754
132.211	0.754	2.355	-2.3642	0.754
132.316	0.754	2.357	-2.3661	0.754
132.428	0.754	2.358	-2.3673	0.754
132.536	0.754	2.36	-2.3692	0.754
132.645	0.754	2.362	-2.3715	0.754
132.753	0.754	2.364	-2.3735	0.754
132.86	0.753	2.365	-2.3744	0.753
132.974	0.753	2.367	-2.3763	0.753
133.081	0.753	2.369	-2.3785	0.753
133.19	0.753	2.371	-2.3809	0.753
133.297	0.753	2.372	-2.3818	0.753
133.406	0.753	2.374	-2.3839	0.753
133.52	0.753	2.376	-2.3859	0.753
133.625	0.753	2.379	-2.3881	0.753
133.736	0.754	2.38	-2.3892	0.754
133.849	0.754	2.382	-2.3911	0.754
133.952	0.754	2.384	-2.393	0.754
134.061	0.754	2.386	-2.395	0.754
134.175	0.754	2.387	-2.3964	0.754
134.283	0.754	2.389	-2.3987	0.754
134.389	0.755	2.391	-2.4004	0.755
134.5	0.755	2.393	-2.4025	0.755
134.611	0.755	2.394	-2.4034	0.755
134.72	0.755	2.396	-2.4057	0.755
134.828	0.755	2.398	-2.4076	0.755
134.936	0.755	2.4	-2.4098	0.755
135.045	0.755	2.401	-2.4107	0.755
135.156	0.755	2.404	-2.4131	0.755
135.267	0.755	2.406	-2.4151	0.755
135.373	0.755	2.408	-2.4171	0.755
135.487	0.755	2.409	-2.4181	0.755
135.59	0.755	2.411	-2.4204	0.755
135.703	0.755	2.413	-2.4225	0.755
135.808	0.755	2.415	-2.4245	0.755
135.922	0.755	2.416	-2.4255	0.755
136.027	0.755	2.418	-2.4275	0.755
136.141	0.755	2.42	-2.4297	0.755
136.246	0.755	2.422	-2.4319	0.755
136.357	0.755	2.423	-2.4327	0.755
136.466	0.754	2.425	-2.4347	0.754
136.579	0.754	2.427	-2.4367	0.754
136.682	0.754	2.43	-2.4391	0.754
136.794	0.754	2.431	-2.4402	0.754
136.905	0.754	2.433	-2.4421	0.754
137.013	0.754	2.435	-2.4441	0.754
137.119	0.754	2.437	-2.4464	0.754
137.233	0.754	2.438	-2.4473	0.754
137.341	0.753	2.44	-2.4494	0.753
137.449	0.753	2.442	-2.4514	0.753
137.558	0.753	2.444	-2.4533	0.753
137.665	0.753	2.445	-2.4548	0.753
137.774	0.752	2.447	-2.4568	0.752
137.888	0.752	2.449	-2.4587	0.752
137.993	0.752	2.451	-2.4607	0.752
138.105	0.752	2.452	-2.4617	0.752
138.211	0.751	2.454	-2.464	0.751
138.325	0.751	2.457	-2.4661	0.751
138.43	0.751	2.459	-2.468	0.751
138.541	0.75	2.46	-2.469	0.75
138.65	0.75	2.462	-2.471	0.75
138.762	0.75	2.464	-2.4733	0.75
138.867	0.749	2.466	-2.4754	0.749
138.979	0.749	2.467	-2.4764	0.749
139.087	0.749	2.469	-2.4784	0.749
139.194	0.748	2.471	-2.4808	0.748
139.306	0.748	2.473	-2.4828	0.748
139.415	0.748	2.474	-2.4836	0.748
139.526	0.747	2.476	-2.4857	0.747
139.634	0.747	2.478	-2.4877	0.747
139.741	0.746	2.48	-2.49	0.746
139.855	0.746	2.481	-2.491	0.746
139.958	0.745	2.484	-2.4931	0.745
140.069	0.745	2.485	-2.495	0.745
140.176	0.744	2.488	-2.4974	0.744
140.287	0.744	2.489	-2.4984	0.744
140.4	0.744	2.491	-2.5005	0.744
140.508	0.743	2.493	-2.5024	0.743
140.613	0.743	2.495	-2.5043	0.743
140.722	0.742	2.496	-2.5054	0.742
140.831	0.742	2.498	-2.5076	0.742
140.946	0.741	2.5	-2.5097	0.741
141.051	0.741	2.502	-2.5115	0.741
141.162	0.741	2.503	-2.5128	0.741
141.271	0.74	2.505	-2.5149	0.74
141.377	0.739	2.507	-2.517	0.739
141.488	0.739	2.509	-2.5189	0.739
141.6	0.738	2.51	-2.52	0.738
141.708	0.738	2.513	-2.5222	0.738
141.814	0.737	2.515	-2.5243	0.737
141.925	0.737	2.517	-2.5263	0.737
142.039	0.736	2.518	-2.5273	0.736
142.142	0.736	2.52	-2.5292	0.736
142.253	0.736	2.522	-2.5316	0.736
142.362	0.735	2.524	-2.5337	0.735
142.469	0.735	2.525	-2.5347	0.735
142.585	0.735	2.527	-2.5366	0.735
142.69	0.734	2.529	-2.5388	0.734
142.797	0.734	2.531	-2.5409	0.734
142.908	0.734	2.533	-2.5421	0.734
143.021	0.733	2.534	-2.5439	0.733
143.124	0.733	2.536	-2.546	0.733
143.236	0.733	2.539	-2.5484	0.733
143.347	0.732	2.54	-2.5493	0.732
143.455	0.732	2.542	-2.5513	0.732
143.561	0.731	2.544	-2.5534	0.731
143.672	0.731	2.546	-2.5557	0.731
143.784	0.731	2.547	-2.5567	0.731
143.894	0.73	2.549	-2.5587	0.73
144.002	0.73	2.551	-2.5607	0.73
144.107	0.73	2.553	-2.5626	0.73
144.222	0.729	2.554	-2.5636	0.729
144.33	0.729	2.556	-2.5659	0.729
144.438	0.729	2.558	-2.568	0.729
144.544	0.728	2.56	-2.5698	0.728
144.658	0.728	2.561	-2.5709	0.728
144.764	0.727	2.564	-2.5733	0.727
144.876	0.727	2.566	-2.5753	0.727
144.981	0.726	2.568	-2.5773	0.726
145.092	0.726	2.569	-2.5783	0.726
145.205	0.726	2.571	-2.5806	0.726
145.31	0.725	2.573	-2.5825	0.725
145.419	0.725	2.575	-2.5845	0.725
145.529	0.725	2.576	-2.5856	0.725
145.641	0.724	2.578	-2.5876	0.724
145.756	0.724	2.58	-2.59	0.724
145.854	0.723	2.582	-2.592	0.723
145.969	0.723	2.583	-2.593	0.723
146.077	0.723	2.585	-2.5947	0.723
146.185	0.722	2.587	-2.5969	0.722
146.291	0.721	2.59	-2.5993	0.721
146.401	0.721	2.591	-2.6002	0.721
146.515	0.721	2.593	-2.6022	0.721
146.621	0.72	2.595	-2.6042	0.72
146.73	0.72	2.597	-2.6066	0.72
146.843	0.719	2.598	-2.6076	0.719
146.952	0.719	2.6	-2.6096	0.719
147.059	0.718	2.602	-2.6116	0.718
147.166	0.718	2.604	-2.6132	0.718
147.276	0.718	2.606	-2.6153	0.718
147.384	0.717	2.608	-2.6172	0.717
147.499	0.717	2.609	-2.6183	0.717
147.607	0.716	2.611	-2.6206	0.716
147.716	0.715	2.613	-2.6226	0.715
147.822	0.715	2.615	-2.6247	0.715
147.936	0.715	2.616	-2.6254	0.715
148.039	0.714	2.618	-2.6278	0.714
148.153	0.713	2.62	-2.6299	0.713
148.26	0.713	2.622	-2.6319	0.713
148.371	0.713	2.623	-2.6328	0.713
148.481	0.712	2.625	-2.6348	0.712
148.591	0.711	2.628	-2.6372	0.711
148.696	0.711	2.63	-2.6392	0.711
148.807	0.711	2.631	-2.6402	0.711
148.918	0.71	2.633	-2.6422	0.71
149.028	0.709	2.635	-2.6443	0.709
149.133	0.709	2.637	-2.6465	0.709
149.24	0.708	2.638	-2.6475	0.708
149.354	0.708	2.64	-2.6495	0.708
149.462	0.707	2.642	-2.6516	0.707
149.57	0.706	2.644	-2.6539	0.706
149.677	0.706	2.645	-2.6549	0.706
149.791	0.706	2.647	-2.6569	0.706
149.9	0.705	2.649	-2.6589	0.705
150.006	0.704	2.651	-2.6608	0.704
150.12	0.704	2.653	-2.6622	0.704
150.223	0.704	2.655	-2.6642	0.704
150.337	0.703	2.657	-2.6662	0.703
150.442	0.703	2.659	-2.6681	0.703
150.553	0.703	2.66	-2.6692	0.703
150.666	0.702	2.662	-2.6715	0.702
150.769	0.702	2.664	-2.6735	0.702
150.878	0.701	2.666	-2.6755	0.701
150.992	0.701	2.667	-2.6764	0.701
151.1	0.7	2.669	-2.6789	0.7
151.206	0.7	2.671	-2.6808	0.7
151.315	0.699	2.673	-2.6829	0.699
151.427	0.699	2.674	-2.6838	0.699
151.538	0.698	2.676	-2.6858	0.698
151.646	0.697	2.679	-2.6881	0.697
151.754	0.697	2.681	-2.6901	0.697
151.861	0.696	2.682	-2.6911	0.696
151.973	0.695	2.684	-2.6931	0.695
152.084	0.694	2.686	-2.6955	0.694
152.19	0.693	2.688	-2.6976	0.693
152.303	0.693	2.689	-2.6986	0.693
152.413	0.692	2.691	-2.7006	0.692
152.521	0.691	2.693	-2.7026	0.691
152.626	0.69	2.695	-2.7048	0.69
152.737	0.69	2.696	-2.7058	0.69
152.85	0.689	2.698	-2.7078	0.689
152.958	0.688	2.7	-2.7098	0.688
153.063	0.687	2.703	-2.7122	0.687
153.174	0.686	2.704	-2.7132	0.686
153.283	0.685	2.706	-2.7152	0.685
153.39	0.684	2.708	-2.7172	0.684
153.501	0.683	2.71	-2.7192	0.683
153.613	0.683	2.711	-2.7205	0.683
153.721	0.682	2.713	-2.7224	0.682
153.829	0.681	2.715	-2.7245	0.681
153.938	0.68	2.717	-2.7264	0.68
154.045	0.679	2.718	-2.7275	0.679
154.159	0.678	2.72	-2.7298	0.678
154.267	0.677	2.722	-2.7317	0.677
154.375	0.676	2.724	-2.7337	0.676
154.482	0.676	2.725	-2.7347	0.676
154.591	0.675	2.728	-2.7371	0.675
154.702	0.674	2.73	-2.7391	0.674
154.811	0.673	2.732	-2.7411	0.673
154.918	0.673	2.733	-2.7421	0.673
155.034	0.672	2.735	-2.7441	0.672
155.137	0.672	2.737	-2.7464	0.672
155.248	0.671	2.739	-2.7484	0.671
155.358	0.671	2.74	-2.7494	0.671
155.467	0.67	2.742	-2.7514	0.67
155.58	0.669	2.744	-2.7535	0.669
155.686	0.668	2.746	-2.7558	0.668
155.795	0.668	2.747	-2.7568	0.668
155.906	0.667	2.749	-2.7589	0.667
156.01	0.666	2.751	-2.7608	0.666
156.121	0.665	2.754	-2.7631	0.665
156.235	0.664	2.755	-2.7641	0.664
156.338	0.663	2.757	-2.7661	0.663
156.452	0.662	2.759	-2.7681	0.662
156.558	0.661	2.761	-2.7701	0.661
156.672	0.66	2.762	-2.7715	0.66
156.775	0.659	2.764	-2.7734	0.659
156.886	0.658	2.766	-2.7755	0.658
156.993	0.657	2.768	-2.7774	0.657
157.107	0.656	2.769	-2.7785	0.656
157.217	0.655	2.771	-2.7807	0.655
157.322	0.654	2.773	-2.7827	0.654
157.432	0.653	2.775	-2.7847	0.653
157.543	0.653	2.776	-2.7857	0.653
157.651	0.652	2.778	-2.7877	0.652
157.764	0.651	2.781	-2.7901	0.651
157.87	0.65	2.783	-2.7921	0.65
157.979	0.65	2.784	-2.7931	0.65
158.09	0.649	2.786	-2.7951	0.649
158.198	0.648	2.788	-2.7973	0.648
158.306	0.647	2.79	-2.7993	0.647
158.418	0.646	2.791	-2.8003	0.646
158.526	0.645	2.793	-2.8023	0.645
158.634	0.644	2.795	-2.8044	0.644
158.74	0.643	2.797	-2.8068	0.643
158.851	0.643	2.798	-2.8077	0.643
158.964	0.642	2.8	-2.8098	0.642
159.072	0.641	2.802	-2.8118	0.641
159.177	0.64	2.805	-2.8141	0.64
159.288	0.64	2.806	-2.8151	0.64
159.401	0.639	2.808	-2.8171	0.639
159.511	0.638	2.81	-2.819	0.638
159.614	0.637	2.812	-2.821	0.637
159.725	0.637	2.813	-2.822	0.637
159.837	0.636	2.815	-2.8244	0.636
159.947	0.635	2.817	-2.8264	0.635
160.054	0.635	2.819	-2.8283	0.635
160.163	0.634	2.82	-2.8293	0.634
160.274	0.633	2.822	-2.8317	0.633
160.382	0.633	2.824	-2.8338	0.633
160.487	0.632	2.826	-2.8358	0.632
160.597	0.631	2.827	-2.8367	0.631
160.706	0.63	2.829	-2.839	0.63
160.817	0.63	2.831	-2.841	0.63
160.926	0.629	2.833	-2.8429	0.629
161.038	0.628	2.834	-2.844	0.628
161.148	0.627	2.836	-2.846	0.627
161.256	0.627	2.839	-2.8483	0.627
161.361	0.626	2.841	-2.8504	0.626
161.472	0.625	2.842	-2.8514	0.625
161.585	0.625	2.844	-2.8534	0.625
161.695	0.624	2.846	-2.8555	0.624
161.8	0.623	2.848	-2.8576	0.623
161.911	0.623	2.849	-2.8586	0.623
162.017	0.622	2.851	-2.8606	0.622
162.126	0.621	2.853	-2.8626	0.621
162.238	0.621	2.855	-2.865	0.621
162.347	0.62	2.856	-2.8659	0.62
162.456	0.62	2.859	-2.8681	0.62
162.564	0.619	2.86	-2.87	0.619
162.672	0.618	2.862	-2.872	0.618
162.786	0.618	2.864	-2.8733	0.618
162.894	0.617	2.866	-2.8753	0.617
163.002	0.617	2.868	-2.8773	0.617
163.108	0.616	2.87	-2.8793	0.616
163.222	0.616	2.871	-2.8803	0.616
163.332	0.615	2.873	-2.8827	0.615
163.436	0.615	2.875	-2.8846	0.615
163.545	0.615	2.877	-2.8866	0.615
163.656	0.614	2.878	-2.8876	0.614
163.769	0.614	2.881	-2.89	0.614
163.872	0.613	2.883	-2.892	0.613
163.983	0.613	2.884	-2.894	0.613
164.093	0.613	2.885	-2.895	0.613
164.205	0.612	2.887	-2.8969	0.612
164.315	0.612	2.89	-2.8993	0.612
164.418	0.612	2.892	-2.9012	0.612
164.531	0.611	2.893	-2.9023	0.611
164.642	0.611	2.895	-2.9043	0.611
164.75	0.611	2.897	-2.9066	0.611
164.855	0.61	2.899	-2.9086	0.61
164.965	0.61	2.9	-2.9096	0.61
165.077	0.61	2.902	-2.9116	0.61
165.188	0.609	2.904	-2.9136	0.609
165.294	0.609	2.906	-2.916	0.609
165.408	0.609	2.907	-2.9169	0.609
165.516	0.609	2.909	-2.9189	0.609
165.624	0.609	2.911	-2.9209	0.609
165.732	0.608	2.914	-2.9233	0.608
165.843	0.608	2.915	-2.9243	0.608
165.953	0.608	2.917	-2.9263	0.608
166.063	0.608	2.919	-2.9283	0.608
166.168	0.607	2.921	-2.9303	0.607
166.279	0.607	2.922	-2.9315	0.607
166.39	0.607	2.924	-2.9336	0.607
166.499	0.606	2.926	-2.9356	0.606
166.604	0.606	2.928	-2.9377	0.606
166.716	0.606	2.929	-2.9386	0.606
166.824	0.606	2.931	-2.9409	0.606
166.935	0.605	2.933	-2.943	0.605
167.04	0.605	2.935	-2.945	0.605
167.154	0.605	2.936	-2.9459	0.605
167.262	0.605	2.938	-2.948	0.605
167.37	0.605	2.941	-2.9502	0.605
167.484	0.604	2.943	-2.9522	0.604
167.587	0.604	2.944	-2.9535	0.604
167.7	0.604	2.946	-2.9552	0.604
167.808	0.604	2.948	-2.9575	0.604
167.916	0.604	2.95	-2.9596	0.604
168.027	0.604	2.951	-2.9606	0.604
168.138	0.603	2.953	-2.9626	0.603
168.241	0.603	2.955	-2.9645	0.603
168.352	0.603	2.957	-2.9669	0.603
168.463	0.603	2.958	-2.9679	0.603
168.574	0.602	2.96	-2.9699	0.602
168.684	0.602	2.962	-2.9719	0.602
168.789	0.602	2.965	-2.9742	0.602
168.901	0.601	2.966	-2.9753	0.601
169.009	0.601	2.968	-2.9772	0.601
169.115	0.601	2.969	-2.979	0.601
169.224	0.6	2.972	-2.9813	0.6
169.338	0.6	2.973	-2.9822	0.6
169.446	0.599	2.975	-2.9846	0.599
169.556	0.599	2.977	-2.9866	0.599
169.662	0.598	2.979	-2.9886	0.598
169.776	0.598	2.98	-2.9896	0.598
169.879	0.598	2.982	-2.9918	0.598
169.993	0.597	2.984	-2.9939	0.597
170.098	0.597	2.986	-2.9959	0.597
170.209	0.597	2.987	-2.9969	0.597
170.322	0.597	2.99	-2.9991	0.597
170.427	0.596	2.992	-3.0012	0.596
170.534	0.596	2.994	-3.0032	0.596
170.648	0.596	2.995	-3.0041	0.596
170.758	0.596	2.997	-3.0062	0.596
170.868	0.596	2.999	-3.0085	0.596
170.973	0.596	3.001	-3.0105	0.596
171.084	0.595	3.002	-3.0115	0.595
171.192	0.595	3.004	-3.0135	0.595
171.305	0.595	3.006	-3.0155	0.595
171.411	0.595	3.008	-3.0178	0.595
171.517	0.595	3.009	-3.0188	0.595
171.629	0.595	3.011	-3.0209	0.595
171.735	0.595	3.013	-3.0228	0.595
171.845	0.595	3.016	-3.0252	0.595
171.959	0.595	3.017	-3.0262	0.595
172.067	0.594	3.019	-3.0281	0.594
172.179	0.594	3.021	-3.0305	0.594
172.283	0.594	3.023	-3.0321	0.594
172.397	0.594	3.024	-3.0334	0.594
172.5	0.594	3.026	-3.0355	0.594
172.611	0.594	3.028	-3.0375	0.594
172.72	0.594	3.03	-3.0396	0.594
172.831	0.594	3.031	-3.0405	0.594
172.941	0.594	3.033	-3.0429	0.594
173.051	0.594	3.035	-3.0448	0.594
173.156	0.594	3.037	-3.0468	0.594
173.266	0.593	3.038	-3.0478	0.593
173.378	0.593	3.041	-3.0501	0.593
173.488	0.593	3.043	-3.0522	0.593
173.592	0.593	3.045	-3.0542	0.593
173.704	0.593	3.046	-3.0551	0.593
173.815	0.593	3.048	-3.0571	0.593
173.923	0.593	3.05	-3.0595	0.593
174.031	0.592	3.052	-3.0615	0.592
174.138	0.592	3.053	-3.0625	0.592
174.25	0.592	3.055	-3.0645	0.592
174.358	0.592	3.057	-3.0665	0.592
174.467	0.592	3.059	-3.0688	0.592
174.58	0.592	3.06	-3.0698	0.592
174.688	0.592	3.062	-3.0717	0.592
174.796	0.592	3.064	-3.0737	0.592
174.902	0.592	3.067	-3.0761	0.592
175.013	0.592	3.068	-3.0771	0.592
175.126	0.592	3.07	-3.0792	0.592
175.235	0.592	3.072	-3.0812	0.592
175.34	0.592	3.074	-3.0831	0.592
175.451	0.592	3.075	-3.0844	0.592
175.56	0.592	3.077	-3.0864	0.592
175.672	0.592	3.079	-3.0884	0.592
175.777	0.592	3.081	-3.0904	0.592
175.889	0.592	3.082	-3.0914	0.592
175.997	0.592	3.084	-3.0937	0.592
176.103	0.592	3.086	-3.0958	0.592
176.214	0.592	3.088	-3.0978	0.592
176.327	0.592	3.089	-3.0988	0.592
176.435	0.592	3.092	-3.1011	0.592
176.543	0.593	3.094	-3.1031	0.593
176.649	0.593	3.096	-3.1051	0.593
176.76	0.593	3.097	-3.1061	0.593
176.873	0.593	3.099	-3.108	0.593
176.981	0.593	3.101	-3.1104	0.593
177.087	0.593	3.103	-3.1124	0.593
177.198	0.592	3.104	-3.1134	0.592
177.31	0.592	3.106	-3.1153	0.592
177.42	0.592	3.108	-3.1177	0.592
177.525	0.592	3.11	-3.1198	0.592
177.632	0.592	3.111	-3.1207	0.592
177.744	0.592	3.113	-3.1228	0.592
177.85	0.591	3.115	-3.1248	0.591
177.961	0.591	3.118	-3.1271	0.591
178.073	0.591	3.118	-3.128	0.591
178.181	0.591	3.121	-3.1301	0.591
178.29	0.591	3.123	-3.1321	0.591
178.398	0.59	3.125	-3.1345	0.59
178.505	0.59	3.126	-3.1354	0.59
178.615	0.59	3.128	-3.1374	0.59
178.726	0.59	3.13	-3.1395	0.59
178.835	0.59	3.132	-3.1414	0.59
178.942	0.59	3.133	-3.1427	0.59
179.051	0.59	3.135	-3.1448	0.59
179.165	0.59	3.137	-3.1467	0.59
179.27	0.589	3.139	-3.1487	0.589
179.381	0.589	3.14	-3.1497	0.589
179.494	0.589	3.142	-3.152	0.589
179.597	0.589	3.145	-3.1541	0.589
179.707	0.589	3.147	-3.1561	0.589
179.818	0.589	3.148	-3.1571	0.589
179.93	0.589	3.15	-3.1593	0.589
180.04	0.589	3.152	-3.1613	0.589
180.145	0.588	3.154	-3.1633	0.588
180.257	0.588	3.155	-3.1643	0.588
180.365	0.588	3.157	-3.1663	0.588
180.478	0.588	3.159	-3.1686	0.588
180.582	0.588	3.161	-3.1706	0.588
180.695	0.588	3.162	-3.1717	0.588
180.803	0.588	3.164	-3.1736	0.588
180.911	0.588	3.166	-3.1756	0.588
181.017	0.588	3.169	-3.178	0.588
181.131	0.588	3.169	-3.179	0.588
181.241	0.588	3.171	-3.181	0.588
181.347	0.587	3.173	-3.1829	0.587
181.456	0.587	3.176	-3.1853	0.587
181.567	0.587	3.177	-3.1863	0.587
181.678	0.587	3.179	-3.1884	0.587
181.787	0.587	3.181	-3.1903	0.587
181.892	0.587	3.183	-3.1923	0.587
182.003	0.587	3.184	-3.1937	0.587
182.115	0.586	3.186	-3.1957	0.586
182.224	0.586	3.188	-3.1977	0.586
182.328	0.586	3.19	-3.1997	0.586
182.44	0.586	3.191	-3.2007	0.586
182.549	0.586	3.193	-3.203	0.586
182.66	0.585	3.195	-3.205	0.585
182.765	0.585	3.197	-3.207	0.585
182.879	0.585	3.198	-3.208	0.585
182.987	0.585	3.2	-3.21	0.585
183.095	0.585	3.203	-3.2123	0.585
183.204	0.585	3.205	-3.2144	0.585
183.311	0.585	3.206	-3.2154	0.585
183.425	0.585	3.208	-3.2174	0.585
183.533	0.585	3.21	-3.2195	0.585
183.641	0.584	3.212	-3.2216	0.584
183.751	0.584	3.213	-3.2225	0.584
183.857	0.584	3.215	-3.2246	0.584
183.967	0.584	3.217	-3.227	0.584
184.075	0.584	3.219	-3.229	0.584
184.189	0.584	3.22	-3.2299	0.584
184.297	0.584	3.222	-3.2319	0.584
184.409	0.584	3.224	-3.234	0.584
184.514	0.584	3.227	-3.2362	0.584
184.626	0.584	3.228	-3.2372	0.584
184.732	0.584	3.23	-3.2392	0.584
184.842	0.584	3.232	-3.2412	0.584
184.95	0.585	3.234	-3.2433	0.585
185.064	0.585	3.235	-3.2446	0.585
185.172	0.585	3.237	-3.2465	0.585
185.28	0.585	3.239	-3.2486	0.585
185.386	0.585	3.241	-3.2506	0.585
185.5	0.585	3.242	-3.2516	0.585
185.61	0.585	3.244	-3.2539	0.585
185.713	0.585	3.247	-3.256	0.585
185.823	0.585	3.248	-3.2579	0.585
185.934	0.585	3.249	-3.2589	0.585
186.047	0.585	3.252	-3.2613	0.585
186.15	0.585	3.254	-3.2633	0.585
186.261	0.585	3.256	-3.2653	0.585
186.368	0.585	3.257	-3.2663	0.585
186.48	0.585	3.259	-3.2682	0.585
186.593	0.585	3.261	-3.2707	0.585
186.698	0.585	3.263	-3.2726	0.585
186.808	0.585	3.264	-3.2737	0.585
186.919	0.585	3.266	-3.2756	0.585
187.027	0.585	3.268	-3.2778	0.585
187.135	0.585	3.27	-3.2799	0.585
187.242	0.585	3.271	-3.2809	0.585
187.356	0.585	3.273	-3.2829	0.585
187.465	0.585	3.275	-3.2849	0.585
187.571	0.585	3.278	-3.2873	0.585
187.685	0.585	3.279	-3.2882	0.585
187.793	0.585	3.281	-3.2902	0.585
187.901	0.585	3.283	-3.2922	0.585
188.006	0.585	3.285	-3.2943	0.585
188.12	0.585	3.286	-3.2954	0.585
188.23	0.585	3.288	-3.2976	0.585
188.34	0.585	3.29	-3.2996	0.585
188.443	0.585	3.292	-3.3015	0.585
188.557	0.585	3.293	-3.3029	0.585
188.665	0.585	3.295	-3.305	0.585
188.776	0.585	3.297	-3.3069	0.585
188.882	0.585	3.299	-3.3089	0.585
188.994	0.585	3.3	-3.31	0.585
189.102	0.585	3.303	-3.3122	0.585
189.21	0.584	3.305	-3.3142	0.584
189.318	0.584	3.307	-3.3162	0.584
189.431	0.584	3.308	-3.3171	0.584
189.539	0.584	3.31	-3.3192	0.584
189.647	0.584	3.312	-3.3215	0.584
189.756	0.584	3.314	-3.3236	0.584
189.868	0.584	3.315	-3.3247	0.584
189.978	0.584	3.317	-3.3265	0.584
190.083	0.584	3.319	-3.3286	0.584
190.192	0.584	3.321	-3.3309	0.584
190.303	0.584	3.322	-3.3319	0.584
190.413	0.584	3.324	-3.3339	0.584
190.524	0.584	3.326	-3.3358	0.584
190.628	0.584	3.329	-3.3382	0.584
190.739	0.584	3.33	-3.3392	0.584
190.848	0.584	3.332	-3.3411	0.584
190.961	0.584	3.334	-3.3435	0.584
191.067	0.583	3.336	-3.3455	0.583
191.176	0.583	3.337	-3.3465	0.583
191.287	0.583	3.339	-3.3485	0.583
191.395	0.583	3.341	-3.3506	0.583
191.503	0.583	3.343	-3.3526	0.583
191.61	0.583	3.344	-3.3539	0.583
191.719	0.583	3.346	-3.3559	0.583
191.828	0.583	3.348	-3.3578	0.583
191.937	0.583	3.35	-3.3598	0.583
192.053	0.583	3.351	-3.3608	0.583
192.156	0.583	3.354	-3.3632	0.583
192.268	0.583	3.356	-3.3652	0.583
192.376	0.583	3.358	-3.3672	0.583
192.486	0.583	3.359	-3.3683	0.583
192.599	0.582	3.361	-3.3702	0.582
192.702	0.582	3.363	-3.3725	0.582
192.812	0.582	3.365	-3.3745	0.582
192.922	0.582	3.366	-3.3754	0.582
193.034	0.582	3.368	-3.3775	0.582
193.144	0.582	3.37	-3.3798	0.582
193.249	0.582	3.372	-3.3818	0.582
193.361	0.582	3.373	-3.3828	0.582
193.466	0.581	3.375	-3.3848	0.581
193.575	0.581	3.378	-3.3871	0.581
193.686	0.581	3.38	-3.3891	0.581
193.8	0.581	3.381	-3.3901	0.581
193.906	0.581	3.383	-3.3921	0.581
194.014	0.58	3.385	-3.3941	0.58
194.123	0.58	3.387	-3.3964	0.58
194.23	0.58	3.388	-3.3975	0.58
194.347	0.58	3.39	-3.3994	0.58
194.451	0.58	3.392	-3.4014	0.58
194.558	0.58	3.394	-3.4034	0.58
194.669	0.58	3.395	-3.4045	0.58
194.782	0.58	3.397	-3.4068	0.58
194.891	0.58	3.399	-3.4088	0.58
194.996	0.58	3.401	-3.4107	0.58
195.107	0.58	3.402	-3.4117	0.58
195.216	0.58	3.405	-3.4141	0.58
195.322	0.58	3.407	-3.4161	0.58
195.433	0.58	3.409	-3.4181	0.58
195.544	0.58	3.41	-3.4192	0.58
195.655	0.579	3.412	-3.4215	0.579
195.763	0.579	3.414	-3.4235	0.579
195.868	0.579	3.416	-3.4255	0.579
195.983	0.579	3.417	-3.4265	0.579
196.091	0.579	3.419	-3.4284	0.579
196.199	0.578	3.421	-3.4308	0.578
196.305	0.578	3.423	-3.4328	0.578
196.416	0.578	3.424	-3.4338	0.578
196.529	0.578	3.426	-3.4358	0.578
196.637	0.578	3.428	-3.438	0.578
196.742	0.577	3.431	-3.4401	0.577
196.853	0.577	3.432	-3.4411	0.577
196.965	0.577	3.434	-3.4431	0.577
197.075	0.577	3.436	-3.4451	0.577
197.18	0.576	3.438	-3.4473	0.576
197.291	0.576	3.439	-3.4484	0.576
197.4	0.576	3.441	-3.4504	0.576
197.506	0.576	3.443	-3.4524	0.576
197.619	0.575	3.445	-3.4546	0.575
197.728	0.575	3.446	-3.4557	0.575
197.839	0.575	3.448	-3.4577	0.575
197.946	0.574	3.45	-3.4598	0.574
198.054	0.574	3.452	-3.4618	0.574
198.161	0.574	3.453	-3.4627	0.574
198.275	0.574	3.456	-3.465	0.574
198.383	0.573	3.457	-3.467	0.573
198.489	0.573	3.46	-3.469	0.573
198.604	0.573	3.461	-3.47	0.573
198.707	0.572	3.463	-3.4724	0.572
198.82	0.572	3.465	-3.4744	0.572
198.926	0.572	3.467	-3.4764	0.572
199.037	0.571	3.468	-3.4774	0.571
199.15	0.571	3.47	-3.4794	0.571
199.253	0.571	3.472	-3.4817	0.571
199.364	0.57	3.474	-3.4837	0.57
199.475	0.57	3.475	-3.4847	0.57
199.584	0.57	3.477	-3.4867	0.57
199.69	0.57	3.479	-3.489	0.57
199.801	0.569	3.481	-3.491	0.569
199.909	0.569	3.482	-3.492	0.569
200.022	0.569	3.484	-3.494	0.569
200.13	0.569	3.486	-3.496	0.569
200.238	0.569	3.489	-3.4984	0.569
200.352	0.569	3.49	-3.4994	0.569
200.46	0.569	3.492	-3.5013	0.569
200.565	0.569	3.494	-3.5034	0.569
200.674	0.569	3.496	-3.5054	0.569
200.788	0.568	3.497	-3.5066	0.568
200.898	0.568	3.499	-3.5086	0.568
201.004	0.568	3.501	-3.5106	0.568
201.113	0.568	3.503	-3.5126	0.568
201.224	0.567	3.504	-3.5136	0.567
201.334	0.567	3.506	-3.516	0.567
201.444	0.567	3.508	-3.518	0.567
201.549	0.566	3.51	-3.52	0.566
201.659	0.566	3.511	-3.521	0.566
201.772	0.566	3.514	-3.5234	0.566
201.875	0.565	3.516	-3.5253	0.565
201.984	0.565	3.518	-3.5273	0.565
202.098	0.565	3.519	-3.5284	0.565
202.206	0.565	3.521	-3.5303	0.565
202.312	0.564	3.523	-3.5326	0.564
202.423	0.564	3.525	-3.5347	0.564
202.535	0.564	3.526	-3.5357	0.564
202.643	0.563	3.528	-3.5377	0.563
202.751	0.563	3.53	-3.5397	0.563
202.859	0.563	3.533	-3.542	0.563
202.972	0.563	3.534	-3.543	0.563
203.08	0.562	3.536	-3.545	0.562
203.188	0.562	3.537	-3.5469	0.562
203.297	0.561	3.54	-3.5493	0.561
203.404	0.561	3.541	-3.5503	0.561
203.513	0.561	3.543	-3.5523	0.561
203.625	0.56	3.545	-3.5542	0.56
203.731	0.56	3.547	-3.5563	0.56
203.845	0.56	3.548	-3.5577	0.56
203.955	0.559	3.55	-3.5597	0.559
204.064	0.559	3.552	-3.5616	0.559
204.169	0.559	3.554	-3.5636	0.559
204.28	0.558	3.555	-3.5646	0.558
204.389	0.558	3.557	-3.567	0.558
204.502	0.558	3.559	-3.5689	0.558
204.607	0.557	3.561	-3.5709	0.557
204.717	0.557	3.562	-3.572	0.557
204.828	0.557	3.565	-3.5744	0.557
204.936	0.556	3.567	-3.5763	0.556
205.044	0.556	3.569	-3.5782	0.556
205.151	0.555	3.57	-3.5794	0.555
205.265	0.555	3.572	-3.5814	0.555
205.373	0.554	3.574	-3.5836	0.554
205.479	0.554	3.576	-3.5856	0.554
205.593	0.554	3.577	-3.5866	0.554
205.697	0.553	3.579	-3.5886	0.553
205.808	0.552	3.581	-3.5906	0.552
205.917	0.552	3.583	-3.593	0.552
206.025	0.552	3.584	-3.5939	0.552
206.138	0.551	3.586	-3.5959	0.551
206.248	0.551	3.588	-3.598	0.551
206.353	0.55	3.591	-3.6003	0.55
206.464	0.55	3.592	-3.6012	0.55
206.573	0.549	3.594	-3.6032	0.549
206.68	0.549	3.596	-3.6051	0.549
206.792	0.548	3.598	-3.6076	0.548
206.901	0.548	3.599	-3.6086	0.548
207.007	0.548	3.601	-3.6106	0.548
207.119	0.547	3.603	-3.6126	0.547
207.227	0.547	3.605	-3.6146	0.547
207.341	0.546	3.606	-3.6159	0.546
207.444	0.546	3.608	-3.6179	0.546
207.558	0.545	3.61	-3.6199	0.545
207.663	0.545	3.612	-3.6218	0.545
207.777	0.544	3.613	-3.6229	0.544
207.887	0.544	3.616	-3.6253	0.544
207.992	0.543	3.618	-3.6272	0.543
208.099	0.542	3.62	-3.6292	0.542
208.213	0.542	3.621	-3.6303	0.542
208.323	0.541	3.623	-3.6322	0.541
208.433	0.541	3.625	-3.6346	0.541
208.538	0.54	3.627	-3.6366	0.54
208.649	0.54	3.628	-3.6376	0.54
208.757	0.54	3.63	-3.6395	0.54
208.87	0.539	3.632	-3.6419	0.539
208.976	0.538	3.634	-3.6439	0.538
209.085	0.538	3.635	-3.6449	0.538
209.196	0.538	3.637	-3.6468	0.538
209.304	0.537	3.639	-3.6488	0.537
209.412	0.537	3.642	-3.6513	0.537
209.519	0.537	3.643	-3.6522	0.537
209.628	0.536	3.645	-3.6543	0.536
209.739	0.536	3.647	-3.6562	0.536
209.848	0.536	3.649	-3.6585	0.536
209.955	0.535	3.65	-3.6595	0.535
210.07	0.535	3.652	-3.6615	0.535
210.178	0.535	3.654	-3.6635	0.535
210.283	0.534	3.656	-3.6655	0.534
210.394	0.534	3.657	-3.6665	0.534
210.507	0.533	3.659	-3.6689	0.533
210.617	0.533	3.661	-3.6709	0.533
210.722	0.533	3.663	-3.6728	0.533
210.833	0.532	3.664	-3.6739	0.532
210.941	0.532	3.667	-3.6761	0.532
211.047	0.532	3.669	-3.6782	0.532
211.157	0.531	3.671	-3.6801	0.531
211.269	0.531	3.672	-3.6812	0.531
211.38	0.531	3.674	-3.6836	0.531
211.488	0.53	3.676	-3.6855	0.53
211.593	0.53	3.678	-3.6875	0.53
211.703	0.529	3.679	-3.6886	0.529
211.815	0.529	3.681	-3.6905	0.529
211.923	0.528	3.683	-3.6928	0.528
212.032	0.527	3.685	-3.6948	0.527
212.145	0.527	3.686	-3.6958	0.527
212.255	0.527	3.688	-3.6978	0.527
212.36	0.526	3.69	-3.6998	0.526
212.469	0.525	3.693	-3.7021	0.525
212.58	0.525	3.694	-3.7031	0.525
212.69	0.525	3.696	-3.7052	0.525
212.8	0.524	3.698	-3.7071	0.524
212.905	0.524	3.7	-3.7095	0.524
213.016	0.523	3.701	-3.7105	0.523
213.123	0.523	3.703	-3.7125	0.523
213.232	0.522	3.705	-3.7145	0.522
213.344	0.522	3.707	-3.7168	0.522
213.453	0.522	3.708	-3.7177	0.522
213.564	0.521	3.71	-3.7197	0.521
213.672	0.521	3.712	-3.7218	0.521
213.777	0.52	3.714	-3.7238	0.52
213.887	0.52	3.716	-3.7251	0.52
213.998	0.519	3.718	-3.7271	0.519
214.105	0.519	3.72	-3.7292	0.519
214.214	0.519	3.722	-3.7312	0.519
214.328	0.518	3.723	-3.7322	0.518
214.438	0.518	3.725	-3.7345	0.518
214.546	0.517	3.727	-3.7365	0.517
214.651	0.517	3.729	-3.7385	0.517
214.76	0.517	3.73	-3.7395	0.517
214.869	0.516	3.732	-3.7414	0.516
214.979	0.516	3.734	-3.7438	0.516
215.09	0.516	3.736	-3.7458	0.516
215.2	0.515	3.737	-3.7469	0.515
215.311	0.515	3.739	-3.7488	0.515
[truncated: 69 more rows]
