# Supplementary material for: Research on the Mechanical Properties of EPS Lightweight Soil Mixed with Fly Ash
Source: Polymers (Basel). 2024 Dec 18;16(24):3517. doi: 10.3390/polym16243517 (PMC11678610; doi:10.3390/polym16243517)
Supplement: Supplementary file 1 [file polymers-16-03517-s001.zip › polymers-3283519-supplementary-final/raw data/EPS1.5%,curing agent content 15%,replace proportion 30%.xls]

## Sheet: Sheet1
试件批号	1
钢号	1
试验日期	2023/12/14
试验人	XDD
试件形状
尺寸(mm)	39.1
So(mm^2)	1200.73
标距倍率
Lo(mm)	80
引伸计标距	50
Lu(mm)
A(%)	/
断面尺寸
Su(mm^2)
Z(%)	/
Fm(kN)	0.62
Rm(MPa)	1
FeH(kN)	1.47
ReH(MPa)	1
FeL(kN)	0.37
ReL(MPa)
Fp(kN)	0.37
Rp(MPa)
Ft(kN)	0.00
Rt(MPa)
E(GPa)	0.01
屈强比	/
强屈比	/
At(%)	/
Agt(%)	18.5
时间(秒)	力(kN)	变形(mm)	位移(mm)	扩展
0	0	0	-0.0005	0
0.11	0	0	-0.0011	0
0.224	0	0	-0.0016	0
0.328	0	0	-0.0027	0
0.441	0	0	-0.0042	0
0.546	0	0	-0.0063	0
0.657	0	0	-0.0074	0
0.764	0	0	-0.0096	0
0.878	0	0	-0.0123	0
0.983	0.001	0	-0.0157	0.001
1.096	0.001	0.002	-0.0175	0.001
1.204	0.001	0.005	-0.021	0.001
1.31	0.001	0.009	-0.0249	0.001
1.419	0.001	0.013	-0.029	0.001
1.531	0.001	0.015	-0.0311	0.001
1.642	0.001	0.021	-0.0366	0.001
1.75	0.001	0.026	-0.0416	0.001
1.857	0.003	0.031	-0.0469	0.003
1.97	0.003	0.034	-0.0497	0.003
2.077	0.003	0.04	-0.0557	0.003
2.188	0.003	0.045	-0.0609	0.003
2.294	0.003	0.05	-0.0662	0.003
2.408	0.003	0.053	-0.0687	0.003
2.511	0.003	0.059	-0.0746	0.003
2.625	0.003	0.064	-0.0795	0.003
2.73	0.003	0.069	-0.0843	0.003
2.841	0.003	0.071	-0.0868	0.003
2.949	0.003	0.076	-0.0917	0.003
3.062	0.003	0.081	-0.0971	0.003
3.167	0.003	0.086	-0.1017	0.003
3.278	0.003	0.088	-0.104	0.003
3.387	0.003	0.093	-0.1085	0.003
3.499	0.003	0.097	-0.113	0.003
3.604	0.003	0.103	-0.1182	0.003
3.716	0.003	0.105	-0.1205	0.003
3.824	0.003	0.109	-0.1247	0.003
3.935	0.003	0.113	-0.1291	0.003
4.04	0.004	0.118	-0.1339	0.004
4.154	0.004	0.12	-0.136	0.004
4.262	0.004	0.124	-0.1402	0.004
4.37	0.005	0.129	-0.1443	0.005
4.476	0.005	0.133	-0.1483	0.005
4.587	0.005	0.135	-0.1509	0.005
4.7	0.005	0.139	-0.1549	0.005
4.806	0.005	0.143	-0.1587	0.005
4.913	0.005	0.147	-0.1626	0.005
5.027	0.005	0.149	-0.1646	0.005
5.136	0.005	0.153	-0.169	0.005
5.246	0.005	0.157	-0.1727	0.005
5.351	0.005	0.161	-0.1764	0.005
5.459	0.005	0.163	-0.1782	0.005
5.571	0.005	0.166	-0.1819	0.005
5.684	0.005	0.17	-0.1861	0.005
5.788	0.005	0.174	-0.1897	0.005
5.9	0.005	0.176	-0.1915	0.005
6.008	0.005	0.179	-0.1949	0.005
6.117	0.005	0.183	-0.1989	0.005
6.225	0.005	0.187	-0.2025	0.005
6.339	0.005	0.188	-0.2041	0.005
6.446	0.005	0.192	-0.2074	0.005
6.556	0.006	0.196	-0.2114	0.006
6.662	0.006	0.199	-0.2147	0.006
6.771	0.006	0.201	-0.2164	0.006
6.884	0.006	0.204	-0.2195	0.006
6.992	0.007	0.207	-0.2228	0.007
7.097	0.007	0.211	-0.2265	0.007
7.211	0.007	0.212	-0.2282	0.007
7.321	0.007	0.216	-0.2313	0.007
7.431	0.007	0.219	-0.2344	0.007
7.534	0.007	0.222	-0.2375	0.007
7.645	0.007	0.224	-0.2396	0.007
7.757	0.007	0.227	-0.2426	0.007
7.867	0.007	0.23	-0.2457	0.007
7.971	0.007	0.233	-0.2487	0.007
8.083	0.007	0.234	-0.2501	0.007
8.192	0.007	0.238	-0.2536	0.007
8.298	0.008	0.241	-0.2566	0.008
8.409	0.008	0.244	-0.2595	0.008
8.522	0.008	0.245	-0.2609	0.008
8.63	0.008	0.249	-0.2644	0.008
8.738	0.008	0.251	-0.2672	0.008
8.844	0.009	0.254	-0.27	0.009
8.955	0.009	0.256	-0.2715	0.009
9.068	0.009	0.259	-0.2743	0.009
9.174	0.009	0.262	-0.2776	0.009
9.283	0.009	0.265	-0.2804	0.009
9.394	0.009	0.266	-0.2816	0.009
9.504	0.009	0.269	-0.2845	0.009
9.614	0.009	0.271	-0.2872	0.009
9.719	0.009	0.275	-0.2904	0.009
9.83	0.009	0.276	-0.2916	0.009
9.939	0.009	0.279	-0.2944	0.009
10.045	0.009	0.281	-0.297	0.009
10.155	0.009	0.284	-0.3002	0.009
10.267	0.01	0.286	-0.3014	0.01
10.378	0.01	0.288	-0.304	0.01
10.486	0.01	0.291	-0.3067	0.01
10.591	0.01	0.294	-0.3092	0.01
10.706	0.01	0.295	-0.311	0.01
10.814	0.01	0.298	-0.3135	0.01
10.919	0.01	0.3	-0.3161	0.01
11.03	0.01	0.303	-0.3187	0.01
11.137	0.01	0.304	-0.32	0.01
11.249	0.01	0.307	-0.3229	0.01
11.36	0.01	0.31	-0.3254	0.01
11.466	0.01	0.312	-0.3279	0.01
11.58	0.01	0.313	-0.3291	0.01
11.683	0.011	0.316	-0.332	0.011
11.797	0.011	0.319	-0.3346	0.011
11.902	0.011	0.321	-0.3369	0.011
12.013	0.011	0.322	-0.3381	0.011
12.125	0.011	0.325	-0.3406	0.011
12.235	0.011	0.328	-0.3435	0.011
12.34	0.011	0.33	-0.3459	0.011
12.45	0.011	0.331	-0.3471	0.011
12.558	0.011	0.334	-0.3495	0.011
12.671	0.011	0.336	-0.3518	0.011
12.776	0.011	0.339	-0.3545	0.011
12.888	0.011	0.34	-0.3558	0.011
12.996	0.011	0.342	-0.3582	0.011
13.107	0.011	0.345	-0.3607	0.011
13.212	0.011	0.348	-0.3633	0.011
13.326	0.011	0.349	-0.3644	0.011
13.434	0.011	0.351	-0.3668	0.011
13.542	0.011	0.353	-0.3691	0.011
13.649	0.011	0.356	-0.3715	0.011
13.763	0.011	0.357	-0.373	0.011
13.868	0.012	0.36	-0.3753	0.012
13.981	0.012	0.362	-0.3776	0.012
14.086	0.012	0.364	-0.3799	0.012
14.195	0.012	0.365	-0.3811	0.012
14.304	0.012	0.368	-0.3837	0.012
14.414	0.012	0.37	-0.3861	0.012
14.522	0.012	0.373	-0.3883	0.012
14.634	0.013	0.374	-0.3894	0.013
14.746	0.013	0.376	-0.392	0.013
14.856	0.013	0.379	-0.3943	0.013
14.961	0.013	0.381	-0.3965	0.013
15.073	0.013	0.382	-0.3976	0.013
15.181	0.013	0.384	-0.3999	0.013
15.289	0.013	0.387	-0.4026	0.013
15.397	0.013	0.389	-0.4048	0.013
15.51	0.013	0.39	-0.4058	0.013
15.618	0.013	0.392	-0.408	0.013
15.727	0.013	0.395	-0.4107	0.013
15.836	0.013	0.397	-0.4128	0.013
15.948	0.013	0.398	-0.4139	0.013
16.058	0.013	0.4	-0.4162	0.013
16.166	0.014	0.403	-0.4186	0.014
16.271	0.014	0.405	-0.4208	0.014
16.382	0.014	0.406	-0.422	0.014
16.495	0.014	0.408	-0.4241	0.014
16.598	0.014	0.411	-0.4264	0.014
16.709	0.014	0.413	-0.4289	0.014
16.82	0.014	0.414	-0.43	0.014
16.928	0.014	0.416	-0.4321	0.014
17.04	0.014	0.419	-0.4343	0.014
17.146	0.014	0.421	-0.4364	0.014
17.256	0.014	0.422	-0.4379	0.014
17.367	0.014	0.424	-0.4401	0.014
17.475	0.015	0.427	-0.4423	0.015
17.583	0.015	0.429	-0.4443	0.015
17.695	0.015	0.43	-0.4453	0.015
17.803	0.015	0.432	-0.4479	0.015
17.911	0.015	0.434	-0.45	0.015
18.019	0.015	0.436	-0.4522	0.015
18.132	0.015	0.438	-0.4532	0.015
18.242	0.015	0.44	-0.4557	0.015
18.348	0.015	0.442	-0.4579	0.015
18.454	0.015	0.444	-0.46	0.015
18.568	0.015	0.445	-0.461	0.015
18.679	0.015	0.447	-0.4631	0.015
18.782	0.015	0.45	-0.4657	0.015
18.893	0.015	0.452	-0.4678	0.015
19.005	0.016	0.453	-0.4688	0.016
19.113	0.016	0.455	-0.4709	0.016
19.219	0.016	0.458	-0.4734	0.016
19.328	0.016	0.46	-0.4755	0.016
19.44	0.016	0.461	-0.4765	0.016
19.551	0.016	0.463	-0.4786	0.016
19.657	0.016	0.465	-0.4807	0.016
19.765	0.016	0.467	-0.4831	0.016
19.879	0.016	0.468	-0.4842	0.016
19.987	0.016	0.471	-0.4863	0.016
20.097	0.016	0.473	-0.4883	0.016
20.203	0.016	0.475	-0.4904	0.016
20.315	0.016	0.476	-0.4918	0.016
20.425	0.016	0.478	-0.4939	0.016
20.533	0.016	0.48	-0.4959	0.016
20.638	0.016	0.482	-0.4981	0.016
20.752	0.016	0.483	-0.4991	0.016
20.862	0.016	0.486	-0.5015	0.016
20.967	0.016	0.488	-0.5036	0.016
21.075	0.016	0.49	-0.5056	0.016
21.186	0.016	0.491	-0.5067	0.016
21.294	0.017	0.493	-0.5091	0.017
21.403	0.017	0.495	-0.5112	0.017
21.513	0.017	0.498	-0.5133	0.017
21.625	0.017	0.499	-0.5143	0.017
21.733	0.017	0.501	-0.5164	0.017
21.855	0.017	0.503	-0.5187	0.017
21.969	0.017	0.505	-0.5207	0.017
22.074	0.017	0.507	-0.5229	0.017
22.188	0.017	0.508	-0.524	0.017
22.298	0.017	0.511	-0.5263	0.017
22.403	0.017	0.513	-0.5283	0.017
22.512	0.017	0.515	-0.5304	0.017
22.623	0.017	0.516	-0.5314	0.017
22.734	0.017	0.518	-0.5335	0.017
22.844	0.017	0.52	-0.5359	0.017
22.949	0.018	0.522	-0.5379	0.018
23.059	0.018	0.523	-0.539	0.018
23.168	0.018	0.525	-0.541	0.018
23.281	0.018	0.527	-0.543	0.018
23.384	0.018	0.53	-0.5454	0.018
23.496	0.018	0.531	-0.5464	0.018
23.607	0.018	0.533	-0.5485	0.018
23.711	0.018	0.535	-0.5505	0.018
23.822	0.018	0.537	-0.5528	0.018
23.936	0.018	0.538	-0.5539	0.018
24.043	0.018	0.54	-0.5559	0.018
24.151	0.019	0.542	-0.558	0.019
24.257	0.019	0.544	-0.56	0.019
24.371	0.019	0.546	-0.5614	0.019
24.481	0.019	0.548	-0.5634	0.019
24.588	0.019	0.55	-0.5655	0.019
24.694	0.019	0.552	-0.5675	0.019
24.805	0.019	0.553	-0.5685	0.019
24.918	0.019	0.555	-0.5709	0.019
25.023	0.019	0.557	-0.5729	0.019
25.131	0.019	0.559	-0.5749	0.019
25.242	0.019	0.56	-0.576	0.019
25.35	0.019	0.563	-0.5784	0.019
25.459	0.019	0.565	-0.5804	0.019
25.571	0.019	0.567	-0.5823	0.019
25.68	0.019	0.568	-0.5833	0.019
25.791	0.019	0.57	-0.5854	0.019
25.899	0.019	0.572	-0.5878	0.019
26.004	0.019	0.574	-0.5898	0.019
26.114	0.019	0.575	-0.5908	0.019
26.223	0.019	0.577	-0.5929	0.019
26.334	0.019	0.579	-0.5949	0.019
26.441	0.019	0.582	-0.5972	0.019
26.552	0.019	0.583	-0.5982	0.019
26.665	0.019	0.585	-0.6003	0.019
26.772	0.019	0.587	-0.6023	0.019
26.878	0.019	0.589	-0.6046	0.019
26.989	0.019	0.59	-0.6056	0.019
27.102	0.02	0.592	-0.6076	0.02
27.212	0.02	0.594	-0.6097	0.02
27.317	0.02	0.596	-0.612	0.02
27.427	0.02	0.597	-0.613	0.02
27.536	0.02	0.599	-0.615	0.02
27.642	0.02	0.601	-0.6171	0.02
27.753	0.02	0.603	-0.6191	0.02
27.866	0.02	0.605	-0.6205	0.02
27.974	0.02	0.607	-0.6225	0.02
28.082	0.02	0.609	-0.6245	0.02
28.19	0.02	0.611	-0.6265	0.02
28.297	0.02	0.612	-0.6276	0.02
28.409	0.02	0.614	-0.6298	0.02
28.52	0.02	0.616	-0.6319	0.02
28.626	0.02	0.618	-0.6339	0.02
28.74	0.02	0.619	-0.6349	0.02
28.848	0.02	0.621	-0.6368	0.02
28.956	0.02	0.624	-0.6393	0.02
29.064	0.02	0.626	-0.6413	0.02
29.173	0.02	0.627	-0.6423	0.02
29.286	0.02	0.629	-0.6443	0.02
29.389	0.02	0.631	-0.6466	0.02
29.5	0.02	0.633	-0.6486	0.02
29.611	0.02	0.634	-0.6496	0.02
29.722	0.02	0.636	-0.6516	0.02
29.832	0.02	0.638	-0.6536	0.02
29.937	0.02	0.64	-0.656	0.02
30.049	0.02	0.641	-0.6571	0.02
30.157	0.02	0.643	-0.659	0.02
30.265	0.02	0.645	-0.6612	0.02
30.373	0.02	0.648	-0.6633	0.02
30.487	0.02	0.649	-0.6643	0.02
30.591	0.02	0.651	-0.6664	0.02
30.702	0.02	0.653	-0.6684	0.02
30.81	0.02	0.655	-0.6704	0.02
30.924	0.02	0.656	-0.6714	0.02
31.027	0.02	0.658	-0.6738	0.02
31.139	0.02	0.66	-0.6758	0.02
31.248	0.02	0.662	-0.6779	0.02
31.359	0.02	0.663	-0.6788	0.02
31.47	0.02	0.665	-0.6811	0.02
31.573	0.02	0.667	-0.6831	0.02
31.684	0.02	0.669	-0.6851	0.02
31.795	0.02	0.67	-0.6861	0.02
31.906	0.02	0.673	-0.6885	0.02
32.016	0.02	0.675	-0.6905	0.02
32.12	0.02	0.677	-0.6925	0.02
32.232	0.02	0.678	-0.6935	0.02
32.34	0.02	0.68	-0.6955	0.02
32.447	0.02	0.682	-0.6978	0.02
32.558	0.02	0.684	-0.6998	0.02
32.665	0.02	0.685	-0.7008	0.02
32.779	0.02	0.687	-0.7028	0.02
32.888	0.02	0.689	-0.7048	0.02
32.995	0.02	0.691	-0.7072	0.02
33.108	0.021	0.692	-0.7082	0.021
33.217	0.021	0.694	-0.7102	0.021
33.325	0.021	0.696	-0.7122	0.021
33.433	0.021	0.699	-0.7145	0.021
33.543	0.021	0.7	-0.7155	0.021
33.654	0.021	0.702	-0.7175	0.021
33.764	0.021	0.704	-0.7195	0.021
33.867	0.021	0.706	-0.7215	0.021
33.981	0.021	0.707	-0.7229	0.021
34.089	0.021	0.709	-0.7249	0.021
34.2	0.021	0.711	-0.7269	0.021
34.305	0.021	0.713	-0.7289	0.021
34.417	0.021	0.714	-0.7299	0.021
34.526	0.021	0.717	-0.7322	0.021
34.634	0.021	0.719	-0.7343	0.021
34.742	0.021	0.721	-0.7362	0.021
34.856	0.021	0.722	-0.7372	0.021
34.962	0.021	0.724	-0.7392	0.021
35.073	0.021	0.726	-0.7416	0.021
35.178	0.021	0.728	-0.7436	0.021
35.292	0.021	0.729	-0.7446	0.021
35.402	0.021	0.731	-0.7466	0.021
35.508	0.021	0.733	-0.749	0.021
35.614	0.021	0.735	-0.751	0.021
35.728	0.021	0.736	-0.752	0.021
35.838	0.021	0.738	-0.7539	0.021
35.948	0.021	0.74	-0.7559	0.021
36.053	0.021	0.743	-0.7583	0.021
36.164	0.021	0.744	-0.7593	0.021
36.272	0.021	0.746	-0.7612	0.021
36.385	0.021	0.748	-0.7632	0.021
36.49	0.021	0.75	-0.7656	0.021
36.6	0.021	0.751	-0.7666	0.021
36.71	0.021	0.753	-0.7686	0.021
36.818	0.021	0.755	-0.7706	0.021
36.927	0.021	0.757	-0.7727	0.021
37.034	0.021	0.758	-0.774	0.021
37.148	0.021	0.76	-0.776	0.021
37.257	0.021	0.762	-0.7779	0.021
37.363	0.021	0.764	-0.7799	0.021
37.477	0.021	0.765	-0.781	0.021
37.58	0.021	0.768	-0.7834	0.021
37.694	0.021	0.77	-0.7853	0.021
37.799	0.02	0.772	-0.7873	0.02
37.908	0.02	0.773	-0.7883	0.02
38.017	0.02	0.775	-0.7906	0.02
38.131	0.02	0.777	-0.7926	0.02
38.235	0.02	0.779	-0.7946	0.02
38.349	0.02	0.78	-0.7956	0.02
38.457	0.02	0.782	-0.7976	0.02
38.568	0.02	0.784	-0.8	0.02
38.673	0.02	0.786	-0.802	0.02
38.785	0.02	0.787	-0.803	0.02
38.893	0.02	0.789	-0.805	0.02
39.003	0.02	0.792	-0.8073	0.02
39.111	0.02	0.794	-0.8093	0.02
39.218	0.02	0.795	-0.8103	0.02
39.332	0.02	0.797	-0.8123	0.02
39.44	0.02	0.799	-0.8142	0.02
39.545	0.02	0.801	-0.8166	0.02
39.656	0.02	0.802	-0.8176	0.02
39.764	0.02	0.804	-0.8196	0.02
39.875	0.02	0.806	-0.8217	0.02
39.982	0.02	0.808	-0.8237	0.02
40.096	0.02	0.809	-0.825	0.02
40.206	0.02	0.811	-0.827	0.02
40.316	0.02	0.813	-0.8289	0.02
40.421	0.02	0.815	-0.8309	0.02
40.532	0.02	0.816	-0.8319	0.02
40.64	0.02	0.819	-0.8343	0.02
40.753	0.02	0.821	-0.8363	0.02
40.859	0.02	0.823	-0.8383	0.02
40.968	0.02	0.824	-0.8393	0.02
41.079	0.02	0.826	-0.8417	0.02
41.183	0.021	0.828	-0.8437	0.021
41.295	0.021	0.83	-0.8456	0.021
41.402	0.021	0.831	-0.8466	0.021
41.511	0.021	0.833	-0.8489	0.021
41.624	0.021	0.835	-0.8509	0.021
41.729	0.021	0.837	-0.8529	0.021
41.839	0.021	0.838	-0.8539	0.021
41.952	0.021	0.84	-0.8559	0.021
42.059	0.021	0.842	-0.858	0.021
42.168	0.021	0.845	-0.8603	0.021
42.281	0.021	0.846	-0.8613	0.021
42.391	0.021	0.848	-0.8633	0.021
42.496	0.021	0.85	-0.8653	0.021
42.603	0.021	0.852	-0.8676	0.021
42.716	0.021	0.853	-0.8686	0.021
42.826	0.021	0.855	-0.8706	0.021
42.936	0.021	0.857	-0.8726	0.021
43.042	0.021	0.859	-0.875	0.021
43.153	0.021	0.86	-0.876	0.021
43.261	0.021	0.862	-0.878	0.021
43.368	0.021	0.864	-0.88	0.021
43.476	0.021	0.866	-0.8819	0.021
43.591	0.021	0.868	-0.8832	0.021
43.7	0.021	0.87	-0.8853	0.021
43.808	0.021	0.872	-0.8872	0.021
43.913	0.021	0.874	-0.8893	0.021
44.028	0.021	0.875	-0.8903	0.021
44.136	0.021	0.877	-0.8926	0.021
44.243	0.021	0.879	-0.8946	0.021
44.35	0.021	0.881	-0.8966	0.021
44.464	0.021	0.882	-0.8976	0.021
44.574	0.02	0.884	-0.8996	0.02
44.68	0.02	0.886	-0.9019	0.02
44.787	0.02	0.888	-0.9039	0.02
44.898	0.02	0.889	-0.9049	0.02
45.006	0.02	0.891	-0.9069	0.02
45.12	0.02	0.894	-0.9093	0.02
45.225	0.02	0.895	-0.9112	0.02
45.336	0.02	0.897	-0.9123	0.02
45.447	0.02	0.898	-0.9142	0.02
45.557	0.02	0.901	-0.9163	0.02
45.66	0.02	0.903	-0.9186	0.02
45.773	0.02	0.904	-0.9196	0.02
45.884	0.02	0.906	-0.9216	0.02
45.992	0.02	0.908	-0.9236	0.02
46.099	0.02	0.91	-0.9259	0.02
46.206	0.02	0.911	-0.9269	0.02
46.316	0.02	0.913	-0.929	0.02
46.427	0.02	0.915	-0.9308	0.02
46.536	0.02	0.917	-0.9329	0.02
46.643	0.02	0.919	-0.9343	0.02
46.752	0.02	0.92	-0.9362	0.02
46.866	0.02	0.923	-0.9383	0.02
46.971	0.02	0.924	-0.9402	0.02
47.08	0.02	0.925	-0.9412	0.02
47.189	0.02	0.928	-0.9435	0.02
47.299	0.02	0.93	-0.9456	0.02
47.409	0.02	0.932	-0.9475	0.02
47.52	0.02	0.933	-0.9485	0.02
47.631	0.02	0.935	-0.9509	0.02
47.741	0.02	0.937	-0.9529	0.02
47.846	0.02	0.939	-0.9549	0.02
47.958	0.02	0.94	-0.9558	0.02
48.066	0.02	0.942	-0.9579	0.02
48.174	0.02	0.945	-0.9602	0.02
48.282	0.02	0.947	-0.9622	0.02
48.395	0.02	0.948	-0.9632	0.02
48.503	0.02	0.95	-0.9652	0.02
48.611	0.02	0.952	-0.9672	0.02
48.72	0.02	0.954	-0.9695	0.02
48.833	0.02	0.955	-0.9706	0.02
48.936	0.02	0.957	-0.9725	0.02
49.05	0.02	0.959	-0.9745	0.02
49.155	0.02	0.961	-0.9765	0.02
49.266	0.02	0.962	-0.9778	0.02
49.378	0.02	0.964	-0.9798	0.02
49.488	0.02	0.966	-0.9818	0.02
49.593	0.02	0.968	-0.9838	0.02
49.704	0.02	0.969	-0.9852	0.02
49.815	0.02	0.971	-0.9872	0.02
49.925	0.02	0.973	-0.9892	0.02
50.03	0.02	0.975	-0.9912	0.02
50.137	0.02	0.977	-0.9926	0.02
50.251	0.02	0.979	-0.9945	0.02
50.358	0.02	0.981	-0.9965	0.02
50.467	0.02	0.983	-0.9985	0.02
50.574	0.02	0.984	-0.9995	0.02
50.689	0.021	0.986	-1.0018	0.021
50.796	0.021	0.988	-1.0038	0.021
50.905	0.021	0.99	-1.0058	0.021
51.012	0.021	0.991	-1.0068	0.021
51.127	0.021	0.993	-1.0088	0.021
51.235	0.021	0.995	-1.0112	0.021
51.34	0.021	0.997	-1.0132	0.021
51.453	0.021	0.999	-1.0143	0.021
51.563	0.021	1	-1.0162	0.021
51.673	0.021	1.002	-1.0182	0.021
51.841	0.021	1.005	-1.0205	0.021
51.954	0.022	1.007	-1.0228	0.022
52.057	0.022	1.009	-1.0248	0.022
52.166	0.022	1.011	-1.0268	0.022
52.28	0.022	1.012	-1.0278	0.022
52.388	0.022	1.014	-1.0301	0.022
52.494	0.022	1.016	-1.0321	0.022
52.605	0.022	1.018	-1.0341	0.022
52.717	0.022	1.019	-1.0351	0.022
52.824	0.022	1.021	-1.0371	0.022
52.935	0.023	1.024	-1.0395	0.023
53.04	0.023	1.026	-1.0415	0.023
53.154	0.023	1.027	-1.0425	0.023
53.262	0.023	1.029	-1.0445	0.023
53.37	0.023	1.031	-1.0468	0.023
53.479	0.023	1.033	-1.0488	0.023
53.586	0.023	1.034	-1.0498	0.023
53.695	0.023	1.036	-1.0518	0.023
53.809	0.023	1.038	-1.0541	0.023
53.914	0.024	1.04	-1.0562	0.024
54.025	0.024	1.041	-1.0571	0.024
54.133	0.024	1.043	-1.0591	0.024
54.247	0.024	1.045	-1.0611	0.024
54.352	0.024	1.048	-1.0635	0.024
54.462	0.024	1.049	-1.0645	0.024
54.571	0.024	1.051	-1.0665	0.024
54.684	0.025	1.053	-1.0685	0.025
54.787	0.025	1.055	-1.0705	0.025
54.899	0.025	1.056	-1.0715	0.025
55.01	0.025	1.058	-1.0738	0.025
55.118	0.025	1.06	-1.0757	0.025
55.224	0.025	1.062	-1.0777	0.025
55.338	0.026	1.063	-1.0787	0.026
55.442	0.026	1.065	-1.0811	0.026
55.556	0.026	1.067	-1.0831	0.026
55.662	0.026	1.069	-1.0851	0.026
55.776	0.026	1.07	-1.0861	0.026
55.879	0.026	1.073	-1.0884	0.026
55.99	0.026	1.075	-1.0904	0.026
56.099	0.026	1.077	-1.0924	0.026
56.209	0.027	1.078	-1.0934	0.027
56.316	0.027	1.08	-1.0954	0.027
56.43	0.027	1.082	-1.0978	0.027
56.536	0.027	1.084	-1.0997	0.027
56.647	0.027	1.085	-1.1008	0.027
56.755	0.027	1.087	-1.1028	0.027
56.867	0.027	1.089	-1.1047	0.027
56.972	0.027	1.091	-1.1071	0.027
57.084	0.027	1.092	-1.1081	0.027
57.192	0.027	1.094	-1.1101	0.027
57.298	0.027	1.096	-1.1121	0.027
57.409	0.027	1.099	-1.1144	0.027
57.522	0.027	1.1	-1.1154	0.027
57.63	0.027	1.102	-1.1174	0.027
57.738	0.027	1.104	-1.1194	0.027
57.846	0.027	1.106	-1.1218	0.027
57.959	0.027	1.107	-1.1228	0.027
58.069	0.027	1.109	-1.1248	0.027
58.174	0.027	1.111	-1.1267	0.027
58.281	0.027	1.113	-1.1287	0.027
58.395	0.027	1.114	-1.13	0.027
58.505	0.027	1.116	-1.132	0.027
58.615	0.027	1.118	-1.134	0.027
58.72	0.027	1.12	-1.1361	0.027
58.827	0.027	1.121	-1.1371	0.027
58.939	0.027	1.124	-1.1394	0.027
59.052	0.027	1.126	-1.1414	0.027
59.158	0.027	1.128	-1.1434	0.027
59.269	0.027	1.129	-1.1444	0.027
59.376	0.027	1.131	-1.1464	0.027
59.482	0.027	1.133	-1.1487	0.027
59.591	0.027	1.135	-1.1507	0.027
59.701	0.027	1.136	-1.1517	0.027
59.81	0.027	1.138	-1.1537	0.027
59.921	0.027	1.14	-1.1557	0.027
60.03	0.027	1.142	-1.158	0.027
60.203	0.027	1.144	-1.1601	0.027
60.314	0.027	1.146	-1.1621	0.027
60.422	0.027	1.149	-1.1643	0.027
60.527	0.027	1.151	-1.1663	0.027
60.637	0.027	1.152	-1.1673	0.027
60.746	0.027	1.154	-1.1693	0.027
60.855	0.027	1.156	-1.1713	0.027
60.964	0.027	1.158	-1.1736	0.027
61.075	0.027	1.159	-1.1747	0.027
61.188	0.027	1.161	-1.1767	0.027
61.294	0.027	1.163	-1.1787	0.027
61.403	0.028	1.165	-1.1807	0.028
61.514	0.028	1.166	-1.182	0.028
61.624	0.028	1.168	-1.1839	0.028
61.734	0.028	1.17	-1.1859	0.028
61.839	0.028	1.172	-1.188	0.028
61.949	0.028	1.173	-1.1889	0.028
62.061	0.028	1.176	-1.1913	0.028
62.171	0.028	1.178	-1.1933	0.028
62.278	0.028	1.18	-1.1953	0.028
62.387	0.029	1.181	-1.1963	0.029
62.498	0.029	1.183	-1.1987	0.029
62.605	0.029	1.185	-1.2007	0.029
62.713	0.029	1.187	-1.2027	0.029
62.827	0.029	1.188	-1.2036	0.029
62.933	0.029	1.19	-1.2057	0.029
63.041	0.029	1.192	-1.208	0.029
63.15	0.029	1.194	-1.2099	0.029
63.257	0.029	1.195	-1.211	0.029
63.366	0.029	1.197	-1.2129	0.029
63.48	0.029	1.2	-1.2154	0.029
63.585	0.029	1.202	-1.2173	0.029
63.696	0.03	1.203	-1.2184	0.03
63.809	0.03	1.205	-1.2203	0.03
63.918	0.03	1.207	-1.2223	0.03
64.023	0.03	1.209	-1.2246	0.03
64.134	0.03	1.21	-1.2256	0.03
64.245	0.03	1.212	-1.2276	0.03
64.355	0.03	1.214	-1.2296	0.03
64.46	0.03	1.216	-1.232	0.03
64.568	0.03	1.217	-1.233	0.03
64.682	0.03	1.219	-1.2349	0.03
64.79	0.031	1.221	-1.237	0.031
64.895	0.031	1.223	-1.239	0.031
65.01	0.031	1.224	-1.2399	0.031
65.118	0.031	1.227	-1.2422	0.031
65.226	0.031	1.229	-1.2443	0.031
65.332	0.031	1.231	-1.2463	0.031
65.441	0.031	1.232	-1.2472	0.031
65.55	0.031	1.234	-1.2496	0.031
65.662	0.032	1.236	-1.2516	0.032
65.771	0.032	1.238	-1.2536	0.032
65.882	0.032	1.239	-1.2546	0.032
65.993	0.032	1.241	-1.2567	0.032
66.096	0.032	1.243	-1.2589	0.032
66.207	0.032	1.245	-1.2609	0.032
66.318	0.032	1.246	-1.2619	0.032
66.429	0.032	1.248	-1.2639	0.032
66.539	0.032	1.25	-1.2662	0.032
66.643	0.033	1.252	-1.2682	0.033
66.755	0.033	1.253	-1.2692	0.033
66.866	0.033	1.256	-1.2713	0.033
66.973	0.033	1.257	-1.2732	0.033
67.081	0.033	1.26	-1.2756	0.033
67.188	0.033	1.261	-1.2766	0.033
67.302	0.033	1.263	-1.2786	0.033
67.409	0.034	1.265	-1.2806	0.034
67.518	0.034	1.267	-1.2829	0.034
67.63	0.034	1.268	-1.2839	0.034
67.74	0.034	1.27	-1.2859	0.034
67.848	0.034	1.272	-1.2879	0.034
67.953	0.034	1.274	-1.2899	0.034
68.064	0.035	1.275	-1.2909	0.035
68.178	0.035	1.277	-1.2932	0.035
68.281	0.035	1.279	-1.2952	0.035
68.39	0.035	1.282	-1.2973	0.035
68.502	0.035	1.282	-1.2982	0.035
68.614	0.035	1.285	-1.3005	0.035
68.718	0.035	1.287	-1.3025	0.035
68.829	0.035	1.289	-1.3045	0.035
68.941	0.035	1.29	-1.3055	0.035
69.049	0.035	1.292	-1.3078	0.035
69.157	0.035	1.294	-1.3099	0.035
69.265	0.035	1.296	-1.3119	0.035
69.379	0.035	1.297	-1.3129	0.035
69.487	0.036	1.299	-1.315	0.036
69.595	0.036	1.302	-1.3172	0.036
69.703	0.036	1.304	-1.3192	0.036
69.81	0.036	1.305	-1.3202	0.036
69.919	0.036	1.306	-1.3221	0.036
70.031	0.036	1.309	-1.3242	0.036
70.14	0.036	1.311	-1.3266	0.036
70.251	0.036	1.312	-1.3276	0.036
70.356	0.036	1.314	-1.3296	0.036
70.466	0.036	1.316	-1.3315	0.036
70.574	0.036	1.318	-1.3338	0.036
70.686	0.036	1.319	-1.3348	0.036
70.798	0.036	1.321	-1.3368	0.036
70.908	0.036	1.323	-1.3388	0.036
71.011	0.036	1.325	-1.3408	0.036
71.123	0.036	1.326	-1.3422	0.036
71.234	0.037	1.328	-1.3442	0.037
71.342	0.037	1.33	-1.3462	0.037
71.448	0.037	1.332	-1.3481	0.037
71.562	0.037	1.333	-1.3492	0.037
71.666	0.037	1.336	-1.3515	0.037
71.78	0.038	1.338	-1.3535	0.038
71.886	0.038	1.34	-1.3555	0.038
72	0.038	1.341	-1.3565	0.038
72.103	0.038	1.343	-1.3588	0.038
72.217	0.038	1.345	-1.3608	0.038
72.322	0.038	1.347	-1.3628	0.038
72.434	0.038	1.348	-1.3638	0.038
72.54	0.038	1.35	-1.3658	0.038
72.654	0.038	1.352	-1.3682	0.038
72.76	0.038	1.354	-1.3702	0.038
72.871	0.038	1.355	-1.3712	0.038
72.982	0.039	1.357	-1.3732	0.039
73.086	0.039	1.36	-1.3755	0.039
73.197	0.039	1.362	-1.3774	0.039
73.308	0.039	1.363	-1.3785	0.039
73.416	0.039	1.365	-1.3805	0.039
73.529	0.039	1.367	-1.3825	0.039
73.635	0.039	1.369	-1.3848	0.039
73.744	0.039	1.37	-1.3859	0.039
73.855	0.039	1.372	-1.3879	0.039
73.963	0.039	1.374	-1.3898	0.039
74.071	0.039	1.376	-1.3921	0.039
74.178	0.04	1.377	-1.3931	0.04
74.287	0.04	1.379	-1.3951	0.04
74.401	0.04	1.381	-1.3971	0.04
74.505	0.04	1.383	-1.3991	0.04
74.616	0.04	1.385	-1.4004	0.04
74.729	0.04	1.387	-1.4025	0.04
74.837	0.04	1.389	-1.4044	0.04
74.942	0.04	1.391	-1.4065	0.04
75.051	0.04	1.392	-1.4075	0.04
75.165	0.04	1.394	-1.4098	0.04
75.275	0.041	1.396	-1.4117	0.041
75.38	0.041	1.398	-1.4138	0.041
75.491	0.041	1.399	-1.4147	0.041
75.6	0.041	1.401	-1.4167	0.041
75.706	0.041	1.403	-1.4191	0.041
75.819	0.041	1.405	-1.4211	0.041
75.928	0.041	1.406	-1.4221	0.041
76.039	0.041	1.408	-1.4241	0.041
76.143	0.042	1.411	-1.4265	0.042
76.254	0.042	1.413	-1.4285	0.042
76.368	0.042	1.414	-1.4294	0.042
76.475	0.042	1.416	-1.4314	0.042
76.583	0.042	1.418	-1.4334	0.042
76.689	0.042	1.42	-1.4358	0.042
76.804	0.042	1.421	-1.4367	0.042
76.914	0.042	1.423	-1.4387	0.042
77.019	0.042	1.425	-1.4407	0.042
77.126	0.042	1.427	-1.4427	0.042
77.237	0.042	1.428	-1.4441	0.042
77.35	0.042	1.43	-1.4461	0.042
77.455	0.042	1.432	-1.4481	0.042
77.563	0.042	1.434	-1.4502	0.042
77.674	0.043	1.435	-1.4512	0.043
77.784	0.043	1.438	-1.4534	0.043
77.89	0.043	1.44	-1.4554	0.043
78.001	0.043	1.442	-1.4573	0.043
78.111	0.043	1.443	-1.4584	0.043
78.222	0.043	1.445	-1.4607	0.043
78.33	0.043	1.447	-1.4627	0.043
78.438	0.043	1.449	-1.4647	0.043
78.552	0.044	1.45	-1.4657	0.044
78.655	0.044	1.452	-1.468	0.044
78.764	0.044	1.454	-1.47	0.044
78.873	0.044	1.456	-1.472	0.044
78.987	0.044	1.457	-1.473	0.044
79.096	0.044	1.459	-1.475	0.044
79.203	0.044	1.462	-1.4774	0.044
79.312	0.045	1.464	-1.4794	0.045
79.423	0.045	1.465	-1.4804	0.045
79.533	0.045	1.467	-1.4824	0.045
79.643	0.045	1.469	-1.4844	0.045
79.748	0.045	1.471	-1.4867	0.045
79.858	0.045	1.472	-1.4877	0.045
79.97	0.045	1.474	-1.4897	0.045
80.08	0.046	1.476	-1.4917	0.046
80.183	0.046	1.478	-1.4937	0.046
80.298	0.046	1.479	-1.495	0.046
80.406	0.046	1.481	-1.4971	0.046
80.514	0.046	1.483	-1.499	0.046
80.621	0.046	1.485	-1.501	0.046
80.735	0.046	1.487	-1.5024	0.046
80.842	0.047	1.489	-1.5044	0.047
80.95	0.047	1.491	-1.5064	0.047
81.059	0.047	1.493	-1.5084	0.047
81.171	0.047	1.494	-1.5094	0.047
81.281	0.047	1.496	-1.5117	0.047
81.389	0.047	1.498	-1.5136	0.047
81.494	0.047	1.5	-1.5157	0.047
81.605	0.047	1.501	-1.5167	0.047
81.718	0.047	1.503	-1.519	0.047
81.827	0.047	1.505	-1.521	0.047
81.932	0.047	1.507	-1.523	0.047
82.041	0.047	1.508	-1.5241	0.047
82.149	0.047	1.51	-1.526	0.047
82.258	0.047	1.513	-1.5283	0.047
82.369	0.047	1.515	-1.5302	0.047
82.481	0.047	1.516	-1.5313	0.047
82.589	0.047	1.518	-1.5332	0.047
82.697	0.047	1.52	-1.5353	0.047
82.805	0.047	1.522	-1.5376	0.047
82.919	0.047	1.523	-1.5387	0.047
83.027	0.047	1.525	-1.5406	0.047
83.135	0.047	1.527	-1.5427	0.047
83.241	0.047	1.529	-1.545	0.047
83.355	0.048	1.53	-1.5459	0.048
83.465	0.048	1.532	-1.5479	0.048
83.571	0.048	1.534	-1.55	0.048
83.68	0.048	1.537	-1.5523	0.048
83.791	0.048	1.538	-1.5533	0.048
83.901	0.049	1.54	-1.5553	0.049
84.011	0.049	1.542	-1.5573	0.049
84.116	0.049	1.544	-1.5593	0.049
84.226	0.049	1.545	-1.5603	0.049
84.338	0.049	1.547	-1.5626	0.049
84.448	0.049	1.549	-1.5646	0.049
84.551	0.049	1.551	-1.5666	0.049
84.66	0.049	1.552	-1.5676	0.049
84.774	0.049	1.554	-1.5699	0.049
84.882	0.05	1.556	-1.572	0.05
84.99	0.05	1.558	-1.5739	0.05
85.103	0.05	1.559	-1.5749	0.05
85.209	0.05	1.561	-1.5769	0.05
85.32	0.05	1.564	-1.5793	0.05
85.426	0.05	1.566	-1.5813	0.05
85.54	0.05	1.567	-1.5823	0.05
85.648	0.05	1.569	-1.5843	0.05
85.757	0.051	1.571	-1.5866	0.051
85.863	0.051	1.573	-1.5886	0.051
85.974	0.051	1.574	-1.5896	0.051
86.087	0.051	1.576	-1.5916	0.051
86.19	0.051	1.578	-1.5935	0.051
86.301	0.051	1.58	-1.596	0.051
86.412	0.051	1.581	-1.597	0.051
86.523	0.051	1.583	-1.5989	0.051
86.633	0.051	1.585	-1.601	0.051
86.738	0.051	1.588	-1.6033	0.051
86.85	0.051	1.589	-1.6042	0.051
86.957	0.051	1.591	-1.6062	0.051
87.068	0.051	1.593	-1.6082	0.051
87.173	0.051	1.595	-1.6102	0.051
87.287	0.051	1.596	-1.6112	0.051
87.395	0.052	1.598	-1.6137	0.052
87.503	0.052	1.6	-1.6156	0.052
87.612	0.052	1.602	-1.6176	0.052
87.719	0.052	1.603	-1.6186	0.052
87.828	0.052	1.605	-1.6209	0.052
87.942	0.052	1.607	-1.6228	0.052
88.047	0.052	1.609	-1.6249	0.052
88.16	0.052	1.61	-1.6258	0.052
88.271	0.053	1.612	-1.6279	0.053
88.374	0.053	1.614	-1.6302	0.053
88.485	0.053	1.616	-1.6322	0.053
88.596	0.053	1.617	-1.6332	0.053
88.704	0.053	1.619	-1.6352	0.053
88.817	0.053	1.622	-1.6376	0.053
88.92	0.053	1.624	-1.6395	0.053
89.032	0.053	1.625	-1.6405	0.053
89.143	0.053	1.627	-1.6425	0.053
89.249	0.054	1.629	-1.6445	0.054
89.357	0.054	1.631	-1.6469	0.054
89.471	0.054	1.632	-1.6479	0.054
89.579	0.054	1.634	-1.6498	0.054
89.687	0.054	1.636	-1.6519	0.054
89.796	0.054	1.639	-1.6543	0.054
89.903	0.054	1.639	-1.6552	0.054
90.012	0.054	1.641	-1.6572	0.054
90.126	0.054	1.643	-1.6592	0.054
90.231	0.054	1.645	-1.6612	0.054
90.342	0.054	1.646	-1.6622	0.054
90.455	0.054	1.649	-1.6645	0.054
90.558	0.055	1.651	-1.6665	0.055
90.667	0.055	1.653	-1.6686	0.055
90.778	0.055	1.654	-1.6695	0.055
90.89	0.055	1.656	-1.6719	0.055
91	0.055	1.658	-1.6739	0.055
91.105	0.055	1.66	-1.6759	0.055
91.218	0.055	1.661	-1.6768	0.055
91.325	0.055	1.663	-1.6789	0.055
91.431	0.055	1.666	-1.6812	0.055
91.542	0.055	1.667	-1.6831	0.055
91.651	0.056	1.669	-1.6842	0.056
91.762	0.056	1.671	-1.6862	0.056
91.873	0.056	1.673	-1.6885	0.056
91.977	0.056	1.675	-1.6905	0.056
92.088	0.056	1.676	-1.6915	0.056
92.201	0.056	1.678	-1.6935	0.056
92.308	0.056	1.68	-1.6956	0.056
92.414	0.056	1.682	-1.6978	0.056
92.528	0.057	1.683	-1.6988	0.057
92.635	0.057	1.685	-1.7008	0.057
92.747	0.057	1.687	-1.7028	0.057
92.852	0.057	1.689	-1.7051	0.057
92.96	0.057	1.69	-1.7061	0.057
93.072	0.057	1.692	-1.7082	0.057
93.185	0.057	1.694	-1.7101	0.057
93.291	0.057	1.697	-1.7125	0.057
93.402	0.057	1.698	-1.7135	0.057
93.51	0.057	1.7	-1.7155	0.057
93.618	0.058	1.702	-1.7175	0.058
93.727	0.058	1.704	-1.7194	0.058
93.834	0.058	1.705	-1.7204	0.058
93.943	0.058	1.707	-1.7228	0.058
94.057	0.058	1.709	-1.7248	0.058
94.162	0.058	1.711	-1.7268	0.058
94.276	0.058	1.712	-1.7277	0.058
94.38	0.058	1.714	-1.7301	0.058
94.491	0.058	1.716	-1.7321	0.058
94.6	0.058	1.718	-1.7342	0.058
94.711	0.058	1.719	-1.7351	0.058
94.821	0.058	1.721	-1.7372	0.058
94.931	0.058	1.724	-1.7395	0.058
95.035	0.059	1.726	-1.7414	0.059
95.146	0.059	1.727	-1.7425	0.059
95.258	0.059	1.729	-1.7444	0.059
95.368	0.059	1.731	-1.7464	0.059
95.473	0.059	1.733	-1.7488	0.059
95.585	0.059	1.734	-1.7498	0.059
95.694	0.059	1.736	-1.7518	0.059
95.799	0.059	1.738	-1.7538	0.059
95.91	0.059	1.74	-1.756	0.059
96.023	0.059	1.741	-1.7571	0.059
96.131	0.059	1.743	-1.759	0.059
96.239	0.059	1.745	-1.761	0.059
96.346	0.059	1.747	-1.7631	0.059
96.46	0.059	1.749	-1.7645	0.059
96.57	0.06	1.751	-1.7665	0.06
96.675	0.06	1.753	-1.7684	0.06
96.782	0.06	1.755	-1.7704	0.06
96.893	0.06	1.756	-1.7714	0.06
97.006	0.06	1.758	-1.7737	0.06
97.115	0.06	1.76	-1.7757	0.06
97.219	0.06	1.762	-1.7777	0.06
97.33	0.06	1.763	-1.7787	0.06
97.44	0.06	1.765	-1.7807	0.06
97.546	0.06	1.767	-1.7831	0.06
97.657	0.06	1.769	-1.7851	0.06
97.769	0.06	1.77	-1.786	0.06
97.877	0.061	1.772	-1.7881	0.061
97.983	0.061	1.775	-1.7904	0.061
98.092	0.061	1.777	-1.7924	0.061
98.202	0.061	1.778	-1.7934	0.061
98.311	0.061	1.78	-1.7954	0.061
98.423	0.061	1.782	-1.7973	0.061
98.529	0.061	1.784	-1.7997	0.061
98.643	0.061	1.785	-1.8007	0.061
98.747	0.061	1.787	-1.8027	0.061
98.861	0.061	1.789	-1.8048	0.061
98.966	0.061	1.791	-1.8071	0.061
99.078	0.061	1.792	-1.8081	0.061
99.184	0.061	1.794	-1.8101	0.061
99.294	0.061	1.796	-1.8121	0.061
99.405	0.062	1.799	-1.8144	0.062
99.516	0.062	1.8	-1.8153	0.062
99.624	0.062	1.802	-1.8174	0.062
99.73	0.062	1.804	-1.8193	0.062
99.841	0.062	1.806	-1.8213	0.062
99.953	0.062	1.807	-1.8224	0.062
100.058	0.062	1.809	-1.8247	0.062
100.169	0.062	1.811	-1.8267	0.062
100.276	0.062	1.813	-1.8286	0.062
100.386	0.062	1.814	-1.8297	0.062
100.498	0.062	1.816	-1.832	0.062
100.606	0.062	1.818	-1.834	0.062
100.715	0.062	1.82	-1.836	0.062
100.827	0.063	1.821	-1.837	0.063
100.937	0.063	1.823	-1.8389	0.063
101.045	0.063	1.826	-1.8413	0.063
101.15	0.063	1.828	-1.8434	0.063
101.261	0.063	1.829	-1.8443	0.063
101.374	0.063	1.831	-1.8463	0.063
101.478	0.063	1.833	-1.8486	0.063
101.589	0.063	1.835	-1.8506	0.063
101.7	0.063	1.836	-1.8516	0.063
101.808	0.063	1.838	-1.8536	0.063
101.914	0.063	1.84	-1.8557	0.063
102.023	0.063	1.842	-1.858	0.063
102.136	0.063	1.843	-1.859	0.063
102.247	0.063	1.845	-1.861	0.063
102.355	0.063	1.847	-1.863	0.063
102.46	0.063	1.849	-1.865	0.063
102.574	0.063	1.851	-1.8664	0.063
102.682	0.063	1.853	-1.8683	0.063
102.79	0.063	1.855	-1.8703	0.063
102.897	0.063	1.857	-1.8723	0.063
103.011	0.063	1.858	-1.8733	0.063
103.121	0.063	1.86	-1.8756	0.063
103.226	0.063	1.862	-1.8776	0.063
103.335	0.063	1.864	-1.8796	0.063
103.444	0.063	1.865	-1.8807	0.063
103.553	0.063	1.867	-1.883	0.063
103.663	0.063	1.869	-1.885	0.063
103.771	0.063	1.871	-1.887	0.063
103.885	0.064	1.872	-1.888	0.064
103.993	0.064	1.874	-1.89	0.064
104.099	0.064	1.877	-1.8923	0.064
104.21	0.064	1.879	-1.8942	0.064
104.321	0.064	1.88	-1.8952	0.064
104.429	0.064	1.882	-1.8972	0.064
104.541	0.064	1.884	-1.8996	0.064
104.646	0.064	1.886	-1.9016	0.064
104.754	0.065	1.887	-1.9026	0.065
104.866	0.065	1.889	-1.9046	0.065
104.977	0.065	1.891	-1.9066	0.065
105.082	0.065	1.893	-1.9089	0.065
105.196	0.065	1.894	-1.9099	0.065
105.304	0.065	1.896	-1.9119	0.065
105.412	0.065	1.898	-1.914	0.065
105.521	0.066	1.901	-1.9163	0.066
105.628	0.066	1.902	-1.9173	0.066
105.737	0.066	1.904	-1.9193	0.066
105.846	0.066	1.906	-1.9213	0.066
105.955	0.066	1.908	-1.9233	0.066
106.069	0.066	1.909	-1.9246	0.066
106.18	0.066	1.911	-1.9266	0.066
106.289	0.067	1.913	-1.9286	0.067
106.394	0.067	1.915	-1.9305	0.067
106.505	0.067	1.916	-1.9316	0.067
106.613	0.067	1.918	-1.9339	0.067
106.726	0.067	1.92	-1.936	0.067
106.832	0.067	1.922	-1.9379	0.067
106.941	0.068	1.923	-1.9389	0.068
107.052	0.068	1.926	-1.9413	0.068
107.156	0.068	1.928	-1.9433	0.068
107.267	0.068	1.93	-1.9453	0.068
107.381	0.068	1.931	-1.9463	0.068
107.484	0.069	1.933	-1.9482	0.069
107.596	0.069	1.935	-1.9505	0.069
107.702	0.069	1.937	-1.9526	0.069
107.818	0.069	1.938	-1.9536	0.069
107.921	0.069	1.94	-1.9555	0.069
108.032	0.069	1.942	-1.9576	0.069
108.141	0.07	1.944	-1.9599	0.07
108.253	0.07	1.945	-1.9609	0.07
108.363	0.07	1.947	-1.9629	0.07
108.473	0.07	1.949	-1.9649	0.07
108.576	0.07	1.952	-1.9672	0.07
108.687	0.07	1.953	-1.9683	0.07
108.799	0.071	1.955	-1.9702	0.071
108.909	0.071	1.957	-1.9722	0.071
109.014	0.071	1.959	-1.9742	0.071
109.126	0.071	1.96	-1.9755	0.071
109.234	0.071	1.962	-1.9776	0.071
109.343	0.071	1.964	-1.9796	0.071
109.451	0.071	1.966	-1.9816	0.071
109.565	0.071	1.967	-1.9826	0.071
109.668	0.071	1.969	-1.9849	0.071
109.782	0.071	1.971	-1.9869	0.071
109.888	0.072	1.973	-1.9889	0.072
110.001	0.072	1.974	-1.9898	0.072
110.111	0.072	1.976	-1.9922	0.072
110.217	0.072	1.978	-1.9942	0.072
110.323	0.072	1.98	-1.9962	0.072
110.434	0.072	1.981	-1.9972	0.072
110.542	0.072	1.983	-1.9992	0.072
110.656	0.073	1.986	-2.0015	0.073
110.761	0.073	1.988	-2.0035	0.073
110.871	0.073	1.989	-2.0044	0.073
110.981	0.073	1.991	-2.0065	0.073
111.087	0.073	1.993	-2.0088	0.073
111.198	0.074	1.995	-2.0108	0.074
111.311	0.074	1.996	-2.0119	0.074
111.419	0.074	1.998	-2.0138	0.074
111.527	0.074	2	-2.0158	0.074
111.633	0.074	2.002	-2.0181	0.074
111.809	0.074	2.004	-2.0202	0.074
111.917	0.075	2.006	-2.0222	0.075
112.024	0.075	2.008	-2.0242	0.075
112.136	0.075	2.011	-2.0265	0.075
112.245	0.075	2.012	-2.0275	0.075
112.356	0.075	2.014	-2.0295	0.075
112.464	0.075	2.016	-2.0315	0.075
112.57	0.076	2.018	-2.0335	0.076
112.684	0.076	2.019	-2.0349	0.076
112.792	0.076	2.021	-2.0369	0.076
112.9	0.076	2.023	-2.0388	0.076
113.006	0.076	2.025	-2.0409	0.076
113.117	0.077	2.026	-2.0421	0.077
113.23	0.077	2.028	-2.0441	0.077
113.338	0.077	2.03	-2.0461	0.077
113.443	0.077	2.032	-2.0481	0.077
113.554	0.077	2.034	-2.0492	0.077
113.661	0.077	2.036	-2.0515	0.077
113.776	0.077	2.038	-2.0535	0.077
113.881	0.078	2.04	-2.0555	0.078
113.992	0.078	2.041	-2.0564	0.078
114.101	0.078	2.043	-2.0584	0.078
114.207	0.078	2.045	-2.0608	0.078
114.316	0.078	2.047	-2.0628	0.078
114.431	0.078	2.048	-2.0637	0.078
114.539	0.078	2.05	-2.0658	0.078
114.647	0.079	2.052	-2.0681	0.079
114.755	0.079	2.054	-2.0701	0.079
114.862	0.079	2.055	-2.0711	0.079
114.972	0.079	2.057	-2.0731	0.079
115.083	0.079	2.059	-2.0752	0.079
115.192	0.079	2.062	-2.0775	0.079
115.304	0.08	2.063	-2.0784	0.08
115.413	0.08	2.065	-2.0804	0.08
115.521	0.08	2.067	-2.0824	0.08
115.629	0.08	2.069	-2.0847	0.08
115.74	0.08	2.07	-2.0858	0.08
115.85	0.08	2.072	-2.0878	0.08
115.96	0.08	2.074	-2.0898	0.08
116.066	0.081	2.076	-2.0917	0.081
116.177	0.081	2.077	-2.0932	0.081
116.283	0.081	2.079	-2.0951	0.081
116.392	0.081	2.081	-2.0971	0.081
116.5	0.081	2.083	-2.0991	0.081
116.615	0.081	2.084	-2.1001	0.081
116.724	0.082	2.087	-2.1024	0.082
116.832	0.082	2.089	-2.1044	0.082
116.937	0.082	2.091	-2.1064	0.082
117.052	0.082	2.092	-2.1074	0.082
117.16	0.082	2.094	-2.1094	0.082
117.268	0.082	2.096	-2.1117	0.082
117.376	0.083	2.098	-2.1137	0.083
117.483	0.083	2.099	-2.1147	0.083
117.592	0.083	2.101	-2.1168	0.083
117.704	0.083	2.103	-2.119	0.083
117.813	0.083	2.105	-2.121	0.083
117.922	0.083	2.106	-2.122	0.083
118.035	0.084	2.108	-2.1241	0.084
118.138	0.084	2.11	-2.126	0.084
118.249	0.084	2.113	-2.1284	0.084
118.357	0.084	2.114	-2.1294	0.084
118.469	0.084	2.116	-2.1315	0.084
118.575	0.084	2.118	-2.1335	0.084
118.684	0.085	2.12	-2.1354	0.085
118.793	0.085	2.121	-2.1367	0.085
118.907	0.085	2.123	-2.1386	0.085
119.015	0.085	2.125	-2.1407	0.085
119.123	0.085	2.127	-2.1427	0.085
119.23	0.086	2.128	-2.1441	0.086
119.342	0.086	2.13	-2.1461	0.086
119.453	0.086	2.132	-2.148	0.086
119.559	0.086	2.134	-2.15	0.086
119.668	0.087	2.135	-2.151	0.087
119.781	0.087	2.138	-2.1534	0.087
119.888	0.087	2.14	-2.1553	0.087
119.997	0.087	2.142	-2.1573	0.087
120.108	0.088	2.143	-2.1584	0.088
120.279	0.088	2.146	-2.1613	0.088
120.387	0.088	2.148	-2.1633	0.088
120.498	0.088	2.15	-2.1653	0.088
120.603	0.089	2.152	-2.1673	0.089
120.718	0.089	2.153	-2.1687	0.089
120.826	0.089	2.155	-2.1707	0.089
120.934	0.089	2.157	-2.1727	0.089
121.043	0.089	2.159	-2.1747	0.089
121.155	0.09	2.16	-2.1757	0.09
121.265	0.09	2.162	-2.178	0.09
121.371	0.09	2.164	-2.18	0.09
121.479	0.09	2.166	-2.182	0.09
121.59	0.091	2.167	-2.1829	0.091
121.696	0.091	2.17	-2.1853	0.091
121.806	0.091	2.172	-2.1873	0.091
121.914	0.091	2.174	-2.1893	0.091
122.028	0.091	2.175	-2.1903	0.091
122.135	0.092	2.177	-2.1924	0.092
122.248	0.092	2.179	-2.1947	0.092
122.353	0.092	2.181	-2.1967	0.092
122.463	0.092	2.182	-2.1977	0.092
122.574	0.093	2.184	-2.1997	0.093
122.682	0.093	2.186	-2.202	0.093
122.788	0.093	2.188	-2.204	0.093
122.899	0.093	2.189	-2.205	0.093
123.01	0.093	2.191	-2.207	0.093
123.12	0.094	2.194	-2.2093	0.094
123.226	0.094	2.196	-2.2114	0.094
123.34	0.094	2.197	-2.2124	0.094
123.443	0.094	2.199	-2.2143	0.094
123.557	0.095	2.201	-2.2163	0.095
123.662	0.095	2.203	-2.2186	0.095
123.774	0.095	2.204	-2.2196	0.095
123.88	0.095	2.206	-2.2216	0.095
123.994	0.095	2.208	-2.2236	0.095
124.098	0.096	2.21	-2.2256	0.096
124.212	0.096	2.211	-2.227	0.096
124.32	0.096	2.213	-2.229	0.096
124.432	0.096	2.215	-2.231	0.096
124.537	0.097	2.217	-2.2329	0.097
124.649	0.097	2.218	-2.234	0.097
124.757	0.097	2.221	-2.2362	0.097
124.865	0.097	2.223	-2.2382	0.097
124.973	0.098	2.225	-2.2403	0.098
125.087	0.098	2.226	-2.2412	0.098
125.193	0.098	2.228	-2.2436	0.098
125.304	0.099	2.23	-2.2456	0.099
125.409	0.099	2.232	-2.2476	0.099
125.523	0.099	2.233	-2.2485	0.099
125.633	0.099	2.235	-2.2507	0.099
125.741	0.1	2.237	-2.253	0.1
125.846	0.1	2.239	-2.2549	0.1
125.958	0.1	2.24	-2.2559	0.1
126.068	0.1	2.242	-2.2579	0.1
126.178	0.101	2.244	-2.2599	0.101
126.283	0.101	2.247	-2.2622	0.101
126.394	0.101	2.248	-2.2632	0.101
126.505	0.101	2.25	-2.2653	0.101
126.615	0.102	2.252	-2.2674	0.102
126.72	0.102	2.254	-2.2696	0.102
126.832	0.102	2.255	-2.2706	0.102
126.94	0.102	2.257	-2.2726	0.102
127.046	0.103	2.259	-2.2746	0.103
127.158	0.103	2.261	-2.2768	0.103
127.265	0.103	2.262	-2.2779	0.103
127.374	0.103	2.264	-2.2799	0.103
127.488	0.104	2.266	-2.2819	0.104
127.594	0.104	2.268	-2.2839	0.104
127.708	0.104	2.269	-2.2849	0.104
127.816	0.104	2.271	-2.2872	0.104
127.924	0.105	2.273	-2.2892	0.105
128.029	0.105	2.276	-2.2913	0.105
128.143	0.105	2.276	-2.2922	0.105
128.252	0.105	2.279	-2.2946	0.105
128.362	0.106	2.281	-2.2965	0.106
128.468	0.106	2.283	-2.2985	0.106
128.579	0.106	2.284	-2.2995	0.106
128.687	0.107	2.286	-2.3016	0.107
128.795	0.107	2.288	-2.3039	0.107
128.903	0.107	2.29	-2.3059	0.107
129.017	0.107	2.291	-2.3069	0.107
129.125	0.108	2.293	-2.3089	0.108
129.233	0.108	2.296	-2.3112	0.108
129.341	0.108	2.298	-2.3132	0.108
129.455	0.108	2.299	-2.3142	0.108
129.561	0.109	2.301	-2.3162	0.109
129.672	0.109	2.303	-2.3185	0.109
129.778	0.109	2.305	-2.3206	0.109
129.892	0.109	2.306	-2.3216	0.109
129.999	0.11	2.308	-2.3236	0.11
130.107	0.11	2.31	-2.3256	0.11
130.213	0.111	2.312	-2.3275	0.111
130.324	0.111	2.313	-2.3289	0.111
130.437	0.111	2.315	-2.3308	0.111
130.541	0.111	2.317	-2.3328	0.111
130.652	0.112	2.319	-2.3348	0.112
130.763	0.112	2.321	-2.3362	0.112
130.871	0.112	2.322	-2.3382	0.112
130.977	0.112	2.324	-2.3402	0.112
131.088	0.113	2.326	-2.3421	0.113
131.196	0.113	2.327	-2.3432	0.113
131.31	0.113	2.33	-2.3456	0.113
131.418	0.114	2.332	-2.3475	0.114
131.523	0.114	2.334	-2.3496	0.114
131.633	0.114	2.335	-2.3505	0.114
131.742	0.114	2.337	-2.3528	0.114
131.855	0.115	2.339	-2.3548	0.115
131.961	0.115	2.341	-2.3568	0.115
132.069	0.115	2.342	-2.3577	0.115
132.185	0.116	2.344	-2.3598	0.116
132.29	0.116	2.346	-2.3622	0.116
132.399	0.116	2.348	-2.3642	0.116
132.506	0.117	2.349	-2.3652	0.117
132.615	0.117	2.351	-2.3672	0.117
132.73	0.117	2.353	-2.3692	0.117
132.835	0.118	2.356	-2.3715	0.118
132.947	0.118	2.357	-2.3724	0.118
133.055	0.118	2.359	-2.3745	0.118
133.161	0.118	2.361	-2.3765	0.118
133.271	0.119	2.363	-2.3788	0.119
133.383	0.119	2.364	-2.3798	0.119
133.49	0.119	2.366	-2.3818	0.119
133.598	0.12	2.368	-2.3838	0.12
133.709	0.12	2.37	-2.3857	0.12
133.823	0.12	2.371	-2.3871	0.12
133.929	0.121	2.373	-2.3891	0.121
134.037	0.121	2.375	-2.3911	0.121
134.146	0.121	2.377	-2.3931	0.121
134.259	0.122	2.378	-2.3941	0.122
134.362	0.122	2.381	-2.3965	0.122
134.476	0.122	2.383	-2.3985	0.122
134.581	0.123	2.385	-2.4004	0.123
134.692	0.123	2.386	-2.4015	0.123
134.805	0.123	2.388	-2.4038	0.123
134.909	0.123	2.39	-2.4058	0.123
135.02	0.124	2.392	-2.4078	0.124
135.131	0.124	2.393	-2.4088	0.124
135.238	0.124	2.395	-2.4107	0.124
135.351	0.124	2.397	-2.4131	0.124
135.456	0.125	2.399	-2.4151	0.125
135.567	0.125	2.4	-2.4161	0.125
135.678	0.125	2.402	-2.4181	0.125
135.788	0.126	2.404	-2.4201	0.126
135.891	0.126	2.407	-2.4225	0.126
136	0.126	2.408	-2.4235	0.126
136.114	0.127	2.41	-2.4254	0.127
136.222	0.127	2.412	-2.4275	0.127
136.328	0.127	2.414	-2.4298	0.127
136.442	0.128	2.415	-2.4307	0.128
136.549	0.128	2.417	-2.4327	0.128
136.658	0.128	2.419	-2.4347	0.128
136.767	0.129	2.421	-2.4371	0.129
136.874	0.129	2.422	-2.4381	0.129
136.988	0.13	2.424	-2.44	0.13
137.095	0.13	2.426	-2.4421	0.13
137.204	0.131	2.428	-2.4441	0.131
137.314	0.131	2.429	-2.4451	0.131
137.42	0.131	2.432	-2.4474	0.131
137.53	0.132	2.434	-2.4494	0.132
137.639	0.132	2.436	-2.4513	0.132
137.75	0.133	2.437	-2.4524	0.133
137.862	0.133	2.439	-2.4547	0.133
137.972	0.133	2.441	-2.4567	0.133
138.076	0.134	2.443	-2.4588	0.134
138.189	0.134	2.444	-2.4598	0.134
138.294	0.134	2.446	-2.4618	0.134
138.408	0.135	2.448	-2.464	0.135
138.513	0.135	2.45	-2.466	0.135
138.627	0.136	2.451	-2.467	0.136
138.735	0.136	2.453	-2.469	0.136
138.843	0.136	2.455	-2.471	0.136
138.952	0.137	2.458	-2.4733	0.137
139.059	0.137	2.459	-2.4744	0.137
139.168	0.137	2.461	-2.4764	0.137
139.282	0.138	2.463	-2.4784	0.138
139.386	0.138	2.465	-2.4807	0.138
139.5	0.139	2.466	-2.4817	0.139
139.605	0.139	2.468	-2.4837	0.139
139.719	0.139	2.47	-2.4857	0.139
139.824	0.139	2.472	-2.4877	0.139
139.935	0.14	2.473	-2.489	0.14
140.045	0.14	2.475	-2.491	0.14
140.151	0.14	2.477	-2.493	0.14
140.262	0.141	2.479	-2.495	0.141
140.372	0.141	2.48	-2.496	0.141
140.483	0.141	2.483	-2.4984	0.141
140.591	0.142	2.485	-2.5004	0.142
140.697	0.142	2.487	-2.5024	0.142
140.811	0.143	2.488	-2.5034	0.143
140.919	0.143	2.49	-2.5056	0.143
141.027	0.143	2.492	-2.5076	0.143
141.134	0.144	2.494	-2.5097	0.144
141.248	0.144	2.495	-2.5107	0.144
141.357	0.144	2.497	-2.5127	0.144
141.465	0.145	2.499	-2.5151	0.145
141.57	0.145	2.501	-2.517	0.145
141.682	0.145	2.502	-2.518	0.145
141.795	0.146	2.504	-2.52	0.146
141.898	0.146	2.507	-2.5223	0.146
142.008	0.147	2.509	-2.5243	0.147
142.119	0.147	2.51	-2.5253	0.147
142.228	0.147	2.512	-2.5273	0.147
142.341	0.148	2.514	-2.5293	0.148
142.447	0.148	2.516	-2.5317	0.148
142.556	0.148	2.517	-2.5326	0.148
142.665	0.149	2.519	-2.5347	0.149
142.771	0.149	2.521	-2.5367	0.149
142.882	0.15	2.523	-2.539	0.15
142.991	0.15	2.524	-2.5399	0.15
143.102	0.15	2.526	-2.5419	0.15
143.213	0.151	2.528	-2.544	0.151
143.319	0.151	2.53	-2.546	0.151
143.432	0.152	2.531	-2.5469	0.152
143.542	0.152	2.534	-2.5492	0.152
143.647	0.152	2.536	-2.5513	0.152
143.754	0.153	2.538	-2.5533	0.153
143.868	0.153	2.539	-2.5543	0.153
143.978	0.153	2.541	-2.5567	0.153
144.082	0.154	2.543	-2.5587	0.154
144.193	0.154	2.545	-2.5607	0.154
144.304	0.155	2.546	-2.5616	0.155
144.412	0.155	2.548	-2.5636	0.155
144.525	0.155	2.55	-2.566	0.155
144.631	0.156	2.552	-2.568	0.156
144.741	0.156	2.553	-2.569	0.156
144.849	0.156	2.555	-2.571	0.156
144.955	0.157	2.558	-2.5733	0.157
145.067	0.157	2.56	-2.5753	0.157
145.174	0.158	2.561	-2.5763	0.158
145.283	0.158	2.563	-2.5784	0.158
145.392	0.158	2.565	-2.5806	0.158
145.501	0.159	2.567	-2.5826	0.159
145.616	0.159	2.568	-2.5836	0.159
145.725	0.159	2.57	-2.5856	0.159
145.833	0.16	2.572	-2.5876	0.16
145.938	0.16	2.574	-2.5896	0.16
146.051	0.161	2.575	-2.591	0.161
146.161	0.161	2.577	-2.5929	0.161
146.271	0.161	2.579	-2.595	0.161
146.376	0.162	2.581	-2.597	0.162
146.486	0.162	2.582	-2.5979	0.162
146.598	0.162	2.585	-2.6002	0.162
146.703	0.163	2.587	-2.6022	0.163
146.815	0.163	2.589	-2.6042	0.163
146.924	0.164	2.59	-2.6052	0.164
147.035	0.164	2.592	-2.6076	0.164
147.142	0.164	2.594	-2.6096	0.164
147.25	0.165	2.596	-2.6116	0.165
147.364	0.165	2.597	-2.6126	0.165
147.47	0.166	2.599	-2.6146	0.166
147.578	0.166	2.601	-2.6169	0.166
147.687	0.167	2.603	-2.6188	0.167
147.796	0.167	2.604	-2.6199	0.167
147.909	0.167	2.606	-2.622	0.167
148.017	0.168	2.608	-2.6242	0.168
148.122	0.168	2.61	-2.6262	0.168
148.233	0.168	2.611	-2.6272	0.168
148.346	0.169	2.613	-2.6292	0.169
148.455	0.169	2.616	-2.6313	0.169
148.56	0.169	2.618	-2.6336	0.169
148.67	0.17	2.619	-2.6346	0.17
148.78	0.17	2.621	-2.6366	0.17
148.886	0.171	2.623	-2.6386	0.171
148.997	0.171	2.625	-2.6409	0.171
149.109	0.171	2.626	-2.6419	0.171
149.217	0.172	2.628	-2.6439	0.172
149.323	0.172	2.63	-2.6458	0.172
149.434	0.172	2.632	-2.6479	0.172
149.547	0.173	2.634	-2.6493	0.173
149.655	0.173	2.635	-2.6512	0.173
149.762	0.173	2.637	-2.6532	0.173
149.871	0.174	2.64	-2.6553	0.174
149.978	0.174	2.64	-2.6562	0.174
150.087	0.174	2.643	-2.6585	0.174
150.2	0.175	2.645	-2.6605	0.175
150.308	0.175	2.647	-2.6625	0.175
150.419	0.176	2.648	-2.6635	0.176
150.529	0.176	2.65	-2.6655	0.176
150.639	0.176	2.652	-2.6679	0.176
150.744	0.177	2.654	-2.6699	0.177
150.856	0.177	2.655	-2.6709	0.177
150.964	0.177	2.657	-2.6728	0.177
151.07	0.178	2.659	-2.6751	0.178
151.179	0.178	2.661	-2.6771	0.178
151.294	0.179	2.662	-2.6781	0.179
151.402	0.179	2.664	-2.6801	0.179
151.51	0.179	2.667	-2.6822	0.179
151.618	0.18	2.669	-2.6845	0.18
151.731	0.18	2.67	-2.6855	0.18
151.837	0.18	2.672	-2.6875	0.18
151.948	0.181	2.674	-2.6896	0.181
152.054	0.181	2.676	-2.6918	0.181
152.168	0.181	2.677	-2.6928	0.181
152.271	0.182	2.679	-2.6948	0.182
152.385	0.182	2.681	-2.6968	0.182
152.49	0.182	2.683	-2.6987	0.182
152.601	0.183	2.684	-2.7001	0.183
152.714	0.183	2.686	-2.7022	0.183
152.818	0.183	2.688	-2.7042	0.183
152.929	0.184	2.69	-2.7061	0.184
153.04	0.184	2.692	-2.7075	0.184
153.148	0.184	2.694	-2.7096	0.184
153.255	0.185	2.696	-2.7115	0.185
153.363	0.185	2.698	-2.7135	0.185
153.478	0.185	2.699	-2.7145	0.185
153.585	0.186	2.701	-2.7168	0.186
153.693	0.186	2.703	-2.7188	0.186
153.8	0.186	2.705	-2.7208	0.186
153.914	0.186	2.706	-2.7218	0.186
154.022	0.187	2.708	-2.7237	0.187
154.13	0.187	2.71	-2.7261	0.187
154.237	0.187	2.712	-2.7282	0.187
154.351	0.188	2.713	-2.7291	0.188
154.461	0.188	2.715	-2.7312	0.188
154.567	0.188	2.718	-2.7334	0.188
154.675	0.188	2.72	-2.7354	0.188
154.786	0.189	2.721	-2.7364	0.189
154.892	0.189	2.723	-2.7384	0.189
155.002	0.189	2.725	-2.7405	0.189
155.11	0.19	2.727	-2.7428	0.19
155.224	0.19	2.728	-2.7438	0.19
155.332	0.19	2.73	-2.7458	0.19
155.438	0.191	2.732	-2.7478	0.191
155.548	0.191	2.734	-2.7501	0.191
155.661	0.191	2.735	-2.7511	0.191
155.769	0.192	2.737	-2.7531	0.192
155.878	0.192	2.739	-2.7551	0.192
155.986	0.192	2.741	-2.7571	0.192
156.1	0.193	2.742	-2.7581	0.193
156.206	0.193	2.745	-2.7605	0.193
156.317	0.194	2.747	-2.7625	0.194
156.423	0.194	2.749	-2.7644	0.194
156.537	0.195	2.75	-2.7654	0.195
156.645	0.195	2.752	-2.7678	0.195
156.753	0.195	2.754	-2.7697	0.195
156.861	0.196	2.756	-2.7717	0.196
156.972	0.196	2.757	-2.7727	0.196
157.082	0.196	2.759	-2.7747	0.196
157.187	0.197	2.761	-2.777	0.197
157.295	0.198	2.763	-2.7791	0.198
157.409	0.198	2.764	-2.7801	0.198
157.517	0.198	2.766	-2.7821	0.198
157.628	0.199	2.769	-2.7844	0.199
157.732	0.199	2.771	-2.7865	0.199
157.844	0.2	2.772	-2.7874	0.2
157.954	0.2	2.774	-2.7894	0.2
158.062	0.201	2.776	-2.7914	0.201
158.17	0.201	2.778	-2.7937	0.201
158.284	0.202	2.779	-2.7947	0.202
158.392	0.203	2.781	-2.7967	0.203
158.5	0.203	2.783	-2.7988	0.203
158.608	0.203	2.785	-2.8011	0.203
158.715	0.204	2.786	-2.802	0.204
158.824	0.204	2.788	-2.8041	0.204
158.938	0.205	2.79	-2.8061	0.205
159.043	0.205	2.792	-2.8081	0.205
159.154	0.206	2.793	-2.8091	0.206
159.266	0.206	2.796	-2.8114	0.206
159.376	0.207	2.798	-2.8133	0.207
159.481	0.207	2.8	-2.8154	0.207
159.588	0.208	2.801	-2.8164	0.208
159.7	0.208	2.803	-2.8187	0.208
159.813	0.209	2.805	-2.8207	0.209
159.916	0.209	2.807	-2.8227	0.209
160.028	0.21	2.808	-2.8237	0.21
160.139	0.21	2.81	-2.826	0.21
160.247	0.211	2.812	-2.828	0.211
160.355	0.211	2.814	-2.83	0.211
160.462	0.211	2.815	-2.831	0.211
160.576	0.212	2.817	-2.8329	0.212
160.685	0.213	2.82	-2.8353	0.213
160.792	0.213	2.822	-2.8373	0.213
160.899	0.213	2.823	-2.8384	0.213
161.008	0.214	2.825	-2.8404	0.214
161.122	0.215	2.827	-2.8427	0.215
161.227	0.215	2.829	-2.8447	0.215
161.338	0.216	2.83	-2.8457	0.216
161.451	0.216	2.832	-2.8476	0.216
161.554	0.217	2.834	-2.8497	0.217
161.663	0.217	2.836	-2.852	0.217
161.774	0.218	2.837	-2.853	0.218
161.886	0.218	2.839	-2.855	0.218
161.996	0.219	2.841	-2.857	0.219
162.101	0.219	2.843	-2.859	0.219
162.213	0.22	2.845	-2.8603	0.22
162.322	0.221	2.847	-2.8624	0.221
162.43	0.221	2.849	-2.8644	0.221
162.538	0.222	2.851	-2.8664	0.222
162.651	0.222	2.852	-2.8674	0.222
162.759	0.223	2.854	-2.8697	0.223
162.867	0.224	2.856	-2.8716	0.224
162.973	0.224	2.858	-2.8736	0.224
163.084	0.225	2.859	-2.8746	0.225
163.197	0.225	2.861	-2.877	0.225
163.303	0.226	2.863	-2.879	0.226
163.412	0.226	2.865	-2.881	0.226
163.523	0.227	2.866	-2.882	0.227
163.633	0.228	2.868	-2.884	0.228
163.743	0.228	2.871	-2.8863	0.228
163.848	0.228	2.873	-2.8882	0.228
163.959	0.229	2.874	-2.8893	0.229
164.068	0.23	2.876	-2.8912	0.23
164.181	0.23	2.878	-2.8937	0.23
164.285	0.231	2.88	-2.8956	0.231
164.397	0.231	2.881	-2.8967	0.231
164.505	0.232	2.883	-2.8986	0.232
164.611	0.233	2.885	-2.9006	0.233
164.723	0.233	2.887	-2.9029	0.233
164.835	0.234	2.888	-2.9039	0.234
164.943	0.234	2.89	-2.9059	0.234
165.053	0.235	2.892	-2.9079	0.235
165.159	0.235	2.895	-2.9103	0.235
165.267	0.236	2.896	-2.9113	0.236
165.376	0.236	2.898	-2.9133	0.236
165.487	0.237	2.9	-2.9153	0.237
165.596	0.237	2.902	-2.9173	0.237
165.706	0.238	2.903	-2.9183	0.238
165.812	0.238	2.905	-2.9206	0.238
165.927	0.238	2.907	-2.9226	0.238
166.033	0.239	2.909	-2.9246	0.239
166.144	0.239	2.91	-2.9255	0.239
166.252	0.24	2.912	-2.9279	0.24
166.358	0.24	2.914	-2.9299	0.24
166.469	0.24	2.916	-2.932	0.24
166.58	0.24	2.917	-2.9329	0.24
166.686	0.241	2.919	-2.9349	0.241
166.801	0.241	2.922	-2.9373	0.241
166.906	0.241	2.924	-2.9393	0.241
167.016	0.242	2.925	-2.9403	0.242
167.127	0.242	2.927	-2.9423	0.242
167.235	0.242	2.929	-2.9446	0.242
167.341	0.242	2.931	-2.9465	0.242
167.451	0.243	2.932	-2.9476	0.243
167.562	0.243	2.934	-2.9495	0.243
167.673	0.243	2.936	-2.9516	0.243
167.778	0.243	2.938	-2.9539	0.243
167.892	0.243	2.939	-2.955	0.243
167.997	0.243	2.941	-2.9569	0.243
168.108	0.243	2.943	-2.9589	0.243
168.217	0.243	2.946	-2.9612	0.243
168.327	0.243	2.947	-2.9622	0.243
168.438	0.243	2.949	-2.9642	0.243
168.548	0.242	2.951	-2.9662	0.242
168.653	0.242	2.953	-2.9682	0.242
168.763	0.24	2.954	-2.9692	0.24
168.875	0.239	2.956	-2.9715	0.239
168.985	0.236	2.958	-2.9736	0.236
169.09	0.234	2.96	-2.9757	0.234
169.202	0.23	2.961	-2.9766	0.23
169.31	0.222	2.963	-2.9788	0.222
169.418	0.21	2.965	-2.9809	0.21
169.526	0.203	2.967	-2.9828	0.203
169.64	0.186	2.968	-2.9838	0.186
169.746	0.172	2.97	-2.9862	0.172
169.855	0.162	2.972	-2.9882	0.162
169.964	0.157	2.974	-2.9902	0.157
170.076	0.151	2.975	-2.9912	0.151
170.186	0.149	2.977	-2.9932	0.149
170.294	0.147	2.98	-2.9956	0.147
170.401	0.146	2.982	-2.9975	0.146
170.512	0.145	2.983	-2.9985	0.145
170.622	0.144	2.985	-3.0005	0.144
170.732	0.144	2.987	-3.0025	0.144
170.837	0.143	2.989	-3.0049	0.143
170.948	0.143	2.99	-3.0058	0.143
171.057	0.142	2.992	-3.0079	0.142
171.163	0.142	2.994	-3.0098	0.142
171.274	0.142	2.996	-3.0122	0.142
171.381	0.142	2.997	-3.0132	0.142
171.495	0.142	2.999	-3.0152	0.142
171.603	0.141	3.001	-3.0172	0.141
171.711	0.141	3.003	-3.0192	0.141
171.823	0.141	3.004	-3.0202	0.141
171.931	0.141	3.007	-3.0225	0.141
172.039	0.141	3.009	-3.0244	0.141
172.146	0.141	3.011	-3.0265	0.141
172.26	0.141	3.012	-3.0274	0.141
172.37	0.141	3.014	-3.0299	0.141
172.478	0.141	3.016	-3.0318	0.141
172.583	0.141	3.018	-3.0338	0.141
172.694	0.141	3.019	-3.0348	0.141
172.806	0.141	3.021	-3.0368	0.141
172.916	0.141	3.023	-3.0391	0.141
173.021	0.141	3.025	-3.0411	0.141
173.134	0.141	3.026	-3.0421	0.141
173.242	0.141	3.029	-3.0442	0.141
173.348	0.141	3.031	-3.0465	0.141
173.457	0.141	3.033	-3.0485	0.141
173.569	0.141	3.034	-3.0495	0.141
173.68	0.141	3.036	-3.0515	0.141
173.786	0.141	3.038	-3.0535	0.141
173.894	0.141	3.04	-3.0558	0.141
174.008	0.141	3.041	-3.0568	0.141
174.116	0.142	3.043	-3.0588	0.142
174.224	0.142	3.045	-3.0608	0.142
174.333	0.142	3.047	-3.0631	0.142
174.445	0.142	3.048	-3.0641	0.142
174.555	0.142	3.05	-3.0661	0.142
174.663	0.142	3.052	-3.0681	0.142
174.768	0.142	3.054	-3.0701	0.142
174.879	0.143	3.056	-3.0715	0.143
174.992	0.143	3.058	-3.0735	0.143
175.095	0.143	3.06	-3.0754	0.143
175.206	0.143	3.062	-3.0774	0.143
175.317	0.143	3.063	-3.0784	0.143
175.425	0.143	3.065	-3.0808	0.143
175.532	0.144	3.067	-3.0828	0.144
175.643	0.144	3.069	-3.0848	0.144
175.755	0.144	3.07	-3.0857	0.144
175.859	0.144	3.072	-3.0881	0.144
175.973	0.145	3.074	-3.0901	0.145
176.078	0.145	3.076	-3.0921	0.145
176.192	0.145	3.077	-3.0931	0.145
176.3	0.146	3.079	-3.0951	0.146
176.408	0.146	3.082	-3.0974	0.146
176.517	0.146	3.084	-3.0994	0.146
176.624	0.146	3.085	-3.1004	0.146
176.733	0.147	3.087	-3.1024	0.147
176.845	0.147	3.089	-3.1044	0.147
176.951	0.147	3.091	-3.1068	0.147
177.065	0.147	3.092	-3.1077	0.147
177.175	0.148	3.094	-3.1098	0.148
177.285	0.148	3.096	-3.1118	0.148
177.388	0.148	3.098	-3.1141	0.148
177.5	0.149	3.099	-3.1151	0.149
177.609	0.149	3.101	-3.117	0.149
177.722	0.149	3.103	-3.119	0.149
177.828	0.15	3.106	-3.1214	0.15
177.939	0.15	3.107	-3.1224	0.15
178.047	0.15	3.109	-3.1244	0.15
178.155	0.151	3.111	-3.1264	0.151
178.263	0.151	3.113	-3.1284	0.151
178.377	0.151	3.114	-3.1294	0.151
178.48	0.152	3.116	-3.1317	0.152
178.594	0.152	3.118	-3.1337	0.152
178.7	0.152	3.12	-3.1357	0.152
178.814	0.153	3.121	-3.1367	0.153
178.917	0.153	3.123	-3.1391	0.153
179.028	0.153	3.125	-3.141	0.153
179.137	0.154	3.127	-3.1431	0.154
179.249	0.154	3.128	-3.144	0.154
179.359	0.154	3.13	-3.146	0.154
179.469	0.154	3.133	-3.1484	0.154
179.574	0.155	3.135	-3.1504	0.155
179.685	0.155	3.136	-3.1514	0.155
179.793	0.155	3.138	-3.1534	0.155
179.9	0.155	3.14	-3.1557	0.155
180.012	0.156	3.142	-3.1577	0.156
180.121	0.156	3.143	-3.1587	0.156
180.23	0.156	3.145	-3.1607	0.156
180.336	0.156	3.147	-3.1631	0.156
180.446	0.157	3.149	-3.1651	0.157
180.56	0.157	3.15	-3.1661	0.157
180.668	0.157	3.152	-3.168	0.157
180.776	0.158	3.154	-3.1701	0.158
180.883	0.158	3.156	-3.1721	0.158
180.997	0.158	3.158	-3.1733	0.158
181.107	0.159	3.16	-3.1753	0.159
181.212	0.159	3.162	-3.1773	0.159
181.321	0.159	3.164	-3.1793	0.159
181.432	0.159	3.165	-3.1807	0.159
181.543	0.159	3.167	-3.1827	0.159
181.653	0.16	3.169	-3.1847	0.16
181.758	0.16	3.171	-3.1866	0.16
181.869	0.16	3.172	-3.1877	0.16
181.978	0.16	3.174	-3.19	0.16
182.084	0.16	3.176	-3.1919	0.16
182.194	0.16	3.178	-3.194	0.16
182.306	0.161	3.179	-3.195	0.161
182.414	0.161	3.181	-3.197	0.161
182.52	0.161	3.184	-3.1993	0.161
182.629	0.161	3.186	-3.2013	0.161
182.739	0.162	3.187	-3.2023	0.162
182.848	0.162	3.189	-3.2043	0.162
182.959	0.162	3.191	-3.2066	0.162
183.068	0.162	3.193	-3.2086	0.162
183.175	0.162	3.194	-3.2096	0.162
183.289	0.163	3.196	-3.2116	0.163
183.397	0.163	3.198	-3.2136	0.163
183.503	0.163	3.2	-3.216	0.163
183.614	0.163	3.201	-3.217	0.163
183.727	0.164	3.203	-3.219	0.164
183.837	0.164	3.205	-3.2211	0.164
183.942	0.164	3.208	-3.2233	0.164
184.053	0.164	3.209	-3.2244	0.164
184.161	0.164	3.211	-3.2263	0.164
184.267	0.165	3.213	-3.2283	0.165
184.378	0.165	3.215	-3.2303	0.165
184.49	0.165	3.216	-3.2316	0.165
184.598	0.165	3.218	-3.2337	0.165
184.704	0.166	3.22	-3.2356	0.166
184.815	0.166	3.222	-3.2376	0.166
184.929	0.166	3.223	-3.2387	0.166
185.035	0.167	3.225	-3.241	0.167
185.143	0.167	3.227	-3.243	0.167
185.25	0.167	3.229	-3.245	0.167
185.364	0.167	3.23	-3.246	0.167
185.474	0.168	3.232	-3.248	0.168
185.578	0.168	3.235	-3.2502	0.168
185.687	0.168	3.237	-3.2523	0.168
185.798	0.169	3.238	-3.2532	0.169
185.911	0.169	3.24	-3.2552	0.169
186.015	0.169	3.242	-3.2575	0.169
186.126	0.17	3.244	-3.2596	0.17
186.237	0.17	3.245	-3.2606	0.17
186.345	0.17	3.247	-3.2626	0.17
186.452	0.171	3.249	-3.2646	0.171
186.56	0.171	3.251	-3.2669	0.171
186.673	0.172	3.252	-3.2679	0.172
186.784	0.172	3.254	-3.2698	0.172
186.892	0.172	3.256	-3.2719	0.172
186.997	0.173	3.258	-3.2742	0.173
187.107	0.173	3.26	-3.2753	0.173
187.218	0.174	3.262	-3.2773	0.174
187.327	0.174	3.263	-3.2792	0.174
187.436	0.174	3.266	-3.2813	0.174
187.543	0.175	3.267	-3.2825	0.175
187.657	0.175	3.269	-3.2845	0.175
187.765	0.175	3.271	-3.2866	0.175
187.873	0.176	3.273	-3.2886	0.176
187.981	0.176	3.274	-3.2895	0.176
188.094	0.177	3.276	-3.2919	0.177
188.204	0.177	3.278	-3.2939	0.177
188.31	0.177	3.28	-3.2959	0.177
188.421	0.178	3.281	-3.2969	0.178
188.529	0.178	3.283	-3.2989	0.178
188.643	0.178	3.286	-3.3013	0.178
188.744	0.179	3.288	-3.3033	0.179
188.859	0.179	3.289	-3.3042	0.179
188.967	0.18	3.291	-3.3062	0.18
189.075	0.18	3.293	-3.3085	0.18
189.183	0.18	3.295	-3.3105	0.18
189.29	0.181	3.296	-3.3115	0.181
189.404	0.181	3.298	-3.3135	0.181
189.511	0.181	3.3	-3.3156	0.181
189.62	0.182	3.302	-3.3179	0.182
189.732	0.182	3.303	-3.3189	0.182
189.842	0.183	3.305	-3.3209	0.183
189.95	0.183	3.307	-3.3228	0.183
190.055	0.183	3.309	-3.3251	0.183
190.166	0.184	3.311	-3.3262	0.184
190.279	0.184	3.312	-3.3281	0.184
190.383	0.184	3.315	-3.3303	0.184
190.491	0.185	3.317	-3.3322	0.185
190.606	0.185	3.318	-3.3336	0.185
190.716	0.186	3.32	-3.3355	0.186
190.826	0.186	3.322	-3.3375	0.186
190.931	0.186	3.324	-3.3396	0.186
191.042	0.187	3.325	-3.3405	0.187
191.15	0.187	3.327	-3.3428	0.187
191.261	0.188	3.329	-3.3448	0.188
191.366	0.188	3.331	-3.3468	0.188
191.48	0.189	3.332	-3.3478	0.189
191.588	0.189	3.334	-3.3502	0.189
191.698	0.19	3.336	-3.3522	0.19
191.804	0.19	3.338	-3.3542	0.19
191.918	0.19	3.339	-3.3552	0.19
192.021	0.191	3.341	-3.3572	0.191
192.135	0.191	3.344	-3.3595	0.191
192.24	0.191	3.346	-3.3614	0.191
192.351	0.192	3.347	-3.3624	0.192
192.464	0.192	3.349	-3.3644	0.192
192.568	0.192	3.351	-3.3668	0.192
192.676	0.193	3.353	-3.3688	0.193
192.79	0.193	3.354	-3.3698	0.193
192.898	0.193	3.356	-3.3718	0.193
193.004	0.194	3.358	-3.3738	0.194
193.113	0.194	3.36	-3.3761	0.194
193.225	0.194	3.361	-3.3772	0.194
193.336	0.195	3.363	-3.3791	0.195
193.443	0.195	3.365	-3.3812	0.195
193.551	0.195	3.368	-3.3834	0.195
193.665	0.196	3.369	-3.3845	0.196
193.771	0.196	3.371	-3.3864	0.196
193.882	0.196	3.373	-3.3885	0.196
193.988	0.197	3.375	-3.3905	0.197
194.101	0.197	3.376	-3.3915	0.197
194.211	0.197	3.378	-3.3939	0.197
194.319	0.197	3.38	-3.3959	0.197
194.424	0.198	3.382	-3.3979	0.198
194.535	0.198	3.383	-3.3988	0.198
194.648	0.198	3.385	-3.4011	0.198
194.756	0.198	3.387	-3.4031	0.198
194.861	0.198	3.389	-3.4051	0.198
194.972	0.199	3.39	-3.4061	0.199
195.079	0.199	3.392	-3.4081	0.199
195.188	0.199	3.395	-3.4105	0.199
195.299	0.199	3.397	-3.4125	0.199
195.409	0.199	3.398	-3.4135	0.199
195.52	0.199	3.4	-3.4155	0.199
195.627	0.199	3.402	-3.4178	0.199
195.736	0.2	3.404	-3.4197	0.2
195.843	0.2	3.405	-3.4207	0.2
195.957	0.2	3.407	-3.4228	0.2
196.065	0.2	3.409	-3.4247	0.2
196.173	0.2	3.411	-3.4271	0.2
196.28	0.2	3.412	-3.4281	0.2
196.389	0.201	3.414	-3.4301	0.201
196.503	0.201	3.416	-3.4321	0.201
196.608	0.201	3.419	-3.4344	0.201
196.719	0.201	3.42	-3.4354	0.201
196.826	0.201	3.422	-3.4374	0.201
196.94	0.201	3.424	-3.4394	0.201
197.044	0.201	3.426	-3.4414	0.201
197.156	0.202	3.427	-3.4423	0.202
197.265	0.202	3.429	-3.4447	0.202
197.378	0.202	3.431	-3.4467	0.202
197.484	0.202	3.433	-3.4488	0.202
197.593	0.202	3.434	-3.4497	0.202
197.704	0.203	3.436	-3.4521	0.203
197.814	0.203	3.438	-3.4541	0.203
197.919	0.203	3.44	-3.4561	0.203
198.031	0.204	3.441	-3.4571	0.204
198.139	0.204	3.443	-3.4591	0.204
198.245	0.204	3.446	-3.4614	0.204
198.356	0.204	3.448	-3.4634	0.204
198.469	0.205	3.449	-3.4643	0.205
198.575	0.205	3.451	-3.4664	0.205
198.686	0.205	3.453	-3.4688	0.205
198.791	0.206	3.455	-3.4707	0.206
198.902	0.206	3.456	-3.4718	0.206
199.015	0.207	3.458	-3.4737	0.207
199.123	0.207	3.46	-3.476	0.207
199.228	0.207	3.462	-3.478	0.207
199.339	0.208	3.463	-3.4791	0.208
199.452	0.208	3.465	-3.481	0.208
199.562	0.209	3.467	-3.483	0.209
199.667	0.209	3.47	-3.4854	0.209
199.774	0.21	3.471	-3.4864	0.21
199.886	0.21	3.473	-3.4884	0.21
199.992	0.21	3.475	-3.4904	0.21
200.102	0.211	3.477	-3.4924	0.211
200.214	0.211	3.478	-3.4937	0.211
200.325	0.212	3.48	-3.4957	0.212
200.433	0.212	3.482	-3.4976	0.212
200.538	0.213	3.484	-3.4997	0.213
200.648	0.213	3.485	-3.5007	0.213
200.757	0.213	3.487	-3.503	0.213
200.868	0.214	3.489	-3.505	0.214
200.977	0.214	3.491	-3.507	0.214
201.084	0.215	3.492	-3.508	0.215
201.199	0.215	3.495	-3.5104	0.215
201.307	0.215	3.497	-3.5123	0.215
201.412	0.216	3.499	-3.5143	0.216
201.523	0.216	3.5	-3.5153	0.216
201.635	0.217	3.502	-3.5173	0.217
201.745	0.217	3.504	-3.5198	0.217
201.849	0.217	3.506	-3.5217	0.217
201.96	0.218	3.507	-3.5226	0.218
202.072	0.219	3.509	-3.5247	0.219
202.177	0.219	3.511	-3.5267	0.219
202.285	0.219	3.513	-3.529	0.219
202.4	0.22	3.514	-3.53	0.22
202.507	0.22	3.516	-3.5321	0.22
202.615	0.22	3.518	-3.534	0.22
202.723	0.221	3.521	-3.5363	0.221
202.837	0.222	3.522	-3.5373	0.222
202.945	0.222	3.524	-3.5393	0.222
203.053	0.222	3.526	-3.5413	0.222
203.159	0.223	3.528	-3.5433	0.223
203.273	0.223	3.529	-3.5447	0.223
203.383	0.224	3.531	-3.5467	0.224
203.487	0.224	3.533	-3.5487	0.224
203.596	0.224	3.535	-3.5506	0.224
203.707	0.225	3.536	-3.5517	0.225
203.82	0.225	3.538	-3.554	0.225
203.929	0.226	3.54	-3.5559	0.226
204.034	0.226	3.542	-3.558	0.226
204.145	0.227	3.543	-3.5589	0.227
204.256	0.227	3.546	-3.5613	0.227
204.366	0.227	3.548	-3.5633	0.227
204.471	0.228	3.55	-3.5653	0.228
204.582	0.228	3.551	-3.5663	0.228
204.691	0.229	3.553	-3.5683	0.229
204.799	0.229	3.555	-3.5705	0.229
204.906	0.23	3.557	-3.5726	0.23
205.02	0.23	3.558	-3.5736	0.23
205.128	0.231	3.56	-3.5756	0.231
205.237	0.231	3.562	-3.5779	0.231
205.343	0.231	3.564	-3.5799	0.231
205.457	0.232	3.565	-3.5809	0.232
205.561	0.232	3.567	-3.5829	0.232
205.675	0.232	3.569	-3.5849	0.232
205.78	0.233	3.572	-3.5873	0.233
205.892	0.233	3.573	-3.5883	0.233
205.998	0.233	3.575	-3.5902	0.233
206.108	0.233	3.577	-3.5922	0.233
206.216	0.234	3.579	-3.5942	0.234
206.33	0.234	3.58	-3.5956	0.234
206.438	0.234	3.582	-3.5976	0.234
206.549	0.234	3.584	-3.5996	0.234
206.654	0.235	3.586	-3.6016	0.235
206.766	0.235	3.587	-3.6027	0.235
206.872	0.235	3.589	-3.605	0.235
206.983	0.235	3.591	-3.607	0.235
207.091	0.235	3.593	-3.609	0.235
207.205	0.236	3.594	-3.6099	0.236
207.311	0.236	3.597	-3.6122	0.236
207.422	0.236	3.599	-3.6142	0.236
207.528	0.236	3.601	-3.6162	0.236
207.638	0.236	3.602	-3.6173	0.236
207.751	0.236	3.604	-3.6192	0.236
207.859	0.236	3.606	-3.6216	0.236
207.964	0.236	3.608	-3.6236	0.236
208.076	0.236	3.609	-3.6246	0.236
208.189	0.237	3.611	-3.6265	0.237
208.293	0.237	3.613	-3.6289	0.237
208.401	0.237	3.615	-3.6309	0.237
208.515	0.237	3.616	-3.6319	0.237
208.625	0.238	3.618	-3.6338	0.238
208.735	0.238	3.62	-3.6359	0.238
208.84	0.238	3.622	-3.6382	0.238
208.95	0.238	3.623	-3.6392	0.238
209.061	0.239	3.625	-3.6412	0.239
209.168	0.239	3.628	-3.6433	0.239
209.275	0.239	3.629	-3.6452	0.239
209.389	0.24	3.631	-3.6465	0.24
209.497	0.24	3.633	-3.6485	0.24
209.607	0.24	3.635	-3.6505	0.24
209.713	0.241	3.637	-3.6525	0.241
209.827	0.241	3.638	-3.6539	0.241
209.935	0.241	3.64	-3.6559	0.241
210.043	0.241	3.642	-3.6579	0.241
210.148	0.242	3.644	-3.6599	0.242
210.262	0.242	3.645	-3.6609	0.242
210.372	0.243	3.648	-3.6632	0.243
210.482	0.243	3.649	-3.6652	0.243
210.585	0.243	3.651	-3.6672	0.243
210.698	0.243	3.653	-3.6682	0.243
210.806	0.244	3.655	-3.6702	0.244
210.919	0.244	3.657	-3.6725	0.244
211.024	0.244	3.659	-3.6745	0.244
211.136	0.245	3.66	-3.6755	0.245
211.244	0.245	3.662	-3.6775	0.245
211.352	0.245	3.664	-3.6798	0.245
211.46	0.246	3.666	-3.6819	0.246
211.574	0.246	3.667	-3.6829	0.246
211.68	0.246	3.669	-3.6849	0.246
211.791	0.246	3.671	-3.6871	0.246
211.897	0.247	3.674	-3.6892	0.247
212.01	0.247	3.674	-3.6901	0.247
212.12	0.248	3.676	-3.6921	0.248
212.226	0.248	3.679	-3.6942	0.248
212.333	0.248	3.681	-3.6965	0.248
212.444	0.249	3.682	-3.6975	0.249
212.557	0.249	3.684	-3.6995	0.249
212.665	0.25	3.686	-3.7015	0.25
212.77	0.25	3.688	-3.7035	0.25
212.881	0.251	3.689	-3.7048	0.251
212.99	0.251	3.691	-3.7068	0.251
213.103	0.251	3.693	-3.7088	0.251
213.209	0.252	3.695	-3.7108	0.252
213.318	0.252	3.696	-3.7119	0.252
213.428	0.253	3.698	-3.7141	0.253
213.536	0.253	3.7	-3.7161	0.253
213.645	0.254	3.702	-3.7182	0.254
213.757	0.255	3.703	-3.7191	0.255
213.865	0.255	3.706	-3.7214	0.255
213.97	0.255	3.708	-3.7235	0.255
214.079	0.256	3.71	-3.7254	0.256
214.19	0.256	3.711	-3.7265	0.256
214.303	0.257	3.713	-3.7285	0.257
214.409	0.257	3.715	-3.7308	0.257
214.518	0.258	3.717	-3.7328	0.258
214.629	0.259	3.718	-3.7338	0.259
214.739	0.259	3.72	-3.7358	0.259
214.849	0.259	3.722	-3.7378	0.259
214.954	0.26	3.724	-3.7401	0.26
215.064	0.261	3.725	-3.7411	0.261
215.176	0.261	3.727	-3.7431	0.261
[truncated: 2,085 more rows]
