# Supplementary material for: Research on the Mechanical Properties of EPS Lightweight Soil Mixed with Fly Ash
Source: Polymers (Basel). 2024 Dec 18;16(24):3517. doi: 10.3390/polym16243517 (PMC11678610; doi:10.3390/polym16243517)
Supplement: Supplementary file 1 [file polymers-16-03517-s001.zip › polymers-3283519-supplementary-final/raw data/EPS1.5%,curing agent content 15%,replace proportion 60%.xls]

## Sheet: Sheet1
试件批号	1
钢号	1
试验日期	2023/12/11
试验人	XDD
试件形状
尺寸(mm)	39.1
So(mm^2)	1200.73
标距倍率
Lo(mm)	80
引伸计标距	50
Lu(mm)
A(%)	/
断面尺寸
Su(mm^2)
Z(%)	/
Fm(kN)	0.92
Rm(MPa)	1
FeH(kN)	1.16
ReH(MPa)	1
FeL(kN)	0.75
ReL(MPa)	1
Fp(kN)	0.75
Rp(MPa)	1
Ft(kN)	0.09
Rt(MPa)
E(GPa)	0.05
屈强比	1.00
强屈比	1.00
At(%)	/
Agt(%)	12
时间(秒)	力(kN)	变形(mm)	位移(mm)	扩展
0	0	0	-0.0024	0
0.128	0.001	0	-0.0039	0.001
0.236	0.001	0.003	-0.0057	0.001
0.345	0.003	0.005	-0.0082	0.003
0.458	0.003	0.006	-0.0093	0.003
0.566	0.004	0.009	-0.0121	0.004
0.674	0.005	0.012	-0.015	0.005
0.782	0.007	0.016	-0.0189	0.007
0.889	0.007	0.018	-0.0207	0.007
1.003	0.008	0.022	-0.0245	0.008
1.11	0.009	0.026	-0.0287	0.009
1.217	0.009	0.03	-0.0332	0.009
1.328	0.009	0.033	-0.0356	0.009
1.436	0.01	0.038	-0.0413	0.01
1.55	0.01	0.044	-0.0467	0.01
1.655	0.011	0.049	-0.052	0.011
1.767	0.011	0.052	-0.0546	0.011
1.875	0.012	0.058	-0.0609	0.012
1.986	0.012	0.063	-0.0659	0.012
2.091	0.013	0.068	-0.0709	0.013
2.203	0.013	0.071	-0.0735	0.013
2.311	0.014	0.076	-0.0784	0.014
2.422	0.015	0.081	-0.0841	0.015
2.529	0.016	0.086	-0.0891	0.016
2.636	0.016	0.088	-0.0913	0.016
2.748	0.017	0.093	-0.096	0.017
2.859	0.018	0.099	-0.1015	0.018
2.964	0.019	0.103	-0.106	0.019
3.078	0.019	0.105	-0.1083	0.019
3.184	0.02	0.111	-0.1135	0.02
3.295	0.021	0.114	-0.1172	0.021
3.402	0.022	0.119	-0.1223	0.022
3.512	0.023	0.121	-0.1244	0.023
3.625	0.024	0.126	-0.1287	0.024
3.728	0.025	0.13	-0.133	0.025
3.839	0.026	0.135	-0.1377	0.026
3.95	0.026	0.137	-0.1399	0.026
4.058	0.027	0.141	-0.144	0.027
4.17	0.028	0.145	-0.148	0.028
4.275	0.029	0.149	-0.1519	0.029
4.387	0.029	0.151	-0.154	0.029
4.495	0.03	0.156	-0.1585	0.03
4.605	0.031	0.159	-0.1623	0.031
4.712	0.032	0.163	-0.1661	0.032
4.824	0.032	0.165	-0.1679	0.032
4.932	0.033	0.17	-0.1724	0.033
5.043	0.034	0.173	-0.1761	0.034
5.15	0.035	0.177	-0.1798	0.035
5.257	0.035	0.179	-0.1817	0.035
5.366	0.036	0.183	-0.1858	0.036
5.48	0.037	0.186	-0.1894	0.037
5.585	0.038	0.19	-0.1928	0.038
5.696	0.038	0.192	-0.1946	0.038
5.803	0.039	0.195	-0.1982	0.039
5.917	0.041	0.199	-0.2021	0.041
6.022	0.042	0.203	-0.2054	0.042
6.13	0.043	0.204	-0.2073	0.043
6.242	0.044	0.208	-0.2105	0.044
6.355	0.046	0.211	-0.2139	0.046
6.461	0.048	0.215	-0.2177	0.048
6.571	0.048	0.216	-0.2192	0.048
6.679	0.05	0.22	-0.2225	0.05
6.816	0.052	0.223	-0.2258	0.052
6.915	0.054	0.227	-0.2294	0.054
7.02	0.055	0.23	-0.2325	0.055
7.134	0.056	0.231	-0.2341	0.056
7.238	0.058	0.234	-0.2372	0.058
7.349	0.06	0.237	-0.2403	0.06
7.458	0.062	0.241	-0.2439	0.062
7.568	0.063	0.242	-0.2453	0.063
7.681	0.064	0.246	-0.2484	0.064
7.784	0.066	0.249	-0.2515	0.066
7.893	0.068	0.251	-0.2543	0.068
8.004	0.069	0.253	-0.2563	0.069
8.114	0.07	0.256	-0.2592	0.07
8.226	0.072	0.259	-0.2621	0.072
8.331	0.074	0.262	-0.265	0.074
8.444	0.075	0.264	-0.2669	0.075
8.553	0.076	0.267	-0.2697	0.076
8.661	0.078	0.27	-0.2725	0.078
8.768	0.079	0.272	-0.2754	0.079
8.881	0.08	0.274	-0.2767	0.08
8.989	0.082	0.277	-0.28	0.082
9.098	0.084	0.28	-0.2828	0.084
9.204	0.085	0.283	-0.2854	0.085
9.314	0.086	0.284	-0.2868	0.086
9.427	0.087	0.287	-0.2896	0.087
9.535	0.089	0.29	-0.2927	0.089
9.64	0.091	0.292	-0.2953	0.091
9.754	0.091	0.294	-0.2967	0.091
9.863	0.093	0.296	-0.2993	0.093
9.973	0.095	0.3	-0.3024	0.095
10.079	0.097	0.302	-0.305	0.097
10.186	0.097	0.304	-0.3064	0.097
10.298	0.099	0.306	-0.309	0.099
10.404	0.101	0.309	-0.3115	0.101
10.515	0.103	0.312	-0.3144	0.103
10.628	0.103	0.313	-0.3159	0.103
10.737	0.105	0.316	-0.3184	0.105
10.889	0.107	0.319	-0.3222	0.107
10.999	0.109	0.321	-0.3242	0.109
11.107	0.11	0.324	-0.3267	0.11
11.222	0.111	0.325	-0.3284	0.111
11.33	0.113	0.328	-0.3309	0.113
11.438	0.114	0.33	-0.3334	0.114
11.544	0.116	0.333	-0.3358	0.116
11.655	0.117	0.334	-0.337	0.117
11.768	0.118	0.337	-0.3399	0.118
11.875	0.12	0.339	-0.3423	0.12
11.982	0.121	0.342	-0.3448	0.121
12.09	0.122	0.343	-0.346	0.122
12.199	0.123	0.345	-0.3484	0.123
12.314	0.125	0.348	-0.3512	0.125
12.42	0.126	0.351	-0.3535	0.126
12.531	0.127	0.352	-0.3547	0.127
12.639	0.128	0.354	-0.3572	0.128
12.745	0.13	0.357	-0.36	0.13
12.858	0.131	0.359	-0.3622	0.131
12.968	0.132	0.361	-0.3634	0.132
13.076	0.133	0.363	-0.3657	0.133
13.182	0.134	0.365	-0.3683	0.134
13.291	0.136	0.368	-0.3708	0.136
13.401	0.136	0.369	-0.372	0.136
13.51	0.138	0.371	-0.3743	0.138
13.622	0.139	0.374	-0.3765	0.139
13.728	0.14	0.376	-0.3789	0.14
13.842	0.141	0.378	-0.3804	0.141
13.951	0.142	0.38	-0.3827	0.142
14.057	0.144	0.382	-0.3853	0.144
14.167	0.145	0.384	-0.3866	0.145
14.277	0.146	0.386	-0.3888	0.146
14.392	0.148	0.389	-0.3914	0.148
14.494	0.149	0.391	-0.3936	0.149
14.606	0.149	0.392	-0.3948	0.149
14.714	0.151	0.394	-0.397	0.151
14.82	0.152	0.397	-0.3997	0.152
14.93	0.154	0.399	-0.4018	0.154
15.044	0.154	0.4	-0.4029	0.154
15.15	0.155	0.402	-0.4052	0.155
15.257	0.157	0.404	-0.4074	0.157
15.366	0.158	0.407	-0.4096	0.158
15.48	0.159	0.408	-0.411	0.159
15.585	0.16	0.41	-0.4133	0.16
15.696	0.162	0.413	-0.4155	0.162
15.805	0.163	0.415	-0.4177	0.163
15.914	0.164	0.416	-0.4187	0.164
16.021	0.165	0.418	-0.4214	0.165
16.131	0.166	0.421	-0.4235	0.166
16.242	0.168	0.423	-0.4257	0.168
16.354	0.168	0.424	-0.4268	0.168
16.46	0.17	0.426	-0.4293	0.17
16.568	0.171	0.429	-0.4314	0.171
16.676	0.172	0.431	-0.4336	0.172
16.791	0.173	0.432	-0.4347	0.173
16.899	0.174	0.434	-0.4369	0.174
17.007	0.175	0.437	-0.4394	0.175
17.115	0.177	0.439	-0.4416	0.177
17.223	0.177	0.44	-0.4426	0.177
17.335	0.179	0.442	-0.4448	0.179
17.443	0.18	0.444	-0.4472	0.18
17.552	0.181	0.447	-0.4494	0.181
17.659	0.182	0.448	-0.4504	0.182
17.768	0.183	0.45	-0.4526	0.183
17.882	0.185	0.452	-0.4547	0.185
17.989	0.186	0.454	-0.4572	0.186
18.1	0.187	0.455	-0.4582	0.187
18.211	0.188	0.457	-0.4603	0.188
18.32	0.189	0.46	-0.4625	0.189
18.425	0.191	0.462	-0.465	0.191
18.536	0.192	0.463	-0.466	0.192
18.647	0.193	0.465	-0.4681	0.193
18.757	0.195	0.467	-0.4702	0.195
18.862	0.196	0.469	-0.4723	0.196
18.974	0.197	0.471	-0.4737	0.197
19.082	0.199	0.473	-0.4758	0.199
19.188	0.2	0.475	-0.4779	0.2
19.299	0.201	0.477	-0.4801	0.201
19.453	0.203	0.48	-0.4825	0.203
19.563	0.205	0.482	-0.4845	0.205
19.671	0.206	0.484	-0.4866	0.206
19.785	0.207	0.485	-0.4877	0.207
19.893	0.209	0.487	-0.4897	0.209
19.999	0.21	0.489	-0.4922	0.21
20.11	0.212	0.491	-0.4943	0.212
20.22	0.213	0.493	-0.4954	0.213
20.327	0.215	0.495	-0.4974	0.215
20.438	0.216	0.497	-0.4995	0.216
20.546	0.218	0.499	-0.5019	0.218
20.66	0.219	0.5	-0.5029	0.219
20.766	0.221	0.502	-0.505	0.221
20.888	0.222	0.504	-0.5072	0.222
21.002	0.224	0.507	-0.5095	0.224
21.107	0.226	0.509	-0.5115	0.226
21.216	0.227	0.51	-0.5126	0.227
21.325	0.229	0.512	-0.5147	0.229
21.44	0.231	0.514	-0.5167	0.231
21.545	0.233	0.516	-0.5191	0.233
21.656	0.234	0.517	-0.5202	0.234
21.767	0.235	0.519	-0.5222	0.235
21.877	0.237	0.521	-0.5243	0.237
21.982	0.239	0.524	-0.5267	0.239
22.094	0.24	0.525	-0.5277	0.24
22.202	0.242	0.527	-0.5299	0.242
22.31	0.244	0.529	-0.5317	0.244
22.419	0.246	0.531	-0.5338	0.246
22.526	0.247	0.532	-0.5352	0.247
22.64	0.249	0.534	-0.5373	0.249
22.747	0.252	0.536	-0.5393	0.252
22.856	0.254	0.538	-0.5413	0.254
22.963	0.255	0.539	-0.5424	0.255
23.077	0.257	0.542	-0.5447	0.257
23.185	0.259	0.544	-0.5467	0.259
23.29	0.262	0.546	-0.5488	0.262
23.402	0.263	0.547	-0.5499	0.263
23.515	0.265	0.549	-0.5523	0.265
23.618	0.267	0.551	-0.5543	0.267
23.729	0.27	0.553	-0.5563	0.27
23.841	0.271	0.554	-0.5573	0.271
23.949	0.273	0.556	-0.5594	0.273
24.055	0.275	0.559	-0.5618	0.275
24.166	0.277	0.561	-0.5638	0.277
24.276	0.278	0.562	-0.5648	0.278
24.382	0.281	0.564	-0.5668	0.281
24.496	0.283	0.566	-0.5693	0.283
24.601	0.285	0.568	-0.5713	0.285
24.715	0.286	0.569	-0.5723	0.286
24.823	0.287	0.571	-0.5743	0.287
24.931	0.289	0.573	-0.5763	0.289
25.04	0.291	0.576	-0.5787	0.291
25.152	0.292	0.577	-0.5797	0.292
25.262	0.294	0.579	-0.5818	0.294
25.37	0.295	0.581	-0.5838	0.295
25.476	0.297	0.583	-0.5857	0.297
25.587	0.298	0.584	-0.5872	0.298
25.693	0.3	0.586	-0.5892	0.3
25.807	0.302	0.588	-0.5911	0.302
25.912	0.304	0.59	-0.5932	0.304
26.023	0.304	0.591	-0.5942	0.304
26.132	0.307	0.594	-0.5966	0.307
26.245	0.308	0.596	-0.5986	0.308
26.348	0.31	0.598	-0.6006	0.31
26.46	0.311	0.599	-0.6017	0.311
26.571	0.313	0.601	-0.604	0.313
26.679	0.315	0.603	-0.606	0.315
26.785	0.317	0.605	-0.608	0.317
26.899	0.318	0.606	-0.609	0.318
27.007	0.32	0.608	-0.6111	0.32
27.115	0.322	0.61	-0.6134	0.322
27.223	0.325	0.613	-0.6155	0.325
27.335	0.326	0.614	-0.6165	0.326
27.442	0.328	0.616	-0.6185	0.328
27.553	0.33	0.618	-0.6208	0.33
27.659	0.333	0.62	-0.6228	0.333
27.773	0.334	0.621	-0.6238	0.334
27.881	0.336	0.623	-0.6259	0.336
27.988	0.338	0.625	-0.6279	0.338
28.097	0.341	0.627	-0.6303	0.341
28.206	0.343	0.628	-0.6312	0.343
28.315	0.345	0.63	-0.6333	0.345
28.429	0.347	0.632	-0.6353	0.347
28.534	0.35	0.635	-0.6376	0.35
28.645	0.351	0.636	-0.6386	0.351
28.754	0.353	0.638	-0.6406	0.353
28.86	0.355	0.64	-0.6426	0.355
28.97	0.358	0.642	-0.6447	0.358
29.082	0.359	0.643	-0.6457	0.359
29.192	0.361	0.645	-0.648	0.361
29.3	0.363	0.647	-0.6501	0.363
29.406	0.365	0.649	-0.652	0.365
29.516	0.366	0.65	-0.653	0.366
29.625	0.369	0.652	-0.6553	0.369
29.736	0.371	0.655	-0.6574	0.371
29.843	0.374	0.657	-0.6594	0.374
29.954	0.375	0.658	-0.6604	0.375
30.066	0.377	0.66	-0.6624	0.377
30.175	0.38	0.662	-0.6648	0.38
30.28	0.382	0.664	-0.6668	0.382
30.392	0.383	0.665	-0.6678	0.383
30.498	0.385	0.667	-0.6698	0.385
30.608	0.388	0.669	-0.6721	0.388
30.719	0.39	0.671	-0.6741	0.39
30.83	0.391	0.672	-0.6752	0.391
30.938	0.393	0.674	-0.6771	0.393
31.05	0.395	0.676	-0.6791	0.395
31.153	0.397	0.679	-0.6815	0.397
31.268	0.398	0.68	-0.6825	0.398
31.374	0.401	0.682	-0.6846	0.401
31.544	0.403	0.684	-0.6872	0.403
31.655	0.406	0.686	-0.6892	0.406
31.766	0.408	0.688	-0.6912	0.408
31.873	0.41	0.691	-0.6936	0.41
31.98	0.411	0.692	-0.6946	0.411
32.094	0.414	0.694	-0.6965	0.414
32.203	0.416	0.696	-0.6985	0.416
32.308	0.418	0.698	-0.7006	0.418
32.42	0.42	0.699	-0.7019	0.42
32.526	0.422	0.701	-0.7039	0.422
32.636	0.424	0.703	-0.7059	0.424
32.747	0.426	0.705	-0.708	0.426
32.858	0.427	0.706	-0.7089	0.427
32.966	0.43	0.708	-0.7113	0.43
33.078	0.432	0.71	-0.7133	0.432
33.182	0.434	0.712	-0.7153	0.434
33.294	0.435	0.713	-0.7163	0.435
33.403	0.437	0.716	-0.7186	0.437
33.511	0.439	0.718	-0.7206	0.439
33.619	0.441	0.72	-0.7225	0.441
33.733	0.441	0.721	-0.7236	0.441
33.841	0.443	0.723	-0.7256	0.443
33.95	0.446	0.725	-0.7279	0.446
34.055	0.448	0.727	-0.73	0.448
34.169	0.449	0.728	-0.731	0.449
34.273	0.45	0.73	-0.733	0.45
34.387	0.453	0.732	-0.7353	0.453
34.492	0.455	0.734	-0.7373	0.455
34.606	0.456	0.735	-0.7383	0.456
34.716	0.458	0.737	-0.7403	0.458
34.819	0.46	0.739	-0.7423	0.46
34.928	0.463	0.742	-0.7446	0.463
35.038	0.464	0.743	-0.7457	0.464
35.15	0.466	0.745	-0.7477	0.466
35.261	0.469	0.747	-0.7496	0.469
35.366	0.471	0.749	-0.7517	0.471
35.474	0.472	0.75	-0.7529	0.472
35.588	0.475	0.752	-0.755	0.475
35.696	0.477	0.754	-0.757	0.477
35.804	0.479	0.756	-0.759	0.479
35.911	0.48	0.757	-0.76	0.48
36.025	0.483	0.759	-0.7624	0.483
36.132	0.485	0.761	-0.7643	0.485
36.239	0.488	0.763	-0.7663	0.488
36.353	0.489	0.764	-0.7674	0.489
36.462	0.491	0.767	-0.7696	0.491
36.571	0.494	0.769	-0.7716	0.494
36.676	0.496	0.771	-0.7736	0.496
36.787	0.497	0.772	-0.7746	0.497
36.9	0.499	0.774	-0.7766	0.499
37.004	0.502	0.776	-0.779	0.502
37.113	0.504	0.778	-0.781	0.504
37.224	0.505	0.779	-0.782	0.505
37.334	0.507	0.781	-0.784	0.507
37.44	0.509	0.783	-0.7863	0.509
37.549	0.511	0.785	-0.7883	0.511
37.658	0.512	0.786	-0.7893	0.512
37.772	0.514	0.788	-0.7913	0.514
37.88	0.517	0.79	-0.7933	0.517
37.988	0.519	0.793	-0.7958	0.519
38.1	0.52	0.794	-0.7967	0.52
38.208	0.522	0.796	-0.7986	0.522
38.316	0.524	0.798	-0.8007	0.524
38.425	0.527	0.8	-0.803	0.527
38.537	0.528	0.801	-0.804	0.528
38.647	0.53	0.803	-0.806	0.53
38.755	0.532	0.805	-0.808	0.532
38.86	0.534	0.807	-0.81	0.534
38.971	0.535	0.808	-0.811	0.535
39.084	0.537	0.81	-0.8133	0.537
39.192	0.539	0.812	-0.8153	0.539
39.297	0.541	0.814	-0.8173	0.541
39.408	0.542	0.815	-0.8183	0.542
39.518	0.544	0.818	-0.8207	0.544
39.624	0.546	0.82	-0.8227	0.546
39.735	0.548	0.822	-0.8248	0.548
39.847	0.549	0.823	-0.8257	0.549
39.955	0.551	0.825	-0.8277	0.551
40.065	0.553	0.827	-0.83	0.553
40.172	0.554	0.829	-0.8319	0.554
40.279	0.555	0.83	-0.833	0.555
40.393	0.557	0.832	-0.835	0.557
40.5	0.558	0.834	-0.8374	0.558
40.609	0.56	0.836	-0.8394	0.56
40.716	0.56	0.837	-0.8404	0.56
40.825	0.562	0.839	-0.8423	0.562
40.939	0.563	0.842	-0.8447	0.563
41.044	0.564	0.844	-0.8466	0.564
41.155	0.564	0.845	-0.8476	0.564
41.268	0.565	0.847	-0.8496	0.565
41.376	0.566	0.849	-0.8516	0.566
41.481	0.566	0.851	-0.854	0.566
41.592	0.566	0.852	-0.855	0.566
41.701	0.567	0.854	-0.857	0.567
41.814	0.567	0.856	-0.8589	0.567
41.92	0.567	0.858	-0.8613	0.567
42.029	0.568	0.859	-0.862	0.568
42.135	0.568	0.861	-0.8642	0.568
42.244	0.568	0.863	-0.8663	0.568
42.356	0.568	0.865	-0.8683	0.568
42.463	0.568	0.866	-0.8693	0.568
42.576	0.569	0.869	-0.8716	0.569
42.684	0.569	0.871	-0.8736	0.569
42.79	0.569	0.873	-0.8756	0.569
42.901	0.569	0.874	-0.8767	0.569
43.009	0.57	0.876	-0.8787	0.57
43.12	0.571	0.878	-0.881	0.571
43.227	0.571	0.88	-0.8829	0.571
43.339	0.572	0.881	-0.8841	0.572
43.452	0.572	0.883	-0.8859	0.572
43.56	0.573	0.885	-0.8883	0.573
43.665	0.574	0.887	-0.8903	0.574
43.776	0.574	0.888	-0.8913	0.574
43.885	0.575	0.89	-0.8933	0.575
43.998	0.576	0.892	-0.8953	0.576
44.104	0.577	0.895	-0.8976	0.577
44.213	0.577	0.896	-0.8987	0.577
44.324	0.578	0.898	-0.9006	0.578
44.431	0.578	0.9	-0.9027	0.578
44.538	0.579	0.902	-0.905	0.579
44.652	0.58	0.903	-0.9059	0.58
44.76	0.581	0.905	-0.9079	0.581
44.868	0.582	0.907	-0.91	0.582
44.974	0.583	0.909	-0.912	0.583
45.09	0.584	0.91	-0.9132	0.584
45.198	0.585	0.912	-0.9153	0.585
45.306	0.586	0.914	-0.9174	0.586
45.411	0.587	0.916	-0.9193	0.587
45.525	0.587	0.918	-0.9206	0.587
45.635	0.588	0.92	-0.9226	0.588
45.746	0.589	0.922	-0.9246	0.589
45.851	0.591	0.924	-0.9266	0.591
45.962	0.591	0.925	-0.9276	0.591
46.07	0.592	0.927	-0.9296	0.592
46.176	0.594	0.929	-0.932	0.594
46.289	0.595	0.931	-0.9339	0.595
46.398	0.595	0.932	-0.9349	0.595
46.509	0.596	0.934	-0.9369	0.596
46.613	0.598	0.936	-0.9392	0.598
46.724	0.599	0.938	-0.9411	0.599
46.838	0.6	0.939	-0.9423	0.6
46.941	0.601	0.941	-0.9442	0.601
47.052	0.603	0.943	-0.9462	0.603
47.159	0.604	0.946	-0.9486	0.604
47.274	0.605	0.947	-0.9496	0.605
47.379	0.607	0.949	-0.9516	0.607
47.49	0.609	0.951	-0.9536	0.609
47.598	0.611	0.953	-0.9559	0.611
47.709	0.612	0.954	-0.9569	0.612
47.819	0.614	0.956	-0.959	0.614
47.929	0.616	0.958	-0.9609	0.616
48.034	0.617	0.96	-0.9629	0.617
48.145	0.619	0.961	-0.9642	0.619
48.254	0.62	0.963	-0.9663	0.62
48.36	0.622	0.965	-0.9682	0.622
48.47	0.623	0.967	-0.9702	0.623
48.582	0.624	0.968	-0.9713	0.624
48.693	0.626	0.971	-0.9736	0.626
48.801	0.627	0.973	-0.9756	0.627
48.906	0.629	0.975	-0.9776	0.629
49.016	0.629	0.976	-0.9786	0.629
49.129	0.631	0.978	-0.9809	0.631
49.234	0.632	0.98	-0.9829	0.632
49.344	0.634	0.982	-0.9849	0.634
49.452	0.634	0.983	-0.986	0.634
49.568	0.636	0.985	-0.9879	0.636
49.673	0.638	0.987	-0.9902	0.638
49.782	0.639	0.989	-0.9922	0.639
49.893	0.64	0.99	-0.9932	0.64
50.003	0.641	0.992	-0.9952	0.641
50.108	0.643	0.994	-0.9973	0.643
50.219	0.644	0.997	-0.9995	0.644
50.328	0.645	0.998	-1.0006	0.645
50.438	0.647	1	-1.0025	0.647
50.544	0.648	1.002	-1.0045	0.648
50.72	0.65	1.004	-1.0069	0.65
50.828	0.651	1.006	-1.0092	0.651
50.934	0.653	1.008	-1.0112	0.653
51.045	0.654	1.01	-1.0132	0.654
51.155	0.654	1.011	-1.0142	0.654
51.262	0.656	1.014	-1.0165	0.656
51.373	0.657	1.016	-1.0186	0.657
51.482	0.658	1.018	-1.0205	0.658
51.589	0.658	1.019	-1.0215	0.658
51.701	0.659	1.021	-1.0236	0.659
51.812	0.661	1.023	-1.0259	0.661
51.918	0.661	1.025	-1.0279	0.661
52.032	0.662	1.026	-1.0289	0.662
52.135	0.663	1.028	-1.0309	0.663
52.249	0.664	1.03	-1.0331	0.664
52.354	0.664	1.032	-1.0351	0.664
52.466	0.665	1.033	-1.0362	0.665
52.572	0.665	1.035	-1.0382	0.665
52.682	0.666	1.037	-1.0402	0.666
52.793	0.667	1.04	-1.0425	0.667
52.904	0.667	1.041	-1.0436	0.667
53.012	0.667	1.043	-1.0455	0.667
53.118	0.668	1.045	-1.0476	0.668
53.229	0.669	1.047	-1.0497	0.669
53.34	0.669	1.048	-1.0508	0.669
53.451	0.67	1.05	-1.0528	0.67
53.557	0.67	1.052	-1.0548	0.67
53.664	0.671	1.054	-1.0568	0.671
53.778	0.671	1.055	-1.0578	0.671
53.886	0.672	1.057	-1.0602	0.672
53.994	0.673	1.059	-1.0622	0.673
54.103	0.673	1.061	-1.0642	0.673
54.215	0.673	1.062	-1.0652	0.673
54.325	0.674	1.065	-1.0675	0.674
54.433	0.675	1.067	-1.0695	0.675
54.538	0.675	1.069	-1.0715	0.675
54.649	0.675	1.07	-1.0725	0.675
54.756	0.675	1.072	-1.0745	0.675
54.866	0.676	1.074	-1.0767	0.676
54.974	0.676	1.076	-1.0788	0.676
55.088	0.676	1.077	-1.0798	0.676
55.196	0.676	1.079	-1.0818	0.676
55.302	0.677	1.081	-1.0841	0.677
55.411	0.677	1.083	-1.0861	0.677
55.524	0.677	1.084	-1.0871	0.677
55.632	0.677	1.086	-1.0891	0.677
55.741	0.677	1.088	-1.091	0.677
55.849	0.677	1.091	-1.0934	0.677
55.963	0.677	1.092	-1.0945	0.677
56.071	0.678	1.094	-1.0965	0.678
56.179	0.678	1.096	-1.0985	0.678
56.287	0.677	1.098	-1.1009	0.677
56.4	0.677	1.099	-1.1018	0.677
56.503	0.677	1.101	-1.1037	0.677
56.617	0.677	1.103	-1.1058	0.677
56.722	0.677	1.105	-1.1078	0.677
56.833	0.677	1.106	-1.1088	0.677
56.946	0.677	1.108	-1.1111	0.677
57.049	0.677	1.11	-1.1131	0.677
57.16	0.677	1.112	-1.1151	0.677
57.272	0.678	1.113	-1.1161	0.678
57.38	0.678	1.116	-1.1185	0.678
57.486	0.679	1.118	-1.1205	0.679
57.597	0.679	1.12	-1.1226	0.679
57.709	0.679	1.12	-1.1234	0.679
57.817	0.68	1.123	-1.1255	0.68
57.925	0.68	1.125	-1.1278	0.68
58.033	0.681	1.127	-1.1297	0.681
58.147	0.681	1.128	-1.1307	0.681
58.253	0.682	1.13	-1.1327	0.682
58.359	0.683	1.132	-1.1352	0.683
58.47	0.683	1.134	-1.1371	0.683
58.583	0.683	1.135	-1.1381	0.683
58.691	0.684	1.137	-1.1401	0.684
58.799	0.684	1.139	-1.1421	0.684
58.905	0.685	1.141	-1.1443	0.685
59.016	0.685	1.143	-1.1454	0.685
59.129	0.685	1.145	-1.1474	0.685
59.233	0.685	1.147	-1.1494	0.685
59.343	0.686	1.149	-1.1514	0.686
59.456	0.686	1.15	-1.1527	0.686
59.566	0.686	1.152	-1.1547	0.686
59.676	0.687	1.154	-1.1567	0.687
59.779	0.687	1.156	-1.1587	0.687
59.888	0.688	1.157	-1.1597	0.688
60	0.689	1.159	-1.162	0.689
60.113	0.689	1.161	-1.164	0.689
60.281	0.69	1.164	-1.1664	0.69
60.39	0.69	1.166	-1.1684	0.69
60.503	0.691	1.168	-1.1707	0.691
60.606	0.692	1.17	-1.1727	0.692
60.718	0.692	1.171	-1.1738	0.692
60.827	0.692	1.173	-1.1758	0.692
60.936	0.693	1.175	-1.1778	0.693
61.044	0.693	1.177	-1.18	0.693
61.158	0.694	1.178	-1.1811	0.694
61.261	0.694	1.18	-1.1831	0.694
61.375	0.695	1.182	-1.1849	0.695
61.481	0.696	1.184	-1.1873	0.696
61.594	0.696	1.185	-1.1884	0.696
61.704	0.697	1.187	-1.1904	0.697
61.809	0.698	1.189	-1.1924	0.698
61.916	0.699	1.191	-1.1944	0.699
62.027	0.699	1.192	-1.1954	0.699
62.14	0.7	1.195	-1.1977	0.7
62.25	0.701	1.197	-1.1996	0.701
62.355	0.702	1.199	-1.2017	0.702
62.466	0.702	1.2	-1.2026	0.702
62.574	0.704	1.202	-1.205	0.704
62.681	0.704	1.204	-1.207	0.704
62.791	0.705	1.206	-1.209	0.705
62.903	0.706	1.207	-1.21	0.706
63.011	0.706	1.209	-1.212	0.706
63.117	0.707	1.211	-1.2143	0.707
63.229	0.708	1.214	-1.2164	0.708
63.342	0.708	1.214	-1.2173	0.708
63.45	0.709	1.216	-1.2193	0.709
63.558	0.71	1.219	-1.2217	0.71
63.664	0.71	1.221	-1.2236	0.71
63.775	0.711	1.222	-1.2246	0.711
63.888	0.712	1.224	-1.2266	0.712
63.994	0.712	1.226	-1.2287	0.712
64.103	0.713	1.228	-1.2311	0.713
64.214	0.714	1.229	-1.232	0.714
64.325	0.714	1.231	-1.234	0.714
64.435	0.715	1.233	-1.236	0.715
64.54	0.715	1.235	-1.2383	0.715
64.65	0.716	1.236	-1.2393	0.716
64.759	0.716	1.239	-1.2414	0.716
64.865	0.716	1.24	-1.2433	0.716
64.975	0.716	1.242	-1.2453	0.716
65.087	0.717	1.244	-1.2464	0.717
65.198	0.717	1.246	-1.2487	0.717
65.306	0.717	1.248	-1.2507	0.717
65.411	0.717	1.25	-1.2526	0.717
65.521	0.718	1.251	-1.2537	0.718
65.63	0.718	1.253	-1.256	0.718
65.741	0.719	1.255	-1.258	0.719
65.848	0.719	1.257	-1.26	0.719
65.962	0.72	1.258	-1.2609	0.72
66.071	0.72	1.26	-1.2629	0.72
66.179	0.721	1.262	-1.2653	0.721
66.287	0.722	1.264	-1.2673	0.722
66.396	0.723	1.265	-1.2683	0.723
66.509	0.724	1.267	-1.2703	0.724
66.612	0.725	1.27	-1.2726	0.725
66.723	0.727	1.272	-1.2746	0.727
66.834	0.727	1.273	-1.2756	0.727
66.945	0.729	1.275	-1.2776	0.729
67.055	0.73	1.277	-1.2796	0.73
67.16	0.732	1.279	-1.2819	0.732
67.272	0.733	1.28	-1.283	0.733
67.38	0.735	1.282	-1.285	0.735
67.488	0.736	1.284	-1.287	0.736
67.596	0.738	1.286	-1.2893	0.738
67.71	0.739	1.287	-1.2902	0.739
67.818	0.741	1.289	-1.2923	0.741
67.927	0.742	1.291	-1.2942	0.742
68.032	0.744	1.293	-1.2962	0.744
68.146	0.745	1.294	-1.2973	0.745
68.256	0.747	1.297	-1.2996	0.747
68.36	0.749	1.299	-1.3016	0.749
68.469	0.75	1.301	-1.3036	0.75
68.58	0.751	1.302	-1.3046	0.751
68.693	0.753	1.304	-1.3069	0.753
68.796	0.755	1.306	-1.3089	0.755
68.908	0.757	1.308	-1.3109	0.757
69.015	0.758	1.309	-1.3119	0.758
69.127	0.76	1.311	-1.3139	0.76
69.233	0.762	1.313	-1.3162	0.762
69.345	0.763	1.315	-1.3183	0.763
69.451	0.764	1.316	-1.3192	0.764
69.565	0.766	1.318	-1.3212	0.766
69.673	0.768	1.321	-1.3236	0.768
69.781	0.77	1.323	-1.3256	0.77
69.888	0.771	1.324	-1.3266	0.771
70.002	0.772	1.326	-1.3286	0.772
70.109	0.774	1.328	-1.3306	0.774
70.218	0.776	1.33	-1.3328	0.776
70.325	0.777	1.331	-1.3338	0.777
70.434	0.779	1.333	-1.3359	0.779
70.548	0.781	1.335	-1.3379	0.781
70.653	0.784	1.337	-1.3404	0.784
70.767	0.785	1.338	-1.3412	0.785
70.871	0.787	1.34	-1.3433	0.787
70.981	0.789	1.342	-1.3453	0.789
71.09	0.791	1.344	-1.3472	0.791
71.201	0.792	1.346	-1.3484	0.792
71.313	0.794	1.348	-1.3505	0.794
71.422	0.796	1.35	-1.3526	0.796
71.527	0.797	1.352	-1.3545	0.797
71.639	0.798	1.353	-1.3555	0.798
71.747	0.8	1.355	-1.3579	0.8
71.858	0.802	1.357	-1.3598	0.802
72.029	0.804	1.359	-1.3622	0.804
72.138	0.805	1.361	-1.3642	0.805
72.246	0.807	1.363	-1.3662	0.807
72.354	0.809	1.366	-1.3686	0.809
72.467	0.81	1.367	-1.3695	0.81
72.575	0.812	1.369	-1.3715	0.812
72.683	0.814	1.371	-1.3735	0.814
72.792	0.817	1.373	-1.3758	0.817
72.899	0.818	1.374	-1.3768	0.818
73.013	0.82	1.376	-1.3789	0.82
73.12	0.822	1.378	-1.3809	0.822
73.229	0.825	1.38	-1.3832	0.825
73.34	0.826	1.381	-1.3841	0.826
73.45	0.828	1.383	-1.3861	0.828
73.56	0.83	1.385	-1.3881	0.83
73.665	0.832	1.387	-1.3901	0.832
73.775	0.833	1.388	-1.3912	0.833
73.884	0.835	1.391	-1.3935	0.835
73.997	0.837	1.393	-1.3956	0.837
74.1	0.839	1.395	-1.3975	0.839
74.212	0.84	1.396	-1.3985	0.84
74.323	0.842	1.398	-1.4008	0.842
74.431	0.844	1.4	-1.4027	0.844
74.539	0.846	1.402	-1.4048	0.846
74.646	0.847	1.403	-1.4058	0.847
74.755	0.848	1.405	-1.4078	0.848
74.869	0.851	1.407	-1.4102	0.851
74.976	0.853	1.409	-1.4122	0.853
75.083	0.854	1.41	-1.4132	0.854
75.192	0.855	1.412	-1.4152	0.855
75.306	0.858	1.415	-1.4175	0.858
75.412	0.859	1.417	-1.4195	0.859
75.524	0.86	1.418	-1.4204	0.86
75.634	0.862	1.42	-1.4224	0.862
75.744	0.864	1.422	-1.4244	0.864
75.849	0.866	1.424	-1.4268	0.866
75.96	0.867	1.425	-1.4277	0.867
76.068	0.868	1.427	-1.4297	0.868
76.18	0.87	1.429	-1.4318	0.87
76.285	0.871	1.431	-1.4338	0.871
76.397	0.872	1.432	-1.4351	0.872
76.505	0.874	1.434	-1.4371	0.874
76.616	0.875	1.436	-1.4391	0.875
76.721	0.877	1.438	-1.4411	0.877
76.835	0.878	1.439	-1.4421	0.878
76.943	0.879	1.442	-1.4444	0.879
77.051	0.881	1.444	-1.4464	0.881
77.16	0.883	1.446	-1.4484	0.883
77.267	0.883	1.447	-1.4496	0.883
77.376	0.885	1.449	-1.4518	0.885
77.485	0.886	1.451	-1.4538	0.886
77.594	0.888	1.453	-1.4558	0.888
77.708	0.889	1.454	-1.4568	0.889
77.818	0.89	1.456	-1.4588	0.89
77.928	0.892	1.458	-1.4611	0.892
78.031	0.893	1.46	-1.4631	0.893
78.14	0.894	1.461	-1.4641	0.894
78.252	0.896	1.463	-1.4661	0.896
78.365	0.897	1.465	-1.4681	0.897
78.471	0.899	1.467	-1.4704	0.899
78.58	0.9	1.469	-1.4715	0.9
78.691	0.902	1.47	-1.4734	0.902
78.799	0.904	1.473	-1.4755	0.904
78.907	0.905	1.475	-1.4777	0.905
79.014	0.906	1.476	-1.4787	0.906
79.123	0.908	1.478	-1.4807	0.908
79.237	0.91	1.48	-1.4827	0.91
79.343	0.911	1.482	-1.4847	0.911
79.457	0.913	1.483	-1.486	0.913
79.56	0.914	1.485	-1.4881	0.914
79.671	0.916	1.487	-1.4901	0.916
79.78	0.918	1.489	-1.4921	0.918
79.887	0.918	1.49	-1.4931	0.918
80.003	0.92	1.492	-1.4954	0.92
80.111	0.922	1.495	-1.4974	0.922
80.215	0.924	1.496	-1.4993	0.924
80.326	0.924	1.497	-1.5003	0.924
80.438	0.926	1.5	-1.5027	0.926
80.548	0.928	1.502	-1.5047	0.928
80.653	0.929	1.504	-1.5067	0.929
80.766	0.93	1.505	-1.5077	0.93
80.874	0.932	1.507	-1.5097	0.932
80.98	0.934	1.509	-1.512	0.934
81.092	0.935	1.511	-1.5141	0.935
81.204	0.936	1.512	-1.5151	0.936
81.312	0.938	1.514	-1.5171	0.938
81.42	0.94	1.517	-1.5194	0.94
81.526	0.941	1.519	-1.5214	0.941
81.641	0.942	1.52	-1.5224	0.942
81.751	0.944	1.521	-1.5243	0.944
81.854	0.945	1.523	-1.5263	0.945
81.963	0.947	1.526	-1.5287	0.947
82.076	0.948	1.527	-1.5297	0.948
82.186	0.95	1.529	-1.5317	0.95
82.296	0.951	1.531	-1.5337	0.951
82.401	0.953	1.533	-1.536	0.953
82.512	0.954	1.534	-1.537	0.954
82.621	0.956	1.536	-1.5389	0.956
82.727	0.957	1.538	-1.541	0.957
82.838	0.959	1.54	-1.543	0.959
82.949	0.96	1.541	-1.544	0.96
83.06	0.961	1.543	-1.5463	0.961
83.167	0.963	1.545	-1.5484	0.963
83.273	0.964	1.547	-1.5504	0.964
83.383	0.965	1.548	-1.5513	0.965
83.492	0.967	1.551	-1.5536	0.967
83.603	0.969	1.553	-1.5557	0.969
83.711	0.97	1.555	-1.5577	0.97
83.825	0.971	1.556	-1.5587	0.971
83.933	0.973	1.558	-1.5607	0.973
84.041	0.974	1.56	-1.563	0.974
84.148	0.976	1.562	-1.565	0.976
84.259	0.977	1.563	-1.5659	0.977
84.365	0.978	1.565	-1.5681	0.978
84.48	0.98	1.567	-1.5703	0.98
84.584	0.982	1.569	-1.5723	0.982
84.695	0.982	1.57	-1.5733	0.982
84.807	0.984	1.572	-1.5753	0.984
84.918	0.985	1.574	-1.5773	0.985
85.024	0.987	1.577	-1.5797	0.987
85.133	0.987	1.578	-1.5807	0.987
85.239	0.989	1.58	-1.5826	0.989
85.35	0.99	1.582	-1.5847	0.99
85.459	0.992	1.584	-1.587	0.992
85.566	0.992	1.585	-1.588	0.992
85.679	0.994	1.587	-1.59	0.994
85.787	0.995	1.589	-1.592	0.995
85.896	0.996	1.591	-1.5939	0.996
86.009	0.997	1.592	-1.5953	0.997
86.112	0.998	1.594	-1.5973	0.998
86.226	1	1.596	-1.5993	1
86.331	1.001	1.598	-1.6013	1.001
86.442	1.002	1.599	-1.6022	1.002
86.555	1.003	1.602	-1.6046	1.003
86.664	1.004	1.604	-1.6066	1.004
86.769	1.005	1.606	-1.6087	1.005
86.88	1.006	1.607	-1.6096	1.006
86.989	1.007	1.609	-1.6117	1.007
87.095	1.008	1.611	-1.614	1.008
87.206	1.009	1.613	-1.6159	1.009
87.317	1.01	1.614	-1.6169	1.01
87.428	1.011	1.616	-1.6189	1.011
87.536	1.012	1.618	-1.6212	1.012
87.641	1.013	1.62	-1.6233	1.013
87.751	1.014	1.621	-1.6244	1.014
87.862	1.015	1.623	-1.6263	1.015
87.972	1.016	1.625	-1.6283	1.016
88.078	1.017	1.628	-1.6306	1.017
88.192	1.017	1.629	-1.6316	1.017
88.302	1.018	1.631	-1.6336	1.018
88.41	1.019	1.633	-1.6355	1.019
88.515	1.021	1.635	-1.638	1.021
88.626	1.021	1.636	-1.639	1.021
88.738	1.022	1.638	-1.6409	1.022
88.848	1.023	1.64	-1.643	1.023
88.952	1.024	1.642	-1.6449	1.024
89.063	1.025	1.643	-1.6462	1.025
89.173	1.026	1.645	-1.6482	1.026
89.279	1.027	1.647	-1.6502	1.027
89.388	1.028	1.649	-1.6522	1.028
89.502	1.029	1.651	-1.6536	1.029
89.61	1.03	1.653	-1.6555	1.03
89.721	1.031	1.655	-1.6576	1.031
89.826	1.032	1.657	-1.6596	1.032
89.938	1.033	1.658	-1.6605	1.033
90.046	1.034	1.66	-1.6625	1.034
90.157	1.035	1.662	-1.6649	1.035
90.262	1.036	1.664	-1.667	1.036
90.376	1.036	1.665	-1.6679	1.036
90.484	1.037	1.667	-1.6699	1.037
90.592	1.038	1.669	-1.6722	1.038
90.701	1.039	1.671	-1.6743	1.039
90.808	1.04	1.672	-1.6751	1.04
90.917	1.04	1.674	-1.6772	1.04
91.031	1.042	1.677	-1.6796	1.042
91.136	1.043	1.679	-1.6816	1.043
91.249	1.043	1.68	-1.6826	1.043
91.359	1.044	1.682	-1.6846	1.044
91.469	1.045	1.684	-1.6866	1.045
91.574	1.046	1.686	-1.6888	1.046
91.681	1.047	1.687	-1.6898	1.047
91.793	1.048	1.689	-1.6918	1.048
91.905	1.049	1.691	-1.6939	1.049
92.009	1.05	1.693	-1.6958	1.05
92.121	1.051	1.694	-1.6972	1.051
92.23	1.052	1.696	-1.6992	1.052
92.341	1.053	1.698	-1.7012	1.053
92.447	1.055	1.7	-1.7031	1.055
92.56	1.055	1.701	-1.7042	1.055
92.668	1.057	1.704	-1.7065	1.057
92.778	1.058	1.706	-1.7085	1.058
92.885	1.06	1.708	-1.7105	1.06
92.992	1.06	1.709	-1.7115	1.06
93.101	1.062	1.711	-1.7138	1.062
93.21	1.063	1.713	-1.7158	1.063
93.319	1.064	1.715	-1.7178	1.064
93.433	1.064	1.716	-1.7188	1.064
93.543	1.065	1.718	-1.7208	1.065
93.653	1.066	1.72	-1.7232	1.066
93.756	1.067	1.722	-1.7251	1.067
93.865	1.068	1.723	-1.7262	1.068
93.977	1.069	1.725	-1.7281	1.069
94.089	1.07	1.728	-1.7304	1.07
94.194	1.071	1.73	-1.7325	1.071
94.305	1.071	1.731	-1.7335	1.071
94.416	1.072	1.733	-1.7355	1.072
94.524	1.073	1.735	-1.7375	1.073
94.632	1.075	1.737	-1.7399	1.075
94.744	1.075	1.738	-1.7408	1.075
94.852	1.076	1.74	-1.7428	1.076
94.962	1.077	1.742	-1.7449	1.077
95.066	1.078	1.744	-1.7468	1.078
95.177	1.078	1.745	-1.7482	1.078
95.285	1.079	1.747	-1.7502	1.079
95.396	1.08	1.749	-1.7521	1.08
95.505	1.08	1.751	-1.7541	1.08
95.616	1.081	1.753	-1.7555	1.081
95.726	1.082	1.755	-1.7575	1.082
95.836	1.082	1.757	-1.7595	1.082
95.94	1.083	1.759	-1.7615	1.083
96.049	1.084	1.76	-1.7625	1.084
96.161	1.085	1.762	-1.7648	1.085
96.273	1.086	1.764	-1.7667	1.086
96.378	1.087	1.766	-1.7687	1.087
96.49	1.087	1.767	-1.7697	1.087
96.598	1.088	1.769	-1.7718	1.088
96.704	1.089	1.771	-1.7741	1.089
96.816	1.09	1.773	-1.7762	1.09
96.928	1.09	1.774	-1.7771	1.09
97.036	1.091	1.776	-1.7791	1.091
97.143	1.092	1.779	-1.7814	1.092
97.252	1.093	1.781	-1.7834	1.093
97.365	1.094	1.781	-1.7843	1.094
97.475	1.094	1.784	-1.7864	1.094
97.58	1.095	1.786	-1.7884	1.095
97.689	1.096	1.788	-1.7908	1.096
97.799	1.096	1.789	-1.7918	1.096
97.905	1.097	1.791	-1.7937	1.097
98.02	1.098	1.793	-1.7958	1.098
98.124	1.099	1.795	-1.7981	1.099
98.236	1.099	1.796	-1.7991	1.099
98.346	1.1	1.798	-1.8011	1.1
98.452	1.101	1.8	-1.8031	1.101
98.563	1.102	1.802	-1.8051	1.102
98.675	1.102	1.804	-1.8064	1.102
98.78	1.103	1.806	-1.8085	1.103
98.889	1.104	1.808	-1.8104	1.104
98.998	1.105	1.809	-1.8123	1.105
99.113	1.105	1.811	-1.8134	1.105
99.221	1.106	1.813	-1.8158	1.106
99.328	1.107	1.815	-1.8178	1.107
99.437	1.108	1.817	-1.8198	1.108
99.544	1.108	1.818	-1.8207	1.108
99.66	1.109	1.82	-1.823	1.109
99.765	1.11	1.822	-1.8251	1.11
99.872	1.111	1.824	-1.8271	1.111
99.984	1.112	1.825	-1.8281	1.112
100.09	1.113	1.827	-1.8301	1.113
100.205	1.114	1.829	-1.8324	1.114
100.309	1.115	1.831	-1.8344	1.115
100.42	1.115	1.832	-1.8354	1.115
100.532	1.116	1.834	-1.8374	1.116
100.642	1.117	1.836	-1.8393	1.117
100.747	1.118	1.839	-1.8417	1.118
100.858	1.119	1.84	-1.8427	1.119
100.964	1.12	1.842	-1.8447	1.12
101.075	1.121	1.844	-1.8467	1.121
101.182	1.122	1.846	-1.8491	1.122
101.292	1.123	1.847	-1.85	1.123
101.404	1.124	1.849	-1.8521	1.124
101.512	1.125	1.851	-1.8541	1.125
101.621	1.126	1.853	-1.8563	1.126
101.728	1.126	1.854	-1.8573	1.126
101.843	1.127	1.857	-1.8594	1.127
101.951	1.128	1.859	-1.8614	1.128
102.056	1.129	1.86	-1.8633	1.129
102.168	1.129	1.861	-1.8643	1.129
102.274	1.13	1.864	-1.8666	1.13
102.389	1.13	1.866	-1.8687	1.13
102.494	1.131	1.868	-1.8707	1.131
102.605	1.132	1.869	-1.8718	1.132
102.716	1.133	1.871	-1.8741	1.133
102.826	1.133	1.873	-1.876	1.133
102.929	1.134	1.875	-1.878	1.134
103.042	1.134	1.876	-1.879	1.134
103.148	1.135	1.878	-1.881	1.135
103.259	1.136	1.88	-1.8833	1.136
103.366	1.136	1.883	-1.8854	1.136
103.476	1.136	1.884	-1.8864	1.136
103.587	1.137	1.885	-1.8883	1.137
103.698	1.137	1.888	-1.8907	1.137
103.804	1.138	1.89	-1.8926	1.138
103.918	1.138	1.891	-1.8936	1.138
104.027	1.138	1.893	-1.8957	1.138
104.135	1.138	1.895	-1.8977	1.138
104.241	1.139	1.897	-1.9	1.139
104.352	1.139	1.898	-1.901	1.139
104.463	1.139	1.9	-1.903	1.139
104.573	1.14	1.902	-1.905	1.14
104.678	1.14	1.904	-1.9074	1.14
104.789	1.141	1.905	-1.9083	1.141
104.898	1.141	1.907	-1.9103	1.141
105.004	1.142	1.909	-1.9124	1.142
105.113	1.142	1.911	-1.9143	1.142
105.226	1.143	1.912	-1.9154	1.143
105.334	1.143	1.915	-1.9176	1.143
105.443	1.144	1.917	-1.9196	1.144
105.551	1.144	1.919	-1.9216	1.144
105.665	1.144	1.92	-1.9227	1.144
105.773	1.145	1.922	-1.925	1.145
105.878	1.145	1.924	-1.927	1.145
105.987	1.145	1.926	-1.929	1.145
106.102	1.146	1.927	-1.93	1.146
106.211	1.146	1.929	-1.932	1.146
106.319	1.146	1.931	-1.9342	1.146
106.426	1.146	1.933	-1.9362	1.146
106.537	1.147	1.934	-1.9372	1.147
106.647	1.147	1.936	-1.9393	1.147
106.757	1.147	1.939	-1.9416	1.147
106.862	1.147	1.941	-1.9436	1.147
106.972	1.147	1.942	-1.9446	1.147
107.082	1.147	1.944	-1.9466	1.147
107.188	1.147	1.946	-1.9485	1.147
107.297	1.148	1.948	-1.951	1.148
107.406	1.148	1.949	-1.952	1.148
107.52	1.148	1.951	-1.9539	1.148
107.628	1.148	1.953	-1.9559	1.148
107.736	1.148	1.955	-1.9583	1.148
107.843	1.148	1.956	-1.9593	1.148
107.956	1.149	1.958	-1.9612	1.149
108.062	1.149	1.96	-1.9633	1.149
108.171	1.15	1.962	-1.9653	1.15
108.286	1.151	1.964	-1.9667	1.151
108.389	1.152	1.966	-1.9686	1.152
108.503	1.153	1.968	-1.9706	1.153
108.608	1.153	1.97	-1.9726	1.153
108.719	1.155	1.971	-1.9736	1.155
108.832	1.155	1.973	-1.9758	1.155
108.94	1.154	1.975	-1.9779	1.154
109.045	1.154	1.977	-1.9799	1.154
109.158	1.152	1.978	-1.9809	1.152
109.265	1.151	1.98	-1.9829	1.151
109.378	1.15	1.982	-1.9852	1.15
109.481	1.149	1.984	-1.9872	1.149
109.593	1.149	1.985	-1.9882	1.149
109.704	1.148	1.987	-1.9903	1.148
109.812	1.147	1.99	-1.9925	1.147
109.92	1.147	1.992	-1.9945	1.147
110.032	1.147	1.993	-1.9956	1.147
110.139	1.147	1.995	-1.9975	1.147
110.245	1.147	1.997	-1.9999	1.147
110.357	1.147	1.999	-2.0019	1.147
110.469	1.147	2	-2.0028	1.147
110.579	1.147	2.002	-2.0049	1.147
110.749	1.147	2.005	-2.0076	1.147
110.859	1.147	2.007	-2.0095	1.147
110.968	1.147	2.009	-2.0115	1.147
111.073	1.147	2.011	-2.0139	1.147
111.186	1.146	2.012	-2.0149	1.146
111.293	1.146	2.014	-2.0169	1.146
111.406	1.145	2.016	-2.0189	1.145
111.509	1.144	2.018	-2.021	1.144
111.621	1.143	2.019	-2.0222	1.143
111.732	1.142	2.021	-2.0241	1.142
111.84	1.14	2.023	-2.0262	1.14
111.948	1.137	2.025	-2.0281	1.137
112.06	1.135	2.026	-2.0291	1.135
112.167	1.129	2.029	-2.0315	1.129
112.273	1.111	2.031	-2.0336	1.111
112.385	1.094	2.033	-2.0355	1.094
112.497	1.084	2.034	-2.0365	1.084
112.607	1.07	2.036	-2.0388	1.07
112.712	1.057	2.038	-2.0408	1.057
112.821	1.052	2.04	-2.0428	1.052
112.932	1.048	2.041	-2.0438	1.048
113.042	1.044	2.043	-2.0458	1.044
113.152	1.043	2.045	-2.0483	1.043
113.257	1.041	2.047	-2.0502	1.041
113.367	1.039	2.048	-2.0512	1.039
113.479	1.038	2.05	-2.0532	1.038
113.584	1.037	2.053	-2.0555	1.037
113.696	1.035	2.055	-2.0575	1.035
113.805	1.033	2.056	-2.0585	1.033
113.916	1.031	2.058	-2.0605	1.031
114.023	1.031	2.06	-2.0624	1.031
114.131	1.029	2.062	-2.0648	1.029
114.244	1.027	2.063	-2.0658	1.027
114.351	1.026	2.065	-2.0678	1.026
114.462	1.025	2.067	-2.0698	1.025
114.566	1.023	2.069	-2.0718	1.023
114.677	1.022	2.07	-2.0732	1.022
114.79	1.021	2.072	-2.0752	1.021
114.897	1.02	2.074	-2.0772	1.02
115.003	1.019	2.076	-2.0792	1.019
115.117	1.017	2.078	-2.0804	1.017
115.226	1.016	2.08	-2.0824	1.016
115.336	1.015	2.082	-2.0844	1.015
115.441	1.013	2.084	-2.0865	1.013
115.552	1.011	2.085	-2.0874	1.011
115.662	1.009	2.087	-2.0898	1.009
115.775	1.008	2.089	-2.0919	1.008
115.881	1.006	2.091	-2.0939	1.006
115.99	1.004	2.092	-2.0948	1.004
116.099	1.002	2.094	-2.0968	1.002
116.208	1.001	2.096	-2.0991	1.001
116.316	0.999	2.098	-2.1011	0.999
116.429	0.996	2.099	-2.1021	0.996
116.533	0.994	2.101	-2.1041	0.994
116.644	0.992	2.103	-2.1061	0.992
116.753	0.99	2.106	-2.1084	0.99
116.86	0.987	2.107	-2.1095	0.987
116.976	0.984	2.108	-2.1114	0.984
117.081	0.981	2.111	-2.1135	0.981
117.188	0.976	2.113	-2.1158	0.976
117.299	0.972	2.114	-2.1168	0.972
117.411	0.966	2.116	-2.1188	0.966
117.521	0.964	2.118	-2.1207	0.964
117.627	0.957	2.12	-2.1231	0.957
117.738	0.951	2.121	-2.1241	0.951
117.846	0.945	2.123	-2.1261	0.945
117.952	0.942	2.125	-2.1281	0.942
118.062	0.936	2.127	-2.1302	0.936
118.174	0.93	2.128	-2.1311	0.93
118.283	0.924	2.131	-2.1334	0.924
118.392	0.922	2.132	-2.1354	0.922
118.5	0.916	2.135	-2.1374	0.916
118.613	0.912	2.136	-2.1384	0.912
118.721	0.906	2.138	-2.1408	0.906
118.829	0.903	2.14	-2.1428	0.903
118.935	0.898	2.142	-2.1447	0.898
119.046	0.894	2.143	-2.1457	0.894
119.158	0.889	2.145	-2.1477	0.889
119.265	0.887	2.147	-2.1501	0.887
119.372	0.883	2.149	-2.1521	0.883
119.483	0.878	2.15	-2.1531	0.878
119.596	0.873	2.152	-2.1551	0.873
119.706	0.871	2.155	-2.1575	0.871
119.811	0.867	2.157	-2.1594	0.867
119.922	0.862	2.158	-2.1604	0.862
120.03	0.857	2.16	-2.1624	0.857
120.202	0.855	2.162	-2.165	0.855
120.311	0.848	2.164	-2.1671	0.848
120.42	0.843	2.166	-2.1691	0.843
120.528	0.838	2.169	-2.1714	0.838
120.639	0.835	2.17	-2.1725	0.835
120.747	0.83	2.172	-2.1744	0.83
120.858	0.825	2.174	-2.1764	0.825
120.963	0.82	2.176	-2.1787	0.82
121.077	0.817	2.177	-2.1797	0.817
121.184	0.812	2.179	-2.1818	0.812
121.295	0.806	2.181	-2.1837	0.806
121.4	0.801	2.183	-2.1857	0.801
121.514	0.798	2.184	-2.1871	0.798
121.624	0.793	2.186	-2.189	0.793
121.732	0.787	2.188	-2.191	0.787
121.837	0.782	2.19	-2.193	0.782
121.948	0.78	2.191	-2.1939	0.78
122.061	0.775	2.193	-2.1964	0.775
122.165	0.769	2.195	-2.1984	0.769
122.273	0.764	2.197	-2.2004	0.764
122.387	0.76	2.198	-2.2014	0.76
122.495	0.755	2.201	-2.2036	0.755
122.601	0.752	2.203	-2.2057	0.752
122.71	0.747	2.205	-2.2077	0.747
122.823	0.743	2.206	-2.2086	0.743
122.931	0.738	2.208	-2.2107	0.738
123.042	0.736	2.21	-2.213	0.736
123.147	0.732	2.212	-2.215	0.732
123.261	0.728	2.213	-2.2161	0.728
123.369	0.724	2.215	-2.2181	0.724
123.477	0.721	2.217	-2.2202	0.721
123.586	0.718	2.219	-2.2223	0.718
123.699	0.714	2.22	-2.2233	0.714
123.808	0.711	2.222	-2.2253	0.711
123.916	0.71	2.224	-2.2273	0.71
124.021	0.706	2.227	-2.2297	0.706
124.13	0.703	2.228	-2.2307	0.703
124.239	0.701	2.23	-2.2327	0.701
124.349	0.7	2.232	-2.2347	0.7
124.457	0.697	2.234	-2.2366	0.697
124.571	0.694	2.235	-2.238	0.694
124.678	0.692	2.237	-2.24	0.692
124.791	0.691	2.239	-2.2419	0.691
124.896	0.69	2.241	-2.2439	0.69
125.008	0.687	2.242	-2.2453	0.687
125.116	0.686	2.244	-2.2473	0.686
125.224	0.685	2.246	-2.2493	0.685
125.331	0.683	2.248	-2.2513	0.683
125.445	0.681	2.249	-2.2523	0.681
125.553	0.679	2.252	-2.2546	0.679
125.658	0.678	2.254	-2.2567	0.678
125.77	0.677	2.256	-2.2587	0.677
125.882	0.675	2.257	-2.2597	0.675
125.992	0.673	2.259	-2.2616	0.673
126.1	0.673	2.261	-2.264	0.673
126.205	0.671	2.263	-2.266	0.671
126.316	0.67	2.264	-2.2669	0.67
126.429	0.668	2.266	-2.269	0.668
126.537	0.667	2.268	-2.2713	0.667
126.642	0.666	2.27	-2.2733	0.666
126.755	0.664	2.271	-2.2743	0.664
126.862	0.662	2.273	-2.2763	0.662
126.975	0.661	2.275	-2.2784	0.661
127.08	0.66	2.278	-2.2806	0.66
127.19	0.658	2.279	-2.2816	0.658
127.301	0.656	2.281	-2.2836	0.656
127.409	0.655	2.283	-2.2856	0.655
127.517	0.654	2.285	-2.288	0.654
127.624	0.652	2.286	-2.289	0.652
127.736	0.651	2.288	-2.291	0.651
127.842	0.65	2.29	-2.293	0.65
127.954	0.649	2.292	-2.295	0.649
128.061	0.647	2.293	-2.2963	0.647
128.17	0.646	2.295	-2.2982	0.646
128.284	0.646	2.297	-2.3002	0.646
128.389	0.645	2.299	-2.3021	0.645
128.498	0.643	2.3	-2.3032	0.643
128.611	0.642	2.303	-2.3056	0.642
128.721	0.642	2.305	-2.3076	0.642
128.826	0.641	2.307	-2.3096	0.641
128.936	0.64	2.308	-2.3106	0.64
129.048	0.638	2.31	-2.3129	0.638
129.158	0.638	2.312	-2.3149	0.638
129.265	0.637	2.314	-2.3169	0.637
129.374	0.636	2.315	-2.3179	0.636
129.485	0.635	2.317	-2.3199	0.635
129.589	0.634	2.319	-2.3222	0.634
129.7	0.634	2.321	-2.3242	0.634
129.813	0.633	2.322	-2.3252	0.633
129.92	0.632	2.324	-2.3272	0.632
130.031	0.631	2.327	-2.3295	0.631
130.137	0.631	2.329	-2.3316	0.631
130.249	0.63	2.33	-2.3326	0.63
130.359	0.629	2.332	-2.3346	0.629
130.467	0.629	2.334	-2.3366	0.629
130.572	0.628	2.336	-2.3389	0.628
130.686	0.628	2.337	-2.3399	0.628
130.792	0.627	2.339	-2.3419	0.627
130.905	0.626	2.341	-2.3439	0.626
131.01	0.625	2.343	-2.3459	0.625
131.122	0.625	2.344	-2.3473	0.625
131.228	0.624	2.346	-2.3493	0.624
131.337	0.623	2.348	-2.3512	0.623
131.449	0.622	2.35	-2.3532	0.622
131.559	0.621	2.351	-2.3542	0.621
131.667	0.621	2.354	-2.3565	0.621
131.776	0.62	2.356	-2.3585	0.62
131.884	0.619	2.358	-2.3605	0.619
131.997	0.618	2.359	-2.3615	0.618
132.105	0.618	2.361	-2.3639	0.618
132.213	0.617	2.363	-2.3659	0.617
132.321	0.617	2.365	-2.3678	0.617
132.428	0.616	2.366	-2.3689	0.616
132.544	0.615	2.368	-2.3708	0.615
132.649	0.615	2.37	-2.3731	0.615
132.756	0.615	2.372	-2.3752	0.615
132.867	0.614	2.373	-2.3761	0.614
132.979	0.613	2.375	-2.3781	0.613
133.089	0.613	2.377	-2.3801	0.613
133.195	0.613	2.38	-2.3825	0.613
133.305	0.612	2.381	-2.3834	0.612
133.417	0.612	2.383	-2.3855	0.612
133.527	0.611	2.385	-2.3876	0.611
133.634	0.611	2.387	-2.3898	0.611
133.743	0.61	2.388	-2.3908	0.61
133.852	0.61	2.39	-2.3928	0.61
133.961	0.61	2.392	-2.3948	0.61
134.069	0.61	2.394	-2.3972	0.61
134.183	0.609	2.395	-2.3981	0.609
134.288	0.609	2.397	-2.4002	0.609
134.399	0.609	2.399	-2.4023	0.609
134.505	0.608	2.401	-2.4042	0.608
134.619	0.608	2.402	-2.4052	0.608
134.729	0.607	2.405	-2.4075	0.607
134.834	0.607	2.407	-2.4095	0.607
134.941	0.606	2.409	-2.4115	0.606
135.052	0.606	2.41	-2.4125	0.606
135.165	0.605	2.412	-2.4148	0.605
135.275	0.605	2.414	-2.4168	0.605
135.38	0.604	2.416	-2.4188	0.604
135.491	0.603	2.417	-2.4198	0.603
135.597	0.603	2.419	-2.4218	0.603
135.706	0.603	2.421	-2.4241	0.603
135.815	0.602	2.423	-2.4262	0.602
135.927	0.601	2.424	-2.4272	0.601
136.036	0.601	2.426	-2.4292	0.601
136.142	0.6	2.429	-2.4314	0.6
136.253	0.6	2.431	-2.4335	0.6
136.361	0.599	2.432	-2.4345	0.599
136.472	0.598	2.434	-2.4364	0.598
136.583	0.598	2.435	-2.4383	0.598
136.69	0.597	2.438	-2.4408	0.597
136.797	0.596	2.439	-2.4418	0.596
136.911	0.596	2.441	-2.4438	0.596
137.018	0.596	2.443	-2.4458	0.596
137.127	0.595	2.445	-2.4481	0.595
137.238	0.594	2.446	-2.4491	0.594
137.349	0.594	2.448	-2.4511	0.594
137.452	0.594	2.45	-2.4531	0.594
137.564	0.593	2.452	-2.4551	0.593
137.673	0.593	2.453	-2.4561	0.593
137.785	0.592	2.456	-2.4585	0.592
137.895	0.592	2.458	-2.4605	0.592
137.999	0.592	2.46	-2.4625	0.592
138.111	0.591	2.461	-2.4634	0.591
138.222	0.591	2.463	-2.4657	0.591
138.326	0.591	2.465	-2.4677	0.591
138.437	0.59	2.467	-2.4697	0.59
138.544	0.59	2.468	-2.4707	0.59
138.656	0.589	2.47	-2.4731	0.589
138.767	0.589	2.472	-2.4751	0.589
138.872	0.589	2.474	-2.477	0.589
138.986	0.588	2.475	-2.4781	0.588
139.095	0.588	2.477	-2.4801	0.588
139.203	0.587	2.48	-2.4825	0.587
139.311	0.586	2.482	-2.4845	0.586
139.42	0.585	2.482	-2.4854	0.585
139.533	0.584	2.484	-2.4874	0.584
139.636	0.584	2.486	-2.4894	0.584
139.747	0.582	2.489	-2.4917	0.582
139.855	0.58	2.49	-2.4926	0.58
139.967	0.579	2.492	-2.4947	0.579
140.079	0.578	2.494	-2.4968	0.578
140.184	0.576	2.496	-2.4991	0.576
140.296	0.574	2.497	-2.5001	0.574
140.404	0.573	2.499	-2.5021	0.573
140.512	0.573	2.501	-2.5041	0.573
140.62	0.571	2.503	-2.5061	0.571
140.734	0.57	2.504	-2.5073	0.57
140.842	0.569	2.506	-2.5093	0.569
140.949	0.569	2.509	-2.5115	0.569
141.056	0.568	2.511	-2.5134	0.568
141.17	0.567	2.511	-2.5143	0.567
141.28	0.567	2.514	-2.5167	0.567
141.386	0.566	2.516	-2.5187	0.566
141.495	0.565	2.518	-2.5207	0.565
141.606	0.565	2.519	-2.5217	0.565
141.717	0.564	2.521	-2.524	0.564
141.82	0.563	2.523	-2.526	0.563
141.93	0.562	2.525	-2.528	0.562
142.039	0.562	2.526	-2.529	0.562
142.151	0.561	2.528	-2.531	0.561
142.257	0.561	2.531	-2.5334	0.561
142.368	0.56	2.532	-2.5353	0.56
142.475	0.559	2.534	-2.5364	0.559
142.589	0.558	2.536	-2.5384	0.558
142.695	0.558	2.537	-2.5403	0.558
142.803	0.557	2.54	-2.5427	0.557
142.918	0.557	2.541	-2.5437	0.557
143.026	0.556	2.543	-2.5457	0.556
143.133	0.556	2.545	-2.5476	0.556
143.242	0.555	2.547	-2.55	0.555
143.349	0.554	2.548	-2.5511	0.554
143.463	0.554	2.55	-2.553	0.554
143.571	0.553	2.552	-2.555	0.553
143.679	0.553	2.554	-2.5574	0.553
143.788	0.553	2.555	-2.5584	0.553
143.901	0.552	2.557	-2.5604	0.552
144.01	0.552	2.559	-2.5624	0.552
144.115	0.552	2.561	-2.5644	0.552
144.226	0.551	2.562	-2.5654	0.551
144.334	0.551	2.565	-2.5676	0.551
144.447	0.551	2.567	-2.5696	0.551
144.552	0.551	2.569	-2.5716	0.551
144.664	0.551	2.57	-2.5726	0.551
144.772	0.55	2.572	-2.575	0.55
144.88	0.55	2.574	-2.577	0.55
144.989	0.55	2.576	-2.5791	0.55
145.101	0.55	2.577	-2.58	0.55
145.209	0.55	2.579	-2.582	0.55
145.318	0.55	2.581	-2.5843	0.55
145.425	0.549	2.583	-2.5863	0.549
145.538	0.549	2.584	-2.5873	0.549
145.648	0.549	2.586	-2.5893	0.549
145.754	0.549	2.588	-2.5912	0.549
145.86	0.549	2.591	-2.5937	0.549
145.972	0.549	2.592	-2.5947	0.549
146.085	0.548	2.594	-2.5967	0.548
146.193	0.548	2.596	-2.5986	0.548
146.298	0.548	2.598	-2.6009	0.548
146.409	0.547	2.599	-2.6019	0.547
146.519	0.547	2.601	-2.6039	0.547
146.625	0.547	2.603	-2.6059	0.547
146.736	0.546	2.605	-2.6083	0.546
146.846	0.546	2.606	-2.6093	0.546
146.952	0.546	2.608	-2.6113	0.546
147.066	0.546	2.61	-2.6133	0.546
147.173	0.546	2.612	-2.6153	0.546
147.28	0.545	2.614	-2.6166	0.545
147.394	0.545	2.616	-2.6186	0.545
147.503	0.545	2.618	-2.6206	0.545
147.61	0.545	2.62	-2.6226	0.545
147.723	0.545	2.621	-2.6236	0.545
147.826	0.545	2.623	-2.6259	0.545
147.94	0.545	2.625	-2.6279	0.545
148.044	0.544	2.627	-2.6299	0.544
148.156	0.544	2.628	-2.6309	0.544
148.269	0.544	2.63	-2.6329	0.544
148.372	0.544	2.632	-2.6353	0.544
148.481	0.543	2.634	-2.6373	0.543
148.592	0.543	2.635	-2.6383	0.543
148.704	0.543	2.637	-2.6403	0.543
148.814	0.543	2.639	-2.6423	0.543
148.919	0.542	2.642	-2.6446	0.542
149.03	0.542	2.643	-2.6455	0.542
149.136	0.542	2.645	-2.6477	0.542
149.245	0.541	2.647	-2.6499	0.541
149.356	0.541	2.649	-2.6519	0.541
149.47	0.541	2.65	-2.653	0.541
149.576	0.54	2.652	-2.655	0.54
149.687	0.54	2.654	-2.6569	0.54
149.791	0.539	2.656	-2.6589	0.539
149.904	0.539	2.657	-2.6603	0.539
150.015	0.539	2.659	-2.6622	0.539
150.123	0.538	2.661	-2.6642	0.538
150.228	0.538	2.663	-2.6662	0.538
150.343	0.537	2.665	-2.6676	0.537
150.452	0.537	2.667	-2.6696	0.537
150.556	0.537	2.669	-2.6715	0.537
150.668	0.536	2.671	-2.6736	0.536
150.779	0.536	2.672	-2.6747	0.536
150.887	0.535	2.674	-2.6768	0.535
151	0.535	2.676	-2.6788	0.535
151.106	0.534	2.678	-2.6808	0.534
151.215	0.534	2.679	-2.6818	0.534
151.326	0.534	2.681	-2.6841	0.534
151.434	0.533	2.683	-2.6862	0.533
151.542	0.533	2.685	-2.6882	0.533
151.649	0.533	2.686	-2.6892	0.533
151.758	0.532	2.688	-2.6912	0.532
151.872	0.532	2.691	-2.6936	0.532
151.977	0.532	2.693	-2.6956	0.532
152.086	0.532	2.694	-2.6965	0.532
152.211	0.531	2.696	-2.6977	0.531
152.321	0.531	2.697	-2.6987	0.531
152.429	0.531	2.7	-2.701	0.531
152.543	0.531	2.702	-2.703	0.531
152.651	0.531	2.704	-2.7051	0.531
152.757	0.53	2.705	-2.7061	0.53
152.868	0.53	2.707	-2.708	0.53
152.98	0.53	2.709	-2.7104	0.53
153.088	0.529	2.711	-2.7124	0.529
153.196	0.529	2.712	-2.7133	0.529
153.304	0.528	2.714	-2.7153	0.528
153.418	0.528	2.716	-2.7176	0.528
153.526	0.528	2.718	-2.7198	0.528
153.634	0.527	2.719	-2.7207	0.527
153.74	0.527	2.721	-2.7228	0.527
153.854	0.527	2.724	-2.7251	0.527
153.964	0.526	2.726	-2.7271	0.526
154.072	0.526	2.727	-2.7281	0.526
154.177	0.526	2.729	-2.7301	0.526
154.288	0.525	2.731	-2.732	0.525
154.401	0.525	2.733	-2.7344	0.525
154.504	0.524	2.734	-2.7354	0.524
154.615	0.523	2.736	-2.7374	0.523
154.726	0.522	2.738	-2.7394	0.522
154.834	0.522	2.74	-2.7414	0.522
154.947	0.521	2.741	-2.7427	0.521
155.052	0.52	2.743	-2.7447	0.52
155.159	0.519	2.745	-2.7467	0.519
155.273	0.519	2.747	-2.7487	0.519
155.381	0.518	2.748	-2.7497	0.518
155.489	0.517	2.751	-2.752	0.517
155.596	0.516	2.752	-2.7539	0.516
155.71	0.516	2.755	-2.756	0.516
155.817	0.515	2.756	-2.757	0.515
155.926	0.514	2.758	-2.7594	0.514
156.033	0.514	2.76	-2.7614	0.514
156.142	0.513	2.762	-2.7633	0.513
156.256	0.513	2.763	-2.7644	0.513
156.361	0.512	2.765	-2.7663	0.512
156.472	0.511	2.767	-2.7686	0.511
156.585	0.511	2.769	-2.7706	0.511
156.688	0.51	2.77	-2.7716	0.51
156.797	0.509	2.772	-2.7736	0.509
156.911	0.508	2.775	-2.776	0.508
157.019	0.508	2.777	-2.778	0.508
157.125	0.507	2.778	-2.779	0.507
157.234	0.506	2.78	-2.781	0.506
157.346	0.505	2.782	-2.783	0.505
157.457	0.504	2.784	-2.7853	0.504
