# Supplementary material for: Research on the Mechanical Properties of EPS Lightweight Soil Mixed with Fly Ash
Source: Polymers (Basel). 2024 Dec 18;16(24):3517. doi: 10.3390/polym16243517 (PMC11678610; doi:10.3390/polym16243517)
Supplement: Supplementary file 1 [file polymers-16-03517-s001.zip › polymers-3283519-supplementary-final/raw data/EPS1.5%,curing agent content 20%,replace proportion 0%.xls]

## Sheet: Sheet1
试件批号	1
钢号	1
试验日期	2023/12/16
试验人	XDD
试件形状
尺寸(mm)	39.1
So(mm^2)	1200.73
标距倍率
Lo(mm)	80
引伸计标距	50
Lu(mm)
A(%)	/
断面尺寸
Su(mm^2)
Z(%)	/
Fm(kN)	1.85
Rm(MPa)	2
FeH(kN)	1.98
ReH(MPa)	2
FeL(kN)	1.85
ReL(MPa)	1
Fp(kN)	1.88
Rp(MPa)	2
Ft(kN)	0.11
Rt(MPa)
E(GPa)	0.04
屈强比	0.50
强屈比	2.00
At(%)	/
Agt(%)	8.5
时间(秒)	力(kN)	变形(mm)	位移(mm)	扩展
0	0	0	-0.0013	0
0.105	0	0	-0.0019	0
0.217	0	0	-0.0025	0
0.328	0	0	-0.0035	0
0.436	0	0	-0.005	0
0.541	0	0	-0.0068	0
0.651	0	0	-0.0082	0
0.762	0	0	-0.0105	0
0.873	0	0	-0.0132	0
0.98	0	0	-0.0162	0
1.093	0	0	-0.0177	0
1.196	0	0	-0.0219	0
1.31	0	0	-0.0257	0
1.415	0	0	-0.0299	0
1.526	0	0	-0.0321	0
1.639	0	0	-0.0375	0
1.742	0	0	-0.0425	0
1.853	0.001	0.003	-0.0478	0.001
1.964	0.001	0.005	-0.0504	0.001
2.075	0.001	0.012	-0.0566	0.001
2.185	0.001	0.017	-0.0619	0.001
2.29	0.001	0.022	-0.067	0.001
2.402	0.001	0.025	-0.0696	0.001
2.51	0.001	0.03	-0.0746	0.001
2.618	0.001	0.035	-0.0804	0.001
2.726	0.001	0.04	-0.0853	0.001
2.84	0.001	0.043	-0.0877	0.001
2.948	0.001	0.047	-0.0925	0.001
3.055	0.001	0.052	-0.0972	0.001
3.164	0.001	0.057	-0.1025	0.001
3.271	0.001	0.06	-0.1049	0.001
3.38	0.001	0.064	-0.1093	0.001
3.494	0.001	0.069	-0.1138	0.001
3.599	0.002	0.074	-0.1191	0.002
3.71	0.002	0.076	-0.1212	0.002
3.817	0.002	0.081	-0.1256	0.002
3.927	0.002	0.085	-0.1299	0.002
4.035	0.002	0.089	-0.1341	0.002
4.149	0.002	0.092	-0.1368	0.002
4.257	0.002	0.096	-0.141	0.002
4.363	0.002	0.1	-0.1451	0.002
4.474	0.002	0.104	-0.1492	0.002
4.586	0.002	0.106	-0.151	0.002
4.694	0.002	0.111	-0.1556	0.002
4.802	0.002	0.115	-0.1596	0.002
4.91	0.002	0.118	-0.1634	0.002
5.019	0.002	0.12	-0.1653	0.002
5.13	0.002	0.124	-0.1691	0.002
5.241	0.002	0.129	-0.1737	0.002
5.347	0.002	0.132	-0.1772	0.002
5.461	0.002	0.134	-0.1791	0.002
5.564	0.002	0.138	-0.1828	0.002
5.678	0.002	0.142	-0.1869	0.002
5.783	0.002	0.146	-0.1906	0.002
5.894	0.002	0.147	-0.1923	0.002
6.007	0.002	0.151	-0.1958	0.002
6.111	0.002	0.155	-0.1998	0.002
6.219	0.002	0.158	-0.2032	0.002
6.333	0.002	0.16	-0.2048	0.002
6.441	0.002	0.163	-0.2082	0.002
6.547	0.002	0.167	-0.2116	0.002
6.658	0.002	0.171	-0.2155	0.002
6.77	0.002	0.172	-0.2171	0.002
6.878	0.002	0.175	-0.2204	0.002
6.986	0.002	0.179	-0.2235	0.002
7.093	0.002	0.182	-0.2269	0.002
7.207	0.002	0.184	-0.229	0.002
7.315	0.002	0.187	-0.2321	0.002
7.423	0.002	0.19	-0.2352	0.002
7.532	0.002	0.193	-0.2384	0.002
7.639	0.002	0.195	-0.2404	0.002
7.748	0.002	0.198	-0.2434	0.002
7.862	0.002	0.201	-0.2465	0.002
7.967	0.002	0.204	-0.2495	0.002
8.078	0.002	0.206	-0.251	0.002
8.185	0.002	0.209	-0.2545	0.002
8.299	0.002	0.212	-0.2574	0.002
8.404	0.002	0.215	-0.2603	0.002
8.515	0.002	0.217	-0.2618	0.002
8.624	0.002	0.22	-0.2647	0.002
8.737	0.002	0.223	-0.2679	0.002
8.84	0.002	0.226	-0.2708	0.002
8.952	0.002	0.227	-0.2723	0.002
9.063	0.002	0.23	-0.275	0.002
9.17	0.002	0.233	-0.2778	0.002
9.278	0.002	0.236	-0.2811	0.002
9.392	0.002	0.238	-0.2826	0.002
9.5	0.002	0.24	-0.2853	0.002
9.608	0.002	0.243	-0.288	0.002
9.714	0.002	0.246	-0.2912	0.002
9.828	0.002	0.248	-0.2925	0.002
9.932	0.002	0.25	-0.2952	0.002
10.046	0.002	0.253	-0.2979	0.002
10.152	0.002	0.256	-0.3009	0.002
10.263	0.002	0.257	-0.3023	0.002
10.369	0.002	0.26	-0.3049	0.002
10.483	0.003	0.262	-0.3075	0.003
10.588	0.003	0.265	-0.3101	0.003
10.699	0.003	0.266	-0.3114	0.003
10.808	0.003	0.269	-0.3143	0.003
10.921	0.003	0.272	-0.3169	0.003
11.026	0.003	0.274	-0.3194	0.003
11.137	0.003	0.276	-0.3207	0.003
11.247	0.003	0.279	-0.3237	0.003
11.355	0.003	0.281	-0.3262	0.003
11.463	0.003	0.284	-0.3287	0.003
11.577	0.003	0.285	-0.3299	0.003
11.685	0.003	0.288	-0.3329	0.003
11.793	0.003	0.29	-0.3353	0.003
11.899	0.003	0.293	-0.3377	0.003
12.013	0.003	0.294	-0.339	0.003
12.118	0.003	0.296	-0.3415	0.003
12.229	0.003	0.299	-0.3442	0.003
12.335	0.003	0.302	-0.3467	0.003
12.449	0.003	0.303	-0.3479	0.003
12.559	0.003	0.305	-0.3504	0.003
12.669	0.003	0.308	-0.3527	0.003
12.774	0.003	0.31	-0.3555	0.003
12.885	0.003	0.312	-0.3567	0.003
12.993	0.003	0.314	-0.359	0.003
13.106	0.003	0.316	-0.3614	0.003
13.21	0.003	0.319	-0.3642	0.003
13.322	0.003	0.32	-0.3653	0.003
13.43	0.003	0.323	-0.3676	0.003
13.536	0.003	0.325	-0.3699	0.003
13.647	0.003	0.327	-0.3722	0.003
13.761	0.003	0.329	-0.3738	0.003
13.864	0.003	0.331	-0.3761	0.003
13.978	0.003	0.333	-0.3784	0.003
14.084	0.003	0.336	-0.3807	0.003
14.193	0.003	0.337	-0.3819	0.003
14.306	0.004	0.339	-0.3845	0.004
14.414	0.004	0.342	-0.3868	0.004
14.52	0.004	0.344	-0.3891	0.004
14.634	0.004	0.345	-0.3902	0.004
14.744	0.004	0.348	-0.3929	0.004
14.849	0.004	0.35	-0.3951	0.004
14.956	0.004	0.352	-0.3974	0.004
15.067	0.004	0.353	-0.3984	0.004
15.18	0.004	0.356	-0.4008	0.004
15.29	0.004	0.358	-0.4033	0.004
15.395	0.004	0.361	-0.4056	0.004
15.506	0.004	0.362	-0.4067	0.004
15.614	0.004	0.364	-0.4089	0.004
15.72	0.004	0.366	-0.4111	0.004
15.831	0.005	0.369	-0.4137	0.005
15.939	0.005	0.37	-0.4147	0.005
16.053	0.005	0.372	-0.417	0.005
16.161	0.005	0.374	-0.4192	0.005
16.266	0.005	0.377	-0.4217	0.005
16.376	0.005	0.378	-0.4227	0.005
16.487	0.005	0.38	-0.425	0.005
16.598	0.005	0.382	-0.4271	0.005
16.704	0.005	0.384	-0.4294	0.005
16.818	0.005	0.386	-0.4307	0.005
16.921	0.005	0.388	-0.4329	0.005
17.033	0.006	0.39	-0.4351	0.006
17.142	0.006	0.392	-0.4373	0.006
17.251	0.006	0.393	-0.4384	0.006
17.358	0.006	0.396	-0.4408	0.006
17.468	0.006	0.398	-0.443	0.006
17.579	0.006	0.4	-0.4453	0.006
17.69	0.006	0.401	-0.4462	0.006
17.798	0.006	0.404	-0.4487	0.006
17.904	0.006	0.406	-0.451	0.006
18.014	0.007	0.408	-0.453	0.007
18.126	0.007	0.409	-0.4541	0.007
18.235	0.007	0.411	-0.4562	0.007
18.345	0.007	0.414	-0.4587	0.007
18.45	0.007	0.416	-0.4608	0.007
18.56	0.007	0.417	-0.4619	0.007
18.671	0.007	0.419	-0.464	0.007
18.782	0.007	0.421	-0.4664	0.007
18.888	0.008	0.423	-0.4685	0.008
19.002	0.008	0.425	-0.4696	0.008
19.105	0.008	0.427	-0.4718	0.008
19.215	0.008	0.429	-0.4738	0.008
19.324	0.008	0.431	-0.4762	0.008
19.435	0.008	0.432	-0.4773	0.008
19.548	0.008	0.434	-0.4794	0.008
19.651	0.008	0.436	-0.4815	0.008
19.762	0.008	0.439	-0.4836	0.008
19.873	0.008	0.44	-0.4849	0.008
19.984	0.008	0.442	-0.487	0.008
20.088	0.008	0.444	-0.4891	0.008
20.199	0.008	0.446	-0.4912	0.008
20.31	0.008	0.448	-0.4926	0.008
20.418	0.008	0.45	-0.4947	0.008
20.529	0.008	0.452	-0.4968	0.008
20.634	0.008	0.454	-0.4989	0.008
20.748	0.008	0.455	-0.4999	0.008
20.856	0.008	0.457	-0.5023	0.008
20.964	0.008	0.459	-0.5045	0.008
21.073	0.008	0.462	-0.5065	0.008
21.18	0.008	0.462	-0.5074	0.008
21.289	0.008	0.464	-0.5095	0.008
21.403	0.008	0.467	-0.5121	0.008
21.508	0.008	0.469	-0.5142	0.008
21.619	0.008	0.47	-0.5151	0.008
21.732	0.008	0.472	-0.5172	0.008
21.835	0.008	0.474	-0.5195	0.008
21.946	0.008	0.477	-0.5217	0.008
22.056	0.008	0.478	-0.5227	0.008
22.168	0.008	0.48	-0.5247	0.008
22.277	0.008	0.482	-0.5268	0.008
22.381	0.008	0.484	-0.5291	0.008
22.49	0.008	0.485	-0.5302	0.008
22.604	0.008	0.487	-0.5322	0.008
22.712	0.008	0.489	-0.5342	0.008
22.82	0.008	0.492	-0.5366	0.008
22.927	0.008	0.493	-0.5376	0.008
23.036	0.008	0.495	-0.5398	0.008
23.15	0.008	0.497	-0.5418	0.008
23.256	0.008	0.499	-0.5438	0.008
23.369	0.008	0.5	-0.5448	0.008
23.479	0.008	0.502	-0.5472	0.008
23.618	0.008	0.504	-0.5492	0.008
23.726	0.008	0.506	-0.5513	0.008
23.832	0.008	0.509	-0.5538	0.008
23.943	0.008	0.511	-0.5557	0.008
24.05	0.008	0.512	-0.5567	0.008
24.164	0.008	0.514	-0.5587	0.008
24.272	0.008	0.516	-0.5608	0.008
24.38	0.008	0.518	-0.5632	0.008
24.487	0.008	0.519	-0.5643	0.008
24.601	0.008	0.521	-0.5664	0.008
24.709	0.008	0.523	-0.5684	0.008
24.815	0.008	0.525	-0.5704	0.008
24.929	0.008	0.527	-0.5717	0.008
25.039	0.008	0.529	-0.5737	0.008
25.147	0.008	0.531	-0.5758	0.008
25.252	0.008	0.533	-0.5778	0.008
25.363	0.008	0.534	-0.5788	0.008
25.47	0.008	0.536	-0.5812	0.008
25.584	0.008	0.538	-0.5832	0.008
25.689	0.008	0.54	-0.5853	0.008
25.8	0.008	0.541	-0.5862	0.008
25.909	0.008	0.543	-0.5883	0.008
26.022	0.008	0.546	-0.5906	0.008
26.125	0.008	0.548	-0.5926	0.008
26.237	0.008	0.549	-0.5937	0.008
26.346	0.008	0.551	-0.5957	0.008
26.457	0.008	0.553	-0.5981	0.008
26.562	0.008	0.555	-0.6001	0.008
26.676	0.008	0.556	-0.6011	0.008
26.784	0.008	0.558	-0.6031	0.008
26.892	0.008	0.56	-0.6051	0.008
27.001	0.008	0.562	-0.6075	0.008
27.113	0.008	0.564	-0.6086	0.008
27.223	0.008	0.565	-0.6105	0.008
27.326	0.009	0.567	-0.6125	0.009
27.435	0.009	0.57	-0.6149	0.009
27.549	0.009	0.571	-0.6159	0.009
27.659	0.009	0.573	-0.6179	0.009
27.769	0.009	0.575	-0.6199	0.009
27.874	0.009	0.577	-0.6223	0.009
27.985	0.009	0.578	-0.6233	0.009
28.093	0.009	0.58	-0.6253	0.009
28.2	0.009	0.582	-0.6273	0.009
28.312	0.009	0.584	-0.6294	0.009
28.421	0.009	0.585	-0.6304	0.009
28.532	0.009	0.588	-0.6327	0.009
28.641	0.009	0.59	-0.6347	0.009
28.749	0.008	0.592	-0.6367	0.008
28.856	0.008	0.593	-0.6377	0.008
28.965	0.008	0.595	-0.64	0.008
29.079	0.009	0.597	-0.6421	0.009
29.183	0.009	0.599	-0.644	0.009
29.294	0.009	0.6	-0.6451	0.009
29.402	0.009	0.602	-0.6474	0.009
29.513	0.009	0.604	-0.6494	0.009
29.622	0.009	0.606	-0.6514	0.009
29.733	0.009	0.607	-0.6524	0.009
29.843	0.009	0.609	-0.6544	0.009
29.953	0.009	0.611	-0.6564	0.009
30.058	0.009	0.614	-0.6588	0.009
30.169	0.009	0.615	-0.6598	0.009
30.278	0.009	0.617	-0.6619	0.009
30.39	0.009	0.619	-0.6639	0.009
30.495	0.009	0.621	-0.6662	0.009
30.606	0.009	0.622	-0.6672	0.009
30.717	0.009	0.624	-0.6692	0.009
30.825	0.009	0.626	-0.6711	0.009
30.933	0.009	0.629	-0.6736	0.009
31.04	0.009	0.629	-0.6745	0.009
31.149	0.009	0.632	-0.6766	0.009
31.263	0.009	0.634	-0.6787	0.009
31.369	0.009	0.636	-0.6806	0.009
31.482	0.009	0.637	-0.6816	0.009
31.592	0.009	0.639	-0.6839	0.009
31.697	0.009	0.641	-0.6859	0.009
31.806	0.009	0.643	-0.6879	0.009
31.917	0.009	0.644	-0.689	0.009
32.027	0.009	0.646	-0.6913	0.009
32.137	0.009	0.648	-0.6932	0.009
32.243	0.009	0.65	-0.6953	0.009
32.354	0.009	0.651	-0.6963	0.009
32.462	0.009	0.653	-0.6983	0.009
32.568	0.009	0.656	-0.7007	0.009
32.679	0.01	0.658	-0.7027	0.01
32.791	0.01	0.659	-0.7037	0.01
32.899	0.01	0.661	-0.7056	0.01
33.005	0.01	0.663	-0.708	0.01
33.116	0.01	0.665	-0.71	0.01
33.229	0.01	0.666	-0.711	0.01
33.337	0.01	0.668	-0.713	0.01
33.444	0.01	0.67	-0.715	0.01
33.552	0.011	0.672	-0.7175	0.011
33.666	0.011	0.673	-0.7184	0.011
33.776	0.011	0.675	-0.7204	0.011
33.881	0.011	0.677	-0.7224	0.011
33.99	0.011	0.68	-0.7247	0.011
34.101	0.011	0.681	-0.7256	0.011
34.212	0.011	0.683	-0.7277	0.011
34.322	0.011	0.685	-0.7298	0.011
34.425	0.011	0.687	-0.7318	0.011
34.537	0.011	0.688	-0.7331	0.011
34.646	0.011	0.69	-0.7351	0.011
34.752	0.011	0.692	-0.7371	0.011
34.863	0.011	0.694	-0.7392	0.011
34.975	0.011	0.695	-0.7401	0.011
35.083	0.011	0.697	-0.7424	0.011
35.189	0.011	0.699	-0.7445	0.011
35.298	0.011	0.701	-0.7464	0.011
35.408	0.011	0.702	-0.7474	0.011
35.52	0.011	0.704	-0.7494	0.011
35.628	0.011	0.707	-0.7517	0.011
35.737	0.011	0.709	-0.7537	0.011
35.85	0.012	0.71	-0.7547	0.012
35.953	0.012	0.712	-0.7567	0.012
36.067	0.012	0.714	-0.7591	0.012
36.172	0.012	0.716	-0.761	0.012
36.283	0.012	0.717	-0.7621	0.012
36.396	0.012	0.719	-0.7641	0.012
36.5	0.012	0.721	-0.7661	0.012
36.611	0.012	0.723	-0.7684	0.012
36.722	0.013	0.724	-0.7694	0.013
36.83	0.013	0.726	-0.7715	0.013
36.936	0.013	0.728	-0.7734	0.013
37.047	0.013	0.731	-0.7757	0.013
37.159	0.013	0.732	-0.7767	0.013
37.267	0.013	0.734	-0.7787	0.013
37.375	0.013	0.736	-0.7807	0.013
37.482	0.014	0.738	-0.7828	0.014
37.592	0.014	0.739	-0.7842	0.014
37.703	0.014	0.741	-0.7861	0.014
37.814	0.014	0.743	-0.7882	0.014
37.92	0.014	0.745	-0.7902	0.014
38.034	0.014	0.746	-0.7911	0.014
38.137	0.014	0.749	-0.7935	0.014
38.247	0.014	0.75	-0.7954	0.014
38.356	0.014	0.752	-0.7974	0.014
38.468	0.014	0.753	-0.7985	0.014
38.579	0.014	0.755	-0.8004	0.014
38.689	0.014	0.758	-0.8027	0.014
38.794	0.014	0.76	-0.8047	0.014
38.905	0.014	0.761	-0.8057	0.014
39.016	0.014	0.763	-0.8077	0.014
39.126	0.015	0.765	-0.8101	0.015
39.231	0.015	0.767	-0.8121	0.015
39.342	0.015	0.768	-0.8131	0.015
39.45	0.015	0.77	-0.8151	0.015
39.559	0.015	0.772	-0.8171	0.015
39.667	0.015	0.774	-0.8194	0.015
39.781	0.015	0.775	-0.8204	0.015
39.889	0.015	0.777	-0.8224	0.015
39.997	0.015	0.779	-0.8244	0.015
40.103	0.015	0.782	-0.8268	0.015
40.217	0.015	0.783	-0.8278	0.015
40.321	0.015	0.785	-0.8297	0.015
40.435	0.015	0.787	-0.8318	0.015
40.542	0.015	0.789	-0.8341	0.015
40.651	0.015	0.79	-0.835	0.015
40.764	0.014	0.792	-0.8371	0.014
40.867	0.014	0.794	-0.8391	0.014
40.978	0.014	0.796	-0.8411	0.014
41.089	0.014	0.797	-0.8421	0.014
41.2	0.014	0.799	-0.8445	0.014
41.309	0.014	0.801	-0.8465	0.014
41.414	0.014	0.803	-0.8485	0.014
41.522	0.014	0.804	-0.8494	0.014
41.634	0.014	0.806	-0.8515	0.014
41.745	0.014	0.809	-0.8538	0.014
41.85	0.014	0.811	-0.8557	0.014
41.964	0.014	0.812	-0.8567	0.014
42.072	0.014	0.814	-0.8587	0.014
42.18	0.014	0.816	-0.8611	0.014
42.289	0.014	0.818	-0.863	0.014
42.401	0.014	0.819	-0.8641	0.014
42.511	0.014	0.821	-0.8661	0.014
42.617	0.014	0.823	-0.8684	0.014
42.726	0.014	0.825	-0.8703	0.014
42.837	0.014	0.826	-0.8714	0.014
42.947	0.014	0.828	-0.8733	0.014
43.057	0.014	0.83	-0.8754	0.014
43.162	0.014	0.833	-0.8777	0.014
43.273	0.014	0.834	-0.8787	0.014
43.381	0.014	0.836	-0.8808	0.014
43.494	0.014	0.838	-0.8828	0.014
43.597	0.014	0.84	-0.8848	0.014
43.709	0.014	0.841	-0.8861	0.014
43.82	0.014	0.843	-0.8881	0.014
43.928	0.014	0.845	-0.8901	0.014
44.036	0.014	0.847	-0.8921	0.014
44.143	0.014	0.848	-0.8934	0.014
44.257	0.014	0.85	-0.8954	0.014
44.366	0.014	0.852	-0.8974	0.014
44.472	0.014	0.854	-0.8994	0.014
44.585	0.014	0.855	-0.9004	0.014
44.689	0.014	0.858	-0.9028	0.014
44.803	0.014	0.86	-0.9048	0.014
44.908	0.014	0.862	-0.9068	0.014
45.019	0.014	0.863	-0.9078	0.014
45.132	0.014	0.865	-0.9098	0.014
45.235	0.014	0.867	-0.912	0.014
45.344	0.014	0.869	-0.914	0.014
45.458	0.014	0.87	-0.915	0.014
45.566	0.014	0.872	-0.917	0.014
45.677	0.014	0.874	-0.9193	0.014
45.782	0.014	0.876	-0.9214	0.014
45.893	0.014	0.877	-0.9224	0.014
46.002	0.014	0.879	-0.9244	0.014
46.116	0.014	0.881	-0.9264	0.014
46.222	0.014	0.884	-0.9287	0.014
46.331	0.014	0.885	-0.9296	0.014
46.44	0.014	0.887	-0.9317	0.014
46.546	0.014	0.889	-0.9337	0.014
46.658	0.014	0.891	-0.9361	0.014
46.765	0.014	0.892	-0.937	0.014
46.874	0.014	0.894	-0.9391	0.014
46.988	0.014	0.896	-0.9411	0.014
47.094	0.014	0.898	-0.943	0.014
47.208	0.014	0.899	-0.9443	0.014
47.315	0.014	0.901	-0.9464	0.014
47.422	0.014	0.903	-0.9484	0.014
47.531	0.014	0.905	-0.9503	0.014
47.641	0.015	0.906	-0.9514	0.015
47.752	0.015	0.909	-0.9537	0.015
47.862	0.015	0.911	-0.9557	0.015
47.967	0.015	0.913	-0.9577	0.015
48.078	0.015	0.914	-0.9587	0.015
48.187	0.015	0.916	-0.9607	0.015
48.293	0.015	0.918	-0.963	0.015
48.403	0.016	0.92	-0.965	0.016
48.515	0.016	0.921	-0.966	0.016
48.621	0.016	0.923	-0.968	0.016
48.733	0.016	0.925	-0.9703	0.016
48.841	0.016	0.927	-0.9723	0.016
48.955	0.016	0.928	-0.9733	0.016
49.058	0.016	0.93	-0.9753	0.016
49.169	0.016	0.932	-0.9773	0.016
49.278	0.017	0.935	-0.9797	0.017
49.385	0.017	0.936	-0.9807	0.017
49.499	0.017	0.938	-0.9827	0.017
49.607	0.017	0.94	-0.9847	0.017
49.714	0.017	0.942	-0.987	0.017
49.825	0.017	0.943	-0.988	0.017
49.931	0.017	0.945	-0.99	0.017
50.046	0.017	0.947	-0.992	0.017
50.151	0.017	0.949	-0.9939	0.017
50.262	0.017	0.95	-0.9954	0.017
50.371	0.017	0.952	-0.9973	0.017
50.483	0.017	0.954	-0.9994	0.017
50.589	0.017	0.956	-1.0013	0.017
50.696	0.017	0.957	-1.0024	0.017
50.81	0.017	0.96	-1.0046	0.017
50.918	0.017	0.962	-1.0066	0.017
51.023	0.018	0.964	-1.0087	0.018
51.133	0.018	0.965	-1.0097	0.018
51.244	0.018	0.967	-1.0116	0.018
51.355	0.018	0.969	-1.014	0.018
51.46	0.018	0.971	-1.016	0.018
51.574	0.018	0.972	-1.017	0.018
51.684	0.018	0.974	-1.019	0.018
51.79	0.018	0.976	-1.0213	0.018
51.899	0.018	0.978	-1.0232	0.018
52.01	0.018	0.979	-1.0242	0.018
52.12	0.018	0.981	-1.0262	0.018
52.23	0.018	0.983	-1.0282	0.018
52.335	0.018	0.986	-1.0306	0.018
52.443	0.018	0.987	-1.0316	0.018
52.555	0.018	0.989	-1.0336	0.018
52.661	0.018	0.991	-1.0356	0.018
52.771	0.018	0.993	-1.038	0.018
52.883	0.018	0.994	-1.039	0.018
52.994	0.018	0.996	-1.0409	0.018
53.102	0.018	0.998	-1.0429	0.018
53.207	0.018	1	-1.0449	0.018
53.317	0.018	1.001	-1.0463	0.018
53.491	0.018	1.004	-1.0489	0.018
53.597	0.018	1.006	-1.0509	0.018
53.712	0.018	1.008	-1.0533	0.018
53.818	0.018	1.01	-1.0553	0.018
53.929	0.018	1.011	-1.0564	0.018
54.037	0.018	1.013	-1.0583	0.018
54.143	0.018	1.016	-1.0607	0.018
54.254	0.018	1.018	-1.0626	0.018
54.366	0.018	1.019	-1.0636	0.018
54.471	0.018	1.021	-1.0656	0.018
54.582	0.018	1.023	-1.0676	0.018
54.69	0.018	1.025	-1.0699	0.018
54.804	0.018	1.026	-1.071	0.018
54.912	0.018	1.028	-1.0729	0.018
55.02	0.018	1.03	-1.0749	0.018
55.126	0.018	1.032	-1.0769	0.018
55.24	0.018	1.033	-1.0783	0.018
55.35	0.018	1.035	-1.0802	0.018
55.458	0.018	1.037	-1.0822	0.018
55.563	0.018	1.039	-1.0843	0.018
55.674	0.018	1.04	-1.0852	0.018
55.787	0.018	1.042	-1.0875	0.018
55.89	0.018	1.044	-1.0895	0.018
56.001	0.018	1.047	-1.0916	0.018
56.112	0.018	1.047	-1.0925	0.018
56.223	0.018	1.05	-1.0949	0.018
56.333	0.018	1.052	-1.0969	0.018
56.438	0.018	1.054	-1.099	0.018
56.549	0.018	1.055	-1.0999	0.018
56.657	0.018	1.057	-1.102	0.018
56.767	0.018	1.059	-1.1042	0.018
56.875	0.018	1.061	-1.1062	0.018
56.982	0.018	1.062	-1.1072	0.018
57.096	0.018	1.064	-1.1092	0.018
57.204	0.018	1.067	-1.1116	0.018
57.31	0.018	1.069	-1.1136	0.018
57.424	0.018	1.07	-1.1146	0.018
57.534	0.018	1.072	-1.1166	0.018
57.642	0.018	1.074	-1.1186	0.018
57.747	0.018	1.076	-1.1208	0.018
57.86	0.018	1.077	-1.1218	0.018
57.97	0.018	1.079	-1.1239	0.018
58.08	0.018	1.081	-1.1259	0.018
58.185	0.018	1.083	-1.1282	0.018
58.296	0.019	1.084	-1.1292	0.019
58.407	0.019	1.086	-1.1312	0.019
58.517	0.019	1.088	-1.1331	0.019
58.62	0.019	1.09	-1.1351	0.019
58.729	0.019	1.092	-1.1366	0.019
58.841	0.019	1.093	-1.1385	0.019
58.952	0.019	1.095	-1.1405	0.019
59.057	0.019	1.097	-1.1425	0.019
59.171	0.019	1.098	-1.1435	0.019
59.279	0.019	1.101	-1.1458	0.019
59.387	0.02	1.103	-1.1478	0.02
59.496	0.02	1.105	-1.1498	0.02
59.608	0.02	1.106	-1.1508	0.02
59.718	0.02	1.108	-1.1529	0.02
59.821	0.02	1.11	-1.1553	0.02
59.93	0.02	1.112	-1.1572	0.02
60.044	0.02	1.113	-1.1582	0.02
60.215	0.02	1.116	-1.1612	0.02
60.323	0.02	1.118	-1.1632	0.02
60.434	0.02	1.12	-1.1652	0.02
60.539	0.02	1.122	-1.1672	0.02
60.653	0.02	1.123	-1.1682	0.02
60.761	0.02	1.125	-1.1705	0.02
60.871	0.02	1.127	-1.1725	0.02
60.977	0.02	1.129	-1.1745	0.02
61.091	0.02	1.13	-1.1755	0.02
61.194	0.02	1.133	-1.1778	0.02
61.308	0.02	1.135	-1.1799	0.02
61.413	0.02	1.137	-1.1819	0.02
61.524	0.02	1.138	-1.1828	0.02
61.631	0.02	1.14	-1.1851	0.02
61.745	0.02	1.142	-1.1871	0.02
61.849	0.02	1.144	-1.1891	0.02
61.963	0.02	1.145	-1.1901	0.02
62.071	0.02	1.147	-1.1921	0.02
62.177	0.02	1.149	-1.1945	0.02
62.288	0.02	1.151	-1.1964	0.02
62.4	0.02	1.152	-1.1975	0.02
62.508	0.02	1.154	-1.1995	0.02
62.616	0.02	1.156	-1.2014	0.02
62.724	0.02	1.159	-1.2037	0.02
62.837	0.02	1.16	-1.2048	0.02
62.944	0.02	1.162	-1.2068	0.02
63.055	0.02	1.164	-1.2087	0.02
63.161	0.02	1.166	-1.2111	0.02
63.275	0.02	1.167	-1.2121	0.02
63.378	0.02	1.169	-1.2142	0.02
63.489	0.02	1.171	-1.2161	0.02
63.597	0.02	1.173	-1.2181	0.02
63.711	0.02	1.174	-1.2194	0.02
63.821	0.02	1.176	-1.2214	0.02
63.93	0.02	1.178	-1.2234	0.02
64.035	0.02	1.18	-1.2254	0.02
64.146	0.021	1.181	-1.2264	0.021
64.255	0.021	1.184	-1.2288	0.021
64.368	0.021	1.186	-1.2308	0.021
64.474	0.021	1.188	-1.2328	0.021
64.583	0.021	1.189	-1.2338	0.021
64.692	0.021	1.191	-1.2361	0.021
64.798	0.021	1.193	-1.2381	0.021
64.91	0.021	1.195	-1.2401	0.021
65.017	0.022	1.196	-1.2411	0.022
65.126	0.022	1.198	-1.2434	0.022
65.24	0.022	1.2	-1.2454	0.022
65.346	0.022	1.202	-1.2474	0.022
65.46	0.022	1.203	-1.2484	0.022
65.563	0.022	1.205	-1.2504	0.022
65.674	0.022	1.207	-1.2524	0.022
65.783	0.022	1.21	-1.2547	0.022
65.893	0.022	1.211	-1.2558	0.022
66.004	0.022	1.213	-1.2578	0.022
66.114	0.022	1.215	-1.2597	0.022
66.219	0.022	1.217	-1.2621	0.022
66.33	0.022	1.218	-1.2631	0.022
66.439	0.022	1.22	-1.265	0.022
66.552	0.022	1.222	-1.267	0.022
66.655	0.022	1.224	-1.2691	0.022
66.767	0.022	1.225	-1.2703	0.022
66.873	0.022	1.227	-1.2724	0.022
66.985	0.022	1.229	-1.2745	0.022
67.093	0.022	1.231	-1.2765	0.022
67.207	0.022	1.232	-1.2774	0.022
67.31	0.022	1.235	-1.2797	0.022
67.421	0.022	1.237	-1.2817	0.022
67.53	0.022	1.239	-1.2837	0.022
67.637	0.022	1.24	-1.2846	0.022
67.751	0.022	1.242	-1.2871	0.022
67.859	0.022	1.244	-1.2891	0.022
67.965	0.022	1.246	-1.2911	0.022
68.076	0.023	1.247	-1.2921	0.023
68.189	0.023	1.249	-1.294	0.023
68.299	0.023	1.251	-1.2964	0.023
68.404	0.023	1.253	-1.2983	0.023
68.515	0.023	1.254	-1.2993	0.023
68.623	0.023	1.256	-1.3013	0.023
68.735	0.023	1.259	-1.3037	0.023
68.84	0.023	1.261	-1.3057	0.023
68.948	0.023	1.262	-1.3067	0.023
69.062	0.023	1.264	-1.3087	0.023
69.17	0.024	1.266	-1.3107	0.024
69.275	0.024	1.268	-1.313	0.024
69.385	0.024	1.269	-1.314	0.024
69.494	0.024	1.271	-1.3161	0.024
69.605	0.024	1.273	-1.318	0.024
69.712	0.024	1.275	-1.32	0.024
69.823	0.024	1.276	-1.3213	0.024
69.936	0.024	1.278	-1.3233	0.024
70.042	0.024	1.28	-1.3253	0.024
70.151	0.024	1.282	-1.3274	0.024
70.262	0.024	1.284	-1.3287	0.024
70.372	0.024	1.286	-1.3307	0.024
70.482	0.024	1.288	-1.3327	0.024
70.587	0.024	1.29	-1.3347	0.024
70.695	0.024	1.291	-1.3357	0.024
70.809	0.024	1.293	-1.3379	0.024
70.919	0.024	1.295	-1.34	0.024
71.023	0.024	1.297	-1.342	0.024
71.135	0.024	1.298	-1.343	0.024
71.246	0.024	1.3	-1.3453	0.024
71.354	0.024	1.302	-1.3473	0.024
71.459	0.024	1.304	-1.3493	0.024
71.569	0.024	1.305	-1.3503	0.024
71.68	0.024	1.307	-1.3523	0.024
71.789	0.024	1.31	-1.3546	0.024
71.898	0.024	1.312	-1.3566	0.024
72.011	0.024	1.313	-1.3576	0.024
72.119	0.024	1.315	-1.3596	0.024
72.227	0.024	1.317	-1.3616	0.024
72.335	0.024	1.319	-1.364	0.024
72.446	0.024	1.32	-1.3649	0.024
72.556	0.024	1.322	-1.367	0.024
72.666	0.024	1.324	-1.369	0.024
72.77	0.024	1.326	-1.3713	0.024
72.881	0.024	1.327	-1.3723	0.024
72.991	0.024	1.329	-1.3743	0.024
73.103	0.024	1.331	-1.3762	0.024
73.208	0.024	1.333	-1.3783	0.024
73.32	0.024	1.335	-1.3796	0.024
73.428	0.024	1.337	-1.3816	0.024
73.536	0.024	1.339	-1.3836	0.024
73.644	0.024	1.341	-1.3856	0.024
73.758	0.024	1.342	-1.3866	0.024
73.866	0.024	1.344	-1.389	0.024
73.971	0.024	1.346	-1.3909	0.024
74.08	0.024	1.348	-1.393	0.024
74.194	0.024	1.349	-1.394	0.024
74.304	0.024	1.351	-1.3962	0.024
74.412	0.024	1.353	-1.3983	0.024
74.517	0.024	1.355	-1.4002	0.024
74.628	0.024	1.356	-1.4012	0.024
74.741	0.024	1.358	-1.4032	0.024
74.85	0.024	1.361	-1.4056	0.024
74.955	0.024	1.363	-1.4076	0.024
75.065	0.024	1.364	-1.4086	0.024
75.177	0.024	1.366	-1.4106	0.024
75.287	0.024	1.368	-1.4126	0.024
75.392	0.024	1.37	-1.4149	0.024
75.504	0.023	1.371	-1.4158	0.023
75.612	0.023	1.373	-1.4179	0.023
75.72	0.023	1.375	-1.4199	0.023
75.827	0.023	1.377	-1.4222	0.023
75.941	0.023	1.378	-1.4232	0.023
76.045	0.023	1.38	-1.4253	0.023
76.159	0.022	1.382	-1.4273	0.022
76.265	0.022	1.384	-1.4293	0.022
76.379	0.022	1.386	-1.4305	0.022
76.482	0.022	1.388	-1.4325	0.022
76.596	0.022	1.39	-1.4345	0.022
76.701	0.022	1.392	-1.4365	0.022
76.812	0.022	1.393	-1.4376	0.022
76.925	0.021	1.395	-1.4399	0.021
77.031	0.021	1.397	-1.4419	0.021
77.139	0.021	1.399	-1.4439	0.021
77.25	0.021	1.4	-1.4449	0.021
77.356	0.021	1.402	-1.4473	0.021
77.47	0.021	1.404	-1.4492	0.021
77.575	0.021	1.406	-1.4512	0.021
77.686	0.021	1.407	-1.4522	0.021
77.793	0.021	1.409	-1.4542	0.021
77.902	0.021	1.411	-1.4565	0.021
78.013	0.021	1.413	-1.4585	0.021
78.123	0.021	1.414	-1.4595	0.021
78.234	0.021	1.416	-1.4615	0.021
78.342	0.021	1.419	-1.4639	0.021
78.45	0.021	1.421	-1.4659	0.021
78.557	0.021	1.422	-1.4669	0.021
78.671	0.021	1.424	-1.4689	0.021
78.779	0.021	1.426	-1.4709	0.021
78.884	0.022	1.428	-1.4732	0.022
78.995	0.022	1.429	-1.4741	0.022
79.108	0.022	1.431	-1.4762	0.022
79.216	0.022	1.433	-1.4782	0.022
79.321	0.022	1.435	-1.4802	0.022
79.435	0.022	1.436	-1.4815	0.022
79.545	0.022	1.438	-1.4835	0.022
79.655	0.022	1.44	-1.4855	0.022
79.76	0.022	1.442	-1.4875	0.022
79.87	0.023	1.443	-1.4885	0.023
79.979	0.023	1.446	-1.4909	0.023
80.086	0.023	1.448	-1.4928	0.023
80.198	0.023	1.45	-1.4948	0.023
80.307	0.023	1.451	-1.4959	0.023
80.418	0.023	1.453	-1.4982	0.023
80.526	0.023	1.455	-1.5002	0.023
80.634	0.024	1.457	-1.5021	0.024
80.741	0.024	1.458	-1.5032	0.024
80.852	0.024	1.461	-1.5055	0.024
80.963	0.024	1.463	-1.5075	0.024
81.069	0.024	1.464	-1.5094	0.024
81.184	0.024	1.465	-1.5105	0.024
81.294	0.024	1.467	-1.5124	0.024
81.399	0.024	1.469	-1.5144	0.024
81.508	0.024	1.472	-1.5167	0.024
81.619	0.024	1.473	-1.5178	0.024
81.729	0.024	1.475	-1.5198	0.024
81.839	0.024	1.477	-1.5218	0.024
81.944	0.024	1.479	-1.5242	0.024
82.055	0.024	1.48	-1.5252	0.024
82.164	0.024	1.482	-1.5271	0.024
82.277	0.024	1.484	-1.5291	0.024
82.383	0.025	1.486	-1.5314	0.025
82.492	0.025	1.487	-1.5324	0.025
82.603	0.025	1.489	-1.5345	0.025
82.711	0.025	1.491	-1.5365	0.025
82.816	0.025	1.493	-1.5385	0.025
82.926	0.025	1.495	-1.5398	0.025
83.035	0.025	1.497	-1.5418	0.025
83.144	0.026	1.499	-1.5439	0.026
83.253	0.026	1.501	-1.5459	0.026
83.364	0.026	1.502	-1.5469	0.026
83.477	0.026	1.504	-1.5492	0.026
83.585	0.026	1.506	-1.5511	0.026
83.69	0.027	1.508	-1.5531	0.027
83.801	0.027	1.509	-1.5541	0.027
83.913	0.027	1.511	-1.5561	0.027
84.023	0.027	1.513	-1.5585	0.027
84.129	0.027	1.515	-1.5605	0.027
84.238	0.027	1.516	-1.5615	0.027
84.35	0.027	1.518	-1.5634	0.027
84.46	0.027	1.521	-1.5657	0.027
84.565	0.028	1.523	-1.5677	0.028
84.677	0.028	1.524	-1.5687	0.028
84.785	0.028	1.526	-1.5707	0.028
84.891	0.028	1.528	-1.5731	0.028
85.002	0.028	1.53	-1.5751	0.028
85.116	0.027	1.531	-1.5761	0.027
85.222	0.027	1.533	-1.5781	0.027
85.33	0.027	1.535	-1.5801	0.027
85.439	0.027	1.537	-1.5824	0.027
85.546	0.027	1.538	-1.5833	0.027
85.662	0.027	1.54	-1.5854	0.027
85.767	0.027	1.542	-1.5874	0.027
85.876	0.027	1.544	-1.5894	0.027
85.985	0.027	1.545	-1.5904	0.027
86.098	0.027	1.548	-1.5928	0.027
86.207	0.027	1.55	-1.5948	0.027
86.312	0.027	1.552	-1.5967	0.027
86.423	0.027	1.553	-1.5977	0.027
86.532	0.027	1.555	-1.6001	0.027
86.638	0.027	1.557	-1.6021	0.027
86.749	0.027	1.559	-1.6041	0.027
86.861	0.026	1.56	-1.605	0.026
86.969	0.026	1.562	-1.6071	0.026
87.077	0.026	1.564	-1.6094	0.026
87.186	0.026	1.566	-1.6114	0.026
87.299	0.026	1.567	-1.6124	0.026
87.407	0.026	1.569	-1.6144	0.026
87.515	0.026	1.572	-1.6168	0.026
87.621	0.026	1.574	-1.6187	0.026
87.735	0.026	1.575	-1.6198	0.026
87.845	0.025	1.577	-1.6217	0.025
87.952	0.025	1.579	-1.6237	0.025
88.06	0.025	1.581	-1.626	0.025
88.167	0.025	1.582	-1.627	0.025
88.281	0.025	1.584	-1.629	0.025
88.391	0.025	1.586	-1.631	0.025
88.496	0.025	1.588	-1.6334	0.025
88.607	0.025	1.589	-1.6343	0.025
88.718	0.025	1.591	-1.6364	0.025
88.828	0.025	1.593	-1.6383	0.025
88.933	0.025	1.595	-1.6404	0.025
89.046	0.025	1.597	-1.6416	0.025
89.154	0.025	1.599	-1.6437	0.025
89.262	0.025	1.601	-1.6456	0.025
89.37	0.025	1.603	-1.6477	0.025
89.477	0.025	1.604	-1.6486	0.025
89.591	0.025	1.606	-1.651	0.025
89.699	0.025	1.608	-1.6531	0.025
89.805	0.025	1.61	-1.6551	0.025
89.919	0.025	1.611	-1.656	0.025
90.023	0.025	1.613	-1.6583	0.025
90.137	0.025	1.615	-1.6603	0.025
90.242	0.025	1.617	-1.6623	0.025
90.353	0.025	1.618	-1.6634	0.025
90.466	0.025	1.62	-1.6653	0.025
90.569	0.025	1.623	-1.6677	0.025
90.68	0.025	1.625	-1.6697	0.025
90.791	0.025	1.626	-1.6707	0.025
90.902	0.025	1.628	-1.6727	0.025
91.012	0.025	1.63	-1.675	0.025
91.117	0.025	1.632	-1.677	0.025
91.227	0.025	1.633	-1.678	0.025
91.337	0.025	1.635	-1.68	0.025
91.445	0.025	1.637	-1.682	0.025
91.553	0.025	1.639	-1.6843	0.025
91.667	0.025	1.64	-1.6853	0.025
91.775	0.025	1.642	-1.6873	0.025
91.883	0.025	1.644	-1.6893	0.025
91.99	0.025	1.647	-1.6916	0.025
92.104	0.025	1.648	-1.6926	0.025
92.207	0.025	1.65	-1.6946	0.025
92.319	0.025	1.652	-1.6966	0.025
92.428	0.024	1.654	-1.6987	0.024
92.539	0.024	1.655	-1.7	0.024
92.649	0.024	1.657	-1.7019	0.024
92.759	0.024	1.659	-1.7039	0.024
92.864	0.024	1.661	-1.7059	0.024
92.975	0.025	1.662	-1.7069	0.025
93.086	0.025	1.664	-1.7093	0.025
93.196	0.025	1.666	-1.7113	0.025
93.3	0.025	1.668	-1.7133	0.025
93.412	0.025	1.669	-1.7143	0.025
93.52	0.025	1.671	-1.7164	0.025
93.631	0.025	1.674	-1.7186	0.025
93.736	0.025	1.676	-1.7206	0.025
93.85	0.025	1.677	-1.7216	0.025
93.958	0.025	1.679	-1.7236	0.025
94.066	0.025	1.681	-1.7259	0.025
94.175	0.025	1.683	-1.728	0.025
94.287	0.025	1.684	-1.7289	0.025
94.396	0.025	1.686	-1.7309	0.025
94.504	0.025	1.688	-1.7329	0.025
94.609	0.025	1.69	-1.7352	0.025
94.723	0.025	1.691	-1.7362	0.025
94.833	0.025	1.693	-1.7382	0.025
94.943	0.025	1.695	-1.7402	0.025
95.046	0.025	1.697	-1.7422	0.025
95.16	0.025	1.699	-1.7436	0.025
95.266	0.025	1.701	-1.7456	0.025
95.379	0.025	1.702	-1.7475	0.025
95.484	0.025	1.705	-1.7496	0.025
95.596	0.025	1.706	-1.7506	0.025
95.704	0.025	1.708	-1.753	0.025
95.813	0.025	1.71	-1.7549	0.025
95.921	0.025	1.712	-1.7569	0.025
96.035	0.025	1.713	-1.7579	0.025
96.141	0.025	1.715	-1.7601	0.025
96.252	0.025	1.717	-1.7622	0.025
96.36	0.025	1.719	-1.7643	0.025
96.466	0.025	1.72	-1.7653	0.025
96.576	0.025	1.723	-1.7676	0.025
96.689	0.025	1.725	-1.7696	0.025
96.794	0.026	1.727	-1.7716	0.026
96.905	0.026	1.728	-1.7726	0.026
97.018	0.026	1.729	-1.7745	0.026
97.126	0.026	1.732	-1.7769	0.026
97.231	0.026	1.734	-1.7789	0.026
97.339	0.026	1.735	-1.7799	0.026
97.452	0.026	1.737	-1.7819	0.026
97.558	0.026	1.739	-1.7838	0.026
97.669	0.026	1.741	-1.7862	0.026
97.781	0.026	1.742	-1.7872	0.026
97.889	0.026	1.744	-1.7892	0.026
97.997	0.026	1.746	-1.7912	0.026
98.106	0.026	1.749	-1.7935	0.026
98.213	0.026	1.75	-1.7945	0.026
98.325	0.025	1.751	-1.7965	0.025
98.436	0.025	1.753	-1.7985	0.025
98.542	0.025	1.755	-1.8004	0.025
98.656	0.025	1.756	-1.8014	0.025
98.766	0.025	1.759	-1.8039	0.025
98.871	0.025	1.761	-1.8059	0.025
98.98	0.025	1.763	-1.8078	0.025
99.087	0.025	1.764	-1.8089	0.025
99.203	0.025	1.766	-1.8112	0.025
99.306	0.025	1.768	-1.8131	0.025
99.415	0.025	1.77	-1.8151	0.025
99.526	0.025	1.771	-1.8161	0.025
99.638	0.025	1.773	-1.8185	0.025
99.748	0.026	1.775	-1.8205	0.026
99.853	0.026	1.777	-1.8225	0.026
99.965	0.026	1.778	-1.8235	0.026
100.073	0.026	1.78	-1.8255	0.026
100.179	0.026	1.783	-1.8279	0.026
100.29	0.026	1.785	-1.8299	0.026
100.403	0.026	1.786	-1.8309	0.026
100.511	0.026	1.788	-1.8329	0.026
100.619	0.026	1.79	-1.8348	0.026
100.725	0.026	1.792	-1.8372	0.026
100.836	0.026	1.793	-1.8381	0.026
100.949	0.026	1.795	-1.8402	0.026
101.057	0.026	1.797	-1.8421	0.026
101.162	0.026	1.799	-1.8445	0.026
101.276	0.026	1.8	-1.8455	0.026
101.385	0.026	1.802	-1.8475	0.026
101.495	0.026	1.804	-1.8495	0.026
101.6	0.026	1.806	-1.8515	0.026
101.711	0.026	1.808	-1.8528	0.026
101.82	0.026	1.81	-1.8548	0.026
101.933	0.026	1.812	-1.8568	0.026
102.039	0.027	1.814	-1.8587	0.027
102.148	0.027	1.815	-1.8598	0.027
102.259	0.027	1.817	-1.8621	0.027
102.363	0.027	1.819	-1.8641	0.027
102.472	0.027	1.821	-1.8662	0.027
102.582	0.027	1.822	-1.8672	0.027
102.691	0.027	1.824	-1.8694	0.027
102.802	0.027	1.826	-1.8714	0.027
102.911	0.027	1.828	-1.8734	0.027
103.018	0.027	1.829	-1.8744	0.027
103.134	0.028	1.831	-1.8764	0.028
103.239	0.028	1.834	-1.8788	0.028
103.348	0.028	1.836	-1.8808	0.028
103.458	0.028	1.837	-1.8818	0.028
103.564	0.028	1.839	-1.8838	0.028
103.679	0.028	1.841	-1.8858	0.028
103.784	0.028	1.843	-1.8881	0.028
103.895	0.028	1.844	-1.8891	0.028
104.004	0.028	1.846	-1.8911	0.028
104.11	0.029	1.848	-1.8931	0.029
104.223	0.029	1.85	-1.8954	0.029
104.332	0.029	1.851	-1.8963	0.029
104.438	0.029	1.853	-1.8984	0.029
104.547	0.029	1.855	-1.9005	0.029
104.658	0.029	1.858	-1.9028	0.029
104.772	0.029	1.859	-1.9038	0.029
104.875	0.029	1.861	-1.9058	0.029
104.986	0.029	1.863	-1.9078	0.029
105.095	0.03	1.865	-1.9098	0.03
105.207	0.03	1.866	-1.9108	0.03
105.317	0.03	1.868	-1.9131	0.03
105.424	0.03	1.87	-1.9151	0.03
105.53	0.03	1.872	-1.917	0.03
105.641	0.03	1.873	-1.9181	0.03
105.754	0.03	1.875	-1.9205	0.03
105.864	0.03	1.877	-1.9224	0.03
105.969	0.03	1.879	-1.9243	0.03
106.08	0.03	1.88	-1.9255	0.03
106.186	0.03	1.882	-1.9274	0.03
106.295	0.031	1.885	-1.9297	0.031
106.403	0.031	1.887	-1.9317	0.031
106.516	0.031	1.888	-1.9327	0.031
106.627	0.031	1.89	-1.9347	0.031
106.735	0.031	1.892	-1.9371	0.031
106.84	0.031	1.894	-1.9391	0.031
106.95	0.031	1.895	-1.9401	0.031
107.061	0.032	1.897	-1.9421	0.032
107.172	0.032	1.899	-1.9441	0.032
107.277	0.032	1.901	-1.9463	0.032
107.391	0.032	1.902	-1.9474	0.032
107.495	0.032	1.904	-1.9493	0.032
107.609	0.032	1.906	-1.9513	0.032
107.714	0.033	1.908	-1.9534	0.033
107.825	0.033	1.91	-1.9547	0.033
107.938	0.033	1.912	-1.9567	0.033
108.046	0.033	1.914	-1.9587	0.033
108.151	0.033	1.916	-1.9607	0.033
108.263	0.033	1.917	-1.962	0.033
108.369	0.034	1.919	-1.964	0.034
108.479	0.034	1.921	-1.966	0.034
108.589	0.034	1.923	-1.968	0.034
108.7	0.034	1.924	-1.969	0.034
108.811	0.034	1.926	-1.9713	0.034
108.921	0.035	1.928	-1.9734	0.035
109.026	0.035	1.93	-1.9754	0.035
109.138	0.035	1.931	-1.9764	0.035
109.246	0.035	1.933	-1.9783	0.035
109.354	0.035	1.936	-1.9808	0.035
109.461	0.036	1.938	-1.9828	0.036
109.575	0.036	1.939	-1.9837	0.036
109.683	0.036	1.941	-1.9857	0.036
109.791	0.036	1.943	-1.988	0.036
109.9	0.036	1.945	-1.99	0.036
110.007	0.037	1.946	-1.991	0.037
110.116	0.037	1.948	-1.993	0.037
110.23	0.037	1.95	-1.9953	0.037
110.335	0.037	1.952	-1.9974	0.037
110.446	0.038	1.953	-1.9984	0.038
110.558	0.038	1.955	-2.0003	0.038
110.668	0.038	1.957	-2.0023	0.038
110.773	0.039	1.96	-2.0046	0.039
110.884	0.039	1.961	-2.0056	0.039
110.992	0.039	1.963	-2.0076	0.039
111.105	0.04	1.965	-2.0096	0.04
111.21	0.04	1.967	-2.0116	0.04
111.32	0.04	1.968	-2.0126	0.04
111.431	0.04	1.97	-2.015	0.04
111.537	0.041	1.972	-2.017	0.041
111.645	0.041	1.974	-2.0189	0.041
111.759	0.041	1.975	-2.0199	0.041
111.867	0.041	1.977	-2.0223	0.041
111.975	0.042	1.979	-2.0243	0.042
112.084	0.042	1.981	-2.0263	0.042
112.191	0.042	1.982	-2.0273	0.042
112.305	0.042	1.984	-2.0293	0.042
112.413	0.043	1.987	-2.0317	0.043
112.518	0.043	1.989	-2.0336	0.043
112.632	0.043	1.99	-2.0347	0.043
112.742	0.043	1.992	-2.0367	0.043
112.852	0.044	1.994	-2.039	0.044
112.957	0.044	1.996	-2.0409	0.044
113.068	0.044	1.997	-2.0419	0.044
113.176	0.045	1.999	-2.0439	0.045
113.283	0.045	2.001	-2.0463	0.045
113.459	0.045	2.004	-2.0487	0.045
113.565	0.046	2.006	-2.0507	0.046
113.678	0.046	2.008	-2.0527	0.046
113.783	0.046	2.01	-2.0546	0.046
113.895	0.047	2.011	-2.0556	0.047
114.003	0.047	2.013	-2.0579	0.047
114.114	0.047	2.015	-2.0599	0.047
114.219	0.048	2.017	-2.0619	0.048
114.333	0.048	2.018	-2.0629	0.048
114.441	0.048	2.02	-2.0649	0.048
114.55	0.049	2.022	-2.0673	0.049
114.655	0.049	2.024	-2.0693	0.049
114.766	0.049	2.025	-2.0703	0.049
114.879	0.049	2.027	-2.0723	0.049
114.987	0.05	2.03	-2.0745	0.05
115.092	0.05	2.032	-2.0765	0.05
115.206	0.05	2.033	-2.0776	0.05
115.311	0.051	2.035	-2.0797	0.051
115.425	0.051	2.036	-2.0815	0.051
115.53	0.051	2.039	-2.0839	0.051
115.64	0.051	2.04	-2.0849	0.051
115.752	0.052	2.042	-2.0869	0.052
115.862	0.052	2.044	-2.0889	0.052
115.967	0.052	2.046	-2.0912	0.052
116.08	0.053	2.047	-2.0922	0.053
116.188	0.053	2.049	-2.0942	0.053
116.294	0.053	2.051	-2.0962	0.053
116.404	0.054	2.053	-2.0982	0.054
116.518	0.054	2.054	-2.0992	0.054
116.624	0.054	2.057	-2.1016	0.054
116.735	0.055	2.059	-2.1036	0.055
116.841	0.055	2.061	-2.1056	0.055
116.955	0.056	2.062	-2.1066	0.056
117.065	0.056	2.064	-2.1089	0.056
117.17	0.057	2.066	-2.1109	0.057
117.279	0.057	2.068	-2.1129	0.057
117.389	0.057	2.069	-2.1138	0.057
117.502	0.058	2.071	-2.1162	0.058
117.61	0.058	2.073	-2.1182	0.058
117.715	0.059	2.075	-2.1202	0.059
117.826	0.059	2.076	-2.1212	0.059
117.935	0.059	2.078	-2.1232	0.059
118.048	0.06	2.081	-2.1256	0.06
118.154	0.06	2.082	-2.1275	0.06
118.263	0.06	2.083	-2.1285	0.06
118.372	0.061	2.086	-2.1306	0.061
118.478	0.061	2.088	-2.1328	0.061
118.588	0.061	2.09	-2.1348	0.061
118.702	0.061	2.091	-2.1359	0.061
118.81	0.062	2.093	-2.1379	0.062
118.918	0.062	2.095	-2.1398	0.062
119.024	0.062	2.097	-2.1421	0.062
119.135	0.062	2.098	-2.1433	0.062
119.248	0.063	2.1	-2.1452	0.063
119.356	0.063	2.102	-2.1472	0.063
119.461	0.063	2.104	-2.1492	0.063
119.572	0.063	2.105	-2.1502	0.063
119.684	0.063	2.107	-2.1525	0.063
119.794	0.064	2.109	-2.1545	0.064
119.899	0.064	2.111	-2.1565	0.064
120.01	0.064	2.112	-2.1575	0.064
120.184	0.064	2.115	-2.1605	0.064
120.292	0.064	2.117	-2.1625	0.064
120.399	0.065	2.119	-2.1644	0.065
120.508	0.065	2.122	-2.1668	0.065
120.615	0.065	2.123	-2.1678	0.065
120.729	0.065	2.125	-2.1698	0.065
120.837	0.066	2.127	-2.1718	0.066
120.944	0.066	2.129	-2.1741	0.066
121.054	0.066	2.13	-2.1751	0.066
121.167	0.066	2.132	-2.1771	0.066
121.277	0.067	2.134	-2.1791	0.067
121.382	0.067	2.136	-2.1815	0.067
121.491	0.067	2.137	-2.1824	0.067
121.603	0.067	2.139	-2.1844	0.067
121.713	0.067	2.141	-2.1865	0.067
121.818	0.068	2.143	-2.1885	0.068
121.93	0.068	2.144	-2.1895	0.068
122.038	0.068	2.147	-2.1918	0.068
122.146	0.069	2.149	-2.1938	0.069
122.254	0.069	2.151	-2.1958	0.069
122.368	0.069	2.152	-2.1968	0.069
122.474	0.07	2.154	-2.1988	0.07
122.585	0.07	2.156	-2.2012	0.07
122.69	0.07	2.158	-2.2032	0.07
122.804	0.071	2.159	-2.2042	0.071
122.914	0.071	2.161	-2.2062	0.071
123.022	0.072	2.163	-2.2085	0.072
123.127	0.072	2.165	-2.2105	0.072
123.238	0.072	2.166	-2.2115	0.072
123.351	0.073	2.168	-2.2135	0.073
123.455	0.073	2.171	-2.2158	0.073
123.566	0.074	2.173	-2.2177	0.074
123.675	0.074	2.174	-2.2188	0.074
123.785	0.074	2.176	-2.2208	0.074
123.891	0.075	2.178	-2.2227	0.075
124.002	0.075	2.18	-2.2251	0.075
124.114	0.075	2.181	-2.2261	0.075
124.222	0.076	2.183	-2.2281	0.076
124.33	0.076	2.185	-2.2301	0.076
124.437	0.077	2.187	-2.2321	0.077
124.547	0.077	2.188	-2.2334	0.077
124.658	0.077	2.19	-2.2353	0.077
124.767	0.078	2.192	-2.2374	0.078
124.876	0.078	2.194	-2.2394	0.078
124.983	0.079	2.196	-2.2407	0.079
125.092	0.079	2.198	-2.2428	0.079
125.206	0.08	2.2	-2.2448	0.08
125.311	0.08	2.202	-2.2468	0.08
125.422	0.08	2.203	-2.2478	0.08
125.529	0.081	2.205	-2.2501	0.081
125.639	0.081	2.207	-2.2521	0.081
125.748	0.082	2.209	-2.2541	0.082
125.859	0.082	2.21	-2.2551	0.082
125.971	0.083	2.212	-2.2574	0.083
126.081	0.083	2.214	-2.2594	0.083
126.186	0.083	2.216	-2.2614	0.083
126.298	0.084	2.217	-2.2624	0.084
126.406	0.084	2.219	-2.2645	0.084
126.514	0.085	2.222	-2.2668	0.085
126.622	0.085	2.224	-2.2688	0.085
126.736	0.085	2.225	-2.2698	0.085
126.842	0.086	2.227	-2.2717	0.086
126.953	0.086	2.229	-2.2737	0.086
127.059	0.087	2.231	-2.276	0.087
127.173	0.087	2.232	-2.277	0.087
127.276	0.087	2.234	-2.279	0.087
127.39	0.088	2.236	-2.281	0.088
127.495	0.088	2.238	-2.2834	0.088
127.606	0.089	2.239	-2.2844	0.089
127.714	0.089	2.241	-2.2864	0.089
127.828	0.09	2.243	-2.2884	0.09
127.933	0.09	2.245	-2.2904	0.09
128.044	0.091	2.247	-2.2917	0.091
128.155	0.091	2.249	-2.2937	0.091
128.265	0.092	2.251	-2.2957	0.092
128.37	0.092	2.253	-2.2977	0.092
128.482	0.092	2.254	-2.2987	0.092
128.59	0.093	2.256	-2.301	0.093
128.698	0.094	2.258	-2.3031	0.094
128.805	0.094	2.26	-2.305	0.094
128.919	0.094	2.261	-2.306	0.094
129.027	0.095	2.263	-2.3081	0.095
129.135	0.096	2.265	-2.3103	0.096
129.244	0.096	2.267	-2.3124	0.096
129.351	0.097	2.268	-2.3134	0.097
129.46	0.097	2.27	-2.3154	0.097
129.574	0.098	2.273	-2.3178	0.098
129.679	0.099	2.275	-2.3197	0.099
129.789	0.099	2.276	-2.3207	0.099
129.903	0.1	2.278	-2.3228	0.1
130.006	0.101	2.28	-2.325	0.101
130.117	0.101	2.282	-2.327	0.101
130.228	0.102	2.283	-2.328	0.102
130.336	0.103	2.285	-2.3299	0.103
130.449	0.103	2.287	-2.3319	0.103
130.552	0.104	2.289	-2.3343	0.104
130.664	0.105	2.29	-2.3353	0.105
130.773	0.105	2.292	-2.3373	0.105
130.883	0.106	2.294	-2.3393	0.106
130.991	0.107	2.297	-2.3417	0.107
131.098	0.108	2.298	-2.3427	0.108
131.212	0.108	2.3	-2.3447	0.108
131.32	0.109	2.302	-2.3466	0.109
131.426	0.11	2.304	-2.3486	0.11
131.535	0.111	2.305	-2.3496	0.111
131.644	0.112	2.307	-2.352	0.112
131.758	0.112	2.309	-2.3539	0.112
131.863	0.113	2.311	-2.356	0.113
131.974	0.114	2.312	-2.3569	0.114
132.087	0.114	2.314	-2.3593	0.114
132.19	0.115	2.316	-2.3614	0.115
132.301	0.116	2.318	-2.3634	0.116
132.412	0.116	2.319	-2.3644	0.116
132.52	0.117	2.321	-2.3664	0.117
132.632	0.118	2.324	-2.3686	0.118
132.737	0.119	2.326	-2.3706	0.119
132.849	0.119	2.327	-2.3716	0.119
132.957	0.12	2.329	-2.3736	0.12
133.068	0.121	2.331	-2.376	0.121
133.173	0.122	2.333	-2.378	0.122
133.287	0.122	2.334	-2.379	0.122
133.395	0.123	2.336	-2.381	0.123
133.504	0.124	2.338	-2.383	0.124
133.613	0.125	2.34	-2.3853	0.125
133.72	0.125	2.341	-2.3862	0.125
133.834	0.126	2.343	-2.3882	0.126
133.941	0.127	2.345	-2.3903	0.127
134.047	0.128	2.347	-2.3922	0.128
134.161	0.128	2.349	-2.3936	0.128
134.271	0.129	2.351	-2.3956	0.129
134.381	0.13	2.353	-2.3976	0.13
134.486	0.131	2.355	-2.3996	0.131
134.597	0.131	2.356	-2.4006	0.131
134.705	0.132	2.358	-2.4029	0.132
134.813	0.133	2.36	-2.4048	0.133
134.924	0.134	2.362	-2.4068	0.134
135.033	0.135	2.363	-2.4079	0.135
135.144	0.135	2.365	-2.4103	0.135
135.252	0.136	2.367	-2.4122	0.136
135.36	0.137	2.369	-2.4142	0.137
135.467	0.137	2.37	-2.4153	0.137
135.576	0.138	2.373	-2.4176	0.138
135.69	0.139	2.375	-2.4196	0.139
135.796	0.14	2.377	-2.4216	0.14
135.908	0.14	2.378	-2.4226	0.14
136.018	0.141	2.38	-2.4246	0.141
136.126	0.142	2.382	-2.4269	0.142
136.231	0.143	2.384	-2.4289	0.143
136.345	0.143	2.385	-2.4298	0.143
136.455	0.144	2.387	-2.4319	0.144
136.565	0.145	2.389	-2.4339	0.145
136.668	0.146	2.391	-2.4362	0.146
136.779	0.146	2.392	-2.4372	0.146
136.887	0.147	2.394	-2.4393	0.147
136.996	0.149	2.396	-2.4413	0.149
137.108	0.15	2.398	-2.4435	0.15
137.217	0.15	2.399	-2.4445	0.15
137.328	0.151	2.401	-2.4465	0.151
137.436	0.152	2.403	-2.4485	0.152
137.544	0.153	2.405	-2.4505	0.153
137.656	0.154	2.407	-2.4519	0.154
137.764	0.155	2.409	-2.4538	0.155
137.871	0.156	2.411	-2.4559	0.156
137.98	0.157	2.413	-2.4579	0.157
138.087	0.157	2.414	-2.4589	0.157
138.203	0.158	2.416	-2.4611	0.158
138.308	0.159	2.418	-2.4632	0.159
138.417	0.16	2.42	-2.4652	0.16
138.528	0.161	2.421	-2.4662	0.161
138.633	0.162	2.423	-2.4681	0.162
138.748	0.163	2.425	-2.4705	0.163
138.853	0.164	2.428	-2.4726	0.164
138.963	0.165	2.429	-2.4736	0.165
139.075	0.166	2.43	-2.4755	0.166
139.185	0.167	2.433	-2.4778	0.167
139.29	0.168	2.435	-2.4798	0.168
139.401	0.169	2.436	-2.4808	0.169
139.512	0.17	2.438	-2.4828	0.17
139.622	0.171	2.44	-2.4848	0.171
139.727	0.172	2.442	-2.4873	0.172
139.839	0.173	2.443	-2.4882	0.173
139.947	0.174	2.445	-2.4902	0.174
140.055	0.175	2.447	-2.4922	0.175
140.163	0.177	2.449	-2.4945	0.177
140.277	0.177	2.45	-2.4955	0.177
140.385	0.178	2.452	-2.4975	0.178
140.493	0.179	2.454	-2.4995	0.179
140.599	0.18	2.456	-2.5015	0.18
140.713	0.181	2.458	-2.5025	0.181
140.823	0.182	2.46	-2.5048	0.182
140.929	0.183	2.462	-2.5068	0.183
141.037	0.185	2.464	-2.5088	0.185
141.147	0.185	2.465	-2.5098	0.185
141.26	0.186	2.467	-2.5122	0.186
141.363	0.188	2.469	-2.5142	0.188
141.474	0.189	2.471	-2.5162	0.189
141.585	0.189	2.472	-2.5172	0.189
141.694	0.191	2.474	-2.5195	0.191
141.8	0.192	2.476	-2.5215	0.192
141.909	0.193	2.478	-2.5233	0.193
142.018	0.193	2.479	-2.5245	0.193
142.132	0.194	2.481	-2.5265	0.194
142.24	0.195	2.484	-2.5288	0.195
142.348	0.196	2.486	-2.5309	0.196
142.455	0.197	2.487	-2.5319	0.197
142.569	0.198	2.489	-2.5338	0.198
142.677	0.199	2.491	-2.5358	0.199
142.785	0.2	2.493	-2.5381	0.2
142.892	0.2	2.494	-2.5391	0.2
143.007	0.201	2.496	-2.5411	0.201
143.178	0.203	2.499	-2.5441	0.203
143.288	0.204	2.501	-2.5461	0.204
143.393	0.205	2.503	-2.5481	0.205
143.505	0.205	2.504	-2.549	0.205
143.613	0.206	2.506	-2.5514	0.206
143.721	0.207	2.508	-2.5534	0.207
143.829	0.208	2.51	-2.5555	0.208
143.938	0.209	2.511	-2.5564	0.209
144.049	0.21	2.513	-2.5584	0.21
144.16	0.211	2.516	-2.5608	0.211
144.266	0.212	2.518	-2.5627	0.212
144.38	0.212	2.519	-2.5637	0.212
144.483	0.213	2.521	-2.5657	0.213
144.597	0.215	2.523	-2.5681	0.215
144.702	0.216	2.525	-2.5701	0.216
144.813	0.216	2.526	-2.5711	0.216
144.926	0.217	2.528	-2.5731	0.217
145.03	0.218	2.53	-2.5751	0.218
145.138	0.22	2.532	-2.5774	0.22
145.252	0.22	2.533	-2.5784	0.22
145.36	0.222	2.535	-2.5804	0.222
145.466	0.223	2.537	-2.5824	0.223
145.577	0.224	2.54	-2.5848	0.224
145.689	0.225	2.541	-2.5858	0.225
145.797	0.226	2.543	-2.5878	0.226
145.905	0.227	2.545	-2.5898	0.227
146.012	0.228	2.547	-2.5917	0.228
146.126	0.229	2.548	-2.5928	0.229
146.234	0.23	2.55	-2.5952	0.23
146.342	0.231	2.552	-2.5971	0.231
146.451	0.232	2.554	-2.599	0.232
146.558	0.232	2.555	-2.6001	0.232
146.667	0.234	2.557	-2.6023	0.234
146.781	0.235	2.559	-2.6044	0.235
146.886	0.236	2.561	-2.6063	0.236
146.997	0.236	2.562	-2.6074	0.236
147.104	0.237	2.565	-2.6097	0.237
147.218	0.238	2.567	-2.6117	0.238
147.323	0.239	2.569	-2.6137	0.239
147.434	0.24	2.57	-2.6147	0.24
147.543	0.241	2.572	-2.6167	0.241
147.656	0.242	2.574	-2.619	0.242
147.759	0.243	2.576	-2.621	0.243
147.871	0.243	2.577	-2.6219	0.243
147.982	0.244	2.579	-2.6241	0.244
148.089	0.245	2.581	-2.626	0.245
148.197	0.246	2.583	-2.6284	0.246
148.311	0.246	2.584	-2.6294	0.246
148.419	0.247	2.586	-2.6314	0.247
148.527	0.248	2.588	-2.6334	0.248
148.633	0.249	2.59	-2.6355	0.249
148.747	0.25	2.592	-2.6367	0.25
148.851	0.25	2.594	-2.6387	0.25
148.965	0.251	2.596	-2.6407	0.251
149.07	0.252	2.598	-2.6427	0.252
149.181	0.253	2.599	-2.6437	0.253
149.294	0.254	2.601	-2.646	0.254
149.397	0.255	2.603	-2.648	0.255
149.508	0.256	2.605	-2.6501	0.256
149.619	0.256	2.606	-2.6511	0.256
149.727	0.257	2.608	-2.6534	0.257
149.84	0.258	2.61	-2.6553	0.258
149.946	0.259	2.612	-2.6573	0.259
150.055	0.26	2.613	-2.6583	0.26
150.165	0.261	2.615	-2.6603	0.261
150.273	0.262	2.618	-2.6626	0.262
150.381	0.264	2.62	-2.6646	0.264
150.495	0.264	2.621	-2.6656	0.264
150.598	0.265	2.623	-2.6676	0.265
150.712	0.267	2.625	-2.67	0.267
150.816	0.268	2.627	-2.672	0.268
150.927	0.268	2.628	-2.673	0.268
151.036	0.269	2.63	-2.675	0.269
151.147	0.27	2.632	-2.677	0.27
151.256	0.272	2.634	-2.6793	0.272
151.367	0.272	2.635	-2.6803	0.272
151.477	0.273	2.637	-2.6823	0.273
151.587	0.274	2.639	-2.6843	0.274
151.692	0.275	2.642	-2.6866	0.275
151.803	0.275	2.643	-2.6877	0.275
151.913	0.276	2.645	-2.6897	0.276
152.019	0.277	2.647	-2.6917	0.277
152.129	0.278	2.649	-2.6937	0.278
152.241	0.279	2.65	-2.6949	0.279
152.349	0.28	2.652	-2.697	0.28
152.455	0.281	2.654	-2.699	0.281
152.566	0.282	2.656	-2.701	0.282
152.68	0.283	2.657	-2.702	0.283
152.783	0.284	2.659	-2.7044	0.284
152.897	0.285	2.661	-2.7063	0.285
153.003	0.286	2.663	-2.7083	0.286
153.112	0.287	2.664	-2.7093	0.287
153.225	0.288	2.666	-2.7113	0.288
153.333	0.289	2.669	-2.7135	0.289
153.438	0.29	2.671	-2.7155	0.29
153.552	0.291	2.672	-2.7166	0.291
153.662	0.292	2.674	-2.7186	0.292
153.772	0.293	2.676	-2.7209	0.293
153.876	0.294	2.678	-2.7229	0.294
153.987	0.295	2.679	-2.7239	0.295
154.096	0.296	2.681	-2.7259	0.296
154.208	0.297	2.683	-2.7279	0.297
154.313	0.299	2.685	-2.7303	0.299
154.425	0.3	2.686	-2.7313	0.3
154.533	0.301	2.688	-2.7333	0.301
154.639	0.302	2.69	-2.7352	0.302
154.75	0.304	2.693	-2.7376	0.304
154.859	0.304	2.693	-2.7385	0.304
154.97	0.306	2.695	-2.7405	0.306
155.078	0.307	2.698	-2.7426	0.307
155.185	0.308	2.7	-2.7446	0.308
155.296	0.309	2.701	-2.746	0.309
155.409	0.311	2.703	-2.748	0.311
155.517	0.312	2.705	-2.75	0.312
155.622	0.313	2.707	-2.752	0.313
155.733	0.314	2.708	-2.753	0.314
155.845	0.315	2.71	-2.7553	0.315
155.955	0.316	2.712	-2.7573	0.316
156.06	0.318	2.714	-2.7592	0.318
156.171	0.318	2.715	-2.7603	0.318
156.28	0.32	2.717	-2.7622	0.32
156.386	0.321	2.72	-2.7646	0.321
156.497	0.322	2.721	-2.7665	0.322
156.609	0.323	2.723	-2.7676	0.323
156.717	0.324	2.724	-2.7695	0.324
156.823	0.326	2.727	-2.7718	0.326
156.932	0.327	2.729	-2.7738	0.327
157.042	0.328	2.73	-2.7749	0.328
157.155	0.33	2.732	-2.7768	0.33
157.263	0.331	2.734	-2.7788	0.331
157.369	0.333	2.736	-2.7812	0.333
157.48	0.334	2.737	-2.7822	0.334
157.593	0.335	2.739	-2.7842	0.335
157.701	0.337	2.741	-2.7862	0.337
157.806	0.339	2.744	-2.7885	0.339
157.917	0.339	2.745	-2.7895	0.339
158.03	0.341	2.747	-2.7915	0.341
158.133	0.343	2.749	-2.7935	0.343
158.245	0.344	2.751	-2.7958	0.344
158.356	0.345	2.752	-2.7969	0.345
158.462	0.347	2.754	-2.7989	0.347
158.571	0.349	2.756	-2.8009	0.349
158.679	0.35	2.758	-2.8029	0.35
158.794	0.351	2.759	-2.8043	0.351
158.902	0.353	2.761	-2.8062	0.353
159.009	0.355	2.763	-2.8082	0.355
159.117	0.357	2.765	-2.8102	0.357
159.231	0.358	2.766	-2.8112	0.358
159.339	0.36	2.769	-2.8136	0.36
159.447	0.362	2.77	-2.8155	0.362
159.553	0.363	2.772	-2.8175	0.363
159.667	0.364	2.773	-2.8185	0.364
159.777	0.366	2.775	-2.8205	0.366
159.885	0.368	2.778	-2.8228	0.368
159.99	0.37	2.78	-2.8248	0.37
160.101	0.371	2.781	-2.8259	0.371
160.208	0.373	2.783	-2.8279	0.373
160.318	0.375	2.785	-2.8301	0.375
160.429	0.377	2.787	-2.8321	0.377
160.54	0.377	2.788	-2.8332	0.377
160.648	0.379	2.79	-2.8351	0.379
160.754	0.381	2.792	-2.8371	0.381
160.865	0.383	2.794	-2.8395	0.383
160.975	0.384	2.795	-2.8405	0.384
161.086	0.386	2.797	-2.8425	0.386
161.194	0.388	2.799	-2.8445	0.388
161.301	0.39	2.801	-2.8465	0.39
161.415	0.391	2.803	-2.8478	0.391
161.523	0.393	2.805	-2.8497	0.393
161.631	0.395	2.807	-2.8518	0.395
161.737	0.396	2.809	-2.8539	0.396
161.851	0.397	2.81	-2.8548	0.397
161.956	0.4	2.812	-2.8571	0.4
162.067	0.401	2.814	-2.8592	0.401
162.254	0.404	2.817	-2.8618	0.404
162.366	0.406	2.819	-2.8638	0.406
162.476	0.407	2.821	-2.8658	0.407
162.581	0.409	2.823	-2.8682	0.409
162.693	0.41	2.824	-2.8692	0.41
162.801	0.411	2.826	-2.8712	0.411
162.909	0.413	2.828	-2.8731	0.413
163.018	0.414	2.83	-2.8751	0.414
163.125	0.415	2.831	-2.8764	0.415
163.237	0.417	2.833	-2.8784	0.417
163.346	0.418	2.835	-2.8804	0.418
163.455	0.42	2.837	-2.8824	0.42
163.562	0.421	2.838	-2.8834	0.421
163.671	0.423	2.841	-2.8858	0.423
163.785	0.424	2.843	-2.8878	0.424
163.89	0.426	2.845	-2.8897	0.426
164.001	0.427	2.846	-2.8907	0.427
164.114	0.429	2.848	-2.8927	0.429
164.217	0.431	2.85	-2.8951	0.431
164.326	0.432	2.852	-2.8971	0.432
164.44	0.433	2.853	-2.8981	0.433
164.548	0.435	2.855	-2.9001	0.435
164.654	0.436	2.857	-2.9024	0.436
164.765	0.438	2.859	-2.9044	0.438
164.877	0.439	2.86	-2.9054	0.439
164.985	0.44	2.862	-2.9074	0.44
165.095	0.442	2.865	-2.9098	0.442
165.2	0.444	2.867	-2.9117	0.444
165.314	0.444	2.868	-2.9127	0.444
165.422	0.446	2.87	-2.9147	0.446
165.53	0.447	2.872	-2.9167	0.447
165.639	0.449	2.874	-2.9191	0.449
165.746	0.45	2.875	-2.9201	0.45
165.855	0.452	2.877	-2.9221	0.452
165.969	0.453	2.879	-2.9241	0.453
166.074	0.455	2.881	-2.9261	0.455
166.185	0.456	2.882	-2.9274	0.456
166.292	0.457	2.884	-2.9294	0.457
166.406	0.459	2.886	-2.9314	0.459
166.511	0.461	2.888	-2.9334	0.461
166.622	0.461	2.889	-2.9344	0.461
166.731	0.463	2.892	-2.9367	0.463
166.844	0.465	2.894	-2.9387	0.465
166.949	0.467	2.896	-2.9407	0.467
167.059	0.467	2.897	-2.9417	0.467
167.17	0.469	2.899	-2.9441	0.469
167.278	0.471	2.901	-2.946	0.471
167.387	0.472	2.903	-2.9481	0.472
167.493	0.473	2.904	-2.9491	0.473
167.607	0.475	2.906	-2.9511	0.475
167.715	0.477	2.908	-2.9533	0.477
167.821	0.478	2.91	-2.9553	0.478
167.935	0.479	2.911	-2.9563	0.479
168.04	0.481	2.913	-2.9583	0.481
168.151	0.483	2.915	-2.9604	0.483
168.257	0.485	2.918	-2.9628	0.485
168.369	0.486	2.919	-2.9637	0.486
168.483	0.488	2.921	-2.9657	0.488
168.586	0.491	2.923	-2.9678	0.491
168.697	0.493	2.925	-2.97	0.493
168.808	0.494	2.926	-2.971	0.494
168.916	0.497	2.928	-2.973	0.497
169.029	0.499	2.93	-2.975	0.499
169.134	0.502	2.932	-2.9774	0.502
169.246	0.503	2.933	-2.9784	0.503
169.355	0.505	2.935	-2.9803	0.505
169.463	0.507	2.937	-2.9824	0.507
169.571	0.509	2.939	-2.9844	0.509
169.678	0.51	2.94	-2.9853	0.51
169.787	0.513	2.943	-2.9877	0.513
169.901	0.515	2.945	-2.9897	0.515
170.007	0.517	2.947	-2.9916	0.517
170.121	0.518	2.948	-2.9926	0.518
170.224	0.521	2.95	-2.995	0.521
170.335	0.523	2.952	-2.997	0.523
170.442	0.525	2.954	-2.9989	0.525
170.553	0.526	2.955	-2.9999	0.526
170.666	0.528	2.957	-3.002	0.528
170.774	0.531	2.959	-3.0043	0.531
170.879	0.533	2.961	-3.0063	0.533
170.99	0.534	2.962	-3.0074	0.534
171.103	0.536	2.964	-3.0094	0.536
171.213	0.538	2.967	-3.0116	0.538
171.316	0.54	2.968	-3.0135	0.54
171.427	0.541	2.97	-3.0147	0.541
171.539	0.543	2.972	-3.0166	0.543
171.649	0.546	2.974	-3.0186	0.546
171.754	0.548	2.976	-3.021	0.548
171.866	0.549	2.977	-3.022	0.549
171.974	0.551	2.979	-3.024	0.551
172.08	0.553	2.981	-3.0261	0.553
172.189	0.555	2.983	-3.028	0.555
172.299	0.556	2.984	-3.0293	0.556
172.411	0.558	2.986	-3.0313	0.558
172.519	0.56	2.988	-3.0333	0.56
172.628	0.562	2.99	-3.0353	0.562
172.735	0.563	2.992	-3.0366	0.563
172.851	0.565	2.994	-3.0386	0.565
172.956	0.567	2.996	-3.0406	0.567
173.065	0.569	2.998	-3.0426	0.569
173.174	0.57	2.999	-3.0436	0.57
173.287	0.572	3.001	-3.0459	0.572
173.391	0.574	3.003	-3.0479	0.574
173.502	0.576	3.005	-3.0499	0.576
173.613	0.577	3.006	-3.0509	0.577
173.721	0.579	3.008	-3.0529	0.579
173.827	0.581	3.01	-3.0552	0.581
173.938	0.583	3.012	-3.0572	0.583
174.05	0.583	3.013	-3.0583	0.583
174.158	0.585	3.015	-3.0603	0.585
174.266	0.587	3.017	-3.0622	0.587
174.373	0.589	3.02	-3.0646	0.589
174.483	0.59	3.021	-3.0656	0.59
174.594	0.592	3.023	-3.0676	0.592
174.705	0.594	3.025	-3.0696	0.594
174.811	0.596	3.027	-3.072	0.596
174.925	0.596	3.028	-3.073	0.596
175.028	0.598	3.03	-3.0749	0.598
175.138	0.6	3.032	-3.0769	0.6
175.247	0.601	3.034	-3.079	0.601
175.358	0.602	3.035	-3.0803	0.602
175.471	0.604	3.037	-3.0822	0.604
175.574	0.606	3.039	-3.0843	0.606
175.685	0.607	3.041	-3.0863	0.607
175.796	0.608	3.043	-3.0876	0.608
175.907	0.61	3.044	-3.0895	0.61
176.017	0.611	3.046	-3.0915	0.611
176.122	0.613	3.049	-3.0936	0.613
176.233	0.613	3.049	-3.0945	0.613
176.344	0.615	3.052	-3.0969	0.615
176.451	0.617	3.054	-3.0989	0.617
176.559	0.619	3.056	-3.1009	0.619
176.666	0.619	3.057	-3.1019	0.619
176.78	0.621	3.059	-3.1042	0.621
176.888	0.623	3.061	-3.1062	0.623
176.994	0.625	3.063	-3.1081	0.625
177.108	0.625	3.064	-3.1092	0.625
177.217	0.627	3.066	-3.1112	0.627
177.325	0.629	3.069	-3.1136	0.629
177.433	0.63	3.071	-3.1156	0.63
177.542	0.631	3.072	-3.1166	0.631
177.655	0.633	3.074	-3.1186	0.633
177.764	0.634	3.076	-3.1206	0.634
177.869	0.636	3.078	-3.1228	0.636
177.98	0.636	3.079	-3.1239	0.636
178.091	0.638	3.081	-3.1258	0.638
178.2	0.639	3.083	-3.1278	0.639
178.305	0.64	3.085	-3.1302	0.64
178.413	0.641	3.086	-3.1312	0.641
178.525	0.642	3.088	-3.1332	0.642
178.636	0.644	3.09	-3.1352	0.644
178.741	0.645	3.092	-3.1372	0.645
178.855	0.646	3.093	-3.1382	0.646
178.963	0.647	3.096	-3.1405	0.647
179.071	0.649	3.098	-3.1425	0.649
179.18	0.65	3.1	-3.1445	0.65
179.292	0.651	3.101	-3.1455	0.651
179.402	0.652	3.103	-3.1478	0.652
179.51	0.654	3.105	-3.1498	0.654
179.615	0.655	3.107	-3.1519	0.655
179.726	0.656	3.108	-3.1528	0.656
179.839	0.658	3.11	-3.1552	0.658
179.942	0.659	3.112	-3.1572	0.659
180.053	0.66	3.114	-3.1592	0.66
180.164	0.661	3.115	-3.1602	0.661
180.275	0.662	3.117	-3.1622	0.662
180.385	0.664	3.119	-3.1645	0.664
180.488	0.665	3.121	-3.1665	0.665
180.597	0.666	3.122	-3.1675	0.666
180.711	0.667	3.124	-3.1695	0.667
180.819	0.669	3.126	-3.1715	0.669
180.927	0.67	3.129	-3.1738	0.67
181.034	0.671	3.13	-3.1749	0.671
181.148	0.672	3.132	-3.1768	0.672
181.257	0.674	3.134	-3.1788	0.674
181.363	0.675	3.136	-3.1812	0.675
181.476	0.676	3.137	-3.1822	0.676
181.58	0.677	3.139	-3.1842	0.677
181.694	0.679	3.141	-3.1862	0.679
181.799	0.68	3.143	-3.1881	0.68
181.91	0.681	3.144	-3.1895	0.681
182.023	0.682	3.146	-3.1915	0.682
182.126	0.683	3.148	-3.1934	0.683
182.235	0.685	3.15	-3.1955	0.685
182.349	0.686	3.152	-3.1968	0.686
182.457	0.687	3.154	-3.1987	0.687
182.568	0.688	3.156	-3.2007	0.688
182.673	0.69	3.158	-3.2027	0.69
182.785	0.69	3.159	-3.2037	0.69
182.893	0.692	3.161	-3.2057	0.692
183.004	0.693	3.163	-3.2081	0.693
183.109	0.695	3.165	-3.2101	0.695
183.223	0.696	3.166	-3.2111	0.696
183.33	0.697	3.168	-3.2131	0.697
183.441	0.699	3.17	-3.2155	0.699
183.548	0.7	3.172	-3.2175	0.7
183.655	0.701	3.173	-3.2185	0.701
183.764	0.702	3.175	-3.2204	0.702
183.878	0.704	3.178	-3.2228	0.704
183.983	0.705	3.18	-3.2248	0.705
184.094	0.706	3.181	-3.2257	0.706
184.207	0.707	3.183	-3.2278	0.707
184.315	0.709	3.185	-3.2298	0.709
184.42	0.71	3.187	-3.2321	0.71
184.531	0.711	3.188	-3.2332	0.711
184.641	0.712	3.19	-3.2352	0.712
184.747	0.713	3.192	-3.2371	0.713
184.858	0.715	3.194	-3.2394	0.715
184.97	0.716	3.195	-3.2404	0.716
185.078	0.718	3.197	-3.2424	0.718
185.186	0.719	3.199	-3.2444	0.719
185.295	0.721	3.201	-3.2464	0.721
185.402	0.722	3.203	-3.2478	0.722
185.511	0.724	3.205	-3.2498	0.724
185.625	0.726	3.207	-3.2517	0.726
185.731	0.728	3.209	-3.2537	0.728
185.845	0.728	3.21	-3.2547	0.728
185.949	0.73	3.212	-3.2571	0.73
186.06	0.732	3.214	-3.2589	0.732
186.169	0.734	3.216	-3.261	0.734
186.28	0.734	3.217	-3.2621	0.734
186.39	0.736	3.219	-3.264	0.736
186.5	0.738	3.221	-3.2664	0.738
186.604	0.739	3.223	-3.2684	0.739
186.715	0.74	3.224	-3.2694	0.74
186.827	0.742	3.226	-3.2713	0.742
186.937	0.743	3.228	-3.2734	0.743
187.042	0.745	3.231	-3.2757	0.745
187.154	0.746	3.232	-3.2766	0.746
187.262	0.748	3.234	-3.2787	0.748
187.371	0.749	3.236	-3.2807	0.749
187.479	0.751	3.238	-3.2831	0.751
187.587	0.752	3.239	-3.2841	0.752
187.696	0.753	3.241	-3.286	0.753
187.81	0.755	3.243	-3.2881	0.755
187.916	0.756	3.245	-3.2904	0.756
188.03	0.757	3.246	-3.2914	0.757
188.133	0.758	3.248	-3.2934	0.758
188.244	0.759	3.25	-3.2954	0.759
188.351	0.76	3.252	-3.2974	0.76
188.465	0.761	3.254	-3.2987	0.761
188.575	0.762	3.256	-3.3007	0.762
188.685	0.762	3.258	-3.3027	0.762
188.79	0.763	3.26	-3.3047	0.763
188.901	0.764	3.261	-3.3057	0.764
189.009	0.765	3.263	-3.3081	0.765
189.115	0.765	3.265	-3.31	0.765
189.226	0.766	3.267	-3.3121	0.766
189.334	0.767	3.268	-3.313	0.767
189.448	0.767	3.27	-3.3153	0.767
189.556	0.768	3.272	-3.3173	0.768
189.661	0.769	3.274	-3.3193	0.769
189.771	0.769	3.275	-3.3203	0.769
189.88	0.77	3.277	-3.3223	0.77
189.991	0.771	3.28	-3.3246	0.771
190.1	0.771	3.282	-3.3267	0.771
190.207	0.772	3.283	-3.3277	0.772
190.323	0.772	3.285	-3.3297	0.772
190.428	0.773	3.287	-3.3317	0.773
190.537	0.774	3.289	-3.334	0.774
190.648	0.775	3.29	-3.335	0.775
190.758	0.775	3.292	-3.337	0.775
190.868	0.776	3.294	-3.339	0.776
190.973	0.777	3.296	-3.3414	0.777
191.084	0.778	3.297	-3.3424	0.778
191.193	0.779	3.299	-3.3444	0.779
191.299	0.78	3.301	-3.3464	0.78
191.409	0.781	3.303	-3.3483	0.781
191.521	0.781	3.304	-3.3494	0.781
191.63	0.782	3.307	-3.3516	0.782
191.739	0.783	3.309	-3.3536	0.783
191.847	0.784	3.311	-3.3556	0.784
191.961	0.784	3.312	-3.3566	0.784
192.064	0.785	3.314	-3.3591	0.785
192.175	0.785	3.316	-3.361	0.785
192.284	0.786	3.318	-3.363	0.786
192.397	0.786	3.319	-3.364	0.786
192.507	0.786	3.321	-3.3663	0.786
192.61	0.787	3.323	-3.3682	0.787
192.719	0.787	3.325	-3.3703	0.787
192.83	0.787	3.326	-3.3713	0.787
192.943	0.788	3.328	-3.3733	0.788
193.046	0.788	3.331	-3.3756	0.788
193.157	0.789	3.333	-3.3776	0.789
193.268	0.789	3.334	-3.3786	0.789
193.379	0.79	3.336	-3.3806	0.79
193.484	0.792	3.338	-3.383	0.792
193.592	0.793	3.34	-3.385	0.793
193.705	0.793	3.341	-3.386	0.793
193.816	0.795	3.343	-3.388	0.795
193.924	0.796	3.345	-3.39	0.796
194.029	0.798	3.347	-3.3923	0.798
194.139	0.798	3.348	-3.3933	0.798
194.25	0.799	3.35	-3.3952	0.799
194.361	0.801	3.352	-3.3973	0.801
194.533	0.802	3.355	-3.3999	0.802
194.638	0.803	3.357	-3.4019	0.803
194.747	0.804	3.359	-3.4039	0.804
194.858	0.805	3.36	-3.4053	0.805
194.971	0.806	3.362	-3.4073	0.806
195.074	0.806	3.364	-3.4093	0.806
195.185	0.807	3.366	-3.4112	0.807
195.296	0.808	3.367	-3.4123	0.808
195.407	0.808	3.37	-3.4146	0.808
195.512	0.809	3.372	-3.4166	0.809
195.62	0.81	3.374	-3.4186	0.81
195.733	0.81	3.375	-3.4196	0.81
195.844	0.811	3.377	-3.4218	0.811
195.952	0.812	3.379	-3.4239	0.812
196.057	0.814	3.381	-3.4259	0.814
196.167	0.814	3.382	-3.4269	0.814
196.278	0.816	3.384	-3.4289	0.816
196.389	0.817	3.386	-3.4313	0.817
196.494	0.819	3.388	-3.4332	0.819
196.608	0.819	3.389	-3.4342	0.819
196.712	0.821	3.391	-3.4362	0.821
196.826	0.823	3.393	-3.4385	0.823
196.931	0.825	3.396	-3.4406	0.825
197.042	0.826	3.397	-3.4416	0.826
197.155	0.827	3.398	-3.4435	0.827
197.258	0.829	3.4	-3.4455	0.829
197.369	0.831	3.403	-3.448	0.831
197.479	0.832	3.404	-3.4488	0.832
197.591	0.834	3.406	-3.451	0.834
197.7	0.836	3.408	-3.453	0.836
197.806	0.839	3.41	-3.4552	0.839
197.918	0.84	3.411	-3.4562	0.84
198.026	0.842	3.413	-3.4582	0.842
198.134	0.844	3.415	-3.4602	0.844
198.242	0.846	3.417	-3.4622	0.846
198.356	0.848	3.418	-3.4635	0.848
198.459	0.85	3.421	-3.4656	0.85
198.573	0.852	3.423	-3.4676	0.852
198.679	0.855	3.424	-3.4695	0.855
198.792	0.856	3.426	-3.4706	0.856
198.902	0.858	3.428	-3.4729	0.858
199.01	0.861	3.43	-3.4749	0.861
199.115	0.863	3.432	-3.4768	0.863
199.226	0.864	3.433	-3.4778	0.864
199.339	0.867	3.435	-3.4802	0.867
199.442	0.87	3.437	-3.4821	0.87
199.553	0.873	3.439	-3.4842	0.873
199.664	0.874	3.44	-3.4852	0.874
199.773	0.876	3.442	-3.4872	0.876
199.879	0.879	3.444	-3.4895	0.879
199.99	0.882	3.446	-3.4915	0.882
200.102	0.883	3.447	-3.4925	0.883
200.21	0.886	3.449	-3.4945	0.886
200.318	0.889	3.451	-3.4965	0.889
200.426	0.892	3.454	-3.4989	0.892
200.539	0.893	3.455	-3.4998	0.893
200.647	0.895	3.457	-3.5018	0.895
200.757	0.898	3.459	-3.5038	0.898
200.862	0.901	3.461	-3.5062	0.901
200.976	0.902	3.462	-3.5072	0.902
201.086	0.904	3.464	-3.5092	0.904
201.194	0.907	3.466	-3.5112	0.907
201.299	0.91	3.468	-3.5132	0.91
201.41	0.911	3.469	-3.5145	0.911
201.522	0.914	3.471	-3.5164	0.914
201.629	0.916	3.473	-3.5185	0.916
201.735	0.919	3.475	-3.5205	0.919
201.849	0.921	3.476	-3.5215	0.921
201.959	0.924	3.479	-3.5238	0.924
202.069	0.927	3.481	-3.5258	0.927
202.174	0.93	3.483	-3.5278	0.93
202.285	0.931	3.484	-3.5288	0.931
202.393	0.934	3.486	-3.5308	0.934
202.506	0.937	3.488	-3.5331	0.937
202.612	0.94	3.49	-3.5351	0.94
202.721	0.941	3.491	-3.536	0.941
202.83	0.944	3.493	-3.5381	0.944
202.936	0.947	3.495	-3.5404	0.947
203.047	0.95	3.497	-3.5424	0.95
203.161	0.951	3.498	-3.5434	0.951
203.264	0.954	3.5	-3.5454	0.954
203.378	0.957	3.503	-3.5478	0.957
203.485	0.959	3.505	-3.5498	0.959
203.598	0.961	3.506	-3.5508	0.961
203.708	0.963	3.508	-3.5528	0.963
203.811	0.966	3.51	-3.5548	0.966
203.92	0.969	3.512	-3.5571	0.969
204.034	0.971	3.513	-3.558	0.971
204.144	0.974	3.515	-3.5601	0.974
204.254	0.976	3.517	-3.5621	0.976
204.359	0.98	3.519	-3.5645	0.98
204.47	0.981	3.52	-3.5655	0.981
204.578	0.984	3.522	-3.5675	0.984
204.691	0.986	3.524	-3.5695	0.986
204.794	0.989	3.526	-3.5715	0.989
204.906	0.99	3.527	-3.5725	0.99
205.017	0.994	3.53	-3.5747	0.994
205.125	0.996	3.532	-3.5768	0.996
205.23	0.999	3.534	-3.5788	0.999
205.34	1	3.535	-3.5798	1
205.449	1.003	3.537	-3.5821	1.003
205.558	1.005	3.539	-3.5841	1.005
205.667	1.008	3.541	-3.586	1.008
205.778	1.009	3.542	-3.5871	1.009
205.89	1.011	3.544	-3.5891	1.011
205.998	1.014	3.546	-3.5914	1.014
206.104	1.017	3.548	-3.5933	1.017
206.215	1.018	3.549	-3.5944	1.018
206.328	1.02	3.551	-3.5964	1.02
206.438	1.022	3.554	-3.5987	1.022
206.543	1.024	3.556	-3.6007	1.024
206.652	1.026	3.557	-3.6018	1.026
206.764	1.028	3.559	-3.6038	1.028
206.874	1.03	3.561	-3.6058	1.03
206.979	1.033	3.563	-3.608	1.033
207.091	1.034	3.564	-3.609	1.034
207.199	1.037	3.566	-3.611	1.037
207.305	1.039	3.568	-3.6129	1.039
207.416	1.042	3.57	-3.6155	1.042
207.53	1.043	3.571	-3.6164	1.043
207.636	1.045	3.573	-3.6184	1.045
207.744	1.047	3.575	-3.6204	1.047
207.851	1.049	3.577	-3.6224	1.049
207.966	1.05	3.578	-3.6234	1.05
208.076	1.053	3.581	-3.6258	1.053
208.181	1.055	3.583	-3.6277	1.055
208.29	1.058	3.585	-3.6297	1.058
208.401	1.059	3.586	-3.6307	1.059
208.511	1.062	3.588	-3.633	1.062
208.621	1.065	3.59	-3.635	1.065
208.726	1.067	3.592	-3.637	1.067
208.834	1.069	3.593	-3.638	1.069
208.946	1.072	3.595	-3.64	1.072
209.052	1.075	3.597	-3.6424	1.075
209.163	1.078	3.599	-3.6444	1.078
209.275	1.08	3.6	-3.6454	1.08
209.383	1.083	3.602	-3.6474	1.083
209.491	1.086	3.604	-3.6494	1.086
209.599	1.09	3.607	-3.6516	1.09
209.713	1.091	3.608	-3.6526	1.091
209.821	1.094	3.61	-3.6547	1.094
209.928	1.097	3.612	-3.6566	1.097
210.037	1.101	3.614	-3.6591	1.101
210.144	1.102	3.615	-3.66	1.102
210.253	1.105	3.617	-3.662	1.105
210.367	1.108	3.619	-3.664	1.108
210.472	1.111	3.621	-3.6661	1.111
210.583	1.113	3.622	-3.6672	1.113
210.695	1.116	3.624	-3.6693	1.116
210.805	1.119	3.626	-3.6714	1.119
210.909	1.122	3.628	-3.6733	1.122
211.02	1.123	3.629	-3.6743	1.123
211.132	1.127	3.632	-3.6767	1.127
211.242	1.13	3.634	-3.6787	1.13
211.347	1.133	3.636	-3.6807	1.133
211.459	1.134	3.637	-3.6817	1.134
211.567	1.138	3.639	-3.6839	1.138
211.676	1.141	3.641	-3.686	1.141
211.784	1.144	3.643	-3.688	1.144
211.897	1.146	3.644	-3.6889	1.146
212.004	1.148	3.646	-3.6909	1.148
212.112	1.152	3.648	-3.6933	1.152
212.221	1.154	3.65	-3.6953	1.154
212.328	1.156	3.651	-3.6963	1.156
212.437	1.159	3.653	-3.6983	1.159
212.551	1.162	3.656	-3.7007	1.162
212.656	1.165	3.658	-3.7027	1.165
212.767	1.166	3.659	-3.7037	1.166
212.88	1.169	3.661	-3.7056	1.169
212.984	1.173	3.663	-3.7079	1.173
213.092	1.176	3.665	-3.7099	1.176
213.206	1.177	3.666	-3.7109	1.177
213.314	1.181	3.668	-3.713	1.181
213.42	1.184	3.67	-3.715	1.184
213.531	1.188	3.672	-3.7173	1.188
213.643	1.189	3.673	-3.7183	1.189
213.751	1.192	3.675	-3.7203	1.192
213.859	1.195	3.677	-3.7222	1.195
213.968	1.198	3.679	-3.7244	1.198
214.075	1.2	3.681	-3.7256	1.2
214.189	1.203	3.683	-3.7276	1.203
214.297	1.206	3.685	-3.7296	1.206
214.403	1.209	3.687	-3.7316	1.209
214.517	1.21	3.688	-3.7326	1.21
214.627	1.213	3.69	-3.7349	1.213
214.733	1.216	3.692	-3.7369	1.216
214.842	1.219	3.694	-3.739	1.219
214.952	1.221	3.695	-3.74	1.221
215.058	1.224	3.697	-3.7423	1.224
215.168	1.227	3.699	-3.7442	1.227
215.276	1.23	3.701	-3.7462	1.23
215.39	1.231	3.702	-3.7472	1.231
[truncated: 1,750 more rows]
