# Supplementary material for: Research on the Mechanical Properties of EPS Lightweight Soil Mixed with Fly Ash
Source: Polymers (Basel). 2024 Dec 18;16(24):3517. doi: 10.3390/polym16243517 (PMC11678610; doi:10.3390/polym16243517)
Supplement: Supplementary file 1 [file polymers-16-03517-s001.zip › polymers-3283519-supplementary-final/raw data/EPS1.5%,curing agent content 25%,replace proportion 0%.xls]

## Sheet: Sheet1
试件批号	1
钢号	1
试验日期	2023/12/16
试验人	XDD
试件形状
尺寸(mm)	39.1
So(mm^2)	1200.73
标距倍率
Lo(mm)	80
引伸计标距	50
Lu(mm)
A(%)	/
断面尺寸
Su(mm^2)
Z(%)	/
Fm(kN)	1.37
Rm(MPa)	1
FeH(kN)	2.35
ReH(MPa)	2
FeL(kN)	1.37
ReL(MPa)	1
Fp(kN)	1.89
Rp(MPa)	1
Ft(kN)	0.05
Rt(MPa)
E(GPa)	0.06
屈强比	1.00
强屈比	1.00
At(%)	/
Agt(%)	8
时间(秒)	力(kN)	变形(mm)	位移(mm)	扩展
0	0	0	-0.0011	0
0.11	0	0	-0.0019	0
0.22	0	0	-0.0023	0
0.332	0	0	-0.0035	0
0.442	0	0	-0.0049	0
0.547	0	0	-0.0071	0
0.659	0	0	-0.0081	0
0.767	0	0	-0.0105	0
0.873	0	0	-0.0131	0
0.985	0	0	-0.0166	0
1.097	0	0	-0.0182	0
1.205	0	0	-0.0217	0
1.313	0	0	-0.0257	0
1.419	0	0	-0.0298	0
1.53	0	0	-0.0328	0
1.643	0	0	-0.0374	0
1.751	0	0	-0.0425	0
1.856	0	0	-0.0476	0
1.968	0	0	-0.0503	0
2.079	0	0	-0.0566	0
2.184	0	0	-0.0617	0
2.295	0	0	-0.0669	0
2.406	0	0	-0.0696	0
2.514	0	0	-0.0745	0
2.62	0	0	-0.0804	0
2.731	0.001	0	-0.0852	0.001
2.843	0.001	0.003	-0.0877	0.001
2.951	0.001	0.008	-0.0924	0.001
3.06	0.001	0.014	-0.0979	0.001
3.168	0.002	0.018	-0.1025	0.002
3.282	0.002	0.021	-0.1048	0.002
3.385	0.002	0.025	-0.1093	0.002
3.496	0.003	0.03	-0.1137	0.003
3.605	0.003	0.035	-0.1189	0.003
3.712	0.003	0.037	-0.1213	0.003
3.828	0.003	0.041	-0.1256	0.003
3.933	0.003	0.046	-0.1299	0.003
4.04	0.003	0.05	-0.1341	0.003
4.151	0.003	0.053	-0.1368	0.003
4.264	0.003	0.057	-0.141	0.003
4.374	0.003	0.061	-0.1451	0.003
4.479	0.004	0.065	-0.1492	0.004
4.59	0.004	0.067	-0.1517	0.004
4.698	0.005	0.071	-0.1557	0.005
4.804	0.005	0.075	-0.1595	0.005
4.915	0.005	0.079	-0.1634	0.005
5.027	0.005	0.081	-0.1653	0.005
5.135	0.005	0.086	-0.1698	0.005
5.245	0.006	0.089	-0.1735	0.006
5.35	0.006	0.093	-0.1773	0.006
5.46	0.006	0.095	-0.1789	0.006
5.569	0.006	0.099	-0.1834	0.006
5.68	0.006	0.103	-0.1869	0.006
5.789	0.007	0.106	-0.1905	0.007
5.896	0.007	0.108	-0.1923	0.007
6.005	0.007	0.111	-0.1957	0.007
6.117	0.007	0.115	-0.1997	0.007
6.226	0.007	0.119	-0.2033	0.007
6.335	0.007	0.121	-0.205	0.007
6.448	0.007	0.124	-0.2083	0.007
6.551	0.008	0.127	-0.2115	0.008
6.662	0.008	0.131	-0.2154	0.008
6.773	0.008	0.133	-0.2171	0.008
6.884	0.008	0.136	-0.2203	0.008
6.994	0.008	0.139	-0.2236	0.008
7.098	0.009	0.143	-0.2273	0.009
7.21	0.009	0.145	-0.2289	0.009
7.321	0.009	0.148	-0.2322	0.009
7.429	0.009	0.151	-0.2352	0.009
7.535	0.009	0.154	-0.2383	0.009
7.644	0.009	0.156	-0.2402	0.009
7.755	0.009	0.159	-0.2435	0.009
7.866	0.009	0.162	-0.2466	0.009
7.972	0.01	0.165	-0.2495	0.01
8.086	0.01	0.167	-0.2509	0.01
8.194	0.01	0.17	-0.2544	0.01
8.303	0.01	0.173	-0.2574	0.01
8.408	0.01	0.176	-0.2603	0.01
8.519	0.01	0.178	-0.2617	0.01
8.632	0.01	0.18	-0.2646	0.01
8.735	0.01	0.184	-0.2679	0.01
8.846	0.01	0.187	-0.2708	0.01
8.957	0.01	0.188	-0.2723	0.01
9.066	0.01	0.191	-0.275	0.01
9.178	0.011	0.194	-0.2783	0.011
9.281	0.011	0.197	-0.2811	0.011
9.396	0.011	0.198	-0.2824	0.011
9.504	0.011	0.201	-0.2853	0.011
9.612	0.011	0.204	-0.288	0.011
9.72	0.012	0.207	-0.2912	0.012
9.827	0.012	0.208	-0.2924	0.012
9.941	0.012	0.211	-0.2952	0.012
10.049	0.012	0.214	-0.2979	0.012
10.155	0.012	0.216	-0.3005	0.012
10.269	0.012	0.218	-0.3022	0.012
10.373	0.013	0.221	-0.3049	0.013
10.487	0.013	0.223	-0.3074	0.013
10.592	0.013	0.226	-0.31	0.013
10.703	0.013	0.227	-0.3113	0.013
10.816	0.013	0.23	-0.3144	0.013
10.919	0.014	0.233	-0.3169	0.014
11.03	0.014	0.235	-0.3195	0.014
11.138	0.014	0.236	-0.3207	0.014
11.25	0.014	0.239	-0.3237	0.014
11.361	0.014	0.242	-0.3261	0.014
11.466	0.015	0.244	-0.3287	0.015
11.578	0.015	0.246	-0.3298	0.015
11.686	0.015	0.248	-0.3324	0.015
11.797	0.015	0.251	-0.3353	0.015
11.902	0.015	0.253	-0.3377	0.015
12.016	0.016	0.255	-0.3389	0.016
12.124	0.016	0.257	-0.3414	0.016
12.232	0.016	0.26	-0.3443	0.016
12.341	0.016	0.262	-0.3467	0.016
12.448	0.016	0.264	-0.3478	0.016
12.557	0.017	0.266	-0.3503	0.017
12.671	0.017	0.269	-0.3531	0.017
12.776	0.017	0.271	-0.3554	0.017
12.887	0.017	0.272	-0.3566	0.017
13	0.018	0.275	-0.359	0.018
13.103	0.018	0.277	-0.3614	0.018
13.213	0.018	0.28	-0.3641	0.018
13.324	0.018	0.281	-0.3653	0.018
13.434	0.018	0.283	-0.3677	0.018
13.54	0.018	0.286	-0.37	0.018
13.651	0.018	0.288	-0.3726	0.018
13.763	0.018	0.29	-0.3738	0.018
13.871	0.018	0.292	-0.376	0.018
13.979	0.019	0.294	-0.3784	0.019
14.087	0.019	0.296	-0.3807	0.019
14.2	0.019	0.298	-0.3819	0.019
14.308	0.019	0.3	-0.3845	0.019
14.416	0.019	0.303	-0.3868	0.019
14.525	0.019	0.305	-0.389	0.019
14.632	0.019	0.306	-0.3901	0.019
14.741	0.019	0.309	-0.3928	0.019
14.855	0.019	0.311	-0.3952	0.019
14.96	0.02	0.313	-0.3973	0.02
15.071	0.02	0.314	-0.3985	0.02
15.178	0.02	0.316	-0.4007	0.02
15.292	0.02	0.319	-0.4032	0.02
15.397	0.02	0.321	-0.4056	0.02
15.508	0.02	0.322	-0.4066	0.02
15.617	0.021	0.325	-0.4088	0.021
15.73	0.021	0.327	-0.4115	0.021
15.835	0.021	0.329	-0.4136	0.021
15.947	0.021	0.33	-0.4147	0.021
16.055	0.021	0.333	-0.4169	0.021
16.163	0.021	0.335	-0.4192	0.021
16.272	0.022	0.337	-0.4217	0.022
16.379	0.022	0.339	-0.4228	0.022
16.493	0.022	0.341	-0.425	0.022
16.601	0.022	0.343	-0.4272	0.022
16.707	0.023	0.345	-0.4293	0.023
16.821	0.023	0.346	-0.4307	0.023
16.931	0.023	0.349	-0.4329	0.023
17.039	0.023	0.351	-0.4351	0.023
17.144	0.023	0.353	-0.4372	0.023
17.255	0.023	0.354	-0.4382	0.023
17.368	0.023	0.357	-0.4408	0.023
17.476	0.023	0.359	-0.443	0.023
17.581	0.023	0.361	-0.4451	0.023
17.693	0.023	0.362	-0.4461	0.023
17.802	0.024	0.364	-0.4487	0.024
17.915	0.024	0.367	-0.4508	0.024
18.021	0.024	0.369	-0.453	0.024
18.13	0.024	0.37	-0.454	0.024
18.236	0.024	0.372	-0.4561	0.024
18.345	0.025	0.374	-0.4587	0.025
18.457	0.025	0.377	-0.4609	0.025
18.564	0.025	0.378	-0.4618	0.025
18.673	0.025	0.38	-0.464	0.025
18.787	0.025	0.382	-0.4664	0.025
18.893	0.026	0.384	-0.4686	0.026
19.007	0.026	0.385	-0.4696	0.026
19.11	0.026	0.388	-0.4717	0.026
19.221	0.027	0.39	-0.4737	0.027
19.328	0.027	0.392	-0.4763	0.027
19.44	0.027	0.393	-0.4773	0.027
19.553	0.027	0.395	-0.4793	0.027
19.656	0.028	0.397	-0.4815	0.028
19.767	0.028	0.4	-0.4838	0.028
19.878	0.028	0.401	-0.4849	0.028
19.986	0.028	0.403	-0.487	0.028
20.099	0.028	0.405	-0.4891	0.028
20.203	0.029	0.407	-0.4912	0.029
20.314	0.029	0.408	-0.4923	0.029
20.425	0.029	0.41	-0.4946	0.029
20.532	0.029	0.413	-0.4968	0.029
20.64	0.029	0.415	-0.4988	0.029
20.754	0.03	0.416	-0.4999	0.03
20.857	0.03	0.418	-0.5023	0.03
20.971	0.03	0.42	-0.5044	0.03
21.077	0.03	0.422	-0.5064	0.03
21.191	0.03	0.423	-0.5075	0.03
21.299	0.03	0.426	-0.5099	0.03
21.407	0.031	0.428	-0.512	0.031
21.512	0.031	0.43	-0.5141	0.031
21.626	0.031	0.431	-0.5151	0.031
21.736	0.032	0.433	-0.5171	0.032
21.846	0.032	0.435	-0.5196	0.032
21.951	0.032	0.437	-0.5216	0.032
22.062	0.033	0.438	-0.5227	0.033
22.17	0.033	0.44	-0.5247	0.033
22.276	0.033	0.442	-0.5267	0.033
22.389	0.034	0.445	-0.5291	0.034
22.498	0.034	0.446	-0.5302	0.034
22.609	0.034	0.448	-0.5322	0.034
22.717	0.035	0.45	-0.5342	0.035
22.822	0.035	0.452	-0.5363	0.035
22.932	0.035	0.453	-0.5377	0.035
23.041	0.035	0.455	-0.5397	0.035
23.152	0.036	0.458	-0.5417	0.036
23.259	0.036	0.46	-0.5438	0.036
23.374	0.036	0.461	-0.5452	0.036
23.479	0.036	0.463	-0.5472	0.036
23.59	0.037	0.465	-0.5493	0.037
23.696	0.037	0.467	-0.5513	0.037
23.807	0.037	0.468	-0.5523	0.037
23.92	0.037	0.47	-0.5547	0.037
24.03	0.038	0.473	-0.5568	0.038
24.135	0.038	0.474	-0.5587	0.038
24.246	0.038	0.476	-0.5598	0.038
24.354	0.039	0.478	-0.5619	0.039
24.46	0.039	0.48	-0.5643	0.039
24.57	0.04	0.482	-0.5662	0.04
24.682	0.04	0.483	-0.5673	0.04
24.793	0.04	0.485	-0.5693	0.04
24.901	0.041	0.487	-0.5717	0.041
25.006	0.041	0.489	-0.5737	0.041
25.116	0.041	0.49	-0.5747	0.041
25.225	0.042	0.492	-0.5767	0.042
25.334	0.042	0.495	-0.5788	0.042
25.443	0.042	0.497	-0.5812	0.042
25.552	0.042	0.498	-0.5822	0.042
25.661	0.042	0.5	-0.5841	0.042
25.775	0.042	0.502	-0.5863	0.042
25.914	0.042	0.504	-0.5886	0.042
26.02	0.042	0.506	-0.5906	0.042
26.131	0.042	0.508	-0.5926	0.042
26.243	0.042	0.509	-0.5936	0.042
26.348	0.042	0.512	-0.596	0.042
26.457	0.042	0.514	-0.598	0.042
26.566	0.042	0.516	-0.6	0.042
26.675	0.042	0.517	-0.601	0.042
26.789	0.042	0.519	-0.603	0.042
26.897	0.042	0.521	-0.6054	0.042
27.005	0.042	0.523	-0.6074	0.042
27.112	0.042	0.524	-0.6085	0.042
27.226	0.042	0.526	-0.6104	0.042
27.335	0.042	0.528	-0.6126	0.042
27.44	0.042	0.531	-0.6149	0.042
27.554	0.042	0.532	-0.6158	0.042
27.663	0.042	0.534	-0.6179	0.042
27.771	0.042	0.536	-0.6198	0.042
27.879	0.042	0.538	-0.6223	0.042
27.99	0.042	0.539	-0.6233	0.042
28.1	0.042	0.541	-0.6253	0.042
28.21	0.042	0.543	-0.6273	0.042
28.313	0.042	0.545	-0.6293	0.042
28.425	0.042	0.546	-0.6304	0.042
28.537	0.043	0.548	-0.6327	0.043
28.641	0.043	0.55	-0.6346	0.043
28.752	0.043	0.552	-0.6366	0.043
28.864	0.043	0.553	-0.6377	0.043
28.972	0.044	0.556	-0.6401	0.044
29.08	0.044	0.558	-0.6421	0.044
29.188	0.044	0.56	-0.6441	0.044
29.302	0.045	0.561	-0.6451	0.045
29.408	0.045	0.563	-0.6471	0.045
29.519	0.045	0.565	-0.6493	0.045
29.626	0.046	0.567	-0.6514	0.046
29.733	0.046	0.568	-0.6524	0.046
29.842	0.046	0.57	-0.6544	0.046
29.956	0.047	0.573	-0.6568	0.047
30.061	0.047	0.575	-0.6588	0.047
30.172	0.048	0.576	-0.6598	0.048
30.285	0.048	0.578	-0.6618	0.048
30.393	0.048	0.58	-0.6639	0.048
30.497	0.049	0.582	-0.6662	0.049
30.609	0.049	0.583	-0.6672	0.049
30.718	0.049	0.585	-0.6692	0.049
30.831	0.049	0.587	-0.6712	0.049
30.936	0.05	0.589	-0.6736	0.05
31.048	0.05	0.59	-0.6745	0.05
31.156	0.05	0.592	-0.6766	0.05
31.264	0.05	0.594	-0.6786	0.05
31.373	0.051	0.596	-0.6806	0.051
31.485	0.051	0.598	-0.6819	0.051
31.589	0.051	0.6	-0.6839	0.051
31.703	0.052	0.602	-0.686	0.052
31.809	0.052	0.604	-0.6879	0.052
31.923	0.052	0.605	-0.6889	0.052
32.026	0.053	0.607	-0.6913	0.053
32.14	0.053	0.609	-0.6933	0.053
32.245	0.054	0.611	-0.6954	0.054
32.356	0.054	0.612	-0.6963	0.054
32.468	0.055	0.614	-0.6983	0.055
32.578	0.055	0.616	-0.7006	0.055
32.683	0.056	0.618	-0.7026	0.056
32.794	0.056	0.619	-0.7035	0.056
32.902	0.057	0.621	-0.7056	0.057
33.015	0.057	0.624	-0.708	0.057
33.12	0.058	0.626	-0.71	0.058
33.232	0.058	0.627	-0.711	0.058
33.34	0.059	0.629	-0.713	0.059
33.446	0.059	0.631	-0.715	0.059
33.557	0.059	0.633	-0.7173	0.059
33.669	0.06	0.634	-0.7183	0.06
33.777	0.06	0.636	-0.7203	0.06
33.885	0.061	0.638	-0.7223	0.061
33.991	0.061	0.64	-0.7247	0.061
34.102	0.062	0.641	-0.7257	0.062
34.215	0.062	0.643	-0.7277	0.062
34.323	0.063	0.645	-0.7296	0.063
34.428	0.063	0.648	-0.7318	0.063
34.542	0.064	0.649	-0.733	0.064
34.652	0.064	0.651	-0.735	0.064
34.762	0.065	0.653	-0.737	0.065
34.867	0.065	0.655	-0.739	0.065
34.978	0.066	0.656	-0.7401	0.066
35.086	0.066	0.658	-0.7423	0.066
35.2	0.066	0.66	-0.7444	0.066
35.306	0.066	0.662	-0.7464	0.066
35.412	0.067	0.663	-0.7474	0.067
35.524	0.067	0.666	-0.7498	0.067
35.63	0.067	0.667	-0.7517	0.067
35.742	0.067	0.67	-0.7538	0.067
35.849	0.068	0.67	-0.7547	0.068
35.958	0.068	0.673	-0.757	0.068
36.072	0.068	0.675	-0.7591	0.068
36.178	0.069	0.677	-0.7611	0.069
36.292	0.069	0.678	-0.762	0.069
36.395	0.07	0.68	-0.7641	0.07
36.507	0.07	0.682	-0.7664	0.07
36.613	0.07	0.684	-0.7684	0.07
36.727	0.07	0.685	-0.7694	0.07
36.837	0.07	0.687	-0.7714	0.07
36.947	0.07	0.689	-0.7735	0.07
37.052	0.071	0.692	-0.7758	0.071
37.163	0.071	0.692	-0.7767	0.071
37.271	0.071	0.694	-0.7787	0.071
37.384	0.071	0.696	-0.7807	0.071
37.487	0.071	0.698	-0.7827	0.071
37.599	0.071	0.7	-0.784	0.071
37.708	0.072	0.702	-0.7862	0.072
37.814	0.072	0.704	-0.7882	0.072
37.925	0.073	0.706	-0.7901	0.073
38.039	0.073	0.707	-0.7911	0.073
38.142	0.073	0.709	-0.7934	0.073
38.253	0.074	0.711	-0.7954	0.074
38.362	0.074	0.713	-0.7975	0.074
38.475	0.074	0.714	-0.7984	0.074
38.583	0.075	0.717	-0.8008	0.075
38.688	0.075	0.719	-0.8028	0.075
38.797	0.076	0.721	-0.8048	0.076
38.908	0.076	0.722	-0.8058	0.076
39.021	0.077	0.724	-0.8078	0.077
39.131	0.077	0.726	-0.8101	0.077
39.236	0.078	0.728	-0.8119	0.078
39.347	0.078	0.729	-0.813	0.078
39.455	0.078	0.731	-0.815	0.078
39.562	0.079	0.733	-0.8174	0.079
39.674	0.079	0.735	-0.8194	0.079
39.783	0.079	0.736	-0.8204	0.079
39.894	0.08	0.738	-0.8224	0.08
40.002	0.08	0.74	-0.8244	0.08
40.107	0.08	0.743	-0.8267	0.08
40.217	0.081	0.744	-0.8277	0.081
40.326	0.082	0.746	-0.8297	0.082
40.437	0.082	0.748	-0.8317	0.082
40.545	0.083	0.75	-0.8341	0.083
40.659	0.083	0.751	-0.835	0.083
40.767	0.084	0.753	-0.8371	0.084
40.875	0.085	0.755	-0.839	0.085
40.981	0.085	0.757	-0.8411	0.085
41.092	0.086	0.758	-0.8422	0.086
41.205	0.087	0.76	-0.8445	0.087
41.315	0.088	0.762	-0.8465	0.088
41.42	0.088	0.764	-0.8484	0.088
41.53	0.089	0.765	-0.8494	0.089
41.641	0.089	0.768	-0.8518	0.089
41.751	0.09	0.769	-0.8537	0.09
41.856	0.09	0.771	-0.8557	0.09
41.968	0.091	0.773	-0.8568	0.091
42.076	0.091	0.774	-0.8587	0.091
42.184	0.092	0.777	-0.8611	0.092
42.292	0.092	0.779	-0.8631	0.092
42.406	0.093	0.78	-0.8641	0.093
42.51	0.094	0.782	-0.866	0.094
42.621	0.094	0.784	-0.8684	0.094
42.73	0.094	0.786	-0.8703	0.094
42.843	0.095	0.787	-0.8714	0.095
42.946	0.096	0.789	-0.8734	0.096
43.06	0.096	0.791	-0.8757	0.096
43.165	0.096	0.794	-0.8778	0.096
43.276	0.097	0.794	-0.8787	0.097
43.389	0.098	0.796	-0.8807	0.098
43.492	0.098	0.799	-0.8828	0.098
43.606	0.098	0.801	-0.8851	0.098
43.713	0.099	0.802	-0.886	0.099
43.823	0.1	0.804	-0.888	0.1
43.929	0.1	0.806	-0.89	0.1
44.04	0.1	0.808	-0.892	0.1
44.152	0.101	0.809	-0.8933	0.101
44.26	0.101	0.811	-0.8953	0.101
44.368	0.102	0.813	-0.8974	0.102
44.476	0.102	0.815	-0.8994	0.102
44.59	0.103	0.816	-0.9004	0.103
44.696	0.103	0.819	-0.9027	0.103
44.805	0.104	0.821	-0.9047	0.104
44.914	0.104	0.822	-0.9067	0.104
45.021	0.104	0.823	-0.9076	0.104
45.13	0.105	0.826	-0.9101	0.105
45.244	0.105	0.828	-0.9121	0.105
45.349	0.105	0.83	-0.914	0.105
45.46	0.106	0.831	-0.915	0.106
45.572	0.106	0.833	-0.917	0.106
45.682	0.107	0.835	-0.9194	0.107
45.785	0.107	0.837	-0.9214	0.107
45.899	0.107	0.838	-0.9224	0.107
46.007	0.108	0.84	-0.9244	0.108
46.113	0.108	0.842	-0.9267	0.108
46.224	0.109	0.844	-0.9286	0.109
46.336	0.109	0.845	-0.9297	0.109
46.444	0.11	0.847	-0.9317	0.11
46.552	0.11	0.849	-0.9336	0.11
46.659	0.111	0.852	-0.936	0.111
46.773	0.111	0.853	-0.9371	0.111
46.88	0.112	0.855	-0.9391	0.112
46.991	0.112	0.857	-0.9411	0.112
47.097	0.113	0.859	-0.9431	0.113
47.211	0.113	0.86	-0.9443	0.113
47.314	0.114	0.862	-0.9463	0.114
47.428	0.114	0.864	-0.9483	0.114
47.533	0.115	0.866	-0.9504	0.115
47.642	0.115	0.867	-0.9517	0.115
47.751	0.116	0.869	-0.9537	0.116
47.861	0.117	0.872	-0.9558	0.117
47.969	0.117	0.873	-0.9577	0.117
48.083	0.118	0.874	-0.9587	0.118
48.191	0.118	0.877	-0.961	0.118
48.297	0.119	0.879	-0.963	0.119
48.408	0.119	0.881	-0.965	0.119
48.52	0.12	0.882	-0.966	0.12
48.627	0.12	0.884	-0.968	0.12
48.737	0.121	0.886	-0.9703	0.121
48.845	0.121	0.888	-0.9723	0.121
48.952	0.122	0.889	-0.9734	0.122
49.066	0.123	0.891	-0.9753	0.123
49.174	0.123	0.893	-0.9776	0.123
49.28	0.124	0.895	-0.9796	0.124
49.394	0.124	0.896	-0.9806	0.124
49.504	0.125	0.898	-0.9826	0.125
49.607	0.125	0.9	-0.9846	0.125
49.716	0.126	0.903	-0.9869	0.126
49.83	0.126	0.904	-0.9879	0.126
49.935	0.127	0.906	-0.99	0.127
50.049	0.128	0.908	-0.9919	0.128
50.154	0.128	0.91	-0.994	0.128
50.265	0.129	0.911	-0.9953	0.129
50.374	0.129	0.913	-0.9973	0.129
50.487	0.13	0.915	-0.9993	0.13
50.592	0.13	0.917	-1.0013	0.13
50.702	0.131	0.918	-1.0023	0.131
50.813	0.131	0.92	-1.0046	0.131
50.92	0.132	0.922	-1.0067	0.132
51.028	0.132	0.924	-1.0086	0.132
51.142	0.133	0.925	-1.0096	0.133
51.25	0.133	0.928	-1.0119	0.133
51.358	0.134	0.93	-1.014	0.134
51.464	0.134	0.932	-1.016	0.134
51.578	0.135	0.933	-1.017	0.135
51.682	0.136	0.935	-1.0193	0.136
51.796	0.136	0.937	-1.0213	0.136
51.9	0.137	0.939	-1.0233	0.137
52.014	0.137	0.94	-1.0243	0.137
52.124	0.138	0.942	-1.0262	0.138
52.234	0.139	0.944	-1.0286	0.139
52.339	0.139	0.946	-1.0306	0.139
52.45	0.14	0.947	-1.0316	0.14
52.558	0.14	0.949	-1.0336	0.14
52.671	0.141	0.951	-1.0356	0.141
52.776	0.141	0.954	-1.0379	0.141
52.884	0.142	0.955	-1.0389	0.142
52.998	0.142	0.957	-1.0409	0.142
53.106	0.143	0.959	-1.0428	0.143
53.214	0.143	0.961	-1.0453	0.143
53.321	0.144	0.962	-1.0462	0.144
53.43	0.145	0.964	-1.0484	0.145
53.544	0.146	0.966	-1.0502	0.146
53.65	0.146	0.968	-1.0523	0.146
53.763	0.147	0.969	-1.0532	0.147
53.873	0.148	0.971	-1.0555	0.148
53.978	0.149	0.973	-1.0576	0.149
54.087	0.149	0.975	-1.0596	0.149
54.198	0.15	0.976	-1.0605	0.15
54.308	0.151	0.979	-1.0629	0.151
54.418	0.151	0.981	-1.065	0.151
54.523	0.152	0.983	-1.0669	0.152
54.634	0.153	0.984	-1.0679	0.153
54.741	0.153	0.986	-1.0699	0.153
54.85	0.154	0.988	-1.0723	0.154
54.959	0.155	0.99	-1.0743	0.155
55.071	0.156	0.991	-1.0753	0.156
55.182	0.156	0.993	-1.0772	0.156
55.29	0.157	0.995	-1.0796	0.157
55.398	0.157	0.997	-1.0816	0.157
55.505	0.158	0.998	-1.0826	0.158
55.614	0.159	1	-1.0845	0.159
55.728	0.16	1.003	-1.0869	0.16
55.901	0.16	1.005	-1.0892	0.16
56.006	0.161	1.007	-1.0912	0.161
56.115	0.162	1.009	-1.0936	0.162
56.226	0.163	1.01	-1.0946	0.163
56.336	0.163	1.012	-1.0965	0.163
56.446	0.164	1.014	-1.0985	0.164
56.551	0.165	1.017	-1.1009	0.165
56.662	0.166	1.018	-1.1019	0.166
56.771	0.167	1.02	-1.1039	0.167
56.883	0.168	1.022	-1.1058	0.168
56.987	0.169	1.024	-1.1078	0.169
57.099	0.17	1.025	-1.1092	0.17
57.21	0.17	1.027	-1.1111	0.17
57.318	0.171	1.029	-1.1132	0.171
57.423	0.171	1.031	-1.1153	0.171
57.538	0.172	1.032	-1.1166	0.172
57.646	0.172	1.034	-1.1186	0.172
57.754	0.173	1.036	-1.1206	0.173
57.86	0.174	1.038	-1.1226	0.174
57.975	0.174	1.039	-1.1236	0.174
58.083	0.174	1.042	-1.1258	0.174
58.191	0.175	1.044	-1.1279	0.175
58.297	0.176	1.046	-1.1299	0.176
58.411	0.177	1.047	-1.1308	0.177
58.521	0.177	1.049	-1.1328	0.177
58.629	0.178	1.051	-1.1352	0.178
58.734	0.179	1.053	-1.1372	0.179
58.845	0.18	1.054	-1.1382	0.18
58.958	0.181	1.056	-1.1402	0.181
59.067	0.182	1.058	-1.1422	0.182
59.172	0.183	1.06	-1.1445	0.183
59.283	0.184	1.061	-1.1454	0.184
59.394	0.185	1.063	-1.1475	0.185
59.504	0.186	1.065	-1.1494	0.186
59.609	0.187	1.068	-1.1518	0.187
59.721	0.189	1.069	-1.1528	0.189
59.829	0.189	1.071	-1.1548	0.189
59.939	0.191	1.073	-1.1569	0.191
60.044	0.192	1.075	-1.1588	0.192
60.2	0.194	1.077	-1.1611	0.194
60.31	0.194	1.079	-1.1631	0.194
60.421	0.196	1.081	-1.1651	0.196
60.532	0.197	1.082	-1.1661	0.197
60.64	0.198	1.084	-1.1685	0.198
60.746	0.199	1.086	-1.1705	0.199
60.855	0.201	1.088	-1.1725	0.201
60.97	0.203	1.089	-1.1735	0.203
61.077	0.204	1.091	-1.1755	0.204
61.185	0.206	1.094	-1.1778	0.206
61.293	0.207	1.096	-1.1798	0.207
61.407	0.208	1.097	-1.1808	0.208
61.515	0.209	1.099	-1.1828	0.209
61.623	0.211	1.101	-1.1851	0.211
61.729	0.212	1.103	-1.1871	0.212
61.844	0.213	1.104	-1.1881	0.213
61.952	0.214	1.106	-1.1901	0.214
62.059	0.216	1.108	-1.1921	0.216
62.168	0.217	1.11	-1.1944	0.217
62.279	0.218	1.111	-1.1955	0.218
62.389	0.219	1.113	-1.1974	0.219
62.499	0.221	1.115	-1.1994	0.221
62.604	0.222	1.117	-1.2017	0.222
62.715	0.223	1.118	-1.2027	0.223
62.824	0.224	1.12	-1.2047	0.224
62.935	0.225	1.122	-1.2067	0.225
63.04	0.227	1.125	-1.2088	0.227
63.152	0.227	1.126	-1.2101	0.227
63.26	0.229	1.128	-1.2122	0.229
63.371	0.23	1.13	-1.2141	0.23
63.476	0.231	1.132	-1.2161	0.231
63.59	0.232	1.133	-1.2171	0.232
63.698	0.233	1.135	-1.2194	0.233
63.804	0.234	1.137	-1.2214	0.234
63.913	0.235	1.139	-1.2234	0.235
64.027	0.236	1.14	-1.2244	0.236
64.136	0.237	1.142	-1.2264	0.237
64.244	0.238	1.145	-1.2288	0.238
64.352	0.239	1.147	-1.2308	0.239
64.463	0.24	1.148	-1.2318	0.24
64.573	0.241	1.15	-1.2338	0.241
64.683	0.243	1.152	-1.236	0.243
64.788	0.244	1.154	-1.2381	0.244
64.898	0.245	1.155	-1.2391	0.245
65.008	0.246	1.157	-1.2411	0.246
65.119	0.248	1.159	-1.2431	0.248
65.224	0.249	1.161	-1.2453	0.249
65.336	0.25	1.162	-1.2464	0.25
65.444	0.251	1.164	-1.2483	0.251
65.555	0.253	1.166	-1.2504	0.253
65.66	0.254	1.168	-1.2527	0.254
65.774	0.255	1.17	-1.2538	0.255
65.881	0.256	1.171	-1.2557	0.256
65.992	0.257	1.173	-1.2577	0.257
66.099	0.258	1.176	-1.26	0.258
66.206	0.258	1.177	-1.261	0.258
66.315	0.259	1.179	-1.263	0.259
66.429	0.26	1.181	-1.265	0.26
66.534	0.261	1.183	-1.267	0.261
66.645	0.262	1.184	-1.268	0.262
66.758	0.263	1.186	-1.2703	0.263
66.866	0.264	1.188	-1.2724	0.264
66.971	0.264	1.19	-1.2744	0.264
67.079	0.265	1.191	-1.2753	0.265
67.191	0.266	1.193	-1.2774	0.266
67.304	0.267	1.195	-1.2797	0.267
67.409	0.268	1.197	-1.2817	0.268
67.521	0.268	1.198	-1.2827	0.268
67.629	0.269	1.2	-1.2847	0.269
67.737	0.27	1.203	-1.2871	0.27
67.845	0.271	1.205	-1.289	0.271
67.953	0.272	1.206	-1.2901	0.272
68.067	0.273	1.208	-1.2921	0.273
68.176	0.274	1.21	-1.2944	0.274
68.282	0.275	1.212	-1.2963	0.275
68.396	0.276	1.213	-1.2974	0.276
68.499	0.277	1.215	-1.2993	0.277
68.613	0.278	1.217	-1.3013	0.278
68.718	0.28	1.219	-1.3037	0.28
68.829	0.28	1.22	-1.3046	0.28
68.936	0.281	1.222	-1.3067	0.281
69.05	0.283	1.224	-1.3087	0.283
69.154	0.284	1.226	-1.3107	0.284
69.265	0.285	1.228	-1.312	0.285
69.377	0.286	1.23	-1.3139	0.286
69.487	0.288	1.232	-1.3159	0.288
69.592	0.289	1.234	-1.3179	0.289
69.704	0.29	1.235	-1.3189	0.29
69.812	0.292	1.237	-1.3213	0.292
69.921	0.293	1.239	-1.3233	0.293
70.03	0.295	1.241	-1.3253	0.295
70.143	0.296	1.242	-1.3263	0.296
70.251	0.297	1.244	-1.3286	0.297
70.359	0.299	1.246	-1.3307	0.299
70.465	0.301	1.248	-1.3327	0.301
70.576	0.302	1.249	-1.3336	0.302
70.689	0.304	1.251	-1.3356	0.304
70.797	0.305	1.254	-1.338	0.305
70.902	0.307	1.256	-1.34	0.307
71.014	0.308	1.257	-1.341	0.308
71.125	0.31	1.259	-1.343	0.31
71.235	0.312	1.261	-1.3449	0.312
71.34	0.313	1.263	-1.3473	0.313
71.451	0.314	1.264	-1.3484	0.314
71.56	0.316	1.266	-1.3503	0.316
71.673	0.318	1.268	-1.3523	0.318
71.779	0.319	1.27	-1.3546	0.319
71.888	0.32	1.271	-1.3556	0.32
71.997	0.322	1.273	-1.3576	0.322
72.106	0.324	1.275	-1.3596	0.324
72.215	0.326	1.278	-1.3619	0.326
72.322	0.327	1.279	-1.363	0.327
72.431	0.329	1.281	-1.365	0.329
72.545	0.33	1.283	-1.3669	0.33
72.65	0.332	1.285	-1.3689	0.332
72.764	0.333	1.286	-1.3699	0.333
72.874	0.335	1.288	-1.3722	0.335
72.979	0.337	1.29	-1.3742	0.337
73.086	0.339	1.292	-1.3763	0.339
73.198	0.34	1.293	-1.3773	0.34
73.304	0.342	1.295	-1.3796	0.342
73.419	0.344	1.297	-1.3817	0.344
73.524	0.345	1.299	-1.3835	0.345
73.635	0.346	1.3	-1.3846	0.346
73.744	0.349	1.302	-1.3867	0.349
73.85	0.35	1.305	-1.3889	0.35
73.96	0.352	1.307	-1.3909	0.352
74.072	0.353	1.308	-1.3919	0.353
74.178	0.356	1.31	-1.3939	0.356
74.287	0.358	1.312	-1.3962	0.358
74.398	0.359	1.314	-1.3982	0.359
74.512	0.36	1.315	-1.3992	0.36
74.615	0.362	1.317	-1.4013	0.362
74.726	0.363	1.319	-1.4033	0.363
74.835	0.365	1.321	-1.4056	0.365
74.942	0.365	1.322	-1.4066	0.365
75.053	0.366	1.324	-1.4086	0.366
75.164	0.367	1.326	-1.4106	0.367
75.27	0.368	1.329	-1.4129	0.368
75.381	0.368	1.33	-1.4139	0.368
75.494	0.368	1.332	-1.4159	0.368
75.604	0.369	1.334	-1.4179	0.369
75.709	0.37	1.336	-1.4199	0.37
75.82	0.37	1.337	-1.4212	0.37
75.928	0.371	1.339	-1.4232	0.371
76.04	0.372	1.341	-1.4252	0.372
76.144	0.373	1.343	-1.4273	0.373
76.256	0.373	1.344	-1.4282	0.373
76.367	0.374	1.346	-1.4305	0.374
76.475	0.375	1.348	-1.4325	0.375
76.58	0.376	1.35	-1.4346	0.376
76.69	0.377	1.351	-1.4355	0.377
76.799	0.378	1.354	-1.4378	0.378
76.91	0.379	1.356	-1.4399	0.379
77.017	0.38	1.358	-1.442	0.38
77.131	0.381	1.359	-1.4429	0.381
77.241	0.382	1.361	-1.4449	0.382
77.349	0.384	1.363	-1.4471	0.384
77.454	0.385	1.365	-1.4492	0.385
77.565	0.386	1.366	-1.4501	0.386
77.678	0.387	1.368	-1.4522	0.387
77.781	0.389	1.37	-1.4542	0.389
77.892	0.391	1.372	-1.4567	0.391
78	0.392	1.373	-1.4575	0.392
78.112	0.394	1.375	-1.4596	0.394
78.218	0.396	1.377	-1.4615	0.396
78.327	0.397	1.38	-1.4638	0.397
78.442	0.398	1.381	-1.4648	0.398
78.55	0.4	1.383	-1.4668	0.4
78.658	0.402	1.385	-1.4688	0.402
78.766	0.404	1.387	-1.4708	0.404
78.873	0.406	1.388	-1.4722	0.406
78.987	0.408	1.39	-1.4742	0.408
79.094	0.41	1.392	-1.4762	0.41
79.201	0.41	1.394	-1.4781	0.41
79.316	0.412	1.395	-1.4792	0.412
79.419	0.413	1.397	-1.4815	0.413
79.533	0.415	1.399	-1.4835	0.415
79.638	0.415	1.401	-1.4855	0.415
79.749	0.417	1.402	-1.4865	0.417
79.862	0.418	1.405	-1.4888	0.418
79.965	0.42	1.407	-1.4908	0.42
80.075	0.42	1.408	-1.4927	0.42
80.186	0.422	1.41	-1.4938	0.422
80.296	0.423	1.412	-1.4958	0.423
80.402	0.425	1.414	-1.4981	0.425
80.513	0.426	1.416	-1.5002	0.426
80.625	0.427	1.417	-1.5012	0.427
80.733	0.429	1.419	-1.5032	0.429
80.841	0.43	1.421	-1.5052	0.43
80.949	0.431	1.423	-1.5075	0.431
81.063	0.432	1.424	-1.5084	0.432
81.169	0.433	1.426	-1.5105	0.433
81.276	0.434	1.428	-1.5125	0.434
81.385	0.434	1.431	-1.5148	0.434
81.499	0.435	1.432	-1.5158	0.435
81.609	0.435	1.434	-1.5178	0.435
81.717	0.436	1.436	-1.5198	0.436
81.822	0.436	1.438	-1.5218	0.436
81.933	0.437	1.439	-1.523	0.437
82.046	0.438	1.441	-1.5251	0.438
82.232	0.439	1.444	-1.5278	0.439
82.34	0.439	1.446	-1.5301	0.439
82.448	0.441	1.448	-1.5321	0.441
82.557	0.442	1.45	-1.5341	0.442
82.664	0.443	1.451	-1.5351	0.443
82.773	0.444	1.453	-1.5375	0.444
82.887	0.445	1.455	-1.5394	0.445
82.992	0.447	1.457	-1.5414	0.447
83.104	0.448	1.458	-1.5425	0.448
83.21	0.449	1.46	-1.5444	0.449
83.325	0.451	1.462	-1.5467	0.451
83.43	0.452	1.465	-1.5488	0.452
83.541	0.454	1.466	-1.5498	0.454
83.652	0.455	1.467	-1.5517	0.455
83.762	0.456	1.47	-1.5541	0.456
83.867	0.458	1.472	-1.5561	0.458
83.979	0.46	1.473	-1.5571	0.46
84.084	0.46	1.475	-1.5591	0.46
84.195	0.462	1.477	-1.5611	0.462
84.303	0.464	1.479	-1.5634	0.464
84.417	0.467	1.48	-1.5644	0.467
84.525	0.468	1.482	-1.5664	0.468
84.633	0.471	1.484	-1.5684	0.471
84.739	0.473	1.486	-1.5704	0.473
84.853	0.476	1.487	-1.5717	0.476
84.963	0.478	1.489	-1.5737	0.478
85.071	0.481	1.491	-1.5757	0.481
85.175	0.483	1.493	-1.5777	0.483
85.289	0.486	1.495	-1.579	0.486
85.394	0.487	1.497	-1.5811	0.487
85.508	0.49	1.499	-1.5831	0.49
85.613	0.493	1.501	-1.5851	0.493
85.724	0.496	1.502	-1.5861	0.496
85.833	0.497	1.504	-1.5883	0.497
85.946	0.5	1.506	-1.5903	0.5
86.051	0.503	1.508	-1.5923	0.503
86.161	0.505	1.509	-1.5935	0.505
86.27	0.506	1.511	-1.5953	0.506
86.379	0.508	1.513	-1.5977	0.508
86.487	0.511	1.516	-1.5998	0.511
86.601	0.513	1.516	-1.6007	0.513
86.709	0.515	1.519	-1.6028	0.515
86.817	0.517	1.521	-1.6051	0.517
86.923	0.52	1.523	-1.607	0.52
87.037	0.523	1.524	-1.6081	0.523
87.146	0.524	1.526	-1.61	0.524
87.255	0.527	1.528	-1.612	0.527
87.359	0.529	1.53	-1.6144	0.529
87.473	0.532	1.531	-1.6154	0.532
87.583	0.534	1.533	-1.6174	0.534
87.694	0.536	1.535	-1.6194	0.536
87.799	0.539	1.537	-1.6216	0.539
87.91	0.542	1.538	-1.6226	0.542
88.018	0.544	1.54	-1.6246	0.544
88.131	0.547	1.542	-1.6266	0.547
88.234	0.55	1.544	-1.6286	0.55
88.346	0.553	1.545	-1.6296	0.553
88.455	0.555	1.548	-1.632	0.555
88.566	0.558	1.55	-1.634	0.558
88.671	0.561	1.552	-1.636	0.561
88.783	0.563	1.553	-1.637	0.563
88.894	0.565	1.555	-1.6393	0.565
89.002	0.568	1.557	-1.6413	0.568
89.107	0.571	1.559	-1.6433	0.571
89.217	0.574	1.56	-1.6443	0.574
89.329	0.575	1.562	-1.6463	0.575
89.439	0.578	1.564	-1.6487	0.578
89.545	0.581	1.566	-1.6506	0.581
89.659	0.583	1.567	-1.6517	0.583
89.769	0.584	1.569	-1.6537	0.584
89.874	0.587	1.572	-1.656	0.587
89.983	0.59	1.574	-1.658	0.59
90.094	0.593	1.575	-1.6591	0.593
90.205	0.594	1.577	-1.6611	0.594
90.314	0.596	1.579	-1.663	0.596
90.42	0.599	1.581	-1.6653	0.599
90.531	0.603	1.582	-1.6663	0.603
90.639	0.604	1.584	-1.6683	0.604
90.745	0.607	1.586	-1.6703	0.607
90.856	0.61	1.588	-1.6727	0.61
90.968	0.613	1.589	-1.6737	0.613
91.076	0.615	1.591	-1.6757	0.615
91.182	0.618	1.593	-1.6776	0.618
91.291	0.62	1.595	-1.6797	0.62
91.401	0.623	1.597	-1.6809	0.623
91.513	0.625	1.599	-1.6828	0.625
91.621	0.628	1.601	-1.6849	0.628
91.73	0.631	1.603	-1.687	0.631
91.837	0.634	1.604	-1.6879	0.634
91.953	0.635	1.606	-1.6903	0.635
92.058	0.638	1.608	-1.6923	0.638
92.167	0.641	1.61	-1.6943	0.641
92.276	0.643	1.611	-1.6953	0.643
92.388	0.644	1.613	-1.6973	0.644
92.498	0.647	1.615	-1.6996	0.647
92.603	0.65	1.617	-1.7016	0.65
92.714	0.653	1.618	-1.7026	0.653
92.825	0.655	1.62	-1.7046	0.655
92.935	0.657	1.623	-1.7069	0.657
93.04	0.66	1.625	-1.7089	0.66
93.152	0.663	1.626	-1.7099	0.663
93.26	0.664	1.628	-1.7119	0.664
93.369	0.667	1.63	-1.714	0.667
93.475	0.669	1.632	-1.7163	0.669
93.585	0.672	1.633	-1.7173	0.672
93.696	0.673	1.635	-1.7193	0.673
93.807	0.675	1.637	-1.7212	0.675
93.913	0.677	1.639	-1.7236	0.677
94.027	0.68	1.64	-1.7246	0.68
94.13	0.681	1.642	-1.7266	0.681
94.243	0.683	1.644	-1.7286	0.683
94.35	0.685	1.646	-1.7306	0.685
94.458	0.687	1.648	-1.7319	0.687
94.567	0.689	1.65	-1.7339	0.689
94.677	0.691	1.652	-1.7359	0.691
94.788	0.694	1.654	-1.7379	0.694
94.899	0.696	1.655	-1.7389	0.696
95.007	0.697	1.657	-1.7412	0.697
95.113	0.7	1.659	-1.7432	0.7
95.224	0.702	1.661	-1.7452	0.702
95.332	0.704	1.662	-1.7462	0.704
95.446	0.705	1.664	-1.7485	0.705
95.552	0.707	1.666	-1.7506	0.707
95.66	0.709	1.668	-1.7526	0.709
95.774	0.712	1.669	-1.7535	0.712
95.882	0.713	1.671	-1.7556	0.713
95.99	0.715	1.674	-1.7578	0.715
96.096	0.717	1.676	-1.7598	0.717
96.21	0.719	1.677	-1.7609	0.719
96.314	0.72	1.679	-1.7629	0.72
96.426	0.723	1.681	-1.7648	0.723
96.533	0.725	1.683	-1.7673	0.725
96.644	0.728	1.684	-1.7683	0.728
96.757	0.729	1.686	-1.7702	0.729
96.86	0.731	1.688	-1.7723	0.731
96.971	0.734	1.69	-1.7745	0.734
97.082	0.736	1.691	-1.7755	0.736
97.193	0.738	1.693	-1.7775	0.738
97.303	0.74	1.695	-1.7795	0.74
97.406	0.743	1.697	-1.7815	0.743
97.519	0.746	1.699	-1.7829	0.746
97.627	0.747	1.701	-1.7849	0.747
97.738	0.749	1.703	-1.7868	0.749
97.843	0.752	1.705	-1.7888	0.752
97.957	0.754	1.706	-1.7898	0.754
98.065	0.755	1.708	-1.7922	0.755
98.173	0.758	1.71	-1.7942	0.758
98.28	0.76	1.712	-1.7962	0.76
98.394	0.762	1.713	-1.7972	0.762
98.504	0.764	1.715	-1.7995	0.764
98.612	0.766	1.717	-1.8015	0.766
98.717	0.768	1.719	-1.8035	0.768
98.828	0.771	1.72	-1.8044	0.771
98.941	0.774	1.722	-1.8064	0.774
99.044	0.776	1.725	-1.8088	0.776
99.155	0.779	1.727	-1.811	0.779
99.266	0.78	1.728	-1.8118	0.78
99.377	0.783	1.73	-1.8138	0.783
99.481	0.785	1.732	-1.8162	0.785
99.59	0.787	1.734	-1.8181	0.787
99.699	0.789	1.735	-1.8191	0.789
99.813	0.791	1.737	-1.8212	0.791
99.921	0.794	1.739	-1.8232	0.794
100.089	0.796	1.742	-1.8258	0.796
100.203	0.797	1.744	-1.8278	0.797
100.309	0.8	1.746	-1.8298	0.8
100.419	0.802	1.748	-1.8317	0.802
100.526	0.805	1.749	-1.8328	0.805
100.638	0.807	1.751	-1.8348	0.807
100.749	0.81	1.753	-1.8372	0.81
100.855	0.812	1.755	-1.8391	0.812
100.969	0.814	1.756	-1.8402	0.814
101.072	0.816	1.758	-1.8421	0.816
101.186	0.818	1.76	-1.8445	0.818
101.291	0.821	1.762	-1.8464	0.821
101.402	0.822	1.763	-1.8474	0.822
101.509	0.825	1.765	-1.8494	0.825
101.623	0.827	1.767	-1.8514	0.827
101.728	0.829	1.77	-1.8538	0.829
101.839	0.831	1.77	-1.8547	0.831
101.948	0.833	1.772	-1.8567	0.833
102.061	0.835	1.774	-1.8587	0.835
102.166	0.837	1.777	-1.8611	0.837
102.278	0.838	1.778	-1.8622	0.838
102.386	0.84	1.78	-1.8642	0.84
102.494	0.842	1.782	-1.8662	0.842
102.603	0.845	1.784	-1.8684	0.845
102.71	0.846	1.785	-1.8694	0.846
102.824	0.848	1.787	-1.8715	0.848
102.932	0.851	1.789	-1.8733	0.851
103.038	0.853	1.791	-1.8754	0.853
103.152	0.855	1.792	-1.8764	0.855
103.262	0.858	1.795	-1.8788	0.858
103.368	0.86	1.797	-1.8808	0.86
103.474	0.863	1.799	-1.8828	0.863
103.584	0.864	1.8	-1.8838	0.864
103.693	0.867	1.802	-1.8861	0.867
103.807	0.87	1.804	-1.8881	0.87
103.912	0.873	1.806	-1.8901	0.873
104.023	0.875	1.807	-1.8911	0.875
104.132	0.877	1.809	-1.8931	0.877
104.245	0.88	1.811	-1.8954	0.88
104.35	0.883	1.813	-1.8973	0.883
104.457	0.884	1.814	-1.8984	0.884
104.571	0.886	1.816	-1.9004	0.886
104.675	0.889	1.819	-1.9027	0.889
104.786	0.891	1.821	-1.9047	0.891
104.9	0.893	1.822	-1.9057	0.893
105.003	0.895	1.823	-1.9077	0.895
105.118	0.898	1.825	-1.9096	0.898
105.224	0.9	1.828	-1.912	0.9
105.338	0.901	1.829	-1.913	0.901
105.441	0.905	1.831	-1.915	0.905
105.552	0.908	1.833	-1.917	0.908
105.659	0.911	1.835	-1.9191	0.911
105.773	0.913	1.836	-1.9204	0.913
105.883	0.917	1.838	-1.9224	0.917
105.993	0.92	1.84	-1.9244	0.92
106.098	0.924	1.842	-1.9264	0.924
106.209	0.926	1.843	-1.9276	0.926
106.317	0.93	1.845	-1.9297	0.93
106.424	0.934	1.847	-1.9317	0.934
106.533	0.938	1.849	-1.9337	0.938
106.645	0.939	1.85	-1.9347	0.939
106.756	0.943	1.853	-1.9371	0.943
106.864	0.948	1.855	-1.9391	0.948
106.972	0.952	1.857	-1.9411	0.952
107.079	0.953	1.858	-1.9421	0.953
107.188	0.958	1.86	-1.9444	0.958
107.302	0.962	1.862	-1.9464	0.962
107.407	0.967	1.864	-1.9483	0.967
107.521	0.969	1.865	-1.9493	0.969
107.631	0.973	1.867	-1.9514	0.973
107.736	0.978	1.869	-1.9537	0.978
107.845	0.983	1.871	-1.9556	0.983
107.956	0.985	1.872	-1.9567	0.985
108.066	0.99	1.874	-1.9587	0.99
108.176	0.995	1.876	-1.9607	0.995
108.281	0.999	1.879	-1.963	0.999
108.392	1.001	1.88	-1.964	1.001
108.503	1.006	1.882	-1.9659	1.006
108.608	1.011	1.884	-1.9679	1.011
108.717	1.015	1.886	-1.9703	1.015
108.829	1.018	1.887	-1.9714	1.018
108.94	1.023	1.889	-1.9733	1.023
109.048	1.028	1.891	-1.9753	1.028
109.153	1.032	1.893	-1.9774	1.032
109.263	1.035	1.894	-1.9786	1.035
109.372	1.039	1.896	-1.9806	1.039
109.483	1.044	1.898	-1.9826	1.044
109.59	1.048	1.9	-1.9846	1.048
109.704	1.051	1.902	-1.986	1.051
109.814	1.055	1.904	-1.988	1.055
109.922	1.06	1.906	-1.99	1.06
110.027	1.064	1.908	-1.992	1.064
110.138	1.066	1.909	-1.993	1.066
110.251	1.071	1.911	-1.995	1.071
110.361	1.075	1.913	-1.9973	1.075
110.466	1.08	1.915	-1.9993	1.08
110.576	1.083	1.916	-2.0004	1.083
110.683	1.088	1.918	-2.0023	1.088
110.792	1.093	1.92	-2.0046	1.093
110.904	1.098	1.922	-2.0066	1.098
111.013	1.102	1.923	-2.0076	1.102
111.124	1.108	1.925	-2.0096	1.108
111.232	1.113	1.928	-2.012	1.113
111.337	1.119	1.93	-2.014	1.119
111.447	1.123	1.931	-2.015	1.123
111.556	1.128	1.933	-2.017	1.128
111.667	1.134	1.935	-2.019	1.134
111.774	1.14	1.937	-2.0212	1.14
111.885	1.143	1.938	-2.0223	1.143
111.998	1.15	1.94	-2.0242	1.15
112.106	1.155	1.942	-2.0262	1.155
112.211	1.16	1.944	-2.0283	1.16
112.322	1.163	1.945	-2.0296	1.163
112.435	1.169	1.947	-2.0316	1.169
112.539	1.175	1.949	-2.0336	1.175
112.649	1.18	1.951	-2.0357	1.18
112.759	1.182	1.952	-2.0366	1.182
112.871	1.188	1.955	-2.0389	1.188
112.981	1.194	1.957	-2.041	1.194
113.086	1.2	1.959	-2.043	1.2
113.198	1.202	1.96	-2.0439	1.202
113.306	1.208	1.962	-2.0463	1.208
113.414	1.213	1.964	-2.0483	1.213
113.523	1.22	1.966	-2.0502	1.22
113.636	1.223	1.967	-2.0513	1.223
113.742	1.229	1.969	-2.0533	1.229
113.853	1.234	1.971	-2.0556	1.234
113.959	1.24	1.973	-2.0576	1.24
114.073	1.243	1.974	-2.0586	1.243
114.176	1.248	1.976	-2.0605	1.248
114.29	1.254	1.979	-2.0629	1.254
114.395	1.26	1.981	-2.0649	1.26
114.504	1.264	1.982	-2.0659	1.264
114.619	1.269	1.984	-2.0679	1.269
114.722	1.275	1.986	-2.0699	1.275
114.833	1.28	1.988	-2.0723	1.28
114.944	1.283	1.989	-2.0733	1.283
115.055	1.289	1.991	-2.0752	1.289
115.165	1.295	1.993	-2.0772	1.295
115.27	1.301	1.995	-2.0795	1.301
115.382	1.304	1.996	-2.0806	1.304
115.49	1.31	1.998	-2.0826	1.31
115.598	1.317	2	-2.0845	1.317
115.705	1.323	2.002	-2.0866	1.323
115.88	1.326	2.005	-2.0889	1.326
115.991	1.331	2.007	-2.0909	1.331
116.101	1.338	2.009	-2.0929	1.338
116.206	1.345	2.011	-2.0949	1.345
116.318	1.348	2.012	-2.096	1.348
116.426	1.355	2.014	-2.0982	1.355
116.532	1.362	2.016	-2.1002	1.362
116.643	1.368	2.018	-2.1022	1.368
116.75	1.371	2.019	-2.1032	1.371
116.862	1.377	2.021	-2.1052	1.377
116.973	1.384	2.023	-2.1075	1.384
117.079	1.392	2.025	-2.1096	1.392
117.193	1.395	2.026	-2.1106	1.395
117.296	1.402	2.028	-2.1125	1.402
117.41	1.408	2.031	-2.1148	1.408
117.515	1.415	2.033	-2.1168	1.415
117.626	1.419	2.034	-2.1178	1.419
117.733	1.425	2.036	-2.1197	1.425
117.843	1.432	2.038	-2.1221	1.432
117.951	1.439	2.04	-2.1242	1.439
118.065	1.442	2.041	-2.1252	1.442
118.173	1.45	2.043	-2.1272	1.45
118.279	1.457	2.045	-2.1292	1.457
118.39	1.464	2.047	-2.1315	1.464
118.502	1.467	2.048	-2.1325	1.467
118.61	1.475	2.05	-2.1345	1.475
118.718	1.482	2.052	-2.1365	1.482
118.827	1.489	2.055	-2.1389	1.489
118.934	1.492	2.056	-2.1398	1.492
119.048	1.499	2.058	-2.1418	1.499
119.156	1.506	2.06	-2.1439	1.506
119.262	1.513	2.062	-2.1458	1.513
119.376	1.516	2.063	-2.1468	1.516
119.486	1.523	2.065	-2.1492	1.523
119.592	1.532	2.067	-2.1512	1.532
119.701	1.538	2.069	-2.1532	1.538
119.808	1.541	2.07	-2.1542	1.541
119.917	1.548	2.072	-2.1565	1.548
120.031	1.555	2.074	-2.1585	1.555
120.203	1.563	2.077	-2.1609	1.563
120.313	1.567	2.079	-2.1628	1.567
120.418	1.575	2.081	-2.1649	1.575
120.527	1.582	2.083	-2.1671	1.582
120.637	1.59	2.084	-2.1681	1.59
120.748	1.595	2.086	-2.1701	1.595
120.858	1.602	2.088	-2.1721	1.602
120.963	1.612	2.09	-2.1741	1.612
121.074	1.62	2.091	-2.1754	1.62
121.183	1.628	2.093	-2.1775	1.628
121.296	1.636	2.095	-2.1795	1.636
121.402	1.641	2.097	-2.1815	1.641
121.511	1.648	2.098	-2.1825	1.648
121.62	1.655	2.101	-2.1847	1.655
121.729	1.663	2.103	-2.1868	1.663
121.901	1.667	2.105	-2.1891	1.667
122.012	1.675	2.107	-2.1911	1.675
122.12	1.682	2.109	-2.1931	1.682
122.228	1.689	2.111	-2.1954	1.689
122.335	1.693	2.112	-2.1965	1.693
122.444	1.701	2.114	-2.1985	1.701
122.558	1.709	2.116	-2.2004	1.709
122.663	1.716	2.119	-2.2028	1.716
122.778	1.72	2.12	-2.2038	1.72
122.887	1.727	2.122	-2.2058	1.727
122.995	1.737	2.124	-2.2078	1.737
123.1	1.743	2.126	-2.2098	1.743
123.214	1.747	2.127	-2.2111	1.747
123.324	1.755	2.129	-2.2131	1.755
123.434	1.762	2.131	-2.2151	1.762
123.539	1.771	2.133	-2.2172	1.771
123.65	1.774	2.134	-2.2181	1.774
123.758	1.782	2.136	-2.2204	1.782
123.866	1.79	2.138	-2.2224	1.79
123.974	1.798	2.14	-2.2244	1.798
124.086	1.802	2.141	-2.2254	1.802
124.197	1.809	2.143	-2.2277	1.809
124.305	1.816	2.145	-2.2297	1.816
124.41	1.824	2.148	-2.2318	1.824
124.52	1.829	2.148	-2.2327	1.829
124.629	1.837	2.151	-2.235	1.837
124.738	1.844	2.153	-2.237	1.844
124.847	1.852	2.155	-2.239	1.852
124.958	1.856	2.156	-2.24	1.856
125.071	1.864	2.158	-2.242	1.864
125.179	1.871	2.16	-2.2443	1.871
125.284	1.879	2.162	-2.2464	1.879
125.395	1.883	2.163	-2.2474	1.883
125.508	1.891	2.165	-2.2494	1.891
125.618	1.898	2.167	-2.2514	1.898
125.721	1.905	2.17	-2.2538	1.905
125.832	1.908	2.17	-2.2547	1.908
125.942	1.915	2.173	-2.2567	1.915
126.048	1.924	2.175	-2.2587	1.924
126.159	1.931	2.177	-2.2607	1.931
126.271	1.936	2.178	-2.2621	1.936
126.379	1.942	2.18	-2.264	1.942
126.485	1.95	2.182	-2.2661	1.95
126.596	1.957	2.184	-2.268	1.957
126.708	1.961	2.185	-2.269	1.961
126.816	1.968	2.187	-2.2714	1.968
126.925	1.976	2.189	-2.2735	1.976
127.031	1.985	2.191	-2.2755	1.985
127.142	1.988	2.192	-2.2764	1.988
127.255	1.996	2.194	-2.2786	1.996
127.363	2.003	2.196	-2.2807	2.003
127.468	2.009	2.198	-2.2827	2.009
127.579	2.014	2.199	-2.2836	2.014
127.687	2.021	2.201	-2.2857	2.021
127.801	2.028	2.204	-2.288	2.028
127.906	2.035	2.206	-2.29	2.035
128.018	2.039	2.207	-2.291	2.039
128.126	2.046	2.209	-2.293	2.046
128.232	2.053	2.211	-2.2953	2.053
128.343	2.059	2.213	-2.2973	2.059
128.455	2.063	2.214	-2.2983	2.063
128.563	2.07	2.216	-2.3003	2.07
128.671	2.077	2.218	-2.3023	2.077
128.78	2.084	2.22	-2.3047	2.084
128.893	2.086	2.221	-2.3057	2.086
128.999	2.093	2.223	-2.3077	2.093
129.11	2.1	2.225	-2.3095	2.1
129.216	2.106	2.228	-2.312	2.106
129.33	2.109	2.229	-2.313	2.109
129.433	2.115	2.231	-2.315	2.115
129.547	2.122	2.233	-2.317	2.122
129.652	2.127	2.235	-2.319	2.127
129.764	2.13	2.236	-2.3199	2.13
129.875	2.136	2.238	-2.3223	2.136
129.985	2.141	2.24	-2.3243	2.141
130.09	2.147	2.242	-2.3263	2.147
130.201	2.15	2.243	-2.3274	2.15
130.312	2.156	2.245	-2.3297	2.156
130.422	2.161	2.247	-2.3317	2.161
130.527	2.167	2.249	-2.3336	2.167
130.639	2.17	2.25	-2.3346	2.17
130.747	2.175	2.252	-2.3366	2.175
130.856	2.181	2.255	-2.339	2.181
130.963	2.186	2.257	-2.341	2.186
131.077	2.19	2.258	-2.342	2.19
131.185	2.196	2.26	-2.344	2.196
131.293	2.201	2.262	-2.3463	2.201
131.399	2.207	2.264	-2.3483	2.207
131.513	2.21	2.265	-2.3493	2.21
131.623	2.215	2.267	-2.3513	2.215
131.731	2.221	2.269	-2.3534	2.221
131.836	2.226	2.271	-2.3557	2.226
131.947	2.228	2.272	-2.3566	2.228
132.054	2.233	2.274	-2.3586	2.233
132.164	2.238	2.276	-2.3606	2.238
132.272	2.243	2.278	-2.3626	2.243
132.386	2.245	2.28	-2.3639	2.245
132.494	2.249	2.282	-2.366	2.249
132.6	2.254	2.284	-2.368	2.254
132.711	2.258	2.286	-2.37	2.258
132.818	2.26	2.287	-2.3713	2.26
132.931	2.265	2.289	-2.3732	2.265
133.039	2.269	2.291	-2.3752	2.269
133.147	2.273	2.293	-2.3773	2.273
133.261	2.275	2.294	-2.3782	2.275
133.369	2.28	2.296	-2.3806	2.28
133.477	2.284	2.298	-2.3827	2.284
133.583	2.289	2.3	-2.3846	2.289
133.697	2.291	2.301	-2.3856	2.291
133.806	2.295	2.303	-2.3876	2.295
133.913	2.298	2.306	-2.3899	2.298
134.02	2.302	2.308	-2.3918	2.302
134.131	2.304	2.309	-2.3928	2.304
134.244	2.308	2.311	-2.3949	2.308
134.353	2.312	2.313	-2.3972	2.312
134.458	2.316	2.315	-2.3992	2.316
134.569	2.317	2.316	-2.4002	2.317
134.68	2.321	2.318	-2.4023	2.321
134.785	2.324	2.32	-2.4042	2.324
134.894	2.327	2.322	-2.4066	2.327
135.006	2.328	2.323	-2.4076	2.328
135.114	2.331	2.325	-2.4096	2.331
135.225	2.335	2.327	-2.4115	2.335
135.33	2.337	2.33	-2.4139	2.337
135.444	2.338	2.331	-2.4149	2.338
135.552	2.34	2.333	-2.4169	2.34
135.66	2.342	2.335	-2.4188	2.342
135.769	2.344	2.337	-2.4209	2.344
135.881	2.345	2.338	-2.4223	2.345
135.985	2.347	2.34	-2.4243	2.347
136.099	2.348	2.342	-2.4263	2.348
136.204	2.35	2.344	-2.4283	2.35
136.315	2.35	2.345	-2.4293	2.35
136.428	2.351	2.347	-2.4315	2.351
136.531	2.352	2.349	-2.4335	2.352
136.642	2.353	2.351	-2.4355	2.353
136.753	2.354	2.352	-2.4366	2.354
136.861	2.354	2.354	-2.4385	2.354
136.973	2.354	2.357	-2.4408	2.354
137.078	2.353	2.359	-2.4428	2.353
137.19	2.352	2.36	-2.4439	2.352
137.298	2.351	2.362	-2.4458	2.351
137.409	2.35	2.364	-2.4482	2.35
137.514	2.348	2.366	-2.4501	2.348
137.628	2.347	2.367	-2.4511	2.347
137.736	2.345	2.369	-2.4531	2.345
137.845	2.342	2.371	-2.4555	2.342
137.954	2.339	2.373	-2.4575	2.339
138.06	2.336	2.374	-2.4584	2.336
138.169	2.334	2.376	-2.4605	2.334
138.283	2.33	2.378	-2.4625	2.33
138.388	2.323	2.381	-2.4648	2.323
138.499	2.315	2.382	-2.4658	2.315
138.612	2.311	2.384	-2.4678	2.311
138.715	2.302	2.386	-2.4699	2.302
138.826	2.293	2.388	-2.4721	2.293
138.933	2.281	2.389	-2.4731	2.281
139.045	2.275	2.391	-2.4752	2.275
139.157	2.262	2.393	-2.4772	2.262
139.262	2.249	2.395	-2.4792	2.249
139.374	2.235	2.396	-2.4802	2.235
139.482	2.227	2.398	-2.4826	2.227
139.593	2.214	2.4	-2.4845	2.214
139.698	2.202	2.402	-2.4865	2.202
139.812	2.19	2.403	-2.4875	2.19
139.92	2.186	2.406	-2.4898	2.186
140.03	2.175	2.408	-2.4918	2.175
140.135	2.165	2.41	-2.4938	2.165
140.246	2.156	2.411	-2.4948	2.156
140.359	2.151	2.413	-2.4968	2.151
140.467	2.142	2.415	-2.4991	2.142
140.572	2.132	2.417	-2.5011	2.132
140.686	2.123	2.418	-2.5022	2.123
140.796	2.119	2.42	-2.5041	2.119
140.906	2.111	2.422	-2.5064	2.111
141.009	2.101	2.424	-2.5084	2.101
141.122	2.092	2.425	-2.5094	2.092
141.23	2.088	2.427	-2.5114	2.088
141.343	2.079	2.429	-2.5134	2.079
141.449	2.069	2.432	-2.5158	2.069
141.558	2.061	2.433	-2.5168	2.061
141.669	2.056	2.435	-2.5189	2.056
141.777	2.048	2.437	-2.5208	2.048
141.883	2.04	2.439	-2.5228	2.04
141.998	2.032	2.44	-2.5241	2.032
142.101	2.028	2.442	-2.5261	2.028
142.274	2.02	2.445	-2.5288	2.02
142.387	2.012	2.447	-2.5308	2.012
142.495	2.004	2.449	-2.5329	2.004
142.6	1.999	2.451	-2.5348	1.999
142.714	1.993	2.452	-2.5361	1.993
142.824	1.986	2.454	-2.5381	1.986
142.934	1.978	2.456	-2.5401	1.978
143.037	1.974	2.458	-2.5421	1.974
143.15	1.966	2.459	-2.5431	1.966
143.258	1.959	2.461	-2.5455	1.959
143.371	1.951	2.463	-2.5475	1.951
143.477	1.948	2.465	-2.5495	1.948
143.586	1.939	2.466	-2.5505	1.939
143.697	1.931	2.468	-2.5527	1.931
143.805	1.924	2.47	-2.5546	1.924
143.911	1.921	2.472	-2.5567	1.921
144.025	1.914	2.473	-2.5577	1.914
144.133	1.907	2.475	-2.5597	1.907
144.24	1.901	2.478	-2.5621	1.901
144.349	1.898	2.48	-2.5641	1.898
144.456	1.893	2.481	-2.565	1.893
144.572	1.886	2.483	-2.5671	1.886
144.677	1.881	2.485	-2.5691	1.881
144.786	1.879	2.487	-2.5714	1.879
144.897	1.874	2.488	-2.5724	1.874
145.007	1.869	2.49	-2.5744	1.869
145.117	1.865	2.492	-2.5764	1.865
145.223	1.863	2.494	-2.5787	1.863
145.334	1.859	2.495	-2.5797	1.859
145.442	1.855	2.497	-2.5817	1.855
145.548	1.851	2.5	-2.5838	1.851
145.659	1.849	2.502	-2.5858	1.849
145.771	1.845	2.503	-2.5871	1.845
145.879	1.841	2.505	-2.5891	1.841
145.985	1.838	2.507	-2.5911	1.838
146.094	1.835	2.509	-2.593	1.835
146.209	1.831	2.51	-2.594	1.831
146.317	1.827	2.512	-2.5964	1.827
146.425	1.823	2.514	-2.5984	1.823
146.531	1.821	2.516	-2.6004	1.821
146.642	1.816	2.517	-2.6014	1.816
146.755	1.812	2.52	-2.6038	1.812
146.863	1.808	2.521	-2.6057	1.808
146.968	1.806	2.523	-2.6077	1.806
147.08	1.802	2.524	-2.6087	1.802
147.186	1.797	2.526	-2.6107	1.797
147.301	1.793	2.529	-2.613	1.793
147.406	1.791	2.531	-2.615	1.791
147.517	1.788	2.532	-2.616	1.788
147.626	1.783	2.534	-2.618	1.783
147.732	1.78	2.536	-2.6203	1.78
147.843	1.778	2.538	-2.6224	1.778
147.955	1.775	2.539	-2.6233	1.775
148.06	1.771	2.541	-2.6254	1.771
148.171	1.768	2.543	-2.6274	1.768
148.28	1.766	2.545	-2.6296	1.766
148.387	1.763	2.546	-2.6306	1.763
148.501	1.76	2.548	-2.6326	1.76
148.609	1.756	2.55	-2.6347	1.756
148.715	1.754	2.552	-2.6366	1.754
148.829	1.751	2.554	-2.638	1.751
148.939	1.747	2.556	-2.6401	1.747
149.045	1.744	2.558	-2.6421	1.744
149.152	1.742	2.56	-2.6441	1.742
149.264	1.738	2.561	-2.645	1.738
149.37	1.734	2.563	-2.6473	1.734
149.48	1.73	2.565	-2.6493	1.73
149.591	1.729	2.567	-2.6513	1.729
149.702	1.724	2.568	-2.6523	1.724
149.81	1.721	2.57	-2.6547	1.721
149.916	1.717	2.572	-2.6567	1.717
150.025	1.715	2.574	-2.6586	1.715
150.138	1.711	2.575	-2.6596	1.711
150.247	1.707	2.578	-2.662	1.707
150.355	1.703	2.58	-2.6639	1.703
150.463	1.702	2.582	-2.666	1.702
150.577	1.697	2.583	-2.667	1.697
150.685	1.693	2.585	-2.6689	1.693
150.793	1.689	2.587	-2.6713	1.689
150.899	1.687	2.589	-2.6733	1.687
151.008	1.683	2.59	-2.6743	1.683
151.12	1.677	2.592	-2.6763	1.677
151.231	1.672	2.594	-2.6783	1.672
151.336	1.67	2.596	-2.6806	1.67
151.45	1.664	2.597	-2.6817	1.664
151.56	1.658	2.599	-2.6837	1.658
151.668	1.651	2.601	-2.6857	1.651
151.773	1.647	2.603	-2.6877	1.647
151.884	1.641	2.605	-2.6889	1.641
151.997	1.634	2.607	-2.6908	1.634
152.105	1.626	2.609	-2.693	1.626
152.209	1.622	2.611	-2.695	1.622
152.323	1.615	2.612	-2.6963	1.615
152.435	1.608	2.614	-2.6983	1.608
152.542	1.602	2.616	-2.7004	1.602
152.647	1.598	2.618	-2.7023	1.598
152.759	1.59	2.619	-2.7033	1.59
152.867	1.584	2.621	-2.7056	1.584
152.978	1.578	2.623	-2.7076	1.578
153.083	1.575	2.625	-2.7097	1.575
153.197	1.568	2.626	-2.7106	1.568
153.305	1.563	2.628	-2.7126	1.563
153.414	1.557	2.631	-2.715	1.557
153.522	1.555	2.633	-2.717	1.555
153.629	1.55	2.634	-2.7179	1.55
153.738	1.544	2.636	-2.7199	1.544
153.852	1.539	2.638	-2.7222	1.539
153.957	1.537	2.64	-2.7242	1.537
154.068	1.533	2.641	-2.7252	1.533
154.18	1.529	2.643	-2.7272	1.529
154.285	1.524	2.645	-2.7291	1.524
154.393	1.522	2.647	-2.7315	1.522
154.507	1.519	2.648	-2.7326	1.519
154.615	1.515	2.65	-2.7345	1.515
154.721	1.51	2.652	-2.7366	1.51
154.832	1.509	2.655	-2.7389	1.509
154.944	1.505	2.656	-2.74	1.505
155.052	1.501	2.658	-2.7419	1.501
155.158	1.497	2.66	-2.7439	1.497
155.269	1.495	2.662	-2.7459	1.495
155.381	1.491	2.663	-2.7469	1.491
155.489	1.487	2.665	-2.7492	1.487
155.597	1.483	2.667	-2.7513	1.483
155.703	1.482	2.669	-2.7532	1.482
155.814	1.477	2.67	-2.7542	1.477
155.927	1.474	2.672	-2.7566	1.474
156.035	1.47	2.674	-2.7586	1.47
156.14	1.469	2.676	-2.7606	1.469
156.254	1.464	2.677	-2.7616	1.464
156.364	1.461	2.679	-2.7636	1.461
156.474	1.458	2.682	-2.7658	1.458
156.579	1.456	2.684	-2.7679	1.456
156.69	1.453	2.685	-2.7689	1.453
156.798	1.449	2.687	-2.7709	1.449
156.911	1.445	2.689	-2.7731	1.445
157.017	1.444	2.691	-2.7752	1.444
157.126	1.44	2.692	-2.7762	1.44
157.235	1.436	2.694	-2.7782	1.436
157.345	1.433	2.696	-2.7802	1.433
157.453	1.431	2.698	-2.7825	1.431
157.561	1.428	2.699	-2.7835	1.428
157.67	1.424	2.701	-2.7855	1.424
157.784	1.421	2.703	-2.7875	1.421
157.89	1.419	2.706	-2.7898	1.419
158.004	1.416	2.707	-2.7909	1.416
158.107	1.413	2.709	-2.7929	1.413
158.219	1.411	2.711	-2.7949	1.411
158.325	1.409	2.713	-2.7968	1.409
158.439	1.406	2.714	-2.7981	1.406
158.549	1.404	2.716	-2.8001	1.404
158.659	1.401	2.718	-2.8022	1.401
158.764	1.4	2.72	-2.8042	1.4
158.875	1.397	2.721	-2.8052	1.397
158.983	1.394	2.723	-2.8075	1.394
159.096	1.392	2.725	-2.8095	1.392
159.202	1.39	2.727	-2.8115	1.39
159.313	1.387	2.728	-2.8125	1.387
159.421	1.385	2.731	-2.8149	1.385
159.529	1.382	2.733	-2.8169	1.382
159.637	1.38	2.735	-2.8188	1.38
159.751	1.377	2.736	-2.8198	1.377
159.854	1.374	2.738	-2.8221	1.374
159.965	1.371	2.74	-2.8241	1.371
160.074	1.37	2.742	-2.8261	1.37
160.181	1.367	2.743	-2.827	1.367
160.295	1.364	2.745	-2.8291	1.364
160.403	1.362	2.747	-2.8311	1.362
160.509	1.36	2.749	-2.8335	1.36
160.62	1.358	2.75	-2.8345	1.358
160.733	1.355	2.752	-2.8365	1.355
160.843	1.352	2.754	-2.8385	1.352
160.948	1.35	2.756	-2.8407	1.35
161.059	1.347	2.758	-2.8418	1.347
161.167	1.345	2.76	-2.8438	1.345
161.273	1.342	2.762	-2.8458	1.342
161.384	1.34	2.764	-2.8478	1.34
161.496	1.337	2.765	-2.8491	1.337
161.604	1.334	2.767	-2.8511	1.334
161.71	1.331	2.769	-2.8532	1.331
161.821	1.329	2.771	-2.8552	1.329
161.935	1.326	2.772	-2.8562	1.326
162.038	1.323	2.774	-2.8585	1.323
162.149	1.32	2.776	-2.8605	1.32
162.257	1.319	2.778	-2.8625	1.319
162.371	1.315	2.779	-2.8634	1.315
162.479	1.313	2.781	-2.8654	1.313
162.587	1.309	2.784	-2.8678	1.309
162.693	1.308	2.786	-2.8698	1.308
162.804	1.305	2.787	-2.8708	1.305
162.917	1.302	2.789	-2.8728	1.302
163.027	1.299	2.791	-2.8751	1.299
163.132	1.298	2.793	-2.8771	1.298
163.241	1.295	2.794	-2.878	1.295
163.351	1.292	2.796	-2.8801	1.292
163.457	1.289	2.798	-2.8824	1.289
163.568	1.287	2.8	-2.8844	1.287
163.68	1.285	2.801	-2.8854	1.285
163.788	1.281	2.803	-2.8874	1.281
163.896	1.278	2.805	-2.8894	1.278
164.004	1.277	2.808	-2.8918	1.277
164.118	1.274	2.809	-2.8928	1.274
164.224	1.27	2.811	-2.8948	1.27
164.333	1.267	2.813	-2.8968	1.267
164.44	1.266	2.815	-2.8987	1.266
164.554	1.263	2.816	-2.9002	1.263
164.664	1.26	2.818	-2.9021	1.26
164.772	1.258	2.82	-2.904	1.258
164.877	1.256	2.822	-2.9061	1.256
164.988	1.253	2.823	-2.9071	1.253
165.101	1.251	2.825	-2.9094	1.251
165.204	1.249	2.827	-2.9114	1.249
165.316	1.247	2.829	-2.9135	1.247
165.427	1.245	2.83	-2.9145	1.245
165.535	1.243	2.832	-2.9167	1.243
165.641	1.241	2.834	-2.9187	1.241
165.752	1.24	2.836	-2.9207	1.24
165.864	1.237	2.837	-2.9217	1.237
165.972	1.235	2.839	-2.9237	1.235
166.08	1.233	2.842	-2.9261	1.233
166.188	1.232	2.844	-2.9281	1.232
166.302	1.23	2.845	-2.9291	1.23
166.408	1.228	2.847	-2.9311	1.228
166.517	1.226	2.849	-2.9333	1.226
166.626	1.225	2.851	-2.9354	1.225
166.733	1.223	2.852	-2.9362	1.223
166.842	1.221	2.854	-2.9383	1.221
166.956	1.219	2.856	-2.9403	1.219
167.062	1.218	2.858	-2.9427	1.218
167.172	1.217	2.859	-2.9437	1.217
167.279	1.215	2.861	-2.9457	1.215
167.389	1.213	2.863	-2.9477	1.213
167.497	1.212	2.865	-2.9496	1.212
167.611	1.211	2.867	-2.951	1.211
167.721	1.209	2.869	-2.953	1.209
167.831	1.207	2.871	-2.955	1.207
167.936	1.206	2.873	-2.957	1.206
168.048	1.205	2.874	-2.9584	1.205
168.156	1.203	2.876	-2.9604	1.203
168.264	1.201	2.878	-2.9624	1.201
168.373	1.2	2.88	-2.9644	1.2
168.48	1.199	2.881	-2.9654	1.199
168.594	1.197	2.884	-2.9678	1.197
168.702	1.196	2.885	-2.9697	1.196
168.808	1.195	2.887	-2.9717	1.195
168.922	1.193	2.888	-2.9727	1.193
169.032	1.192	2.89	-2.9747	1.192
169.14	1.19	2.893	-2.977	1.19
169.246	1.189	2.895	-2.979	1.189
169.354	1.187	2.896	-2.98	1.187
169.463	1.186	2.898	-2.982	1.186
169.573	1.184	2.9	-2.9843	1.184
169.681	1.183	2.902	-2.9864	1.183
169.795	1.182	2.903	-2.9873	1.182
169.903	1.18	2.905	-2.9893	1.18
170.009	1.178	2.907	-2.9916	1.178
170.12	1.177	2.909	-2.9936	1.177
170.232	1.175	2.91	-2.9946	1.175
170.34	1.174	2.912	-2.9966	1.174
170.448	1.172	2.914	-2.9986	1.172
170.557	1.171	2.917	-3.001	1.171
170.664	1.169	2.918	-3.0019	1.169
170.778	1.168	2.92	-3.004	1.168
170.886	1.166	2.922	-3.006	1.166
170.992	1.165	2.924	-3.008	1.165
171.106	1.164	2.925	-3.0094	1.164
171.216	1.162	2.927	-3.0112	1.162
171.324	1.16	2.929	-3.0132	1.16
171.429	1.159	2.931	-3.0153	1.159
171.54	1.158	2.932	-3.0162	1.158
171.653	1.156	2.934	-3.0186	1.156
171.756	1.155	2.936	-3.0207	1.155
171.867	1.154	2.938	-3.0227	1.154
171.978	1.153	2.939	-3.0237	1.153
172.086	1.152	2.941	-3.0257	1.152
172.199	1.15	2.944	-3.0279	1.15
172.302	1.15	2.946	-3.0299	1.15
172.414	1.148	2.947	-3.0309	1.148
172.525	1.147	2.949	-3.0329	1.147
172.632	1.145	2.951	-3.0353	1.145
172.74	1.145	2.953	-3.0372	1.145
172.854	1.143	2.954	-3.0383	1.143
172.962	1.142	2.956	-3.0402	1.142
173.07	1.14	2.958	-3.0426	1.14
173.176	1.14	2.96	-3.0446	1.14
173.29	1.138	2.961	-3.0456	1.138
173.394	1.137	2.963	-3.0476	1.137
173.508	1.136	2.965	-3.0496	1.136
173.613	1.135	2.968	-3.0519	1.135
173.724	1.134	2.969	-3.0529	1.134
173.837	1.133	2.971	-3.0549	1.133
173.94	1.131	2.973	-3.0569	1.131
174.051	1.13	2.975	-3.0592	1.13
174.162	1.129	2.976	-3.0602	1.129
174.27	1.127	2.978	-3.0623	1.127
174.383	1.126	2.98	-3.0643	1.126
174.486	1.125	2.982	-3.0663	1.125
174.598	1.124	2.983	-3.0673	1.124
174.709	1.122	2.985	-3.0695	1.122
174.817	1.121	2.987	-3.0715	1.121
174.925	1.121	2.989	-3.0736	1.121
175.032	1.119	2.99	-3.0746	1.119
175.147	1.118	2.993	-3.077	1.118
175.255	1.117	2.995	-3.079	1.117
175.361	1.116	2.997	-3.0809	1.116
175.475	1.115	2.998	-3.082	1.115
175.58	1.114	3	-3.084	1.114
175.691	1.113	3.002	-3.0862	1.113
175.797	1.112	3.004	-3.0882	1.112
175.911	1.111	3.005	-3.0892	1.111
176.021	1.11	3.007	-3.0912	1.11
176.131	1.109	3.009	-3.0935	1.109
176.236	1.109	3.011	-3.0955	1.109
176.347	1.107	3.012	-3.0965	1.107
176.453	1.106	3.014	-3.0985	1.106
176.562	1.105	3.016	-3.1005	1.105
176.674	1.105	3.019	-3.1029	1.105
176.783	1.104	3.02	-3.1039	1.104
176.894	1.103	3.022	-3.1058	1.103
177.002	1.102	3.024	-3.1078	1.102
177.11	1.101	3.026	-3.1102	1.101
177.217	1.1	3.027	-3.1111	1.1
177.326	1.099	3.029	-3.1132	1.099
177.44	1.098	3.031	-3.1152	1.098
177.545	1.098	3.033	-3.1172	1.098
177.659	1.097	3.034	-3.1183	1.097
177.769	1.096	3.036	-3.1206	1.096
177.874	1.095	3.038	-3.1226	1.095
177.983	1.094	3.04	-3.1246	1.094
178.094	1.093	3.041	-3.1256	1.093
178.204	1.092	3.044	-3.1279	1.092
178.314	1.092	3.046	-3.1299	1.092
178.419	1.091	3.048	-3.1319	1.091
178.529	1.09	3.049	-3.1329	1.09
178.639	1.089	3.051	-3.1349	1.089
178.752	1.088	3.053	-3.1373	1.088
178.858	1.088	3.055	-3.1392	1.088
178.967	1.087	3.056	-3.1402	1.087
179.078	1.085	3.058	-3.1422	1.085
179.186	1.084	3.06	-3.1445	1.084
179.291	1.084	3.062	-3.1465	1.084
179.401	1.083	3.063	-3.1475	1.083
179.512	1.082	3.065	-3.1495	1.082
179.623	1.081	3.067	-3.1514	1.081
179.728	1.08	3.07	-3.1538	1.08
179.839	1.079	3.071	-3.1548	1.079
179.952	1.078	3.073	-3.1568	1.078
180.06	1.077	3.075	-3.1588	1.077
180.165	1.077	3.077	-3.1609	1.077
180.276	1.076	3.078	-3.1621	1.076
180.389	1.074	3.08	-3.164	1.074
180.499	1.073	3.082	-3.166	1.073
180.604	1.072	3.084	-3.1681	1.072
180.713	1.071	3.085	-3.1691	1.071
180.825	1.07	3.087	-3.1715	1.07
180.935	1.069	3.089	-3.1735	1.069
181.04	1.069	3.091	-3.1755	1.069
181.152	1.068	3.092	-3.1765	1.068
181.26	1.067	3.095	-3.1788	1.067
181.366	1.066	3.097	-3.1808	1.066
181.475	1.066	3.099	-3.1828	1.066
181.585	1.065	3.1	-3.1838	1.065
181.698	1.065	3.102	-3.1862	1.065
181.806	1.064	3.104	-3.1882	1.064
181.912	1.064	3.106	-3.1901	1.064
182.023	1.063	3.107	-3.1911	1.063
182.136	1.062	3.109	-3.1931	1.062
182.244	1.062	3.111	-3.1955	1.062
182.35	1.061	3.113	-3.1975	1.061
182.464	1.06	3.114	-3.1985	1.06
182.573	1.059	3.116	-3.2005	1.059
182.677	1.059	3.119	-3.2028	1.059
182.786	1.058	3.121	-3.2048	1.058
182.897	1.057	3.121	-3.2057	1.057
183.01	1.056	3.123	-3.2077	1.056
183.113	1.055	3.125	-3.2097	1.055
183.224	1.054	3.128	-3.2121	1.054
183.335	1.053	3.129	-3.2131	1.053
183.446	1.053	3.131	-3.2151	1.053
183.55	1.052	3.133	-3.2171	1.052
183.661	1.051	3.135	-3.2191	1.051
183.768	1.05	3.136	-3.2203	1.05
183.882	1.049	3.138	-3.2223	1.049
183.99	1.049	3.14	-3.2244	1.049
184.098	1.048	3.142	-3.2264	1.048
184.205	1.048	3.143	-3.2274	1.048
184.319	1.047	3.146	-3.2298	1.047
184.427	1.046	3.148	-3.2318	1.046
184.535	1.046	3.15	-3.2338	1.046
184.647	1.045	3.151	-3.2348	1.045
184.751	1.045	3.153	-3.237	1.045
184.865	1.044	3.155	-3.2391	1.044
184.97	1.044	3.157	-3.2411	1.044
185.081	1.043	3.158	-3.2421	1.043
185.194	1.042	3.16	-3.2441	1.042
185.297	1.042	3.162	-3.2464	1.042
185.408	1.041	3.164	-3.2485	1.041
185.518	1.041	3.165	-3.2495	1.041
185.629	1.04	3.167	-3.2514	1.04
185.739	1.039	3.169	-3.2535	1.039
185.844	1.039	3.172	-3.2557	1.039
185.956	1.038	3.173	-3.2567	1.038
186.064	1.038	3.175	-3.2587	1.038
186.175	1.037	3.176	-3.2607	1.037
186.28	1.037	3.179	-3.263	1.037
186.394	1.036	3.18	-3.264	1.036
186.498	1.035	3.182	-3.2661	1.035
186.611	1.034	3.184	-3.268	1.034
186.717	1.034	3.186	-3.27	1.034
186.831	1.033	3.187	-3.2714	1.033
186.941	1.032	3.189	-3.2734	1.032
187.049	1.031	3.191	-3.2753	1.031
187.154	1.03	3.193	-3.2774	1.03
187.265	1.029	3.194	-3.2784	1.029
187.378	1.028	3.196	-3.2806	1.028
187.481	1.027	3.198	-3.2827	1.027
187.592	1.026	3.2	-3.2847	1.026
187.704	1.025	3.201	-3.2857	1.025
187.811	1.024	3.203	-3.2877	1.024
187.924	1.023	3.206	-3.29	1.023
188.029	1.022	3.208	-3.2921	1.022
188.141	1.021	3.209	-3.2931	1.021
188.249	1.02	3.211	-3.2951	1.02
188.357	1.02	3.213	-3.2974	1.02
188.465	1.019	3.215	-3.2993	1.019
188.578	1.019	3.216	-3.3003	1.019
188.686	1.018	3.218	-3.3024	1.018
188.796	1.018	3.22	-3.3047	1.018
188.902	1.017	3.222	-3.3067	1.017
189.016	1.017	3.223	-3.3077	1.017
189.119	1.016	3.225	-3.3097	1.016
189.233	1.016	3.227	-3.3117	1.016
189.338	1.015	3.23	-3.3139	1.015
189.449	1.015	3.231	-3.3149	1.015
189.561	1.014	3.233	-3.3169	1.014
189.671	1.014	3.235	-3.3189	1.014
189.774	1.013	3.237	-3.3209	1.013
189.888	1.013	3.238	-3.3223	1.013
189.996	1.013	3.24	-3.3243	1.013
190.102	1.012	3.242	-3.3263	1.012
190.213	1.012	3.244	-3.3283	1.012
190.325	1.011	3.245	-3.3296	1.011
190.433	1.011	3.247	-3.3317	1.011
190.541	1.01	3.249	-3.3336	1.01
190.648	1.01	3.251	-3.3357	1.01
190.762	1.01	3.252	-3.3366	1.01
190.869	1.009	3.255	-3.339	1.009
190.98	1.009	3.257	-3.341	1.009
191.086	1.008	3.259	-3.343	1.008
191.2	1.008	3.26	-3.3439	1.008
191.303	1.007	3.262	-3.3463	1.007
191.414	1.006	3.264	-3.3483	1.006
191.523	1.006	3.266	-3.3504	1.006
191.635	1.005	3.267	-3.3513	1.005
191.745	1.004	3.269	-3.3533	1.004
191.854	1.004	3.271	-3.3553	1.004
191.959	1.003	3.273	-3.3576	1.003
192.07	1.002	3.274	-3.3586	1.002
192.179	1.002	3.276	-3.3606	1.002
192.292	1.001	3.278	-3.3627	1.001
192.398	1.001	3.281	-3.365	1.001
192.507	1	3.282	-3.3659	1
192.617	0.999	3.284	-3.3679	0.999
192.727	0.999	3.286	-3.37	0.999
192.835	0.998	3.288	-3.3722	0.998
192.942	0.998	3.289	-3.3731	0.998
193.051	0.997	3.291	-3.3752	0.997
193.165	0.997	3.293	-3.3772	0.997
193.271	0.996	3.295	-3.3792	0.996
193.385	0.996	3.296	-3.3806	0.996
193.488	0.996	3.298	-3.3826	0.996
193.597	0.995	3.3	-3.3845	0.995
193.706	0.995	3.302	-3.3866	0.995
193.82	0.995	3.303	-3.3876	0.995
193.929	0.994	3.306	-3.3899	0.994
194.034	0.994	3.308	-3.3919	0.994
194.145	0.994	3.31	-3.3939	0.994
194.256	0.994	3.311	-3.3949	0.994
194.364	0.994	3.313	-3.3969	0.994
194.477	0.994	3.315	-3.3991	0.994
194.583	0.994	3.317	-3.4012	0.994
194.692	0.994	3.318	-3.4023	0.994
194.802	0.994	3.32	-3.4043	0.994
194.91	0.994	3.322	-3.4066	0.994
195.018	0.994	3.324	-3.4086	0.994
195.132	0.994	3.325	-3.4096	0.994
195.235	0.994	3.327	-3.4115	0.994
195.346	0.994	3.329	-3.4135	0.994
195.455	0.994	3.332	-3.4159	0.994
195.562	0.994	3.333	-3.4169	0.994
195.676	0.994	3.335	-3.4189	0.994
195.785	0.994	3.337	-3.4209	0.994
195.89	0.994	3.339	-3.4233	0.994
196.001	0.994	3.34	-3.4242	0.994
196.114	0.994	3.342	-3.4262	0.994
196.224	0.994	3.344	-3.4283	0.994
196.329	0.994	3.346	-3.4303	0.994
196.44	0.994	3.347	-3.4316	0.994
196.548	0.994	3.349	-3.4335	0.994
196.66	0.994	3.351	-3.4355	0.994
196.767	0.994	3.353	-3.4375	0.994
196.873	0.994	3.354	-3.4385	0.994
196.987	0.994	3.357	-3.4409	0.994
197.095	0.994	3.359	-3.4429	0.994
197.2	0.993	3.361	-3.445	0.993
197.31	0.993	3.362	-3.4459	0.993
197.419	0.993	3.364	-3.4482	0.993
197.53	0.993	3.366	-3.4502	0.993
197.639	0.993	3.368	-3.4522	0.993
197.747	0.993	3.369	-3.4531	0.993
197.86	0.992	3.371	-3.4552	0.992
197.967	0.992	3.373	-3.4576	0.992
198.076	0.992	3.375	-3.4595	0.992
198.187	0.991	3.376	-3.4606	0.991
198.297	0.991	3.378	-3.4626	0.991
198.407	0.991	3.38	-3.4646	0.991
198.512	0.991	3.383	-3.4668	0.991
198.623	0.99	3.384	-3.4678	0.99
198.732	0.99	3.386	-3.4698	0.99
198.844	0.99	3.388	-3.4719	0.99
198.948	0.99	3.39	-3.4742	0.99
199.06	0.989	3.391	-3.4751	0.989
199.171	0.989	3.393	-3.4771	0.989
199.279	0.989	3.395	-3.4791	0.989
199.384	0.989	3.397	-3.4811	0.989
199.498	0.988	3.398	-3.4825	0.988
199.606	0.988	3.4	-3.4845	0.988
199.714	0.988	3.402	-3.4865	0.988
199.821	0.988	3.404	-3.4885	0.988
199.936	0.987	3.405	-3.4895	0.987
200.039	0.987	3.408	-3.4918	0.987
200.153	0.987	3.41	-3.4938	0.987
200.258	0.986	3.412	-3.4958	0.986
200.369	0.986	3.413	-3.4968	0.986
200.482	0.986	3.415	-3.4992	0.986
200.585	0.986	3.417	-3.5012	0.986
200.695	0.985	3.419	-3.5032	0.985
200.806	0.985	3.42	-3.5042	0.985
200.918	0.985	3.422	-3.5062	0.985
201.023	0.985	3.424	-3.5084	0.985
201.131	0.984	3.426	-3.5104	0.984
201.246	0.984	3.427	-3.5115	0.984
201.354	0.984	3.429	-3.5134	0.984
201.462	0.984	3.432	-3.5158	0.984
201.57	0.984	3.434	-3.5178	0.984
201.677	0.983	3.435	-3.5189	0.983
201.79	0.983	3.437	-3.5208	0.983
201.9	0.982	3.439	-3.5228	0.982
202.005	0.982	3.441	-3.5251	0.982
202.119	0.981	3.442	-3.5261	0.981
202.229	0.981	3.444	-3.5281	0.981
202.337	0.98	3.446	-3.5301	0.98
202.442	0.98	3.448	-3.5321	0.98
202.553	0.979	3.449	-3.5335	0.979
202.666	0.978	3.451	-3.5354	0.978
202.775	0.977	3.453	-3.5375	0.977
202.878	0.977	3.455	-3.5395	0.977
202.99	0.976	3.457	-3.5407	0.976
203.102	0.976	3.459	-3.5427	0.976
203.212	0.975	3.461	-3.5447	0.975
203.317	0.975	3.463	-3.5467	0.975
203.429	0.974	3.464	-3.5477	0.974
203.537	0.974	3.466	-3.5501	0.974
203.645	0.973	3.468	-3.5521	0.973
203.754	0.973	3.47	-3.5542	0.973
203.866	0.972	3.471	-3.5551	0.972
203.97	0.971	3.473	-3.5571	0.971
204.084	0.971	3.475	-3.5595	0.971
204.19	0.97	3.477	-3.5614	0.97
204.304	0.969	3.478	-3.5624	0.969
204.407	0.968	3.48	-3.5644	0.968
204.521	0.968	3.483	-3.5668	0.968
204.626	0.967	3.484	-3.5687	0.967
204.737	0.967	3.486	-3.5698	0.967
204.844	0.966	3.487	-3.5717	0.966
204.954	0.965	3.49	-3.5738	0.965
205.064	0.964	3.492	-3.5761	0.964
205.175	0.964	3.493	-3.5771	0.964
205.286	0.963	3.495	-3.5791	0.963
205.396	0.963	3.497	-3.5811	0.963
205.501	0.962	3.499	-3.5834	0.962
205.613	0.962	3.5	-3.5843	0.962
205.721	0.962	3.502	-3.5864	0.962
205.829	0.961	3.504	-3.5884	0.961
205.938	0.961	3.506	-3.5903	0.961
206.05	0.961	3.507	-3.5913	0.961
206.158	0.96	3.509	-3.5937	0.96
206.266	0.96	3.511	-3.5957	0.96
206.375	0.96	3.513	-3.5977	0.96
206.482	0.959	3.514	-3.5987	0.959
206.591	0.959	3.517	-3.601	0.959
206.705	0.959	3.519	-3.603	0.959
206.809	0.958	3.521	-3.605	0.958
206.921	0.958	3.522	-3.606	0.958
207.033	0.957	3.524	-3.608	0.957
207.143	0.957	3.526	-3.6104	0.957
207.248	0.957	3.528	-3.6124	0.957
207.359	0.956	3.529	-3.6134	0.956
207.467	0.956	3.531	-3.6154	0.956
207.58	0.955	3.533	-3.6177	0.955
207.685	0.955	3.536	-3.6197	0.955
207.792	0.955	3.537	-3.6207	0.955
207.904	0.954	3.538	-3.6227	0.954
208.015	0.954	3.541	-3.625	0.954
208.122	0.954	3.543	-3.627	0.954
208.229	0.953	3.544	-3.628	0.953
208.343	0.953	3.546	-3.63	0.953
208.451	0.952	3.548	-3.632	0.952
208.557	0.952	3.55	-3.6344	0.952
208.671	0.951	3.551	-3.6354	0.951
208.781	0.951	3.553	-3.6374	0.951
208.889	0.95	3.555	-3.6393	0.95
208.994	0.95	3.557	-3.6413	0.95
209.107	0.949	3.558	-3.6426	0.949
209.217	0.949	3.56	-3.6446	0.949
209.327	0.948	3.562	-3.6466	0.948
209.432	0.948	3.564	-3.6486	0.948
209.543	0.948	3.565	-3.6496	0.948
209.651	0.947	3.568	-3.652	0.947
209.764	0.947	3.57	-3.654	0.947
209.867	0.947	3.572	-3.656	0.947
209.98	0.946	3.573	-3.6569	0.946
210.089	0.946	3.575	-3.659	0.946
210.2	0.945	3.577	-3.6613	0.945
210.305	0.945	3.579	-3.6634	0.945
210.419	0.944	3.58	-3.6643	0.944
210.527	0.944	3.582	-3.6663	0.944
210.635	0.943	3.584	-3.6686	0.943
210.741	0.943	3.586	-3.6707	0.943
210.856	0.943	3.587	-3.6716	0.943
210.965	0.943	3.589	-3.6737	0.943
211.069	0.943	3.592	-3.676	0.943
211.178	0.943	3.594	-3.678	0.943
211.292	0.943	3.595	-3.679	0.943
211.402	0.943	3.597	-3.681	0.943
211.512	0.943	3.599	-3.683	0.943
211.617	0.943	3.601	-3.6853	0.943
211.728	0.943	3.602	-3.6864	0.943
211.836	0.943	3.604	-3.6883	0.943
211.943	0.943	3.606	-3.6903	0.943
212.055	0.943	3.608	-3.6926	0.943
212.164	0.943	3.609	-3.6936	0.943
212.275	0.943	3.611	-3.6956	0.943
212.383	0.943	3.613	-3.6975	0.943
212.491	0.943	3.615	-3.6995	0.943
212.598	0.943	3.616	-3.7006	0.943
212.707	0.943	3.619	-3.7029	0.943
212.821	0.943	3.621	-3.7049	0.943
212.925	0.943	3.623	-3.7069	0.943
213.041	0.943	3.624	-3.7079	0.943
213.144	0.942	3.626	-3.7103	0.942
213.255	0.943	3.628	-3.7123	0.943
213.364	0.943	3.63	-3.7143	0.943
213.475	0.943	3.631	-3.7153	0.943
213.585	0.943	3.633	-3.7173	0.943
213.693	0.943	3.635	-3.7196	0.943
213.799	0.943	3.637	-3.7216	0.943
213.911	0.943	3.638	-3.7226	0.943
214.022	0.943	3.64	-3.7246	0.943
214.132	0.943	3.642	-3.7266	0.943
214.237	0.943	3.645	-3.729	0.943
214.348	0.944	3.646	-3.73	0.944
214.457	0.944	3.648	-3.732	0.944
214.563	0.944	3.65	-3.734	0.944
214.674	0.944	3.652	-3.7362	0.944
214.786	0.944	3.653	-3.7373	0.944
214.891	0.945	3.655	-3.7392	0.945
215.002	0.945	3.657	-3.7412	0.945
215.11	0.945	3.659	-3.7432	0.945
215.224	0.945	3.66	-3.7447	0.945
215.332	0.945	3.662	-3.7466	0.945
215.44	0.945	3.664	-3.7486	0.945
[truncated: 528 more rows]
