# Supplementary material for: Research on the Mechanical Properties of EPS Lightweight Soil Mixed with Fly Ash
Source: Polymers (Basel). 2024 Dec 18;16(24):3517. doi: 10.3390/polym16243517 (PMC11678610; doi:10.3390/polym16243517)
Supplement: Supplementary file 1 [file polymers-16-03517-s001.zip › polymers-3283519-supplementary-final/raw data/EPS1.5%,curing agent content 25%,replace proportion 15%.xls]

## Sheet: Sheet1
试件批号	1
钢号	1
试验日期	2023/12/14
试验人	XDD
试件形状
尺寸(mm)	39.1
So(mm^2)	1200.73
标距倍率
Lo(mm)	80
引伸计标距	50
Lu(mm)
A(%)	/
断面尺寸
Su(mm^2)
Z(%)	/
Fm(kN)	1.54
Rm(MPa)	1
FeH(kN)	2.2
ReH(MPa)	2
FeL(kN)	1.62
ReL(MPa)	1
Fp(kN)	2.05
Rp(MPa)	2
Ft(kN)	0.00
Rt(MPa)
E(GPa)	0.09
屈强比	1.00
强屈比	1.00
At(%)	/
Agt(%)	5.5
时间(秒)	力(kN)	变形(mm)	位移(mm)	扩展
0	0	0	-0.0005	0
0.111	0	0	-0.0011	0
0.225	0	0	-0.0017	0
0.335	0	0	-0.0028	0
0.442	0	0	-0.0043	0
0.55	0	0	-0.0065	0
0.659	0.001	0.002	-0.0075	0.001
0.766	0.001	0.004	-0.01	0.001
0.876	0.001	0.006	-0.0126	0.001
0.984	0.001	0.007	-0.0157	0.001
1.098	0.001	0.009	-0.0179	0.001
1.206	0.001	0.011	-0.0213	0.001
1.312	0.001	0.013	-0.0253	0.001
1.422	0.001	0.014	-0.0295	0.001
1.534	0.001	0.016	-0.0319	0.001
1.642	0.001	0.019	-0.0373	0.001
1.751	0.001	0.021	-0.0423	0.001
1.859	0.001	0.022	-0.0477	0.001
1.973	0.001	0.024	-0.0504	0.001
2.08	0.001	0.026	-0.0566	0.001
2.188	0.001	0.028	-0.0618	0.001
2.297	0.001	0.029	-0.0667	0.001
2.404	0.001	0.031	-0.0695	0.001
2.513	0.001	0.033	-0.0745	0.001
2.625	0.001	0.035	-0.0803	0.001
2.731	0.001	0.036	-0.0852	0.001
2.842	0.001	0.038	-0.0875	0.001
2.956	0.001	0.04	-0.0922	0.001
3.061	0.001	0.043	-0.097	0.001
3.17	0.001	0.044	-0.1024	0.001
3.281	0.001	0.046	-0.1047	0.001
3.391	0.001	0.048	-0.1091	0.001
3.501	0.001	0.05	-0.1138	0.001
3.607	0.001	0.051	-0.1188	0.001
3.714	0.001	0.053	-0.1209	0.001
3.826	0.001	0.055	-0.1254	0.001
3.939	0.001	0.057	-0.1297	0.001
4.043	0.001	0.058	-0.1337	0.001
4.155	0.001	0.06	-0.1366	0.001
4.263	0.001	0.062	-0.1407	0.001
4.369	0.001	0.064	-0.1447	0.001
4.479	0.001	0.065	-0.1487	0.001
4.593	0.001	0.068	-0.1508	0.001
4.701	0.001	0.07	-0.1553	0.001
4.811	0.001	0.072	-0.1593	0.001
4.917	0.001	0.073	-0.1631	0.001
5.026	0.001	0.075	-0.1651	0.001
5.139	0.001	0.077	-0.1695	0.001
5.247	0.001	0.079	-0.1732	0.001
5.352	0.001	0.08	-0.177	0.001
5.463	0.001	0.082	-0.1788	0.001
5.576	0.001	0.084	-0.1824	0.001
5.686	0.001	0.086	-0.1866	0.001
5.789	0.001	0.087	-0.1901	0.001
5.9	0.001	0.089	-0.1918	0.001
6.011	0.001	0.091	-0.1954	0.001
6.116	0.002	0.094	-0.1995	0.002
6.227	0.002	0.095	-0.2027	0.002
6.339	0.002	0.097	-0.2046	0.002
6.447	0.002	0.099	-0.2079	0.002
6.553	0.002	0.101	-0.2113	0.002
6.664	0.002	0.102	-0.2151	0.002
6.777	0.002	0.104	-0.2167	0.002
6.885	0.002	0.106	-0.22	0.002
6.993	0.002	0.108	-0.2233	0.002
7.099	0.002	0.109	-0.2264	0.002
7.21	0.002	0.111	-0.2285	0.002
7.323	0.002	0.113	-0.2317	0.002
7.431	0.002	0.115	-0.2349	0.002
7.537	0.002	0.116	-0.2379	0.002
7.648	0.002	0.119	-0.2394	0.002
7.754	0.002	0.121	-0.2431	0.002
7.869	0.002	0.123	-0.2461	0.002
7.974	0.002	0.124	-0.2491	0.002
8.085	0.002	0.126	-0.2506	0.002
8.195	0.002	0.128	-0.254	0.002
8.301	0.002	0.13	-0.2569	0.002
8.413	0.002	0.131	-0.2599	0.002
8.522	0.002	0.133	-0.2613	0.002
8.633	0.002	0.135	-0.2642	0.002
8.741	0.002	0.137	-0.2676	0.002
8.846	0.002	0.138	-0.2704	0.002
8.956	0.002	0.141	-0.2718	0.002
9.068	0.002	0.143	-0.2747	0.002
9.176	0.002	0.145	-0.2775	0.002
9.285	0.002	0.147	-0.2806	0.002
9.392	0.002	0.148	-0.2821	0.002
9.501	0.002	0.151	-0.2847	0.002
9.615	0.002	0.153	-0.2875	0.002
9.72	0.002	0.155	-0.2906	0.002
9.832	0.002	0.156	-0.2921	0.002
9.938	0.002	0.158	-0.2947	0.002
10.048	0.002	0.16	-0.2973	0.002
10.157	0.002	0.162	-0.3	0.002
10.268	0.002	0.163	-0.3018	0.002
10.38	0.002	0.165	-0.3043	0.002
10.484	0.002	0.167	-0.307	0.002
10.595	0.002	0.169	-0.3095	0.002
10.707	0.002	0.17	-0.3111	0.002
10.812	0.002	0.172	-0.3139	0.002
10.923	0.002	0.174	-0.3164	0.002
11.031	0.002	0.177	-0.319	0.002
11.14	0.002	0.178	-0.3202	0.002
11.251	0.002	0.18	-0.3231	0.002
11.362	0.002	0.182	-0.3257	0.002
11.468	0.002	0.184	-0.3281	0.002
11.582	0.002	0.185	-0.3294	0.002
11.685	0.002	0.187	-0.3323	0.002
11.799	0.002	0.189	-0.3348	0.002
11.904	0.002	0.191	-0.3373	0.002
12.017	0.002	0.192	-0.3384	0.002
12.122	0.002	0.194	-0.3409	0.002
12.232	0.002	0.196	-0.3437	0.002
12.343	0.002	0.198	-0.3462	0.002
12.454	0.002	0.199	-0.3474	0.002
12.562	0.002	0.201	-0.3497	0.002
12.668	0.002	0.203	-0.3521	0.002
12.779	0.002	0.205	-0.3549	0.002
12.89	0.002	0.207	-0.3561	0.002
13.001	0.002	0.209	-0.3585	0.002
13.109	0.002	0.211	-0.3608	0.002
13.214	0.002	0.213	-0.3632	0.002
13.328	0.002	0.214	-0.3647	0.002
13.436	0.002	0.216	-0.3671	0.002
13.546	0.002	0.218	-0.3694	0.002
13.652	0.002	0.22	-0.3717	0.002
13.766	0.002	0.221	-0.3733	0.002
13.875	0.002	0.223	-0.3756	0.002
13.983	0.002	0.225	-0.3779	0.002
14.088	0.002	0.227	-0.3802	0.002
14.2	0.002	0.228	-0.3813	0.002
14.306	0.003	0.231	-0.3841	0.003
14.416	0.003	0.232	-0.3863	0.003
14.524	0.003	0.235	-0.3886	0.003
14.638	0.003	0.236	-0.3897	0.003
14.746	0.003	0.238	-0.3919	0.003
14.852	0.003	0.24	-0.3946	0.003
14.961	0.003	0.242	-0.3969	0.003
15.074	0.003	0.243	-0.3979	0.003
15.182	0.003	0.245	-0.4001	0.003
15.291	0.003	0.247	-0.4028	0.003
15.399	0.003	0.249	-0.4049	0.003
15.513	0.003	0.25	-0.406	0.003
15.621	0.003	0.252	-0.4083	0.003
15.729	0.003	0.254	-0.4106	0.003
15.835	0.003	0.256	-0.4131	0.003
15.95	0.003	0.257	-0.4142	0.003
16.054	0.003	0.26	-0.4164	0.003
16.168	0.003	0.262	-0.4186	0.003
16.273	0.003	0.264	-0.4212	0.003
16.384	0.003	0.265	-0.4223	0.003
16.497	0.003	0.267	-0.4245	0.003
16.601	0.003	0.269	-0.4266	0.003
16.709	0.003	0.271	-0.4287	0.003
16.823	0.003	0.272	-0.4303	0.003
16.931	0.003	0.274	-0.4324	0.003
17.037	0.004	0.276	-0.4345	0.004
17.148	0.004	0.278	-0.4367	0.004
17.258	0.004	0.279	-0.4378	0.004
17.369	0.004	0.281	-0.4403	0.004
17.477	0.004	0.283	-0.4424	0.004
17.585	0.004	0.286	-0.4446	0.004
17.692	0.004	0.287	-0.4457	0.004
17.806	0.004	0.289	-0.4482	0.004
17.91	0.004	0.291	-0.4503	0.004
18.022	0.004	0.293	-0.4524	0.004
18.135	0.004	0.294	-0.4535	0.004
18.238	0.004	0.296	-0.4556	0.004
18.352	0.004	0.298	-0.4581	0.004
18.457	0.004	0.3	-0.4602	0.004
18.568	0.004	0.301	-0.4613	0.004
18.681	0.004	0.303	-0.4634	0.004
18.784	0.004	0.305	-0.466	0.004
18.895	0.004	0.307	-0.4679	0.004
19.007	0.004	0.308	-0.469	0.004
19.115	0.004	0.311	-0.4711	0.004
19.221	0.004	0.313	-0.4732	0.004
19.332	0.004	0.315	-0.4757	0.004
19.444	0.004	0.316	-0.4768	0.004
19.552	0.004	0.318	-0.4788	0.004
19.662	0.004	0.32	-0.4809	0.004
19.767	0.004	0.322	-0.483	0.004
19.881	0.004	0.323	-0.4844	0.004
19.988	0.004	0.325	-0.4866	0.004
20.099	0.004	0.327	-0.4886	0.004
20.205	0.004	0.329	-0.4906	0.004
20.319	0.004	0.33	-0.4917	0.004
20.422	0.004	0.332	-0.4941	0.004
20.536	0.004	0.334	-0.4962	0.004
20.641	0.004	0.337	-0.4984	0.004
20.752	0.004	0.338	-0.4994	0.004
20.865	0.004	0.34	-0.5017	0.004
20.973	0.004	0.342	-0.5038	0.004
21.077	0.004	0.344	-0.506	0.004
21.188	0.004	0.345	-0.507	0.004
21.298	0.004	0.347	-0.509	0.004
21.411	0.004	0.349	-0.5114	0.004
21.517	0.004	0.351	-0.5134	0.004
21.626	0.004	0.352	-0.5145	0.004
21.737	0.004	0.354	-0.5165	0.004
21.845	0.004	0.356	-0.519	0.004
21.953	0.004	0.358	-0.5211	0.004
22.065	0.004	0.359	-0.5222	0.004
22.173	0.004	0.362	-0.5242	0.004
22.282	0.005	0.364	-0.5262	0.005
22.387	0.005	0.366	-0.5285	0.005
22.498	0.005	0.367	-0.5295	0.005
22.612	0.005	0.369	-0.5316	0.005
22.717	0.005	0.371	-0.5337	0.005
22.826	0.005	0.373	-0.5361	0.005
22.937	0.005	0.374	-0.5371	0.005
23.047	0.005	0.376	-0.5392	0.005
23.157	0.005	0.378	-0.5412	0.005
23.262	0.005	0.38	-0.5433	0.005
23.373	0.005	0.381	-0.5443	0.005
23.482	0.005	0.383	-0.5467	0.005
23.595	0.005	0.385	-0.5487	0.005
23.701	0.005	0.388	-0.5508	0.005
23.81	0.005	0.389	-0.5518	0.005
23.921	0.005	0.391	-0.5541	0.005
24.028	0.005	0.393	-0.5562	0.005
24.137	0.005	0.395	-0.5583	0.005
24.244	0.006	0.396	-0.5593	0.006
24.357	0.006	0.398	-0.5613	0.006
24.465	0.006	0.4	-0.5636	0.006
24.571	0.006	0.402	-0.5656	0.006
24.682	0.006	0.403	-0.5667	0.006
24.795	0.006	0.405	-0.5687	0.006
24.903	0.006	0.407	-0.5711	0.006
25.008	0.006	0.409	-0.5731	0.006
25.119	0.006	0.41	-0.5742	0.006
25.232	0.006	0.413	-0.5762	0.006
25.336	0.007	0.415	-0.5783	0.007
25.447	0.007	0.417	-0.5806	0.007
25.558	0.007	0.418	-0.5815	0.007
25.668	0.007	0.42	-0.5836	0.007
25.778	0.007	0.422	-0.5857	0.007
25.883	0.007	0.424	-0.5881	0.007
25.995	0.007	0.425	-0.589	0.007
26.103	0.007	0.427	-0.5911	0.007
26.209	0.007	0.429	-0.5931	0.007
26.319	0.007	0.431	-0.5951	0.007
26.433	0.007	0.432	-0.5961	0.007
26.541	0.007	0.434	-0.5985	0.007
26.649	0.007	0.436	-0.6004	0.007
26.755	0.008	0.439	-0.6026	0.008
26.866	0.008	0.44	-0.6039	0.008
26.979	0.008	0.442	-0.6059	0.008
27.085	0.008	0.444	-0.608	0.008
27.193	0.008	0.446	-0.6099	0.008
27.304	0.008	0.447	-0.6109	0.008
27.415	0.008	0.449	-0.6129	0.008
27.525	0.008	0.451	-0.6153	0.008
27.63	0.008	0.453	-0.6173	0.008
27.741	0.008	0.454	-0.6184	0.008
27.85	0.009	0.456	-0.6203	0.009
27.956	0.009	0.458	-0.6228	0.009
28.066	0.009	0.46	-0.6247	0.009
28.178	0.009	0.461	-0.6257	0.009
28.289	0.009	0.464	-0.6277	0.009
28.397	0.009	0.466	-0.6297	0.009
28.502	0.009	0.468	-0.6322	0.009
28.612	0.009	0.469	-0.6331	0.009
28.724	0.009	0.471	-0.6352	0.009
28.832	0.01	0.473	-0.6371	0.01
28.941	0.01	0.475	-0.6395	0.01
29.054	0.01	0.476	-0.6405	0.01
29.162	0.01	0.478	-0.6425	0.01
29.27	0.01	0.48	-0.6445	0.01
29.378	0.01	0.482	-0.6465	0.01
29.487	0.01	0.483	-0.6475	0.01
29.599	0.01	0.485	-0.6499	0.01
29.709	0.01	0.487	-0.6519	0.01
29.814	0.01	0.489	-0.654	0.01
29.925	0.01	0.49	-0.6549	0.01
30.036	0.011	0.493	-0.6573	0.011
30.146	0.011	0.495	-0.6593	0.011
30.249	0.011	0.497	-0.6612	0.011
30.364	0.011	0.498	-0.6622	0.011
30.473	0.011	0.5	-0.6646	0.011
30.581	0.011	0.502	-0.6666	0.011
30.686	0.011	0.504	-0.6686	0.011
30.796	0.012	0.506	-0.6697	0.012
30.907	0.012	0.507	-0.6716	0.012
31.018	0.012	0.509	-0.674	0.012
31.123	0.012	0.511	-0.676	0.012
31.237	0.012	0.513	-0.677	0.012
31.347	0.012	0.515	-0.679	0.012
31.453	0.013	0.516	-0.681	0.013
31.562	0.013	0.519	-0.6835	0.013
31.669	0.013	0.521	-0.6844	0.013
31.778	0.013	0.522	-0.6863	0.013
31.887	0.014	0.524	-0.6884	0.014
31.998	0.014	0.526	-0.6907	0.014
32.106	0.014	0.528	-0.6917	0.014
32.218	0.014	0.529	-0.6937	0.014
32.324	0.014	0.531	-0.6958	0.014
32.433	0.015	0.533	-0.6977	0.015
32.548	0.015	0.535	-0.6991	0.015
32.656	0.015	0.536	-0.7011	0.015
32.764	0.015	0.538	-0.703	0.015
32.872	0.016	0.54	-0.7051	0.016
32.979	0.016	0.542	-0.7061	0.016
33.093	0.016	0.543	-0.7085	0.016
33.2	0.017	0.545	-0.7105	0.017
33.309	0.017	0.548	-0.7125	0.017
33.416	0.017	0.55	-0.7135	0.017
33.528	0.017	0.551	-0.7157	0.017
33.64	0.018	0.553	-0.7177	0.018
33.746	0.018	0.555	-0.7197	0.018
33.86	0.018	0.557	-0.7207	0.018
33.963	0.019	0.558	-0.7228	0.019
34.077	0.019	0.56	-0.7252	0.019
34.181	0.019	0.562	-0.7272	0.019
34.295	0.02	0.564	-0.7282	0.02
34.405	0.02	0.566	-0.7302	0.02
34.514	0.021	0.567	-0.7322	0.021
34.619	0.021	0.569	-0.7345	0.021
34.731	0.021	0.571	-0.7354	0.021
34.839	0.022	0.573	-0.7375	0.022
34.952	0.022	0.575	-0.7395	0.022
35.057	0.023	0.577	-0.7419	0.023
35.167	0.023	0.579	-0.7429	0.023
35.278	0.023	0.58	-0.7448	0.023
35.386	0.024	0.582	-0.7468	0.024
35.494	0.024	0.584	-0.7491	0.024
35.601	0.024	0.586	-0.7502	0.024
35.715	0.024	0.587	-0.7521	0.024
35.823	0.025	0.589	-0.7542	0.025
35.929	0.025	0.591	-0.7562	0.025
36.043	0.025	0.593	-0.7572	0.025
36.153	0.026	0.594	-0.7595	0.026
36.259	0.026	0.596	-0.7615	0.026
36.365	0.027	0.599	-0.7635	0.027
36.477	0.027	0.601	-0.7645	0.027
36.584	0.027	0.602	-0.7668	0.027
36.698	0.028	0.604	-0.7688	0.028
36.803	0.028	0.606	-0.7708	0.028
36.914	0.028	0.608	-0.7718	0.028
37.023	0.029	0.609	-0.7737	0.029
37.136	0.029	0.611	-0.7762	0.029
37.239	0.029	0.613	-0.7782	0.029
37.351	0.03	0.615	-0.7792	0.03
37.462	0.03	0.616	-0.7812	0.03
37.569	0.03	0.618	-0.7835	0.03
37.678	0.031	0.62	-0.7855	0.031
37.785	0.031	0.622	-0.7865	0.031
37.894	0.032	0.624	-0.7885	0.032
38.008	0.032	0.626	-0.7905	0.032
38.114	0.033	0.628	-0.7928	0.033
38.226	0.033	0.63	-0.7938	0.033
38.336	0.033	0.631	-0.7959	0.033
38.444	0.034	0.633	-0.7979	0.034
38.55	0.034	0.635	-0.7998	0.034
38.663	0.034	0.637	-0.8012	0.034
38.773	0.035	0.638	-0.8032	0.035
38.883	0.035	0.64	-0.8052	0.035
38.988	0.036	0.642	-0.8072	0.036
39.099	0.036	0.644	-0.8085	0.036
39.205	0.036	0.645	-0.8105	0.036
39.314	0.037	0.647	-0.8125	0.037
39.426	0.037	0.65	-0.8145	0.037
39.532	0.037	0.652	-0.8155	0.037
39.646	0.037	0.653	-0.8179	0.037
39.754	0.038	0.655	-0.8199	0.038
39.862	0.038	0.657	-0.8219	0.038
39.969	0.039	0.659	-0.8229	0.039
40.078	0.039	0.66	-0.8252	0.039
40.192	0.039	0.662	-0.8271	0.039
40.298	0.04	0.664	-0.8292	0.04
40.412	0.04	0.666	-0.8302	0.04
40.515	0.04	0.667	-0.8322	0.04
40.626	0.041	0.669	-0.8346	0.041
40.735	0.041	0.671	-0.8366	0.041
40.845	0.041	0.673	-0.8375	0.041
40.951	0.041	0.675	-0.8396	0.041
41.066	0.042	0.677	-0.8415	0.042
41.171	0.042	0.679	-0.8438	0.042
41.281	0.042	0.681	-0.8449	0.042
41.393	0.042	0.682	-0.8469	0.042
41.503	0.043	0.684	-0.8488	0.043
41.607	0.043	0.686	-0.8512	0.043
41.719	0.043	0.688	-0.8522	0.043
41.83	0.043	0.689	-0.8543	0.043
41.938	0.044	0.691	-0.8561	0.044
42.043	0.044	0.693	-0.8582	0.044
42.153	0.044	0.695	-0.8595	0.044
42.262	0.044	0.696	-0.8615	0.044
42.373	0.044	0.698	-0.8635	0.044
42.482	0.044	0.701	-0.8655	0.044
42.596	0.044	0.703	-0.8664	0.044
42.705	0.045	0.704	-0.8688	0.045
42.81	0.045	0.706	-0.8708	0.045
42.919	0.045	0.708	-0.8728	0.045
43.03	0.045	0.71	-0.8738	0.045
43.14	0.045	0.711	-0.8759	0.045
43.25	0.045	0.713	-0.8782	0.045
43.355	0.045	0.715	-0.8802	0.045
43.466	0.045	0.717	-0.8812	0.045
43.575	0.045	0.718	-0.8831	0.045
43.682	0.046	0.72	-0.8855	0.046
43.791	0.046	0.722	-0.8875	0.046
43.903	0.046	0.725	-0.8886	0.046
44.014	0.046	0.726	-0.8905	0.046
44.122	0.046	0.728	-0.8928	0.046
44.227	0.046	0.73	-0.8948	0.046
44.337	0.046	0.732	-0.8959	0.046
44.446	0.047	0.733	-0.8979	0.047
44.557	0.047	0.735	-0.8998	0.047
44.664	0.047	0.737	-0.9021	0.047
44.778	0.047	0.739	-0.9032	0.047
44.888	0.048	0.74	-0.9051	0.048
44.996	0.048	0.742	-0.9071	0.048
45.101	0.048	0.744	-0.9091	0.048
45.212	0.049	0.746	-0.9105	0.049
45.324	0.049	0.747	-0.9125	0.049
45.434	0.049	0.75	-0.9145	0.049
45.539	0.05	0.752	-0.9165	0.05
45.65	0.05	0.754	-0.9177	0.05
45.761	0.051	0.755	-0.9198	0.051
45.871	0.051	0.757	-0.9218	0.051
45.976	0.051	0.759	-0.9238	0.051
46.088	0.052	0.761	-0.9248	0.052
46.196	0.052	0.762	-0.9272	0.052
46.302	0.053	0.764	-0.9292	0.053
46.413	0.053	0.766	-0.9311	0.053
46.52	0.053	0.768	-0.9322	0.053
46.63	0.054	0.769	-0.9341	0.054
46.741	0.055	0.771	-0.9364	0.055
46.849	0.055	0.773	-0.9384	0.055
46.963	0.056	0.776	-0.9394	0.056
47.066	0.056	0.777	-0.9414	0.056
47.18	0.057	0.779	-0.9438	0.057
47.285	0.058	0.781	-0.9458	0.058
47.396	0.058	0.783	-0.9468	0.058
47.509	0.059	0.784	-0.9488	0.059
47.612	0.059	0.786	-0.9508	0.059
47.722	0.06	0.788	-0.9531	0.06
47.833	0.06	0.79	-0.9541	0.06
47.945	0.061	0.791	-0.9561	0.061
48.055	0.061	0.793	-0.9581	0.061
48.16	0.062	0.795	-0.9604	0.062
48.272	0.062	0.797	-0.9614	0.062
48.382	0.063	0.798	-0.9634	0.063
48.49	0.063	0.801	-0.9654	0.063
48.595	0.064	0.803	-0.9674	0.064
48.709	0.064	0.805	-0.9684	0.064
48.817	0.065	0.806	-0.9708	0.065
48.925	0.065	0.808	-0.9728	0.065
49.034	0.066	0.81	-0.9748	0.066
49.141	0.066	0.812	-0.9758	0.066
49.25	0.067	0.813	-0.9781	0.067
49.362	0.068	0.815	-0.9801	0.068
49.471	0.068	0.817	-0.9821	0.068
49.582	0.069	0.819	-0.9831	0.069
49.692	0.069	0.82	-0.985	0.069
49.802	0.07	0.822	-0.9874	0.07
49.905	0.071	0.824	-0.9895	0.071
50.019	0.071	0.826	-0.9905	0.071
50.127	0.072	0.828	-0.9924	0.072
50.233	0.073	0.829	-0.9948	0.073
50.344	0.074	0.831	-0.9967	0.074
50.451	0.075	0.834	-0.9977	0.075
50.565	0.076	0.835	-0.9997	0.076
50.673	0.077	0.837	-1.0017	0.077
50.781	0.077	0.839	-1.0041	0.077
50.888	0.078	0.841	-1.0051	0.078
51.002	0.078	0.842	-1.007	0.078
51.111	0.079	0.844	-1.0091	0.079
51.217	0.08	0.846	-1.0111	0.08
51.331	0.08	0.848	-1.0124	0.08
51.435	0.081	0.849	-1.0144	0.081
51.549	0.082	0.852	-1.0163	0.082
51.654	0.083	0.854	-1.0183	0.083
51.767	0.083	0.856	-1.0197	0.083
51.877	0.084	0.857	-1.0217	0.084
51.987	0.084	0.859	-1.0237	0.084
52.092	0.085	0.861	-1.0257	0.085
52.203	0.085	0.863	-1.0267	0.085
52.314	0.085	0.864	-1.0291	0.085
52.424	0.086	0.866	-1.0311	0.086
52.529	0.086	0.868	-1.033	0.086
52.641	0.086	0.87	-1.034	0.086
52.748	0.087	0.871	-1.036	0.087
52.855	0.087	0.873	-1.0385	0.087
52.966	0.087	0.875	-1.0404	0.087
53.073	0.087	0.877	-1.0414	0.087
53.187	0.088	0.879	-1.0434	0.088
53.295	0.088	0.881	-1.0457	0.088
53.402	0.088	0.882	-1.0477	0.088
53.516	0.088	0.885	-1.0488	0.088
53.619	0.088	0.886	-1.0508	0.088
53.728	0.089	0.888	-1.053	0.089
53.837	0.089	0.89	-1.055	0.089
53.951	0.089	0.892	-1.056	0.089
54.061	0.09	0.893	-1.058	0.09
54.171	0.09	0.895	-1.0599	0.09
54.276	0.09	0.897	-1.0624	0.09
54.386	0.09	0.899	-1.0634	0.09
54.496	0.091	0.9	-1.0654	0.091
54.602	0.091	0.902	-1.0673	0.091
54.711	0.091	0.904	-1.0694	0.091
54.823	0.091	0.906	-1.0703	0.091
54.934	0.091	0.907	-1.0726	0.091
55.042	0.091	0.909	-1.0746	0.091
55.15	0.092	0.912	-1.0766	0.092
55.257	0.092	0.914	-1.0776	0.092
55.371	0.092	0.915	-1.08	0.092
55.48	0.092	0.917	-1.082	0.092
55.586	0.092	0.919	-1.084	0.092
55.7	0.093	0.921	-1.085	0.093
55.804	0.093	0.922	-1.0873	0.093
55.917	0.093	0.924	-1.0893	0.093
56.022	0.093	0.926	-1.0913	0.093
56.133	0.093	0.928	-1.0924	0.093
56.246	0.094	0.929	-1.0943	0.094
56.349	0.094	0.931	-1.0967	0.094
56.458	0.095	0.933	-1.0987	0.095
56.569	0.095	0.935	-1.0997	0.095
56.681	0.095	0.937	-1.1017	0.095
56.791	0.096	0.939	-1.1036	0.096
56.896	0.096	0.941	-1.106	0.096
57.008	0.097	0.943	-1.107	0.097
57.116	0.097	0.944	-1.109	0.097
57.222	0.098	0.946	-1.1109	0.098
57.333	0.099	0.948	-1.1133	0.099
57.446	0.099	0.95	-1.1143	0.099
57.55	0.1	0.951	-1.1163	0.1
57.664	0.101	0.953	-1.1183	0.101
57.768	0.101	0.955	-1.1203	0.101
57.883	0.102	0.958	-1.1217	0.102
57.993	0.102	0.958	-1.1237	0.102
58.098	0.103	0.96	-1.1256	0.103
58.207	0.104	0.963	-1.1277	0.104
58.318	0.104	0.965	-1.1286	0.104
58.428	0.104	0.966	-1.1309	0.104
58.538	0.105	0.968	-1.1329	0.105
58.644	0.105	0.97	-1.1349	0.105
58.755	0.106	0.972	-1.1359	0.106
58.863	0.106	0.973	-1.1383	0.106
58.975	0.107	0.975	-1.1403	0.107
59.08	0.107	0.977	-1.1423	0.107
59.192	0.108	0.979	-1.1433	0.108
59.3	0.108	0.98	-1.1453	0.108
59.406	0.109	0.982	-1.1476	0.109
59.518	0.109	0.984	-1.1496	0.109
59.625	0.11	0.987	-1.1506	0.11
59.734	0.111	0.988	-1.1526	0.111
59.848	0.112	0.99	-1.1549	0.112
59.954	0.112	0.992	-1.1569	0.112
60.068	0.113	0.994	-1.1579	0.113
60.235	0.114	0.995	-1.1606	0.114
60.347	0.114	0.997	-1.163	0.114
60.457	0.115	0.999	-1.165	0.115
60.564	0.116	1.001	-1.167	0.116
60.673	0.116	1.002	-1.168	0.116
60.784	0.117	1.005	-1.1702	0.117
60.891	0.117	1.007	-1.1722	0.117
60.999	0.118	1.009	-1.1742	0.118
61.113	0.118	1.011	-1.1752	0.118
61.216	0.119	1.012	-1.1776	0.119
61.327	0.119	1.014	-1.1795	0.119
61.436	0.12	1.016	-1.1815	0.12
61.548	0.12	1.019	-1.1825	0.12
61.658	0.12	1.02	-1.1845	0.12
61.766	0.121	1.022	-1.1869	0.121
61.871	0.121	1.024	-1.1889	0.121
61.982	0.121	1.026	-1.1898	0.121
62.095	0.122	1.027	-1.1918	0.122
62.205	0.122	1.029	-1.1938	0.122
62.31	0.123	1.031	-1.1962	0.123
62.421	0.123	1.033	-1.1972	0.123
62.527	0.124	1.034	-1.1992	0.124
62.636	0.124	1.036	-1.2013	0.124
62.748	0.125	1.038	-1.2036	0.125
62.854	0.125	1.04	-1.2046	0.125
62.966	0.126	1.041	-1.2066	0.126
63.072	0.126	1.044	-1.2086	0.126
63.183	0.127	1.046	-1.2106	0.127
63.297	0.127	1.048	-1.2119	0.127
63.4	0.128	1.049	-1.2139	0.128
63.513	0.128	1.051	-1.2159	0.128
63.618	0.128	1.053	-1.2179	0.128
63.729	0.129	1.055	-1.2192	0.129
63.837	0.129	1.056	-1.2212	0.129
63.948	0.129	1.058	-1.2232	0.129
64.057	0.13	1.06	-1.2252	0.13
64.167	0.13	1.062	-1.2263	0.13
64.273	0.131	1.063	-1.2285	0.131
64.388	0.131	1.065	-1.2305	0.131
64.493	0.132	1.067	-1.2325	0.132
64.604	0.132	1.07	-1.2335	0.132
64.714	0.133	1.071	-1.2355	0.133
64.82	0.134	1.073	-1.2378	0.134
64.929	0.135	1.075	-1.2398	0.135
65.041	0.135	1.077	-1.2409	0.135
65.152	0.136	1.078	-1.2429	0.136
65.262	0.137	1.08	-1.2448	0.137
65.367	0.139	1.082	-1.2471	0.139
65.479	0.139	1.084	-1.2481	0.139
65.587	0.14	1.085	-1.2502	0.14
65.695	0.142	1.087	-1.2521	0.142
65.803	0.143	1.089	-1.2545	0.143
65.917	0.144	1.091	-1.2555	0.144
66.025	0.145	1.092	-1.2575	0.145
66.133	0.146	1.095	-1.2595	0.146
66.239	0.148	1.097	-1.2615	0.148
66.353	0.148	1.099	-1.2625	0.148
66.463	0.15	1.1	-1.2648	0.15
66.571	0.151	1.102	-1.2668	0.151
66.676	0.153	1.104	-1.2688	0.153
66.787	0.153	1.106	-1.2698	0.153
66.899	0.155	1.107	-1.2721	0.155
67.009	0.156	1.109	-1.2742	0.156
67.114	0.158	1.111	-1.2761	0.158
67.225	0.158	1.113	-1.2771	0.158
67.336	0.16	1.114	-1.2795	0.16
67.446	0.161	1.116	-1.2815	0.161
67.551	0.163	1.118	-1.2835	0.163
67.658	0.164	1.121	-1.2845	0.164
67.772	0.165	1.122	-1.2865	0.165
67.88	0.167	1.124	-1.2888	0.167
67.986	0.169	1.126	-1.2908	0.169
68.1	0.17	1.128	-1.2917	0.17
68.208	0.172	1.129	-1.2938	0.172
68.316	0.172	1.131	-1.2958	0.172
68.425	0.174	1.133	-1.2981	0.174
68.533	0.176	1.135	-1.2991	0.176
68.647	0.178	1.136	-1.3012	0.178
68.755	0.179	1.138	-1.3031	0.179
68.86	0.181	1.141	-1.3054	0.181
68.972	0.182	1.143	-1.3064	0.182
69.085	0.184	1.145	-1.3084	0.184
69.188	0.185	1.147	-1.3105	0.185
69.299	0.186	1.148	-1.3128	0.186
69.41	0.188	1.15	-1.3138	0.188
69.52	0.189	1.152	-1.3157	0.189
69.625	0.19	1.154	-1.3178	0.19
69.736	0.191	1.155	-1.3198	0.191
69.848	0.192	1.158	-1.3208	0.192
69.952	0.194	1.16	-1.3231	0.194
70.064	0.194	1.162	-1.3251	0.194
70.172	0.196	1.163	-1.3271	0.196
70.286	0.197	1.165	-1.328	0.197
70.394	0.198	1.167	-1.3304	0.198
70.502	0.199	1.169	-1.3325	0.199
70.608	0.2	1.17	-1.3345	0.2
70.722	0.201	1.172	-1.3354	0.201
70.832	0.202	1.174	-1.3375	0.202
70.935	0.203	1.176	-1.3397	0.203
71.045	0.203	1.177	-1.3417	0.203
71.156	0.204	1.179	-1.3427	0.204
71.269	0.204	1.181	-1.3447	0.204
71.372	0.204	1.183	-1.347	0.204
71.483	0.204	1.184	-1.349	0.204
71.594	0.205	1.186	-1.3501	0.205
71.702	0.205	1.188	-1.3521	0.205
71.815	0.205	1.191	-1.354	0.205
71.92	0.206	1.193	-1.3564	0.206
72.03	0.206	1.195	-1.3574	0.206
72.141	0.206	1.197	-1.3594	0.206
72.249	0.206	1.198	-1.3614	0.206
72.357	0.207	1.2	-1.3637	0.207
72.464	0.207	1.202	-1.3648	0.207
72.576	0.208	1.204	-1.3667	0.208
72.685	0.208	1.205	-1.3687	0.208
72.791	0.209	1.207	-1.3707	0.209
72.902	0.209	1.21	-1.3721	0.209
73.016	0.21	1.212	-1.374	0.21
73.121	0.21	1.213	-1.3761	0.21
73.23	0.211	1.215	-1.3781	0.211
73.341	0.212	1.217	-1.3791	0.212
73.451	0.212	1.219	-1.3813	0.212
73.561	0.213	1.22	-1.3834	0.213
73.666	0.214	1.222	-1.3854	0.214
73.777	0.214	1.224	-1.3863	0.214
73.886	0.214	1.226	-1.3883	0.214
73.998	0.215	1.227	-1.3907	0.215
74.102	0.216	1.23	-1.3927	0.216
74.214	0.216	1.231	-1.3937	0.216
74.325	0.217	1.234	-1.3957	0.217
74.433	0.217	1.235	-1.3979	0.217
74.541	0.218	1.237	-1.4	0.218
74.648	0.219	1.239	-1.4009	0.219
74.761	0.219	1.241	-1.403	0.219
74.869	0.22	1.242	-1.405	0.22
74.975	0.221	1.244	-1.4073	0.221
75.09	0.222	1.246	-1.4083	0.222
75.2	0.222	1.248	-1.4104	0.222
75.305	0.223	1.249	-1.4123	0.223
75.414	0.224	1.251	-1.4147	0.224
75.525	0.225	1.253	-1.4157	0.225
75.637	0.226	1.255	-1.4177	0.226
75.745	0.227	1.256	-1.4197	0.227
75.85	0.228	1.258	-1.4216	0.228
75.961	0.23	1.261	-1.4226	0.23
76.07	0.23	1.263	-1.425	0.23
76.183	0.232	1.264	-1.4269	0.232
76.289	0.233	1.266	-1.429	0.233
76.398	0.234	1.268	-1.43	0.234
76.509	0.235	1.27	-1.4324	0.235
76.617	0.237	1.271	-1.4343	0.237
76.723	0.238	1.273	-1.4364	0.238
76.837	0.239	1.275	-1.4373	0.239
76.945	0.24	1.277	-1.4393	0.24
77.05	0.242	1.278	-1.4416	0.242
77.161	0.243	1.28	-1.4436	0.243
77.268	0.244	1.282	-1.4446	0.244
77.384	0.245	1.284	-1.4466	0.245
77.489	0.246	1.285	-1.449	0.246
77.598	0.248	1.288	-1.451	0.248
77.709	0.249	1.29	-1.452	0.249
77.819	0.25	1.292	-1.454	0.25
77.929	0.251	1.293	-1.4559	0.251
78.033	0.252	1.295	-1.4583	0.252
78.144	0.253	1.297	-1.4593	0.253
78.256	0.254	1.299	-1.4612	0.254
78.366	0.255	1.3	-1.4633	0.255
78.471	0.256	1.302	-1.4656	0.256
78.579	0.257	1.304	-1.4666	0.257
78.693	0.257	1.306	-1.4686	0.257
78.797	0.258	1.307	-1.4706	0.258
78.908	0.259	1.309	-1.4726	0.259
79.022	0.26	1.312	-1.474	0.26
79.128	0.26	1.314	-1.4759	0.26
79.236	0.261	1.315	-1.4779	0.261
79.345	0.262	1.317	-1.4799	0.262
79.452	0.263	1.319	-1.4809	0.263
79.568	0.263	1.321	-1.4833	0.263
79.673	0.264	1.322	-1.4853	0.264
79.78	0.265	1.324	-1.4873	0.265
79.891	0.266	1.326	-1.4883	0.266
80.004	0.267	1.328	-1.4906	0.267
80.113	0.267	1.329	-1.4926	0.267
80.218	0.268	1.331	-1.4946	0.268
80.329	0.269	1.333	-1.4956	0.269
80.44	0.269	1.335	-1.4975	0.269
80.55	0.27	1.336	-1.4999	0.27
80.655	0.27	1.339	-1.502	0.27
80.767	0.271	1.341	-1.5029	0.271
80.875	0.271	1.343	-1.5049	0.271
80.983	0.271	1.344	-1.5069	0.271
81.09	0.272	1.346	-1.5092	0.272
81.205	0.273	1.348	-1.5102	0.273
81.313	0.273	1.35	-1.5123	0.273
81.421	0.274	1.351	-1.5143	0.274
81.527	0.275	1.353	-1.5166	0.275
81.641	0.276	1.355	-1.5175	0.276
81.751	0.277	1.357	-1.5195	0.277
81.857	0.278	1.358	-1.5215	0.278
81.98	0.279	1.36	-1.5239	0.279
82.089	0.28	1.363	-1.5259	0.28
82.2	0.281	1.365	-1.5269	0.281
82.312	0.282	1.366	-1.529	0.282
82.422	0.284	1.368	-1.5309	0.284
82.527	0.285	1.37	-1.5331	0.285
82.639	0.286	1.372	-1.5342	0.286
82.747	0.287	1.373	-1.5361	0.287
82.855	0.289	1.375	-1.5382	0.289
82.963	0.29	1.377	-1.5402	0.29
83.077	0.291	1.379	-1.5416	0.291
83.184	0.292	1.38	-1.5436	0.292
83.292	0.294	1.382	-1.5455	0.294
83.401	0.295	1.384	-1.5476	0.295
83.508	0.296	1.387	-1.5485	0.296
83.617	0.298	1.388	-1.5508	0.298
83.731	0.299	1.39	-1.5528	0.299
83.836	0.301	1.392	-1.5549	0.301
83.947	0.302	1.394	-1.5559	0.302
84.06	0.303	1.395	-1.5582	0.303
84.169	0.305	1.397	-1.5602	0.305
84.274	0.306	1.399	-1.5622	0.306
84.385	0.307	1.401	-1.5631	0.307
84.496	0.308	1.402	-1.5652	0.308
84.606	0.31	1.404	-1.5675	0.31
84.71	0.312	1.406	-1.5695	0.312
84.822	0.312	1.408	-1.5705	0.312
84.93	0.314	1.409	-1.5725	0.314
85.041	0.315	1.411	-1.5749	0.315
85.148	0.317	1.414	-1.5768	0.317
85.261	0.318	1.415	-1.5778	0.318
85.369	0.32	1.417	-1.5799	0.32
85.477	0.321	1.419	-1.5818	0.321
85.583	0.323	1.421	-1.5842	0.323
85.697	0.324	1.423	-1.5853	0.324
85.807	0.326	1.424	-1.5872	0.326
85.915	0.327	1.426	-1.5892	0.327
86.021	0.329	1.428	-1.5911	0.329
86.132	0.33	1.43	-1.5925	0.33
86.244	0.332	1.431	-1.5945	0.332
86.354	0.333	1.433	-1.5965	0.333
86.459	0.335	1.435	-1.5984	0.335
86.57	0.336	1.438	-1.5995	0.336
86.681	0.337	1.439	-1.6018	0.337
86.791	0.339	1.441	-1.6039	0.339
86.894	0.341	1.443	-1.6058	0.341
87.003	0.342	1.445	-1.6068	0.342
87.117	0.344	1.446	-1.6091	0.344
87.225	0.346	1.448	-1.6111	0.346
87.333	0.348	1.45	-1.6131	0.348
87.44	0.349	1.452	-1.6141	0.349
87.554	0.35	1.453	-1.6161	0.35
87.66	0.353	1.455	-1.6184	0.353
87.769	0.355	1.457	-1.6205	0.355
87.878	0.355	1.459	-1.6215	0.355
87.991	0.357	1.46	-1.6235	0.357
88.099	0.359	1.462	-1.6257	0.359
88.204	0.361	1.465	-1.6278	0.361
88.318	0.362	1.466	-1.6288	0.362
88.428	0.363	1.468	-1.6307	0.363
88.538	0.365	1.469	-1.6327	0.365
88.643	0.367	1.472	-1.6351	0.367
88.754	0.368	1.474	-1.6361	0.368
88.862	0.37	1.475	-1.6382	0.37
88.974	0.372	1.477	-1.6401	0.372
89.078	0.373	1.479	-1.6421	0.373
89.187	0.375	1.481	-1.6435	0.375
89.299	0.376	1.482	-1.6454	0.376
89.41	0.378	1.484	-1.6474	0.378
89.515	0.38	1.486	-1.6494	0.38
89.629	0.381	1.488	-1.6504	0.381
89.737	0.383	1.49	-1.6528	0.383
89.845	0.385	1.491	-1.6547	0.385
89.954	0.387	1.494	-1.6568	0.387
90.061	0.388	1.496	-1.6578	0.388
90.17	0.39	1.497	-1.6601	0.39
90.284	0.392	1.499	-1.6621	0.392
90.389	0.394	1.501	-1.6642	0.394
90.5	0.395	1.503	-1.6652	0.395
90.613	0.397	1.504	-1.6671	0.397
90.722	0.399	1.506	-1.6694	0.399
90.827	0.401	1.508	-1.6714	0.401
90.938	0.403	1.51	-1.6724	0.403
91.046	0.404	1.511	-1.6744	0.404
91.159	0.406	1.514	-1.6768	0.406
91.262	0.407	1.516	-1.6787	0.407
91.374	0.409	1.518	-1.6797	0.409
91.485	0.41	1.519	-1.6818	0.41
91.593	0.411	1.521	-1.6838	0.411
91.701	0.412	1.523	-1.686	0.412
91.808	0.413	1.525	-1.687	0.413
91.92	0.414	1.527	-1.689	0.414
92.029	0.415	1.529	-1.691	0.415
92.135	0.416	1.531	-1.693	0.416
92.25	0.417	1.533	-1.6944	0.417
92.354	0.418	1.535	-1.6964	0.418
92.465	0.419	1.537	-1.6984	0.419
92.574	0.42	1.538	-1.7004	0.42
92.685	0.421	1.539	-1.7017	0.421
92.795	0.422	1.542	-1.7037	0.422
92.905	0.423	1.544	-1.7057	0.423
93.01	0.424	1.546	-1.7077	0.424
93.121	0.425	1.547	-1.7087	0.425
93.23	0.426	1.549	-1.7111	0.426
93.342	0.427	1.551	-1.713	0.427
93.447	0.427	1.553	-1.715	0.427
93.559	0.428	1.554	-1.716	0.428
93.667	0.429	1.556	-1.7181	0.429
93.776	0.43	1.558	-1.7204	0.43
93.884	0.43	1.56	-1.7224	0.43
93.998	0.431	1.561	-1.7234	0.431
94.101	0.432	1.563	-1.7253	0.432
94.215	0.433	1.565	-1.7276	0.433
94.319	0.434	1.568	-1.7297	0.434
94.43	0.435	1.569	-1.7307	0.435
94.543	0.436	1.571	-1.7327	0.436
94.651	0.437	1.573	-1.7347	0.437
94.756	0.438	1.575	-1.737	0.438
94.87	0.439	1.576	-1.738	0.439
94.975	0.44	1.578	-1.74	0.44
95.089	0.44	1.58	-1.7421	0.44
95.194	0.441	1.582	-1.7443	0.441
95.302	0.442	1.583	-1.7453	0.442
95.414	0.443	1.585	-1.7473	0.443
95.527	0.444	1.587	-1.7493	0.444
95.633	0.444	1.589	-1.7517	0.444
95.742	0.445	1.59	-1.7524	0.445
95.853	0.446	1.593	-1.7547	0.446
95.961	0.447	1.595	-1.7566	0.447
96.068	0.447	1.597	-1.7587	0.447
96.18	0.448	1.598	-1.7597	0.448
96.285	0.449	1.6	-1.762	0.449
96.396	0.45	1.602	-1.7639	0.45
96.504	0.451	1.604	-1.7659	0.451
96.618	0.452	1.605	-1.767	0.452
96.726	0.453	1.607	-1.7694	0.453
96.833	0.455	1.609	-1.7713	0.455
96.942	0.456	1.611	-1.7733	0.456
97.054	0.457	1.612	-1.7744	0.457
97.164	0.458	1.614	-1.7763	0.458
97.272	0.46	1.616	-1.7786	0.46
97.377	0.46	1.619	-1.7806	0.46
97.488	0.462	1.62	-1.7816	0.462
97.601	0.463	1.622	-1.7836	0.463
97.704	0.465	1.624	-1.7856	0.465
97.815	0.466	1.626	-1.788	0.466
97.926	0.467	1.627	-1.789	0.467
98.035	0.468	1.629	-1.7909	0.468
98.141	0.469	1.631	-1.7929	0.469
98.251	0.47	1.633	-1.7954	0.47
98.363	0.471	1.634	-1.7963	0.471
98.474	0.472	1.636	-1.7983	0.472
98.582	0.473	1.638	-1.8003	0.473
98.687	0.474	1.64	-1.8023	0.474
98.797	0.475	1.641	-1.8036	0.475
98.908	0.477	1.644	-1.8056	0.477
99.019	0.478	1.646	-1.8076	0.478
99.124	0.479	1.648	-1.8096	0.479
99.239	0.48	1.649	-1.8106	0.48
99.348	0.482	1.651	-1.813	0.482
99.456	0.484	1.653	-1.815	0.484
99.562	0.484	1.655	-1.817	0.484
99.673	0.486	1.656	-1.818	0.486
99.785	0.487	1.658	-1.8203	0.487
99.888	0.489	1.66	-1.8223	0.489
99.999	0.489	1.662	-1.8242	0.489
100.111	0.49	1.663	-1.8252	0.49
100.219	0.492	1.665	-1.8273	0.492
100.325	0.493	1.667	-1.8296	0.493
100.435	0.494	1.67	-1.8316	0.494
100.547	0.495	1.671	-1.8326	0.495
100.655	0.496	1.673	-1.8346	0.496
100.766	0.497	1.675	-1.8368	0.497
100.871	0.498	1.677	-1.8388	0.498
100.985	0.499	1.678	-1.8399	0.499
101.093	0.501	1.68	-1.8419	0.501
101.201	0.502	1.682	-1.8438	0.502
101.308	0.503	1.684	-1.8462	0.503
101.423	0.504	1.685	-1.8473	0.504
101.526	0.506	1.687	-1.8492	0.506
101.64	0.508	1.689	-1.8512	0.508
101.745	0.508	1.691	-1.8533	0.508
101.856	0.51	1.692	-1.8545	0.51
101.969	0.512	1.695	-1.8565	0.512
102.072	0.514	1.697	-1.8585	0.514
102.183	0.515	1.699	-1.8605	0.515
102.294	0.517	1.7	-1.8615	0.517
102.401	0.52	1.702	-1.8638	0.52
102.514	0.523	1.704	-1.8659	0.523
102.619	0.524	1.706	-1.8679	0.524
102.731	0.527	1.707	-1.8689	0.527
102.839	0.529	1.709	-1.8713	0.529
102.95	0.532	1.711	-1.8733	0.532
103.055	0.534	1.713	-1.8752	0.534
103.169	0.537	1.714	-1.8762	0.537
103.277	0.54	1.716	-1.8782	0.54
103.383	0.543	1.718	-1.8805	0.543
103.495	0.545	1.721	-1.8825	0.545
103.602	0.548	1.722	-1.8836	0.548
103.711	0.551	1.724	-1.8855	0.551
103.825	0.554	1.726	-1.8879	0.554
103.93	0.556	1.728	-1.8899	0.556
104.041	0.56	1.729	-1.8909	0.56
104.148	0.563	1.731	-1.8929	0.563
104.262	0.566	1.733	-1.8949	0.566
104.367	0.567	1.735	-1.8971	0.567
104.478	0.571	1.736	-1.8982	0.571
104.587	0.574	1.738	-1.9002	0.574
104.7	0.577	1.74	-1.9021	0.577
104.805	0.578	1.742	-1.9045	0.578
104.917	0.581	1.743	-1.9055	0.581
105.025	0.586	1.746	-1.9075	0.586
105.133	0.589	1.748	-1.9095	0.589
105.241	0.59	1.75	-1.9116	0.59
105.355	0.594	1.751	-1.9125	0.594
105.461	0.597	1.753	-1.9148	0.597
105.572	0.601	1.755	-1.9168	0.601
105.678	0.603	1.757	-1.9188	0.603
105.792	0.606	1.758	-1.9198	0.606
105.901	0.609	1.76	-1.9221	0.609
106.009	0.613	1.762	-1.9242	0.613
106.114	0.615	1.764	-1.9262	0.615
106.225	0.619	1.765	-1.9272	0.619
106.338	0.622	1.767	-1.9292	0.622
106.446	0.626	1.769	-1.9315	0.626
106.55	0.628	1.772	-1.9334	0.628
106.664	0.632	1.773	-1.9345	0.632
106.772	0.635	1.775	-1.9365	0.635
106.878	0.639	1.777	-1.9388	0.639
106.989	0.64	1.779	-1.9408	0.64
107.101	0.645	1.78	-1.9418	0.645
107.209	0.649	1.782	-1.9438	0.649
107.317	0.653	1.784	-1.9458	0.653
107.424	0.655	1.786	-1.9482	0.655
107.538	0.66	1.787	-1.9492	0.66
107.646	0.664	1.789	-1.9512	0.664
107.754	0.668	1.791	-1.9531	0.668
107.86	0.67	1.793	-1.9551	0.67
107.971	0.673	1.794	-1.9564	0.673
108.084	0.678	1.797	-1.9584	0.678
108.19	0.682	1.799	-1.9604	0.682
108.299	0.684	1.801	-1.9625	0.684
108.41	0.688	1.802	-1.9639	0.688
108.521	0.693	1.804	-1.9658	0.693
108.631	0.697	1.806	-1.9678	0.697
108.736	0.699	1.808	-1.9698	0.699
108.843	0.703	1.809	-1.9708	0.703
108.955	0.707	1.811	-1.973	0.707
109.068	0.711	1.813	-1.9751	0.711
109.172	0.714	1.815	-1.9772	0.714
109.284	0.718	1.816	-1.9781	0.718
109.392	0.722	1.818	-1.9801	0.722
109.499	0.726	1.821	-1.9825	0.726
109.61	0.729	1.823	-1.9844	0.729
109.717	0.734	1.823	-1.9854	0.734
109.826	0.738	1.825	-1.9875	0.738
109.94	0.742	1.827	-1.9897	0.742
110.046	0.745	1.83	-1.9917	0.745
110.16	0.749	1.831	-1.9928	0.749
110.263	0.753	1.833	-1.9947	0.753
110.375	0.757	1.835	-1.9968	0.757
110.481	0.759	1.837	-1.9991	0.759
110.595	0.764	1.838	-2.0001	0.764
110.705	0.768	1.84	-2.0021	0.768
110.815	0.773	1.842	-2.0041	0.773
110.92	0.775	1.844	-2.0064	0.775
111.031	0.78	1.845	-2.0074	0.78
111.139	0.784	1.848	-2.0094	0.784
111.252	0.789	1.85	-2.0113	0.789
111.358	0.791	1.851	-2.0137	0.791
111.467	0.795	1.852	-2.0148	0.795
111.576	0.8	1.855	-2.0167	0.8
111.682	0.805	1.857	-2.0188	0.805
111.793	0.809	1.859	-2.0207	0.809
111.906	0.813	1.86	-2.0218	0.813
112.075	0.818	1.862	-2.0248	0.818
112.181	0.823	1.864	-2.0266	0.823
112.297	0.825	1.866	-2.0287	0.825
112.402	0.829	1.867	-2.0311	0.829
112.509	0.834	1.869	-2.0321	0.834
112.621	0.838	1.871	-2.034	0.838
112.727	0.84	1.874	-2.036	0.84
112.838	0.845	1.876	-2.0384	0.845
112.95	0.849	1.878	-2.0394	0.849
113.058	0.854	1.879	-2.0413	0.854
113.164	0.856	1.882	-2.0434	0.856
113.273	0.861	1.883	-2.0455	0.861
113.384	0.865	1.885	-2.0467	0.865
113.495	0.87	1.887	-2.0487	0.87
113.603	0.872	1.889	-2.0507	0.872
113.712	0.877	1.89	-2.0527	0.877
113.819	0.881	1.892	-2.0537	0.881
113.935	0.886	1.894	-2.056	0.886
114.04	0.888	1.896	-2.0581	0.888
114.149	0.893	1.898	-2.06	0.893
114.26	0.897	1.899	-2.061	0.897
114.37	0.901	1.901	-2.0634	0.901
114.48	0.903	1.903	-2.0654	0.903
114.584	0.908	1.904	-2.0674	0.908
114.695	0.913	1.907	-2.0684	0.913
114.807	0.917	1.909	-2.0704	0.917
114.911	0.92	1.911	-2.0726	0.92
115.022	0.924	1.912	-2.0746	0.924
115.134	0.929	1.914	-2.0756	0.929
115.242	0.934	1.916	-2.0776	0.934
115.351	0.936	1.918	-2.08	0.936
115.459	0.941	1.919	-2.082	0.941
115.572	0.946	1.921	-2.0831	0.946
115.678	0.952	1.923	-2.085	0.952
115.789	0.954	1.926	-2.087	0.954
115.895	0.959	1.926	-2.0893	0.959
116.009	0.964	1.928	-2.0903	0.964
116.112	0.97	1.931	-2.0923	0.97
116.226	0.972	1.933	-2.0943	0.972
116.331	0.977	1.934	-2.0963	0.977
116.443	0.983	1.936	-2.0977	0.983
116.549	0.988	1.938	-2.0997	0.988
116.664	0.991	1.94	-2.1016	0.991
116.769	0.996	1.941	-2.1037	0.996
116.88	1.001	1.943	-2.105	1.001
116.991	1.006	1.945	-2.107	1.006
117.101	1.008	1.947	-2.109	1.008
117.206	1.014	1.948	-2.1109	1.014
117.316	1.019	1.95	-2.1119	1.019
117.427	1.023	1.952	-2.1143	1.023
117.535	1.026	1.954	-2.1163	1.026
117.641	1.031	1.956	-2.1183	1.031
117.751	1.036	1.958	-2.1193	1.036
117.862	1.04	1.96	-2.1213	1.04
117.971	1.042	1.962	-2.1237	1.042
118.08	1.047	1.963	-2.1257	1.047
118.187	1.053	1.965	-2.1266	1.053
118.296	1.058	1.967	-2.1287	1.058
118.41	1.06	1.969	-2.131	1.06
118.515	1.065	1.97	-2.1329	1.065
118.625	1.07	1.972	-2.1339	1.07
118.738	1.076	1.974	-2.1359	1.076
118.848	1.078	1.976	-2.138	1.078
118.953	1.083	1.977	-2.1403	1.083
119.064	1.088	1.979	-2.1413	1.088
119.175	1.093	1.982	-2.1433	1.093
119.285	1.095	1.984	-2.1453	1.095
119.39	1.099	1.985	-2.1475	1.099
119.501	1.102	1.987	-2.1486	1.102
119.607	1.107	1.989	-2.1506	1.107
119.719	1.111	1.991	-2.1525	1.111
119.827	1.114	1.992	-2.1546	1.114
119.934	1.117	1.994	-2.156	1.117
120.048	1.118	1.996	-2.1579	1.118
120.221	1.121	1.998	-2.1606	1.121
120.324	1.124	1.999	-2.1625	1.124
120.438	1.127	2.001	-2.1646	1.127
120.543	1.128	2.003	-2.1666	1.128
120.653	1.131	2.006	-2.1676	1.131
120.766	1.133	2.008	-2.1699	1.133
120.876	1.137	2.01	-2.172	1.137
120.981	1.138	2.012	-2.1739	1.138
121.092	1.142	2.013	-2.1749	1.142
121.204	1.145	2.015	-2.1772	1.145
121.314	1.148	2.017	-2.1792	1.148
121.419	1.151	2.02	-2.1812	1.151
121.531	1.155	2.021	-2.1823	1.155
121.636	1.159	2.023	-2.1843	1.159
121.748	1.164	2.025	-2.1866	1.164
121.856	1.166	2.027	-2.1886	1.166
121.963	1.171	2.028	-2.1896	1.171
122.077	1.176	2.03	-2.1916	1.176
122.185	1.18	2.032	-2.1939	1.18
122.291	1.183	2.034	-2.1959	1.183
122.405	1.188	2.035	-2.1969	1.188
122.514	1.192	2.037	-2.1989	1.192
122.622	1.196	2.039	-2.2008	1.196
122.728	1.198	2.041	-2.2032	1.198
122.839	1.201	2.042	-2.2042	1.201
122.952	1.206	2.045	-2.2062	1.206
123.055	1.21	2.047	-2.2082	1.21
123.23	1.212	2.049	-2.2106	1.212
123.336	1.216	2.05	-2.2128	1.216
123.446	1.221	2.052	-2.2149	1.221
123.554	1.226	2.054	-2.2169	1.226
123.663	1.228	2.056	-2.2178	1.228
123.775	1.233	2.057	-2.2199	1.233
123.888	1.238	2.059	-2.2222	1.238
123.992	1.243	2.061	-2.2242	1.243
124.104	1.245	2.063	-2.2252	1.245
124.212	1.25	2.064	-2.2272	1.25
124.323	1.254	2.066	-2.2295	1.254
124.428	1.258	2.068	-2.2315	1.258
124.542	1.26	2.071	-2.2325	1.26
124.65	1.266	2.072	-2.2345	1.266
124.76	1.27	2.074	-2.2366	1.27
124.866	1.275	2.076	-2.2389	1.275
124.98	1.277	2.078	-2.2399	1.277
125.083	1.281	2.079	-2.2418	1.281
125.197	1.285	2.081	-2.2438	1.285
125.302	1.289	2.083	-2.2459	1.289
125.413	1.291	2.085	-2.2471	1.291
125.525	1.294	2.086	-2.2492	1.294
125.635	1.299	2.088	-2.2511	1.299
125.738	1.302	2.09	-2.2532	1.302
125.852	1.304	2.092	-2.2545	1.304
125.96	1.308	2.093	-2.2565	1.308
126.066	1.313	2.096	-2.2585	1.313
126.177	1.317	2.098	-2.2605	1.317
126.289	1.319	2.1	-2.2615	1.319
126.397	1.323	2.101	-2.2638	1.323
126.507	1.327	2.103	-2.2658	1.327
126.612	1.331	2.105	-2.2678	1.331
126.726	1.333	2.107	-2.2687	1.333
126.834	1.337	2.108	-2.2708	1.337
126.942	1.341	2.11	-2.2731	1.341
127.05	1.346	2.112	-2.2751	1.346
127.164	1.349	2.114	-2.2761	1.349
127.267	1.353	2.115	-2.2782	1.353
127.381	1.357	2.117	-2.2805	1.357
127.485	1.362	2.12	-2.2825	1.362
127.596	1.365	2.121	-2.2835	1.365
127.709	1.37	2.123	-2.2855	1.37
127.815	1.374	2.124	-2.2875	1.374
127.924	1.38	2.126	-2.2897	1.38
128.035	1.382	2.129	-2.2909	1.382
128.145	1.388	2.13	-2.2928	1.388
128.255	1.394	2.132	-2.2948	1.394
128.36	1.399	2.134	-2.2971	1.399
128.471	1.401	2.136	-2.2982	1.401
128.58	1.406	2.137	-2.3001	1.406
128.686	1.411	2.139	-2.3022	1.411
128.799	1.415	2.141	-2.3042	1.415
128.908	1.417	2.143	-2.3052	1.417
129.019	1.421	2.144	-2.3074	1.421
129.127	1.425	2.147	-2.3094	1.425
129.232	1.429	2.149	-2.3114	1.429
129.342	1.431	2.151	-2.3124	1.431
129.451	1.435	2.151	-2.3147	1.435
129.562	1.438	2.154	-2.3168	1.438
129.671	1.443	2.156	-2.3188	1.443
129.778	1.445	2.158	-2.3197	1.445
129.894	1.447	2.159	-2.3218	1.447
129.999	1.451	2.161	-2.324	1.451
130.107	1.455	2.163	-2.3261	1.455
130.218	1.456	2.165	-2.327	1.456
130.324	1.46	2.166	-2.3291	1.46
130.439	1.464	2.168	-2.3314	1.464
130.545	1.467	2.17	-2.3334	1.467
130.656	1.47	2.173	-2.3344	1.47
130.762	1.473	2.174	-2.3365	1.473
130.876	1.476	2.176	-2.3384	1.476
130.981	1.479	2.178	-2.3407	1.479
131.093	1.48	2.18	-2.3417	1.48
131.201	1.484	2.181	-2.3437	1.484
131.307	1.487	2.183	-2.3458	1.487
131.418	1.489	2.185	-2.3481	1.489
131.531	1.491	2.187	-2.3491	1.491
131.637	1.494	2.188	-2.3511	1.494
131.748	1.498	2.19	-2.353	1.498
131.853	1.5	2.192	-2.3551	1.5
131.967	1.502	2.194	-2.3561	1.502
132.077	1.505	2.195	-2.3585	1.505
132.185	1.509	2.198	-2.3604	1.509
132.29	1.512	2.199	-2.3624	1.512
132.401	1.514	2.202	-2.3634	1.514
132.514	1.518	2.202	-2.3657	1.518
132.617	1.522	2.205	-2.3677	1.522
132.728	1.525	2.207	-2.3697	1.525
132.838	1.527	2.209	-2.3707	1.527
132.95	1.53	2.21	-2.3731	1.53
133.054	1.534	2.212	-2.3751	1.534
133.165	1.537	2.214	-2.377	1.537
133.277	1.539	2.216	-2.3781	1.539
133.385	1.542	2.217	-2.3801	1.542
133.493	1.545	2.219	-2.3823	1.545
133.6	1.548	2.221	-2.3844	1.548
133.71	1.551	2.224	-2.3853	1.551
133.821	1.554	2.225	-2.3873	1.554
133.93	1.557	2.227	-2.3894	1.557
134.039	1.56	2.228	-2.3917	1.56
134.146	1.562	2.231	-2.3927	1.562
134.255	1.565	2.232	-2.3947	1.565
134.369	1.568	2.234	-2.3967	1.568
134.474	1.572	2.236	-2.399	1.572
134.587	1.574	2.238	-2.4	1.574
134.697	1.578	2.239	-2.402	1.578
134.807	1.582	2.241	-2.4041	1.582
134.913	1.586	2.243	-2.4063	1.586
135.024	1.588	2.245	-2.4073	1.588
135.132	1.592	2.246	-2.4094	1.592
135.238	1.596	2.248	-2.4114	1.596
135.349	1.6	2.25	-2.4134	1.6
135.461	1.602	2.252	-2.4144	1.602
135.568	1.607	2.253	-2.4167	1.607
135.679	1.611	2.256	-2.4186	1.611
135.784	1.615	2.258	-2.4206	1.615
135.898	1.619	2.26	-2.4216	1.619
136.006	1.621	2.261	-2.424	1.621
136.116	1.625	2.263	-2.426	1.625
136.222	1.629	2.265	-2.428	1.629
136.336	1.633	2.267	-2.429	1.633
136.439	1.635	2.268	-2.431	1.635
136.548	1.639	2.271	-2.4333	1.639
136.66	1.643	2.273	-2.4352	1.643
136.771	1.647	2.275	-2.4363	1.647
136.877	1.649	2.277	-2.4383	1.649
136.991	1.654	2.278	-2.4403	1.654
137.096	1.658	2.28	-2.4426	1.658
137.207	1.662	2.282	-2.4436	1.662
137.318	1.664	2.284	-2.4456	1.664
137.428	1.668	2.285	-2.4476	1.668
137.533	1.673	2.288	-2.45	1.673
137.644	1.677	2.29	-2.451	1.677
137.752	1.679	2.292	-2.453	1.679
137.859	1.682	2.293	-2.455	1.682
137.97	1.685	2.295	-2.4573	1.685
138.077	1.688	2.297	-2.4582	1.688
138.191	1.689	2.299	-2.4602	1.689
138.299	1.692	2.3	-2.4622	1.692
138.405	1.695	2.302	-2.4643	1.695
138.52	1.697	2.304	-2.4653	1.697
138.624	1.699	2.306	-2.4677	1.699
138.738	1.702	2.307	-2.4697	1.702
138.843	1.705	2.309	-2.4716	1.705
138.955	1.707	2.311	-2.4726	1.707
139.061	1.709	2.314	-2.475	1.709
139.171	1.712	2.315	-2.4769	1.712
139.279	1.714	2.317	-2.4789	1.714
139.393	1.716	2.319	-2.4799	1.716
139.501	1.718	2.321	-2.4819	1.718
139.612	1.72	2.322	-2.4843	1.72
139.717	1.723	2.324	-2.4862	1.723
139.829	1.725	2.326	-2.4873	1.725
139.937	1.726	2.328	-2.4892	1.726
140.048	1.729	2.329	-2.4916	1.729
140.153	1.732	2.331	-2.4936	1.732
140.267	1.735	2.333	-2.4946	1.735
140.375	1.736	2.335	-2.4965	1.736
140.483	1.739	2.336	-2.4985	1.739
140.592	1.743	2.339	-2.5009	1.743
140.699	1.746	2.341	-2.5019	1.746
140.808	1.748	2.343	-2.5039	1.748
140.92	1.751	2.344	-2.5059	1.751
141.027	1.755	2.346	-2.5079	1.755
141.138	1.759	2.348	-2.5093	1.759
141.251	1.761	2.35	-2.5112	1.761
141.354	1.765	2.351	-2.5133	1.765
141.465	1.769	2.353	-2.5153	1.769
141.576	1.773	2.355	-2.5165	1.773
141.684	1.775	2.357	-2.5186	1.775
141.797	1.778	2.358	-2.5206	1.778
141.902	1.782	2.36	-2.5226	1.782
142.012	1.786	2.362	-2.5235	1.786
142.123	1.788	2.365	-2.526	1.788
142.23	1.792	2.366	-2.528	1.792
142.338	1.795	2.368	-2.5299	1.795
142.452	1.8	2.37	-2.5309	1.8
142.56	1.802	2.372	-2.5332	1.802
142.669	1.807	2.373	-2.5352	1.807
142.775	1.811	2.375	-2.5372	1.811
142.889	1.815	2.377	-2.5382	1.815
142.997	1.817	2.379	-2.5402	1.817
143.105	1.822	2.38	-2.5426	1.822
143.21	1.827	2.382	-2.5445	1.827
143.388	1.831	2.384	-2.5468	1.831
143.493	1.833	2.386	-2.5489	1.833
143.602	1.838	2.387	-2.5508	1.838
143.714	1.842	2.39	-2.5522	1.842
143.824	1.846	2.392	-2.5542	1.846
143.934	1.848	2.394	-2.5562	1.848
144.037	1.852	2.395	-2.5582	1.852
144.148	1.856	2.397	-2.5591	1.856
144.26	1.861	2.399	-2.5616	1.861
144.37	1.863	2.401	-2.5636	1.863
144.475	1.867	2.402	-2.5656	1.867
144.587	1.871	2.404	-2.5666	1.871
144.695	1.875	2.406	-2.5685	1.875
144.801	1.877	2.408	-2.5709	1.877
144.912	1.881	2.409	-2.5729	1.881
145.025	1.885	2.411	-2.5738	1.885
145.133	1.89	2.413	-2.5759	1.89
145.241	1.892	2.416	-2.5779	1.892
145.347	1.896	2.417	-2.5802	1.896
145.458	1.9	2.419	-2.5812	1.9
145.571	1.904	2.421	-2.5832	1.904
145.675	1.906	2.423	-2.5852	1.906
145.784	1.911	2.424	-2.5874	1.911
145.898	1.915	2.426	-2.5885	1.915
146.004	1.919	2.428	-2.5905	1.919
146.118	1.921	2.43	-2.5924	1.921
146.223	1.926	2.431	-2.5948	1.926
146.334	1.929	2.433	-2.5958	1.929
146.442	1.933	2.435	-2.5978	1.933
146.555	1.935	2.437	-2.5997	1.935
146.661	1.939	2.438	-2.6019	1.939
146.77	1.943	2.441	-2.6028	1.943
146.881	1.947	2.443	-2.6051	1.947
146.985	1.949	2.445	-2.6071	1.949
147.094	1.953	2.446	-2.6091	1.953
147.204	1.957	2.448	-2.61	1.957
147.313	1.96	2.45	-2.6124	1.96
147.424	1.962	2.452	-2.6145	1.962
147.533	1.966	2.453	-2.6165	1.966
147.64	1.971	2.455	-2.6175	1.971
147.754	1.976	2.457	-2.6195	1.976
147.862	1.978	2.459	-2.6218	1.978
147.968	1.982	2.46	-2.6238	1.982
148.08	1.986	2.462	-2.6248	1.986
148.187	1.991	2.465	-2.6267	1.991
148.301	1.993	2.467	-2.6292	1.993
148.406	1.997	2.468	-2.6312	1.997
148.517	2.001	2.47	-2.6322	2.001
148.626	2.004	2.472	-2.6341	2.004
148.738	2.006	2.474	-2.6361	2.006
148.843	2.01	2.475	-2.6385	2.01
148.955	2.014	2.477	-2.6395	2.014
149.064	2.017	2.479	-2.6415	2.017
149.172	2.019	2.481	-2.6435	2.019
149.28	2.023	2.482	-2.6457	2.023
149.394	2.026	2.484	-2.6468	2.026
149.497	2.029	2.486	-2.6488	2.029
149.608	2.03	2.488	-2.6508	2.03
149.716	2.034	2.489	-2.6527	2.034
149.83	2.038	2.492	-2.6537	2.038
149.94	2.041	2.494	-2.6561	2.041
150.046	2.043	2.495	-2.6581	2.043
150.152	2.046	2.497	-2.6601	2.046
150.263	2.05	2.499	-2.6611	2.05
150.376	2.053	2.501	-2.6634	2.053
150.486	2.055	2.503	-2.6653	2.055
150.591	2.058	2.504	-2.6674	2.058
150.702	2.061	2.506	-2.6684	2.061
150.81	2.065	2.508	-2.6704	2.065
150.916	2.066	2.51	-2.6728	2.066
151.027	2.07	2.511	-2.6748	2.07
151.14	2.073	2.513	-2.6757	2.073
151.247	2.076	2.516	-2.6777	2.076
151.355	2.078	2.518	-2.68	2.078
151.463	2.081	2.519	-2.682	2.081
151.577	2.084	2.521	-2.683	2.084
151.685	2.087	2.523	-2.6851	2.087
151.792	2.09	2.525	-2.687	2.09
151.9	2.093	2.526	-2.6894	2.093
152.014	2.097	2.528	-2.6904	2.097
152.123	2.1	2.53	-2.6924	2.1
152.231	2.102	2.532	-2.6944	2.102
152.336	2.106	2.533	-2.6967	2.106
152.447	2.11	2.535	-2.6977	2.11
152.56	2.113	2.537	-2.6997	2.113
152.663	2.115	2.539	-2.7017	2.115
152.773	2.119	2.54	-2.7037	2.119
152.884	2.122	2.542	-2.705	2.122
152.996	2.126	2.544	-2.707	2.126
153.101	2.128	2.546	-2.709	2.128
153.209	2.131	2.547	-2.711	2.131
153.324	2.135	2.55	-2.712	2.135
153.432	2.138	2.552	-2.7144	2.138
153.54	2.14	2.554	-2.7164	2.14
153.648	2.143	2.555	-2.7184	2.143
153.755	2.146	2.557	-2.7194	2.146
153.868	2.15	2.559	-2.7217	2.15
153.976	2.151	2.561	-2.7236	2.151
154.084	2.154	2.562	-2.7256	2.154
154.198	2.158	2.564	-2.7267	2.158
154.306	2.161	2.566	-2.7287	2.161
154.414	2.163	2.568	-2.731	2.163
154.522	2.165	2.569	-2.7331	2.165
154.633	2.168	2.571	-2.734	2.168
154.743	2.171	2.573	-2.7361	2.171
154.853	2.173	2.576	-2.7381	2.173
154.958	2.175	2.577	-2.7403	2.175
155.069	2.178	2.579	-2.7413	2.178
155.18	2.18	2.581	-2.7433	2.18
155.29	2.181	2.583	-2.7453	2.181
155.395	2.183	2.584	-2.7477	2.183
155.507	2.185	2.586	-2.7486	2.185
155.615	2.186	2.588	-2.7506	2.186
155.723	2.187	2.59	-2.7527	2.187
155.832	2.189	2.591	-2.755	2.189
155.94	2.19	2.593	-2.7559	2.19
156.054	2.192	2.595	-2.758	2.192
156.161	2.193	2.598	-2.76	2.193
156.27	2.195	2.598	-2.7619	2.195
156.377	2.197	2.601	-2.7629	2.197
156.486	2.199	2.603	-2.7654	2.199
156.6	2.199	2.605	-2.7673	2.199
156.705	2.195	2.606	-2.7693	2.195
156.816	2.189	2.608	-2.7703	2.189
156.923	2.176	2.61	-2.7727	2.176
157.033	2.165	2.612	-2.7746	2.165
157.141	2.152	2.613	-2.7766	2.152
157.255	2.147	2.615	-2.7776	2.147
157.363	2.137	2.617	-2.7796	2.137
157.469	2.126	2.619	-2.782	2.126
157.58	2.118	2.62	-2.784	2.118
157.692	2.113	2.622	-2.7849	2.113
157.8	2.106	2.624	-2.7869	2.106
157.908	2.096	2.627	-2.7889	2.096
158.016	2.088	2.628	-2.7914	2.088
158.13	2.083	2.63	-2.7924	2.083
158.236	2.075	2.632	-2.7944	2.075
158.347	2.065	2.634	-2.7964	2.065
158.452	2.058	2.635	-2.7986	2.058
158.566	2.054	2.637	-2.7996	2.054
158.674	2.046	2.639	-2.8016	2.046
158.78	2.037	2.641	-2.8036	2.037
158.891	2.027	2.642	-2.806	2.027
158.998	2.022	2.644	-2.807	2.022
159.107	2.012	2.646	-2.809	2.012
159.218	2.002	2.648	-2.811	2.002
159.327	1.992	2.649	-2.8129	1.992
159.438	1.988	2.652	-2.814	1.988
159.548	1.98	2.654	-2.8162	1.98
159.658	1.972	2.656	-2.8182	1.972
159.763	1.964	2.657	-2.8202	1.964
159.871	1.96	2.659	-2.8213	1.96
159.983	1.951	2.661	-2.8236	1.951
160.096	1.944	2.663	-2.8256	1.944
160.2	1.936	2.664	-2.8276	1.936
160.31	1.932	2.666	-2.8286	1.932
160.421	1.924	2.668	-2.8306	1.924
160.529	1.916	2.67	-2.8329	1.916
160.637	1.908	2.671	-2.8349	1.908
160.751	1.904	2.673	-2.836	1.904
160.854	1.896	2.676	-2.8379	1.896
160.968	1.887	2.678	-2.8402	1.887
161.074	1.879	2.679	-2.8423	1.879
161.183	1.875	2.681	-2.8432	1.875
161.296	1.866	2.683	-2.8452	1.866
161.404	1.856	2.685	-2.8472	1.856
161.509	1.849	2.686	-2.8496	1.849
161.623	1.845	2.688	-2.8506	1.845
161.733	1.839	2.69	-2.8526	1.839
161.842	1.833	2.692	-2.8545	1.833
161.946	1.826	2.693	-2.8565	1.826
162.057	1.823	2.695	-2.8579	1.823
162.169	1.818	2.697	-2.8599	1.818
162.279	1.814	2.699	-2.8619	1.814
162.384	1.809	2.701	-2.8639	1.809
162.496	1.807	2.703	-2.8652	1.807
162.604	1.804	2.705	-2.8673	1.804
162.71	1.801	2.707	-2.8693	1.801
162.821	1.798	2.708	-2.8712	1.798
162.934	1.796	2.71	-2.8722	1.796
163.042	1.793	2.712	-2.8745	1.793
163.15	1.79	2.714	-2.8765	1.79
163.256	1.788	2.715	-2.8785	1.788
163.365	1.786	2.717	-2.8795	1.786
163.481	1.784	2.719	-2.8819	1.784
163.586	1.781	2.721	-2.8839	1.781
163.695	1.779	2.722	-2.8858	1.779
163.806	1.778	2.724	-2.8869	1.778
163.916	1.775	2.727	-2.8889	1.775
164.026	1.772	2.729	-2.8911	1.772
164.131	1.77	2.73	-2.8932	1.77
164.307	1.769	2.732	-2.8952	1.769
164.417	1.765	2.734	-2.8972	1.765
164.522	1.764	2.736	-2.8991	1.764
164.631	1.761	2.737	-2.9015	1.761
164.742	1.758	2.739	-2.9026	1.758
164.853	1.756	2.741	-2.9046	1.756
164.962	1.754	2.743	-2.9065	1.754
165.067	1.751	2.744	-2.9088	1.751
165.178	1.749	2.746	-2.9098	1.749
165.287	1.747	2.748	-2.9118	1.747
165.393	1.746	2.75	-2.9138	1.746
165.504	1.743	2.752	-2.9162	1.743
165.616	1.741	2.754	-2.9173	1.741
165.724	1.739	2.756	-2.9192	1.739
165.83	1.738	2.758	-2.9212	1.738
165.941	1.736	2.759	-2.9232	1.736
166.054	1.734	2.761	-2.9241	1.734
166.162	1.732	2.763	-2.9264	1.732
166.269	1.732	2.765	-2.9285	1.732
166.377	1.73	2.766	-2.9305	1.73
166.491	1.728	2.768	-2.9315	1.728
166.601	1.727	2.77	-2.9338	1.727
166.706	1.726	2.772	-2.9358	1.726
166.815	1.725	2.773	-2.9378	1.725
166.926	1.723	2.775	-2.9388	1.723
167.036	1.722	2.778	-2.9408	1.722
167.146	1.721	2.78	-2.9432	1.721
167.251	1.719	2.781	-2.9453	1.719
167.363	1.718	2.783	-2.9462	1.718
167.471	1.716	2.785	-2.9482	1.716
167.577	1.715	2.787	-2.9505	1.715
167.688	1.714	2.788	-2.9524	1.714
167.8	1.713	2.79	-2.9534	1.713
167.908	1.711	2.792	-2.9554	1.711
168.017	1.71	2.794	-2.9575	1.71
168.125	1.709	2.795	-2.9598	1.709
168.232	1.708	2.797	-2.9609	1.708
168.344	1.706	2.799	-2.9628	1.706
168.455	1.706	2.801	-2.9648	1.706
168.561	1.704	2.803	-2.9671	1.704
168.675	1.703	2.805	-2.9681	1.703
168.778	1.702	2.807	-2.9701	1.702
168.892	1.701	2.809	-2.9721	1.701
168.997	1.7	2.81	-2.974	1.7
169.108	1.699	2.812	-2.9754	1.699
169.221	1.698	2.814	-2.9774	1.698
169.325	1.697	2.816	-2.9794	1.697
169.436	1.696	2.817	-2.9814	1.696
169.547	1.695	2.819	-2.9825	1.695
169.655	1.694	2.821	-2.9847	1.694
169.761	1.693	2.823	-2.9867	1.693
169.872	1.692	2.824	-2.9887	1.692
169.984	1.691	2.826	-2.9897	1.691
170.092	1.691	2.828	-2.992	1.691
170.2	1.69	2.83	-2.9941	1.69
170.307	1.69	2.831	-2.9961	1.69
170.417	1.689	2.834	-2.997	1.689
170.528	1.689	2.836	-2.9991	1.689
170.639	1.689	2.838	-3.0015	1.689
170.745	1.688	2.839	-3.0035	1.688
170.859	1.688	2.841	-3.0044	1.688
170.968	1.688	2.843	-3.0064	1.688
171.074	1.687	2.845	-3.0084	1.687
171.183	1.687	2.846	-3.0108	1.687
171.294	1.687	2.848	-3.0117	1.687
171.404	1.686	2.85	-3.0138	1.686
171.514	1.686	2.852	-3.0158	1.686
171.619	1.686	2.854	-3.0181	1.686
171.73	1.685	2.856	-3.0191	1.685
171.841	1.685	2.857	-3.0211	1.685
171.951	1.685	2.859	-3.0231	1.685
172.138	1.684	2.861	-3.0258	1.684
172.246	1.684	2.863	-3.0278	1.684
172.353	1.683	2.865	-3.0297	1.683
172.462	1.683	2.867	-3.0321	1.683
172.569	1.683	2.868	-3.033	1.683
172.678	1.682	2.87	-3.035	1.682
172.792	1.682	2.872	-3.037	1.682
172.897	1.682	2.874	-3.0393	1.682
173.008	1.681	2.875	-3.0404	1.681
173.12	1.681	2.877	-3.0424	1.681
173.23	1.681	2.88	-3.0444	1.681
173.335	1.681	2.881	-3.0467	1.681
173.448	1.68	2.883	-3.0477	1.68
173.556	1.68	2.885	-3.0497	1.68
173.662	1.679	2.887	-3.0518	1.679
173.773	1.679	2.889	-3.0537	1.679
173.885	1.678	2.89	-3.0551	1.678
173.994	1.678	2.892	-3.057	1.678
174.102	1.677	2.894	-3.059	1.677
174.21	1.676	2.896	-3.061	1.676
174.317	1.676	2.897	-3.0619	1.676
174.429	1.675	2.899	-3.0644	1.675
174.54	1.674	2.901	-3.0664	1.674
174.646	1.674	2.903	-3.0684	1.674
174.76	1.673	2.904	-3.0694	1.673
174.863	1.673	2.906	-3.0716	1.673
174.977	1.672	2.909	-3.0736	1.672
175.081	1.672	2.91	-3.0757	1.672
175.195	1.671	2.912	-3.0767	1.671
175.305	1.67	2.914	-3.0786	1.67
175.41	1.67	2.916	-3.0811	1.67
175.518	1.67	2.918	-3.083	1.67
175.632	1.669	2.919	-3.084	1.669
175.74	1.668	2.921	-3.086	1.668
175.846	1.668	2.923	-3.088	1.668
175.957	1.667	2.925	-3.0902	1.667
176.069	1.667	2.926	-3.0913	1.667
176.176	1.666	2.928	-3.0933	1.666
176.287	1.665	2.93	-3.0953	1.665
176.393	1.665	2.933	-3.0976	1.665
176.507	1.664	2.933	-3.0987	1.664
176.615	1.664	2.935	-3.1006	1.664
176.723	1.663	2.937	-3.1026	1.663
176.829	1.663	2.94	-3.1047	1.663
176.94	1.662	2.941	-3.1057	1.662
177.053	1.661	2.943	-3.108	1.661
177.161	1.659	2.945	-3.11	1.659
177.266	1.659	2.947	-3.112	1.659
177.377	1.657	2.948	-3.1129	1.657
177.484	1.656	2.95	-3.1153	1.656
177.598	1.654	2.952	-3.1172	1.654
177.703	1.653	2.954	-3.1193	1.653
177.814	1.651	2.955	-3.1203	1.651
177.923	1.649	2.957	-3.1223	1.649
178.036	1.647	2.959	-3.1247	1.647
178.139	1.646	2.961	-3.1267	1.646
178.251	1.644	2.963	-3.1277	1.644
178.362	1.642	2.965	-3.1297	1.642
178.47	1.64	2.967	-3.1319	1.64
178.578	1.639	2.969	-3.1339	1.639
178.691	1.637	2.97	-3.135	1.637
178.794	1.635	2.972	-3.137	1.635
178.908	1.634	2.974	-3.1393	1.634
179.014	1.633	2.976	-3.1412	1.633
179.128	1.631	2.977	-3.1423	1.631
179.231	1.629	2.979	-3.1442	1.629
179.342	1.627	2.981	-3.1462	1.627
179.449	1.626	2.983	-3.1486	1.626
179.563	1.624	2.984	-3.1496	1.624
179.673	1.622	2.986	-3.1516	1.622
179.783	1.62	2.989	-3.1536	1.62
179.888	1.619	2.991	-3.1556	1.619
179.998	1.617	2.992	-3.157	1.617
180.107	1.615	2.994	-3.1589	1.615
180.219	1.612	2.996	-3.1609	1.612
180.324	1.611	2.998	-3.163	1.611
180.436	1.609	2.999	-3.164	1.609
180.544	1.607	3.001	-3.1662	1.607
180.65	1.604	3.003	-3.1682	1.604
180.761	1.603	3.005	-3.1702	1.603
180.875	1.601	3.006	-3.1711	1.601
180.978	1.599	3.008	-3.1736	1.599
181.092	1.596	3.01	-3.1756	1.596
181.196	1.595	3.012	-3.1776	1.595
181.307	1.593	3.014	-3.1786	1.593
181.42	1.591	3.016	-3.1806	1.591
181.527	1.588	3.018	-3.1829	1.588
181.633	1.587	3.02	-3.1849	1.587
181.747	1.584	3.021	-3.1859	1.584
181.857	1.581	3.023	-3.1879	1.581
181.967	1.578	3.025	-3.1899	1.578
182.072	1.576	3.027	-3.1922	1.576
182.179	1.572	3.028	-3.1932	1.572
182.291	1.568	3.03	-3.1952	1.568
182.404	1.563	3.032	-3.1972	1.563
182.508	1.56	3.034	-3.1995	1.56
182.62	1.555	3.035	-3.2006	1.555
182.728	1.545	3.037	-3.2026	1.545
182.834	1.534	3.04	-3.2046	1.534
182.945	1.528	3.042	-3.2066	1.528
183.053	1.513	3.043	-3.2079	1.513
183.162	1.497	3.045	-3.2098	1.497
183.273	1.482	3.047	-3.2118	1.482
183.382	1.477	3.049	-3.2138	1.477
183.489	1.468	3.05	-3.2149	1.468
183.603	1.459	3.052	-3.2173	1.459
183.711	1.452	3.054	-3.2192	1.452
183.817	1.449	3.056	-3.2213	1.449
183.928	1.444	3.057	-3.2222	1.444
184.041	1.439	3.059	-3.2245	1.439
184.151	1.435	3.061	-3.2265	1.435
184.254	1.432	3.064	-3.2285	1.432
184.365	1.427	3.065	-3.2295	1.427
184.477	1.422	3.067	-3.2315	1.422
184.587	1.417	3.069	-3.2339	1.417
184.692	1.415	3.071	-3.2359	1.415
184.804	1.41	3.072	-3.2368	1.41
184.912	1.407	3.074	-3.2389	1.407
185.018	1.403	3.076	-3.2411	1.403
185.129	1.401	3.078	-3.2432	1.401
185.242	1.397	3.079	-3.2442	1.397
185.35	1.392	3.081	-3.2462	1.392
185.458	1.387	3.083	-3.2481	1.387
185.564	1.385	3.085	-3.2505	1.385
185.675	1.381	3.086	-3.2515	1.381
185.788	1.375	3.088	-3.2535	1.375
185.896	1.371	3.091	-3.2555	1.371
186.001	1.368	3.093	-3.2575	1.368
186.114	1.362	3.094	-3.2589	1.362
186.224	1.356	3.096	-3.2608	1.356
186.334	1.348	3.098	-3.2628	1.348
186.439	1.346	3.1	-3.2648	1.346
186.55	1.34	3.101	-3.2658	1.34
186.661	1.333	3.103	-3.2681	1.333
186.771	1.326	3.105	-3.2701	1.326
186.876	1.323	3.107	-3.2721	1.323
186.988	1.317	3.108	-3.2732	1.317
187.096	1.311	3.11	-3.2755	1.311
187.204	1.305	3.112	-3.2775	1.305
187.311	1.301	3.115	-3.2795	1.301
187.421	1.295	3.116	-3.2804	1.295
187.53	1.289	3.118	-3.2825	1.289
187.641	1.283	3.12	-3.2848	1.283
187.75	1.28	3.122	-3.2868	1.28
187.857	1.273	3.123	-3.2877	1.273
188.032	1.267	3.125	-3.2908	1.267
188.143	1.26	3.127	-3.2927	1.26
188.253	1.256	3.129	-3.2948	1.256
188.356	1.247	3.13	-3.2968	1.247
188.471	1.238	3.132	-3.2982	1.238
188.577	1.229	3.134	-3.3002	1.229
188.687	1.224	3.136	-3.3021	1.224
188.795	1.213	3.137	-3.3042	1.213
188.902	1.2	3.14	-3.3051	1.2
189.016	1.188	3.142	-3.3073	1.188
189.124	1.183	3.144	-3.3095	1.183
189.23	1.17	3.147	-3.3114	1.17
189.345	1.156	3.148	-3.3124	1.156
189.448	1.145	3.15	-3.3148	1.145
189.562	1.139	3.152	-3.3168	1.139
189.669	1.124	3.154	-3.3188	1.124
189.776	1.106	3.155	-3.3198	1.106
189.885	1.083	3.157	-3.3218	1.083
189.999	1.075	3.159	-3.3241	1.075
190.104	1.057	3.161	-3.3261	1.057
190.215	1.039	3.162	-3.3271	1.039
190.327	1.021	3.164	-3.3291	1.021
190.437	1.01	3.166	-3.331	1.01
190.542	0.994	3.168	-3.3334	0.994
190.652	0.982	3.169	-3.3344	0.982
190.761	0.971	3.171	-3.3364	0.971
190.874	0.961	3.174	-3.3384	0.961
190.98	0.957	3.176	-3.3407	0.957
191.092	0.949	3.177	-3.3417	0.949
191.2	0.941	3.179	-3.3437	0.941
191.306	0.935	3.181	-3.3457	0.935
191.417	0.934	3.183	-3.3477	0.934
191.524	0.933	3.184	-3.3491	0.933
191.633	0.932	3.186	-3.3511	0.932
191.747	0.93	3.188	-3.3531	0.93
191.853	0.929	3.19	-3.3551	0.929
191.967	0.928	3.191	-3.356	0.928
192.071	0.928	3.193	-3.3584	0.928
192.182	0.927	3.195	-3.3604	0.927
192.288	0.925	3.197	-3.3624	0.925
192.402	0.925	3.198	-3.3634	0.925
192.512	0.924	3.2	-3.3654	0.924
192.617	0.922	3.202	-3.3677	0.922
192.727	0.92	3.205	-3.3697	0.92
192.838	0.919	3.206	-3.3707	0.919
192.946	0.918	3.208	-3.3727	0.918
193.059	0.916	3.21	-3.3751	0.916
193.164	0.915	3.212	-3.3771	0.915
193.276	0.914	3.213	-3.3781	0.914
193.384	0.913	3.215	-3.3801	0.913
193.492	0.913	3.217	-3.3821	0.913
193.599	0.912	3.219	-3.3843	0.912
193.713	0.912	3.22	-3.3853	0.912
193.821	0.912	3.223	-3.3874	0.912
193.929	0.912	3.225	-3.3893	0.912
194.038	0.912	3.226	-3.3918	0.912
194.145	0.912	3.228	-3.3928	0.912
194.254	0.912	3.229	-3.3947	0.912
194.366	0.91	3.232	-3.3967	0.91
194.472	0.909	3.234	-3.3987	0.909
194.586	0.906	3.235	-3.4	0.906
194.696	0.904	3.237	-3.402	0.904
194.806	0.902	3.239	-3.404	0.902
194.911	0.9	3.241	-3.406	0.9
195.022	0.898	3.242	-3.407	0.898
195.131	0.896	3.244	-3.4093	0.896
195.237	0.895	3.246	-3.4114	0.895
195.349	0.893	3.249	-3.4134	0.893
195.46	0.891	3.249	-3.4143	0.891
195.568	0.889	3.251	-3.4166	0.889
195.676	0.888	3.253	-3.4186	0.888
195.785	0.886	3.256	-3.4206	0.886
195.892	0.884	3.257	-3.4216	0.884
196.001	0.882	3.259	-3.424	0.882
196.115	0.881	3.261	-3.426	0.881
196.221	0.879	3.263	-3.428	0.879
196.335	0.877	3.264	-3.429	0.877
196.438	0.875	3.266	-3.431	0.875
196.549	0.873	3.268	-3.433	0.873
196.656	0.871	3.27	-3.4354	0.871
196.77	0.869	3.271	-3.4364	0.869
196.88	0.867	3.273	-3.4384	0.867
196.99	0.866	3.275	-3.4403	0.866
197.095	0.864	3.277	-3.4426	0.864
197.206	0.862	3.278	-3.4436	0.862
197.314	0.86	3.28	-3.4457	0.86
197.421	0.859	3.283	-3.4477	0.859
197.533	0.856	3.285	-3.45	0.856
197.642	0.854	3.286	-3.451	0.854
197.751	0.852	3.289	-3.453	0.852
197.857	0.852	3.29	-3.455	0.852
197.968	0.85	3.292	-3.457	0.85
198.082	0.847	3.294	-3.458	0.847
198.189	0.845	3.296	-3.4603	0.845
198.297	0.844	3.297	-3.4623	0.844
198.404	0.842	3.299	-3.4643	0.842
198.518	0.84	3.301	-3.4653	0.84
198.628	0.837	3.303	-3.4676	0.837
198.731	0.836	3.304	-3.4696	0.836
198.84	0.834	3.306	-3.4716	0.834
198.951	0.832	3.308	-3.4726	0.832
199.064	0.83	3.31	-3.4746	0.83
199.174	0.829	3.311	-3.4769	0.829
199.279	0.827	3.314	-3.4789	0.827
199.39	0.826	3.316	-3.4799	0.826
199.498	0.824	3.318	-3.4819	0.824
199.604	0.823	3.319	-3.4843	0.823
199.714	0.821	3.321	-3.4863	0.821
199.826	0.819	3.323	-3.4873	0.819
199.937	0.818	3.325	-3.4894	0.818
200.045	0.817	3.326	-3.4913	0.817
200.15	0.815	3.328	-3.4936	0.815
200.26	0.813	3.33	-3.4946	0.813
200.369	0.811	3.332	-3.4966	0.811
200.48	0.81	3.333	-3.4985	0.81
200.589	0.807	3.335	-3.501	0.807
200.696	0.805	3.337	-3.502	0.805
200.81	0.803	3.34	-3.504	0.803
200.918	0.802	3.341	-3.5059	0.802
201.024	0.8	3.343	-3.5079	0.8
201.135	0.797	3.345	-3.5089	0.797
201.247	0.795	3.347	-3.5113	0.795
201.357	0.794	3.348	-3.5133	0.794
201.463	0.792	3.35	-3.5152	0.792
201.574	0.79	3.352	-3.5163	0.79
201.682	0.788	3.354	-3.5186	0.788
201.794	0.787	3.355	-3.5205	0.787
201.899	0.785	3.357	-3.5225	0.785
202.011	0.783	3.359	-3.5235	0.783
202.119	0.781	3.361	-3.5254	0.781
202.225	0.78	3.362	-3.5279	0.78
202.336	0.779	3.365	-3.5299	0.779
202.443	0.777	3.367	-3.5309	0.777
202.555	0.775	3.369	-3.5329	0.775
202.662	0.774	3.37	-3.5352	0.774
202.771	0.772	3.372	-3.5372	0.772
202.886	0.77	3.374	-3.5382	0.77
202.989	0.769	3.376	-3.5402	0.769
203.103	0.768	3.377	-3.5422	0.768
203.208	0.766	3.379	-3.5446	0.766
203.319	0.764	3.381	-3.5456	0.764
203.432	0.763	3.383	-3.5476	0.763
203.536	0.762	3.384	-3.5496	0.762
203.647	0.76	3.386	-3.5518	0.76
203.758	0.758	3.388	-3.5528	0.758
203.866	0.756	3.391	-3.5549	0.756
203.972	0.755	3.392	-3.5569	0.755
204.083	0.753	3.394	-3.5589	0.753
204.193	0.75	3.396	-3.5602	0.75
204.304	0.748	3.398	-3.5622	0.748
204.412	0.747	3.399	-3.5642	0.747
204.518	0.745	3.401	-3.5662	0.745
204.628	0.742	3.403	-3.5672	0.742
204.739	0.74	3.405	-3.5695	0.74
204.848	0.738	3.406	-3.5715	0.738
204.957	0.736	3.408	-3.5735	0.736
205.064	0.732	3.41	-3.5745	0.732
205.173	0.728	3.412	-3.5768	0.728
205.287	0.726	3.413	-3.5788	0.726
205.392	0.722	3.416	-3.5808	0.722
205.501	0.718	3.418	-3.5818	0.718
205.61	0.714	3.42	-3.5839	0.714
205.719	0.712	3.421	-3.5862	0.712
205.829	0.708	3.423	-3.5882	0.708
205.94	0.705	3.425	-3.5892	0.705
206.052	0.702	3.427	-3.5912	0.702
206.162	0.7	3.428	-3.5932	0.7
206.267	0.697	3.43	-3.5955	0.697
206.379	0.695	3.432	-3.5965	0.695
206.487	0.693	3.434	-3.5985	0.693
206.595	0.692	3.435	-3.6004	0.692
206.703	0.69	3.437	-3.6028	0.69
206.812	0.688	3.44	-3.6038	0.688
206.923	0.686	3.442	-3.6058	0.686
207.034	0.685	3.443	-3.6079	0.685
207.14	0.684	3.445	-3.6099	0.684
207.253	0.682	3.447	-3.6111	0.682
207.363	0.68	3.449	-3.6131	0.68
207.471	0.68	3.45	-3.6151	0.68
207.576	0.678	3.452	-3.6172	0.678
207.687	0.676	3.454	-3.6181	0.676
207.8	0.675	3.456	-3.6205	0.675
207.904	0.674	3.457	-3.6225	0.674
208.012	0.673	3.459	-3.6245	0.673
208.126	0.671	3.461	-3.6255	0.671
208.234	0.67	3.463	-3.6278	0.67
208.34	0.669	3.464	-3.6297	0.669
208.452	0.668	3.467	-3.6317	0.668
208.562	0.666	3.469	-3.6328	0.666
208.673	0.665	3.471	-3.6347	0.665
208.78	0.664	3.471	-3.6371	0.664
208.889	0.663	3.474	-3.6391	0.663
208.996	0.661	3.476	-3.6401	0.661
209.109	0.66	3.478	-3.6421	0.66
209.217	0.659	3.479	-3.6441	0.659
209.326	0.658	3.481	-3.6464	0.658
209.433	0.656	3.483	-3.6474	0.656
209.542	0.655	3.485	-3.6494	0.655
209.656	0.655	3.486	-3.6514	0.655
209.761	0.653	3.488	-3.6538	0.653
209.872	0.652	3.491	-3.6548	0.652
209.979	0.651	3.493	-3.6567	0.651
210.089	0.65	3.494	-3.6587	0.65
210.197	0.649	3.496	-3.6608	0.649
210.309	0.647	3.498	-3.6621	0.647
210.418	0.646	3.5	-3.6642	0.646
210.531	0.645	3.501	-3.6662	0.645
210.634	0.644	3.503	-3.6681	0.644
210.746	0.643	3.505	-3.6691	0.643
210.857	0.641	3.507	-3.6714	0.641
210.964	0.641	3.508	-3.6734	0.641
211.072	0.64	3.51	-3.6754	0.64
211.186	0.638	3.512	-3.6764	0.638
211.294	0.637	3.514	-3.6788	0.637
211.402	0.636	3.516	-3.6808	0.636
211.508	0.635	3.518	-3.6828	0.635
211.622	0.634	3.52	-3.6838	0.634
211.732	0.633	3.522	-3.6858	0.633
211.84	0.633	3.523	-3.6881	0.633
211.944	0.632	3.525	-3.69	0.632
212.058	0.631	3.527	-3.691	0.631
212.168	0.63	3.529	-3.6931	0.63
212.278	0.629	3.53	-3.6954	0.629
212.383	0.628	3.532	-3.6974	0.628
212.494	0.627	3.534	-3.6984	0.627
212.6	0.626	3.536	-3.7004	0.626
212.709	0.625	3.537	-3.7024	0.625
212.82	0.624	3.539	-3.7046	0.624
212.927	0.623	3.541	-3.7057	0.623
213.041	0.622	3.543	-3.7077	0.622
213.149	0.622	3.544	-3.7097	0.622
213.257	0.621	3.546	-3.712	0.621
213.364	0.62	3.548	-3.7131	0.62
213.478	0.619	3.551	-3.715	0.619
213.586	0.619	3.552	-3.717	0.619
213.694	0.618	3.554	-3.7191	0.618
213.801	0.617	3.556	-3.7204	0.617
213.91	0.616	3.558	-3.7224	0.616
214.024	0.615	3.559	-3.7244	0.615
214.129	0.614	3.561	-3.7263	0.614
214.24	0.614	3.563	-3.7273	0.614
214.353	0.613	3.565	-3.7297	0.613
214.456	0.612	3.566	-3.7317	0.612
214.567	0.611	3.568	-3.7337	0.611
214.677	0.611	3.57	-3.7348	0.611
214.788	0.61	3.572	-3.7367	0.61
214.898	0.609	3.573	-3.7391	0.609
215.002	0.609	3.576	-3.741	0.609
215.114	0.608	3.578	-3.7421	0.608
215.225	0.607	3.58	-3.744	0.607
215.333	0.606	3.581	-3.7463	0.606
215.441	0.605	3.583	-3.7483	0.605
[truncated: 158 more rows]
