# Supplementary material for: Research on the Mechanical Properties of EPS Lightweight Soil Mixed with Fly Ash
Source: Polymers (Basel). 2024 Dec 18;16(24):3517. doi: 10.3390/polym16243517 (PMC11678610; doi:10.3390/polym16243517)
Supplement: Supplementary file 1 [file polymers-16-03517-s001.zip › polymers-3283519-supplementary-final/raw data/EPS2%, curing agent content 15%,replace proportion 30%.xls]

## Sheet: Sheet1
试件批号	1
钢号	1
试验日期	2023/12/14
试验人	XDD
试件形状	圆材
尺寸(mm)	39.1
So(mm^2)	1200.73
标距倍率
Lo(mm)	80
引伸计标距	50
Lu(mm)
A(%)	/
断面尺寸
Su(mm^2)
Z(%)	/
Fm(kN)	0.48
Rm(MPa)
FeH(kN)	1.01
ReH(MPa)	1
FeL(kN)	0.76
ReL(MPa)	1
Fp(kN)	0.76
Rp(MPa)	1
Ft(kN)	0.08
Rt(MPa)
E(GPa)	0.02
屈强比	/
强屈比	/
At(%)	/
Agt(%)	5.5
时间(秒)	力(kN)	变形(mm)	位移(mm)	扩展
0	0	0	-0.0011	0
0.124	0	0	-0.002	0
0.236	0	0	-0.0026	0
0.341	0.001	0.001	-0.0041	0.001
0.45	0.003	0.003	-0.0063	0.003
0.559	0.005	0.005	-0.0084	0.005
0.669	0.005	0.006	-0.0096	0.005
0.778	0.007	0.009	-0.0123	0.007
0.889	0.009	0.012	-0.0153	0.009
0.996	0.012	0.016	-0.0191	0.012
1.11	0.013	0.018	-0.0209	0.013
1.22	0.015	0.021	-0.0246	0.015
1.328	0.016	0.026	-0.0289	0.016
1.433	0.018	0.031	-0.0341	0.018
1.545	0.019	0.033	-0.0365	0.019
1.651	0.021	0.038	-0.0414	0.021
1.761	0.022	0.044	-0.0469	0.022
1.872	0.024	0.05	-0.053	0.024
1.981	0.025	0.052	-0.0548	0.025
2.093	0.026	0.058	-0.0611	0.026
2.198	0.028	0.063	-0.0661	0.028
2.306	0.029	0.068	-0.0713	0.029
2.419	0.03	0.07	-0.0736	0.03
2.528	0.031	0.076	-0.0794	0.031
2.636	0.032	0.081	-0.0843	0.032
2.744	0.033	0.086	-0.0891	0.033
2.858	0.034	0.088	-0.0914	0.034
2.964	0.034	0.093	-0.0961	0.034
3.075	0.036	0.098	-0.1016	0.036
3.181	0.037	0.103	-0.1062	0.037
3.295	0.037	0.105	-0.1085	0.037
3.404	0.038	0.11	-0.113	0.038
3.512	0.039	0.115	-0.1182	0.039
3.617	0.04	0.119	-0.1225	0.04
3.728	0.041	0.121	-0.1247	0.041
3.841	0.042	0.126	-0.1289	0.042
3.944	0.043	0.13	-0.1337	0.043
4.055	0.044	0.135	-0.1379	0.044
4.166	0.044	0.137	-0.14	0.044
4.277	0.046	0.141	-0.1441	0.046
4.382	0.047	0.145	-0.1481	0.047
4.49	0.048	0.15	-0.1528	0.048
4.605	0.049	0.152	-0.1548	0.049
4.713	0.05	0.155	-0.1587	0.05
4.821	0.052	0.159	-0.1625	0.052
4.929	0.053	0.164	-0.1671	0.053
5.041	0.054	0.166	-0.1689	0.054
5.149	0.055	0.169	-0.1726	0.055
5.257	0.056	0.173	-0.1764	0.056
5.366	0.057	0.177	-0.1801	0.057
5.479	0.058	0.179	-0.1819	0.058
5.582	0.059	0.183	-0.186	0.059
5.696	0.059	0.186	-0.1895	0.059
5.801	0.06	0.19	-0.193	0.06
5.912	0.061	0.191	-0.1948	0.061
6.019	0.061	0.196	-0.1988	0.061
6.129	0.062	0.199	-0.2023	0.062
6.237	0.063	0.202	-0.2057	0.063
6.351	0.063	0.204	-0.2074	0.063
6.459	0.064	0.207	-0.2107	0.064
6.565	0.065	0.211	-0.2146	0.065
6.676	0.066	0.215	-0.2179	0.066
6.788	0.067	0.216	-0.2195	0.067
6.896	0.068	0.22	-0.2228	0.068
7.004	0.069	0.223	-0.226	0.069
7.112	0.07	0.226	-0.2297	0.07
7.226	0.071	0.228	-0.2312	0.071
7.334	0.072	0.231	-0.2343	0.072
7.439	0.073	0.234	-0.2374	0.073
7.548	0.074	0.238	-0.241	0.074
7.662	0.075	0.239	-0.2425	0.075
7.772	0.076	0.242	-0.2455	0.076
7.88	0.077	0.245	-0.2485	0.077
7.985	0.078	0.248	-0.2515	0.078
8.096	0.078	0.25	-0.2535	0.078
8.209	0.079	0.253	-0.2565	0.079
8.312	0.08	0.256	-0.2594	0.08
8.423	0.081	0.259	-0.2623	0.081
8.533	0.081	0.26	-0.2637	0.081
8.645	0.082	0.264	-0.2671	0.082
8.755	0.083	0.267	-0.2699	0.083
8.86	0.083	0.27	-0.2728	0.083
8.972	0.084	0.271	-0.2742	0.084
9.08	0.084	0.274	-0.2775	0.084
9.188	0.085	0.277	-0.2802	0.085
9.296	0.085	0.28	-0.283	0.085
9.41	0.085	0.281	-0.2844	0.085
9.516	0.086	0.284	-0.2871	0.086
9.627	0.086	0.287	-0.2903	0.086
9.733	0.087	0.29	-0.2929	0.087
9.847	0.088	0.291	-0.2943	0.088
9.95	0.088	0.294	-0.2969	0.088
10.062	0.09	0.296	-0.2995	0.09
10.168	0.091	0.299	-0.3026	0.091
10.282	0.091	0.301	-0.3039	0.091
10.392	0.092	0.303	-0.3065	0.092
10.501	0.093	0.306	-0.3092	0.093
10.606	0.094	0.309	-0.3121	0.094
10.717	0.095	0.31	-0.3134	0.095
10.826	0.096	0.313	-0.316	0.096
10.939	0.097	0.315	-0.3186	0.097
11.042	0.097	0.318	-0.3211	0.097
11.154	0.098	0.32	-0.3228	0.098
11.265	0.099	0.322	-0.3252	0.099
11.373	0.1	0.324	-0.3278	0.1
11.479	0.101	0.327	-0.3303	0.101
11.593	0.102	0.328	-0.3315	0.102
11.701	0.103	0.331	-0.3344	0.103
11.809	0.104	0.334	-0.3369	0.104
11.918	0.105	0.336	-0.3393	0.105
12.025	0.106	0.337	-0.3405	0.106
12.134	0.107	0.34	-0.3434	0.107
12.248	0.108	0.343	-0.3458	0.108
12.353	0.109	0.345	-0.3481	0.109
12.464	0.11	0.346	-0.3494	0.11
12.571	0.111	0.349	-0.3521	0.111
12.685	0.112	0.351	-0.3546	0.112
12.79	0.113	0.354	-0.3569	0.113
12.901	0.114	0.355	-0.3581	0.114
13.01	0.115	0.357	-0.3605	0.115
13.123	0.116	0.36	-0.3632	0.116
13.229	0.117	0.362	-0.3655	0.117
13.338	0.118	0.363	-0.3665	0.118
13.449	0.119	0.366	-0.369	0.119
13.556	0.119	0.368	-0.3714	0.119
13.664	0.12	0.371	-0.3741	0.12
13.778	0.121	0.372	-0.3753	0.121
13.881	0.121	0.374	-0.3775	0.121
13.995	0.122	0.376	-0.3797	0.122
14.099	0.123	0.379	-0.3822	0.123
14.21	0.123	0.38	-0.3837	0.123
14.323	0.124	0.383	-0.386	0.124
14.431	0.124	0.385	-0.3882	0.124
14.536	0.125	0.387	-0.3905	0.125
14.65	0.126	0.389	-0.392	0.126
14.76	0.127	0.391	-0.3942	0.127
14.867	0.128	0.393	-0.3965	0.128
14.973	0.129	0.395	-0.3987	0.129
15.084	0.129	0.396	-0.3998	0.129
15.196	0.131	0.399	-0.4024	0.131
15.306	0.132	0.401	-0.4046	0.132
15.412	0.133	0.403	-0.4068	0.133
15.523	0.133	0.405	-0.4079	0.133
15.634	0.134	0.407	-0.4105	0.134
15.744	0.135	0.409	-0.4128	0.135
15.849	0.136	0.412	-0.4149	0.136
15.961	0.136	0.413	-0.416	0.136
16.069	0.137	0.415	-0.4182	0.137
16.178	0.138	0.417	-0.4207	0.138
16.286	0.139	0.42	-0.423	0.139
16.4	0.14	0.421	-0.4241	0.14
16.503	0.14	0.423	-0.4263	0.14
16.614	0.141	0.425	-0.4285	0.141
16.723	0.142	0.428	-0.4309	0.142
16.83	0.143	0.429	-0.4321	0.143
16.939	0.143	0.431	-0.4341	0.143
17.053	0.144	0.433	-0.4364	0.144
17.158	0.145	0.436	-0.4389	0.145
17.269	0.146	0.437	-0.44	0.146
17.382	0.147	0.439	-0.4422	0.147
17.485	0.148	0.441	-0.4443	0.148
17.597	0.149	0.444	-0.4468	0.149
17.708	0.149	0.445	-0.4478	0.149
17.816	0.15	0.447	-0.45	0.15
17.922	0.151	0.449	-0.4521	0.151
18.033	0.152	0.451	-0.4542	0.152
18.141	0.153	0.452	-0.4552	0.153
18.255	0.154	0.454	-0.4577	0.154
18.363	0.154	0.457	-0.4599	0.154
18.468	0.155	0.459	-0.4619	0.155
18.578	0.156	0.46	-0.463	0.156
18.69	0.157	0.462	-0.4655	0.157
18.798	0.158	0.464	-0.4676	0.158
18.907	0.159	0.466	-0.4697	0.159
19.014	0.159	0.467	-0.4708	0.159
19.123	0.16	0.47	-0.4729	0.16
19.235	0.161	0.472	-0.4753	0.161
19.344	0.162	0.474	-0.4774	0.162
19.455	0.162	0.475	-0.4785	0.162
19.565	0.163	0.477	-0.4807	0.163
19.675	0.164	0.479	-0.4827	0.164
19.78	0.165	0.482	-0.4852	0.165
19.891	0.166	0.483	-0.4861	0.166
20.002	0.167	0.485	-0.4882	0.167
20.112	0.168	0.487	-0.4904	0.168
20.216	0.169	0.49	-0.4928	0.169
20.328	0.169	0.491	-0.4939	0.169
20.439	0.17	0.493	-0.4959	0.17
20.547	0.171	0.495	-0.498	0.171
20.652	0.172	0.497	-0.5001	0.172
20.766	0.172	0.498	-0.5015	0.172
20.874	0.173	0.5	-0.5035	0.173
20.982	0.174	0.502	-0.5055	0.174
21.109	0.175	0.504	-0.5076	0.175
21.216	0.176	0.507	-0.5101	0.176
21.327	0.176	0.508	-0.5111	0.176
21.437	0.177	0.51	-0.5132	0.177
21.547	0.178	0.512	-0.5152	0.178
21.65	0.179	0.514	-0.5173	0.179
21.764	0.179	0.515	-0.5186	0.179
21.872	0.18	0.517	-0.5207	0.18
21.978	0.181	0.52	-0.5228	0.181
22.089	0.182	0.522	-0.5248	0.182
22.196	0.182	0.523	-0.5258	0.182
22.31	0.183	0.525	-0.5282	0.183
22.418	0.184	0.527	-0.5302	0.184
22.526	0.185	0.529	-0.5323	0.185
22.633	0.185	0.53	-0.5333	0.185
22.745	0.186	0.532	-0.5354	0.186
22.856	0.186	0.535	-0.5378	0.186
22.962	0.187	0.537	-0.5399	0.187
23.076	0.188	0.538	-0.5409	0.188
23.179	0.188	0.54	-0.5429	0.188
23.293	0.189	0.542	-0.5453	0.189
23.398	0.19	0.544	-0.5474	0.19
23.509	0.19	0.545	-0.5484	0.19
23.622	0.191	0.547	-0.5504	0.191
23.726	0.192	0.55	-0.5529	0.192
23.834	0.193	0.552	-0.5548	0.193
23.948	0.194	0.553	-0.5558	0.194
24.056	0.195	0.555	-0.5578	0.195
24.162	0.196	0.557	-0.5599	0.196
24.271	0.197	0.559	-0.5624	0.197
24.38	0.198	0.56	-0.5634	0.198
24.494	0.199	0.562	-0.5654	0.199
24.602	0.2	0.564	-0.5674	0.2
24.71	0.201	0.566	-0.5697	0.201
24.883	0.202	0.569	-0.5718	0.202
24.991	0.202	0.571	-0.5738	0.202
25.104	0.203	0.573	-0.5758	0.203
25.209	0.204	0.575	-0.5782	0.204
25.319	0.205	0.576	-0.5792	0.205
25.43	0.206	0.578	-0.5812	0.206
25.538	0.207	0.58	-0.5833	0.207
25.646	0.208	0.582	-0.5854	0.208
25.758	0.209	0.583	-0.5863	0.209
25.866	0.21	0.585	-0.5887	0.21
25.974	0.211	0.587	-0.5907	0.211
26.081	0.212	0.589	-0.5927	0.212
26.195	0.213	0.591	-0.5938	0.213
26.299	0.214	0.593	-0.5962	0.214
26.413	0.215	0.595	-0.5981	0.215
26.518	0.216	0.597	-0.6002	0.216
26.629	0.217	0.598	-0.6012	0.217
26.741	0.218	0.6	-0.6032	0.218
26.85	0.219	0.602	-0.6056	0.219
26.955	0.22	0.604	-0.6076	0.22
27.066	0.221	0.605	-0.6086	0.221
27.175	0.222	0.607	-0.6106	0.222
27.287	0.223	0.609	-0.6127	0.223
27.392	0.224	0.612	-0.615	0.224
27.504	0.225	0.613	-0.616	0.225
27.612	0.226	0.615	-0.618	0.226
27.719	0.227	0.617	-0.62	0.227
27.83	0.227	0.619	-0.6223	0.227
27.937	0.228	0.62	-0.6234	0.228
28.051	0.229	0.622	-0.6253	0.229
28.159	0.229	0.624	-0.6274	0.229
28.265	0.23	0.626	-0.6295	0.23
28.379	0.231	0.627	-0.6308	0.231
28.489	0.232	0.629	-0.6327	0.232
28.594	0.232	0.631	-0.6347	0.232
28.703	0.233	0.634	-0.6368	0.233
28.815	0.234	0.635	-0.6381	0.234
28.925	0.235	0.637	-0.6401	0.235
29.035	0.235	0.639	-0.6421	0.235
29.14	0.236	0.641	-0.6442	0.236
29.251	0.237	0.642	-0.6453	0.237
29.359	0.237	0.644	-0.6475	0.237
29.472	0.238	0.646	-0.6495	0.238
29.578	0.239	0.648	-0.6515	0.239
29.687	0.239	0.649	-0.6525	0.239
29.796	0.24	0.651	-0.6546	0.24
29.902	0.241	0.654	-0.6569	0.241
30.013	0.241	0.656	-0.659	0.241
30.127	0.242	0.657	-0.66	0.242
30.23	0.242	0.659	-0.662	0.242
30.344	0.243	0.661	-0.6643	0.243
30.45	0.244	0.663	-0.6663	0.244
30.564	0.244	0.664	-0.6673	0.244
30.667	0.245	0.666	-0.6693	0.245
30.779	0.246	0.668	-0.6713	0.246
30.885	0.247	0.67	-0.6737	0.247
30.999	0.247	0.671	-0.6747	0.247
31.109	0.248	0.673	-0.6766	0.248
31.219	0.249	0.675	-0.6787	0.249
31.322	0.25	0.678	-0.681	0.25
31.433	0.25	0.679	-0.6821	0.25
31.545	0.251	0.681	-0.684	0.251
31.656	0.252	0.683	-0.686	0.252
31.76	0.253	0.685	-0.688	0.253
31.873	0.254	0.686	-0.6893	0.254
31.981	0.255	0.688	-0.6914	0.255
32.089	0.255	0.69	-0.6933	0.255
32.197	0.256	0.692	-0.6954	0.256
32.311	0.257	0.693	-0.6964	0.257
32.417	0.258	0.695	-0.6988	0.258
32.525	0.258	0.697	-0.7008	0.258
32.634	0.259	0.699	-0.7028	0.259
32.741	0.26	0.7	-0.7037	0.26
32.855	0.26	0.702	-0.7057	0.26
32.964	0.261	0.705	-0.7081	0.261
33.07	0.262	0.707	-0.7102	0.262
33.181	0.263	0.708	-0.7111	0.263
33.294	0.264	0.71	-0.7131	0.264
33.403	0.265	0.712	-0.7156	0.265
33.508	0.266	0.714	-0.7176	0.266
33.619	0.266	0.715	-0.7185	0.266
33.728	0.267	0.717	-0.7205	0.267
33.835	0.268	0.72	-0.7228	0.268
33.947	0.269	0.722	-0.7248	0.269
34.056	0.27	0.723	-0.7258	0.27
34.167	0.271	0.724	-0.7277	0.271
34.275	0.271	0.727	-0.7298	0.271
34.38	0.272	0.729	-0.7321	0.272
34.49	0.273	0.73	-0.7332	0.273
34.599	0.274	0.732	-0.7352	0.274
34.71	0.275	0.734	-0.7372	0.275
34.818	0.275	0.736	-0.7392	0.275
34.932	0.276	0.737	-0.7405	0.276
35.042	0.277	0.739	-0.7424	0.277
35.147	0.277	0.741	-0.7444	0.277
35.256	0.278	0.743	-0.7465	0.278
35.367	0.279	0.744	-0.7474	0.279
35.477	0.28	0.747	-0.7498	0.28
35.587	0.28	0.749	-0.7519	0.28
35.692	0.281	0.751	-0.7539	0.281
35.803	0.282	0.752	-0.7549	0.282
35.914	0.283	0.754	-0.7572	0.283
36.024	0.284	0.756	-0.7591	0.284
36.129	0.285	0.758	-0.7611	0.285
36.241	0.285	0.759	-0.7622	0.285
36.349	0.286	0.761	-0.7642	0.286
36.458	0.287	0.763	-0.7666	0.287
36.566	0.288	0.765	-0.7686	0.288
36.673	0.288	0.766	-0.7696	0.288
36.787	0.289	0.768	-0.7716	0.289
36.896	0.29	0.771	-0.7738	0.29
37.002	0.29	0.773	-0.7758	0.29
37.116	0.291	0.774	-0.7769	0.291
37.225	0.292	0.776	-0.7789	0.292
37.333	0.292	0.778	-0.7808	0.292
37.438	0.293	0.78	-0.7832	0.293
37.549	0.294	0.781	-0.7842	0.294
37.662	0.295	0.783	-0.7862	0.295
37.765	0.296	0.785	-0.7881	0.296
37.877	0.297	0.787	-0.7902	0.297
37.988	0.297	0.788	-0.7915	0.297
38.096	0.298	0.79	-0.7935	0.298
38.202	0.299	0.792	-0.7955	0.299
38.313	0.3	0.794	-0.7975	0.3
38.421	0.301	0.795	-0.7985	0.301
38.533	0.302	0.798	-0.8008	0.302
38.641	0.303	0.8	-0.8029	0.303
38.749	0.303	0.802	-0.8048	0.303
38.858	0.304	0.803	-0.8059	0.304
38.97	0.304	0.805	-0.8082	0.304
39.078	0.305	0.807	-0.8103	0.305
39.187	0.306	0.809	-0.8122	0.306
39.294	0.306	0.81	-0.8132	0.306
39.403	0.307	0.812	-0.8152	0.307
39.515	0.307	0.814	-0.8175	0.307
39.624	0.308	0.816	-0.8196	0.308
39.735	0.308	0.817	-0.8205	0.308
39.845	0.309	0.819	-0.8225	0.309
39.955	0.31	0.822	-0.8249	0.31
40.06	0.311	0.824	-0.8269	0.311
40.171	0.311	0.825	-0.8279	0.311
40.282	0.312	0.827	-0.8299	0.312
40.392	0.313	0.829	-0.8319	0.313
40.495	0.314	0.831	-0.8343	0.314
40.604	0.315	0.832	-0.8352	0.315
40.718	0.316	0.834	-0.8372	0.316
40.826	0.317	0.836	-0.8391	0.317
40.932	0.318	0.838	-0.8411	0.318
41.046	0.318	0.839	-0.8425	0.318
41.154	0.319	0.841	-0.8445	0.319
41.262	0.32	0.843	-0.8465	0.32
41.371	0.321	0.845	-0.8485	0.321
41.478	0.322	0.847	-0.8498	0.322
41.587	0.322	0.849	-0.8518	0.322
41.701	0.323	0.851	-0.8538	0.323
41.806	0.324	0.853	-0.8558	0.324
41.915	0.325	0.854	-0.8568	0.325
42.024	0.326	0.856	-0.8592	0.326
42.134	0.327	0.858	-0.8612	0.327
42.242	0.328	0.86	-0.8632	0.328
42.356	0.328	0.861	-0.8642	0.328
42.464	0.329	0.863	-0.8662	0.329
42.576	0.33	0.865	-0.8685	0.33
42.681	0.331	0.867	-0.8704	0.331
42.793	0.331	0.868	-0.8715	0.331
42.901	0.332	0.87	-0.8735	0.332
43.009	0.333	0.873	-0.8759	0.333
43.117	0.334	0.875	-0.8778	0.334
43.231	0.335	0.876	-0.8789	0.335
43.339	0.336	0.878	-0.8809	0.336
43.447	0.337	0.88	-0.8829	0.337
43.553	0.338	0.882	-0.8852	0.338
43.667	0.338	0.883	-0.8862	0.338
43.777	0.339	0.885	-0.8882	0.339
43.885	0.34	0.887	-0.8901	0.34
43.99	0.341	0.889	-0.8925	0.341
44.101	0.341	0.89	-0.8934	0.341
44.214	0.342	0.892	-0.8954	0.342
44.317	0.343	0.894	-0.8974	0.343
44.428	0.343	0.896	-0.8995	0.343
44.539	0.344	0.897	-0.9008	0.344
44.647	0.345	0.9	-0.9029	0.345
44.76	0.345	0.902	-0.9049	0.345
44.865	0.346	0.904	-0.9069	0.346
44.975	0.346	0.905	-0.9079	0.346
45.086	0.347	0.907	-0.9101	0.347
45.194	0.348	0.909	-0.9121	0.348
45.302	0.348	0.911	-0.9141	0.348
45.409	0.349	0.912	-0.9151	0.349
45.523	0.35	0.914	-0.9175	0.35
45.632	0.35	0.916	-0.9195	0.35
45.738	0.351	0.918	-0.9215	0.351
45.852	0.351	0.919	-0.9225	0.351
45.955	0.352	0.921	-0.9244	0.352
46.069	0.353	0.924	-0.9268	0.353
46.175	0.354	0.926	-0.9288	0.354
46.289	0.355	0.927	-0.9298	0.355
46.392	0.356	0.929	-0.9318	0.356
46.503	0.357	0.931	-0.9338	0.357
46.61	0.358	0.933	-0.9361	0.358
46.724	0.359	0.934	-0.9372	0.359
46.834	0.36	0.936	-0.9391	0.36
46.944	0.361	0.938	-0.9412	0.361
47.047	0.362	0.94	-0.9434	0.362
47.158	0.363	0.941	-0.9444	0.363
47.27	0.364	0.943	-0.9464	0.364
47.38	0.365	0.945	-0.9484	0.365
47.485	0.366	0.947	-0.9504	0.366
47.597	0.367	0.948	-0.9517	0.367
47.705	0.368	0.951	-0.9538	0.368
47.811	0.369	0.953	-0.9558	0.369
47.922	0.37	0.955	-0.9578	0.37
48.035	0.371	0.956	-0.9588	0.371
48.143	0.372	0.958	-0.9611	0.372
48.251	0.373	0.96	-0.9631	0.373
48.357	0.374	0.962	-0.9651	0.374
48.468	0.375	0.963	-0.9661	0.375
48.576	0.376	0.965	-0.9684	0.376
48.687	0.378	0.967	-0.9705	0.378
48.796	0.379	0.969	-0.9724	0.379
48.907	0.38	0.97	-0.9734	0.38
49.013	0.381	0.972	-0.9754	0.381
49.127	0.383	0.974	-0.9778	0.383
49.232	0.384	0.976	-0.9798	0.384
49.343	0.385	0.977	-0.9808	0.385
49.452	0.386	0.979	-0.9828	0.386
49.558	0.388	0.982	-0.9851	0.388
49.668	0.389	0.984	-0.9871	0.389
49.78	0.39	0.985	-0.9881	0.39
49.891	0.391	0.987	-0.9901	0.391
49.999	0.393	0.989	-0.992	0.393
50.104	0.394	0.991	-0.9945	0.394
50.214	0.395	0.992	-0.9954	0.395
50.323	0.396	0.994	-0.9975	0.396
50.435	0.398	0.996	-0.9995	0.398
50.544	0.4	0.998	-1.0017	0.4
50.651	0.4	0.999	-1.0027	0.4
50.767	0.402	1.001	-1.0047	0.402
50.981	0.404	1.005	-1.008	0.404
51.091	0.406	1.007	-1.0101	0.406
51.197	0.407	1.009	-1.0121	0.407
51.308	0.409	1.011	-1.0144	0.409
51.42	0.41	1.012	-1.0154	0.41
51.528	0.411	1.014	-1.0174	0.411
51.638	0.412	1.016	-1.0193	0.412
51.743	0.414	1.018	-1.0217	0.414
51.853	0.415	1.019	-1.0227	0.415
51.962	0.416	1.022	-1.0248	0.416
52.074	0.418	1.023	-1.0267	0.418
52.18	0.42	1.025	-1.0287	0.42
52.294	0.42	1.027	-1.0298	0.42
52.404	0.422	1.029	-1.0322	0.422
52.512	0.424	1.031	-1.0341	0.424
52.617	0.426	1.033	-1.0361	0.426
52.728	0.427	1.034	-1.0371	0.427
52.841	0.429	1.036	-1.0394	0.429
52.944	0.43	1.038	-1.0414	0.43
53.054	0.432	1.04	-1.0434	0.432
53.165	0.433	1.041	-1.0444	0.433
53.277	0.435	1.043	-1.0468	0.435
53.387	0.437	1.045	-1.0487	0.437
53.492	0.438	1.047	-1.0508	0.438
53.604	0.439	1.048	-1.0518	0.439
53.712	0.441	1.05	-1.0537	0.441
53.82	0.443	1.053	-1.056	0.443
53.928	0.444	1.055	-1.058	0.444
54.042	0.445	1.056	-1.059	0.445
54.149	0.447	1.058	-1.0609	0.447
54.257	0.448	1.06	-1.063	0.448
54.366	0.45	1.062	-1.0654	0.45
54.473	0.451	1.063	-1.0663	0.451
54.582	0.453	1.065	-1.0683	0.453
54.694	0.454	1.067	-1.0704	0.454
54.803	0.456	1.069	-1.0726	0.456
54.914	0.457	1.07	-1.0736	0.457
55.024	0.459	1.072	-1.0757	0.459
55.134	0.461	1.074	-1.0776	0.461
55.239	0.463	1.077	-1.08	0.463
55.35	0.464	1.078	-1.0811	0.464
55.461	0.466	1.08	-1.0831	0.466
55.571	0.467	1.082	-1.085	0.467
55.674	0.469	1.084	-1.087	0.469
55.789	0.471	1.085	-1.0884	0.471
55.897	0.473	1.087	-1.0903	0.473
56.005	0.475	1.089	-1.0923	0.475
56.111	0.477	1.091	-1.0943	0.477
56.225	0.478	1.092	-1.0953	0.478
56.333	0.48	1.094	-1.0977	0.48
56.441	0.482	1.096	-1.0997	0.482
56.55	0.484	1.098	-1.1017	0.484
56.657	0.485	1.099	-1.1027	0.485
56.771	0.487	1.101	-1.1047	0.487
56.879	0.49	1.104	-1.107	0.49
56.987	0.492	1.106	-1.109	0.492
57.098	0.493	1.107	-1.11	0.493
57.203	0.496	1.109	-1.112	0.496
57.313	0.498	1.111	-1.1142	0.498
57.421	0.5	1.113	-1.1162	0.5
57.535	0.502	1.114	-1.1173	0.502
57.643	0.504	1.116	-1.1193	0.504
57.755	0.507	1.118	-1.1213	0.507
57.86	0.509	1.12	-1.1237	0.509
57.972	0.511	1.121	-1.1246	0.511
58.08	0.513	1.123	-1.1266	0.513
58.188	0.516	1.125	-1.1286	0.516
58.296	0.519	1.127	-1.1306	0.519
58.41	0.52	1.129	-1.1319	0.52
58.517	0.523	1.131	-1.134	0.523
58.625	0.525	1.133	-1.1359	0.525
58.734	0.528	1.135	-1.1379	0.528
58.841	0.53	1.136	-1.1393	0.53
58.95	0.532	1.138	-1.1413	0.532
59.064	0.535	1.14	-1.1434	0.535
59.171	0.538	1.142	-1.1453	0.538
59.282	0.539	1.143	-1.1464	0.539
59.392	0.542	1.145	-1.1486	0.542
59.502	0.545	1.147	-1.1506	0.545
59.607	0.548	1.149	-1.1526	0.548
59.718	0.549	1.15	-1.1536	0.549
59.829	0.553	1.153	-1.156	0.553
59.939	0.556	1.155	-1.1579	0.556
60.044	0.559	1.157	-1.16	0.559
60.216	0.562	1.159	-1.1619	0.562
60.329	0.565	1.161	-1.164	0.565
60.432	0.569	1.163	-1.1663	0.569
60.543	0.572	1.165	-1.1682	0.572
60.654	0.574	1.166	-1.1692	0.574
60.762	0.577	1.168	-1.1712	0.577
60.875	0.58	1.17	-1.1736	0.58
60.98	0.583	1.172	-1.1755	0.583
61.092	0.585	1.173	-1.1766	0.585
61.199	0.588	1.175	-1.1786	0.588
61.31	0.591	1.177	-1.1805	0.591
61.415	0.595	1.18	-1.1829	0.595
61.529	0.597	1.181	-1.1839	0.597
61.637	0.6	1.183	-1.1859	0.6
61.745	0.603	1.185	-1.188	0.603
61.852	0.607	1.187	-1.1902	0.607
61.966	0.609	1.188	-1.1912	0.609
62.076	0.612	1.19	-1.1932	0.612
62.179	0.615	1.192	-1.1952	0.615
62.288	0.618	1.194	-1.1972	0.618
62.402	0.62	1.195	-1.1986	0.62
62.512	0.623	1.197	-1.2006	0.623
62.622	0.626	1.199	-1.2026	0.626
62.727	0.629	1.201	-1.2046	0.629
62.839	0.63	1.202	-1.2056	0.63
62.947	0.634	1.205	-1.2079	0.634
63.053	0.636	1.207	-1.2098	0.636
63.164	0.639	1.209	-1.2119	0.639
63.274	0.641	1.21	-1.2128	0.641
63.385	0.644	1.212	-1.2153	0.644
63.493	0.647	1.214	-1.2173	0.647
63.601	0.65	1.216	-1.2192	0.65
63.708	0.651	1.217	-1.2202	0.651
63.82	0.654	1.219	-1.2222	0.654
63.931	0.657	1.221	-1.2245	0.657
64.037	0.66	1.223	-1.2265	0.66
64.151	0.661	1.224	-1.2275	0.661
64.259	0.664	1.226	-1.2295	0.664
64.367	0.667	1.228	-1.2315	0.667
64.472	0.67	1.231	-1.2338	0.67
64.586	0.672	1.232	-1.2348	0.672
64.696	0.675	1.234	-1.2368	0.675
64.801	0.677	1.236	-1.2388	0.677
64.909	0.681	1.238	-1.2412	0.681
65.02	0.682	1.239	-1.2422	0.682
65.132	0.685	1.241	-1.2442	0.685
65.237	0.688	1.243	-1.2462	0.688
65.349	0.691	1.245	-1.2485	0.691
65.458	0.692	1.246	-1.2491	0.692
65.569	0.696	1.248	-1.2514	0.696
65.677	0.699	1.25	-1.2534	0.699
65.785	0.701	1.252	-1.2556	0.701
65.897	0.703	1.253	-1.2565	0.703
66.005	0.706	1.256	-1.2589	0.706
66.113	0.709	1.258	-1.2609	0.709
66.219	0.712	1.26	-1.2629	0.712
66.334	0.713	1.26	-1.2638	0.713
66.444	0.716	1.263	-1.2661	0.716
66.549	0.719	1.265	-1.2682	0.719
66.658	0.722	1.267	-1.2702	0.722
66.769	0.723	1.268	-1.2711	0.723
66.879	0.726	1.27	-1.2731	0.726
66.989	0.729	1.272	-1.2755	0.729
67.094	0.731	1.274	-1.2775	0.731
67.205	0.733	1.275	-1.2784	0.733
67.314	0.735	1.277	-1.2805	0.735
67.427	0.738	1.279	-1.2827	0.738
67.533	0.741	1.282	-1.2848	0.741
67.642	0.742	1.282	-1.2857	0.742
67.753	0.745	1.284	-1.2877	0.745
67.862	0.747	1.287	-1.2898	0.747
67.967	0.751	1.289	-1.2921	0.751
68.077	0.752	1.29	-1.2932	0.752
68.186	0.755	1.292	-1.2951	0.755
68.298	0.757	1.294	-1.2972	0.757
68.404	0.76	1.296	-1.2992	0.76
68.515	0.762	1.297	-1.3004	0.762
68.628	0.764	1.299	-1.3024	0.764
68.736	0.767	1.301	-1.3044	0.767
68.841	0.769	1.303	-1.3064	0.769
68.952	0.77	1.304	-1.3074	0.77
69.065	0.773	1.307	-1.3098	0.773
69.175	0.775	1.309	-1.3118	0.775
69.278	0.777	1.311	-1.3138	0.777
69.389	0.778	1.312	-1.3148	0.778
69.501	0.78	1.314	-1.3172	0.78
69.611	0.782	1.316	-1.3191	0.782
69.716	0.784	1.318	-1.3211	0.784
69.828	0.785	1.319	-1.3221	0.785
69.936	0.787	1.321	-1.3241	0.787
70.042	0.79	1.323	-1.3264	0.79
70.153	0.792	1.325	-1.3285	0.792
70.267	0.793	1.326	-1.3294	0.793
70.373	0.795	1.328	-1.3314	0.795
70.481	0.797	1.33	-1.3334	0.797
70.59	0.799	1.332	-1.3358	0.799
70.697	0.8	1.333	-1.3368	0.8
70.813	0.803	1.335	-1.3388	0.803
70.98	0.805	1.338	-1.3414	0.805
71.093	0.807	1.34	-1.3434	0.807
71.203	0.809	1.342	-1.3454	0.809
71.306	0.812	1.344	-1.3477	0.812
71.417	0.813	1.345	-1.3487	0.813
71.529	0.815	1.347	-1.3507	0.815
71.639	0.817	1.349	-1.3527	0.817
71.744	0.82	1.352	-1.3551	0.82
71.856	0.821	1.353	-1.3561	0.821
71.964	0.823	1.355	-1.3581	0.823
72.072	0.825	1.357	-1.36	0.825
72.18	0.827	1.359	-1.3621	0.827
72.294	0.828	1.36	-1.3631	0.828
72.401	0.831	1.362	-1.3655	0.831
72.509	0.833	1.364	-1.3674	0.833
72.618	0.835	1.366	-1.3694	0.835
72.725	0.836	1.367	-1.3704	0.836
72.834	0.838	1.369	-1.3727	0.838
72.946	0.84	1.371	-1.3747	0.84
73.055	0.842	1.373	-1.3767	0.842
73.166	0.843	1.375	-1.3778	0.843
73.276	0.845	1.376	-1.3797	0.845
73.386	0.847	1.379	-1.3821	0.847
73.491	0.849	1.381	-1.3841	0.849
73.602	0.85	1.382	-1.385	0.85
73.713	0.852	1.384	-1.387	0.852
73.823	0.855	1.386	-1.3894	0.855
73.926	0.857	1.388	-1.3913	0.857
74.041	0.858	1.389	-1.3923	0.858
74.149	0.86	1.391	-1.3943	0.86
74.257	0.862	1.393	-1.3963	0.862
74.364	0.864	1.395	-1.3987	0.864
74.478	0.865	1.396	-1.3997	0.865
74.586	0.867	1.398	-1.4017	0.867
74.694	0.869	1.4	-1.4037	0.869
74.8	0.871	1.402	-1.4057	0.871
74.914	0.872	1.404	-1.407	0.872
75.018	0.874	1.406	-1.409	0.874
75.132	0.876	1.408	-1.411	0.876
75.237	0.877	1.41	-1.413	0.877
75.348	0.879	1.411	-1.4144	0.879
75.46	0.88	1.413	-1.4164	0.88
75.57	0.882	1.415	-1.4184	0.882
75.675	0.884	1.417	-1.4203	0.884
75.786	0.884	1.418	-1.4214	0.884
75.897	0.886	1.42	-1.4237	0.886
76.007	0.888	1.422	-1.4256	0.888
76.112	0.889	1.424	-1.4276	0.889
76.224	0.89	1.425	-1.4286	0.89
76.332	0.892	1.428	-1.431	0.892
76.44	0.893	1.43	-1.433	0.893
76.548	0.895	1.432	-1.435	0.895
76.662	0.896	1.433	-1.436	0.896
76.77	0.898	1.435	-1.4379	0.898
76.878	0.899	1.437	-1.4403	0.899
76.984	0.901	1.439	-1.4423	0.901
77.098	0.902	1.44	-1.4433	0.902
77.208	0.904	1.442	-1.4453	0.904
77.316	0.905	1.444	-1.4476	0.905
77.424	0.907	1.446	-1.4496	0.907
77.53	0.908	1.447	-1.4506	0.908
77.639	0.909	1.449	-1.4526	0.909
77.753	0.911	1.451	-1.4546	0.911
77.858	0.913	1.454	-1.457	0.913
77.969	0.913	1.455	-1.458	0.913
78.076	0.915	1.457	-1.46	0.915
78.19	0.916	1.459	-1.462	0.916
78.295	0.918	1.461	-1.464	0.918
78.403	0.919	1.462	-1.4653	0.919
78.515	0.92	1.464	-1.4673	0.92
78.628	0.922	1.466	-1.4691	0.922
78.733	0.923	1.468	-1.4712	0.923
78.845	0.924	1.469	-1.4723	0.924
78.953	0.926	1.471	-1.4747	0.926
79.061	0.928	1.473	-1.4766	0.928
79.169	0.929	1.475	-1.4786	0.929
79.283	0.93	1.476	-1.4797	0.93
79.391	0.932	1.479	-1.4819	0.932
79.5	0.933	1.481	-1.4839	0.933
79.606	0.935	1.483	-1.4859	0.935
79.72	0.935	1.484	-1.487	0.935
79.823	0.937	1.486	-1.4893	0.937
79.934	0.938	1.488	-1.4913	0.938
80.041	0.939	1.49	-1.4933	0.939
80.155	0.94	1.491	-1.4943	0.94
80.265	0.941	1.493	-1.4962	0.941
80.375	0.943	1.495	-1.4986	0.943
80.478	0.944	1.497	-1.5006	0.944
80.589	0.945	1.498	-1.5016	0.945
80.701	0.946	1.5	-1.5035	0.946
80.811	0.947	1.502	-1.5055	0.947
80.916	0.949	1.505	-1.5079	0.949
81.024	0.949	1.506	-1.5089	0.949
81.138	0.95	1.508	-1.5109	0.95
81.246	0.952	1.51	-1.5129	0.952
81.354	0.953	1.512	-1.5154	0.953
81.461	0.954	1.513	-1.5163	0.954
81.57	0.955	1.515	-1.5183	0.955
81.684	0.956	1.517	-1.5203	0.956
81.79	0.957	1.519	-1.5223	0.957
81.904	0.957	1.52	-1.5235	0.957
82.007	0.958	1.522	-1.5256	0.958
82.118	0.96	1.524	-1.5276	0.96
82.225	0.961	1.526	-1.5296	0.961
82.339	0.961	1.527	-1.5306	0.961
82.449	0.962	1.53	-1.533	0.962
82.558	0.964	1.532	-1.535	0.964
82.663	0.965	1.534	-1.5369	0.965
82.774	0.965	1.535	-1.5379	0.965
82.883	0.966	1.537	-1.5399	0.966
82.996	0.968	1.539	-1.5423	0.968
83.099	0.969	1.541	-1.5442	0.969
83.211	0.969	1.542	-1.5452	0.969
83.322	0.97	1.544	-1.5471	0.97
83.43	0.971	1.546	-1.5495	0.971
83.538	0.972	1.548	-1.5514	0.972
83.645	0.972	1.549	-1.5525	0.972
83.754	0.973	1.551	-1.5545	0.973
83.865	0.974	1.553	-1.5565	0.974
83.974	0.975	1.556	-1.5588	0.975
84.087	0.975	1.557	-1.5598	0.975
84.197	0.976	1.559	-1.5618	0.976
84.302	0.977	1.561	-1.5638	0.977
84.411	0.978	1.563	-1.5661	0.978
84.521	0.979	1.564	-1.5672	0.979
84.627	0.979	1.566	-1.5692	0.979
84.742	0.98	1.568	-1.5712	0.98
84.847	0.981	1.57	-1.5732	0.981
84.958	0.982	1.571	-1.5745	0.982
85.067	0.983	1.573	-1.5765	0.983
85.174	0.983	1.575	-1.5785	0.983
85.286	0.984	1.577	-1.5805	0.984
85.396	0.985	1.578	-1.5815	0.985
85.502	0.985	1.581	-1.5839	0.985
85.611	0.986	1.583	-1.5859	0.986
85.722	0.986	1.585	-1.5879	0.986
85.836	0.986	1.586	-1.5889	0.986
85.939	0.987	1.588	-1.5912	0.987
86.05	0.987	1.59	-1.5932	0.987
86.157	0.988	1.592	-1.5952	0.988
86.268	0.988	1.593	-1.5963	0.988
86.381	0.988	1.595	-1.5982	0.988
86.489	0.988	1.597	-1.6005	0.988
86.594	0.989	1.599	-1.6024	0.989
86.705	0.989	1.6	-1.6035	0.989
86.813	0.989	1.602	-1.6054	0.989
86.927	0.99	1.604	-1.6074	0.99
87.032	0.99	1.607	-1.6098	0.99
87.143	0.99	1.607	-1.6108	0.99
87.252	0.991	1.609	-1.6128	0.991
87.358	0.991	1.611	-1.6148	0.991
87.469	0.992	1.614	-1.6171	0.992
87.58	0.992	1.615	-1.618	0.992
87.691	0.993	1.617	-1.62	0.993
87.799	0.993	1.619	-1.6221	0.993
87.904	0.994	1.621	-1.6242	0.994
88.014	0.994	1.622	-1.6255	0.994
88.123	0.994	1.624	-1.6275	0.994
88.234	0.995	1.626	-1.6295	0.995
88.343	0.995	1.628	-1.6315	0.995
88.45	0.995	1.629	-1.6324	0.995
88.56	0.996	1.632	-1.6348	0.996
88.671	0.996	1.634	-1.6368	0.996
88.78	0.997	1.636	-1.6388	0.997
88.891	0.997	1.637	-1.6398	0.997
89.001	0.998	1.639	-1.6418	0.998
89.111	0.998	1.641	-1.6442	0.998
89.217	0.999	1.643	-1.6461	0.999
89.328	0.999	1.644	-1.6471	0.999
89.436	0.999	1.646	-1.6491	0.999
89.542	1	1.648	-1.6515	1
89.651	1	1.65	-1.6535	1
89.766	1	1.651	-1.6544	1
89.874	1.001	1.653	-1.6564	1.001
89.982	1.002	1.655	-1.6584	1.002
90.09	1.002	1.657	-1.6607	1.002
90.203	1.003	1.659	-1.6618	1.003
90.311	1.004	1.66	-1.6637	1.004
90.419	1.004	1.662	-1.6657	1.004
90.525	1.006	1.665	-1.6681	1.006
90.64	1.007	1.666	-1.6691	1.007
90.743	1.007	1.668	-1.671	1.007
90.857	1.006	1.67	-1.6731	1.006
90.962	1.006	1.672	-1.6751	1.006
91.073	1.005	1.673	-1.6764	1.005
91.186	1.004	1.675	-1.6784	1.004
91.289	1.003	1.677	-1.6804	1.003
91.4	1.002	1.679	-1.6824	1.002
91.511	1.002	1.68	-1.6834	1.002
91.62	1.001	1.682	-1.6858	1.001
91.726	1	1.684	-1.6878	1
91.837	0.999	1.686	-1.6898	0.999
91.949	0.999	1.687	-1.6908	0.999
92.057	0.999	1.69	-1.6931	0.999
92.165	0.998	1.692	-1.6951	0.998
92.274	0.998	1.694	-1.6971	0.998
92.381	0.998	1.695	-1.698	0.998
92.495	0.998	1.697	-1.7001	0.998
92.6	0.997	1.699	-1.7025	0.997
92.709	0.997	1.701	-1.7044	0.997
92.823	0.997	1.702	-1.7055	0.997
92.933	0.996	1.704	-1.7074	0.996
93.041	0.996	1.706	-1.7097	0.996
93.146	0.996	1.708	-1.7117	0.996
93.259	0.995	1.709	-1.7127	0.995
93.369	0.994	1.711	-1.7146	0.994
93.479	0.993	1.713	-1.7166	0.993
93.584	0.993	1.716	-1.719	0.993
93.694	0.992	1.717	-1.72	0.992
93.806	0.991	1.719	-1.722	0.991
93.916	0.99	1.721	-1.724	0.99
94.021	0.989	1.723	-1.7264	0.989
94.133	0.988	1.724	-1.7274	0.988
94.24	0.987	1.726	-1.7294	0.987
94.351	0.986	1.728	-1.7314	0.986
94.456	0.985	1.73	-1.7334	0.985
94.57	0.984	1.731	-1.7343	0.984
94.678	0.983	1.733	-1.7367	0.983
94.786	0.982	1.735	-1.7387	0.982
94.895	0.981	1.737	-1.7407	0.981
95.002	0.98	1.738	-1.7416	0.98
95.111	0.979	1.741	-1.7441	0.979
95.22	0.978	1.743	-1.7461	0.978
95.332	0.977	1.745	-1.7481	0.977
95.443	0.976	1.746	-1.7491	0.976
95.553	0.975	1.748	-1.7511	0.975
95.657	0.973	1.75	-1.7534	0.973
95.768	0.973	1.752	-1.7554	0.973
95.879	0.971	1.753	-1.7563	0.971
95.987	0.969	1.755	-1.7583	0.969
96.1	0.968	1.757	-1.7607	0.968
96.205	0.967	1.759	-1.7627	0.967
96.315	0.965	1.76	-1.7637	0.965
96.426	0.963	1.762	-1.7657	0.963
96.534	0.962	1.764	-1.7676	0.962
96.642	0.961	1.767	-1.7699	0.961
96.754	0.959	1.768	-1.7709	0.959
96.862	0.958	1.77	-1.773	0.958
96.97	0.956	1.772	-1.775	0.956
97.079	0.955	1.774	-1.7773	0.955
97.186	0.954	1.775	-1.7783	0.954
97.295	0.952	1.777	-1.7803	0.952
97.409	0.95	1.779	-1.7823	0.95
97.514	0.949	1.781	-1.7843	0.949
97.625	0.947	1.782	-1.7853	0.947
97.732	0.945	1.784	-1.7877	0.945
97.846	0.943	1.786	-1.7896	0.943
97.951	0.942	1.788	-1.7916	0.942
98.062	0.939	1.789	-1.7926	0.939
98.171	0.937	1.792	-1.7949	0.937
98.283	0.934	1.794	-1.797	0.934
98.388	0.932	1.796	-1.799	0.932
98.5	0.929	1.797	-1.8	0.929
98.608	0.926	1.799	-1.802	0.926
98.717	0.922	1.801	-1.8043	0.922
98.825	0.92	1.803	-1.8063	0.92
98.939	0.915	1.804	-1.8073	0.915
99.047	0.911	1.806	-1.8093	0.911
99.155	0.907	1.808	-1.8116	0.907
99.261	0.904	1.81	-1.8137	0.904
99.375	0.899	1.811	-1.8146	0.899
99.485	0.895	1.813	-1.8166	0.895
99.59	0.89	1.815	-1.8186	0.89
99.697	0.887	1.818	-1.821	0.887
99.811	0.882	1.819	-1.8219	0.882
99.921	0.874	1.821	-1.8239	0.874
100.031	0.867	1.823	-1.826	0.867
100.136	0.863	1.825	-1.8282	0.863
100.247	0.855	1.826	-1.8292	0.855
100.355	0.843	1.828	-1.8312	0.843
100.468	0.83	1.83	-1.8332	0.83
100.574	0.822	1.832	-1.8356	0.822
100.683	0.799	1.833	-1.8362	0.799
100.792	0.767	1.835	-1.8386	0.767
100.898	0.724	1.837	-1.8406	0.724
101.009	0.703	1.839	-1.8426	0.703
101.122	0.669	1.84	-1.8437	0.669
101.239	0.643	1.843	-1.8459	0.643
101.339	0.617	1.845	-1.8478	0.617
101.445	0.61	1.847	-1.8499	0.61
101.559	0.599	1.848	-1.8509	0.599
101.669	0.59	1.85	-1.8533	0.59
101.774	0.582	1.852	-1.8553	0.582
101.883	0.58	1.854	-1.8573	0.58
101.994	0.573	1.855	-1.8583	0.573
102.104	0.568	1.857	-1.8603	0.568
102.214	0.564	1.859	-1.8625	0.564
102.318	0.561	1.861	-1.8645	0.561
102.429	0.557	1.862	-1.8655	0.557
102.541	0.554	1.864	-1.8675	0.554
102.651	0.551	1.866	-1.8695	0.551
102.755	0.549	1.869	-1.8719	0.549
102.868	0.547	1.87	-1.8728	0.547
102.979	0.544	1.872	-1.8749	0.544
103.087	0.542	1.874	-1.8769	0.542
103.195	0.541	1.876	-1.8793	0.541
103.302	0.539	1.877	-1.8802	0.539
103.414	0.537	1.879	-1.8822	0.537
103.522	0.535	1.881	-1.8842	0.535
103.632	0.534	1.883	-1.8865	0.534
103.748	0.533	1.885	-1.8882	0.533
103.853	0.532	1.886	-1.8892	0.532
103.961	0.53	1.888	-1.8911	0.53
104.071	0.529	1.89	-1.8935	0.529
104.177	0.528	1.892	-1.8955	0.528
104.284	0.527	1.893	-1.8966	0.527
104.398	0.525	1.895	-1.8985	0.525
104.506	0.525	1.897	-1.9006	0.525
104.612	0.524	1.9	-1.9029	0.524
104.723	0.523	1.901	-1.9039	0.523
104.835	0.523	1.903	-1.9059	0.523
104.945	0.522	1.905	-1.9079	0.522
105.05	0.522	1.907	-1.9102	0.522
105.161	0.521	1.908	-1.9112	0.521
105.27	0.521	1.91	-1.9132	0.521
105.382	0.521	1.912	-1.9152	0.521
105.487	0.52	1.914	-1.9172	0.52
105.599	0.52	1.915	-1.9186	0.52
105.707	0.52	1.917	-1.9205	0.52
105.816	0.52	1.919	-1.9226	0.52
105.924	0.519	1.921	-1.9246	0.519
106.038	0.519	1.922	-1.9255	0.519
106.141	0.519	1.925	-1.9278	0.519
106.252	0.519	1.927	-1.9298	0.519
106.361	0.518	1.928	-1.9317	0.518
106.474	0.518	1.929	-1.9327	0.518
106.584	0.518	1.932	-1.9351	0.518
106.689	0.517	1.934	-1.9372	0.517
106.796	0.517	1.936	-1.9392	0.517
106.907	0.517	1.937	-1.9402	0.517
107.02	0.516	1.939	-1.9421	0.516
107.13	0.516	1.941	-1.9444	0.516
107.235	0.516	1.943	-1.9464	0.516
107.346	0.515	1.944	-1.9474	0.515
107.454	0.515	1.946	-1.9494	0.515
107.56	0.514	1.948	-1.9515	0.514
107.671	0.514	1.951	-1.9538	0.514
107.783	0.514	1.952	-1.9548	0.514
107.891	0.513	1.954	-1.9568	0.513
107.999	0.513	1.956	-1.9588	0.513
108.107	0.512	1.958	-1.9611	0.512
108.221	0.512	1.959	-1.9621	0.512
108.329	0.511	1.961	-1.9641	0.511
108.436	0.51	1.963	-1.9661	0.51
108.545	0.51	1.965	-1.9681	0.51
108.652	0.509	1.966	-1.9695	0.509
108.766	0.509	1.968	-1.9715	0.509
108.875	0.508	1.97	-1.9735	0.508
108.981	0.507	1.972	-1.9755	0.507
109.095	0.506	1.973	-1.9765	0.506
109.198	0.505	1.975	-1.9788	0.505
109.312	0.504	1.977	-1.9808	0.504
109.417	0.503	1.98	-1.9828	0.503
109.528	0.502	1.98	-1.9838	0.502
109.641	0.501	1.983	-1.9861	0.501
109.744	0.5	1.985	-1.9881	0.5
109.853	0.499	1.987	-1.9901	0.499
109.967	0.498	1.988	-1.991	0.498
110.075	0.496	1.99	-1.9931	0.496
110.181	0.494	1.992	-1.9954	0.494
110.292	0.494	1.994	-1.9974	0.494
110.404	0.491	1.995	-1.9984	0.491
110.512	0.489	1.997	-2.0004	0.489
110.62	0.486	1.999	-2.0024	0.486
110.728	0.484	2.001	-2.0047	0.484
110.901	0.478	2.003	-2.0067	0.478
111.013	0.471	2.005	-2.0087	0.471
111.123	0.463	2.008	-2.0108	0.463
111.228	0.458	2.01	-2.0131	0.458
111.34	0.449	2.011	-2.014	0.449
111.444	0.438	2.013	-2.0161	0.438
111.558	0.43	2.015	-2.0182	0.43
111.663	0.427	2.017	-2.0204	0.427
111.777	0.421	2.018	-2.0214	0.421
111.881	0.415	2.02	-2.0234	0.415
111.995	0.408	2.022	-2.0254	0.408
112.101	0.402	2.024	-2.0274	0.402
112.215	0.394	2.025	-2.0287	0.394
112.318	0.386	2.028	-2.0308	0.386
112.432	0.377	2.03	-2.0328	0.377
112.536	0.374	2.031	-2.0347	0.374
112.65	0.369	2.032	-2.0357	0.369
112.76	0.364	2.035	-2.0381	0.364
112.87	0.36	2.037	-2.04	0.36
112.975	0.358	2.039	-2.042	0.358
113.093	0.354	2.04	-2.0432	0.354
113.205	0.35	2.042	-2.0456	0.35
113.313	0.347	2.044	-2.0476	0.347
113.421	0.344	2.046	-2.0495	0.344
113.53	0.342	2.047	-2.0506	0.342
113.643	0.339	2.049	-2.0526	0.339
113.749	0.337	2.051	-2.0549	0.337
113.86	0.335	2.054	-2.0569	0.335
113.966	0.332	2.055	-2.0579	0.332
114.08	0.33	2.057	-2.0598	0.33
114.183	0.328	2.059	-2.0622	0.328
114.297	0.327	2.061	-2.0642	0.327
