# Supplementary material for: Research on the Mechanical Properties of EPS Lightweight Soil Mixed with Fly Ash
Source: Polymers (Basel). 2024 Dec 18;16(24):3517. doi: 10.3390/polym16243517 (PMC11678610; doi:10.3390/polym16243517)
Supplement: Supplementary file 1 [file polymers-16-03517-s001.zip › polymers-3283519-supplementary-final/raw data/EPS2%, curing agent content 20%,replace proportion 60%.xls]

## Sheet: Sheet1
试件批号	1
钢号	1
试验日期	2023/12/9
试验人	XDD
试件形状
尺寸(mm)	39.1
So(mm^2)	1200.73
标距倍率
Lo(mm)	80
引伸计标距	50
Lu(mm)
A(%)	/
断面尺寸
Su(mm^2)
Z(%)	/
Fm(kN)	1.03
Rm(MPa)
FeH(kN)	1.12
ReH(MPa)
FeL(kN)	0.82
ReL(MPa)
Fp(kN)	0.82
Rp(MPa)
Ft(kN)	0.00
Rt(MPa)
E(GPa)	0.01
屈强比	/
强屈比	/
At(%)	/
Agt(%)	9
时间(秒)	力(kN)	变形(mm)	位移(mm)	扩展
0	0	0	-0.0057	0
0.119	0.001	0.002	-0.0079	0.001
0.231	0.001	0.003	-0.009	0.001
0.336	0.003	0.006	-0.0121	0.003
0.445	0.003	0.01	-0.0152	0.003
0.554	0.004	0.013	-0.0186	0.004
0.664	0.005	0.015	-0.0204	0.005
0.773	0.005	0.018	-0.024	0.005
0.884	0.007	0.023	-0.029	0.007
0.991	0.007	0.028	-0.0335	0.007
1.105	0.009	0.03	-0.0359	0.009
1.215	0.009	0.035	-0.041	0.009
1.323	0.012	0.041	-0.0472	0.012
1.428	0.012	0.047	-0.0524	0.012
1.54	0.013	0.05	-0.0553	0.013
1.646	0.013	0.055	-0.0605	0.013
1.756	0.015	0.06	-0.0656	0.015
1.867	0.015	0.066	-0.0715	0.015
1.976	0.016	0.068	-0.0739	0.016
2.088	0.018	0.073	-0.0788	0.018
2.193	0.018	0.078	-0.0837	0.018
2.301	0.019	0.083	-0.0886	0.019
2.414	0.019	0.086	-0.0917	0.019
2.523	0.02	0.091	-0.0965	0.02
2.631	0.021	0.095	-0.1011	0.021
2.739	0.022	0.1	-0.1056	0.022
2.853	0.022	0.102	-0.108	0.022
2.959	0.023	0.108	-0.1133	0.023
3.07	0.024	0.112	-0.1176	0.024
3.176	0.025	0.116	-0.122	0.025
3.29	0.025	0.118	-0.1242	0.025
3.399	0.025	0.123	-0.129	0.025
3.507	0.026	0.127	-0.1331	0.026
3.612	0.026	0.132	-0.1373	0.026
3.723	0.027	0.134	-0.1395	0.027
3.836	0.028	0.138	-0.1435	0.028
3.939	0.029	0.143	-0.1482	0.029
4.05	0.029	0.147	-0.1523	0.029
4.161	0.029	0.149	-0.1543	0.029
4.272	0.03	0.152	-0.1581	0.03
4.377	0.03	0.157	-0.1627	0.03
4.485	0.03	0.161	-0.1665	0.03
4.6	0.03	0.163	-0.1684	0.03
4.708	0.03	0.166	-0.1721	0.03
4.816	0.03	0.17	-0.1758	0.03
4.924	0.03	0.174	-0.1801	0.03
5.036	0.03	0.176	-0.1819	0.03
5.144	0.031	0.18	-0.1854	0.031
5.252	0.031	0.183	-0.189	0.031
5.361	0.031	0.187	-0.1932	0.031
5.474	0.031	0.189	-0.1949	0.031
5.577	0.031	0.193	-0.1982	0.031
5.691	0.031	0.196	-0.2017	0.031
5.796	0.031	0.2	-0.2052	0.031
5.907	0.032	0.201	-0.2069	0.032
6.014	0.032	0.205	-0.2108	0.032
6.124	0.032	0.208	-0.214	0.032
6.232	0.032	0.212	-0.2174	0.032
6.346	0.032	0.214	-0.2196	0.032
6.454	0.032	0.217	-0.2222	0.032
6.56	0.032	0.22	-0.226	0.032
6.671	0.032	0.223	-0.2291	0.032
6.783	0.032	0.225	-0.2307	0.032
6.891	0.032	0.228	-0.2338	0.032
6.999	0.033	0.232	-0.2374	0.033
7.107	0.034	0.235	-0.2405	0.034
7.221	0.034	0.236	-0.2419	0.034
7.329	0.034	0.239	-0.245	0.034
7.434	0.034	0.242	-0.248	0.034
7.543	0.036	0.246	-0.2515	0.036
7.657	0.036	0.247	-0.253	0.036
7.767	0.037	0.25	-0.2559	0.037
7.875	0.037	0.253	-0.2589	0.037
7.98	0.038	0.257	-0.2623	0.038
8.091	0.038	0.258	-0.2637	0.038
8.204	0.039	0.261	-0.2666	0.039
8.307	0.04	0.264	-0.2694	0.04
8.418	0.04	0.267	-0.2728	0.04
8.528	0.04	0.268	-0.2742	0.04
8.64	0.041	0.271	-0.277	0.041
8.75	0.042	0.274	-0.2797	0.042
8.855	0.042	0.277	-0.2824	0.042
8.967	0.043	0.278	-0.2838	0.043
9.075	0.043	0.281	-0.287	0.043
9.183	0.044	0.284	-0.2897	0.044
9.291	0.044	0.287	-0.2924	0.044
9.405	0.045	0.288	-0.2937	0.045
9.511	0.045	0.291	-0.2968	0.045
9.622	0.046	0.294	-0.2995	0.046
9.728	0.047	0.296	-0.3021	0.047
9.842	0.047	0.298	-0.3034	0.047
9.945	0.048	0.301	-0.3065	0.048
10.057	0.048	0.303	-0.309	0.048
10.163	0.049	0.306	-0.3116	0.049
10.277	0.049	0.307	-0.3129	0.049
10.387	0.05	0.31	-0.3156	0.05
10.496	0.05	0.312	-0.318	0.05
10.601	0.051	0.315	-0.321	0.051
10.712	0.052	0.317	-0.3223	0.052
10.821	0.052	0.319	-0.3248	0.052
10.934	0.053	0.322	-0.3273	0.053
11.037	0.054	0.325	-0.3303	0.054
11.149	0.054	0.326	-0.3314	0.054
11.26	0.054	0.328	-0.3339	0.054
11.368	0.055	0.331	-0.3363	0.055
11.474	0.056	0.334	-0.3392	0.056
11.588	0.056	0.335	-0.3404	0.056
11.696	0.057	0.337	-0.3429	0.057
11.804	0.057	0.34	-0.3452	0.057
11.913	0.058	0.342	-0.3476	0.058
12.02	0.059	0.344	-0.3492	0.059
12.129	0.059	0.346	-0.3517	0.059
12.243	0.059	0.348	-0.354	0.059
12.348	0.06	0.351	-0.3564	0.06
12.459	0.06	0.352	-0.3576	0.06
12.566	0.061	0.355	-0.3603	0.061
12.68	0.061	0.357	-0.3627	0.061
12.785	0.061	0.359	-0.365	0.061
12.896	0.062	0.361	-0.3662	0.062
13.005	0.063	0.363	-0.369	0.063
13.118	0.063	0.366	-0.3712	0.063
13.224	0.063	0.368	-0.3737	0.063
13.333	0.064	0.369	-0.3747	0.064
13.444	0.064	0.371	-0.377	0.064
13.551	0.065	0.374	-0.3797	0.065
13.659	0.065	0.376	-0.382	0.065
13.773	0.066	0.377	-0.3831	0.066
13.876	0.066	0.38	-0.3854	0.066
13.99	0.067	0.382	-0.3877	0.067
14.094	0.067	0.385	-0.3903	0.067
14.205	0.068	0.386	-0.3915	0.068
14.318	0.069	0.388	-0.3936	0.069
14.426	0.069	0.39	-0.396	0.069
14.531	0.069	0.393	-0.3985	0.069
14.645	0.07	0.394	-0.3996	0.07
14.755	0.071	0.396	-0.4019	0.071
14.862	0.071	0.398	-0.4041	0.071
14.968	0.072	0.401	-0.4063	0.072
15.079	0.072	0.402	-0.4078	0.072
15.191	0.073	0.404	-0.41	0.073
15.301	0.074	0.407	-0.4122	0.074
15.407	0.074	0.409	-0.4144	0.074
15.518	0.074	0.41	-0.4155	0.074
15.629	0.075	0.412	-0.4181	0.075
15.739	0.075	0.415	-0.4202	0.075
15.844	0.076	0.417	-0.4225	0.076
15.956	0.077	0.418	-0.4237	0.077
16.064	0.077	0.42	-0.426	0.077
16.173	0.078	0.423	-0.4283	0.078
16.281	0.078	0.425	-0.4305	0.078
16.395	0.078	0.426	-0.4315	0.078
16.498	0.079	0.428	-0.4337	0.079
16.609	0.079	0.431	-0.4362	0.079
16.718	0.08	0.433	-0.4384	0.08
16.825	0.08	0.434	-0.4395	0.08
16.934	0.081	0.436	-0.4416	0.081
17.048	0.081	0.438	-0.4441	0.081
17.153	0.081	0.441	-0.4463	0.081
17.264	0.082	0.442	-0.4473	0.082
17.377	0.082	0.444	-0.4495	0.082
17.48	0.083	0.446	-0.4516	0.083
17.592	0.083	0.448	-0.4541	0.083
17.703	0.083	0.451	-0.4566	0.083
17.811	0.084	0.453	-0.4586	0.084
17.917	0.084	0.454	-0.4596	0.084
18.028	0.084	0.456	-0.4618	0.084
18.136	0.085	0.459	-0.4643	0.085
18.25	0.085	0.461	-0.4665	0.085
18.358	0.085	0.462	-0.4674	0.085
18.463	0.085	0.464	-0.4695	0.085
18.573	0.086	0.466	-0.4716	0.086
18.685	0.086	0.468	-0.4742	0.086
18.793	0.087	0.469	-0.4752	0.087
18.902	0.087	0.472	-0.4773	0.087
19.009	0.087	0.474	-0.4794	0.087
19.118	0.088	0.476	-0.4815	0.088
19.23	0.088	0.477	-0.4829	0.088
19.339	0.089	0.479	-0.485	0.089
19.45	0.09	0.481	-0.4871	0.09
19.56	0.09	0.483	-0.4891	0.09
19.67	0.091	0.485	-0.4902	0.091
19.775	0.091	0.487	-0.4927	0.091
19.886	0.091	0.489	-0.4948	0.091
19.997	0.092	0.491	-0.4968	0.092
20.107	0.092	0.492	-0.4979	0.092
20.211	0.093	0.495	-0.5002	0.093
20.323	0.093	0.497	-0.5023	0.093
20.434	0.094	0.499	-0.5044	0.094
20.542	0.095	0.5	-0.5055	0.095
20.647	0.095	0.502	-0.5074	0.095
20.761	0.096	0.504	-0.5099	0.096
20.869	0.096	0.506	-0.5119	0.096
20.977	0.097	0.508	-0.5138	0.097
21.104	0.097	0.51	-0.5161	0.097
21.211	0.097	0.511	-0.5171	0.097
21.322	0.098	0.514	-0.5195	0.098
21.432	0.098	0.516	-0.5216	0.098
21.542	0.099	0.518	-0.5237	0.099
21.645	0.099	0.519	-0.5246	0.099
21.759	0.1	0.521	-0.527	0.1
21.867	0.101	0.523	-0.5291	0.101
21.973	0.101	0.526	-0.5312	0.101
22.084	0.102	0.527	-0.5323	0.102
22.191	0.102	0.529	-0.5346	0.102
22.305	0.103	0.531	-0.5366	0.103
22.413	0.103	0.533	-0.5387	0.103
22.521	0.104	0.534	-0.5397	0.104
22.628	0.105	0.536	-0.5417	0.105
22.74	0.105	0.538	-0.5442	0.105
22.851	0.106	0.54	-0.5462	0.106
22.957	0.107	0.542	-0.5473	0.107
23.071	0.107	0.544	-0.5493	0.107
23.174	0.107	0.546	-0.5513	0.107
23.288	0.108	0.548	-0.5537	0.108
23.393	0.109	0.549	-0.5547	0.109
23.504	0.109	0.551	-0.5568	0.109
23.617	0.11	0.553	-0.5588	0.11
23.721	0.111	0.555	-0.5611	0.111
23.829	0.111	0.556	-0.5621	0.111
23.943	0.112	0.558	-0.5641	0.112
24.051	0.112	0.56	-0.5661	0.112
24.157	0.113	0.563	-0.5682	0.113
24.266	0.113	0.564	-0.5692	0.113
24.375	0.114	0.566	-0.5717	0.114
24.489	0.115	0.568	-0.5736	0.115
24.597	0.115	0.57	-0.5757	0.115
24.705	0.116	0.571	-0.5767	0.116
24.878	0.117	0.573	-0.579	0.117
24.986	0.117	0.575	-0.5811	0.117
25.099	0.118	0.577	-0.5831	0.118
25.204	0.118	0.578	-0.5841	0.118
25.314	0.119	0.581	-0.5866	0.119
25.425	0.119	0.583	-0.5886	0.119
25.533	0.119	0.585	-0.5906	0.119
25.641	0.12	0.586	-0.5916	0.12
25.753	0.121	0.588	-0.5936	0.121
25.861	0.121	0.59	-0.5959	0.121
25.969	0.121	0.592	-0.598	0.121
26.076	0.122	0.593	-0.599	0.122
26.19	0.122	0.595	-0.601	0.122
26.294	0.123	0.597	-0.603	0.123
26.408	0.123	0.6	-0.6055	0.123
26.513	0.124	0.601	-0.6065	0.124
26.624	0.124	0.603	-0.6085	0.124
26.736	0.124	0.605	-0.6104	0.124
26.845	0.125	0.607	-0.6128	0.125
26.95	0.125	0.608	-0.6138	0.125
27.061	0.126	0.61	-0.6158	0.126
27.17	0.127	0.612	-0.6178	0.127
27.282	0.127	0.614	-0.6198	0.127
27.387	0.128	0.615	-0.6212	0.128
27.499	0.128	0.618	-0.6233	0.128
27.607	0.129	0.62	-0.6252	0.129
27.714	0.129	0.622	-0.6272	0.129
27.825	0.13	0.623	-0.6282	0.13
27.932	0.131	0.625	-0.6306	0.131
28.046	0.131	0.627	-0.6326	0.131
28.154	0.132	0.629	-0.6346	0.132
28.26	0.133	0.63	-0.6356	0.133
28.374	0.133	0.632	-0.638	0.133
28.484	0.133	0.634	-0.64	0.133
28.589	0.134	0.636	-0.642	0.134
28.698	0.134	0.637	-0.643	0.134
28.81	0.135	0.639	-0.645	0.135
28.92	0.136	0.642	-0.6474	0.136
29.03	0.136	0.644	-0.6494	0.136
29.135	0.136	0.645	-0.6504	0.136
29.246	0.137	0.647	-0.6524	0.137
29.354	0.137	0.649	-0.6548	0.137
29.467	0.138	0.651	-0.6568	0.138
29.573	0.139	0.652	-0.6578	0.139
29.682	0.139	0.654	-0.6598	0.139
29.791	0.14	0.656	-0.6617	0.14
29.897	0.14	0.659	-0.6642	0.14
30.008	0.141	0.659	-0.6651	0.141
30.122	0.141	0.662	-0.6672	0.141
30.225	0.142	0.664	-0.6692	0.142
30.339	0.143	0.666	-0.6715	0.143
30.445	0.143	0.667	-0.6725	0.143
30.559	0.143	0.669	-0.6745	0.143
30.662	0.144	0.671	-0.6765	0.144
30.774	0.144	0.673	-0.6785	0.144
30.88	0.145	0.674	-0.6795	0.145
30.994	0.146	0.676	-0.6818	0.146
31.104	0.146	0.678	-0.6839	0.146
31.214	0.147	0.68	-0.6858	0.147
31.317	0.148	0.681	-0.6869	0.148
31.428	0.148	0.683	-0.6892	0.148
31.54	0.149	0.685	-0.6912	0.149
31.651	0.149	0.688	-0.6933	0.149
31.755	0.15	0.689	-0.6943	0.15
31.868	0.15	0.691	-0.6962	0.15
31.976	0.151	0.693	-0.6986	0.151
32.084	0.151	0.695	-0.7005	0.151
32.192	0.152	0.697	-0.7026	0.152
32.306	0.152	0.699	-0.7046	0.152
32.412	0.153	0.701	-0.707	0.153
32.52	0.154	0.703	-0.709	0.154
32.629	0.154	0.704	-0.71	0.154
32.736	0.154	0.706	-0.712	0.154
32.85	0.155	0.709	-0.7143	0.155
32.959	0.156	0.711	-0.7163	0.156
33.065	0.156	0.712	-0.7173	0.156
33.176	0.157	0.714	-0.7193	0.157
33.289	0.157	0.716	-0.7213	0.157
33.398	0.158	0.718	-0.7237	0.158
33.503	0.158	0.719	-0.7247	0.158
33.614	0.159	0.721	-0.7267	0.159
33.723	0.159	0.723	-0.7286	0.159
33.83	0.16	0.725	-0.7309	0.16
33.942	0.16	0.726	-0.7319	0.16
34.051	0.161	0.728	-0.734	0.161
34.162	0.161	0.73	-0.736	0.161
34.27	0.162	0.732	-0.7379	0.162
34.375	0.162	0.733	-0.739	0.162
34.485	0.162	0.736	-0.7413	0.162
34.594	0.163	0.738	-0.7433	0.163
34.705	0.164	0.74	-0.7453	0.164
34.813	0.164	0.741	-0.7463	0.164
34.927	0.165	0.743	-0.7486	0.165
35.037	0.166	0.745	-0.7507	0.166
35.142	0.166	0.747	-0.7526	0.166
35.251	0.167	0.748	-0.7536	0.167
35.362	0.168	0.75	-0.7556	0.168
35.472	0.168	0.752	-0.758	0.168
35.582	0.169	0.754	-0.7601	0.169
35.687	0.169	0.755	-0.7611	0.169
35.798	0.169	0.757	-0.763	0.169
35.909	0.17	0.76	-0.7654	0.17
36.019	0.171	0.762	-0.7674	0.171
36.124	0.171	0.763	-0.7683	0.171
36.236	0.172	0.765	-0.7704	0.172
36.344	0.172	0.767	-0.7723	0.172
36.453	0.173	0.769	-0.7747	0.173
36.561	0.173	0.77	-0.7757	0.173
36.668	0.174	0.772	-0.7777	0.174
36.782	0.175	0.774	-0.7797	0.175
36.891	0.175	0.776	-0.782	0.175
36.997	0.176	0.777	-0.783	0.176
37.111	0.176	0.779	-0.785	0.176
37.22	0.176	0.781	-0.787	0.176
37.328	0.177	0.784	-0.7893	0.177
37.433	0.178	0.784	-0.79	0.178
37.544	0.179	0.787	-0.7923	0.179
37.657	0.179	0.789	-0.7944	0.179
37.76	0.179	0.791	-0.7964	0.179
37.872	0.18	0.792	-0.7973	0.18
37.983	0.181	0.794	-0.7997	0.181
38.091	0.181	0.796	-0.8017	0.181
38.197	0.182	0.798	-0.8037	0.182
38.308	0.182	0.799	-0.8048	0.182
38.416	0.183	0.801	-0.807	0.183
38.528	0.183	0.803	-0.809	0.183
38.636	0.184	0.805	-0.811	0.184
38.744	0.184	0.806	-0.812	0.184
38.853	0.185	0.808	-0.8141	0.185
38.965	0.185	0.811	-0.8164	0.185
39.073	0.186	0.813	-0.8184	0.186
39.182	0.186	0.814	-0.8194	0.186
39.289	0.186	0.816	-0.8214	0.186
39.398	0.187	0.818	-0.8235	0.187
39.51	0.188	0.82	-0.8257	0.188
39.619	0.188	0.821	-0.8266	0.188
39.73	0.188	0.823	-0.8287	0.188
39.84	0.189	0.825	-0.8308	0.189
39.95	0.19	0.827	-0.8327	0.19
40.055	0.19	0.828	-0.834	0.19
40.166	0.19	0.83	-0.8361	0.19
40.277	0.191	0.832	-0.8381	0.191
40.387	0.191	0.834	-0.84	0.191
40.49	0.192	0.836	-0.8413	0.192
40.599	0.193	0.838	-0.8433	0.193
40.713	0.193	0.84	-0.8453	0.193
40.821	0.194	0.842	-0.8473	0.194
40.927	0.195	0.843	-0.8483	0.195
41.041	0.195	0.845	-0.8506	0.195
41.149	0.196	0.847	-0.8526	0.196
41.257	0.197	0.849	-0.8547	0.197
41.366	0.197	0.85	-0.8557	0.197
41.473	0.198	0.852	-0.858	0.198
41.582	0.198	0.854	-0.86	0.198
41.696	0.199	0.856	-0.862	0.199
41.801	0.2	0.857	-0.863	0.2
41.91	0.2	0.859	-0.865	0.2
42.019	0.201	0.862	-0.8673	0.201
42.129	0.202	0.864	-0.8694	0.202
42.237	0.202	0.865	-0.8704	0.202
42.351	0.202	0.867	-0.8724	0.202
42.459	0.203	0.869	-0.8744	0.203
42.571	0.204	0.871	-0.8767	0.204
42.676	0.204	0.872	-0.8777	0.204
42.788	0.205	0.874	-0.8797	0.205
42.896	0.206	0.876	-0.8816	0.206
43.004	0.207	0.878	-0.8839	0.207
43.112	0.207	0.879	-0.885	0.207
43.226	0.208	0.881	-0.887	0.208
43.334	0.208	0.883	-0.889	0.208
43.442	0.209	0.886	-0.8914	0.209
43.548	0.209	0.887	-0.8924	0.209
43.662	0.21	0.889	-0.8943	0.21
43.772	0.211	0.891	-0.8964	0.211
43.88	0.211	0.893	-0.8984	0.211
43.985	0.212	0.894	-0.8993	0.212
44.096	0.213	0.896	-0.9016	0.213
44.209	0.213	0.898	-0.9036	0.213
44.312	0.214	0.9	-0.9056	0.214
44.423	0.215	0.901	-0.9066	0.215
44.534	0.215	0.903	-0.909	0.215
44.642	0.216	0.905	-0.911	0.216
44.755	0.216	0.907	-0.913	0.216
44.86	0.217	0.908	-0.9141	0.217
44.97	0.217	0.91	-0.9161	0.217
45.081	0.218	0.913	-0.9183	0.218
45.189	0.219	0.915	-0.9203	0.219
45.297	0.219	0.916	-0.9213	0.219
45.404	0.22	0.918	-0.9233	0.22
45.518	0.221	0.92	-0.9257	0.221
45.627	0.221	0.922	-0.9276	0.221
45.733	0.222	0.923	-0.9287	0.222
45.847	0.222	0.925	-0.9307	0.222
45.95	0.223	0.927	-0.9327	0.223
46.064	0.224	0.929	-0.935	0.224
46.17	0.224	0.93	-0.936	0.224
46.284	0.225	0.932	-0.9379	0.225
46.387	0.226	0.934	-0.94	0.226
46.498	0.226	0.937	-0.9423	0.226
46.605	0.227	0.938	-0.9432	0.227
46.719	0.227	0.94	-0.9452	0.227
46.829	0.228	0.942	-0.9473	0.228
46.939	0.228	0.944	-0.9492	0.228
47.042	0.229	0.945	-0.9502	0.229
47.153	0.229	0.947	-0.9527	0.229
47.265	0.229	0.949	-0.9546	0.229
47.375	0.23	0.951	-0.9566	0.23
47.48	0.231	0.952	-0.9576	0.231
47.592	0.231	0.954	-0.96	0.231
47.7	0.232	0.956	-0.9619	0.232
47.806	0.232	0.958	-0.9639	0.232
47.917	0.233	0.959	-0.9649	0.233
48.03	0.233	0.961	-0.967	0.233
48.138	0.234	0.964	-0.9693	0.234
48.246	0.234	0.966	-0.9713	0.234
48.352	0.235	0.967	-0.9723	0.235
48.463	0.235	0.969	-0.9743	0.235
48.571	0.235	0.971	-0.9765	0.235
48.682	0.236	0.973	-0.9786	0.236
48.791	0.237	0.974	-0.9797	0.237
48.902	0.237	0.976	-0.9816	0.237
49.008	0.237	0.978	-0.9836	0.237
49.122	0.238	0.98	-0.986	0.238
49.227	0.239	0.982	-0.988	0.239
49.338	0.239	0.984	-0.99	0.239
49.447	0.239	0.986	-0.9919	0.239
49.553	0.24	0.989	-0.9942	0.24
49.663	0.24	0.99	-0.9952	0.24
49.775	0.241	0.992	-0.9972	0.241
49.886	0.241	0.994	-0.9992	0.241
49.994	0.241	0.996	-1.0012	0.241
50.099	0.242	0.997	-1.0026	0.242
50.209	0.242	0.999	-1.0045	0.242
50.318	0.242	1.001	-1.0065	0.242
50.43	0.243	1.003	-1.0089	0.243
50.539	0.244	1.005	-1.0108	0.244
50.646	0.244	1.008	-1.0132	0.244
50.762	0.244	1.01	-1.0152	0.244
50.976	0.245	1.011	-1.0162	0.245
51.086	0.245	1.013	-1.0182	0.245
51.192	0.246	1.015	-1.0206	0.246
51.303	0.246	1.017	-1.0227	0.246
51.415	0.247	1.018	-1.0236	0.247
51.523	0.247	1.02	-1.0256	0.247
51.633	0.247	1.022	-1.0276	0.247
51.738	0.248	1.024	-1.0299	0.248
51.848	0.249	1.025	-1.0308	0.249
51.957	0.249	1.027	-1.0329	0.249
52.069	0.25	1.029	-1.0349	0.25
52.175	0.25	1.032	-1.0372	0.25
52.289	0.25	1.033	-1.0383	0.25
52.399	0.251	1.035	-1.0403	0.251
52.507	0.251	1.036	-1.0422	0.251
52.612	0.252	1.038	-1.0442	0.252
52.723	0.253	1.04	-1.0455	0.253
52.836	0.253	1.042	-1.0475	0.253
52.939	0.254	1.044	-1.0495	0.254
53.049	0.254	1.046	-1.0516	0.254
53.16	0.255	1.047	-1.0525	0.255
53.272	0.255	1.049	-1.0549	0.255
53.382	0.255	1.051	-1.0568	0.255
53.487	0.256	1.053	-1.0588	0.256
53.599	0.257	1.054	-1.0599	0.257
53.707	0.257	1.056	-1.0619	0.257
53.815	0.258	1.058	-1.0641	0.258
53.923	0.258	1.06	-1.0661	0.258
54.037	0.258	1.061	-1.0671	0.258
54.144	0.259	1.063	-1.0691	0.259
54.252	0.259	1.066	-1.0715	0.259
54.361	0.26	1.068	-1.0735	0.26
54.468	0.26	1.069	-1.0745	0.26
54.577	0.261	1.071	-1.0766	0.261
54.689	0.261	1.073	-1.0785	0.261
54.798	0.262	1.075	-1.0809	0.262
54.909	0.262	1.076	-1.0818	0.262
55.019	0.263	1.078	-1.0838	0.263
55.129	0.264	1.08	-1.0858	0.264
55.234	0.264	1.082	-1.0881	0.264
55.345	0.265	1.084	-1.0892	0.265
55.456	0.265	1.086	-1.0912	0.265
55.566	0.266	1.087	-1.0931	0.266
55.669	0.266	1.089	-1.0951	0.266
55.784	0.266	1.091	-1.0965	0.266
55.892	0.267	1.093	-1.0985	0.267
56	0.268	1.095	-1.1005	0.268
56.106	0.268	1.097	-1.1025	0.268
56.22	0.269	1.098	-1.1035	0.269
56.328	0.269	1.1	-1.1058	0.269
56.436	0.27	1.102	-1.1078	0.27
56.545	0.27	1.104	-1.1098	0.27
56.652	0.271	1.105	-1.1108	0.271
56.766	0.271	1.107	-1.1127	0.271
56.874	0.271	1.109	-1.1151	0.271
56.982	0.272	1.111	-1.1171	0.272
57.093	0.273	1.112	-1.1181	0.273
57.198	0.273	1.114	-1.1201	0.273
57.308	0.274	1.117	-1.1224	0.274
57.416	0.274	1.119	-1.1244	0.274
57.53	0.275	1.12	-1.1254	0.275
57.638	0.275	1.122	-1.1275	0.275
57.75	0.275	1.124	-1.1295	0.275
57.855	0.276	1.126	-1.1318	0.276
57.967	0.276	1.127	-1.1329	0.276
58.075	0.277	1.129	-1.1348	0.277
58.183	0.277	1.131	-1.1368	0.277
58.291	0.277	1.133	-1.1391	0.277
58.405	0.278	1.134	-1.14	0.278
58.512	0.279	1.136	-1.1421	0.279
58.62	0.279	1.138	-1.1441	0.279
58.729	0.279	1.14	-1.1461	0.279
58.836	0.28	1.142	-1.1475	0.28
58.945	0.28	1.144	-1.1495	0.28
59.059	0.281	1.146	-1.1514	0.281
59.166	0.281	1.148	-1.1535	0.281
59.277	0.282	1.149	-1.1544	0.282
59.387	0.282	1.151	-1.1568	0.282
59.497	0.283	1.153	-1.1588	0.283
59.602	0.284	1.155	-1.1607	0.284
59.713	0.284	1.156	-1.1617	0.284
59.824	0.284	1.158	-1.1641	0.284
59.934	0.285	1.16	-1.166	0.285
60.039	0.285	1.163	-1.1684	0.285
60.211	0.285	1.165	-1.1704	0.285
60.324	0.286	1.167	-1.1725	0.286
60.427	0.287	1.169	-1.1747	0.287
60.538	0.287	1.17	-1.1757	0.287
60.649	0.288	1.172	-1.1777	0.288
60.757	0.288	1.174	-1.1796	0.288
60.87	0.288	1.176	-1.1817	0.288
60.975	0.289	1.177	-1.1831	0.289
61.087	0.289	1.179	-1.1851	0.289
61.194	0.29	1.181	-1.187	0.29
61.305	0.29	1.183	-1.1891	0.29
61.41	0.29	1.184	-1.1901	0.29
61.524	0.291	1.187	-1.1924	0.291
61.632	0.292	1.189	-1.1943	0.292
61.74	0.292	1.191	-1.1964	0.292
61.847	0.292	1.192	-1.1974	0.292
61.961	0.293	1.194	-1.1998	0.293
62.071	0.293	1.196	-1.2017	0.293
62.174	0.294	1.198	-1.2037	0.294
62.283	0.294	1.199	-1.2048	0.294
62.397	0.295	1.201	-1.2067	0.295
62.507	0.295	1.203	-1.2091	0.295
62.617	0.296	1.205	-1.211	0.296
62.722	0.297	1.206	-1.212	0.297
62.834	0.297	1.208	-1.214	0.297
62.942	0.297	1.21	-1.216	0.297
63.048	0.298	1.213	-1.2183	0.298
63.159	0.298	1.214	-1.2193	0.298
63.269	0.299	1.216	-1.2213	0.299
63.38	0.299	1.218	-1.2233	0.299
63.488	0.3	1.22	-1.2258	0.3
63.596	0.3	1.221	-1.2267	0.3
63.703	0.301	1.223	-1.2287	0.301
63.815	0.302	1.225	-1.2307	0.302
63.926	0.302	1.227	-1.2327	0.302
64.032	0.303	1.228	-1.2337	0.303
64.146	0.303	1.23	-1.236	0.303
64.254	0.303	1.232	-1.238	0.303
64.362	0.304	1.234	-1.24	0.304
64.467	0.304	1.235	-1.2411	0.304
64.581	0.304	1.238	-1.2434	0.304
64.691	0.305	1.24	-1.2454	0.305
64.796	0.306	1.242	-1.2473	0.306
64.904	0.306	1.243	-1.2484	0.306
65.015	0.306	1.245	-1.2507	0.306
65.127	0.307	1.247	-1.2527	0.307
65.232	0.307	1.249	-1.2546	0.307
65.344	0.308	1.25	-1.2557	0.308
65.453	0.308	1.252	-1.2576	0.308
65.564	0.308	1.254	-1.26	0.308
65.672	0.309	1.256	-1.262	0.309
65.78	0.31	1.257	-1.263	0.31
65.892	0.31	1.259	-1.265	0.31
66	0.311	1.261	-1.2671	0.311
66.108	0.311	1.264	-1.2693	0.311
66.214	0.311	1.265	-1.2703	0.311
66.329	0.312	1.267	-1.2722	0.312
66.439	0.313	1.269	-1.2743	0.313
66.544	0.313	1.271	-1.2766	0.313
66.653	0.314	1.272	-1.2777	0.314
66.764	0.315	1.274	-1.2796	0.315
66.874	0.315	1.276	-1.2816	0.315
66.984	0.316	1.278	-1.2837	0.316
67.089	0.317	1.279	-1.285	0.317
67.2	0.317	1.281	-1.287	0.317
67.309	0.318	1.283	-1.2889	0.318
67.422	0.318	1.285	-1.2909	0.318
67.528	0.318	1.286	-1.2919	0.318
67.637	0.319	1.289	-1.2944	0.319
67.748	0.32	1.291	-1.2963	0.32
67.857	0.32	1.293	-1.2983	0.32
67.962	0.321	1.294	-1.2993	0.321
68.072	0.322	1.296	-1.3013	0.322
68.181	0.322	1.298	-1.3036	0.322
68.293	0.322	1.3	-1.3056	0.322
68.399	0.323	1.301	-1.3067	0.323
68.51	0.324	1.303	-1.3087	0.324
68.623	0.325	1.305	-1.3109	0.325
68.731	0.325	1.307	-1.3129	0.325
68.836	0.326	1.308	-1.314	0.326
68.947	0.326	1.31	-1.3159	0.326
69.06	0.327	1.313	-1.3183	0.327
69.17	0.327	1.315	-1.3203	0.327
69.273	0.328	1.316	-1.3213	0.328
69.384	0.328	1.318	-1.3233	0.328
69.496	0.329	1.32	-1.3252	0.329
69.606	0.329	1.322	-1.3276	0.329
69.711	0.33	1.323	-1.3286	0.33
69.823	0.331	1.325	-1.3305	0.331
69.931	0.331	1.327	-1.3325	0.331
70.037	0.331	1.329	-1.3349	0.331
70.148	0.332	1.33	-1.3359	0.332
70.262	0.332	1.332	-1.3379	0.332
70.368	0.333	1.334	-1.3399	0.333
70.476	0.334	1.336	-1.3419	0.334
70.585	0.334	1.337	-1.3429	0.334
70.692	0.335	1.34	-1.3452	0.335
70.808	0.336	1.342	-1.3472	0.336
70.975	0.336	1.344	-1.3493	0.336
71.088	0.337	1.345	-1.3502	0.337
71.198	0.338	1.347	-1.3526	0.338
71.301	0.338	1.349	-1.3546	0.338
71.412	0.338	1.351	-1.3566	0.338
71.524	0.339	1.352	-1.3575	0.339
71.634	0.339	1.354	-1.3596	0.339
71.739	0.34	1.356	-1.3619	0.34
71.851	0.341	1.358	-1.3639	0.341
71.959	0.341	1.359	-1.3649	0.341
72.067	0.341	1.361	-1.3669	0.341
72.175	0.342	1.363	-1.3689	0.342
72.289	0.343	1.366	-1.3712	0.343
72.396	0.343	1.367	-1.3722	0.343
72.504	0.343	1.369	-1.3742	0.343
72.613	0.344	1.371	-1.3763	0.344
72.72	0.345	1.373	-1.3786	0.345
72.829	0.345	1.374	-1.3796	0.345
72.941	0.345	1.376	-1.3815	0.345
73.05	0.346	1.378	-1.3835	0.346
73.161	0.346	1.38	-1.3858	0.346
73.271	0.346	1.381	-1.3868	0.346
73.381	0.347	1.383	-1.3888	0.347
73.486	0.348	1.385	-1.3908	0.348
73.597	0.348	1.387	-1.3929	0.348
73.708	0.348	1.389	-1.3942	0.348
73.818	0.349	1.391	-1.3962	0.349
73.921	0.35	1.393	-1.3982	0.35
74.036	0.35	1.394	-1.4002	0.35
74.144	0.35	1.395	-1.4012	0.35
74.252	0.351	1.398	-1.4035	0.351
74.359	0.351	1.4	-1.4055	0.351
74.473	0.352	1.402	-1.4074	0.352
74.581	0.352	1.403	-1.4085	0.352
74.689	0.353	1.405	-1.4109	0.353
74.795	0.353	1.407	-1.4129	0.353
74.909	0.354	1.409	-1.4149	0.354
75.013	0.354	1.41	-1.4159	0.354
75.127	0.355	1.412	-1.4179	0.355
75.232	0.356	1.415	-1.4202	0.356
75.343	0.356	1.417	-1.4222	0.356
75.455	0.357	1.418	-1.4232	0.357
75.565	0.358	1.419	-1.4251	0.358
75.67	0.358	1.421	-1.4271	0.358
75.781	0.359	1.424	-1.4295	0.359
75.892	0.359	1.425	-1.4306	0.359
76.002	0.36	1.427	-1.4325	0.36
76.107	0.36	1.429	-1.4345	0.36
76.219	0.361	1.431	-1.4369	0.361
76.327	0.362	1.432	-1.4379	0.362
76.435	0.362	1.434	-1.4398	0.362
76.543	0.363	1.436	-1.4418	0.363
76.657	0.363	1.438	-1.4438	0.363
76.765	0.364	1.439	-1.4451	0.364
76.873	0.364	1.441	-1.4471	0.364
76.979	0.365	1.443	-1.4491	0.365
77.093	0.365	1.445	-1.4511	0.365
77.203	0.366	1.446	-1.452	0.366
77.311	0.366	1.449	-1.4544	0.366
77.419	0.367	1.451	-1.4565	0.367
77.525	0.367	1.453	-1.4586	0.367
77.634	0.367	1.454	-1.4595	0.367
77.748	0.368	1.456	-1.4615	0.368
77.853	0.368	1.458	-1.4638	0.368
77.964	0.369	1.46	-1.4658	0.369
78.071	0.369	1.461	-1.4667	0.369
78.185	0.37	1.463	-1.4688	0.37
78.29	0.37	1.465	-1.4712	0.37
78.398	0.371	1.467	-1.4732	0.371
78.51	0.371	1.468	-1.4742	0.371
78.623	0.372	1.47	-1.4762	0.372
78.728	0.372	1.472	-1.4782	0.372
78.84	0.373	1.475	-1.4804	0.373
78.948	0.373	1.476	-1.4814	0.373
79.056	0.374	1.478	-1.4834	0.374
79.164	0.375	1.48	-1.4855	0.375
79.278	0.375	1.482	-1.4877	0.375
79.386	0.375	1.483	-1.4888	0.375
79.495	0.376	1.485	-1.4908	0.376
79.601	0.378	1.487	-1.4927	0.378
79.715	0.378	1.489	-1.4947	0.378
79.818	0.379	1.49	-1.496	0.379
79.929	0.38	1.492	-1.4981	0.38
80.036	0.38	1.494	-1.5	0.38
80.15	0.381	1.496	-1.502	0.381
80.26	0.382	1.497	-1.503	0.382
80.37	0.383	1.5	-1.5053	0.383
80.473	0.384	1.502	-1.5074	0.384
80.584	0.384	1.504	-1.5094	0.384
80.696	0.385	1.505	-1.5104	0.385
80.806	0.386	1.507	-1.5125	0.386
80.911	0.387	1.509	-1.5148	0.387
81.019	0.388	1.511	-1.5168	0.388
81.133	0.389	1.512	-1.5177	0.389
81.241	0.389	1.514	-1.5197	0.389
81.349	0.39	1.516	-1.5221	0.39
81.456	0.391	1.518	-1.5241	0.391
81.565	0.392	1.519	-1.5251	0.392
81.679	0.393	1.521	-1.5271	0.393
81.785	0.393	1.523	-1.5291	0.393
81.899	0.394	1.526	-1.5314	0.394
82.002	0.395	1.527	-1.5325	0.395
82.113	0.396	1.529	-1.5345	0.396
82.22	0.396	1.531	-1.5365	0.396
82.334	0.398	1.533	-1.5387	0.398
82.444	0.399	1.534	-1.5398	0.399
82.553	0.4	1.536	-1.5417	0.4
82.658	0.4	1.538	-1.5437	0.4
82.769	0.401	1.54	-1.5457	0.401
82.878	0.402	1.541	-1.5471	0.402
82.991	0.403	1.543	-1.549	0.403
83.094	0.404	1.545	-1.551	0.404
83.206	0.405	1.547	-1.553	0.405
83.317	0.406	1.548	-1.554	0.406
83.425	0.407	1.551	-1.5563	0.407
83.533	0.408	1.553	-1.5583	0.408
83.64	0.409	1.555	-1.5603	0.409
83.749	0.41	1.556	-1.5613	0.41
83.86	0.411	1.558	-1.5637	0.411
83.969	0.411	1.56	-1.5657	0.411
84.082	0.412	1.562	-1.5678	0.412
84.192	0.412	1.563	-1.5687	0.412
84.297	0.414	1.565	-1.5707	0.414
84.406	0.414	1.567	-1.573	0.414
84.516	0.415	1.569	-1.575	0.415
84.622	0.416	1.57	-1.5759	0.416
84.737	0.416	1.572	-1.578	0.416
84.842	0.418	1.575	-1.5804	0.418
84.953	0.418	1.577	-1.5824	0.418
85.062	0.419	1.578	-1.5833	0.419
85.169	0.42	1.58	-1.5854	0.42
85.281	0.42	1.582	-1.5874	0.42
85.391	0.422	1.584	-1.5897	0.422
85.497	0.422	1.585	-1.5907	0.422
85.606	0.424	1.587	-1.5927	0.424
85.717	0.424	1.589	-1.5947	0.424
85.831	0.426	1.591	-1.597	0.426
85.934	0.427	1.592	-1.598	0.427
86.045	0.427	1.594	-1.5999	0.427
86.152	0.428	1.596	-1.6019	0.428
86.263	0.429	1.598	-1.6039	0.429
86.376	0.43	1.599	-1.605	0.43
86.484	0.431	1.602	-1.6074	0.431
86.589	0.432	1.604	-1.6093	0.432
86.7	0.433	1.606	-1.6113	0.433
86.808	0.434	1.607	-1.6124	0.434
86.922	0.435	1.609	-1.6146	0.435
87.027	0.437	1.611	-1.6166	0.437
87.138	0.437	1.613	-1.6186	0.437
87.247	0.438	1.614	-1.6196	0.438
87.353	0.438	1.616	-1.6217	0.438
87.464	0.439	1.618	-1.624	0.439
87.575	0.441	1.62	-1.6259	0.441
87.686	0.441	1.621	-1.627	0.441
87.794	0.443	1.623	-1.6289	0.443
87.899	0.444	1.626	-1.6313	0.444
88.009	0.444	1.628	-1.6333	0.444
88.118	0.445	1.629	-1.6343	0.445
88.229	0.447	1.631	-1.6363	0.447
88.338	0.447	1.633	-1.6383	0.447
88.445	0.448	1.635	-1.6407	0.448
88.555	0.448	1.636	-1.6416	0.448
88.666	0.45	1.638	-1.6437	0.45
88.775	0.451	1.64	-1.6457	0.451
88.886	0.451	1.642	-1.648	0.451
88.996	0.453	1.643	-1.649	0.453
89.106	0.454	1.645	-1.6509	0.454
89.212	0.454	1.647	-1.6529	0.454
89.323	0.456	1.649	-1.6549	0.456
89.431	0.457	1.651	-1.6563	0.457
89.537	0.457	1.653	-1.6582	0.457
89.646	0.458	1.655	-1.6603	0.458
89.761	0.459	1.657	-1.6622	0.459
89.869	0.461	1.658	-1.6633	0.461
89.977	0.461	1.66	-1.6656	0.461
90.085	0.463	1.662	-1.6676	0.463
90.198	0.463	1.664	-1.6696	0.463
90.306	0.464	1.665	-1.6706	0.464
90.414	0.466	1.667	-1.6729	0.466
90.52	0.466	1.669	-1.6749	0.466
90.635	0.467	1.671	-1.6769	0.467
90.738	0.467	1.672	-1.6779	0.467
90.852	0.469	1.674	-1.6799	0.469
90.957	0.469	1.677	-1.6822	0.469
91.068	0.471	1.679	-1.6842	0.471
91.181	0.472	1.68	-1.6853	0.472
91.284	0.473	1.682	-1.6873	0.473
91.395	0.474	1.684	-1.6895	0.474
91.506	0.475	1.686	-1.6916	0.475
91.615	0.475	1.687	-1.6925	0.475
91.721	0.477	1.689	-1.6946	0.477
91.832	0.477	1.691	-1.6965	0.477
91.944	0.478	1.693	-1.6989	0.478
92.052	0.479	1.694	-1.6999	0.479
92.16	0.48	1.696	-1.7019	0.48
92.269	0.481	1.698	-1.7039	0.481
92.376	0.482	1.7	-1.7059	0.482
92.49	0.482	1.701	-1.7071	0.482
92.595	0.484	1.703	-1.7091	0.484
92.704	0.485	1.706	-1.7112	0.485
92.818	0.485	1.708	-1.7132	0.485
92.928	0.487	1.709	-1.7142	0.487
93.036	0.487	1.711	-1.7166	0.487
93.141	0.489	1.713	-1.7186	0.489
93.254	0.49	1.715	-1.7205	0.49
93.364	0.491	1.716	-1.7215	0.491
93.474	0.492	1.718	-1.7238	0.492
93.579	0.493	1.72	-1.7258	0.493
93.689	0.493	1.722	-1.7278	0.493
93.801	0.495	1.723	-1.7288	0.495
93.911	0.496	1.725	-1.7309	0.496
94.016	0.498	1.728	-1.7332	0.498
94.128	0.498	1.73	-1.7352	0.498
94.235	0.499	1.731	-1.7362	0.499
94.346	0.5	1.733	-1.7382	0.5
94.451	0.501	1.735	-1.7406	0.501
94.565	0.502	1.737	-1.7426	0.502
94.673	0.504	1.738	-1.7436	0.504
94.781	0.504	1.74	-1.7456	0.504
94.89	0.507	1.742	-1.7475	0.507
94.997	0.507	1.744	-1.7498	0.507
95.106	0.507	1.745	-1.7509	0.507
95.215	0.509	1.747	-1.7528	0.509
95.327	0.511	1.749	-1.7548	0.511
95.438	0.511	1.751	-1.7569	0.511
95.548	0.513	1.752	-1.7582	0.513
95.652	0.513	1.754	-1.7601	0.513
95.763	0.516	1.756	-1.7622	0.516
95.874	0.516	1.758	-1.7642	0.516
95.982	0.518	1.759	-1.7651	0.518
96.095	0.519	1.762	-1.7674	0.519
96.2	0.52	1.764	-1.7695	0.52
96.31	0.522	1.766	-1.7715	0.522
96.421	0.523	1.767	-1.7725	0.523
96.529	0.525	1.769	-1.7748	0.525
96.637	0.525	1.771	-1.7768	0.525
96.749	0.528	1.773	-1.7788	0.528
96.857	0.528	1.774	-1.7798	0.528
96.965	0.53	1.776	-1.7818	0.53
97.074	0.53	1.778	-1.7841	0.53
97.181	0.532	1.781	-1.7862	0.532
97.29	0.534	1.781	-1.7871	0.534
97.404	0.535	1.783	-1.7891	0.535
97.509	0.537	1.786	-1.7914	0.537
97.62	0.538	1.788	-1.7934	0.538
97.727	0.539	1.789	-1.7945	0.539
97.841	0.541	1.791	-1.7965	0.541
97.946	0.542	1.793	-1.7985	0.542
98.057	0.542	1.795	-1.8008	0.542
98.166	0.545	1.796	-1.8018	0.545
98.278	0.546	1.798	-1.8038	0.546
98.383	0.548	1.8	-1.8057	0.548
98.495	0.549	1.803	-1.8082	0.549
98.603	0.55	1.803	-1.8091	0.55
98.712	0.553	1.805	-1.8111	0.553
98.82	0.553	1.807	-1.8131	0.553
98.934	0.555	1.809	-1.8151	0.555
99.042	0.556	1.811	-1.8165	0.556
99.15	0.558	1.813	-1.8184	0.558
99.256	0.559	1.815	-1.8204	0.559
99.37	0.561	1.817	-1.8225	0.561
99.48	0.562	1.818	-1.8234	0.562
99.585	0.565	1.82	-1.8257	0.565
99.692	0.565	1.822	-1.8277	0.565
99.806	0.566	1.824	-1.8298	0.566
99.916	0.569	1.825	-1.8307	0.569
100.026	0.569	1.827	-1.8327	0.569
100.131	0.572	1.829	-1.8351	0.572
100.242	0.572	1.831	-1.8371	0.572
100.35	0.574	1.832	-1.8381	0.574
100.463	0.575	1.834	-1.8402	0.575
100.569	0.576	1.837	-1.8424	0.576
100.678	0.577	1.839	-1.8444	0.577
100.787	0.579	1.84	-1.8454	0.579
100.893	0.58	1.842	-1.8474	0.58
101.004	0.582	1.844	-1.8494	0.582
101.117	0.583	1.846	-1.8518	0.583
101.234	0.584	1.847	-1.8529	0.584
101.334	0.585	1.849	-1.8548	0.585
101.44	0.586	1.851	-1.8568	0.586
101.554	0.588	1.853	-1.859	0.588
101.664	0.588	1.854	-1.8601	0.588
101.769	0.591	1.856	-1.862	0.591
101.878	0.591	1.858	-1.864	0.591
101.989	0.593	1.86	-1.866	0.593
102.099	0.595	1.862	-1.8674	0.595
102.209	0.595	1.864	-1.8694	0.595
102.313	0.597	1.866	-1.8714	0.597
102.424	0.598	1.868	-1.8734	0.598
102.536	0.6	1.869	-1.8743	0.6
102.646	0.601	1.871	-1.8767	0.601
102.75	0.603	1.873	-1.8787	0.603
102.863	0.604	1.875	-1.8807	0.604
102.974	0.605	1.876	-1.8816	0.605
103.082	0.607	1.878	-1.8837	0.607
103.19	0.608	1.88	-1.886	0.608
103.297	0.609	1.882	-1.888	0.609
103.409	0.612	1.883	-1.889	0.612
103.517	0.612	1.885	-1.891	0.612
103.627	0.615	1.888	-1.8934	0.615
103.743	0.615	1.89	-1.8954	0.615
103.848	0.616	1.891	-1.8964	0.616
103.956	0.618	1.893	-1.8984	0.618
104.066	0.619	1.895	-1.9007	0.619
104.172	0.62	1.897	-1.9026	0.62
104.279	0.623	1.898	-1.9037	0.623
104.393	0.623	1.9	-1.9057	0.623
104.501	0.626	1.902	-1.9077	0.626
104.607	0.626	1.904	-1.9101	0.626
104.718	0.627	1.905	-1.9111	0.627
104.83	0.629	1.907	-1.9131	0.629
104.94	0.63	1.909	-1.9151	0.63
105.045	0.63	1.911	-1.917	0.63
105.156	0.633	1.913	-1.9183	0.633
105.265	0.634	1.915	-1.9204	0.634
105.377	0.636	1.917	-1.9223	0.636
105.482	0.636	1.919	-1.9242	0.636
105.594	0.637	1.92	-1.9253	0.637
105.702	0.639	1.922	-1.9277	0.639
105.811	0.64	1.924	-1.9296	0.64
105.919	0.641	1.926	-1.9316	0.641
106.033	0.643	1.927	-1.9326	0.643
106.136	0.644	1.929	-1.9349	0.644
106.247	0.645	1.931	-1.9369	0.645
106.356	0.647	1.933	-1.939	0.647
106.469	0.647	1.934	-1.9399	0.647
106.579	0.649	1.937	-1.9422	0.649
106.684	0.65	1.939	-1.9443	0.65
106.791	0.651	1.941	-1.9463	0.651
106.902	0.652	1.942	-1.9473	0.652
107.015	0.654	1.944	-1.9494	0.654
107.125	0.655	1.946	-1.9513	0.655
107.23	0.656	1.948	-1.9536	0.656
107.341	0.657	1.949	-1.9546	0.657
107.449	0.659	1.951	-1.9566	0.659
107.555	0.66	1.953	-1.9586	0.66
107.666	0.661	1.955	-1.961	0.661
107.778	0.661	1.956	-1.962	0.661
107.886	0.664	1.958	-1.964	0.664
107.994	0.664	1.96	-1.966	0.664
108.102	0.665	1.962	-1.968	0.665
108.216	0.667	1.964	-1.9694	0.667
108.324	0.669	1.966	-1.9713	0.669
108.431	0.67	1.968	-1.9734	0.67
108.54	0.671	1.97	-1.9753	0.671
108.647	0.672	1.971	-1.9763	0.672
108.761	0.674	1.973	-1.9786	0.674
108.87	0.675	1.975	-1.9805	0.675
108.976	0.676	1.977	-1.9826	0.676
109.09	0.677	1.978	-1.9835	0.677
109.193	0.679	1.98	-1.9859	0.679
109.307	0.681	1.982	-1.9879	0.681
109.412	0.682	1.984	-1.9899	0.682
109.523	0.682	1.985	-1.9909	0.682
109.636	0.685	1.987	-1.9929	0.685
109.739	0.685	1.99	-1.9952	0.685
109.848	0.686	1.992	-1.9972	0.686
109.962	0.688	1.993	-1.9982	0.688
110.07	0.69	1.995	-2.0002	0.69
110.176	0.691	1.997	-2.0027	0.691
110.287	0.692	1.999	-2.0046	0.692
110.399	0.693	2	-2.0056	0.693
110.507	0.696	2.002	-2.0076	0.696
110.615	0.696	2.005	-2.0106	0.696
110.723	0.697	2.007	-2.0126	0.697
110.896	0.699	2.009	-2.0147	0.699
111.008	0.7	2.01	-2.0157	0.7
111.118	0.701	2.012	-2.0179	0.701
111.223	0.703	2.014	-2.0199	0.703
111.335	0.704	2.016	-2.0219	0.704
111.439	0.706	2.017	-2.0229	0.706
111.553	0.707	2.019	-2.0249	0.707
111.658	0.708	2.022	-2.0273	0.708
111.772	0.709	2.024	-2.0293	0.709
111.876	0.711	2.025	-2.0303	0.711
111.99	0.712	2.027	-2.0322	0.712
112.096	0.713	2.029	-2.0345	0.713
112.21	0.713	2.031	-2.0365	0.713
112.313	0.716	2.032	-2.0375	0.716
112.427	0.717	2.034	-2.0394	0.717
112.531	0.718	2.036	-2.0415	0.718
112.645	0.719	2.038	-2.0439	0.719
112.755	0.721	2.039	-2.0449	0.721
112.865	0.722	2.041	-2.0469	0.722
112.97	0.723	2.043	-2.0489	0.723
113.085	0.724	2.045	-2.0508	0.724
113.209	0.726	2.046	-2.0522	0.726
113.321	0.728	2.048	-2.0542	0.728
113.434	0.729	2.05	-2.0562	0.729
113.537	0.729	2.053	-2.0582	0.729
113.648	0.731	2.054	-2.0595	0.731
113.759	0.733	2.056	-2.0615	0.733
113.867	0.733	2.058	-2.0635	0.733
113.98	0.735	2.06	-2.0655	0.735
114.086	0.737	2.061	-2.0665	0.737
114.195	0.738	2.063	-2.0689	0.738
114.301	0.74	2.065	-2.0709	0.74
114.41	0.741	2.067	-2.073	0.741
114.521	0.742	2.068	-2.0739	0.742
114.629	0.742	2.07	-2.0759	0.742
114.738	0.745	2.073	-2.0782	0.745
114.852	0.746	2.075	-2.0802	0.746
114.958	0.747	2.076	-2.0812	0.747
115.072	0.75	2.078	-2.0832	0.75
115.175	0.751	2.08	-2.0856	0.751
115.286	0.752	2.082	-2.0875	0.752
115.394	0.753	2.083	-2.0885	0.753
115.505	0.755	2.085	-2.0905	0.755
115.617	0.755	2.087	-2.0925	0.755
115.727	0.757	2.089	-2.0948	0.757
115.832	0.759	2.09	-2.0958	0.759
115.943	0.76	2.092	-2.0978	0.76
116.051	0.762	2.094	-2.0997	0.762
116.164	0.762	2.096	-2.1021	0.762
116.27	0.764	2.098	-2.1032	0.764
116.379	0.766	2.1	-2.1052	0.766
116.49	0.767	2.101	-2.1071	0.767
116.594	0.767	2.103	-2.1091	0.767
116.706	0.769	2.105	-2.1104	0.769
116.82	0.77	2.107	-2.1124	0.77
116.923	0.77	2.109	-2.1144	0.77
117.037	0.773	2.111	-2.1164	0.773
117.143	0.774	2.112	-2.1175	0.774
117.257	0.775	2.114	-2.1198	0.775
117.365	0.777	2.116	-2.1218	0.777
117.473	0.777	2.118	-2.1239	0.777
117.578	0.778	2.119	-2.1248	0.778
117.689	0.779	2.121	-2.1272	0.779
117.802	0.78	2.123	-2.1292	0.78
117.912	0.782	2.126	-2.1312	0.782
118.017	0.782	2.126	-2.1321	0.782
118.128	0.784	2.128	-2.1341	0.784
118.236	0.785	2.131	-2.1364	0.785
118.342	0.786	2.133	-2.1385	0.786
118.455	0.787	2.134	-2.1395	0.787
118.564	0.79	2.136	-2.1414	0.79
118.675	0.79	2.138	-2.1434	0.79
118.783	0.792	2.14	-2.1458	0.792
118.888	0.792	2.141	-2.1467	0.792
118.998	0.793	2.143	-2.1488	0.793
119.107	0.795	2.145	-2.1508	0.795
119.218	0.796	2.147	-2.1531	0.796
119.327	0.797	2.148	-2.1541	0.797
119.435	0.799	2.15	-2.1561	0.799
119.548	0.8	2.152	-2.1581	0.8
119.655	0.8	2.154	-2.16	0.8
119.764	0.803	2.156	-2.1614	0.803
119.875	0.804	2.158	-2.1634	0.804
119.985	0.805	2.16	-2.1654	0.805
120.093	0.807	2.162	-2.1674	0.807
120.201	0.808	2.164	-2.1698	0.808
120.312	0.809	2.166	-2.1718	0.809
120.422	0.812	2.168	-2.1738	0.812
120.532	0.812	2.169	-2.1747	0.812
120.637	0.813	2.171	-2.1768	0.813
120.749	0.815	2.174	-2.1792	0.815
120.857	0.816	2.175	-2.1811	0.816
120.963	0.817	2.176	-2.1821	0.817
121.074	0.82	2.179	-2.1842	0.82
121.186	0.82	2.181	-2.1864	0.82
121.294	0.821	2.183	-2.1884	0.821
121.4	0.822	2.184	-2.1894	0.822
121.511	0.823	2.186	-2.1914	0.823
121.618	0.825	2.188	-2.1934	0.825
121.73	0.825	2.19	-2.1957	0.825
121.841	0.827	2.191	-2.1967	0.827
121.947	0.828	2.193	-2.1987	0.828
122.058	0.828	2.195	-2.2007	0.828
122.164	0.831	2.197	-2.203	0.831
122.278	0.832	2.198	-2.2041	0.832
122.383	0.833	2.2	-2.2061	0.833
122.496	0.833	2.202	-2.208	0.833
122.606	0.835	2.204	-2.21	0.835
122.716	0.836	2.205	-2.211	0.836
122.821	0.836	2.208	-2.2133	0.836
122.932	0.838	2.21	-2.2153	0.838
123.043	0.839	2.212	-2.2174	0.839
123.153	0.84	2.213	-2.2184	0.84
123.258	0.842	2.215	-2.2208	0.842
123.37	0.843	2.217	-2.2228	0.843
123.478	0.843	2.219	-2.2248	0.843
123.586	0.845	2.22	-2.2257	0.845
123.693	0.846	2.222	-2.2277	0.846
123.807	0.847	2.224	-2.23	0.847
123.915	0.849	2.226	-2.232	0.849
124.023	0.849	2.227	-2.233	0.849
124.132	0.85	2.229	-2.235	0.85
124.239	0.852	2.232	-2.2374	0.852
124.348	0.852	2.234	-2.2394	0.852
124.46	0.854	2.235	-2.2403	0.854
124.569	0.855	2.237	-2.2424	0.855
124.681	0.857	2.239	-2.2446	0.857
124.79	0.857	2.241	-2.2467	0.857
124.9	0.858	2.242	-2.2477	0.858
125.005	0.86	2.244	-2.2497	0.86
125.116	0.86	2.246	-2.2517	0.86
125.227	0.862	2.248	-2.2536	0.862
125.337	0.864	2.249	-2.255	0.864
125.44	0.864	2.251	-2.2569	0.864
125.552	0.865	2.253	-2.259	0.865
125.663	0.865	2.255	-2.261	0.865
125.771	0.867	2.257	-2.2623	0.867
125.879	0.869	2.259	-2.2643	0.869
125.986	0.869	2.261	-2.2663	0.869
126.1	0.871	2.263	-2.2682	0.871
126.208	0.872	2.264	-2.2692	0.872
126.314	0.872	2.266	-2.2716	0.872
126.428	0.874	2.268	-2.2736	0.874
126.532	0.876	2.27	-2.2757	0.876
126.646	0.876	2.271	-2.2767	0.876
126.751	0.877	2.273	-2.279	0.877
126.862	0.878	2.275	-2.281	0.878
126.975	0.879	2.277	-2.283	0.879
127.078	0.88	2.278	-2.2839	0.88
127.189	0.881	2.28	-2.286	0.881
127.3	0.882	2.283	-2.2883	0.882
127.408	0.884	2.285	-2.2904	0.884
127.521	0.884	2.286	-2.2913	0.884
127.626	0.885	2.288	-2.2933	0.885
127.738	0.886	2.29	-2.2953	0.886
127.846	0.888	2.292	-2.2977	0.888
127.954	0.889	2.293	-2.2986	0.889
128.062	0.889	2.295	-2.3007	0.889
128.176	0.89	2.297	-2.3027	0.89
128.284	0.891	2.299	-2.3049	0.891
128.392	0.892	2.3	-2.3059	0.892
128.499	0.893	2.302	-2.3079	0.893
128.613	0.894	2.304	-2.3099	0.894
128.716	0.895	2.306	-2.3118	0.895
128.83	0.896	2.308	-2.3133	0.896
128.935	0.898	2.31	-2.3153	0.898
129.046	0.898	2.312	-2.3173	0.898
129.159	0.899	2.314	-2.3193	0.899
129.262	0.901	2.315	-2.3203	0.901
129.373	0.901	2.317	-2.3225	0.901
129.484	0.902	2.319	-2.3245	0.902
129.592	0.904	2.321	-2.3265	0.904
129.705	0.904	2.322	-2.3275	0.904
129.809	0.905	2.324	-2.33	0.905
129.921	0.907	2.326	-2.3319	0.907
130.029	0.907	2.328	-2.3339	0.907
130.135	0.908	2.329	-2.335	0.908
130.246	0.909	2.331	-2.3369	0.909
130.356	0.911	2.334	-2.3393	0.911
130.463	0.911	2.336	-2.3413	0.911
130.577	0.913	2.337	-2.3422	0.913
130.731	0.913	2.339	-2.3442	0.913
130.84	0.915	2.341	-2.3463	0.915
130.948	0.915	2.343	-2.3486	0.915
131.061	0.916	2.344	-2.3496	0.916
131.17	0.917	2.346	-2.3515	0.917
131.279	0.918	2.348	-2.3536	0.918
131.385	0.919	2.35	-2.356	0.919
131.498	0.92	2.351	-2.357	0.92
131.602	0.921	2.353	-2.3589	0.921
131.713	0.922	2.355	-2.3609	0.922
131.82	0.923	2.357	-2.3629	0.923
131.934	0.924	2.359	-2.3642	0.924
132.044	0.925	2.36	-2.3661	0.925
132.154	0.926	2.362	-2.3681	0.926
132.259	0.928	2.365	-2.3702	0.928
132.37	0.928	2.366	-2.3712	0.928
132.478	0.928	2.368	-2.3736	0.928
132.585	0.928	2.37	-2.3755	0.928
132.697	0.928	2.372	-2.3775	0.928
132.806	0.928	2.373	-2.3786	0.928
132.916	0.929	2.375	-2.3808	0.929
133.024	0.929	2.377	-2.3828	0.929
133.132	0.929	2.379	-2.3849	0.929
133.246	0.929	2.38	-2.3859	0.929
133.349	0.929	2.382	-2.3878	0.929
133.46	0.929	2.385	-2.3903	0.929
133.568	0.93	2.387	-2.3922	0.93
133.682	0.93	2.387	-2.3931	0.93
133.793	0.93	2.39	-2.3952	0.93
133.929	0.931	2.392	-2.3973	0.931
134.04	0.931	2.394	-2.3995	0.931
134.151	0.931	2.395	-2.4005	0.931
134.256	0.932	2.397	-2.4025	0.932
134.368	0.932	2.399	-2.4046	0.932
134.476	0.932	2.401	-2.4069	0.932
134.582	0.933	2.402	-2.4079	0.933
134.693	0.933	2.404	-2.4098	0.933
134.807	0.934	2.406	-2.4119	0.934
134.91	0.934	2.408	-2.4142	0.934
135.021	0.934	2.409	-2.4152	0.934
135.13	0.935	2.411	-2.4172	0.935
135.237	0.935	2.413	-2.4191	0.935
135.353	0.935	2.415	-2.4211	0.935
135.458	0.936	2.416	-2.4221	0.936
135.567	0.936	2.419	-2.4245	0.936
135.676	0.937	2.421	-2.4265	0.937
135.789	0.937	2.423	-2.4285	0.937
135.893	0.938	2.424	-2.4295	0.938
136.004	0.938	2.426	-2.4319	0.938
136.115	0.939	2.428	-2.4338	0.939
136.223	0.939	2.43	-2.4358	0.939
136.329	0.939	2.431	-2.4369	0.939
136.44	0.94	2.433	-2.4389	0.94
136.552	0.94	2.436	-2.4412	0.94
136.66	0.94	2.437	-2.4431	0.94
136.766	0.941	2.438	-2.4441	0.941
136.876	0.942	2.441	-2.4462	0.942
136.99	0.942	2.442	-2.4481	0.942
137.098	0.942	2.445	-2.4505	0.942
137.206	0.942	2.446	-2.4516	0.942
137.312	0.943	2.448	-2.4535	0.943
137.426	0.943	2.45	-2.4555	0.943
137.536	0.944	2.452	-2.4578	0.944
137.643	0.944	2.453	-2.4588	0.944
137.751	0.945	2.455	-2.4608	0.945
137.862	0.946	2.457	-2.4627	0.946
137.972	0.946	2.46	-2.4652	0.946
138.082	0.947	2.461	-2.4662	0.947
138.187	0.947	2.462	-2.4681	0.947
138.298	0.947	2.464	-2.4702	0.947
138.409	0.948	2.466	-2.4721	0.948
138.519	0.949	2.468	-2.4734	0.949
138.622	0.949	2.47	-2.4754	0.949
138.737	0.95	2.472	-2.4774	0.95
138.845	0.95	2.474	-2.4794	0.95
138.953	0.95	2.475	-2.4804	0.95
139.061	0.95	2.477	-2.4828	0.95
139.168	0.952	2.479	-2.4848	0.952
139.282	0.952	2.481	-2.4868	0.952
139.39	0.953	2.482	-2.4878	0.953
139.496	0.953	2.484	-2.4898	0.953
139.61	0.954	2.486	-2.4921	0.954
139.714	0.954	2.488	-2.4941	0.954
139.828	0.955	2.489	-2.4951	0.955
139.933	0.955	2.491	-2.497	0.955
140.044	0.955	2.494	-2.4994	0.955
140.157	0.956	2.496	-2.5014	0.956
140.26	0.957	2.497	-2.5024	0.957
140.371	0.957	2.499	-2.5045	0.957
140.482	0.957	2.501	-2.5064	0.957
140.593	0.957	2.503	-2.5088	0.957
140.703	0.958	2.504	-2.5099	0.958
140.808	0.958	2.506	-2.5118	0.958
140.92	0.959	2.508	-2.5138	0.959
141.028	0.96	2.51	-2.516	0.96
141.136	0.961	2.511	-2.5171	0.961
141.244	0.961	2.513	-2.5191	0.961
141.358	0.961	2.515	-2.521	0.961
141.466	0.962	2.517	-2.523	0.962
141.574	0.962	2.519	-2.5244	0.962
141.681	0.963	2.521	-2.5264	0.963
141.795	0.964	2.523	-2.5284	0.964
141.898	0.965	2.525	-2.5304	0.965
142.012	0.965	2.526	-2.5314	0.965
142.117	0.965	2.528	-2.5336	0.965
142.228	0.965	2.53	-2.5357	0.965
142.341	0.966	2.532	-2.5377	0.966
142.444	0.966	2.533	-2.5387	0.966
142.555	0.966	2.535	-2.541	0.966
142.666	0.968	2.537	-2.543	0.968
142.777	0.968	2.539	-2.545	0.968
142.887	0.969	2.54	-2.546	0.969
142.99	0.969	2.542	-2.5481	0.969
143.099	0.969	2.545	-2.5504	0.969
143.213	0.97	2.547	-2.5524	0.97
143.321	0.97	2.548	-2.5534	0.97
143.429	0.971	2.55	-2.5553	0.971
143.536	0.971	2.552	-2.5577	0.971
143.65	0.972	2.554	-2.5597	0.972
143.759	0.972	2.555	-2.5608	0.972
143.865	0.972	2.557	-2.5628	0.972
143.974	0.972	2.559	-2.5647	0.972
144.087	0.973	2.561	-2.5671	0.973
144.195	0.974	2.562	-2.568	0.974
144.303	0.974	2.564	-2.57	0.974
144.414	0.975	2.566	-2.572	0.975
144.524	0.975	2.568	-2.574	0.975
144.634	0.975	2.57	-2.5754	0.975
144.737	0.976	2.572	-2.5773	0.976
144.851	0.976	2.574	-2.5793	0.976
144.959	0.976	2.576	-2.5813	0.976
145.071	0.977	2.577	-2.5827	0.977
145.176	0.978	2.579	-2.5846	0.978
145.349	0.979	2.581	-2.5866	0.979
145.455	0.979	2.583	-2.5887	0.979
145.569	0.979	2.584	-2.5897	0.979
145.674	0.979	2.586	-2.5919	0.979
145.786	0.979	2.588	-2.5939	0.979
145.894	0.98	2.59	-2.5959	0.98
146.002	0.981	2.591	-2.5969	0.981
146.11	0.981	2.593	-2.599	0.981
146.222	0.982	2.596	-2.6014	0.982
146.333	0.982	2.598	-2.6033	0.982
146.441	0.983	2.599	-2.6044	0.983
146.549	0.983	2.601	-2.6064	0.983
146.656	0.983	2.603	-2.6084	0.983
146.768	0.984	2.605	-2.6105	0.984
146.879	0.984	2.606	-2.6117	0.984
146.985	0.984	2.608	-2.6137	0.984
147.099	0.985	2.61	-2.6157	0.985
147.202	0.985	2.612	-2.618	0.985
147.316	0.985	2.613	-2.619	0.985
147.421	0.986	2.615	-2.621	0.986
147.532	0.986	2.617	-2.623	0.986
147.645	0.986	2.62	-2.6253	0.986
147.748	0.986	2.621	-2.6263	0.986
147.859	0.987	2.623	-2.6283	0.987
147.97	0.987	2.625	-2.6303	0.987
148.078	0.987	2.627	-2.6322	0.987
148.191	0.988	2.628	-2.6333	0.988
148.296	0.988	2.63	-2.6356	0.988
148.408	0.988	2.632	-2.6376	0.988
148.516	0.988	2.634	-2.6396	0.988
148.624	0.988	2.635	-2.6406	0.988
148.732	0.988	2.637	-2.643	0.988
148.846	0.989	2.639	-2.645	0.989
148.954	0.989	2.641	-2.6469	0.989
149.061	0.989	2.642	-2.6479	0.989
149.167	0.989	2.644	-2.6499	0.989
149.278	0.989	2.647	-2.6523	0.989
149.391	0.99	2.649	-2.6543	0.99
149.499	0.99	2.65	-2.6553	0.99
149.604	0.99	2.652	-2.6574	0.99
149.718	0.99	2.654	-2.6597	0.99
149.827	0.991	2.656	-2.6616	0.991
149.937	0.991	2.657	-2.6626	0.991
150.042	0.991	2.659	-2.6646	0.991
150.153	0.992	2.661	-2.6666	0.992
150.262	0.992	2.663	-2.669	0.992
150.375	0.992	2.664	-2.67	0.992
150.481	0.992	2.666	-2.672	0.992
150.59	0.993	2.668	-2.6739	0.993
150.701	0.993	2.67	-2.6759	0.993
150.805	0.993	2.672	-2.6773	0.993
150.916	0.993	2.674	-2.6793	0.993
151.03	0.994	2.676	-2.6813	0.994
151.137	0.994	2.678	-2.6833	0.994
151.245	0.994	2.679	-2.6846	0.994
151.351	0.994	2.681	-2.6865	0.994
151.461	0.994	2.683	-2.6885	0.994
151.57	0.994	2.685	-2.6905	0.994
151.682	0.995	2.686	-2.6915	0.995
151.791	0.995	2.688	-2.6939	0.995
151.904	0.995	2.69	-2.6958	0.995
152.014	0.995	2.692	-2.6979	0.995
152.119	0.995	2.693	-2.6989	0.995
152.228	0.995	2.695	-2.7012	0.995
152.339	0.996	2.698	-2.7032	0.996
152.449	0.996	2.699	-2.7051	0.996
152.559	0.996	2.7	-2.7061	0.996
152.664	0.996	2.703	-2.7082	0.996
152.775	0.996	2.705	-2.7106	0.996
152.884	0.997	2.707	-2.7126	0.997
152.99	0.997	2.708	-2.7135	0.997
153.099	0.997	2.71	-2.7156	0.997
153.214	0.998	2.712	-2.7176	0.998
153.322	0.998	2.714	-2.7198	0.998
153.43	0.999	2.715	-2.7209	0.999
153.538	0.999	2.717	-2.7229	0.999
153.645	1.002	2.719	-2.7248	1.002
153.759	1.005	2.722	-2.7272	1.005
153.867	1.008	2.723	-2.7282	1.008
153.973	1.009	2.725	-2.7302	1.009
154.087	1.012	2.727	-2.7322	1.012
154.191	1.015	2.729	-2.7342	1.015
154.305	1.017	2.73	-2.7356	1.017
154.41	1.019	2.732	-2.7376	1.019
154.521	1.021	2.734	-2.7396	1.021
154.634	1.024	2.736	-2.7415	1.024
154.737	1.026	2.737	-2.7426	1.026
154.847	1.028	2.739	-2.7448	1.028
154.958	1.03	2.741	-2.7468	1.03
155.07	1.032	2.743	-2.7488	1.032
155.18	1.035	2.744	-2.7498	1.035
155.285	1.036	2.747	-2.7522	1.036
155.397	1.038	2.748	-2.7541	1.038
155.505	1.041	2.75	-2.7562	1.041
155.613	1.044	2.751	-2.7572	1.044
155.721	1.044	2.753	-2.7591	1.044
155.835	1.047	2.756	-2.7614	1.047
155.942	1.049	2.758	-2.7634	1.049
156.05	1.051	2.759	-2.7644	1.051
156.157	1.052	2.761	-2.7665	1.052
156.271	1.053	2.763	-2.7688	1.053
156.381	1.054	2.765	-2.7709	1.054
156.489	1.055	2.766	-2.7718	1.055
156.596	1.056	2.768	-2.7738	1.056
156.707	1.057	2.77	-2.7759	1.057
156.817	1.058	2.773	-2.7782	1.058
156.93	1.059	2.773	-2.7791	1.059
157.032	1.059	2.776	-2.7812	1.059
157.143	1.06	2.778	-2.7832	1.06
157.254	1.062	2.78	-2.7855	1.062
157.364	1.063	2.781	-2.7865	1.063
157.469	1.063	2.783	-2.7885	1.063
157.581	1.065	2.785	-2.7905	1.065
157.689	1.066	2.787	-2.7925	1.066
157.797	1.067	2.788	-2.7935	1.067
157.904	1.068	2.79	-2.7958	1.068
158.018	1.07	2.792	-2.7978	1.07
158.126	1.071	2.794	-2.7998	1.071
158.234	1.073	2.795	-2.8008	1.073
158.343	1.074	2.797	-2.8031	1.074
158.45	1.076	2.799	-2.805	1.076
158.559	1.078	2.801	-2.8071	1.078
158.673	1.081	2.802	-2.8081	1.081
158.778	1.082	2.804	-2.8101	1.082
158.889	1.084	2.807	-2.8124	1.084
158.996	1.087	2.809	-2.8144	1.087
159.106	1.09	2.81	-2.8155	1.09
159.214	1.091	2.812	-2.8175	1.091
159.328	1.093	2.814	-2.8198	1.093
159.436	1.096	2.816	-2.8217	1.096
159.542	1.098	2.817	-2.8228	1.098
159.653	1.099	2.819	-2.8247	1.099
159.765	1.102	2.821	-2.8267	1.102
159.873	1.105	2.823	-2.8291	1.105
159.981	1.107	2.824	-2.8301	1.107
160.09	1.108	2.826	-2.8321	1.108
160.198	1.111	2.828	-2.8341	1.111
160.309	1.113	2.831	-2.8364	1.113
160.42	1.115	2.832	-2.8374	1.115
160.526	1.116	2.834	-2.8394	1.116
160.641	1.119	2.836	-2.8414	1.119
160.743	1.118	2.838	-2.8434	1.118
160.855	1.116	2.839	-2.8444	1.116
160.961	1.116	2.841	-2.8468	1.116
161.075	1.115	2.843	-2.8488	1.115
161.185	1.114	2.845	-2.8508	1.114
161.295	1.113	2.846	-2.8517	1.113
161.4	1.113	2.848	-2.854	1.113
161.511	1.112	2.85	-2.856	1.112
161.619	1.111	2.852	-2.858	1.111
161.732	1.111	2.853	-2.859	1.111
161.837	1.11	2.856	-2.8614	1.11
161.944	1.109	2.858	-2.8634	1.109
162.056	1.108	2.86	-2.8653	1.108
162.167	1.108	2.861	-2.8664	1.108
162.272	1.107	2.863	-2.8684	1.107
162.448	1.107	2.865	-2.8703	1.107
162.556	1.106	2.867	-2.8727	1.106
162.662	1.105	2.868	-2.8738	1.105
162.773	1.103	2.87	-2.8757	1.103
162.885	1.103	2.872	-2.8777	1.103
162.992	1.103	2.874	-2.8801	1.103
163.103	1.101	2.875	-2.881	1.101
163.208	1.1	2.877	-2.883	1.1
163.322	1.1	2.879	-2.8851	1.1
163.43	1.099	2.881	-2.8871	1.099
163.538	1.099	2.883	-2.8884	1.099
163.713	1.098	2.885	-2.8904	1.098
163.82	1.097	2.887	-2.8925	1.097
163.929	1.096	2.889	-2.8944	1.096
164.037	1.096	2.89	-2.8956	1.096
164.144	1.095	2.892	-2.8977	1.095
164.253	1.095	2.894	-2.8997	1.095
164.367	1.094	2.896	-2.9018	1.094
164.472	1.093	2.897	-2.9027	1.093
164.583	1.093	2.899	-2.905	1.093
164.696	1.092	2.901	-2.907	1.092
164.799	1.091	2.903	-2.909	1.091
164.91	1.09	2.904	-2.91	1.09
165.02	1.089	2.906	-2.912	1.089
165.129	1.089	2.909	-2.9143	1.089
165.242	1.088	2.911	-2.9163	1.088
165.348	1.088	2.912	-2.9173	1.088
165.457	1.087	2.914	-2.9193	1.087
165.568	1.086	2.916	-2.9216	1.086
165.676	1.086	2.918	-2.9236	1.086
165.784	1.085	2.919	-2.9247	1.085
165.891	1.085	2.921	-2.9267	1.085
166	1.084	2.923	-2.9287	1.084
166.114	1.083	2.925	-2.931	1.083
166.22	1.082	2.926	-2.9319	1.082
166.334	1.082	2.928	-2.9339	1.082
166.437	1.081	2.93	-2.936	1.081
166.548	1.081	2.933	-2.9383	1.081
166.657	1.08	2.934	-2.9393	1.08
166.768	1.079	2.936	-2.9413	1.079
166.878	1.079	2.938	-2.9433	1.079
166.988	1.078	2.94	-2.9454	1.078
167.092	1.078	2.941	-2.9467	1.078
167.203	1.076	2.943	-2.9487	1.076
167.313	1.076	2.945	-2.9507	1.076
167.426	1.076	2.947	-2.9527	1.076
167.532	1.075	2.948	-2.9536	1.075
167.641	1.075	2.95	-2.956	1.075
167.752	1.074	2.952	-2.958	1.074
167.86	1.073	2.954	-2.96	1.073
167.968	1.072	2.955	-2.9609	1.072
168.08	1.072	2.957	-2.963	1.072
168.188	1.071	2.96	-2.9653	1.071
168.296	1.071	2.962	-2.9673	1.071
168.403	1.07	2.963	-2.9683	1.07
168.517	1.07	2.965	-2.9703	1.07
168.627	1.069	2.967	-2.9726	1.069
168.732	1.068	2.969	-2.9746	1.068
168.841	1.068	2.97	-2.9756	1.068
168.952	1.067	2.972	-2.9776	1.067
169.058	1.066	2.974	-2.9795	1.066
169.173	1.066	2.976	-2.9819	1.066
169.278	1.065	2.977	-2.9829	1.065
169.389	1.064	2.979	-2.985	1.064
169.498	1.064	2.981	-2.987	1.064
169.604	1.063	2.984	-2.9892	1.063
169.715	1.062	2.985	-2.9903	1.062
169.827	1.062	2.987	-2.9922	1.062
169.935	1.061	2.989	-2.9942	1.061
170.041	1.06	2.991	-2.9963	1.06
170.15	1.06	2.992	-2.9976	1.06
170.26	1.06	2.994	-2.9996	1.06
170.373	1.059	2.996	-3.0017	1.059
170.481	1.059	2.998	-3.0036	1.059
170.587	1.058	2.999	-3.0046	1.058
170.698	1.057	3.001	-3.0069	1.057
170.811	1.057	3.003	-3.0089	1.057
170.919	1.057	3.005	-3.011	1.057
171.024	1.056	3.006	-3.0119	1.056
171.136	1.055	3.009	-3.0142	1.055
171.242	1.055	3.011	-3.0163	1.055
171.352	1.054	3.013	-3.0182	1.054
171.464	1.054	3.013	-3.0191	1.054
171.574	1.053	3.016	-3.0213	1.053
171.682	1.053	3.018	-3.0236	1.053
171.788	1.052	3.02	-3.0256	1.052
171.899	1.051	3.021	-3.0266	1.051
172.011	1.051	3.023	-3.0286	1.051
172.119	1.051	3.025	-3.0308	1.051
172.225	1.05	3.027	-3.0328	1.05
172.336	1.049	3.028	-3.0338	1.049
172.45	1.048	3.03	-3.0359	1.048
172.553	1.048	3.032	-3.038	1.048
172.664	1.047	3.035	-3.0402	1.047
172.773	1.047	3.036	-3.0413	1.047
172.88	1.046	3.038	-3.0433	1.046
172.989	1.046	3.039	-3.0452	1.046
173.099	1.046	3.041	-3.0472	1.046
173.275	1.045	3.043	-3.0486	1.045
173.38	1.044	3.045	-3.0506	1.044
173.491	1.043	3.047	-3.0525	1.043
173.6	1.043	3.049	-3.0545	1.043
173.711	1.042	3.05	-3.0559	1.042
173.821	1.041	3.052	-3.0579	1.041
173.931	1.041	3.054	-3.0599	1.041
174.036	1.04	3.056	-3.0619	1.04
174.147	1.039	3.057	-3.0629	1.039
174.258	1.038	3.06	-3.0652	1.038
174.368	1.037	3.061	-3.0671	1.037
174.473	1.036	3.064	-3.0692	1.036
174.585	1.036	3.064	-3.0701	1.036
174.693	1.035	3.066	-3.0721	1.035
174.801	1.033	3.069	-3.0745	1.033
174.909	1.032	3.071	-3.0765	1.032
175.023	1.032	3.072	-3.0775	1.032
175.127	1.031	3.074	-3.0795	1.031
175.238	1.031	3.076	-3.0818	1.031
175.347	1.03	3.078	-3.0838	1.03
175.459	1.029	3.079	-3.0848	1.029
175.569	1.028	3.081	-3.0868	1.028
175.677	1.027	3.084	-3.0892	1.027
175.782	1.026	3.086	-3.0912	1.026
175.893	1.025	3.087	-3.0922	1.025
176.006	1.024	3.089	-3.0942	1.024
176.109	1.023	3.091	-3.0962	1.023
176.219	1.022	3.093	-3.0982	1.022
176.33	1.022	3.094	-3.0996	1.022
176.44	1.021	3.096	-3.1015	1.021
176.546	1.02	3.098	-3.1035	1.02
176.657	1.019	3.1	-3.1055	1.019
176.769	1.018	3.101	-3.1069	1.018
176.877	1.017	3.103	-3.1088	1.017
176.985	1.017	3.105	-3.1108	1.017
177.093	1.017	3.107	-3.1128	1.017
177.206	1.016	3.108	-3.1138	1.016
177.314	1.016	3.11	-3.1162	1.016
177.422	1.015	3.112	-3.1182	1.015
177.529	1.014	3.114	-3.1202	1.014
177.643	1.014	3.115	-3.1212	1.014
177.753	1.014	3.118	-3.1234	1.014
177.861	1.013	3.12	-3.1254	1.013
177.966	1.012	3.122	-3.1274	1.012
178.077	1.011	3.123	-3.1284	1.011
178.184	1.011	3.125	-3.1307	1.011
178.294	1.01	3.127	-3.1328	1.01
178.402	1.009	3.129	-3.1348	1.009
178.516	1.008	3.13	-3.1358	1.008
178.624	1.007	3.132	-3.1378	1.007
178.73	1.007	3.134	-3.1398	1.007
178.84	1.007	3.136	-3.1421	1.007
178.948	1.006	3.137	-3.143	1.006
179.062	1.005	3.139	-3.1451	1.005
179.17	1.004	3.142	-3.1472	1.004
179.278	1.004	3.144	-3.1495	1.004
179.385	1.004	3.145	-3.1504	1.004
179.497	1.003	3.147	-3.1525	1.003
179.608	1.002	3.149	-3.1545	1.002
179.714	1.001	3.151	-3.1565	1.001
179.828	1.001	3.152	-3.1578	1.001
179.931	1.001	3.154	-3.1598	1.001
180.045	1	3.156	-3.1618	1
180.15	0.998	3.158	-3.1637	0.998
180.261	0.997	3.159	-3.1648	0.997
180.374	0.997	3.161	-3.1671	0.997
180.477	0.996	3.163	-3.1691	0.996
180.588	0.996	3.165	-3.171	0.996
180.699	0.996	3.166	-3.1721	0.996
180.807	0.995	3.168	-3.1741	0.995
180.921	0.994	3.171	-3.1764	0.994
181.025	0.993	3.173	-3.1784	0.993
181.137	0.993	3.174	-3.1794	0.993
181.244	0.992	3.176	-3.1814	0.992
181.355	0.991	3.178	-3.1837	0.991
181.46	0.99	3.18	-3.1857	0.99
181.574	0.99	3.181	-3.1867	0.99
181.682	0.989	3.183	-3.1887	0.989
181.79	0.988	3.185	-3.191	0.988
181.899	0.987	3.187	-3.1931	0.987
182.006	0.986	3.188	-3.194	0.986
182.115	0.986	3.19	-3.196	0.986
182.224	0.986	3.192	-3.1981	0.986
182.333	0.986	3.195	-3.2004	0.986
182.447	0.986	3.196	-3.2014	0.986
182.552	0.986	3.198	-3.2034	0.986
182.663	0.986	3.2	-3.2054	0.986
182.772	0.986	3.202	-3.2078	0.986
182.883	0.986	3.203	-3.2087	0.986
182.993	0.986	3.205	-3.2108	0.986
183.103	0.986	3.207	-3.2128	0.986
183.209	0.986	3.209	-3.2148	0.986
183.318	0.986	3.21	-3.2158	0.986
183.43	0.986	3.212	-3.2181	0.986
183.54	0.986	3.214	-3.2201	0.986
183.645	0.986	3.216	-3.222	0.986
183.757	0.985	3.217	-3.223	0.985
183.865	0.985	3.22	-3.2254	0.985
183.971	0.985	3.222	-3.2274	0.985
184.082	0.985	3.224	-3.2294	0.985
184.196	0.985	3.225	-3.2304	0.985
184.302	0.985	3.227	-3.2324	0.985
184.41	0.985	3.229	-3.2347	0.985
184.519	0.985	3.231	-3.2367	0.985
184.632	0.985	3.232	-3.2377	0.985
184.742	0.985	3.234	-3.2396	0.985
184.847	0.985	3.236	-3.242	0.985
184.956	0.985	3.238	-3.244	0.985
185.067	0.985	3.239	-3.245	0.985
185.177	0.985	3.241	-3.2469	0.985
185.282	0.985	3.243	-3.2489	0.985
185.393	0.985	3.246	-3.2514	0.985
185.505	0.984	3.247	-3.2524	0.984
185.612	0.984	3.249	-3.2544	0.984
185.718	0.984	3.251	-3.2564	0.984
185.829	0.984	3.253	-3.2584	0.984
185.941	0.984	3.254	-3.2596	0.984
186.049	0.984	3.256	-3.2617	0.984
186.155	0.983	3.258	-3.2637	0.983
186.266	0.983	3.26	-3.2657	0.983
186.379	0.983	3.261	-3.2667	0.983
186.487	0.983	3.263	-3.2691	0.983
186.595	0.983	3.265	-3.271	0.983
186.704	0.983	3.267	-3.273	0.983
186.811	0.983	3.268	-3.274	0.983
186.927	0.983	3.269	-3.2713	0.983
187.032	0.983	3.271	-3.2733	0.983
187.141	0.983	3.273	-3.2753	0.983
187.252	0.983	3.275	-3.2776	0.983
187.362	0.983	3.276	-3.2787	0.983
187.472	0.983	3.278	-3.2806	0.983
187.576	0.983	3.28	-3.2825	0.983
187.687	0.983	3.282	-3.2847	0.983
187.799	0.983	3.283	-3.2857	0.983
187.909	0.982	3.285	-3.288	0.982
188.014	0.982	3.287	-3.2899	0.982
188.126	0.982	3.289	-3.292	0.982
188.234	0.982	3.29	-3.2929	0.982
188.343	0.982	3.293	-3.2953	0.982
188.451	0.982	3.295	-3.2973	0.982
188.558	0.982	3.297	-3.2994	0.982
188.671	0.982	3.298	-3.3003	0.982
188.779	0.982	3.3	-3.3023	0.982
188.888	0.982	3.302	-3.3047	0.982
188.995	0.982	3.304	-3.3067	0.982
189.104	0.982	3.305	-3.3077	0.982
189.218	0.982	3.307	-3.3096	0.982
189.323	0.982	3.309	-3.3119	0.982
189.434	0.982	3.311	-3.3139	0.982
189.547	0.982	3.312	-3.3149	0.982
189.656	0.982	3.314	-3.317	0.982
189.762	0.982	3.316	-3.319	0.982
189.872	0.982	3.319	-3.3213	0.982
189.983	0.982	3.32	-3.3223	0.982
190.093	0.982	3.321	-3.3243	0.982
190.198	0.982	3.323	-3.3263	0.982
190.31	0.982	3.326	-3.3286	0.982
190.418	0.982	3.327	-3.3296	0.982
190.526	0.982	3.329	-3.3316	0.982
190.633	0.982	3.331	-3.3336	0.982
190.743	0.982	3.333	-3.3356	0.982
190.854	0.982	3.334	-3.3369	0.982
190.965	0.982	3.336	-3.3389	0.982
191.071	0.982	3.338	-3.341	0.982
191.185	0.982	3.34	-3.343	0.982
191.288	0.982	3.341	-3.344	0.982
191.4	0.982	3.343	-3.3462	0.982
191.509	0.982	3.345	-3.3482	0.982
191.62	0.982	3.347	-3.3502	0.982
191.73	0.981	3.348	-3.3512	0.981
191.84	0.981	3.351	-3.3533	0.981
191.945	0.981	3.353	-3.3556	0.981
192.056	0.981	3.355	-3.3576	0.981
192.167	0.981	3.356	-3.3585	0.981
192.277	0.981	3.358	-3.3606	0.981
192.381	0.981	3.36	-3.3629	0.981
192.493	0.981	3.362	-3.3649	0.981
192.601	0.981	3.363	-3.3659	0.981
192.71	0.981	3.365	-3.3679	0.981
192.818	0.981	3.367	-3.3698	0.981
192.932	0.981	3.369	-3.3722	0.981
193.04	0.981	3.37	-3.3732	0.981
193.148	0.981	3.372	-3.3752	0.981
193.254	0.981	3.374	-3.3772	0.981
193.368	0.981	3.377	-3.3796	0.981
193.477	0.981	3.378	-3.3806	0.981
193.585	0.981	3.38	-3.3826	0.981
193.694	0.981	3.382	-3.3846	0.981
193.804	0.981	3.384	-3.3866	0.981
193.914	0.981	3.385	-3.3878	0.981
194.024	0.981	3.387	-3.3898	0.981
194.129	0.98	3.389	-3.3918	0.98
194.24	0.98	3.391	-3.3939	0.98
194.351	0.98	3.392	-3.3949	0.98
194.461	0.98	3.394	-3.3973	0.98
194.566	0.98	3.396	-3.3992	0.98
194.673	0.98	3.398	-3.4013	0.98
194.787	0.98	3.399	-3.4022	0.98
194.895	0.98	3.402	-3.4045	0.98
195.003	0.98	3.404	-3.4064	0.98
195.11	0.98	3.406	-3.4085	0.98
195.224	0.98	3.407	-3.4095	0.98
195.332	0.98	3.409	-3.4115	0.98
195.438	0.98	3.411	-3.4139	0.98
195.552	0.98	3.413	-3.4159	0.98
195.662	0.98	3.414	-3.4169	0.98
195.77	0.98	3.416	-3.4188	0.98
195.875	0.98	3.418	-3.4209	0.98
195.986	0.98	3.42	-3.4232	0.98
196.099	0.98	3.421	-3.4241	0.98
196.202	0.98	3.423	-3.4262	0.98
196.313	0.98	3.425	-3.4281	0.98
196.42	0.98	3.428	-3.4305	0.98
196.532	0.98	3.429	-3.4315	0.98
196.645	0.98	3.431	-3.4335	0.98
196.748	0.98	3.433	-3.4355	0.98
196.86	0.98	3.435	-3.4375	0.98
196.971	0.979	3.436	-3.4388	0.979
197.079	0.979	3.438	-3.4408	0.979
197.187	0.979	3.44	-3.4428	0.979
197.294	0.979	3.442	-3.4448	0.979
197.408	0.979	3.443	-3.4461	0.979
197.517	0.979	3.445	-3.4482	0.979
197.623	0.979	3.447	-3.4502	0.979
197.737	0.979	3.449	-3.4521	0.979
197.84	0.979	3.45	-3.4532	0.979
197.954	0.979	3.453	-3.4555	0.979
198.059	0.979	3.455	-3.4575	0.979
198.17	0.978	3.457	-3.4595	0.978
198.283	0.978	3.458	-3.4605	0.978
198.386	0.978	3.46	-3.4628	0.978
198.495	0.978	3.462	-3.4648	0.978
198.609	0.978	3.464	-3.4668	0.978
198.717	0.978	3.465	-3.4678	0.978
198.823	0.977	3.467	-3.4697	0.977
198.934	0.977	3.469	-3.4718	0.977
199.046	0.977	3.471	-3.4741	0.977
199.154	0.977	3.472	-3.4751	0.977
199.262	0.977	3.474	-3.4772	0.977
199.37	0.977	3.476	-3.4792	0.977
199.478	0.976	3.479	-3.4814	0.976
199.592	0.976	3.48	-3.4824	0.976
199.7	0.976	3.482	-3.4844	0.976
199.808	0.976	3.484	-3.4864	0.976
199.915	0.976	3.486	-3.4888	0.976
200.024	0.975	3.487	-3.4898	0.975
200.138	0.975	3.489	-3.4919	0.975
200.243	0.975	3.491	-3.4938	0.975
200.354	0.975	3.493	-3.4958	0.975
200.467	0.974	3.494	-3.497	0.974
200.575	0.974	3.496	-3.499	0.974
200.68	0.974	3.498	-3.5011	0.974
200.791	0.973	3.5	-3.5031	0.973
200.9	0.973	3.501	-3.5041	0.973
201.013	0.973	3.504	-3.5065	0.973
201.119	0.973	3.506	-3.5084	0.973
201.228	0.973	3.508	-3.5104	0.973
201.339	0.972	3.509	-3.5115	0.972
201.447	0.972	3.511	-3.5134	0.972
201.555	0.972	3.513	-3.5158	0.972
201.662	0.971	3.515	-3.5177	0.971
201.771	0.971	3.516	-3.5188	0.971
201.885	0.971	3.518	-3.5207	0.971
201.991	0.971	3.52	-3.5231	0.971
202.105	0.971	3.522	-3.525	0.971
202.208	0.97	3.523	-3.5261	0.97
202.319	0.97	3.525	-3.528	0.97
202.428	0.97	3.527	-3.5301	0.97
202.538	0.969	3.53	-3.5324	0.969
202.651	0.969	3.531	-3.5334	0.969
202.754	0.969	3.533	-3.5354	0.969
202.864	0.969	3.535	-3.5375	0.969
202.975	0.969	3.537	-3.5397	0.969
203.084	0.969	3.538	-3.5407	0.969
203.197	0.969	3.54	-3.5427	0.969
203.303	0.969	3.542	-3.5447	0.969
203.412	0.968	3.544	-3.5468	0.968
203.518	0.968	3.545	-3.548	0.968
203.627	0.968	3.547	-3.5501	0.968
203.738	0.968	3.549	-3.5521	0.968
203.851	0.968	3.551	-3.5541	0.968
203.959	0.967	3.552	-3.555	0.967
204.068	0.967	3.555	-3.5574	0.967
204.174	0.967	3.557	-3.5594	0.967
204.285	0.967	3.559	-3.5614	0.967
204.398	0.966	3.56	-3.5624	0.966
204.506	0.966	3.562	-3.5648	0.966
204.611	0.965	3.564	-3.5667	0.965
204.722	0.965	3.566	-3.5687	0.965
204.835	0.965	3.567	-3.5697	0.965
204.945	0.965	3.569	-3.5717	0.965
205.05	0.964	3.571	-3.574	0.964
205.161	0.964	3.573	-3.576	0.964
205.269	0.964	3.574	-3.577	0.964
205.375	0.963	3.576	-3.579	0.963
205.486	0.963	3.578	-3.5809	0.963
205.597	0.963	3.581	-3.5833	0.963
205.708	0.963	3.582	-3.5844	0.963
205.816	0.962	3.584	-3.5864	0.962
205.922	0.962	3.586	-3.5883	0.962
206.031	0.962	3.588	-3.5907	0.962
206.14	0.962	3.589	-3.5917	0.962
206.251	0.961	3.591	-3.5937	0.961
206.36	0.961	3.593	-3.5957	0.961
206.467	0.961	3.595	-3.5976	0.961
206.577	0.961	3.596	-3.599	0.961
206.688	0.96	3.598	-3.601	0.96
206.797	0.96	3.6	-3.603	0.96
206.906	0.96	3.602	-3.6051	0.96
207.019	0.959	3.603	-3.606	0.959
207.129	0.959	3.606	-3.6083	0.959
207.234	0.959	3.608	-3.6104	0.959
207.345	0.958	3.61	-3.6124	0.958
207.453	0.958	3.611	-3.6134	0.958
207.559	0.958	3.613	-3.6154	0.958
207.672	0.958	3.615	-3.6176	0.958
207.781	0.958	3.617	-3.6197	0.958
207.89	0.957	3.618	-3.6206	0.957
207.996	0.957	3.62	-3.6226	0.957
208.107	0.957	3.622	-3.625	0.957
208.214	0.956	3.624	-3.627	0.956
208.328	0.956	3.625	-3.6281	0.956
208.436	0.956	3.627	-3.63	0.956
208.542	0.956	3.629	-3.6322	0.956
208.657	0.956	3.631	-3.6342	0.956
208.76	0.955	3.633	-3.6353	0.955
208.87	0.955	3.634	-3.6372	0.955
208.979	0.955	3.637	-3.6393	0.955
209.09	0.955	3.639	-3.6417	0.955
209.203	0.954	3.64	-3.6426	0.954
209.306	0.954	3.642	-3.6446	0.954
209.417	0.954	3.644	-3.6466	0.954
209.528	0.953	3.646	-3.6489	0.953
209.637	0.953	3.647	-3.6499	0.953
209.743	0.952	3.649	-3.6519	0.952
209.854	0.952	3.651	-3.6539	0.952
209.965	0.952	3.653	-3.6559	0.952
210.076	0.952	3.654	-3.6569	0.952
210.184	0.952	3.657	-3.6593	0.952
210.289	0.952	3.659	-3.6613	0.952
210.399	0.952	3.66	-3.6632	0.952
210.51	0.952	3.662	-3.6643	0.952
210.617	0.952	3.664	-3.6667	0.952
210.726	0.951	3.666	-3.6686	0.951
210.84	0.951	3.668	-3.6706	0.951
210.949	0.951	3.669	-3.6716	0.951
211.057	0.951	3.671	-3.6736	0.951
211.165	0.951	3.673	-3.6759	0.951
211.276	0.951	3.675	-3.6779	0.951
211.386	0.951	3.676	-3.6789	0.951
211.496	0.951	3.678	-3.6809	0.951
211.601	0.951	3.68	-3.6833	0.951
211.711	0.95	3.682	-3.6853	0.95
211.823	0.95	3.683	-3.6863	0.95
211.933	0.95	3.685	-3.6883	0.95
212.038	0.95	3.687	-3.6902	0.95
212.15	0.95	3.69	-3.6925	0.95
212.258	0.95	3.691	-3.6936	0.95
212.366	0.95	3.693	-3.6956	0.95
212.474	0.95	3.695	-3.6975	0.95
212.588	0.95	3.697	-3.6999	0.95
212.695	0.95	3.698	-3.7009	0.95
212.803	0.95	3.7	-3.7029	0.95
212.912	0.949	3.702	-3.7049	0.949
213.024	0.949	3.704	-3.707	0.949
213.134	0.949	3.705	-3.7082	0.949
213.242	0.948	3.707	-3.7102	0.948
213.347	0.948	3.709	-3.7122	0.948
213.458	0.948	3.712	-3.7143	0.948
213.571	0.947	3.712	-3.7152	0.947
213.674	0.947	3.715	-3.7175	0.947
213.783	0.947	3.717	-3.7196	0.947
213.897	0.946	3.719	-3.7216	0.946
214.002	0.945	3.72	-3.7226	0.945
214.116	0.945	3.722	-3.7246	0.945
214.221	0.945	3.724	-3.7268	0.945
214.332	0.945	3.726	-3.7288	0.945
214.441	0.945	3.727	-3.7299	0.945
214.554	0.944	3.729	-3.7318	0.944
214.659	0.944	3.731	-3.7342	0.944
214.769	0.943	3.734	-3.7363	0.943
214.88	0.943	3.734	-3.7372	0.943
214.987	0.943	3.736	-3.7392	0.943
215.095	0.943	3.738	-3.7412	0.943
215.209	0.943	3.741	-3.7436	0.943
215.317	0.942	3.742	-3.7446	0.942
215.424	0.942	3.744	-3.7465	0.942
215.533	0.942	3.746	-3.7485	0.942
215.64	0.942	3.748	-3.7508	0.942
[truncated: 701 more rows]
