# Supplementary material for: Research on the Mechanical Properties of EPS Lightweight Soil Mixed with Fly Ash
Source: Polymers (Basel). 2024 Dec 18;16(24):3517. doi: 10.3390/polym16243517 (PMC11678610; doi:10.3390/polym16243517)
Supplement: Supplementary file 1 [file polymers-16-03517-s001.zip › polymers-3283519-supplementary-final/raw data/EPS2%,curing agent content 10%,replace proportion 15%.xls]

## Sheet: Sheet1
试件批号	1
钢号	1
试验日期	2023/12/15
试验人	XDD
试件形状
尺寸(mm)	39.1
So(mm^2)	1200.73
标距倍率
Lo(mm)	80
引伸计标距	50
Lu(mm)
A(%)	/
断面尺寸
Su(mm^2)
Z(%)	/
Fm(kN)	0.63
Rm(MPa)
FeH(kN)	0.76
ReH(MPa)	1
FeL(kN)	0.71
ReL(MPa)	1
Fp(kN)	0.71
Rp(MPa)	1
Ft(kN)	0.02
Rt(MPa)
E(GPa)	0.04
屈强比	/
强屈比	/
At(%)	/
Agt(%)	9
时间(秒)	力(kN)	变形(mm)	位移(mm)	扩展
0	0	0	-0.0017	0
0.121	0	0	-0.0029	0
0.231	0	0	-0.0043	0
0.336	0	0	-0.0064	0
0.447	0	0	-0.0075	0
0.556	0.001	0	-0.0097	0.001
0.669	0.001	0.003	-0.0124	0.001
0.773	0.001	0.006	-0.0159	0.001
0.886	0.002	0.008	-0.0176	0.002
0.994	0.002	0.011	-0.021	0.002
1.102	0.002	0.015	-0.0249	0.002
1.208	0.002	0.019	-0.0291	0.002
1.318	0.003	0.022	-0.032	0.003
1.427	0.003	0.027	-0.0368	0.003
1.538	0.003	0.032	-0.0419	0.003
1.647	0.003	0.037	-0.047	0.003
1.754	0.004	0.04	-0.0498	0.004
1.868	0.004	0.046	-0.0559	0.004
1.976	0.004	0.051	-0.0612	0.004
2.082	0.005	0.056	-0.0662	0.005
2.195	0.005	0.059	-0.0688	0.005
2.305	0.005	0.064	-0.0737	0.005
2.415	0.006	0.07	-0.0796	0.006
2.52	0.006	0.075	-0.0846	0.006
2.631	0.006	0.077	-0.0869	0.006
2.74	0.006	0.082	-0.0917	0.006
2.847	0.007	0.088	-0.0973	0.007
2.959	0.007	0.092	-0.1019	0.007
3.068	0.007	0.095	-0.1042	0.007
3.179	0.007	0.099	-0.1086	0.007
3.286	0.008	0.103	-0.1131	0.008
3.394	0.008	0.109	-0.1183	0.008
3.508	0.008	0.111	-0.1204	0.008
3.611	0.009	0.115	-0.1249	0.009
3.722	0.009	0.119	-0.1291	0.009
3.83	0.009	0.124	-0.134	0.009
3.944	0.009	0.126	-0.1361	0.009
4.054	0.01	0.131	-0.1403	0.01
4.159	0.01	0.135	-0.1444	0.01
4.266	0.01	0.139	-0.1484	0.01
4.377	0.01	0.141	-0.1504	0.01
4.49	0.011	0.145	-0.1551	0.011
4.6	0.011	0.149	-0.159	0.011
4.705	0.011	0.153	-0.1628	0.011
4.816	0.011	0.155	-0.1647	0.011
4.924	0.012	0.159	-0.1692	0.012
5.03	0.012	0.163	-0.1729	0.012
5.141	0.012	0.167	-0.1765	0.012
5.249	0.012	0.169	-0.1784	0.012
5.363	0.013	0.173	-0.1827	0.013
5.471	0.013	0.177	-0.1862	0.013
5.576	0.013	0.18	-0.1898	0.013
5.686	0.013	0.182	-0.1915	0.013
5.797	0.014	0.185	-0.195	0.014
5.906	0.014	0.189	-0.1992	0.014
6.015	0.014	0.193	-0.2026	0.014
6.122	0.014	0.195	-0.2043	0.014
6.231	0.015	0.198	-0.2077	0.015
6.343	0.015	0.201	-0.211	0.015
6.452	0.015	0.205	-0.2148	0.015
6.563	0.015	0.207	-0.2165	0.015
6.673	0.015	0.21	-0.2198	0.015
6.783	0.015	0.213	-0.223	0.015
6.889	0.016	0.217	-0.2267	0.016
7	0.016	0.219	-0.2283	0.016
7.108	0.016	0.222	-0.2315	0.016
7.214	0.016	0.225	-0.2345	0.016
7.324	0.016	0.228	-0.2377	0.016
7.436	0.016	0.23	-0.2397	0.016
7.547	0.016	0.233	-0.2428	0.016
7.655	0.017	0.236	-0.2458	0.017
7.761	0.017	0.239	-0.2488	0.017
7.871	0.017	0.241	-0.2504	0.017
7.983	0.017	0.244	-0.2537	0.017
8.091	0.017	0.247	-0.2568	0.017
8.2	0.017	0.25	-0.2598	0.017
8.313	0.017	0.251	-0.2611	0.017
8.416	0.017	0.255	-0.2645	0.017
8.53	0.017	0.258	-0.2674	0.017
8.635	0.018	0.26	-0.2702	0.018
8.746	0.018	0.262	-0.2716	0.018
8.859	0.018	0.265	-0.2745	0.018
8.963	0.018	0.268	-0.2777	0.018
9.071	0.018	0.271	-0.2805	0.018
9.185	0.018	0.272	-0.2818	0.018
9.293	0.018	0.275	-0.2846	0.018
9.399	0.018	0.278	-0.2877	0.018
9.51	0.018	0.281	-0.2905	0.018
9.622	0.018	0.282	-0.2918	0.018
9.73	0.018	0.285	-0.2946	0.018
9.838	0.018	0.287	-0.2972	0.018
9.947	0.018	0.291	-0.3003	0.018
10.054	0.018	0.292	-0.3016	0.018
10.168	0.018	0.295	-0.3043	0.018
10.276	0.018	0.297	-0.3069	0.018
10.384	0.018	0.3	-0.3098	0.018
10.491	0.019	0.301	-0.3112	0.019
10.6	0.019	0.304	-0.3138	0.019
10.714	0.019	0.307	-0.3163	0.019
10.819	0.019	0.309	-0.3189	0.019
10.928	0.019	0.31	-0.3202	0.019
11.037	0.019	0.313	-0.3231	0.019
11.147	0.019	0.316	-0.3256	0.019
11.255	0.019	0.318	-0.3281	0.019
11.367	0.019	0.32	-0.3293	0.019
11.479	0.019	0.322	-0.3321	0.019
11.589	0.019	0.325	-0.3347	0.019
11.694	0.02	0.327	-0.337	0.02
11.806	0.02	0.329	-0.3383	0.02
11.912	0.02	0.331	-0.3411	0.02
12.022	0.02	0.334	-0.3437	0.02
12.13	0.02	0.336	-0.3461	0.02
12.244	0.02	0.338	-0.3473	0.02
12.347	0.021	0.34	-0.3496	0.021
12.461	0.021	0.343	-0.3525	0.021
12.567	0.021	0.345	-0.3548	0.021
12.681	0.021	0.346	-0.356	0.021
12.784	0.021	0.349	-0.3584	0.021
12.898	0.022	0.351	-0.3607	0.022
13.003	0.022	0.354	-0.3635	0.022
13.114	0.022	0.355	-0.3646	0.022
13.227	0.022	0.357	-0.367	0.022
13.33	0.023	0.36	-0.3694	0.023
13.441	0.023	0.362	-0.3721	0.023
13.552	0.023	0.363	-0.3732	0.023
13.66	0.023	0.366	-0.3755	0.023
13.773	0.024	0.368	-0.3778	0.024
13.878	0.024	0.37	-0.3801	0.024
13.988	0.024	0.372	-0.3816	0.024
14.099	0.024	0.374	-0.3839	0.024
14.207	0.024	0.376	-0.3862	0.024
14.315	0.025	0.379	-0.3885	0.025
14.425	0.025	0.38	-0.3895	0.025
14.536	0.025	0.383	-0.3922	0.025
14.644	0.025	0.385	-0.3945	0.025
14.752	0.025	0.387	-0.3967	0.025
14.859	0.025	0.388	-0.3979	0.025
14.968	0.025	0.391	-0.4004	0.025
15.082	0.025	0.393	-0.4027	0.025
15.188	0.026	0.395	-0.405	0.026
15.302	0.026	0.396	-0.406	0.026
15.41	0.026	0.398	-0.4082	0.026
15.518	0.026	0.401	-0.4109	0.026
15.623	0.026	0.403	-0.4131	0.026
15.737	0.026	0.404	-0.4141	0.026
15.847	0.026	0.407	-0.4164	0.026
15.957	0.027	0.409	-0.4185	0.027
16.06	0.027	0.411	-0.4211	0.027
16.171	0.027	0.412	-0.4222	0.027
16.283	0.027	0.415	-0.4244	0.027
16.393	0.027	0.417	-0.4266	0.027
16.5	0.028	0.419	-0.4291	0.028
16.609	0.028	0.42	-0.4302	0.028
16.72	0.028	0.423	-0.4324	0.028
16.828	0.028	0.425	-0.4345	0.028
16.933	0.028	0.427	-0.4366	0.028
17.048	0.028	0.428	-0.4381	0.028
17.156	0.029	0.431	-0.4404	0.029
17.264	0.029	0.433	-0.4424	0.029
17.37	0.029	0.435	-0.4445	0.029
17.485	0.029	0.436	-0.4455	0.029
17.595	0.029	0.438	-0.4481	0.029
17.7	0.03	0.44	-0.4502	0.03
17.809	0.03	0.443	-0.4524	0.03
17.92	0.03	0.444	-0.4534	0.03
18.025	0.03	0.446	-0.4555	0.03
18.14	0.031	0.448	-0.4581	0.031
18.245	0.031	0.45	-0.4601	0.031
18.356	0.031	0.452	-0.4612	0.031
18.465	0.032	0.454	-0.4633	0.032
18.571	0.032	0.456	-0.4659	0.032
18.682	0.033	0.458	-0.468	0.033
18.794	0.033	0.459	-0.469	0.033
18.902	0.033	0.461	-0.4711	0.033
19.008	0.034	0.464	-0.4735	0.034
19.119	0.034	0.466	-0.4756	0.034
19.233	0.034	0.467	-0.4768	0.034
19.336	0.035	0.469	-0.4788	0.035
19.445	0.035	0.471	-0.4809	0.035
19.554	0.036	0.474	-0.4833	0.036
19.665	0.036	0.475	-0.4844	0.036
19.778	0.036	0.477	-0.4865	0.036
19.886	0.036	0.479	-0.4885	0.036
19.991	0.037	0.481	-0.4907	0.037
20.103	0.037	0.482	-0.4921	0.037
20.209	0.037	0.484	-0.4941	0.037
20.324	0.038	0.486	-0.4962	0.038
20.428	0.038	0.489	-0.4983	0.038
20.539	0.038	0.49	-0.4993	0.038
20.651	0.039	0.492	-0.5017	0.039
20.761	0.039	0.494	-0.5037	0.039
20.866	0.04	0.496	-0.5058	0.04
20.978	0.04	0.497	-0.5068	0.04
21.086	0.04	0.499	-0.5089	0.04
21.194	0.041	0.502	-0.5114	0.041
21.32	0.041	0.504	-0.5134	0.041
21.426	0.042	0.506	-0.5155	0.042
21.541	0.042	0.507	-0.5165	0.042
21.644	0.043	0.509	-0.5189	0.043
21.758	0.043	0.511	-0.521	0.043
21.863	0.044	0.513	-0.523	0.044
21.974	0.044	0.514	-0.5242	0.044
22.082	0.044	0.517	-0.5265	0.044
22.196	0.045	0.519	-0.5284	0.045
22.301	0.045	0.521	-0.5305	0.045
22.412	0.046	0.522	-0.5316	0.046
22.521	0.046	0.524	-0.5337	0.046
22.627	0.047	0.526	-0.5362	0.047
22.738	0.047	0.528	-0.5382	0.047
22.85	0.047	0.529	-0.5392	0.047
22.958	0.048	0.532	-0.5412	0.048
23.066	0.048	0.534	-0.5432	0.048
23.175	0.049	0.536	-0.5458	0.049
23.282	0.049	0.537	-0.5466	0.049
23.396	0.05	0.539	-0.5487	0.05
23.501	0.05	0.541	-0.5507	0.05
23.61	0.051	0.543	-0.5531	0.051
23.724	0.051	0.544	-0.5541	0.051
23.834	0.052	0.546	-0.5561	0.052
23.941	0.052	0.548	-0.5582	0.052
24.049	0.053	0.551	-0.5605	0.053
24.159	0.053	0.552	-0.5616	0.053
24.265	0.053	0.554	-0.5636	0.053
24.375	0.054	0.556	-0.5657	0.054
24.484	0.054	0.558	-0.5677	0.054
24.595	0.054	0.559	-0.5687	0.054
24.707	0.055	0.561	-0.5711	0.055
24.817	0.055	0.563	-0.5731	0.055
24.922	0.056	0.565	-0.5752	0.056
25.034	0.056	0.566	-0.5761	0.056
25.143	0.056	0.569	-0.5786	0.056
25.251	0.057	0.571	-0.5806	0.057
25.359	0.057	0.573	-0.5825	0.057
25.473	0.057	0.574	-0.5836	0.057
25.58	0.057	0.576	-0.5856	0.057
25.688	0.058	0.578	-0.588	0.058
25.797	0.058	0.58	-0.59	0.058
25.904	0.058	0.581	-0.591	0.058
26.013	0.058	0.583	-0.5931	0.058
26.127	0.058	0.586	-0.5954	0.058
26.232	0.058	0.588	-0.5973	0.058
26.343	0.059	0.589	-0.5984	0.059
26.456	0.059	0.591	-0.6005	0.059
26.565	0.059	0.593	-0.6025	0.059
26.67	0.059	0.595	-0.6049	0.059
26.781	0.059	0.596	-0.6057	0.059
26.892	0.06	0.598	-0.6078	0.06
27.002	0.06	0.6	-0.6099	0.06
27.107	0.06	0.603	-0.6122	0.06
27.214	0.06	0.604	-0.6132	0.06
27.328	0.061	0.606	-0.6152	0.061
27.436	0.061	0.608	-0.6173	0.061
27.544	0.061	0.61	-0.6193	0.061
27.657	0.061	0.61	-0.6202	0.061
27.765	0.062	0.613	-0.6227	0.062
27.873	0.062	0.615	-0.6247	0.062
27.98	0.062	0.617	-0.6267	0.062
28.093	0.062	0.618	-0.6277	0.062
28.202	0.063	0.62	-0.63	0.063
28.31	0.063	0.622	-0.6321	0.063
28.418	0.063	0.624	-0.6341	0.063
28.529	0.064	0.625	-0.6351	0.064
28.634	0.064	0.627	-0.637	0.064
28.748	0.064	0.63	-0.6396	0.064
28.853	0.065	0.632	-0.6415	0.065
28.964	0.065	0.633	-0.6425	0.065
29.073	0.065	0.635	-0.6445	0.065
29.181	0.066	0.637	-0.6468	0.066
29.289	0.066	0.639	-0.6488	0.066
29.401	0.066	0.64	-0.6498	0.066
29.512	0.067	0.642	-0.6519	0.067
29.619	0.067	0.644	-0.6539	0.067
29.727	0.067	0.647	-0.6563	0.067
29.841	0.068	0.647	-0.6572	0.068
29.949	0.068	0.65	-0.6593	0.068
30.057	0.068	0.652	-0.6613	0.068
30.163	0.069	0.654	-0.6633	0.069
30.277	0.069	0.655	-0.6645	0.069
30.387	0.07	0.657	-0.6666	0.07
30.495	0.07	0.659	-0.6686	0.07
30.599	0.071	0.661	-0.6706	0.071
30.713	0.071	0.662	-0.672	0.071
30.823	0.071	0.664	-0.674	0.071
30.933	0.072	0.666	-0.6759	0.072
31.038	0.073	0.668	-0.678	0.073
31.149	0.073	0.669	-0.6789	0.073
31.257	0.073	0.672	-0.6813	0.073
31.37	0.074	0.674	-0.6833	0.074
31.475	0.075	0.676	-0.6853	0.075
31.582	0.075	0.677	-0.6864	0.075
31.694	0.075	0.679	-0.6883	0.075
31.805	0.076	0.681	-0.6908	0.076
31.91	0.077	0.683	-0.6927	0.077
32.024	0.077	0.684	-0.6938	0.077
32.132	0.078	0.686	-0.6958	0.078
32.241	0.078	0.688	-0.698	0.078
32.347	0.079	0.69	-0.7	0.079
32.461	0.079	0.691	-0.701	0.079
32.571	0.08	0.693	-0.7031	0.08
32.676	0.081	0.695	-0.7051	0.081
32.785	0.081	0.698	-0.7074	0.081
32.896	0.082	0.699	-0.7084	0.082
33.006	0.082	0.701	-0.7105	0.082
33.116	0.083	0.703	-0.7124	0.083
33.221	0.083	0.705	-0.7147	0.083
33.332	0.084	0.706	-0.7157	0.084
33.441	0.084	0.708	-0.7177	0.084
33.554	0.085	0.71	-0.7196	0.085
33.657	0.085	0.712	-0.7217	0.085
33.769	0.086	0.713	-0.7227	0.086
33.88	0.087	0.715	-0.7251	0.087
33.988	0.087	0.717	-0.7271	0.087
34.096	0.088	0.719	-0.7291	0.088
34.203	0.088	0.72	-0.7301	0.088
34.316	0.089	0.723	-0.7324	0.089
34.424	0.09	0.725	-0.7344	0.09
34.53	0.09	0.727	-0.7364	0.09
34.645	0.091	0.728	-0.7375	0.091
34.749	0.091	0.73	-0.7398	0.091
34.86	0.092	0.732	-0.7418	0.092
34.969	0.093	0.734	-0.7438	0.093
35.08	0.093	0.735	-0.7448	0.093
35.19	0.094	0.737	-0.7468	0.094
35.3	0.094	0.739	-0.7492	0.094
35.405	0.095	0.741	-0.7512	0.095
35.516	0.095	0.742	-0.7522	0.095
35.625	0.096	0.744	-0.7541	0.096
35.737	0.096	0.747	-0.7562	0.096
35.842	0.097	0.749	-0.7585	0.097
35.954	0.097	0.75	-0.7596	0.097
36.062	0.098	0.752	-0.7614	0.098
36.168	0.098	0.754	-0.7635	0.098
36.278	0.099	0.756	-0.7659	0.099
36.392	0.099	0.757	-0.7668	0.099
36.5	0.1	0.759	-0.7688	0.1
36.608	0.101	0.761	-0.7708	0.101
36.714	0.101	0.763	-0.7728	0.101
36.825	0.102	0.764	-0.7741	0.102
36.938	0.102	0.766	-0.7761	0.102
37.046	0.103	0.768	-0.7782	0.103
37.151	0.103	0.77	-0.7801	0.103
37.262	0.104	0.771	-0.7811	0.104
37.369	0.104	0.774	-0.7835	0.104
37.484	0.105	0.776	-0.7855	0.105
37.589	0.105	0.778	-0.7875	0.105
37.697	0.105	0.779	-0.7885	0.105
37.809	0.106	0.781	-0.7905	0.106
37.915	0.106	0.783	-0.7928	0.106
38.027	0.107	0.785	-0.7948	0.107
38.138	0.107	0.786	-0.7958	0.107
38.246	0.107	0.788	-0.7978	0.107
38.355	0.107	0.79	-0.8001	0.107
38.463	0.108	0.792	-0.8022	0.108
38.577	0.108	0.794	-0.8033	0.108
38.68	0.108	0.796	-0.8053	0.108
38.791	0.109	0.797	-0.8072	0.109
38.9	0.109	0.8	-0.8095	0.109
39.007	0.11	0.801	-0.8105	0.11
39.123	0.11	0.803	-0.8125	0.11
39.228	0.11	0.805	-0.8144	0.11
39.335	0.111	0.807	-0.8168	0.111
39.446	0.111	0.808	-0.8179	0.111
39.558	0.112	0.81	-0.8198	0.112
39.668	0.112	0.812	-0.8218	0.112
39.772	0.112	0.814	-0.8238	0.112
39.883	0.113	0.815	-0.8252	0.113
39.995	0.113	0.817	-0.8271	0.113
40.105	0.114	0.819	-0.8291	0.114
40.21	0.114	0.821	-0.8312	0.114
40.322	0.114	0.822	-0.8321	0.114
40.43	0.115	0.825	-0.8345	0.115
40.538	0.115	0.827	-0.8365	0.115
40.646	0.115	0.829	-0.8385	0.115
40.76	0.115	0.83	-0.8395	0.115
40.868	0.116	0.832	-0.8419	0.116
40.976	0.116	0.834	-0.8439	0.116
41.082	0.116	0.836	-0.8457	0.116
41.196	0.116	0.837	-0.8469	0.116
41.306	0.117	0.839	-0.8488	0.117
41.412	0.117	0.841	-0.8511	0.117
41.521	0.117	0.843	-0.8531	0.117
41.632	0.117	0.844	-0.8541	0.117
41.743	0.118	0.846	-0.8561	0.118
41.852	0.118	0.848	-0.8582	0.118
41.957	0.118	0.851	-0.8605	0.118
42.068	0.119	0.852	-0.8615	0.119
42.179	0.119	0.854	-0.8635	0.119
42.289	0.119	0.856	-0.8656	0.119
42.393	0.119	0.858	-0.8678	0.119
42.507	0.119	0.859	-0.8687	0.119
42.615	0.12	0.861	-0.8707	0.12
42.724	0.12	0.863	-0.8729	0.12
42.83	0.12	0.865	-0.8748	0.12
42.94	0.12	0.866	-0.8762	0.12
43.051	0.12	0.868	-0.8782	0.12
43.162	0.12	0.87	-0.8802	0.12
43.268	0.12	0.872	-0.8821	0.12
43.377	0.12	0.873	-0.8831	0.12
43.49	0.12	0.876	-0.8854	0.12
43.598	0.121	0.878	-0.8874	0.121
43.706	0.121	0.88	-0.8894	0.121
43.816	0.121	0.881	-0.8904	0.121
43.922	0.121	0.883	-0.8928	0.121
44.032	0.121	0.885	-0.8947	0.121
44.143	0.121	0.887	-0.8967	0.121
44.254	0.121	0.888	-0.8978	0.121
44.362	0.122	0.89	-0.8997	0.122
44.474	0.122	0.892	-0.9021	0.122
44.579	0.122	0.894	-0.9041	0.122
44.691	0.122	0.895	-0.905	0.122
44.796	0.123	0.897	-0.9071	0.123
44.907	0.123	0.9	-0.9094	0.123
45.015	0.123	0.902	-0.9115	0.123
45.129	0.124	0.903	-0.9125	0.124
45.237	0.124	0.905	-0.9145	0.124
45.345	0.124	0.907	-0.9165	0.124
45.451	0.124	0.909	-0.9188	0.124
45.565	0.125	0.91	-0.9198	0.125
45.673	0.125	0.912	-0.9218	0.125
45.778	0.125	0.914	-0.9238	0.125
45.89	0.126	0.916	-0.9261	0.126
45.997	0.126	0.917	-0.9271	0.126
46.106	0.126	0.919	-0.9291	0.126
46.22	0.126	0.921	-0.9311	0.126
46.325	0.127	0.923	-0.9331	0.127
46.435	0.127	0.924	-0.9342	0.127
46.548	0.127	0.927	-0.9363	0.127
46.658	0.128	0.929	-0.9386	0.128
46.763	0.128	0.931	-0.9404	0.128
46.873	0.128	0.932	-0.9415	0.128
46.982	0.129	0.934	-0.9437	0.129
47.095	0.129	0.936	-0.9457	0.129
47.2	0.129	0.938	-0.9478	0.129
47.312	0.129	0.939	-0.9487	0.129
47.42	0.13	0.941	-0.9507	0.13
47.528	0.13	0.943	-0.9532	0.13
47.636	0.13	0.945	-0.9551	0.13
47.75	0.131	0.946	-0.9562	0.131
47.856	0.131	0.948	-0.9581	0.131
47.967	0.131	0.951	-0.9603	0.131
48.073	0.131	0.953	-0.9623	0.131
48.187	0.132	0.954	-0.9634	0.132
48.29	0.132	0.956	-0.9654	0.132
48.401	0.132	0.958	-0.9675	0.132
48.508	0.132	0.96	-0.9698	0.132
48.622	0.133	0.961	-0.9708	0.133
48.732	0.133	0.963	-0.9728	0.133
48.841	0.134	0.965	-0.9748	0.134
48.946	0.134	0.967	-0.977	0.134
49.057	0.134	0.968	-0.978	0.134
49.166	0.135	0.97	-0.98	0.135
49.279	0.136	0.972	-0.9821	0.136
49.385	0.136	0.975	-0.9844	0.136
49.494	0.137	0.975	-0.985	0.137
49.605	0.137	0.978	-0.9874	0.137
49.713	0.138	0.98	-0.9893	0.138
49.821	0.139	0.982	-0.9913	0.139
49.933	0.139	0.983	-0.9924	0.139
50.041	0.14	0.985	-0.9947	0.14
50.149	0.14	0.987	-0.9967	0.14
50.255	0.141	0.989	-0.9987	0.141
50.366	0.141	0.99	-0.9997	0.141
50.474	0.142	0.992	-1.0017	0.142
50.585	0.143	0.994	-1.004	0.143
50.694	0.144	0.996	-1.006	0.144
50.805	0.144	0.997	-1.007	0.144
50.916	0.145	0.999	-1.0091	0.145
51.026	0.145	1.002	-1.0114	0.145
51.195	0.146	1.004	-1.0137	0.146
51.301	0.147	1.006	-1.016	0.147
51.413	0.148	1.008	-1.018	0.148
51.522	0.148	1.009	-1.019	0.148
51.633	0.149	1.011	-1.0211	0.149
51.741	0.149	1.014	-1.0234	0.149
51.849	0.15	1.016	-1.0253	0.15
51.961	0.15	1.017	-1.0263	0.15
52.069	0.151	1.019	-1.0283	0.151
52.177	0.152	1.021	-1.0303	0.152
52.283	0.152	1.023	-1.0327	0.152
52.394	0.153	1.024	-1.0337	0.153
52.502	0.153	1.026	-1.0357	0.153
52.614	0.154	1.028	-1.0375	0.154
52.72	0.155	1.03	-1.0397	0.155
52.831	0.155	1.031	-1.0411	0.155
52.944	0.156	1.033	-1.043	0.156
53.054	0.157	1.035	-1.045	0.157
53.159	0.157	1.037	-1.047	0.157
53.27	0.158	1.039	-1.0483	0.158
53.378	0.158	1.041	-1.0503	0.158
53.484	0.159	1.043	-1.0523	0.159
53.594	0.16	1.045	-1.0543	0.16
53.706	0.16	1.046	-1.0553	0.16
53.817	0.161	1.048	-1.0576	0.161
53.922	0.161	1.05	-1.0597	0.161
54.03	0.162	1.052	-1.0616	0.162
54.14	0.162	1.053	-1.0626	0.162
54.249	0.163	1.055	-1.065	0.163
54.36	0.163	1.057	-1.067	0.163
54.469	0.164	1.059	-1.069	0.164
54.576	0.164	1.06	-1.07	0.164
54.692	0.165	1.062	-1.072	0.165
54.797	0.165	1.065	-1.0744	0.165
54.904	0.166	1.067	-1.0764	0.166
55.015	0.166	1.068	-1.0773	0.166
55.128	0.166	1.07	-1.0794	0.166
55.238	0.167	1.072	-1.0813	0.167
55.343	0.168	1.074	-1.0836	0.168
55.453	0.168	1.075	-1.0847	0.168
55.562	0.168	1.077	-1.0867	0.168
55.668	0.169	1.079	-1.0886	0.169
55.779	0.169	1.081	-1.091	0.169
55.891	0.17	1.082	-1.0919	0.17
55.999	0.17	1.084	-1.0939	0.17
56.107	0.17	1.086	-1.0958	0.17
56.215	0.171	1.088	-1.0979	0.171
56.329	0.171	1.09	-1.0993	0.171
56.437	0.172	1.092	-1.1013	0.172
56.545	0.172	1.094	-1.1033	0.172
56.653	0.172	1.096	-1.1052	0.172
56.76	0.173	1.097	-1.1062	0.173
56.869	0.173	1.099	-1.1086	0.173
56.98	0.174	1.101	-1.1106	0.174
57.09	0.174	1.103	-1.1125	0.174
57.201	0.174	1.104	-1.1135	0.174
57.311	0.175	1.106	-1.1157	0.175
57.421	0.175	1.108	-1.118	0.175
57.526	0.176	1.11	-1.12	0.176
57.636	0.176	1.111	-1.121	0.176
57.748	0.176	1.113	-1.123	0.176
57.858	0.177	1.116	-1.1254	0.177
57.962	0.178	1.117	-1.1271	0.178
58.074	0.178	1.119	-1.1283	0.178
58.185	0.179	1.121	-1.1303	0.179
58.293	0.18	1.123	-1.1327	0.18
58.398	0.18	1.125	-1.1346	0.18
58.508	0.181	1.126	-1.1356	0.181
58.619	0.181	1.128	-1.1376	0.181
58.73	0.182	1.13	-1.1396	0.182
58.836	0.183	1.132	-1.142	0.183
58.945	0.183	1.133	-1.1429	0.183
59.058	0.184	1.135	-1.1449	0.184
59.166	0.185	1.137	-1.1469	0.185
59.274	0.186	1.14	-1.1493	0.186
59.385	0.186	1.14	-1.1502	0.186
59.495	0.187	1.143	-1.1523	0.187
59.6	0.188	1.144	-1.1542	0.188
59.711	0.189	1.147	-1.1563	0.189
59.822	0.189	1.147	-1.1571	0.189
59.93	0.19	1.15	-1.1596	0.19
60.042	0.191	1.152	-1.1615	0.191
60.213	0.192	1.154	-1.1638	0.192
60.321	0.193	1.156	-1.1659	0.193
60.427	0.194	1.158	-1.1679	0.194
60.538	0.195	1.16	-1.1702	0.195
60.648	0.196	1.161	-1.1712	0.196
60.759	0.197	1.164	-1.1733	0.197
60.867	0.197	1.166	-1.1752	0.197
60.975	0.199	1.168	-1.1775	0.199
61.088	0.199	1.169	-1.1785	0.199
61.196	0.2	1.171	-1.1807	0.2
61.304	0.201	1.173	-1.1825	0.201
61.478	0.202	1.175	-1.1849	0.202
61.586	0.203	1.177	-1.1869	0.203
61.695	0.204	1.179	-1.1892	0.204
61.801	0.205	1.181	-1.1912	0.205
61.915	0.206	1.182	-1.1921	0.206
62.024	0.207	1.184	-1.1942	0.207
62.132	0.208	1.187	-1.1965	0.208
62.237	0.209	1.189	-1.1986	0.209
62.348	0.21	1.19	-1.1996	0.21
62.461	0.211	1.192	-1.2016	0.211
62.564	0.212	1.194	-1.2036	0.212
62.674	0.213	1.196	-1.2058	0.213
62.785	0.213	1.197	-1.2067	0.213
62.897	0.214	1.199	-1.2088	0.214
63.007	0.215	1.201	-1.2107	0.215
63.111	0.217	1.203	-1.2132	0.217
63.223	0.217	1.204	-1.2142	0.217
63.331	0.218	1.206	-1.2161	0.218
63.442	0.219	1.208	-1.2182	0.219
63.547	0.221	1.21	-1.2201	0.221
63.656	0.221	1.211	-1.2212	0.221
63.77	0.222	1.214	-1.2235	0.222
63.878	0.224	1.216	-1.2254	0.224
63.984	0.225	1.218	-1.2275	0.225
64.098	0.225	1.219	-1.2285	0.225
64.208	0.226	1.221	-1.2308	0.226
64.316	0.227	1.223	-1.2327	0.227
64.421	0.228	1.225	-1.2348	0.228
64.532	0.229	1.226	-1.2356	0.229
64.645	0.23	1.228	-1.2379	0.23
64.753	0.231	1.23	-1.2401	0.231
64.858	0.232	1.232	-1.2422	0.232
64.969	0.233	1.233	-1.2432	0.233
65.076	0.234	1.235	-1.2452	0.234
65.185	0.235	1.238	-1.2476	0.235
65.296	0.236	1.24	-1.2496	0.236
65.408	0.237	1.241	-1.2503	0.237
65.516	0.238	1.243	-1.2527	0.238
65.624	0.239	1.245	-1.2544	0.239
65.733	0.24	1.247	-1.2569	0.24
65.84	0.24	1.248	-1.2576	0.24
65.954	0.241	1.25	-1.2598	0.241
66.058	0.242	1.252	-1.262	0.242
66.17	0.243	1.254	-1.2641	0.243
66.277	0.244	1.255	-1.2651	0.244
66.386	0.245	1.258	-1.2673	0.245
66.5	0.246	1.259	-1.2689	0.246
66.605	0.247	1.261	-1.2711	0.247
66.716	0.248	1.263	-1.2724	0.248
66.829	0.249	1.265	-1.2744	0.249
66.932	0.25	1.267	-1.2764	0.25
67.043	0.25	1.269	-1.2784	0.25
67.153	0.251	1.27	-1.2794	0.251
67.262	0.252	1.272	-1.2818	0.252
67.375	0.253	1.274	-1.2837	0.253
67.48	0.254	1.276	-1.2858	0.254
67.592	0.254	1.277	-1.2867	0.254
67.7	0.255	1.279	-1.2891	0.255
67.81	0.256	1.281	-1.2909	0.256
67.915	0.257	1.283	-1.293	0.257
68.029	0.258	1.284	-1.2942	0.258
68.136	0.258	1.286	-1.296	0.258
68.247	0.26	1.289	-1.2985	0.26
68.353	0.261	1.291	-1.3005	0.261
68.467	0.261	1.292	-1.3014	0.261
68.57	0.262	1.294	-1.3035	0.262
68.681	0.263	1.296	-1.3054	0.263
68.788	0.264	1.298	-1.3078	0.264
68.902	0.265	1.299	-1.3087	0.265
69.012	0.266	1.301	-1.3109	0.266
69.121	0.267	1.303	-1.3127	0.267
69.226	0.268	1.305	-1.3151	0.268
69.337	0.268	1.306	-1.3162	0.268
69.446	0.269	1.308	-1.3181	0.269
69.559	0.27	1.31	-1.32	0.27
69.665	0.271	1.313	-1.3224	0.271
69.774	0.271	1.314	-1.3233	0.271
69.885	0.272	1.316	-1.3254	0.272
69.993	0.273	1.318	-1.3274	0.273
70.101	0.274	1.32	-1.3293	0.274
70.213	0.274	1.321	-1.3303	0.274
70.321	0.275	1.323	-1.3328	0.275
70.429	0.276	1.325	-1.3348	0.276
70.535	0.277	1.327	-1.3368	0.277
70.646	0.278	1.328	-1.3376	0.278
70.754	0.279	1.33	-1.34	0.279
70.865	0.28	1.332	-1.342	0.28
70.974	0.28	1.334	-1.344	0.28
71.085	0.281	1.335	-1.345	0.281
71.196	0.282	1.337	-1.3471	0.282
71.306	0.283	1.34	-1.3494	0.283
71.411	0.283	1.342	-1.3513	0.283
71.522	0.284	1.343	-1.3524	0.284
71.63	0.284	1.345	-1.3544	0.284
71.743	0.285	1.347	-1.3567	0.285
71.849	0.286	1.349	-1.3587	0.286
71.958	0.286	1.35	-1.3597	0.286
72.069	0.287	1.352	-1.3616	0.287
72.174	0.288	1.354	-1.3638	0.288
72.282	0.289	1.356	-1.366	0.289
72.392	0.289	1.357	-1.367	0.289
72.501	0.29	1.359	-1.369	0.29
72.612	0.291	1.361	-1.371	0.291
72.721	0.293	1.364	-1.3733	0.293
72.828	0.293	1.365	-1.3744	0.293
72.944	0.294	1.367	-1.3764	0.294
73.049	0.295	1.369	-1.3784	0.295
73.156	0.296	1.371	-1.3804	0.296
73.267	0.297	1.372	-1.3813	0.297
73.38	0.298	1.374	-1.3837	0.298
73.49	0.299	1.376	-1.3856	0.299
73.595	0.3	1.378	-1.3876	0.3
73.706	0.3	1.379	-1.3886	0.3
73.814	0.301	1.381	-1.3911	0.301
73.92	0.302	1.383	-1.3931	0.302
74.031	0.303	1.385	-1.3952	0.303
74.143	0.303	1.386	-1.3959	0.303
74.251	0.304	1.388	-1.3981	0.304
74.357	0.305	1.391	-1.4002	0.305
74.468	0.306	1.393	-1.4023	0.306
74.582	0.306	1.394	-1.4033	0.306
74.685	0.307	1.396	-1.4054	0.307
74.796	0.308	1.398	-1.4073	0.308
74.903	0.309	1.4	-1.4096	0.309
75.014	0.31	1.401	-1.4107	0.31
75.127	0.311	1.403	-1.4127	0.311
75.234	0.312	1.405	-1.4147	0.312
75.34	0.313	1.407	-1.4172	0.313
75.451	0.313	1.408	-1.4178	0.313
75.564	0.314	1.41	-1.4198	0.314
75.674	0.314	1.412	-1.4218	0.314
75.779	0.315	1.415	-1.4244	0.315
75.888	0.315	1.415	-1.4252	0.315
76	0.315	1.418	-1.4273	0.315
76.11	0.316	1.42	-1.4293	0.316
76.214	0.316	1.421	-1.4312	0.316
76.326	0.316	1.423	-1.4323	0.316
76.437	0.317	1.425	-1.4346	0.317
76.545	0.317	1.427	-1.4366	0.317
76.65	0.318	1.429	-1.4386	0.318
76.759	0.318	1.43	-1.4395	0.318
76.871	0.319	1.432	-1.4418	0.319
76.982	0.319	1.434	-1.444	0.319
77.087	0.32	1.436	-1.446	0.32
77.201	0.32	1.437	-1.4468	0.32
77.308	0.321	1.439	-1.4488	0.321
77.419	0.321	1.441	-1.4512	0.321
77.525	0.322	1.444	-1.4533	0.322
77.64	0.322	1.444	-1.4542	0.322
77.743	0.323	1.447	-1.4563	0.323
77.852	0.324	1.449	-1.4586	0.324
77.964	0.324	1.451	-1.4606	0.324
78.075	0.325	1.452	-1.4617	0.325
78.185	0.326	1.454	-1.4636	0.326
78.295	0.326	1.456	-1.4656	0.326
78.4	0.327	1.458	-1.468	0.327
78.511	0.328	1.459	-1.4689	0.328
78.622	0.329	1.461	-1.4711	0.329
78.732	0.33	1.463	-1.4729	0.33
78.837	0.331	1.466	-1.4753	0.331
78.944	0.331	1.466	-1.4762	0.331
79.058	0.332	1.469	-1.4783	0.332
79.166	0.333	1.47	-1.4801	0.333
79.273	0.334	1.472	-1.4821	0.334
79.387	0.335	1.474	-1.4836	0.335
79.495	0.336	1.476	-1.4857	0.336
79.603	0.337	1.478	-1.4876	0.337
79.709	0.338	1.48	-1.4896	0.338
79.823	0.339	1.481	-1.4906	0.339
79.927	0.34	1.483	-1.4928	0.34
80.041	0.341	1.485	-1.4949	0.341
80.146	0.342	1.487	-1.4969	0.342
80.255	0.342	1.488	-1.4978	0.342
80.364	0.344	1.491	-1.5004	0.344
80.478	0.345	1.492	-1.5021	0.345
80.583	0.346	1.494	-1.5042	0.346
80.694	0.347	1.495	-1.505	0.347
80.803	0.348	1.497	-1.5071	0.348
80.915	0.349	1.5	-1.5096	0.349
81.02	0.35	1.502	-1.5115	0.35
81.132	0.351	1.503	-1.5126	0.351
81.24	0.352	1.505	-1.5146	0.352
81.35	0.353	1.507	-1.5165	0.353
81.458	0.355	1.509	-1.5189	0.355
81.565	0.355	1.51	-1.5199	0.355
81.679	0.356	1.512	-1.5217	0.356
81.787	0.357	1.514	-1.5239	0.357
81.893	0.358	1.517	-1.5263	0.358
82.007	0.359	1.517	-1.5272	0.359
82.117	0.36	1.519	-1.5292	0.36
82.225	0.361	1.522	-1.5313	0.361
82.33	0.362	1.524	-1.5332	0.362
82.441	0.362	1.525	-1.5345	0.362
82.554	0.363	1.527	-1.5364	0.363
82.657	0.364	1.529	-1.5385	0.364
82.768	0.365	1.531	-1.5405	0.365
82.879	0.365	1.532	-1.5415	0.365
82.987	0.367	1.534	-1.5438	0.367
83.1	0.367	1.536	-1.5458	0.367
83.205	0.368	1.538	-1.5479	0.368
83.315	0.369	1.539	-1.5488	0.369
83.425	0.369	1.541	-1.551	0.369
83.533	0.37	1.543	-1.5531	0.37
83.641	0.371	1.545	-1.5551	0.371
83.755	0.371	1.546	-1.5562	0.371
83.858	0.372	1.549	-1.5585	0.372
83.972	0.373	1.551	-1.5604	0.373
84.078	0.374	1.553	-1.5625	0.374
84.192	0.374	1.554	-1.5634	0.374
84.295	0.375	1.556	-1.5655	0.375
84.406	0.376	1.558	-1.5675	0.376
84.515	0.377	1.56	-1.5698	0.377
84.626	0.377	1.561	-1.5708	0.377
84.736	0.378	1.563	-1.5728	0.378
84.846	0.379	1.565	-1.5747	0.379
84.95	0.38	1.568	-1.5773	0.38
85.061	0.38	1.568	-1.5782	0.38
85.173	0.381	1.57	-1.5801	0.381
85.283	0.382	1.572	-1.5821	0.382
85.388	0.382	1.574	-1.5841	0.382
85.5	0.383	1.576	-1.5853	0.383
85.608	0.384	1.578	-1.5875	0.384
85.714	0.384	1.579	-1.5892	0.384
85.825	0.385	1.582	-1.5914	0.385
85.939	0.385	1.583	-1.5926	0.385
86.045	0.386	1.585	-1.5949	0.386
86.156	0.387	1.587	-1.5967	0.387
86.262	0.387	1.589	-1.5987	0.387
86.371	0.387	1.59	-1.5998	0.387
86.484	0.388	1.592	-1.6021	0.388
86.592	0.389	1.594	-1.6041	0.389
86.697	0.389	1.596	-1.6061	0.389
86.811	0.39	1.597	-1.6071	0.39
86.921	0.39	1.599	-1.6092	0.39
87.03	0.391	1.602	-1.6114	0.391
87.135	0.391	1.604	-1.6135	0.391
87.246	0.391	1.605	-1.6143	0.391
87.353	0.392	1.607	-1.6164	0.392
87.467	0.393	1.609	-1.6184	0.393
87.572	0.395	1.611	-1.6209	0.395
87.684	0.395	1.612	-1.6218	0.395
87.792	0.397	1.614	-1.6238	0.397
87.898	0.398	1.616	-1.6261	0.398
88.007	0.4	1.618	-1.6281	0.4
88.117	0.4	1.619	-1.629	0.4
88.226	0.402	1.621	-1.6311	0.402
88.397	0.404	1.624	-1.6337	0.404
88.513	0.405	1.626	-1.6358	0.405
88.618	0.406	1.628	-1.6378	0.406
88.727	0.407	1.63	-1.6401	0.407
88.838	0.407	1.631	-1.6411	0.407
88.948	0.408	1.633	-1.643	0.408
89.058	0.409	1.635	-1.645	0.409
89.163	0.409	1.637	-1.647	0.409
89.274	0.41	1.639	-1.6484	0.41
89.381	0.41	1.641	-1.6505	0.41
89.495	0.411	1.643	-1.6524	0.411
89.6	0.412	1.645	-1.6544	0.412
89.712	0.412	1.646	-1.6554	0.412
89.82	0.413	1.648	-1.6577	0.413
89.926	0.413	1.65	-1.6597	0.413
90.035	0.414	1.652	-1.6618	0.414
90.145	0.414	1.653	-1.6627	0.414
90.254	0.415	1.655	-1.6651	0.415
90.365	0.416	1.657	-1.6671	0.416
90.472	0.416	1.659	-1.669	0.416
90.583	0.417	1.66	-1.6701	0.417
90.696	0.417	1.662	-1.672	0.417
90.804	0.418	1.665	-1.6745	0.418
90.909	0.419	1.667	-1.6764	0.419
91.02	0.419	1.668	-1.6773	0.419
91.132	0.42	1.67	-1.6794	0.42
91.242	0.421	1.672	-1.6814	0.421
91.347	0.422	1.674	-1.6838	0.422
91.457	0.422	1.675	-1.6847	0.422
91.569	0.423	1.677	-1.6868	0.423
91.679	0.423	1.679	-1.6889	0.423
91.784	0.424	1.681	-1.6911	0.424
91.896	0.425	1.682	-1.692	0.425
92.004	0.425	1.684	-1.694	0.425
92.113	0.426	1.686	-1.696	0.426
92.221	0.427	1.688	-1.6979	0.427
92.328	0.427	1.69	-1.6993	0.427
92.44	0.427	1.692	-1.7013	0.427
92.549	0.428	1.694	-1.7034	0.428
92.658	0.429	1.696	-1.7053	0.429
92.765	0.429	1.697	-1.7064	0.429
92.874	0.429	1.699	-1.7087	0.429
92.988	0.43	1.701	-1.7107	0.43
93.093	0.43	1.703	-1.7126	0.43
93.204	0.43	1.704	-1.7136	0.43
93.317	0.431	1.706	-1.716	0.431
93.42	0.431	1.708	-1.718	0.431
93.532	0.432	1.71	-1.72	0.432
93.643	0.432	1.711	-1.7209	0.432
93.751	0.433	1.713	-1.7228	0.433
93.857	0.433	1.716	-1.7253	0.433
93.967	0.434	1.718	-1.7275	0.434
94.076	0.434	1.719	-1.7283	0.434
94.19	0.435	1.721	-1.7304	0.435
94.298	0.435	1.723	-1.7327	0.435
94.403	0.436	1.725	-1.7346	0.436
94.518	0.436	1.726	-1.7356	0.436
94.626	0.437	1.728	-1.7376	0.437
94.734	0.438	1.73	-1.7397	0.438
94.84	0.438	1.732	-1.7421	0.438
94.954	0.439	1.733	-1.7429	0.439
95.064	0.439	1.735	-1.745	0.439
95.171	0.44	1.737	-1.7472	0.44
95.28	0.441	1.74	-1.7492	0.441
95.391	0.441	1.741	-1.7502	0.441
95.497	0.442	1.743	-1.7523	0.442
95.611	0.442	1.745	-1.7542	0.442
95.716	0.443	1.746	-1.7561	0.443
95.827	0.443	1.748	-1.7572	0.443
95.938	0.444	1.75	-1.7597	0.444
96.048	0.444	1.752	-1.7616	0.444
96.151	0.445	1.754	-1.7636	0.445
96.26	0.445	1.755	-1.7646	0.445
96.374	0.446	1.757	-1.767	0.446
96.48	0.447	1.759	-1.7689	0.447
96.588	0.447	1.761	-1.771	0.447
96.702	0.448	1.762	-1.7719	0.448
96.81	0.448	1.764	-1.7739	0.448
96.918	0.449	1.766	-1.7762	0.449
97.027	0.45	1.768	-1.7782	0.45
97.139	0.45	1.77	-1.7794	0.45
97.249	0.451	1.771	-1.7812	0.451
97.357	0.452	1.774	-1.7836	0.452
97.462	0.453	1.776	-1.7857	0.453
97.574	0.453	1.777	-1.7866	0.453
97.68	0.454	1.779	-1.7887	0.454
97.79	0.456	1.781	-1.7906	0.456
97.898	0.457	1.783	-1.793	0.457
98.012	0.458	1.784	-1.7939	0.458
98.12	0.459	1.786	-1.7959	0.459
98.226	0.461	1.788	-1.7981	0.461
98.338	0.463	1.791	-1.8003	0.463
98.449	0.463	1.792	-1.8013	0.463
98.557	0.465	1.794	-1.8034	0.465
98.665	0.467	1.796	-1.8054	0.467
98.773	0.468	1.797	-1.8071	0.468
98.887	0.469	1.799	-1.8086	0.469
98.995	0.471	1.801	-1.8104	0.471
99.103	0.472	1.803	-1.8125	0.472
99.211	0.474	1.805	-1.8145	0.474
99.318	0.475	1.806	-1.8155	0.475
99.427	0.476	1.808	-1.8179	0.476
99.537	0.478	1.81	-1.8199	0.478
99.646	0.479	1.812	-1.8219	0.479
99.757	0.48	1.813	-1.823	0.48
99.87	0.481	1.815	-1.8252	0.481
99.973	0.483	1.818	-1.8272	0.483
100.084	0.484	1.82	-1.8292	0.484
100.194	0.485	1.821	-1.8302	0.485
100.303	0.486	1.822	-1.8322	0.486
100.416	0.488	1.825	-1.8345	0.488
100.521	0.489	1.827	-1.8365	0.489
100.631	0.49	1.828	-1.8375	0.49
100.742	0.491	1.83	-1.8396	0.491
100.85	0.493	1.832	-1.8416	0.493
100.958	0.494	1.834	-1.8439	0.494
101.065	0.495	1.835	-1.8449	0.495
101.174	0.496	1.837	-1.8468	0.496
101.288	0.497	1.839	-1.8489	0.497
101.394	0.499	1.841	-1.8512	0.499
101.508	0.5	1.843	-1.8524	0.5
101.616	0.501	1.844	-1.8542	0.501
101.724	0.502	1.846	-1.8562	0.502
101.829	0.504	1.849	-1.8583	0.504
101.943	0.505	1.85	-1.8595	0.505
102.053	0.506	1.852	-1.8615	0.506
102.163	0.507	1.854	-1.8635	0.507
102.268	0.509	1.856	-1.8655	0.509
102.379	0.51	1.857	-1.8666	0.51
102.487	0.511	1.859	-1.8689	0.511
102.595	0.513	1.861	-1.8709	0.513
102.703	0.515	1.863	-1.8728	0.515
102.815	0.515	1.864	-1.8738	0.515
102.926	0.517	1.866	-1.8762	0.517
103.034	0.519	1.868	-1.8782	0.519
103.142	0.521	1.87	-1.8802	0.521
103.254	0.522	1.872	-1.8813	0.522
103.362	0.524	1.873	-1.8832	0.524
103.47	0.526	1.876	-1.8855	0.526
103.577	0.528	1.878	-1.8875	0.528
103.691	0.529	1.879	-1.8885	0.529
103.801	0.53	1.881	-1.8905	0.53
103.906	0.532	1.883	-1.8924	0.532
104.015	0.534	1.885	-1.8948	0.534
104.126	0.535	1.886	-1.8959	0.535
104.237	0.537	1.888	-1.8978	0.537
104.347	0.539	1.89	-1.8998	0.539
104.452	0.541	1.892	-1.9021	0.541
104.563	0.542	1.893	-1.9031	0.542
104.671	0.544	1.895	-1.905	0.544
104.784	0.545	1.897	-1.9071	0.545
104.89	0.547	1.9	-1.9095	0.547
104.999	0.548	1.901	-1.9105	0.548
105.11	0.55	1.903	-1.9123	0.55
105.218	0.551	1.905	-1.9145	0.551
105.326	0.553	1.907	-1.9166	0.553
105.433	0.553	1.908	-1.9173	0.553
105.542	0.555	1.91	-1.9198	0.555
105.654	0.557	1.912	-1.9218	0.557
105.76	0.558	1.914	-1.9238	0.558
105.871	0.559	1.915	-1.9248	0.559
105.984	0.561	1.917	-1.9271	0.561
106.092	0.563	1.919	-1.9291	0.563
106.197	0.565	1.921	-1.9311	0.565
106.311	0.566	1.922	-1.9321	0.566
106.421	0.567	1.924	-1.9341	0.567
106.531	0.569	1.927	-1.9365	0.569
106.634	0.571	1.929	-1.9385	0.571
106.745	0.572	1.93	-1.9395	0.572
106.857	0.574	1.932	-1.9414	0.574
106.967	0.575	1.934	-1.9435	0.575
107.072	0.577	1.936	-1.9458	0.577
107.184	0.578	1.937	-1.9468	0.578
107.292	0.579	1.939	-1.9488	0.579
107.398	0.581	1.941	-1.9508	0.581
107.509	0.583	1.943	-1.9531	0.583
107.623	0.584	1.944	-1.9542	0.584
107.729	0.585	1.946	-1.9561	0.585
107.837	0.587	1.948	-1.9581	0.587
107.946	0.589	1.951	-1.9603	0.589
108.053	0.59	1.952	-1.9614	0.59
108.167	0.592	1.954	-1.9635	0.592
108.272	0.593	1.956	-1.9654	0.593
108.381	0.595	1.958	-1.9676	0.595
108.495	0.596	1.959	-1.9683	0.596
108.605	0.599	1.961	-1.9708	0.599
108.711	0.6	1.963	-1.9726	0.6
108.82	0.602	1.965	-1.9748	0.602
108.931	0.603	1.966	-1.9757	0.603
109.041	0.605	1.968	-1.978	0.605
109.151	0.607	1.97	-1.98	0.607
109.256	0.608	1.972	-1.982	0.608
109.366	0.609	1.973	-1.983	0.609
109.478	0.611	1.976	-1.9854	0.611
109.588	0.612	1.978	-1.9874	0.612
109.691	0.614	1.98	-1.9894	0.614
109.806	0.614	1.981	-1.9905	0.614
109.914	0.616	1.983	-1.9924	0.616
110.022	0.617	1.985	-1.9948	0.617
110.13	0.618	1.987	-1.9967	0.618
110.237	0.619	1.988	-1.9977	0.619
110.35	0.621	1.99	-1.9997	0.621
110.458	0.622	1.992	-2.0017	0.622
110.567	0.624	1.994	-2.0041	0.624
110.674	0.625	1.995	-2.005	0.625
110.788	0.626	1.997	-2.0071	0.626
110.896	0.628	1.999	-2.009	0.628
111.004	0.63	2.002	-2.0114	0.63
111.173	0.631	2.004	-2.0135	0.631
111.287	0.633	2.006	-2.0154	0.633
111.394	0.634	2.008	-2.0175	0.634
111.503	0.636	2.01	-2.0195	0.636
111.61	0.637	2.011	-2.0207	0.637
111.72	0.638	2.013	-2.0227	0.638
111.831	0.639	2.015	-2.0245	0.639
111.94	0.641	2.017	-2.0266	0.641
112.051	0.642	2.018	-2.0281	0.642
112.161	0.643	2.02	-2.03	0.643
112.271	0.644	2.022	-2.0321	0.644
112.375	0.646	2.024	-2.034	0.646
112.486	0.646	2.025	-2.035	0.646
112.599	0.648	2.028	-2.0373	0.648
112.704	0.649	2.03	-2.0393	0.649
112.812	0.651	2.032	-2.0412	0.651
112.921	0.651	2.033	-2.0424	0.651
113.035	0.653	2.035	-2.0444	0.653
113.143	0.654	2.037	-2.0467	0.654
113.251	0.656	2.039	-2.0487	0.656
113.364	0.657	2.04	-2.0496	0.657
113.472	0.658	2.042	-2.0517	0.658
113.58	0.659	2.044	-2.0539	0.659
113.686	0.661	2.046	-2.0559	0.661
113.8	0.661	2.047	-2.057	0.661
113.91	0.663	2.049	-2.0589	0.663
114.018	0.664	2.051	-2.061	0.664
114.123	0.665	2.054	-2.0634	0.665
114.234	0.666	2.054	-2.0642	0.666
114.347	0.667	2.057	-2.0663	0.667
114.45	0.668	2.058	-2.0681	0.668
114.561	0.669	2.061	-2.0707	0.669
114.672	0.67	2.062	-2.0717	0.67
114.781	0.671	2.064	-2.0736	0.671
114.887	0.672	2.066	-2.0756	0.672
114.998	0.673	2.068	-2.0776	0.673
115.11	0.674	2.069	-2.0788	0.674
115.218	0.675	2.071	-2.0808	0.675
115.326	0.676	2.073	-2.0828	0.676
115.435	0.677	2.075	-2.0849	0.677
115.542	0.678	2.076	-2.086	0.678
115.656	0.679	2.079	-2.0883	0.679
115.763	0.681	2.081	-2.0903	0.681
115.87	0.682	2.083	-2.0923	0.682
115.984	0.682	2.084	-2.0933	0.682
116.094	0.683	2.086	-2.0956	0.683
116.202	0.684	2.088	-2.0975	0.684
116.307	0.685	2.09	-2.0998	0.685
116.418	0.685	2.091	-2.1006	0.685
116.531	0.686	2.093	-2.1025	0.686
116.634	0.687	2.095	-2.1051	0.687
116.745	0.688	2.097	-2.1069	0.688
116.857	0.689	2.098	-2.1078	0.689
116.965	0.69	2.1	-2.11	0.69
117.076	0.691	2.102	-2.1121	0.691
117.181	0.692	2.105	-2.1143	0.692
117.293	0.692	2.106	-2.1153	0.692
117.398	0.693	2.107	-2.1172	0.693
117.512	0.695	2.11	-2.1193	0.695
117.617	0.696	2.112	-2.1215	0.696
117.731	0.696	2.113	-2.1227	0.696
117.839	0.697	2.115	-2.1245	0.697
117.947	0.698	2.117	-2.1267	0.698
118.056	0.699	2.119	-2.1289	0.699
118.163	0.7	2.12	-2.1299	0.7
118.272	0.701	2.122	-2.1319	0.701
118.386	0.702	2.124	-2.1339	0.702
118.49	0.703	2.126	-2.1359	0.703
118.604	0.703	2.127	-2.1369	0.703
118.714	0.704	2.13	-2.1393	0.704
118.819	0.705	2.132	-2.1413	0.705
118.927	0.706	2.133	-2.1432	0.706
119.041	0.706	2.135	-2.1443	0.706
119.149	0.707	2.137	-2.1466	0.707
119.255	0.708	2.139	-2.1486	0.708
119.367	0.709	2.141	-2.1506	0.709
119.476	0.709	2.142	-2.1515	0.709
119.587	0.71	2.144	-2.1537	0.71
119.695	0.711	2.146	-2.1561	0.711
119.801	0.712	2.148	-2.1578	0.712
119.915	0.712	2.149	-2.159	0.712
120.023	0.713	2.151	-2.1609	0.713
120.196	0.714	2.154	-2.1636	0.714
120.306	0.715	2.156	-2.1656	0.715
120.411	0.716	2.158	-2.1675	0.716
120.52	0.716	2.16	-2.1699	0.716
120.631	0.717	2.161	-2.1709	0.717
120.741	0.717	2.163	-2.1729	0.717
120.846	0.718	2.165	-2.1749	0.718
120.957	0.719	2.168	-2.1772	0.719
121.068	0.719	2.168	-2.1782	0.719
121.176	0.72	2.171	-2.1802	0.72
121.289	0.72	2.173	-2.1823	0.72
121.395	0.721	2.175	-2.1845	0.721
121.504	0.721	2.176	-2.1855	0.721
121.615	0.722	2.178	-2.1875	0.722
121.723	0.723	2.18	-2.1896	0.723
121.829	0.723	2.182	-2.1916	0.723
121.943	0.724	2.183	-2.1924	0.724
122.051	0.724	2.185	-2.1949	0.724
122.159	0.725	2.187	-2.1969	0.725
122.265	0.726	2.189	-2.1989	0.726
122.376	0.726	2.19	-2.1999	0.726
122.491	0.726	2.192	-2.2021	0.726
122.595	0.727	2.194	-2.2041	0.727
122.704	0.727	2.196	-2.2061	0.727
122.815	0.728	2.198	-2.2073	0.728
122.925	0.728	2.199	-2.209	0.728
123.035	0.729	2.202	-2.2116	0.729
123.14	0.729	2.204	-2.2136	0.729
123.251	0.73	2.205	-2.2146	0.73
123.36	0.73	2.207	-2.2165	0.73
123.466	0.731	2.209	-2.2189	0.731
123.579	0.731	2.211	-2.2208	0.731
123.688	0.731	2.212	-2.2218	0.731
123.799	0.732	2.214	-2.2238	0.732
123.907	0.733	2.216	-2.2258	0.733
124.012	0.733	2.218	-2.2281	0.733
124.122	0.733	2.219	-2.2292	0.733
124.231	0.734	2.221	-2.2311	0.734
124.342	0.735	2.224	-2.2333	0.735
124.451	0.735	2.226	-2.2356	0.735
124.564	0.736	2.227	-2.2364	0.736
124.674	0.736	2.229	-2.2384	0.736
124.779	0.737	2.231	-2.2406	0.737
124.886	0.737	2.233	-2.2423	0.737
124.997	0.737	2.234	-2.2435	0.737
125.11	0.738	2.236	-2.2458	0.738
125.22	0.738	2.238	-2.2479	0.738
125.325	0.739	2.24	-2.2499	0.739
125.436	0.739	2.241	-2.2508	0.739
125.544	0.739	2.243	-2.2532	0.739
125.65	0.74	2.245	-2.2551	0.74
125.761	0.74	2.247	-2.2571	0.74
125.873	0.74	2.248	-2.2581	0.74
125.981	0.741	2.25	-2.2601	0.741
126.087	0.741	2.253	-2.2625	0.741
126.198	0.742	2.255	-2.2645	0.742
126.312	0.742	2.256	-2.2653	0.742
126.415	0.742	2.258	-2.2678	0.742
126.524	0.743	2.26	-2.2698	0.743
126.633	0.743	2.262	-2.2717	0.743
126.744	0.743	2.263	-2.2728	0.743
126.857	0.744	2.265	-2.2747	0.744
126.963	0.744	2.267	-2.2767	0.744
127.072	0.744	2.269	-2.2791	0.744
127.183	0.744	2.27	-2.2801	0.744
127.293	0.745	2.272	-2.2821	0.745
127.403	0.745	2.274	-2.2841	0.745
127.508	0.745	2.277	-2.2865	0.745
127.619	0.745	2.278	-2.2875	0.745
127.73	0.746	2.28	-2.2895	0.746
127.84	0.746	2.282	-2.2914	0.746
127.943	0.746	2.284	-2.2935	0.746
128.058	0.746	2.285	-2.2948	0.746
128.166	0.747	2.287	-2.2967	0.747
128.274	0.747	2.289	-2.2987	0.747
128.382	0.747	2.291	-2.3007	0.747
128.489	0.747	2.292	-2.3016	0.747
128.603	0.748	2.294	-2.3041	0.748
128.711	0.748	2.296	-2.3061	0.748
128.817	0.748	2.298	-2.3081	0.748
128.926	0.749	2.299	-2.309	0.749
129.04	0.749	2.301	-2.3111	0.749
129.148	0.749	2.304	-2.3134	0.749
129.256	0.75	2.306	-2.3154	0.75
129.367	0.75	2.307	-2.3163	0.75
129.477	0.75	2.309	-2.3184	0.75
129.587	0.751	2.311	-2.3209	0.751
129.692	0.751	2.313	-2.3227	0.751
129.803	0.751	2.314	-2.3236	0.751
129.914	0.751	2.316	-2.3257	0.751
130.024	0.752	2.318	-2.3277	0.752
130.13	0.752	2.32	-2.3301	0.752
130.242	0.752	2.321	-2.3311	0.752
130.35	0.752	2.323	-2.3331	0.752
130.458	0.752	2.325	-2.335	0.752
130.566	0.753	2.328	-2.3374	0.753
130.68	0.753	2.329	-2.3384	0.753
130.788	0.753	2.331	-2.3404	0.753
130.896	0.753	2.333	-2.3424	0.753
131.002	0.753	2.335	-2.3444	0.753
131.116	0.753	2.336	-2.3458	0.753
131.226	0.753	2.338	-2.3477	0.753
131.334	0.753	2.34	-2.3497	0.753
131.439	0.753	2.342	-2.3517	0.753
131.55	0.753	2.343	-2.3526	0.753
131.662	0.753	2.345	-2.355	0.753
131.772	0.753	2.347	-2.357	0.753
131.877	0.754	2.349	-2.359	0.754
131.988	0.754	2.35	-2.36	0.754
132.099	0.754	2.353	-2.3623	0.754
132.209	0.754	2.355	-2.3644	0.754
132.314	0.754	2.357	-2.3663	0.754
132.426	0.754	2.358	-2.3675	0.754
132.534	0.754	2.36	-2.3694	0.754
132.643	0.754	2.362	-2.3717	0.754
132.751	0.754	2.364	-2.3737	0.754
132.858	0.753	2.365	-2.3746	0.753
132.972	0.753	2.367	-2.3765	0.753
133.079	0.753	2.369	-2.3787	0.753
133.188	0.753	2.371	-2.3811	0.753
133.295	0.753	2.372	-2.382	0.753
133.404	0.753	2.374	-2.3841	0.753
133.518	0.753	2.376	-2.3861	0.753
133.623	0.753	2.379	-2.3883	0.753
133.734	0.754	2.38	-2.3894	0.754
133.847	0.754	2.382	-2.3913	0.754
133.95	0.754	2.384	-2.3932	0.754
134.059	0.754	2.386	-2.3952	0.754
134.173	0.754	2.387	-2.3966	0.754
134.281	0.754	2.389	-2.3989	0.754
134.387	0.755	2.391	-2.4006	0.755
134.498	0.755	2.393	-2.4027	0.755
134.609	0.755	2.394	-2.4036	0.755
134.718	0.755	2.396	-2.4059	0.755
134.826	0.756	2.398	-2.4078	0.756
134.934	0.756	2.4	-2.41	0.756
135.043	0.757	2.401	-2.4109	0.757
135.154	0.758	2.404	-2.4133	0.758
135.265	0.758	2.406	-2.4153	0.758
135.371	0.759	2.408	-2.4173	0.759
135.485	0.76	2.409	-2.4183	0.76
135.588	0.759	2.411	-2.4206	0.759
135.701	0.758	2.413	-2.4227	0.758
135.806	0.757	2.415	-2.4247	0.757
135.92	0.757	2.416	-2.4257	0.757
136.025	0.756	2.418	-2.4277	0.756
136.139	0.755	2.42	-2.4299	0.755
136.244	0.755	2.422	-2.4321	0.755
136.355	0.755	2.423	-2.4329	0.755
136.464	0.754	2.425	-2.4349	0.754
136.577	0.754	2.427	-2.4369	0.754
136.68	0.754	2.43	-2.4393	0.754
136.792	0.754	2.431	-2.4404	0.754
136.903	0.754	2.433	-2.4423	0.754
137.011	0.754	2.435	-2.4443	0.754
137.117	0.754	2.437	-2.4466	0.754
137.231	0.754	2.438	-2.4475	0.754
137.339	0.753	2.44	-2.4496	0.753
137.447	0.753	2.442	-2.4516	0.753
137.556	0.753	2.444	-2.4535	0.753
137.663	0.753	2.445	-2.455	0.753
137.772	0.752	2.447	-2.457	0.752
137.886	0.752	2.449	-2.4589	0.752
137.991	0.752	2.451	-2.4609	0.752
138.103	0.752	2.452	-2.4619	0.752
138.209	0.751	2.454	-2.4642	0.751
138.323	0.751	2.457	-2.4663	0.751
138.428	0.751	2.459	-2.4682	0.751
138.539	0.75	2.46	-2.4692	0.75
138.648	0.75	2.462	-2.4712	0.75
138.76	0.75	2.464	-2.4735	0.75
138.865	0.749	2.466	-2.4756	0.749
138.977	0.749	2.467	-2.4766	0.749
139.085	0.749	2.469	-2.4786	0.749
139.192	0.748	2.471	-2.481	0.748
139.304	0.748	2.473	-2.483	0.748
139.413	0.748	2.474	-2.4838	0.748
139.524	0.747	2.476	-2.4859	0.747
139.632	0.747	2.478	-2.4879	0.747
139.739	0.746	2.48	-2.4902	0.746
139.853	0.746	2.481	-2.4912	0.746
139.956	0.745	2.484	-2.4933	0.745
140.067	0.745	2.485	-2.4952	0.745
140.174	0.744	2.488	-2.4976	0.744
140.285	0.744	2.489	-2.4986	0.744
140.398	0.744	2.491	-2.5007	0.744
140.506	0.743	2.493	-2.5026	0.743
140.611	0.743	2.495	-2.5045	0.743
140.72	0.742	2.496	-2.5056	0.742
140.829	0.742	2.498	-2.5078	0.742
140.944	0.741	2.5	-2.5099	0.741
141.049	0.741	2.502	-2.5117	0.741
141.16	0.741	2.503	-2.513	0.741
141.269	0.74	2.505	-2.5151	0.74
141.375	0.739	2.507	-2.5172	0.739
141.486	0.739	2.509	-2.5191	0.739
141.598	0.738	2.51	-2.5202	0.738
141.706	0.738	2.513	-2.5224	0.738
141.812	0.737	2.515	-2.5245	0.737
141.923	0.737	2.517	-2.5265	0.737
142.037	0.736	2.518	-2.5275	0.736
142.14	0.736	2.52	-2.5294	0.736
142.251	0.736	2.522	-2.5318	0.736
142.36	0.735	2.524	-2.5339	0.735
142.467	0.735	2.525	-2.5349	0.735
142.583	0.735	2.527	-2.5368	0.735
142.688	0.734	2.529	-2.539	0.734
142.795	0.734	2.531	-2.5411	0.734
142.906	0.734	2.533	-2.5423	0.734
143.019	0.733	2.534	-2.5441	0.733
143.122	0.733	2.536	-2.5462	0.733
143.234	0.733	2.539	-2.5486	0.733
143.345	0.732	2.54	-2.5495	0.732
143.453	0.732	2.542	-2.5515	0.732
143.559	0.731	2.544	-2.5536	0.731
143.67	0.731	2.546	-2.5559	0.731
143.782	0.731	2.547	-2.5569	0.731
143.892	0.73	2.549	-2.5589	0.73
144	0.73	2.551	-2.5609	0.73
144.105	0.73	2.553	-2.5628	0.73
144.22	0.729	2.554	-2.5638	0.729
144.328	0.729	2.556	-2.5661	0.729
144.436	0.729	2.558	-2.5682	0.729
144.542	0.728	2.56	-2.57	0.728
144.656	0.728	2.561	-2.5711	0.728
144.762	0.727	2.564	-2.5735	0.727
144.874	0.727	2.566	-2.5755	0.727
144.979	0.726	2.568	-2.5775	0.726
145.09	0.726	2.569	-2.5785	0.726
145.203	0.726	2.571	-2.5808	0.726
145.308	0.725	2.573	-2.5827	0.725
145.417	0.725	2.575	-2.5847	0.725
145.527	0.725	2.576	-2.5858	0.725
145.639	0.724	2.578	-2.5878	0.724
145.754	0.724	2.58	-2.5902	0.724
145.852	0.723	2.582	-2.5922	0.723
145.967	0.723	2.583	-2.5932	0.723
146.075	0.723	2.585	-2.5949	0.723
146.183	0.722	2.587	-2.5971	0.722
146.289	0.721	2.59	-2.5995	0.721
146.399	0.721	2.591	-2.6004	0.721
146.513	0.721	2.593	-2.6024	0.721
146.619	0.72	2.595	-2.6044	0.72
146.728	0.72	2.597	-2.6068	0.72
146.841	0.719	2.598	-2.6078	0.719
146.95	0.719	2.6	-2.6098	0.719
147.057	0.718	2.602	-2.6118	0.718
147.164	0.718	2.604	-2.6134	0.718
147.274	0.718	2.606	-2.6155	0.718
147.382	0.717	2.608	-2.6174	0.717
147.497	0.717	2.609	-2.6185	0.717
147.605	0.716	2.611	-2.6208	0.716
147.714	0.715	2.613	-2.6228	0.715
147.82	0.715	2.615	-2.6249	0.715
147.934	0.715	2.616	-2.6256	0.715
148.037	0.714	2.618	-2.628	0.714
148.151	0.713	2.62	-2.6301	0.713
148.258	0.713	2.622	-2.6321	0.713
148.369	0.713	2.623	-2.633	0.713
148.479	0.712	2.625	-2.635	0.712
148.589	0.711	2.628	-2.6374	0.711
148.694	0.711	2.63	-2.6394	0.711
148.805	0.711	2.631	-2.6404	0.711
148.916	0.71	2.633	-2.6424	0.71
149.026	0.709	2.635	-2.6445	0.709
149.131	0.709	2.637	-2.6467	0.709
149.238	0.708	2.638	-2.6477	0.708
149.352	0.708	2.64	-2.6497	0.708
149.46	0.707	2.642	-2.6518	0.707
149.568	0.706	2.644	-2.6541	0.706
149.675	0.706	2.645	-2.6551	0.706
149.789	0.706	2.647	-2.6571	0.706
149.898	0.705	2.649	-2.6591	0.705
150.004	0.704	2.651	-2.661	0.704
150.118	0.704	2.653	-2.6624	0.704
150.221	0.704	2.655	-2.6644	0.704
150.335	0.703	2.657	-2.6664	0.703
150.44	0.703	2.659	-2.6683	0.703
150.551	0.703	2.66	-2.6694	0.703
150.664	0.702	2.662	-2.6717	0.702
150.767	0.702	2.664	-2.6737	0.702
150.876	0.701	2.666	-2.6757	0.701
150.99	0.701	2.667	-2.6766	0.701
151.098	0.7	2.669	-2.6791	0.7
151.204	0.7	2.671	-2.681	0.7
151.313	0.699	2.673	-2.6831	0.699
151.425	0.699	2.674	-2.684	0.699
151.536	0.698	2.676	-2.686	0.698
151.644	0.697	2.679	-2.6883	0.697
151.752	0.697	2.681	-2.6903	0.697
151.859	0.696	2.682	-2.6913	0.696
151.971	0.695	2.684	-2.6933	0.695
152.082	0.694	2.686	-2.6957	0.694
152.188	0.693	2.688	-2.6978	0.693
152.301	0.693	2.689	-2.6988	0.693
152.411	0.692	2.691	-2.7008	0.692
152.519	0.691	2.693	-2.7028	0.691
152.624	0.69	2.695	-2.705	0.69
152.735	0.69	2.696	-2.706	0.69
152.848	0.689	2.698	-2.708	0.689
152.956	0.688	2.7	-2.71	0.688
153.061	0.687	2.703	-2.7124	0.687
153.172	0.686	2.704	-2.7134	0.686
153.281	0.685	2.706	-2.7154	0.685
153.388	0.684	2.708	-2.7174	0.684
153.499	0.683	2.71	-2.7194	0.683
153.611	0.683	2.711	-2.7207	0.683
153.719	0.682	2.713	-2.7226	0.682
153.827	0.681	2.715	-2.7247	0.681
153.936	0.68	2.717	-2.7266	0.68
154.043	0.679	2.718	-2.7277	0.679
154.157	0.678	2.72	-2.73	0.678
154.265	0.677	2.722	-2.7319	0.677
154.373	0.676	2.724	-2.7339	0.676
154.48	0.676	2.725	-2.7349	0.676
154.589	0.675	2.728	-2.7373	0.675
154.7	0.674	2.73	-2.7393	0.674
154.809	0.673	2.732	-2.7413	0.673
154.916	0.673	2.733	-2.7423	0.673
155.032	0.672	2.735	-2.7443	0.672
155.135	0.672	2.737	-2.7466	0.672
155.246	0.671	2.739	-2.7486	0.671
155.356	0.671	2.74	-2.7496	0.671
155.465	0.67	2.742	-2.7516	0.67
155.578	0.669	2.744	-2.7537	0.669
155.684	0.668	2.746	-2.756	0.668
155.793	0.668	2.747	-2.757	0.668
155.904	0.667	2.749	-2.7591	0.667
156.008	0.666	2.751	-2.761	0.666
156.119	0.665	2.754	-2.7633	0.665
156.233	0.664	2.755	-2.7643	0.664
156.336	0.663	2.757	-2.7663	0.663
156.45	0.662	2.759	-2.7683	0.662
156.556	0.661	2.761	-2.7703	0.661
156.67	0.66	2.762	-2.7717	0.66
156.773	0.659	2.764	-2.7736	0.659
156.884	0.658	2.766	-2.7757	0.658
156.991	0.657	2.768	-2.7776	0.657
157.105	0.656	2.769	-2.7787	0.656
157.215	0.655	2.771	-2.7809	0.655
157.32	0.654	2.773	-2.7829	0.654
157.43	0.653	2.775	-2.7849	0.653
157.541	0.653	2.776	-2.7859	0.653
157.649	0.652	2.778	-2.7879	0.652
157.762	0.651	2.781	-2.7903	0.651
157.868	0.65	2.783	-2.7923	0.65
157.977	0.65	2.784	-2.7933	0.65
158.088	0.649	2.786	-2.7953	0.649
158.196	0.648	2.788	-2.7975	0.648
158.304	0.647	2.79	-2.7995	0.647
158.416	0.646	2.791	-2.8005	0.646
158.524	0.645	2.793	-2.8025	0.645
158.632	0.644	2.795	-2.8046	0.644
158.738	0.643	2.797	-2.807	0.643
158.849	0.643	2.798	-2.8079	0.643
158.962	0.642	2.8	-2.81	0.642
159.07	0.641	2.802	-2.812	0.641
159.175	0.64	2.805	-2.8143	0.64
159.286	0.64	2.806	-2.8153	0.64
159.399	0.639	2.808	-2.8173	0.639
159.509	0.638	2.81	-2.8192	0.638
159.612	0.637	2.812	-2.8212	0.637
159.723	0.637	2.813	-2.8222	0.637
159.835	0.636	2.815	-2.8246	0.636
159.945	0.635	2.817	-2.8266	0.635
160.052	0.635	2.819	-2.8285	0.635
160.161	0.634	2.82	-2.8295	0.634
160.272	0.633	2.822	-2.8319	0.633
160.38	0.633	2.824	-2.834	0.633
160.485	0.632	2.826	-2.836	0.632
160.595	0.631	2.827	-2.8369	0.631
160.704	0.63	2.829	-2.8392	0.63
160.815	0.63	2.831	-2.8412	0.63
160.924	0.629	2.833	-2.8431	0.629
161.036	0.628	2.834	-2.8442	0.628
161.146	0.627	2.836	-2.8462	0.627
161.254	0.627	2.839	-2.8485	0.627
161.359	0.626	2.841	-2.8506	0.626
161.47	0.625	2.842	-2.8516	0.625
161.583	0.625	2.844	-2.8536	0.625
161.693	0.624	2.846	-2.8557	0.624
161.798	0.623	2.848	-2.8578	0.623
161.909	0.623	2.849	-2.8588	0.623
162.015	0.622	2.851	-2.8608	0.622
162.124	0.621	2.853	-2.8628	0.621
162.236	0.621	2.855	-2.8652	0.621
162.345	0.62	2.856	-2.8661	0.62
162.454	0.62	2.859	-2.8683	0.62
162.562	0.619	2.86	-2.8702	0.619
162.67	0.618	2.862	-2.8722	0.618
162.784	0.618	2.864	-2.8735	0.618
162.892	0.617	2.866	-2.8755	0.617
163	0.617	2.868	-2.8775	0.617
163.106	0.616	2.87	-2.8795	0.616
163.22	0.616	2.871	-2.8805	0.616
163.33	0.615	2.873	-2.8829	0.615
163.434	0.615	2.875	-2.8848	0.615
163.543	0.615	2.877	-2.8868	0.615
163.654	0.614	2.878	-2.8878	0.614
163.767	0.614	2.881	-2.8902	0.614
163.87	0.613	2.883	-2.8922	0.613
163.981	0.613	2.884	-2.8942	0.613
164.091	0.613	2.885	-2.8952	0.613
164.203	0.612	2.887	-2.8971	0.612
164.313	0.612	2.89	-2.8995	0.612
164.416	0.612	2.892	-2.9014	0.612
164.529	0.611	2.893	-2.9025	0.611
164.64	0.611	2.895	-2.9045	0.611
164.748	0.611	2.897	-2.9068	0.611
164.853	0.61	2.899	-2.9088	0.61
164.963	0.61	2.9	-2.9098	0.61
165.075	0.61	2.902	-2.9118	0.61
165.186	0.609	2.904	-2.9138	0.609
165.292	0.609	2.906	-2.9162	0.609
165.406	0.609	2.907	-2.9171	0.609
165.514	0.609	2.909	-2.9191	0.609
165.622	0.609	2.911	-2.9211	0.609
165.73	0.608	2.914	-2.9235	0.608
165.841	0.608	2.915	-2.9245	0.608
165.951	0.608	2.917	-2.9265	0.608
166.061	0.608	2.919	-2.9285	0.608
166.166	0.607	2.921	-2.9305	0.607
166.277	0.607	2.922	-2.9317	0.607
166.388	0.607	2.924	-2.9338	0.607
166.497	0.606	2.926	-2.9358	0.606
166.602	0.606	2.928	-2.9379	0.606
166.714	0.606	2.929	-2.9388	0.606
166.822	0.606	2.931	-2.9411	0.606
166.933	0.605	2.933	-2.9432	0.605
167.038	0.605	2.935	-2.9452	0.605
167.152	0.605	2.936	-2.9461	0.605
167.26	0.605	2.938	-2.9482	0.605
167.368	0.605	2.941	-2.9504	0.605
167.482	0.604	2.943	-2.9524	0.604
167.585	0.604	2.944	-2.9537	0.604
167.698	0.604	2.946	-2.9554	0.604
167.806	0.604	2.948	-2.9577	0.604
167.914	0.604	2.95	-2.9598	0.604
168.025	0.604	2.951	-2.9608	0.604
168.136	0.603	2.953	-2.9628	0.603
168.239	0.603	2.955	-2.9647	0.603
168.35	0.603	2.957	-2.9671	0.603
168.461	0.603	2.958	-2.9681	0.603
168.572	0.602	2.96	-2.9701	0.602
168.682	0.602	2.962	-2.9721	0.602
168.787	0.602	2.965	-2.9744	0.602
168.899	0.601	2.966	-2.9755	0.601
169.007	0.601	2.968	-2.9774	0.601
169.113	0.601	2.969	-2.9792	0.601
169.222	0.6	2.972	-2.9815	0.6
169.336	0.6	2.973	-2.9824	0.6
169.444	0.599	2.975	-2.9848	0.599
169.554	0.599	2.977	-2.9868	0.599
169.66	0.598	2.979	-2.9888	0.598
169.774	0.598	2.98	-2.9898	0.598
169.877	0.598	2.982	-2.992	0.598
169.991	0.597	2.984	-2.9941	0.597
170.096	0.597	2.986	-2.9961	0.597
170.207	0.597	2.987	-2.9971	0.597
170.32	0.597	2.99	-2.9993	0.597
170.425	0.596	2.992	-3.0014	0.596
170.532	0.596	2.994	-3.0034	0.596
170.646	0.596	2.995	-3.0043	0.596
170.756	0.596	2.997	-3.0064	0.596
170.866	0.596	2.999	-3.0087	0.596
170.971	0.596	3.001	-3.0107	0.596
171.082	0.595	3.002	-3.0117	0.595
171.19	0.595	3.004	-3.0137	0.595
171.303	0.595	3.006	-3.0157	0.595
171.409	0.595	3.008	-3.018	0.595
171.515	0.595	3.009	-3.019	0.595
171.627	0.595	3.011	-3.0211	0.595
171.733	0.595	3.013	-3.023	0.595
171.843	0.595	3.016	-3.0254	0.595
171.957	0.595	3.017	-3.0264	0.595
172.065	0.594	3.019	-3.0283	0.594
172.177	0.594	3.021	-3.0307	0.594
172.281	0.594	3.023	-3.0323	0.594
172.395	0.594	3.024	-3.0336	0.594
172.498	0.594	3.026	-3.0357	0.594
172.609	0.594	3.028	-3.0377	0.594
172.718	0.594	3.03	-3.0398	0.594
172.829	0.594	3.031	-3.0407	0.594
172.939	0.594	3.033	-3.0431	0.594
173.049	0.594	3.035	-3.045	0.594
173.154	0.594	3.037	-3.047	0.594
173.264	0.593	3.038	-3.048	0.593
173.376	0.593	3.041	-3.0503	0.593
173.486	0.593	3.043	-3.0524	0.593
173.59	0.593	3.045	-3.0544	0.593
173.702	0.593	3.046	-3.0553	0.593
173.813	0.593	3.048	-3.0573	0.593
173.921	0.593	3.05	-3.0597	0.593
174.029	0.592	3.052	-3.0617	0.592
174.136	0.592	3.053	-3.0627	0.592
174.248	0.592	3.055	-3.0647	0.592
174.356	0.592	3.057	-3.0667	0.592
174.465	0.592	3.059	-3.069	0.592
174.578	0.592	3.06	-3.07	0.592
174.686	0.592	3.062	-3.0719	0.592
174.794	0.592	3.064	-3.0739	0.592
174.9	0.592	3.067	-3.0763	0.592
175.011	0.592	3.068	-3.0773	0.592
175.124	0.592	3.07	-3.0794	0.592
175.233	0.592	3.072	-3.0814	0.592
175.338	0.592	3.074	-3.0833	0.592
175.449	0.592	3.075	-3.0846	0.592
175.558	0.592	3.077	-3.0866	0.592
175.67	0.592	3.079	-3.0886	0.592
175.775	0.592	3.081	-3.0906	0.592
175.887	0.592	3.082	-3.0916	0.592
175.995	0.592	3.084	-3.0939	0.592
176.101	0.592	3.086	-3.096	0.592
176.212	0.592	3.088	-3.098	0.592
176.325	0.592	3.089	-3.099	0.592
176.433	0.592	3.092	-3.1013	0.592
176.541	0.593	3.094	-3.1033	0.593
176.647	0.593	3.096	-3.1053	0.593
176.758	0.593	3.097	-3.1063	0.593
176.871	0.593	3.099	-3.1082	0.593
176.979	0.593	3.101	-3.1106	0.593
177.085	0.593	3.103	-3.1126	0.593
177.196	0.592	3.104	-3.1136	0.592
177.308	0.592	3.106	-3.1155	0.592
177.418	0.592	3.108	-3.1179	0.592
177.523	0.592	3.11	-3.12	0.592
177.63	0.592	3.111	-3.1209	0.592
177.742	0.592	3.113	-3.123	0.592
177.848	0.591	3.115	-3.125	0.591
177.959	0.591	3.118	-3.1273	0.591
178.071	0.591	3.118	-3.1282	0.591
178.179	0.591	3.121	-3.1303	0.591
178.288	0.591	3.123	-3.1323	0.591
178.396	0.59	3.125	-3.1347	0.59
178.503	0.59	3.126	-3.1356	0.59
178.613	0.59	3.128	-3.1376	0.59
178.724	0.59	3.13	-3.1397	0.59
178.833	0.59	3.132	-3.1416	0.59
178.94	0.59	3.133	-3.1429	0.59
179.049	0.59	3.135	-3.145	0.59
179.163	0.59	3.137	-3.1469	0.59
179.268	0.589	3.139	-3.1489	0.589
179.379	0.589	3.14	-3.1499	0.589
179.492	0.589	3.142	-3.1522	0.589
179.595	0.589	3.145	-3.1543	0.589
179.705	0.589	3.147	-3.1563	0.589
179.816	0.589	3.148	-3.1573	0.589
179.928	0.589	3.15	-3.1595	0.589
180.038	0.589	3.152	-3.1615	0.589
180.143	0.588	3.154	-3.1635	0.588
180.255	0.588	3.155	-3.1645	0.588
180.363	0.588	3.157	-3.1665	0.588
180.476	0.588	3.159	-3.1688	0.588
180.58	0.588	3.161	-3.1708	0.588
180.693	0.588	3.162	-3.1719	0.588
180.801	0.588	3.164	-3.1738	0.588
180.909	0.588	3.166	-3.1758	0.588
181.015	0.588	3.169	-3.1782	0.588
181.129	0.588	3.169	-3.1792	0.588
181.239	0.588	3.171	-3.1812	0.588
181.345	0.587	3.173	-3.1831	0.587
181.454	0.587	3.176	-3.1855	0.587
181.565	0.587	3.177	-3.1865	0.587
181.676	0.587	3.179	-3.1886	0.587
181.785	0.587	3.181	-3.1905	0.587
181.89	0.587	3.183	-3.1925	0.587
182.001	0.587	3.184	-3.1939	0.587
182.113	0.586	3.186	-3.1959	0.586
182.222	0.586	3.188	-3.1979	0.586
182.326	0.586	3.19	-3.1999	0.586
182.438	0.586	3.191	-3.2009	0.586
182.547	0.586	3.193	-3.2032	0.586
182.658	0.585	3.195	-3.2052	0.585
182.763	0.585	3.197	-3.2072	0.585
182.877	0.585	3.198	-3.2082	0.585
182.985	0.585	3.2	-3.2102	0.585
183.093	0.585	3.203	-3.2125	0.585
183.202	0.585	3.205	-3.2146	0.585
183.309	0.585	3.206	-3.2156	0.585
183.423	0.585	3.208	-3.2176	0.585
183.531	0.585	3.21	-3.2197	0.585
183.639	0.584	3.212	-3.2218	0.584
183.749	0.584	3.213	-3.2227	0.584
183.855	0.584	3.215	-3.2248	0.584
183.965	0.584	3.217	-3.2272	0.584
184.073	0.584	3.219	-3.2292	0.584
184.187	0.584	3.22	-3.2301	0.584
184.295	0.584	3.222	-3.2321	0.584
184.407	0.584	3.224	-3.2342	0.584
184.512	0.584	3.227	-3.2364	0.584
184.624	0.584	3.228	-3.2374	0.584
184.73	0.584	3.23	-3.2394	0.584
184.84	0.584	3.232	-3.2414	0.584
184.948	0.585	3.234	-3.2435	0.585
185.062	0.585	3.235	-3.2448	0.585
185.17	0.585	3.237	-3.2467	0.585
185.278	0.585	3.239	-3.2488	0.585
185.384	0.585	3.241	-3.2508	0.585
185.498	0.585	3.242	-3.2518	0.585
185.608	0.585	3.244	-3.2541	0.585
185.711	0.585	3.247	-3.2562	0.585
185.821	0.585	3.248	-3.2581	0.585
185.932	0.585	3.249	-3.2591	0.585
186.045	0.585	3.252	-3.2615	0.585
186.148	0.585	3.254	-3.2635	0.585
186.259	0.585	3.256	-3.2655	0.585
186.366	0.585	3.257	-3.2665	0.585
186.478	0.585	3.259	-3.2684	0.585
186.591	0.585	3.261	-3.2709	0.585
186.696	0.585	3.263	-3.2728	0.585
186.806	0.585	3.264	-3.2739	0.585
186.917	0.585	3.266	-3.2758	0.585
187.025	0.585	3.268	-3.278	0.585
187.133	0.585	3.27	-3.2801	0.585
187.24	0.585	3.271	-3.2811	0.585
187.354	0.585	3.273	-3.2831	0.585
187.463	0.585	3.275	-3.2851	0.585
187.569	0.585	3.278	-3.2875	0.585
187.683	0.585	3.279	-3.2884	0.585
187.791	0.585	3.281	-3.2904	0.585
187.899	0.585	3.283	-3.2924	0.585
188.004	0.585	3.285	-3.2945	0.585
188.118	0.585	3.286	-3.2956	0.585
188.228	0.585	3.288	-3.2978	0.585
188.338	0.585	3.29	-3.2998	0.585
188.441	0.585	3.292	-3.3017	0.585
188.555	0.585	3.293	-3.3031	0.585
188.663	0.585	3.295	-3.3052	0.585
188.774	0.585	3.297	-3.3071	0.585
188.88	0.585	3.299	-3.3091	0.585
188.992	0.585	3.3	-3.3102	0.585
189.1	0.585	3.303	-3.3124	0.585
189.208	0.584	3.305	-3.3144	0.584
189.316	0.584	3.307	-3.3164	0.584
189.429	0.584	3.308	-3.3173	0.584
189.537	0.584	3.31	-3.3194	0.584
189.645	0.584	3.312	-3.3217	0.584
189.754	0.584	3.314	-3.3238	0.584
189.866	0.584	3.315	-3.3249	0.584
189.976	0.584	3.317	-3.3267	0.584
190.081	0.584	3.319	-3.3288	0.584
190.19	0.584	3.321	-3.3311	0.584
190.301	0.584	3.322	-3.3321	0.584
190.411	0.584	3.324	-3.3341	0.584
190.522	0.584	3.326	-3.336	0.584
190.626	0.584	3.329	-3.3384	0.584
190.737	0.584	3.33	-3.3394	0.584
190.846	0.584	3.332	-3.3413	0.584
190.959	0.584	3.334	-3.3437	0.584
191.065	0.583	3.336	-3.3457	0.583
191.174	0.583	3.337	-3.3467	0.583
191.285	0.583	3.339	-3.3487	0.583
191.393	0.583	3.341	-3.3508	0.583
191.501	0.583	3.343	-3.3528	0.583
191.608	0.583	3.344	-3.3541	0.583
191.717	0.583	3.346	-3.3561	0.583
191.826	0.583	3.348	-3.358	0.583
191.935	0.583	3.35	-3.36	0.583
192.051	0.583	3.351	-3.361	0.583
192.154	0.583	3.354	-3.3634	0.583
192.266	0.583	3.356	-3.3654	0.583
192.374	0.583	3.358	-3.3674	0.583
192.484	0.583	3.359	-3.3685	0.583
192.597	0.582	3.361	-3.3704	0.582
192.7	0.582	3.363	-3.3727	0.582
192.81	0.582	3.365	-3.3747	0.582
192.92	0.582	3.366	-3.3756	0.582
193.032	0.582	3.368	-3.3777	0.582
193.142	0.582	3.37	-3.38	0.582
193.247	0.582	3.372	-3.382	0.582
193.359	0.582	3.373	-3.383	0.582
193.464	0.581	3.375	-3.385	0.581
193.573	0.581	3.378	-3.3873	0.581
193.684	0.581	3.38	-3.3893	0.581
193.798	0.581	3.381	-3.3903	0.581
193.904	0.581	3.383	-3.3923	0.581
194.012	0.58	3.385	-3.3943	0.58
194.121	0.58	3.387	-3.3966	0.58
194.228	0.58	3.388	-3.3977	0.58
194.345	0.58	3.39	-3.3996	0.58
194.449	0.58	3.392	-3.4016	0.58
194.556	0.58	3.394	-3.4036	0.58
194.667	0.58	3.395	-3.4047	0.58
194.78	0.58	3.397	-3.407	0.58
194.889	0.58	3.399	-3.409	0.58
194.994	0.58	3.401	-3.4109	0.58
195.105	0.58	3.402	-3.4119	0.58
195.214	0.58	3.405	-3.4143	0.58
195.32	0.58	3.407	-3.4163	0.58
195.431	0.58	3.409	-3.4183	0.58
195.542	0.58	3.41	-3.4194	0.58
195.653	0.579	3.412	-3.4217	0.579
195.761	0.579	3.414	-3.4237	0.579
195.866	0.579	3.416	-3.4257	0.579
195.981	0.579	3.417	-3.4267	0.579
196.089	0.579	3.419	-3.4286	0.579
196.197	0.578	3.421	-3.431	0.578
196.303	0.578	3.423	-3.433	0.578
196.414	0.578	3.424	-3.434	0.578
196.527	0.578	3.426	-3.436	0.578
196.635	0.578	3.428	-3.4382	0.578
196.74	0.577	3.431	-3.4403	0.577
196.851	0.577	3.432	-3.4413	0.577
196.963	0.577	3.434	-3.4433	0.577
197.073	0.577	3.436	-3.4453	0.577
197.178	0.576	3.438	-3.4475	0.576
197.289	0.576	3.439	-3.4486	0.576
197.398	0.576	3.441	-3.4506	0.576
197.504	0.576	3.443	-3.4526	0.576
197.617	0.575	3.445	-3.4548	0.575
197.726	0.575	3.446	-3.4559	0.575
197.837	0.575	3.448	-3.4579	0.575
197.944	0.574	3.45	-3.46	0.574
198.052	0.574	3.452	-3.462	0.574
198.159	0.574	3.453	-3.4629	0.574
198.273	0.574	3.456	-3.4652	0.574
198.381	0.573	3.457	-3.4672	0.573
198.487	0.573	3.46	-3.4692	0.573
198.602	0.573	3.461	-3.4702	0.573
198.705	0.572	3.463	-3.4726	0.572
198.818	0.572	3.465	-3.4746	0.572
198.924	0.572	3.467	-3.4766	0.572
199.035	0.571	3.468	-3.4776	0.571
199.148	0.571	3.47	-3.4796	0.571
199.251	0.571	3.472	-3.4819	0.571
199.362	0.57	3.474	-3.4839	0.57
199.473	0.57	3.475	-3.4849	0.57
199.582	0.57	3.477	-3.4869	0.57
199.688	0.57	3.479	-3.4892	0.57
199.799	0.569	3.481	-3.4912	0.569
199.907	0.569	3.482	-3.4922	0.569
200.02	0.569	3.484	-3.4942	0.569
200.128	0.569	3.486	-3.4962	0.569
200.236	0.569	3.489	-3.4986	0.569
200.35	0.569	3.49	-3.4996	0.569
200.458	0.569	3.492	-3.5015	0.569
200.563	0.569	3.494	-3.5036	0.569
200.672	0.569	3.496	-3.5056	0.569
200.786	0.568	3.497	-3.5068	0.568
200.896	0.568	3.499	-3.5088	0.568
201.002	0.568	3.501	-3.5108	0.568
201.111	0.568	3.503	-3.5128	0.568
201.222	0.567	3.504	-3.5138	0.567
201.332	0.567	3.506	-3.5162	0.567
201.442	0.567	3.508	-3.5182	0.567
201.547	0.566	3.51	-3.5202	0.566
201.657	0.566	3.511	-3.5212	0.566
201.77	0.566	3.514	-3.5236	0.566
201.873	0.565	3.516	-3.5255	0.565
201.982	0.565	3.518	-3.5275	0.565
202.096	0.565	3.519	-3.5286	0.565
202.204	0.565	3.521	-3.5305	0.565
202.31	0.564	3.523	-3.5328	0.564
202.421	0.564	3.525	-3.5349	0.564
202.533	0.564	3.526	-3.5359	0.564
202.641	0.563	3.528	-3.5379	0.563
202.749	0.563	3.53	-3.5399	0.563
202.857	0.563	3.533	-3.5422	0.563
202.97	0.563	3.534	-3.5432	0.563
203.078	0.562	3.536	-3.5452	0.562
203.186	0.562	3.537	-3.5471	0.562
203.295	0.561	3.54	-3.5495	0.561
203.402	0.561	3.541	-3.5505	0.561
203.511	0.561	3.543	-3.5525	0.561
203.623	0.56	3.545	-3.5544	0.56
203.729	0.56	3.547	-3.5565	0.56
203.843	0.56	3.548	-3.5579	0.56
203.953	0.559	3.55	-3.5599	0.559
204.062	0.559	3.552	-3.5618	0.559
204.167	0.559	3.554	-3.5638	0.559
204.278	0.558	3.555	-3.5648	0.558
204.387	0.558	3.557	-3.5672	0.558
204.5	0.558	3.559	-3.5691	0.558
204.605	0.557	3.561	-3.5711	0.557
204.715	0.557	3.562	-3.5722	0.557
204.826	0.557	3.565	-3.5746	0.557
204.934	0.556	3.567	-3.5765	0.556
205.042	0.556	3.569	-3.5784	0.556
205.149	0.555	3.57	-3.5796	0.555
205.263	0.555	3.572	-3.5816	0.555
205.371	0.554	3.574	-3.5838	0.554
205.477	0.554	3.576	-3.5858	0.554
205.591	0.554	3.577	-3.5868	0.554
205.695	0.553	3.579	-3.5888	0.553
205.806	0.552	3.581	-3.5908	0.552
205.915	0.552	3.583	-3.5932	0.552
206.023	0.552	3.584	-3.5941	0.552
206.136	0.551	3.586	-3.5961	0.551
206.246	0.551	3.588	-3.5982	0.551
206.351	0.55	3.591	-3.6005	0.55
206.462	0.55	3.592	-3.6014	0.55
206.571	0.549	3.594	-3.6034	0.549
206.678	0.549	3.596	-3.6053	0.549
206.79	0.548	3.598	-3.6078	0.548
206.899	0.548	3.599	-3.6088	0.548
207.005	0.548	3.601	-3.6108	0.548
207.117	0.547	3.603	-3.6128	0.547
207.225	0.547	3.605	-3.6148	0.547
207.339	0.546	3.606	-3.6161	0.546
207.442	0.546	3.608	-3.6181	0.546
207.556	0.545	3.61	-3.6201	0.545
207.661	0.545	3.612	-3.622	0.545
207.775	0.544	3.613	-3.6231	0.544
207.885	0.544	3.616	-3.6255	0.544
207.99	0.543	3.618	-3.6274	0.543
208.097	0.542	3.62	-3.6294	0.542
208.211	0.542	3.621	-3.6305	0.542
208.321	0.541	3.623	-3.6324	0.541
208.431	0.541	3.625	-3.6348	0.541
208.536	0.54	3.627	-3.6368	0.54
208.647	0.54	3.628	-3.6378	0.54
208.755	0.54	3.63	-3.6397	0.54
208.868	0.539	3.632	-3.6421	0.539
208.974	0.538	3.634	-3.6441	0.538
209.083	0.538	3.635	-3.6451	0.538
209.194	0.538	3.637	-3.647	0.538
209.302	0.537	3.639	-3.649	0.537
209.41	0.537	3.642	-3.6515	0.537
209.517	0.537	3.643	-3.6524	0.537
209.626	0.536	3.645	-3.6545	0.536
209.737	0.536	3.647	-3.6564	0.536
209.846	0.536	3.649	-3.6587	0.536
209.953	0.535	3.65	-3.6597	0.535
210.068	0.535	3.652	-3.6617	0.535
210.176	0.535	3.654	-3.6637	0.535
210.281	0.534	3.656	-3.6657	0.534
210.392	0.534	3.657	-3.6667	0.534
210.505	0.533	3.659	-3.6691	0.533
210.615	0.533	3.661	-3.6711	0.533
210.72	0.533	3.663	-3.673	0.533
210.831	0.532	3.664	-3.6741	0.532
210.939	0.532	3.667	-3.6763	0.532
211.045	0.532	3.669	-3.6784	0.532
211.155	0.531	3.671	-3.6803	0.531
211.267	0.531	3.672	-3.6814	0.531
211.378	0.531	3.674	-3.6838	0.531
211.486	0.53	3.676	-3.6857	0.53
211.591	0.53	3.678	-3.6877	0.53
211.701	0.529	3.679	-3.6888	0.529
211.813	0.529	3.681	-3.6907	0.529
211.921	0.528	3.683	-3.693	0.528
212.03	0.527	3.685	-3.695	0.527
212.143	0.527	3.686	-3.696	0.527
212.253	0.527	3.688	-3.698	0.527
212.358	0.526	3.69	-3.7	0.526
212.467	0.525	3.693	-3.7023	0.525
212.578	0.525	3.694	-3.7033	0.525
212.688	0.525	3.696	-3.7054	0.525
212.798	0.524	3.698	-3.7073	0.524
212.903	0.524	3.7	-3.7097	0.524
213.014	0.523	3.701	-3.7107	0.523
213.121	0.523	3.703	-3.7127	0.523
213.23	0.522	3.705	-3.7147	0.522
213.342	0.522	3.707	-3.717	0.522
213.451	0.522	3.708	-3.7179	0.522
213.562	0.521	3.71	-3.7199	0.521
213.67	0.521	3.712	-3.722	0.521
213.775	0.52	3.714	-3.724	0.52
213.885	0.52	3.716	-3.7253	0.52
213.996	0.519	3.718	-3.7273	0.519
214.103	0.519	3.72	-3.7294	0.519
214.212	0.519	3.722	-3.7314	0.519
214.326	0.518	3.723	-3.7324	0.518
214.436	0.518	3.725	-3.7347	0.518
214.544	0.517	3.727	-3.7367	0.517
214.649	0.517	3.729	-3.7387	0.517
214.758	0.517	3.73	-3.7397	0.517
214.867	0.516	3.732	-3.7416	0.516
214.977	0.516	3.734	-3.744	0.516
215.088	0.516	3.736	-3.746	0.516
215.198	0.515	3.737	-3.7471	0.515
215.309	0.515	3.739	-3.749	0.515
[truncated: 405 more rows]
