# Supplementary material for: Research on the Mechanical Properties of EPS Lightweight Soil Mixed with Fly Ash
Source: Polymers (Basel). 2024 Dec 18;16(24):3517. doi: 10.3390/polym16243517 (PMC11678610; doi:10.3390/polym16243517)
Supplement: Supplementary file 1 [file polymers-16-03517-s001.zip › polymers-3283519-supplementary-final/raw data/EPS2%,curing agent content 15%,replace proportion 0%.xls]

## Sheet: Sheet1
试件批号	1
钢号	1
试验日期	2023/12/15
试验人	XDD
试件形状
尺寸(mm)	39.1
So(mm^2)	1200.73
标距倍率
Lo(mm)	80
引伸计标距	50
Lu(mm)
A(%)	/
断面尺寸
Su(mm^2)
Z(%)	/
Fm(kN)	0.39
Rm(MPa)
FeH(kN)	1.18
ReH(MPa)	1
FeL(kN)	0.57
ReL(MPa)
Fp(kN)	0.57
Rp(MPa)
Ft(kN)	0.03
Rt(MPa)
E(GPa)	0.01
屈强比	/
强屈比	/
At(%)	/
Agt(%)	4.5
时间(秒)	力(kN)	变形(mm)	位移(mm)	扩展
0	0	0	-0.0004	0
0.126	0	0	-0.0009	0
0.23	0	0	-0.0018	0
0.342	0.001	0	-0.0025	0.001
0.453	0.001	0.002	-0.0041	0.001
0.561	0.002	0.003	-0.0058	0.002
0.667	0.003	0.005	-0.008	0.003
0.781	0.003	0.007	-0.0091	0.003
0.89	0.004	0.01	-0.0122	0.004
0.997	0.005	0.013	-0.0152	0.005
1.104	0.006	0.016	-0.0184	0.006
1.218	0.006	0.018	-0.0202	0.006
1.322	0.007	0.022	-0.0247	0.007
1.436	0.007	0.026	-0.0288	0.007
1.541	0.008	0.031	-0.0333	0.008
1.653	0.008	0.033	-0.0357	0.008
1.759	0.008	0.039	-0.0415	0.008
1.873	0.008	0.044	-0.0468	0.008
1.978	0.009	0.05	-0.0521	0.009
2.089	0.009	0.052	-0.0548	0.009
2.198	0.009	0.058	-0.0601	0.009
2.31	0.009	0.064	-0.0661	0.009
2.415	0.01	0.069	-0.0711	0.01
2.527	0.01	0.071	-0.0736	0.01
2.635	0.01	0.076	-0.0786	0.01
2.741	0.01	0.082	-0.0842	0.01
2.852	0.011	0.087	-0.0892	0.011
2.966	0.011	0.089	-0.0914	0.011
3.073	0.011	0.094	-0.0962	0.011
3.178	0.012	0.098	-0.1009	0.012
3.287	0.012	0.104	-0.1062	0.012
3.398	0.013	0.106	-0.1084	0.013
3.511	0.013	0.11	-0.1129	0.013
3.619	0.014	0.115	-0.1174	0.014
3.724	0.014	0.119	-0.1217	0.014
3.838	0.015	0.122	-0.1246	0.015
3.948	0.015	0.126	-0.1288	0.015
4.053	0.016	0.131	-0.1331	0.016
4.161	0.016	0.135	-0.1372	0.016
4.27	0.016	0.137	-0.1393	0.016
4.382	0.017	0.142	-0.1441	0.017
4.495	0.017	0.146	-0.1481	0.017
4.601	0.018	0.15	-0.1521	0.018
4.71	0.018	0.152	-0.1541	0.018
4.821	0.019	0.156	-0.1586	0.019
4.929	0.019	0.16	-0.1624	0.019
5.037	0.019	0.164	-0.1662	0.019
5.149	0.019	0.166	-0.1681	0.019
5.256	0.02	0.169	-0.172	0.02
5.367	0.02	0.174	-0.1762	0.02
5.473	0.02	0.177	-0.1799	0.02
5.587	0.021	0.179	-0.1818	0.021
5.69	0.021	0.183	-0.1854	0.021
5.801	0.021	0.186	-0.1889	0.021
5.91	0.022	0.19	-0.193	0.022
6.021	0.022	0.192	-0.1948	0.022
6.131	0.023	0.196	-0.1983	0.023
6.241	0.023	0.199	-0.2017	0.023
6.346	0.024	0.203	-0.2056	0.024
6.456	0.024	0.205	-0.2073	0.024
6.568	0.024	0.208	-0.2106	0.024
6.678	0.025	0.211	-0.214	0.025
6.783	0.025	0.215	-0.2173	0.025
6.895	0.025	0.217	-0.2194	0.025
7.003	0.026	0.22	-0.2227	0.026
7.113	0.026	0.223	-0.2258	0.026
7.218	0.027	0.227	-0.2291	0.027
7.333	0.027	0.228	-0.2306	0.027
7.441	0.027	0.232	-0.2342	0.027
7.549	0.028	0.235	-0.2373	0.028
7.655	0.028	0.238	-0.2404	0.028
7.766	0.028	0.239	-0.242	0.028
7.879	0.028	0.243	-0.2455	0.028
7.987	0.029	0.246	-0.2486	0.029
8.092	0.029	0.249	-0.2515	0.029
8.203	0.029	0.25	-0.253	0.029
8.315	0.03	0.253	-0.2559	0.03
8.425	0.03	0.257	-0.2593	0.03
8.53	0.03	0.26	-0.2622	0.03
8.641	0.03	0.261	-0.2637	0.03
8.75	0.031	0.264	-0.2666	0.031
8.856	0.031	0.267	-0.2698	0.031
8.967	0.031	0.27	-0.2727	0.031
9.079	0.032	0.272	-0.2741	0.032
9.187	0.032	0.274	-0.2768	0.032
9.296	0.032	0.277	-0.2796	0.032
9.403	0.033	0.28	-0.2829	0.033
9.512	0.033	0.282	-0.2842	0.033
9.622	0.033	0.284	-0.2869	0.033
9.732	0.034	0.287	-0.2897	0.034
9.841	0.034	0.29	-0.2929	0.034
9.948	0.034	0.292	-0.2942	0.034
10.064	0.035	0.294	-0.2968	0.035
10.169	0.035	0.297	-0.2995	0.035
10.276	0.036	0.3	-0.3022	0.036
10.388	0.036	0.301	-0.3034	0.036
10.494	0.037	0.304	-0.3065	0.037
10.604	0.037	0.307	-0.3091	0.037
10.715	0.038	0.309	-0.3116	0.038
10.826	0.038	0.31	-0.313	0.038
10.934	0.038	0.313	-0.316	0.038
11.04	0.039	0.316	-0.3185	0.039
11.149	0.04	0.318	-0.321	0.04
11.259	0.04	0.32	-0.3223	0.04
11.368	0.04	0.322	-0.3248	0.04
11.479	0.041	0.325	-0.3277	0.041
11.587	0.041	0.328	-0.3302	0.041
11.701	0.042	0.329	-0.3314	0.042
11.809	0.042	0.331	-0.3339	0.042
11.917	0.043	0.334	-0.3368	0.043
12.023	0.043	0.337	-0.3392	0.043
12.137	0.043	0.338	-0.3404	0.043
12.241	0.044	0.34	-0.3429	0.044
12.353	0.044	0.343	-0.3453	0.044
12.46	0.045	0.346	-0.3481	0.045
12.571	0.045	0.347	-0.3493	0.045
12.684	0.046	0.349	-0.3516	0.046
12.787	0.046	0.352	-0.3541	0.046
12.899	0.047	0.354	-0.3568	0.047
13.01	0.047	0.355	-0.358	0.047
13.121	0.048	0.358	-0.3604	0.048
13.231	0.048	0.36	-0.3627	0.048
13.335	0.049	0.363	-0.3651	0.049
13.447	0.049	0.364	-0.3663	0.049
13.558	0.049	0.366	-0.369	0.049
13.666	0.05	0.369	-0.3713	0.05
13.771	0.05	0.371	-0.3736	0.05
13.881	0.05	0.372	-0.3748	0.05
13.992	0.051	0.375	-0.3774	0.051
14.103	0.051	0.377	-0.3797	0.051
14.21	0.051	0.379	-0.382	0.051
14.322	0.051	0.381	-0.3831	0.051
14.432	0.052	0.383	-0.3854	0.052
14.54	0.052	0.386	-0.3881	0.052
14.645	0.053	0.388	-0.3903	0.053
14.756	0.053	0.389	-0.3915	0.053
14.869	0.054	0.391	-0.3937	0.054
14.972	0.054	0.394	-0.3964	0.054
15.083	0.055	0.396	-0.3986	0.055
15.194	0.055	0.397	-0.3997	0.055
15.305	0.055	0.399	-0.402	0.055
15.415	0.055	0.402	-0.4042	0.055
15.518	0.056	0.404	-0.4068	0.056
15.627	0.056	0.405	-0.4078	0.056
15.741	0.056	0.407	-0.41	0.056
15.849	0.057	0.41	-0.4123	0.057
15.957	0.057	0.412	-0.4148	0.057
16.064	0.057	0.413	-0.416	0.057
16.178	0.058	0.416	-0.4182	0.058
16.287	0.059	0.418	-0.4204	0.059
16.393	0.059	0.42	-0.4226	0.059
16.507	0.059	0.421	-0.424	0.059
16.61	0.06	0.424	-0.4261	0.06
16.724	0.061	0.426	-0.4285	0.061
16.829	0.061	0.428	-0.4305	0.061
16.94	0.062	0.429	-0.4316	0.062
17.053	0.062	0.432	-0.4341	0.062
17.156	0.063	0.434	-0.4363	0.063
17.266	0.063	0.436	-0.4384	0.063
17.375	0.063	0.437	-0.4395	0.063
17.487	0.064	0.439	-0.4417	0.064
17.593	0.064	0.442	-0.4442	0.064
17.704	0.065	0.444	-0.4463	0.065
17.816	0.065	0.445	-0.4474	0.065
17.924	0.065	0.447	-0.4495	0.065
18.032	0.066	0.449	-0.452	0.066
18.14	0.066	0.452	-0.4541	0.066
18.249	0.066	0.453	-0.4552	0.066
18.357	0.067	0.455	-0.4573	0.067
18.466	0.067	0.457	-0.4599	0.067
18.577	0.068	0.459	-0.4619	0.068
18.691	0.068	0.46	-0.463	0.068
18.794	0.068	0.463	-0.465	0.068
18.908	0.069	0.465	-0.4671	0.069
19.012	0.069	0.467	-0.4697	0.069
19.123	0.069	0.468	-0.4707	0.069
19.236	0.07	0.47	-0.4728	0.07
19.342	0.07	0.472	-0.4749	0.07
19.449	0.071	0.474	-0.477	0.071
19.563	0.071	0.476	-0.4784	0.071
19.673	0.072	0.478	-0.4805	0.072
19.783	0.072	0.48	-0.4827	0.072
19.888	0.072	0.482	-0.4847	0.072
19.995	0.073	0.483	-0.4857	0.073
20.107	0.073	0.486	-0.4882	0.073
20.22	0.073	0.488	-0.4903	0.073
20.323	0.074	0.49	-0.4923	0.074
20.435	0.074	0.491	-0.4934	0.074
20.546	0.075	0.493	-0.4958	0.075
20.654	0.075	0.495	-0.4979	0.075
20.762	0.076	0.497	-0.4999	0.076
20.869	0.076	0.498	-0.501	0.076
20.978	0.077	0.501	-0.5034	0.077
21.103	0.077	0.503	-0.5054	0.077
21.214	0.077	0.505	-0.5076	0.077
21.321	0.078	0.507	-0.5096	0.078
21.431	0.078	0.508	-0.5107	0.078
21.544	0.079	0.51	-0.5127	0.079
21.654	0.079	0.513	-0.5152	0.079
21.759	0.079	0.515	-0.5172	0.079
21.87	0.08	0.516	-0.5182	0.08
21.979	0.08	0.518	-0.5203	0.08
22.091	0.081	0.52	-0.5227	0.081
22.196	0.081	0.522	-0.5247	0.081
22.304	0.081	0.523	-0.5258	0.081
22.413	0.082	0.525	-0.5278	0.082
22.525	0.082	0.527	-0.5299	0.082
22.633	0.083	0.53	-0.5322	0.083
22.747	0.083	0.531	-0.5333	0.083
22.85	0.084	0.533	-0.5353	0.084
22.961	0.084	0.535	-0.5375	0.084
23.068	0.085	0.537	-0.5398	0.085
23.179	0.085	0.538	-0.5408	0.085
23.292	0.085	0.54	-0.5429	0.085
23.398	0.086	0.542	-0.5449	0.086
23.505	0.086	0.544	-0.5468	0.086
23.618	0.086	0.546	-0.5483	0.086
23.728	0.087	0.548	-0.5503	0.087
23.838	0.087	0.55	-0.5523	0.087
23.943	0.087	0.552	-0.5544	0.087
24.051	0.087	0.553	-0.5554	0.087
24.163	0.088	0.555	-0.5578	0.088
24.269	0.088	0.557	-0.5598	0.088
24.379	0.088	0.559	-0.5619	0.088
24.491	0.088	0.56	-0.5629	0.088
24.602	0.089	0.563	-0.5654	0.089
24.71	0.089	0.565	-0.5674	0.089
24.815	0.089	0.567	-0.5694	0.089
24.925	0.089	0.568	-0.5703	0.089
25.034	0.09	0.57	-0.5727	0.09
25.145	0.09	0.572	-0.5747	0.09
25.254	0.09	0.574	-0.5768	0.09
25.367	0.09	0.575	-0.5778	0.09
25.476	0.091	0.577	-0.5798	0.091
25.584	0.091	0.58	-0.5822	0.091
25.689	0.091	0.582	-0.5843	0.091
25.8	0.092	0.583	-0.5853	0.092
25.913	0.092	0.585	-0.5873	0.092
26.016	0.092	0.587	-0.5893	0.092
26.126	0.092	0.589	-0.5917	0.092
26.237	0.093	0.59	-0.5926	0.093
26.349	0.093	0.592	-0.5947	0.093
26.454	0.093	0.594	-0.5967	0.093
26.563	0.094	0.596	-0.5987	0.094
26.675	0.094	0.598	-0.6001	0.094
26.786	0.094	0.6	-0.6021	0.094
26.894	0.094	0.602	-0.6041	0.094
26.999	0.095	0.604	-0.6061	0.095
27.114	0.095	0.605	-0.6075	0.095
27.222	0.095	0.607	-0.6095	0.095
27.33	0.096	0.609	-0.6115	0.096
27.436	0.096	0.611	-0.6135	0.096
27.551	0.096	0.612	-0.6145	0.096
27.654	0.097	0.614	-0.6169	0.097
27.768	0.097	0.616	-0.6189	0.097
27.873	0.097	0.618	-0.621	0.097
27.984	0.097	0.619	-0.6219	0.097
28.097	0.098	0.621	-0.6239	0.098
28.206	0.098	0.624	-0.6263	0.098
28.311	0.098	0.626	-0.6283	0.098
28.422	0.099	0.627	-0.6294	0.099
28.529	0.099	0.629	-0.6314	0.099
28.638	0.1	0.631	-0.6337	0.1
28.746	0.1	0.633	-0.6357	0.1
28.861	0.1	0.634	-0.6367	0.1
28.969	0.101	0.636	-0.6387	0.101
29.077	0.101	0.638	-0.6407	0.101
29.183	0.102	0.641	-0.6431	0.102
29.293	0.102	0.642	-0.6441	0.102
29.402	0.102	0.644	-0.6462	0.102
29.511	0.103	0.646	-0.6481	0.103
29.62	0.103	0.648	-0.6502	0.103
29.734	0.103	0.649	-0.6514	0.103
29.844	0.103	0.651	-0.6534	0.103
29.952	0.104	0.653	-0.6554	0.104
30.057	0.104	0.655	-0.6575	0.104
30.169	0.104	0.656	-0.6585	0.104
30.275	0.105	0.658	-0.6609	0.105
30.386	0.105	0.66	-0.6629	0.105
30.496	0.106	0.662	-0.6649	0.106
30.607	0.106	0.663	-0.6659	0.106
30.718	0.106	0.666	-0.6682	0.106
30.828	0.107	0.668	-0.6701	0.107
30.934	0.107	0.67	-0.6721	0.107
31.045	0.107	0.671	-0.6732	0.107
31.15	0.108	0.673	-0.6752	0.108
31.261	0.108	0.675	-0.6776	0.108
31.369	0.108	0.677	-0.6796	0.108
31.482	0.109	0.678	-0.6806	0.109
31.59	0.109	0.68	-0.6827	0.109
31.698	0.11	0.682	-0.6849	0.11
31.807	0.11	0.684	-0.6869	0.11
31.914	0.11	0.685	-0.6879	0.11
32.023	0.11	0.687	-0.6899	0.11
32.137	0.111	0.69	-0.6923	0.111
32.242	0.111	0.692	-0.6943	0.111
32.353	0.111	0.693	-0.6953	0.111
32.466	0.111	0.695	-0.6973	0.111
32.575	0.112	0.697	-0.6993	0.112
32.68	0.112	0.699	-0.7017	0.112
32.791	0.112	0.7	-0.7027	0.112
32.902	0.112	0.702	-0.7046	0.112
33.012	0.113	0.704	-0.7067	0.113
33.117	0.113	0.706	-0.7086	0.113
33.228	0.114	0.707	-0.71	0.114
33.336	0.114	0.709	-0.712	0.114
33.447	0.115	0.711	-0.714	0.115
33.554	0.115	0.714	-0.7161	0.115
33.667	0.115	0.715	-0.7171	0.115
33.775	0.116	0.717	-0.7194	0.116
33.883	0.116	0.719	-0.7214	0.116
33.989	0.117	0.721	-0.7234	0.117
34.103	0.117	0.722	-0.7244	0.117
34.212	0.117	0.724	-0.7267	0.117
34.32	0.118	0.726	-0.7288	0.118
34.425	0.118	0.728	-0.7309	0.118
34.539	0.119	0.729	-0.7317	0.119
34.649	0.119	0.731	-0.7338	0.119
34.759	0.12	0.734	-0.7361	0.12
34.864	0.12	0.736	-0.7381	0.12
34.975	0.121	0.737	-0.7391	0.121
35.083	0.122	0.739	-0.7411	0.122
35.196	0.122	0.741	-0.7431	0.122
35.301	0.123	0.743	-0.7454	0.123
35.413	0.124	0.744	-0.7464	0.124
35.52	0.124	0.746	-0.7484	0.124
35.627	0.125	0.748	-0.7504	0.125
35.738	0.126	0.75	-0.7528	0.126
35.845	0.127	0.751	-0.7538	0.127
35.959	0.127	0.753	-0.7559	0.127
36.067	0.128	0.755	-0.7578	0.128
36.173	0.129	0.757	-0.7598	0.129
36.287	0.129	0.758	-0.761	0.129
36.397	0.13	0.761	-0.7631	0.13
36.5	0.131	0.762	-0.765	0.131
36.609	0.132	0.765	-0.7671	0.132
36.723	0.132	0.766	-0.7685	0.132
36.833	0.133	0.768	-0.7704	0.133
36.943	0.134	0.77	-0.7724	0.134
37.048	0.135	0.772	-0.7745	0.135
37.159	0.135	0.773	-0.7754	0.135
37.267	0.136	0.775	-0.7775	0.136
37.38	0.137	0.777	-0.7798	0.137
37.487	0.138	0.779	-0.7818	0.138
37.595	0.138	0.78	-0.7828	0.138
37.704	0.139	0.782	-0.7848	0.139
37.81	0.14	0.785	-0.7871	0.14
37.921	0.14	0.787	-0.7891	0.14
38.035	0.141	0.788	-0.7901	0.141
38.138	0.141	0.79	-0.7921	0.141
38.247	0.142	0.792	-0.7944	0.142
38.356	0.142	0.794	-0.7964	0.142
38.467	0.143	0.795	-0.7974	0.143
38.575	0.143	0.797	-0.7994	0.143
38.687	0.143	0.799	-0.8014	0.143
38.793	0.144	0.801	-0.8038	0.144
38.907	0.144	0.802	-0.8048	0.144
39.017	0.144	0.804	-0.8068	0.144
39.127	0.144	0.806	-0.8088	0.144
39.232	0.145	0.809	-0.8111	0.145
39.341	0.145	0.81	-0.8121	0.145
39.453	0.145	0.812	-0.8141	0.145
39.563	0.146	0.814	-0.8161	0.146
39.667	0.146	0.816	-0.818	0.146
39.779	0.147	0.817	-0.819	0.147
39.89	0.147	0.819	-0.8215	0.147
39.998	0.148	0.821	-0.8234	0.148
40.106	0.149	0.823	-0.8254	0.149
40.213	0.149	0.824	-0.8264	0.149
40.325	0.15	0.826	-0.8288	0.15
40.436	0.15	0.828	-0.8308	0.15
40.542	0.151	0.83	-0.8328	0.151
40.655	0.151	0.831	-0.8338	0.151
40.759	0.152	0.834	-0.8361	0.152
40.87	0.153	0.836	-0.8381	0.153
40.979	0.153	0.838	-0.8401	0.153
41.09	0.154	0.839	-0.8411	0.154
41.2	0.154	0.841	-0.8431	0.154
41.31	0.155	0.843	-0.8451	0.155
41.415	0.156	0.845	-0.8475	0.156
41.526	0.156	0.846	-0.8485	0.156
41.635	0.157	0.848	-0.8505	0.157
41.747	0.157	0.85	-0.8524	0.157
41.851	0.158	0.852	-0.8547	0.158
41.963	0.158	0.853	-0.8558	0.158
42.074	0.159	0.855	-0.8578	0.159
42.182	0.16	0.857	-0.8597	0.16
42.287	0.161	0.859	-0.8618	0.161
42.402	0.161	0.861	-0.8632	0.161
42.51	0.162	0.863	-0.8651	0.162
42.617	0.163	0.865	-0.8671	0.163
42.725	0.163	0.867	-0.8691	0.163
42.839	0.164	0.868	-0.8701	0.164
42.949	0.165	0.87	-0.8724	0.165
43.054	0.166	0.872	-0.8743	0.166
43.163	0.166	0.874	-0.8764	0.166
43.274	0.167	0.875	-0.8774	0.167
43.384	0.168	0.877	-0.8797	0.168
43.494	0.168	0.879	-0.8818	0.168
43.598	0.169	0.881	-0.8838	0.169
43.707	0.17	0.882	-0.8847	0.17
43.82	0.17	0.884	-0.8867	0.17
43.926	0.171	0.887	-0.8891	0.171
44.039	0.172	0.889	-0.891	0.172
44.147	0.173	0.89	-0.8921	0.173
44.258	0.173	0.892	-0.894	0.173
44.365	0.174	0.894	-0.8964	0.174
44.473	0.175	0.896	-0.8984	0.175
44.587	0.175	0.897	-0.8993	0.175
44.693	0.176	0.899	-0.9014	0.176
44.801	0.177	0.901	-0.9034	0.177
44.91	0.178	0.903	-0.9058	0.178
45.017	0.178	0.904	-0.9068	0.178
45.133	0.178	0.906	-0.9087	0.178
45.238	0.179	0.908	-0.9107	0.179
45.345	0.18	0.911	-0.9131	0.18
45.456	0.18	0.911	-0.914	0.18
45.569	0.18	0.914	-0.9161	0.18
45.678	0.181	0.916	-0.9181	0.181
45.782	0.181	0.918	-0.9201	0.181
45.893	0.182	0.919	-0.9211	0.182
46.005	0.182	0.921	-0.9234	0.182
46.115	0.183	0.923	-0.9255	0.183
46.22	0.184	0.925	-0.9274	0.184
46.332	0.184	0.926	-0.9283	0.184
46.44	0.185	0.928	-0.9307	0.185
46.548	0.186	0.93	-0.9327	0.186
46.655	0.186	0.932	-0.9347	0.186
46.77	0.187	0.933	-0.9357	0.187
46.876	0.187	0.935	-0.9377	0.187
46.987	0.188	0.938	-0.9401	0.188
47.093	0.189	0.939	-0.942	0.189
47.207	0.189	0.941	-0.9431	0.189
47.31	0.19	0.942	-0.945	0.19
47.422	0.191	0.945	-0.9473	0.191
47.531	0.191	0.947	-0.9493	0.191
47.642	0.192	0.948	-0.9504	0.192
47.752	0.192	0.95	-0.9523	0.192
47.863	0.193	0.952	-0.9542	0.193
47.968	0.194	0.954	-0.9567	0.194
48.079	0.194	0.955	-0.9577	0.194
48.19	0.195	0.957	-0.9597	0.195
48.3	0.196	0.959	-0.9617	0.196
48.405	0.197	0.962	-0.964	0.197
48.517	0.197	0.963	-0.965	0.197
48.625	0.198	0.964	-0.967	0.198
48.734	0.198	0.966	-0.969	0.198
48.84	0.199	0.968	-0.971	0.199
48.95	0.199	0.97	-0.9723	0.199
49.061	0.2	0.972	-0.9744	0.2
49.172	0.201	0.974	-0.9764	0.201
49.339	0.201	0.976	-0.9788	0.201
49.453	0.202	0.978	-0.9807	0.202
49.561	0.203	0.98	-0.9829	0.203
49.669	0.204	0.982	-0.985	0.204
49.781	0.204	0.983	-0.986	0.204
49.888	0.205	0.985	-0.988	0.205
49.999	0.206	0.988	-0.9903	0.206
50.105	0.207	0.99	-0.9924	0.207
50.219	0.207	0.991	-0.9933	0.207
50.322	0.208	0.993	-0.9954	0.208
50.436	0.209	0.995	-0.9974	0.209
50.541	0.21	0.997	-0.9996	0.21
50.652	0.211	0.998	-1.0007	0.211
50.764	0.212	1	-1.0027	0.212
50.874	0.212	1.002	-1.0047	0.212
51.043	0.213	1.005	-1.0071	0.213
51.149	0.214	1.007	-1.0093	0.214
51.263	0.215	1.009	-1.0113	0.215
51.368	0.216	1.011	-1.0133	0.216
51.479	0.217	1.012	-1.0143	0.217
51.588	0.218	1.014	-1.0163	0.218
51.701	0.219	1.016	-1.0186	0.219
51.806	0.22	1.018	-1.0207	0.22
51.916	0.22	1.019	-1.0216	0.22
52.027	0.221	1.021	-1.0236	0.221
52.135	0.222	1.023	-1.0256	0.222
52.243	0.223	1.025	-1.028	0.223
52.35	0.224	1.026	-1.029	0.224
52.464	0.225	1.028	-1.031	0.225
52.572	0.226	1.03	-1.033	0.226
52.678	0.227	1.033	-1.0353	0.227
52.792	0.228	1.034	-1.0362	0.228
52.901	0.229	1.036	-1.0383	0.229
53.009	0.23	1.038	-1.0403	0.23
53.114	0.231	1.04	-1.0423	0.231
53.228	0.232	1.041	-1.0436	0.232
53.338	0.233	1.043	-1.0457	0.233
53.448	0.234	1.045	-1.0477	0.234
53.553	0.235	1.047	-1.0496	0.235
53.664	0.236	1.048	-1.0507	0.236
53.772	0.237	1.05	-1.0529	0.237
53.879	0.238	1.052	-1.055	0.238
53.991	0.239	1.054	-1.0569	0.239
54.1	0.24	1.055	-1.058	0.24
54.211	0.241	1.058	-1.0603	0.241
54.319	0.242	1.06	-1.0623	0.242
54.427	0.243	1.062	-1.0643	0.243
54.534	0.243	1.063	-1.0653	0.243
54.643	0.245	1.065	-1.0673	0.245
54.752	0.246	1.067	-1.0696	0.246
54.862	0.247	1.069	-1.0715	0.247
54.976	0.248	1.07	-1.0726	0.248
55.086	0.249	1.072	-1.0746	0.249
55.191	0.25	1.074	-1.0765	0.25
55.3	0.251	1.076	-1.0789	0.251
55.411	0.251	1.077	-1.0799	0.251
55.521	0.253	1.079	-1.082	0.253
55.631	0.254	1.081	-1.0839	0.254
55.736	0.255	1.084	-1.0862	0.255
55.846	0.255	1.085	-1.0873	0.255
55.956	0.257	1.087	-1.0893	0.257
56.069	0.258	1.089	-1.0912	0.258
56.175	0.259	1.091	-1.0935	0.259
56.284	0.259	1.092	-1.0942	0.259
56.395	0.261	1.094	-1.0966	0.261
56.503	0.262	1.096	-1.0986	0.262
56.612	0.263	1.098	-1.1006	0.263
56.718	0.264	1.099	-1.1015	0.264
56.83	0.265	1.101	-1.104	0.265
56.939	0.266	1.103	-1.1059	0.266
57.045	0.268	1.105	-1.1079	0.268
57.156	0.268	1.106	-1.1089	0.268
57.269	0.269	1.108	-1.1109	0.269
57.377	0.271	1.111	-1.1132	0.271
57.482	0.272	1.113	-1.1152	0.272
57.593	0.272	1.114	-1.1162	0.272
57.706	0.274	1.116	-1.1182	0.274
57.811	0.275	1.118	-1.1206	0.275
57.919	0.276	1.12	-1.1226	0.276
58.03	0.277	1.121	-1.1236	0.277
58.142	0.278	1.123	-1.1256	0.278
58.252	0.28	1.125	-1.1275	0.28
58.357	0.281	1.127	-1.1298	0.281
58.469	0.282	1.128	-1.1308	0.282
58.575	0.283	1.13	-1.1328	0.283
58.686	0.285	1.132	-1.1348	0.285
58.794	0.287	1.135	-1.1372	0.287
58.907	0.288	1.136	-1.1382	0.288
59.011	0.289	1.138	-1.1402	0.289
59.122	0.291	1.14	-1.1422	0.291
59.231	0.293	1.142	-1.1442	0.293
59.338	0.294	1.143	-1.1455	0.294
59.454	0.296	1.145	-1.1475	0.296
59.559	0.299	1.147	-1.1495	0.299
59.668	0.301	1.149	-1.1515	0.301
59.779	0.302	1.15	-1.1525	0.302
59.889	0.304	1.152	-1.1548	0.304
59.999	0.306	1.154	-1.1568	0.306
60.104	0.308	1.156	-1.1588	0.308
60.28	0.31	1.158	-1.1608	0.31
60.39	0.312	1.161	-1.1632	0.312
60.495	0.314	1.163	-1.1652	0.314
60.604	0.316	1.165	-1.1672	0.316
60.715	0.317	1.166	-1.1682	0.317
60.825	0.318	1.168	-1.1701	0.318
60.935	0.32	1.17	-1.1724	0.32
61.041	0.322	1.172	-1.1745	0.322
61.152	0.322	1.173	-1.1755	0.322
61.26	0.324	1.175	-1.1775	0.324
61.366	0.325	1.177	-1.1799	0.325
61.477	0.327	1.179	-1.1819	0.327
61.589	0.328	1.18	-1.1828	0.328
61.697	0.33	1.182	-1.1849	0.33
61.805	0.331	1.184	-1.1869	0.331
61.912	0.333	1.187	-1.1891	0.333
62.027	0.334	1.188	-1.1902	0.334
62.135	0.336	1.19	-1.1922	0.336
62.243	0.338	1.192	-1.1942	0.338
62.349	0.34	1.194	-1.1965	0.34
62.463	0.341	1.195	-1.1975	0.341
62.573	0.343	1.197	-1.1995	0.343
62.681	0.345	1.199	-1.2015	0.345
62.786	0.347	1.201	-1.2034	0.347
62.898	0.349	1.202	-1.2048	0.349
63.005	0.351	1.204	-1.2068	0.351
63.119	0.353	1.206	-1.2087	0.353
63.224	0.355	1.208	-1.2107	0.355
63.335	0.356	1.209	-1.2118	0.356
63.446	0.359	1.212	-1.2141	0.359
63.556	0.361	1.214	-1.2161	0.361
63.661	0.363	1.216	-1.2181	0.363
63.773	0.364	1.217	-1.2192	0.364
63.878	0.366	1.219	-1.2214	0.366
63.987	0.368	1.221	-1.2234	0.368
64.098	0.37	1.223	-1.2254	0.37
64.205	0.371	1.224	-1.2264	0.371
64.319	0.372	1.226	-1.2284	0.372
64.427	0.375	1.228	-1.2307	0.375
64.533	0.376	1.23	-1.2328	0.376
64.647	0.377	1.231	-1.2338	0.377
64.757	0.379	1.233	-1.2358	0.379
64.865	0.381	1.236	-1.2381	0.381
64.97	0.383	1.238	-1.2401	0.383
65.082	0.384	1.239	-1.2411	0.384
65.188	0.386	1.241	-1.2431	0.386
65.299	0.388	1.243	-1.2451	0.388
65.407	0.39	1.245	-1.2474	0.39
65.521	0.391	1.246	-1.2484	0.391
65.629	0.393	1.248	-1.2504	0.393
65.735	0.395	1.25	-1.2524	0.395
65.846	0.397	1.252	-1.2547	0.397
65.957	0.398	1.253	-1.2558	0.398
66.065	0.4	1.255	-1.2578	0.4
66.176	0.402	1.257	-1.2598	0.402
66.347	0.404	1.259	-1.262	0.404
66.455	0.406	1.261	-1.264	0.406
66.566	0.408	1.264	-1.2664	0.408
66.671	0.41	1.266	-1.2684	0.41
66.785	0.411	1.267	-1.2694	0.411
66.893	0.413	1.269	-1.2714	0.413
67.001	0.415	1.271	-1.2735	0.415
67.108	0.417	1.273	-1.2757	0.417
67.222	0.418	1.274	-1.2767	0.418
67.332	0.42	1.276	-1.2787	0.42
67.44	0.422	1.278	-1.2807	0.422
67.545	0.424	1.281	-1.2831	0.424
67.656	0.425	1.282	-1.2841	0.425
67.769	0.427	1.284	-1.2861	0.427
67.872	0.429	1.286	-1.2881	0.429
67.982	0.431	1.288	-1.2901	0.431
68.094	0.432	1.289	-1.2914	0.432
68.205	0.434	1.291	-1.2934	0.434
68.315	0.436	1.293	-1.2954	0.436
68.42	0.438	1.295	-1.2974	0.438
68.532	0.439	1.296	-1.2983	0.439
68.64	0.441	1.298	-1.3007	0.441
68.748	0.443	1.3	-1.3027	0.443
68.856	0.445	1.302	-1.3046	0.445
68.97	0.446	1.303	-1.3057	0.446
69.076	0.449	1.306	-1.3081	0.449
69.185	0.451	1.307	-1.31	0.451
69.294	0.453	1.31	-1.3121	0.453
69.401	0.454	1.311	-1.3131	0.454
69.51	0.456	1.313	-1.3151	0.456
69.624	0.459	1.315	-1.3173	0.459
69.729	0.461	1.317	-1.3193	0.461
69.84	0.462	1.318	-1.3203	0.462
69.953	0.465	1.32	-1.3223	0.465
70.061	0.467	1.322	-1.3243	0.467
70.166	0.469	1.324	-1.3266	0.469
70.277	0.47	1.325	-1.3278	0.47
70.386	0.472	1.327	-1.3297	0.472
70.499	0.474	1.329	-1.3317	0.474
70.604	0.476	1.331	-1.334	0.476
70.716	0.477	1.332	-1.3349	0.477
70.824	0.479	1.334	-1.337	0.479
70.932	0.481	1.336	-1.339	0.481
71.041	0.483	1.339	-1.3413	0.483
71.153	0.484	1.34	-1.3423	0.484
71.261	0.486	1.342	-1.3443	0.486
71.369	0.488	1.344	-1.3464	0.488
71.478	0.49	1.346	-1.3483	0.49
71.585	0.492	1.347	-1.3496	0.492
71.694	0.494	1.349	-1.3516	0.494
71.808	0.496	1.351	-1.3536	0.496
71.913	0.499	1.353	-1.3556	0.499
72.024	0.5	1.354	-1.3566	0.5
72.131	0.502	1.356	-1.359	0.502
72.245	0.504	1.358	-1.361	0.504
72.35	0.506	1.36	-1.3629	0.506
72.461	0.507	1.361	-1.3639	0.507
72.57	0.508	1.363	-1.366	0.508
72.683	0.51	1.366	-1.3683	0.51
72.788	0.512	1.368	-1.3703	0.512
72.9	0.513	1.369	-1.3713	0.513
73.004	0.514	1.371	-1.3733	0.514
73.115	0.516	1.373	-1.3756	0.516
73.223	0.518	1.375	-1.3776	0.518
73.337	0.519	1.376	-1.3786	0.519
73.445	0.522	1.378	-1.3805	0.522
73.553	0.524	1.38	-1.3826	0.524
73.659	0.527	1.382	-1.385	0.527
73.77	0.528	1.383	-1.386	0.528
73.883	0.53	1.385	-1.388	0.53
73.991	0.533	1.387	-1.39	0.533
74.097	0.536	1.39	-1.3923	0.536
74.209	0.537	1.391	-1.3932	0.537
74.319	0.54	1.393	-1.3953	0.54
74.429	0.542	1.395	-1.3973	0.542
74.534	0.544	1.397	-1.3993	0.544
74.645	0.546	1.398	-1.4006	0.546
74.754	0.548	1.4	-1.4026	0.548
74.867	0.551	1.402	-1.4047	0.551
74.973	0.554	1.404	-1.4067	0.554
75.082	0.555	1.405	-1.4076	0.555
75.191	0.558	1.407	-1.4099	0.558
75.297	0.561	1.409	-1.4119	0.561
75.408	0.564	1.411	-1.4139	0.564
75.522	0.565	1.412	-1.4149	0.565
75.625	0.569	1.415	-1.4172	0.569
75.739	0.572	1.417	-1.4193	0.572
75.845	0.575	1.419	-1.4213	0.575
75.959	0.576	1.42	-1.4223	0.576
76.068	0.579	1.422	-1.4243	0.579
76.174	0.583	1.424	-1.4265	0.583
76.281	0.585	1.426	-1.4285	0.585
76.392	0.587	1.427	-1.4295	0.587
76.505	0.589	1.429	-1.4315	0.589
76.608	0.592	1.431	-1.4339	0.592
76.719	0.594	1.433	-1.4359	0.594
76.83	0.596	1.434	-1.4369	0.596
76.938	0.598	1.436	-1.4389	0.598
77.051	0.6	1.438	-1.4409	0.6
77.157	0.602	1.441	-1.4433	0.602
77.268	0.603	1.442	-1.4442	0.603
77.376	0.605	1.444	-1.4462	0.605
77.484	0.607	1.446	-1.4482	0.607
77.592	0.61	1.448	-1.4502	0.61
77.706	0.612	1.449	-1.4515	0.612
77.809	0.614	1.451	-1.4535	0.614
77.92	0.617	1.453	-1.4555	0.617
78.029	0.62	1.455	-1.4576	0.62
78.142	0.621	1.456	-1.4585	0.621
78.251	0.624	1.458	-1.4609	0.624
78.359	0.627	1.46	-1.463	0.627
78.464	0.63	1.462	-1.465	0.63
78.575	0.632	1.463	-1.4659	0.632
78.688	0.635	1.466	-1.4682	0.635
78.798	0.638	1.468	-1.4702	0.638
78.903	0.641	1.47	-1.4721	0.641
79.014	0.642	1.471	-1.4731	0.642
79.122	0.645	1.473	-1.4752	0.645
79.229	0.648	1.475	-1.4776	0.648
79.341	0.652	1.477	-1.4795	0.652
79.45	0.653	1.478	-1.4805	0.653
79.561	0.656	1.48	-1.4826	0.656
79.669	0.659	1.482	-1.4848	0.659
79.774	0.662	1.484	-1.4868	0.662
79.884	0.663	1.485	-1.4878	0.663
79.993	0.666	1.487	-1.4898	0.666
80.102	0.669	1.489	-1.4918	0.669
80.212	0.672	1.492	-1.4941	0.672
80.326	0.674	1.493	-1.4952	0.674
80.436	0.676	1.495	-1.4971	0.676
80.541	0.679	1.497	-1.4991	0.679
80.65	0.682	1.499	-1.5015	0.682
80.761	0.684	1.5	-1.5025	0.684
80.871	0.686	1.502	-1.5044	0.686
80.979	0.689	1.504	-1.5065	0.689
81.087	0.691	1.506	-1.5085	0.691
81.198	0.692	1.507	-1.5098	0.692
81.308	0.695	1.509	-1.5118	0.695
81.418	0.697	1.511	-1.5138	0.697
81.523	0.7	1.513	-1.5159	0.7
81.634	0.701	1.514	-1.5168	0.701
81.745	0.704	1.517	-1.5191	0.704
81.855	0.706	1.519	-1.5212	0.706
81.96	0.709	1.521	-1.5232	0.709
82.072	0.71	1.522	-1.5241	0.71
82.18	0.713	1.524	-1.5261	0.713
82.288	0.716	1.526	-1.5285	0.716
82.396	0.718	1.528	-1.5305	0.718
82.51	0.72	1.529	-1.5314	0.72
82.618	0.723	1.531	-1.5335	0.723
82.726	0.725	1.533	-1.5358	0.725
82.833	0.728	1.535	-1.5378	0.728
82.947	0.729	1.536	-1.5388	0.729
83.057	0.731	1.538	-1.5409	0.731
83.163	0.734	1.54	-1.5428	0.734
83.27	0.737	1.543	-1.5452	0.737
83.381	0.738	1.544	-1.5461	0.738
83.494	0.74	1.546	-1.5481	0.74
83.597	0.742	1.548	-1.5501	0.742
83.708	0.745	1.55	-1.5525	0.745
83.819	0.746	1.551	-1.5534	0.746
83.93	0.748	1.553	-1.5555	0.748
84.04	0.751	1.555	-1.5575	0.751
84.145	0.753	1.557	-1.5595	0.753
84.252	0.755	1.558	-1.5607	0.755
84.364	0.757	1.56	-1.5627	0.757
84.475	0.76	1.562	-1.5647	0.76
84.58	0.762	1.564	-1.5667	0.762
84.694	0.764	1.565	-1.5677	0.764
84.802	0.766	1.568	-1.5701	0.766
84.91	0.769	1.57	-1.5721	0.769
85.019	0.771	1.572	-1.5742	0.771
85.126	0.772	1.573	-1.5751	0.772
85.235	0.775	1.575	-1.5774	0.775
85.349	0.777	1.577	-1.5794	0.777
85.454	0.78	1.579	-1.5814	0.78
85.565	0.781	1.58	-1.5823	0.781
85.678	0.783	1.582	-1.5844	0.783
85.781	0.786	1.584	-1.5867	0.786
85.892	0.788	1.586	-1.5888	0.788
86.003	0.789	1.587	-1.5897	0.789
86.111	0.791	1.589	-1.5917	0.791
86.224	0.794	1.591	-1.5937	0.794
86.327	0.796	1.594	-1.5961	0.796
86.439	0.798	1.595	-1.5971	0.798
86.55	0.8	1.597	-1.5991	0.8
86.658	0.803	1.599	-1.6011	0.803
86.829	0.805	1.601	-1.6034	0.805
86.94	0.808	1.603	-1.6058	0.808
87.048	0.811	1.605	-1.6076	0.811
87.156	0.813	1.607	-1.6098	0.813
87.269	0.815	1.608	-1.6107	0.815
87.375	0.817	1.61	-1.6128	0.817
87.486	0.82	1.612	-1.615	0.82
87.592	0.822	1.614	-1.617	0.822
87.706	0.824	1.615	-1.618	0.824
87.809	0.826	1.617	-1.62	0.826
87.923	0.829	1.62	-1.6224	0.829
88.028	0.832	1.622	-1.6244	0.832
88.139	0.833	1.623	-1.6253	0.833
88.251	0.835	1.625	-1.6275	0.835
88.356	0.837	1.627	-1.6294	0.837
88.464	0.84	1.629	-1.6317	0.84
88.578	0.841	1.63	-1.6327	0.841
88.686	0.844	1.632	-1.6346	0.844
88.792	0.846	1.634	-1.6366	0.846
88.903	0.849	1.637	-1.6391	0.849
89.015	0.85	1.638	-1.6401	0.85
89.123	0.853	1.639	-1.642	0.853
89.229	0.855	1.641	-1.644	0.855
89.338	0.857	1.643	-1.646	0.857
89.452	0.858	1.644	-1.647	0.858
89.56	0.861	1.647	-1.6494	0.861
89.668	0.863	1.649	-1.6514	0.863
89.774	0.866	1.651	-1.6534	0.866
89.885	0.867	1.652	-1.6544	0.867
89.998	0.869	1.654	-1.6567	0.869
90.106	0.872	1.656	-1.6587	0.872
90.211	0.874	1.658	-1.6607	0.874
90.325	0.875	1.659	-1.6617	0.875
90.435	0.878	1.661	-1.6637	0.878
90.545	0.88	1.664	-1.6661	0.88
90.65	0.883	1.665	-1.668	0.883
90.761	0.884	1.666	-1.669	0.884
90.869	0.886	1.668	-1.671	0.886
90.982	0.889	1.671	-1.6733	0.889
91.088	0.891	1.673	-1.6754	0.891
91.197	0.892	1.674	-1.6763	0.892
91.306	0.895	1.676	-1.6783	0.895
91.416	0.898	1.678	-1.6804	0.898
91.524	0.901	1.68	-1.6827	0.901
91.631	0.902	1.681	-1.6837	0.902
91.74	0.905	1.683	-1.6857	0.905
91.854	0.907	1.685	-1.6877	0.907
91.96	0.91	1.687	-1.6899	0.91
92.074	0.912	1.688	-1.6908	0.912
92.177	0.914	1.69	-1.6929	0.914
92.289	0.917	1.692	-1.695	0.917
92.396	0.92	1.694	-1.6969	0.92
92.507	0.921	1.695	-1.6979	0.921
92.62	0.924	1.698	-1.7004	0.924
92.723	0.927	1.7	-1.7023	0.927
92.834	0.929	1.702	-1.7043	0.929
92.945	0.93	1.703	-1.7053	0.93
93.053	0.933	1.705	-1.7076	0.933
93.159	0.935	1.707	-1.7097	0.935
93.27	0.937	1.709	-1.7116	0.937
93.383	0.938	1.71	-1.7126	0.938
93.491	0.941	1.712	-1.7149	0.941
93.599	0.943	1.714	-1.7169	0.943
93.707	0.945	1.716	-1.7189	0.945
93.821	0.946	1.717	-1.72	0.946
93.924	0.948	1.719	-1.722	0.948
94.035	0.951	1.722	-1.7243	0.951
94.144	0.953	1.724	-1.7263	0.953
94.251	0.954	1.725	-1.7273	0.954
94.366	0.956	1.727	-1.7293	0.956
94.472	0.958	1.729	-1.7313	0.958
94.581	0.961	1.731	-1.7336	0.961
94.692	0.962	1.732	-1.7346	0.962
94.802	0.964	1.734	-1.7366	0.964
94.912	0.966	1.736	-1.7386	0.966
95.017	0.969	1.738	-1.7409	0.969
95.128	0.97	1.739	-1.742	0.97
95.237	0.972	1.741	-1.7439	0.972
95.343	0.975	1.743	-1.7459	0.975
95.454	0.977	1.745	-1.748	0.977
95.566	0.978	1.747	-1.7492	0.978
95.674	0.98	1.749	-1.7512	0.98
95.78	0.982	1.751	-1.7532	0.982
95.891	0.984	1.753	-1.7552	0.984
96.005	0.986	1.754	-1.7562	0.986
96.108	0.988	1.756	-1.7586	0.988
96.219	0.99	1.758	-1.7605	0.99
96.327	0.992	1.76	-1.7625	0.992
96.436	0.993	1.761	-1.7637	0.993
96.549	0.996	1.763	-1.7656	0.996
96.657	0.998	1.765	-1.7679	0.998
96.763	1	1.767	-1.7699	1
96.874	1.002	1.768	-1.7708	1.002
96.987	1.004	1.77	-1.773	1.004
97.09	1.007	1.773	-1.7752	1.007
97.201	1.009	1.775	-1.7772	1.009
97.312	1.01	1.776	-1.7783	1.01
97.423	1.012	1.778	-1.7802	1.012
97.533	1.014	1.78	-1.7823	1.014
97.638	1.017	1.782	-1.7845	1.017
97.75	1.018	1.783	-1.7855	1.018
97.858	1.02	1.785	-1.7875	1.02
97.966	1.022	1.787	-1.7894	1.022
98.074	1.024	1.789	-1.7919	1.024
98.188	1.025	1.79	-1.7929	1.025
98.296	1.027	1.792	-1.7948	1.027
98.405	1.029	1.794	-1.7969	1.029
98.512	1.031	1.797	-1.7992	1.031
98.619	1.032	1.798	-1.8002	1.032
98.728	1.034	1.8	-1.8022	1.034
98.842	1.035	1.802	-1.8042	1.035
98.947	1.037	1.804	-1.8062	1.037
99.058	1.038	1.805	-1.8072	1.038
99.171	1.04	1.807	-1.8095	1.04
99.274	1.042	1.809	-1.8115	1.042
99.386	1.044	1.811	-1.8135	1.044
99.495	1.045	1.812	-1.8145	1.045
99.605	1.047	1.814	-1.8169	1.047
99.711	1.049	1.816	-1.8189	1.049
99.822	1.051	1.818	-1.8209	1.051
99.934	1.052	1.819	-1.8219	1.052
100.042	1.053	1.821	-1.8239	1.053
100.15	1.056	1.824	-1.8261	1.056
100.259	1.057	1.826	-1.8281	1.057
100.373	1.058	1.827	-1.8292	1.058
100.479	1.06	1.829	-1.8312	1.06
100.588	1.062	1.831	-1.8332	1.062
100.697	1.065	1.833	-1.8355	1.065
100.804	1.066	1.834	-1.8365	1.066
100.913	1.068	1.836	-1.8385	1.068
101.027	1.07	1.838	-1.8406	1.07
101.132	1.073	1.84	-1.8427	1.073
101.243	1.074	1.841	-1.8438	1.074
101.356	1.076	1.843	-1.8458	1.076
101.46	1.078	1.845	-1.8478	1.078
101.569	1.08	1.847	-1.8497	1.08
101.68	1.082	1.849	-1.8511	1.082
101.792	1.084	1.851	-1.8531	1.084
101.902	1.086	1.853	-1.8551	1.086
102.007	1.088	1.855	-1.8572	1.088
102.119	1.089	1.856	-1.8581	1.089
102.227	1.091	1.858	-1.8605	1.091
102.335	1.093	1.86	-1.8624	1.093
102.444	1.095	1.862	-1.8644	1.095
102.551	1.096	1.863	-1.8654	1.096
102.665	1.098	1.865	-1.8678	1.098
102.773	1.1	1.867	-1.8698	1.1
102.879	1.103	1.869	-1.8718	1.103
102.993	1.104	1.87	-1.8729	1.104
103.103	1.105	1.872	-1.8748	1.105
103.211	1.108	1.875	-1.8772	1.108
103.316	1.11	1.877	-1.8792	1.11
103.425	1.111	1.878	-1.8801	1.111
103.534	1.113	1.88	-1.8821	1.113
103.644	1.115	1.882	-1.8845	1.115
103.752	1.117	1.884	-1.8865	1.117
103.866	1.118	1.885	-1.8875	1.118
103.974	1.12	1.887	-1.8895	1.12
104.08	1.122	1.889	-1.8915	1.122
104.191	1.124	1.891	-1.8938	1.124
104.303	1.125	1.892	-1.8948	1.125
104.411	1.127	1.894	-1.8968	1.127
104.519	1.129	1.896	-1.8988	1.129
104.626	1.131	1.898	-1.9008	1.131
104.74	1.132	1.9	-1.9021	1.132
104.848	1.134	1.902	-1.9041	1.134
104.956	1.136	1.903	-1.906	1.136
105.065	1.138	1.905	-1.908	1.138
105.172	1.139	1.907	-1.9094	1.139
105.281	1.141	1.909	-1.9115	1.141
105.395	1.142	1.911	-1.9134	1.142
105.5	1.144	1.913	-1.9155	1.144
105.612	1.145	1.914	-1.9164	1.145
105.718	1.147	1.916	-1.9187	1.147
105.832	1.148	1.918	-1.9207	1.148
105.937	1.15	1.92	-1.9227	1.15
106.048	1.151	1.921	-1.9237	1.151
106.157	1.153	1.923	-1.9257	1.153
106.27	1.155	1.926	-1.9281	1.155
106.375	1.156	1.928	-1.9301	1.156
106.485	1.157	1.929	-1.9311	1.157
106.594	1.158	1.931	-1.9331	1.158
106.703	1.16	1.933	-1.9354	1.16
106.811	1.161	1.935	-1.9374	1.161
106.925	1.162	1.936	-1.9384	1.162
107.033	1.163	1.938	-1.9404	1.163
107.141	1.165	1.94	-1.9424	1.165
107.247	1.166	1.942	-1.9447	1.166
107.361	1.167	1.943	-1.9458	1.167
107.471	1.168	1.945	-1.9477	1.168
107.579	1.169	1.947	-1.9497	1.169
107.684	1.171	1.95	-1.9521	1.171
107.795	1.171	1.951	-1.9531	1.171
107.908	1.173	1.953	-1.9551	1.173
108.011	1.174	1.955	-1.9571	1.174
108.122	1.175	1.957	-1.9591	1.175
108.233	1.176	1.958	-1.9603	1.176
108.341	1.177	1.96	-1.9623	1.177
108.454	1.179	1.962	-1.9643	1.179
108.557	1.18	1.964	-1.9664	1.18
108.669	1.181	1.965	-1.9674	1.181
108.78	1.182	1.967	-1.9697	1.182
108.888	1.183	1.969	-1.9717	1.183
108.996	1.183	1.971	-1.9737	1.183
109.103	1.184	1.972	-1.9747	1.184
109.212	1.184	1.974	-1.9769	1.184
109.326	1.185	1.976	-1.9789	1.185
109.432	1.185	1.979	-1.9811	1.185
109.544	1.184	1.979	-1.982	1.184
109.65	1.184	1.981	-1.984	1.184
109.761	1.182	1.984	-1.9864	1.182
109.867	1.18	1.986	-1.9884	1.18
109.981	1.179	1.987	-1.9893	1.179
110.091	1.175	1.989	-1.9914	1.175
110.201	1.171	1.991	-1.9934	1.171
110.306	1.161	1.993	-1.9957	1.161
110.417	1.154	1.994	-1.9966	1.154
110.523	1.14	1.996	-1.9987	1.14
110.632	1.123	1.998	-2.0007	1.123
110.744	1.099	2	-2.003	1.099
110.853	1.09	2.001	-2.004	1.09
111.039	1.06	2.004	-2.007	1.06
111.151	1.046	2.007	-2.0091	1.046
111.261	1.029	2.009	-2.0113	1.029
111.366	1.013	2.011	-2.0133	1.013
111.478	1.004	2.012	-2.0143	1.004
111.586	0.983	2.014	-2.0163	0.983
111.696	0.96	2.016	-2.0183	0.96
111.804	0.931	2.018	-2.0206	0.931
111.911	0.921	2.019	-2.0216	0.921
112.025	0.899	2.021	-2.0236	0.899
112.133	0.881	2.023	-2.0256	0.881
112.238	0.861	2.025	-2.0276	0.861
112.348	0.846	2.026	-2.029	0.846
112.457	0.821	2.028	-2.031	0.821
112.569	0.797	2.03	-2.033	0.797
112.675	0.775	2.032	-2.035	0.775
112.79	0.763	2.034	-2.0363	0.763
112.893	0.749	2.036	-2.0383	0.749
113.017	0.737	2.038	-2.0403	0.737
113.128	0.727	2.04	-2.0423	0.727
113.238	0.717	2.042	-2.0446	0.717
113.348	0.713	2.043	-2.0457	0.713
113.46	0.707	2.045	-2.0476	0.707
113.565	0.701	2.047	-2.0497	0.701
113.673	0.693	2.049	-2.0517	0.693
113.786	0.689	2.05	-2.0526	0.689
113.897	0.681	2.052	-2.0549	0.681
114.005	0.676	2.054	-2.0569	0.676
114.11	0.671	2.056	-2.0589	0.671
114.22	0.669	2.057	-2.0599	0.669
114.331	0.665	2.06	-2.0623	0.665
114.442	0.661	2.062	-2.0643	0.661
114.548	0.658	2.064	-2.0663	0.658
114.662	0.656	2.065	-2.0673	0.656
114.77	0.653	2.067	-2.0693	0.653
114.878	0.649	2.069	-2.0715	0.649
114.986	0.646	2.071	-2.0736	0.646
115.097	0.645	2.072	-2.0746	0.645
115.207	0.642	2.074	-2.0765	0.642
115.317	0.639	2.076	-2.079	0.639
115.422	0.637	2.078	-2.0809	0.637
115.533	0.635	2.079	-2.0819	0.635
115.644	0.633	2.081	-2.0839	0.633
115.754	0.631	2.083	-2.0859	0.631
115.859	0.628	2.086	-2.0883	0.628
115.971	0.627	2.087	-2.0893	0.627
116.079	0.625	2.089	-2.0912	0.625
116.187	0.622	2.091	-2.0932	0.622
116.295	0.62	2.093	-2.0955	0.62
116.409	0.618	2.094	-2.0966	0.618
116.517	0.616	2.096	-2.0985	0.616
116.624	0.613	2.098	-2.1005	0.613
116.733	0.61	2.1	-2.1026	0.61
116.846	0.609	2.101	-2.1036	0.609
116.955	0.606	2.103	-2.1059	0.606
117.063	0.603	2.105	-2.1079	0.603
117.168	0.6	2.107	-2.11	0.6
117.279	0.598	2.108	-2.1109	0.598
117.392	0.595	2.111	-2.1132	0.595
117.495	0.592	2.113	-2.1151	0.592
117.606	0.589	2.115	-2.1173	0.589
117.719	0.588	2.116	-2.1182	0.588
117.829	0.584	2.118	-2.1206	0.584
117.939	0.581	2.12	-2.1225	0.581
118.044	0.578	2.122	-2.1246	0.578
118.156	0.576	2.123	-2.1255	0.576
118.264	0.573	2.125	-2.1276	0.573
118.372	0.57	2.127	-2.1298	0.57
118.48	0.567	2.129	-2.1319	0.567
118.589	0.566	2.13	-2.1329	0.566
118.7	0.563	2.132	-2.1349	0.563
118.811	0.56	2.135	-2.1372	0.56
118.917	0.557	2.137	-2.1392	0.557
119.031	0.556	2.138	-2.1402	0.556
119.139	0.553	2.14	-2.1422	0.553
119.247	0.549	2.142	-2.1443	0.549
119.355	0.545	2.144	-2.1465	0.545
119.466	0.543	2.145	-2.1475	0.543
119.576	0.539	2.147	-2.1495	0.539
119.686	0.535	2.149	-2.1515	0.535
119.789	0.53	2.151	-2.1534	0.53
119.903	0.527	2.152	-2.1549	0.527
120.011	0.523	2.154	-2.1569	0.523
120.184	0.517	2.157	-2.1595	0.517
120.292	0.513	2.159	-2.1615	0.513
120.403	0.509	2.161	-2.1635	0.509
120.508	0.505	2.163	-2.1655	0.505
120.622	0.503	2.164	-2.1665	0.503
120.728	0.498	2.166	-2.1688	0.498
120.839	0.494	2.168	-2.1709	0.494
120.945	0.49	2.17	-2.1729	0.49
121.059	0.488	2.171	-2.1738	0.488
121.162	0.483	2.174	-2.1761	0.483
121.276	0.477	2.176	-2.1782	0.477
121.381	0.472	2.178	-2.1801	0.472
121.492	0.47	2.179	-2.181	0.47
121.605	0.465	2.181	-2.1831	0.465
121.713	0.461	2.183	-2.1855	0.461
121.817	0.457	2.185	-2.1875	0.457
121.931	0.456	2.186	-2.1885	0.456
122.039	0.453	2.188	-2.1905	0.453
122.145	0.449	2.19	-2.1928	0.449
122.256	0.446	2.192	-2.1948	0.446
122.368	0.444	2.193	-2.1958	0.444
122.476	0.442	2.195	-2.1978	0.442
122.584	0.439	2.197	-2.1998	0.439
122.691	0.437	2.2	-2.2021	0.437
122.8	0.435	2.201	-2.2032	0.435
122.912	0.433	2.203	-2.2051	0.433
123.023	0.431	2.205	-2.2071	0.431
123.129	0.429	2.207	-2.2095	0.429
123.243	0.428	2.208	-2.2105	0.428
123.346	0.425	2.21	-2.2125	0.425
123.46	0.424	2.212	-2.2145	0.424
123.565	0.421	2.214	-2.2165	0.421
123.676	0.42	2.215	-2.2175	0.42
123.783	0.418	2.217	-2.2198	0.418
123.897	0.416	2.219	-2.2217	0.416
124.002	0.414	2.221	-2.2238	0.414
124.113	0.413	2.222	-2.2248	0.413
124.222	0.41	2.225	-2.2271	0.41
124.335	0.409	2.227	-2.2292	0.409
124.441	0.407	2.229	-2.2312	0.407
124.55	0.406	2.23	-2.2321	0.406
124.661	0.404	2.232	-2.2344	0.404
124.769	0.403	2.234	-2.2364	0.403
124.877	0.402	2.236	-2.2384	0.402
124.984	0.401	2.237	-2.2394	0.401
125.093	0.4	2.239	-2.2414	0.4
125.207	0.398	2.241	-2.2438	0.398
125.313	0.397	2.243	-2.2457	0.397
125.427	0.396	2.244	-2.2468	0.396
125.53	0.395	2.246	-2.2488	0.395
125.641	0.394	2.248	-2.2508	0.394
125.748	0.393	2.251	-2.2531	0.393
125.86	0.392	2.252	-2.2541	0.392
125.971	0.391	2.254	-2.2561	0.391
126.081	0.39	2.255	-2.258	0.39
126.186	0.389	2.258	-2.2604	0.389
126.297	0.388	2.259	-2.2614	0.388
126.406	0.387	2.261	-2.2634	0.387
126.519	0.386	2.263	-2.2654	0.386
126.625	0.384	2.265	-2.2678	0.384
126.734	0.384	2.266	-2.2687	0.384
126.844	0.383	2.268	-2.2707	0.383
126.952	0.382	2.27	-2.2727	0.382
127.061	0.381	2.272	-2.2747	0.381
127.174	0.38	2.273	-2.2757	0.38
127.277	0.379	2.275	-2.278	0.379
127.391	0.379	2.278	-2.2801	0.379
127.497	0.378	2.28	-2.2821	0.378
127.611	0.377	2.28	-2.283	0.377
127.714	0.377	2.283	-2.2854	0.377
127.825	0.376	2.285	-2.2874	0.376
127.932	0.375	2.287	-2.2894	0.375
128.046	0.375	2.288	-2.2903	0.375
128.156	0.374	2.29	-2.2924	0.374
128.266	0.373	2.292	-2.2947	0.373
128.371	0.372	2.294	-2.2967	0.372
128.482	0.372	2.295	-2.2977	0.372
128.59	0.371	2.297	-2.2997	0.371
128.696	0.37	2.3	-2.3021	0.37
128.809	0.369	2.302	-2.3041	0.369
128.915	0.369	2.303	-2.3051	0.369
129.029	0.368	2.304	-2.307	0.368
129.137	0.367	2.307	-2.3091	0.367
129.242	0.366	2.309	-2.3113	0.366
129.352	0.365	2.31	-2.3123	0.365
129.461	0.365	2.312	-2.3144	0.365
129.572	0.364	2.314	-2.3163	0.364
129.681	0.363	2.316	-2.3187	0.363
129.788	0.362	2.317	-2.3198	0.362
129.899	0.361	2.319	-2.3217	0.361
130.009	0.36	2.321	-2.3237	0.36
130.118	0.36	2.323	-2.3257	0.36
