# Supplementary material for: Research on the Mechanical Properties of EPS Lightweight Soil Mixed with Fly Ash
Source: Polymers (Basel). 2024 Dec 18;16(24):3517. doi: 10.3390/polym16243517 (PMC11678610; doi:10.3390/polym16243517)
Supplement: Supplementary file 1 [file polymers-16-03517-s001.zip › polymers-3283519-supplementary-final/raw data/EPS2%,curing agent content 15%,replace proportion 60%.xls]

## Sheet: Sheet1
试件批号	1
钢号	1
试验日期	2023/12/12
试验人	XDD
试件形状
尺寸(mm)	39.1
So(mm^2)	1200.73
标距倍率
Lo(mm)	80
引伸计标距	50
Lu(mm)
A(%)	/
断面尺寸
Su(mm^2)
Z(%)	/
Fm(kN)	0.69
Rm(MPa)	1
FeH(kN)	0.74
ReH(MPa)	1
FeL(kN)	0.69
ReL(MPa)	1
Fp(kN)	0.69
Rp(MPa)	1
Ft(kN)	0.00
Rt(MPa)
E(GPa)	0.02
屈强比	1.00
强屈比	1.00
At(%)	/
Agt(%)	8.5
时间(秒)	力(kN)	变形(mm)	位移(mm)	扩展
0	0	0	-0.0006	0
0.12	0	0	-0.0013	0
0.232	0	0	-0.0018	0
0.343	0	0	-0.003	0
0.449	0	0	-0.0045	0
0.557	0	0	-0.0067	0
0.671	0	0	-0.0078	0
0.779	0	0	-0.0102	0
0.887	0	0	-0.0129	0
0.993	0	0	-0.016	0
1.108	0.001	0	-0.0181	0.001
1.211	0.001	0.004	-0.0216	0.001
1.325	0.001	0.008	-0.0256	0.001
1.43	0.001	0.012	-0.0298	0.001
1.541	0.001	0.014	-0.032	0.001
1.654	0.001	0.019	-0.0374	0.001
1.757	0.001	0.024	-0.0425	0.001
1.868	0.001	0.03	-0.0479	0.001
1.978	0.001	0.033	-0.0506	0.001
2.088	0.001	0.038	-0.0559	0.001
2.194	0.001	0.044	-0.0619	0.001
2.305	0.001	0.049	-0.0671	0.001
2.413	0.001	0.052	-0.0696	0.001
2.527	0.001	0.057	-0.0747	0.001
2.634	0.001	0.062	-0.0805	0.001
2.74	0.001	0.067	-0.0853	0.001
2.854	0.001	0.07	-0.0876	0.001
2.962	0.001	0.074	-0.0924	0.001
3.07	0.001	0.079	-0.0972	0.001
3.179	0.001	0.084	-0.1025	0.001
3.286	0.001	0.087	-0.1048	0.001
3.395	0.001	0.091	-0.1094	0.001
3.509	0.001	0.096	-0.1138	0.001
3.614	0.001	0.101	-0.119	0.001
3.727	0.001	0.103	-0.1212	0.001
3.837	0.001	0.107	-0.1256	0.001
3.947	0.001	0.112	-0.1298	0.001
4.05	0.001	0.116	-0.134	0.001
4.164	0.001	0.119	-0.1367	0.001
4.272	0.001	0.123	-0.1408	0.001
4.378	0.001	0.127	-0.1449	0.001
4.487	0.002	0.131	-0.149	0.002
4.596	0.002	0.134	-0.1516	0.002
4.708	0.002	0.137	-0.1554	0.002
4.819	0.002	0.141	-0.1594	0.002
4.924	0.001	0.145	-0.1633	0.001
5.038	0.001	0.147	-0.1652	0.001
5.147	0.001	0.152	-0.1696	0.001
5.255	0.002	0.155	-0.1735	0.002
5.364	0.002	0.159	-0.1771	0.002
5.485	0.002	0.161	-0.179	0.002
5.585	0.001	0.165	-0.1826	0.001
5.689	0.001	0.169	-0.1868	0.001
5.801	0.001	0.172	-0.1903	0.001
5.912	0.001	0.174	-0.192	0.001
6.022	0.001	0.177	-0.1955	0.001
6.127	0.001	0.181	-0.1996	0.001
6.235	0.001	0.185	-0.2029	0.001
6.349	0.001	0.187	-0.2047	0.001
6.455	0.001	0.19	-0.208	0.001
6.563	0.001	0.193	-0.2114	0.001
6.674	0.001	0.197	-0.2153	0.001
6.784	0.001	0.199	-0.2169	0.001
6.895	0.001	0.202	-0.2202	0.001
7.003	0.001	0.205	-0.2233	0.001
7.111	0.001	0.209	-0.2272	0.001
7.218	0.001	0.211	-0.2287	0.001
7.332	0.001	0.214	-0.2318	0.001
7.44	0.001	0.217	-0.235	0.001
7.548	0.001	0.22	-0.2381	0.001
7.655	0.001	0.222	-0.2401	0.001
7.764	0.001	0.225	-0.2432	0.001
7.878	0.001	0.228	-0.2462	0.001
7.982	0.001	0.231	-0.2491	0.001
8.096	0.001	0.233	-0.2506	0.001
8.201	0.001	0.236	-0.2541	0.001
8.315	0.001	0.239	-0.257	0.001
8.42	0.001	0.242	-0.26	0.001
8.531	0.001	0.243	-0.2614	0.001
8.64	0.001	0.246	-0.2643	0.001
8.752	0.001	0.25	-0.2677	0.001
8.857	0.001	0.252	-0.2705	0.001
8.969	0.001	0.254	-0.272	0.001
9.077	0.001	0.257	-0.2748	0.001
9.186	0.001	0.26	-0.278	0.001
9.294	0.001	0.263	-0.2808	0.001
9.408	0.001	0.264	-0.2823	0.001
9.511	0.002	0.267	-0.2849	0.002
9.625	0.002	0.27	-0.2881	0.002
9.731	0.002	0.273	-0.2908	0.002
9.844	0.002	0.274	-0.2921	0.002
9.954	0.002	0.277	-0.2949	0.002
10.062	0.002	0.279	-0.2975	0.002
10.166	0.002	0.282	-0.3001	0.002
10.28	0.002	0.284	-0.3019	0.002
10.39	0.002	0.286	-0.3044	0.002
10.5	0.002	0.289	-0.3071	0.002
10.605	0.002	0.292	-0.3097	0.002
10.716	0.002	0.293	-0.3114	0.002
10.824	0.002	0.296	-0.314	0.002
10.937	0.002	0.299	-0.3166	0.002
11.04	0.002	0.301	-0.3191	0.002
11.149	0.002	0.302	-0.3204	0.002
11.263	0.002	0.305	-0.3233	0.002
11.371	0.002	0.308	-0.3259	0.002
11.479	0.002	0.31	-0.3283	0.002
11.591	0.002	0.312	-0.3296	0.002
11.699	0.002	0.314	-0.3323	0.002
11.809	0.002	0.317	-0.3349	0.002
11.915	0.002	0.319	-0.3374	0.002
12.029	0.002	0.321	-0.3387	0.002
12.132	0.002	0.323	-0.3411	0.002
12.243	0.002	0.325	-0.3435	0.002
12.352	0.002	0.328	-0.3463	0.002
12.463	0.002	0.329	-0.3475	0.002
12.574	0.002	0.332	-0.3499	0.002
12.684	0.002	0.334	-0.3523	0.002
12.787	0.002	0.337	-0.355	0.002
12.898	0.002	0.338	-0.3563	0.002
13.01	0.002	0.34	-0.3586	0.002
13.12	0.002	0.343	-0.3609	0.002
13.224	0.002	0.346	-0.3637	0.002
13.336	0.002	0.347	-0.3649	0.002
13.447	0.002	0.349	-0.3672	0.002
13.555	0.002	0.351	-0.3695	0.002
13.663	0.002	0.354	-0.3723	0.002
13.77	0.002	0.355	-0.3734	0.002
13.882	0.002	0.358	-0.3757	0.002
13.993	0.002	0.36	-0.3781	0.002
14.099	0.002	0.362	-0.3803	0.002
14.213	0.002	0.363	-0.3813	0.002
14.316	0.003	0.366	-0.3842	0.003
14.427	0.003	0.368	-0.3863	0.003
14.536	0.003	0.371	-0.3887	0.003
14.645	0.003	0.372	-0.3899	0.003
14.758	0.003	0.374	-0.3925	0.003
14.867	0.003	0.377	-0.3947	0.003
14.972	0.003	0.379	-0.397	0.003
15.083	0.003	0.38	-0.398	0.003
15.192	0.003	0.382	-0.4002	0.003
15.299	0.003	0.385	-0.4029	0.003
15.411	0.003	0.387	-0.4052	0.003
15.52	0.003	0.388	-0.4062	0.003
15.629	0.003	0.39	-0.4084	0.003
15.735	0.003	0.393	-0.411	0.003
15.844	0.003	0.395	-0.4132	0.003
15.954	0.003	0.396	-0.4143	0.003
16.063	0.003	0.398	-0.4165	0.003
16.174	0.003	0.401	-0.4187	0.003
16.281	0.003	0.403	-0.4213	0.003
16.392	0.003	0.404	-0.4224	0.003
16.506	0.003	0.406	-0.4246	0.003
16.609	0.003	0.409	-0.4267	0.003
16.718	0.003	0.411	-0.4288	0.003
16.829	0.003	0.412	-0.4303	0.003
16.941	0.003	0.414	-0.4325	0.003
17.048	0.003	0.417	-0.4347	0.003
17.156	0.003	0.419	-0.4368	0.003
17.267	0.003	0.42	-0.4379	0.003
17.376	0.003	0.422	-0.4404	0.003
17.482	0.003	0.425	-0.4426	0.003
17.593	0.003	0.427	-0.4447	0.003
17.704	0.003	0.428	-0.4458	0.003
17.815	0.003	0.43	-0.4483	0.003
17.922	0.003	0.432	-0.4504	0.003
18.03	0.003	0.434	-0.4525	0.003
18.144	0.003	0.436	-0.4536	0.003
18.247	0.003	0.438	-0.4561	0.003
18.358	0.003	0.44	-0.4582	0.003
18.467	0.003	0.442	-0.4604	0.003
18.58	0.003	0.443	-0.4613	0.003
18.688	0.004	0.445	-0.4635	0.004
18.796	0.004	0.448	-0.4659	0.004
18.902	0.004	0.45	-0.468	0.004
19.013	0.004	0.451	-0.4691	0.004
19.126	0.004	0.453	-0.4712	0.004
19.229	0.004	0.455	-0.4732	0.004
19.341	0.004	0.458	-0.4758	0.004
19.452	0.004	0.459	-0.4769	0.004
19.56	0.004	0.461	-0.4789	0.004
19.672	0.004	0.463	-0.481	0.004
19.777	0.004	0.465	-0.4835	0.004
19.885	0.004	0.466	-0.4845	0.004
19.999	0.004	0.469	-0.4867	0.004
20.106	0.004	0.471	-0.4888	0.004
20.214	0.004	0.473	-0.4908	0.004
20.327	0.004	0.474	-0.4918	0.004
20.435	0.004	0.476	-0.4943	0.004
20.543	0.004	0.478	-0.4963	0.004
20.649	0.004	0.48	-0.4985	0.004
20.764	0.004	0.481	-0.4995	0.004
20.867	0.004	0.484	-0.5019	0.004
20.979	0.004	0.486	-0.5039	0.004
21.088	0.004	0.488	-0.506	0.004
21.199	0.004	0.489	-0.5071	0.004
21.31	0.004	0.491	-0.5091	0.004
21.413	0.004	0.494	-0.5116	0.004
21.524	0.004	0.495	-0.5135	0.004
21.634	0.004	0.497	-0.5147	0.004
21.744	0.004	0.499	-0.5167	0.004
21.851	0.004	0.501	-0.5191	0.004
21.978	0.004	0.503	-0.5211	0.004
22.086	0.004	0.505	-0.5232	0.004
22.193	0.004	0.506	-0.5243	0.004
22.303	0.004	0.508	-0.5262	0.004
22.414	0.005	0.511	-0.5286	0.005
22.523	0.005	0.513	-0.5307	0.005
22.631	0.005	0.514	-0.5318	0.005
22.74	0.005	0.516	-0.5338	0.005
22.854	0.005	0.518	-0.5361	0.005
22.961	0.005	0.52	-0.5382	0.005
23.072	0.005	0.521	-0.5393	0.005
23.177	0.005	0.523	-0.5413	0.005
23.287	0.005	0.525	-0.5434	0.005
23.397	0.005	0.528	-0.5457	0.005
23.508	0.005	0.529	-0.5468	0.005
23.619	0.005	0.531	-0.5489	0.005
23.728	0.005	0.533	-0.5509	0.005
23.833	0.005	0.535	-0.5529	0.005
23.941	0.005	0.536	-0.5543	0.005
24.053	0.005	0.538	-0.5563	0.005
24.166	0.005	0.54	-0.5584	0.005
24.271	0.005	0.542	-0.5604	0.005
24.381	0.005	0.543	-0.5615	0.005
24.492	0.005	0.546	-0.5637	0.005
24.6	0.005	0.548	-0.5657	0.005
24.708	0.005	0.55	-0.5679	0.005
24.82	0.005	0.551	-0.5688	0.005
24.928	0.005	0.553	-0.5712	0.005
25.038	0.006	0.555	-0.5733	0.006
25.144	0.006	0.557	-0.5752	0.006
25.258	0.006	0.558	-0.5763	0.006
25.366	0.006	0.561	-0.5786	0.006
25.474	0.006	0.563	-0.5807	0.006
25.579	0.006	0.565	-0.5827	0.006
25.693	0.006	0.566	-0.5837	0.006
25.798	0.006	0.568	-0.5857	0.006
25.912	0.006	0.57	-0.5878	0.006
26.016	0.006	0.572	-0.5901	0.006
26.126	0.006	0.573	-0.5912	0.006
26.238	0.006	0.575	-0.5932	0.006
26.344	0.007	0.577	-0.5953	0.007
26.456	0.007	0.58	-0.5976	0.007
26.565	0.007	0.58	-0.5985	0.007
26.676	0.007	0.583	-0.6007	0.007
26.783	0.007	0.585	-0.6026	0.007
26.891	0.007	0.587	-0.605	0.007
27.004	0.007	0.588	-0.6061	0.007
27.112	0.007	0.59	-0.6081	0.007
27.22	0.007	0.592	-0.6101	0.007
27.326	0.007	0.594	-0.612	0.007
27.442	0.008	0.595	-0.6134	0.008
27.545	0.008	0.597	-0.6155	0.008
27.657	0.008	0.599	-0.6174	0.008
27.763	0.008	0.601	-0.6194	0.008
27.877	0.008	0.602	-0.6205	0.008
27.987	0.008	0.605	-0.6228	0.008
28.096	0.008	0.607	-0.6249	0.008
28.201	0.008	0.609	-0.6268	0.008
28.312	0.008	0.61	-0.6278	0.008
28.421	0.008	0.612	-0.6298	0.008
28.534	0.008	0.614	-0.6322	0.008
28.64	0.008	0.616	-0.6342	0.008
28.749	0.008	0.617	-0.6352	0.008
28.858	0.008	0.619	-0.6372	0.008
28.964	0.008	0.622	-0.6396	0.008
29.076	0.009	0.623	-0.6416	0.009
29.189	0.009	0.624	-0.6426	0.009
29.292	0.009	0.627	-0.6446	0.009
29.401	0.009	0.629	-0.6469	0.009
29.51	0.009	0.631	-0.6489	0.009
29.621	0.009	0.632	-0.65	0.009
29.734	0.009	0.634	-0.6521	0.009
29.84	0.009	0.636	-0.654	0.009
29.949	0.009	0.638	-0.6564	0.009
30.059	0.009	0.639	-0.6574	0.009
30.172	0.009	0.641	-0.6594	0.009
30.275	0.009	0.643	-0.6614	0.009
30.386	0.009	0.645	-0.6634	0.009
30.495	0.009	0.646	-0.6644	0.009
30.603	0.009	0.649	-0.6667	0.009
30.711	0.01	0.651	-0.6688	0.01
30.821	0.01	0.653	-0.6708	0.01
30.933	0.01	0.654	-0.6718	0.01
31.039	0.01	0.656	-0.6742	0.01
31.148	0.01	0.658	-0.6761	0.01
31.259	0.01	0.66	-0.6781	0.01
31.373	0.01	0.661	-0.6791	0.01
31.479	0.01	0.663	-0.6811	0.01
31.587	0.01	0.665	-0.6835	0.01
31.696	0.011	0.667	-0.6854	0.011
31.803	0.011	0.668	-0.6864	0.011
31.917	0.011	0.67	-0.6884	0.011
32.025	0.011	0.673	-0.6909	0.011
32.131	0.011	0.675	-0.6929	0.011
32.243	0.011	0.676	-0.6939	0.011
32.349	0.011	0.678	-0.6959	0.011
32.464	0.011	0.68	-0.6978	0.011
32.569	0.011	0.682	-0.7002	0.011
32.68	0.011	0.683	-0.7011	0.011
32.789	0.012	0.685	-0.7032	0.012
32.901	0.012	0.687	-0.7053	0.012
33.006	0.012	0.689	-0.7075	0.012
33.117	0.012	0.69	-0.7086	0.012
33.228	0.012	0.692	-0.7106	0.012
33.336	0.012	0.694	-0.7126	0.012
33.441	0.012	0.696	-0.7146	0.012
33.556	0.012	0.698	-0.7159	0.012
33.664	0.012	0.7	-0.718	0.012
33.772	0.013	0.702	-0.7199	0.013
33.878	0.013	0.704	-0.7219	0.013
33.989	0.013	0.705	-0.7233	0.013
34.102	0.013	0.707	-0.7253	0.013
34.21	0.013	0.709	-0.7273	0.013
34.315	0.013	0.711	-0.7293	0.013
34.426	0.013	0.712	-0.7303	0.013
34.538	0.013	0.715	-0.7326	0.013
34.648	0.013	0.716	-0.7345	0.013
34.753	0.013	0.719	-0.7366	0.013
34.861	0.013	0.72	-0.7376	0.013
34.973	0.013	0.721	-0.7395	0.013
35.079	0.013	0.724	-0.7419	0.013
35.188	0.013	0.726	-0.7439	0.013
35.303	0.013	0.727	-0.745	0.013
35.41	0.013	0.729	-0.7469	0.013
35.519	0.013	0.731	-0.7492	0.013
35.627	0.013	0.733	-0.7512	0.013
35.734	0.013	0.734	-0.7522	0.013
35.848	0.013	0.736	-0.7542	0.013
35.955	0.013	0.738	-0.7562	0.013
36.064	0.013	0.741	-0.7586	0.013
36.177	0.013	0.742	-0.7597	0.013
36.28	0.014	0.744	-0.7616	0.014
36.394	0.014	0.746	-0.7637	0.014
36.499	0.014	0.748	-0.7657	0.014
36.61	0.014	0.749	-0.7669	0.014
36.717	0.014	0.751	-0.769	0.014
36.827	0.014	0.753	-0.771	0.014
36.936	0.014	0.755	-0.773	0.014
37.047	0.014	0.756	-0.774	0.014
37.157	0.014	0.758	-0.7763	0.014
37.263	0.014	0.76	-0.7783	0.014
37.374	0.014	0.762	-0.7803	0.014
37.486	0.014	0.763	-0.7814	0.014
37.594	0.015	0.766	-0.7836	0.015
37.702	0.015	0.768	-0.7856	0.015
37.81	0.015	0.77	-0.7876	0.015
37.924	0.015	0.771	-0.7886	0.015
38.032	0.015	0.773	-0.7906	0.015
38.137	0.015	0.775	-0.793	0.015
38.248	0.015	0.777	-0.7949	0.015
38.355	0.015	0.778	-0.7959	0.015
38.464	0.015	0.78	-0.798	0.015
38.576	0.016	0.782	-0.8004	0.016
38.685	0.016	0.784	-0.8024	0.016
38.796	0.016	0.785	-0.8033	0.016
38.906	0.016	0.787	-0.8053	0.016
39.016	0.016	0.789	-0.8073	0.016
39.121	0.016	0.792	-0.8096	0.016
39.231	0.016	0.793	-0.8106	0.016
39.343	0.016	0.795	-0.8126	0.016
39.453	0.016	0.797	-0.8146	0.016
39.557	0.016	0.799	-0.817	0.016
39.669	0.016	0.8	-0.818	0.016
39.778	0.017	0.802	-0.82	0.017
39.886	0.017	0.804	-0.822	0.017
39.993	0.017	0.806	-0.824	0.017
40.108	0.017	0.807	-0.825	0.017
40.216	0.017	0.809	-0.8273	0.017
40.324	0.017	0.811	-0.8293	0.017
40.433	0.017	0.813	-0.8313	0.017
40.54	0.017	0.814	-0.8323	0.017
40.654	0.017	0.817	-0.8347	0.017
40.762	0.017	0.819	-0.8367	0.017
40.87	0.017	0.821	-0.8387	0.017
40.98	0.017	0.822	-0.8397	0.017
41.086	0.017	0.824	-0.8417	0.017
41.201	0.017	0.826	-0.8439	0.017
41.305	0.017	0.828	-0.8459	0.017
41.416	0.017	0.829	-0.8469	0.017
41.528	0.017	0.831	-0.8489	0.017
41.638	0.018	0.833	-0.8513	0.018
41.743	0.018	0.835	-0.8533	0.018
41.855	0.018	0.836	-0.8543	0.018
41.96	0.018	0.838	-0.8563	0.018
42.071	0.018	0.84	-0.8583	0.018
42.179	0.018	0.843	-0.8606	0.018
42.292	0.018	0.844	-0.8616	0.018
42.4	0.018	0.846	-0.8636	0.018
42.508	0.018	0.847	-0.8655	0.018
42.617	0.018	0.85	-0.868	0.018
42.724	0.018	0.851	-0.869	0.018
42.833	0.018	0.853	-0.8709	0.018
42.947	0.018	0.855	-0.8729	0.018
43.051	0.018	0.857	-0.8749	0.018
43.165	0.018	0.858	-0.8763	0.018
43.27	0.019	0.86	-0.8783	0.019
43.384	0.019	0.862	-0.8803	0.019
43.489	0.019	0.864	-0.8822	0.019
43.597	0.019	0.865	-0.8833	0.019
43.709	0.019	0.868	-0.8856	0.019
43.822	0.019	0.87	-0.8876	0.019
43.927	0.019	0.872	-0.8896	0.019
44.037	0.019	0.873	-0.8906	0.019
44.148	0.019	0.875	-0.893	0.019
44.255	0.019	0.877	-0.895	0.019
44.362	0.019	0.879	-0.897	0.019
44.476	0.019	0.88	-0.898	0.019
44.584	0.019	0.882	-0.8999	0.019
44.694	0.019	0.884	-0.9023	0.019
44.8	0.019	0.886	-0.9042	0.019
44.914	0.019	0.887	-0.9052	0.019
45.022	0.02	0.889	-0.9073	0.02
45.13	0.02	0.892	-0.9096	0.02
45.235	0.02	0.894	-0.9117	0.02
45.349	0.02	0.894	-0.9126	0.02
45.459	0.02	0.896	-0.9146	0.02
45.569	0.02	0.898	-0.9166	0.02
45.672	0.02	0.901	-0.9189	0.02
45.786	0.02	0.902	-0.9199	0.02
45.894	0.02	0.904	-0.9219	0.02
46	0.02	0.906	-0.9238	0.02
46.112	0.02	0.908	-0.9262	0.02
46.221	0.021	0.909	-0.9273	0.021
46.33	0.021	0.911	-0.9293	0.021
46.436	0.021	0.913	-0.9312	0.021
46.547	0.021	0.915	-0.9333	0.021
46.66	0.021	0.916	-0.9343	0.021
46.768	0.021	0.918	-0.9365	0.021
46.876	0.021	0.92	-0.9385	0.021
46.982	0.021	0.922	-0.9405	0.021
47.097	0.021	0.923	-0.9415	0.021
47.207	0.021	0.926	-0.9439	0.021
47.31	0.022	0.928	-0.9459	0.022
47.419	0.022	0.93	-0.9479	0.022
47.533	0.022	0.931	-0.9489	0.022
47.643	0.022	0.933	-0.951	0.022
47.753	0.022	0.935	-0.9533	0.022
47.858	0.022	0.937	-0.9552	0.022
47.969	0.022	0.938	-0.9562	0.022
48.077	0.023	0.94	-0.9582	0.023
48.19	0.023	0.943	-0.9606	0.023
48.293	0.023	0.944	-0.9625	0.023
48.405	0.023	0.946	-0.9636	0.023
48.516	0.023	0.947	-0.9655	0.023
48.624	0.023	0.949	-0.9675	0.023
48.732	0.023	0.952	-0.9699	0.023
48.845	0.023	0.953	-0.9709	0.023
48.948	0.024	0.955	-0.9729	0.024
49.057	0.024	0.957	-0.9749	0.024
49.166	0.024	0.959	-0.9769	0.024
49.277	0.024	0.96	-0.9782	0.024
49.385	0.024	0.962	-0.9802	0.024
49.496	0.024	0.964	-0.9822	0.024
49.605	0.024	0.966	-0.9842	0.024
49.715	0.024	0.967	-0.9855	0.024
49.828	0.025	0.969	-0.9876	0.025
49.931	0.025	0.971	-0.9896	0.025
50.042	0.025	0.973	-0.9916	0.025
50.151	0.025	0.974	-0.9926	0.025
50.263	0.025	0.977	-0.9948	0.025
50.373	0.025	0.979	-0.9969	0.025
50.478	0.026	0.981	-0.9989	0.026
50.59	0.026	0.982	-0.9998	0.026
50.695	0.026	0.984	-1.0018	0.026
50.804	0.026	0.986	-1.0043	0.026
50.915	0.026	0.988	-1.0062	0.026
51.029	0.026	0.989	-1.0071	0.026
51.135	0.027	0.991	-1.0092	0.027
51.243	0.027	0.993	-1.0112	0.027
51.35	0.027	0.995	-1.0134	0.027
51.461	0.027	0.996	-1.0144	0.027
51.574	0.027	0.998	-1.0165	0.027
51.682	0.027	1	-1.0184	0.027
51.787	0.028	1.003	-1.0208	0.028
51.959	0.028	1.005	-1.0228	0.028
52.068	0.028	1.007	-1.0248	0.028
52.179	0.028	1.009	-1.0269	0.028
52.288	0.028	1.011	-1.0292	0.028
52.401	0.028	1.012	-1.0302	0.028
52.511	0.029	1.014	-1.0322	0.029
52.616	0.029	1.016	-1.0341	0.029
52.723	0.029	1.018	-1.0361	0.029
52.834	0.029	1.019	-1.0375	0.029
52.947	0.029	1.021	-1.0395	0.029
53.057	0.029	1.023	-1.0415	0.029
53.16	0.03	1.025	-1.0435	0.03
53.271	0.03	1.026	-1.0445	0.03
53.383	0.03	1.029	-1.0469	0.03
53.493	0.03	1.031	-1.0489	0.03
53.598	0.03	1.033	-1.0509	0.03
53.71	0.03	1.034	-1.0519	0.03
53.818	0.031	1.036	-1.0542	0.031
53.926	0.031	1.038	-1.0561	0.031
54.034	0.031	1.04	-1.0581	0.031
54.148	0.031	1.041	-1.0591	0.031
54.256	0.031	1.043	-1.0611	0.031
54.361	0.031	1.045	-1.0634	0.031
54.47	0.032	1.047	-1.0654	0.032
54.584	0.032	1.048	-1.0665	0.032
54.694	0.032	1.05	-1.0684	0.032
54.8	0.032	1.053	-1.0707	0.032
54.908	0.033	1.055	-1.0728	0.033
55.019	0.033	1.056	-1.0737	0.033
55.125	0.033	1.058	-1.0757	0.033
55.239	0.033	1.06	-1.0781	0.033
55.344	0.033	1.062	-1.0801	0.033
55.457	0.034	1.063	-1.0811	0.034
55.567	0.034	1.065	-1.0831	0.034
55.677	0.034	1.067	-1.0851	0.034
55.78	0.034	1.069	-1.0871	0.034
55.894	0.034	1.07	-1.0884	0.034
56.002	0.035	1.072	-1.0904	0.035
56.108	0.035	1.074	-1.0924	0.035
56.217	0.035	1.076	-1.0943	0.035
56.326	0.035	1.078	-1.0958	0.035
56.438	0.036	1.08	-1.0978	0.036
56.549	0.036	1.082	-1.0998	0.036
56.654	0.036	1.084	-1.1018	0.036
56.768	0.036	1.085	-1.1028	0.036
56.876	0.036	1.087	-1.1051	0.036
56.984	0.037	1.089	-1.1071	0.037
57.093	0.037	1.091	-1.1091	0.037
57.205	0.037	1.092	-1.1101	0.037
57.315	0.037	1.094	-1.1124	0.037
57.421	0.037	1.096	-1.1144	0.037
57.531	0.038	1.098	-1.1164	0.038
57.642	0.038	1.099	-1.1174	0.038
57.752	0.038	1.101	-1.1194	0.038
57.862	0.038	1.104	-1.1217	0.038
57.967	0.038	1.106	-1.1237	0.038
58.078	0.039	1.107	-1.1247	0.039
58.184	0.039	1.109	-1.1268	0.039
58.293	0.039	1.111	-1.129	0.039
58.404	0.039	1.113	-1.131	0.039
58.514	0.04	1.114	-1.132	0.04
58.623	0.04	1.116	-1.1339	0.04
58.734	0.04	1.118	-1.136	0.04
58.84	0.04	1.12	-1.1384	0.04
58.953	0.04	1.121	-1.1394	0.04
59.061	0.041	1.123	-1.1414	0.041
59.169	0.041	1.125	-1.1434	0.041
59.276	0.041	1.127	-1.1454	0.041
59.39	0.041	1.129	-1.1467	0.041
59.499	0.042	1.131	-1.1487	0.042
59.607	0.042	1.133	-1.1507	0.042
59.712	0.042	1.135	-1.1527	0.042
59.822	0.042	1.136	-1.1538	0.042
59.931	0.043	1.138	-1.1561	0.043
60.045	0.043	1.14	-1.1581	0.043
60.212	0.043	1.142	-1.1604	0.043
60.321	0.043	1.144	-1.1623	0.043
60.435	0.044	1.146	-1.1643	0.044
60.539	0.044	1.149	-1.1667	0.044
60.653	0.044	1.15	-1.1677	0.044
60.761	0.044	1.152	-1.1697	0.044
60.872	0.044	1.154	-1.1717	0.044
60.976	0.045	1.156	-1.1737	0.045
61.088	0.045	1.157	-1.175	0.045
61.199	0.045	1.159	-1.177	0.045
61.307	0.045	1.161	-1.179	0.045
61.415	0.046	1.163	-1.181	0.046
61.527	0.046	1.164	-1.1821	0.046
61.635	0.046	1.166	-1.1843	0.046
61.743	0.046	1.168	-1.1863	0.046
61.85	0.047	1.17	-1.1883	0.047
61.964	0.047	1.171	-1.1893	0.047
62.074	0.047	1.174	-1.1917	0.047
62.179	0.048	1.176	-1.1937	0.048
62.286	0.048	1.178	-1.1958	0.048
62.4	0.048	1.179	-1.1967	0.048
62.51	0.048	1.181	-1.1987	0.048
62.62	0.049	1.183	-1.201	0.049
62.724	0.049	1.185	-1.2029	0.049
62.835	0.049	1.186	-1.2039	0.049
62.946	0.049	1.188	-1.206	0.049
63.056	0.05	1.19	-1.2084	0.05
63.161	0.05	1.192	-1.2103	0.05
63.271	0.05	1.193	-1.2113	0.05
63.382	0.05	1.195	-1.2134	0.05
63.488	0.051	1.197	-1.2153	0.051
63.599	0.051	1.199	-1.2176	0.051
63.706	0.051	1.201	-1.2186	0.051
63.815	0.051	1.203	-1.2206	0.051
63.929	0.052	1.205	-1.2226	0.052
64.035	0.052	1.207	-1.225	0.052
64.149	0.052	1.208	-1.226	0.052
64.252	0.052	1.21	-1.2279	0.052
64.363	0.053	1.212	-1.2299	0.053
64.472	0.053	1.214	-1.232	0.053
64.584	0.053	1.215	-1.2333	0.053
64.694	0.053	1.217	-1.2353	0.053
64.804	0.054	1.219	-1.2373	0.054
64.907	0.054	1.221	-1.2393	0.054
65.018	0.054	1.222	-1.2402	0.054
65.13	0.054	1.225	-1.2426	0.054
65.24	0.055	1.227	-1.2446	0.055
65.347	0.055	1.229	-1.2466	0.055
65.456	0.055	1.23	-1.2476	0.055
65.565	0.055	1.232	-1.2497	0.055
65.671	0.055	1.234	-1.252	0.055
65.782	0.056	1.236	-1.2539	0.056
65.896	0.056	1.237	-1.255	0.056
66.002	0.056	1.239	-1.257	0.056
66.11	0.056	1.241	-1.2593	0.056
66.219	0.056	1.243	-1.2613	0.056
66.331	0.056	1.244	-1.2623	0.056
66.441	0.056	1.246	-1.2643	0.056
66.548	0.057	1.248	-1.2662	0.057
66.654	0.057	1.25	-1.2686	0.057
66.765	0.057	1.251	-1.2696	0.057
66.878	0.057	1.254	-1.2717	0.057
66.983	0.057	1.255	-1.2736	0.057
67.091	0.057	1.258	-1.2759	0.057
67.202	0.057	1.259	-1.2769	0.057
67.31	0.057	1.261	-1.2789	0.057
67.419	0.057	1.263	-1.2809	0.057
67.531	0.058	1.265	-1.2832	0.058
67.642	0.058	1.266	-1.2843	0.058
67.75	0.058	1.268	-1.2862	0.058
67.858	0.058	1.27	-1.2883	0.058
67.964	0.058	1.272	-1.2903	0.058
68.074	0.058	1.273	-1.2915	0.058
68.183	0.058	1.275	-1.2935	0.058
68.294	0.058	1.278	-1.2956	0.058
68.401	0.058	1.279	-1.2975	0.058
68.516	0.058	1.28	-1.2985	0.058
68.624	0.059	1.283	-1.3008	0.059
68.732	0.059	1.285	-1.3029	0.059
68.838	0.059	1.287	-1.3049	0.059
68.947	0.059	1.288	-1.3059	0.059
69.056	0.059	1.29	-1.308	0.059
69.171	0.059	1.292	-1.3103	0.059
69.276	0.059	1.294	-1.3122	0.059
69.386	0.059	1.295	-1.3132	0.059
69.494	0.059	1.297	-1.3152	0.059
69.603	0.059	1.3	-1.3176	0.059
69.711	0.06	1.301	-1.3195	0.06
69.826	0.06	1.303	-1.3206	0.06
69.934	0.06	1.305	-1.3226	0.06
70.043	0.06	1.307	-1.3246	0.06
70.148	0.06	1.309	-1.3269	0.06
70.258	0.06	1.31	-1.3279	0.06
70.369	0.06	1.312	-1.33	0.06
70.48	0.061	1.314	-1.332	0.061
70.585	0.061	1.316	-1.3339	0.061
70.699	0.061	1.317	-1.3352	0.061
70.809	0.061	1.319	-1.3371	0.061
70.917	0.061	1.321	-1.3392	0.061
71.022	0.061	1.323	-1.3412	0.061
71.133	0.062	1.324	-1.3421	0.062
71.246	0.062	1.326	-1.3445	0.062
71.349	0.062	1.328	-1.3465	0.062
71.46	0.062	1.33	-1.3486	0.062
71.57	0.062	1.331	-1.3495	0.062
71.68	0.062	1.334	-1.3517	0.062
71.786	0.062	1.336	-1.3538	0.062
71.897	0.062	1.338	-1.3558	0.062
72.007	0.063	1.339	-1.3568	0.063
72.118	0.063	1.341	-1.3589	0.063
72.226	0.063	1.343	-1.3612	0.063
72.334	0.063	1.345	-1.3632	0.063
72.442	0.063	1.346	-1.3641	0.063
72.553	0.063	1.348	-1.3662	0.063
72.662	0.063	1.35	-1.3684	0.063
72.771	0.064	1.352	-1.3705	0.064
72.878	0.064	1.353	-1.3715	0.064
72.987	0.064	1.355	-1.3735	0.064
73.101	0.064	1.357	-1.3755	0.064
73.206	0.064	1.36	-1.3778	0.064
73.317	0.064	1.361	-1.3789	0.064
73.429	0.065	1.363	-1.3809	0.065
73.539	0.065	1.365	-1.3829	0.065
73.642	0.065	1.367	-1.3849	0.065
73.756	0.065	1.368	-1.3862	0.065
73.864	0.066	1.37	-1.3882	0.066
73.97	0.066	1.372	-1.3901	0.066
74.079	0.066	1.374	-1.3921	0.066
74.188	0.066	1.375	-1.3934	0.066
74.302	0.066	1.377	-1.3954	0.066
74.408	0.067	1.379	-1.3974	0.067
74.516	0.067	1.381	-1.3994	0.067
74.625	0.067	1.382	-1.4004	0.067
74.737	0.068	1.385	-1.4028	0.068
74.848	0.068	1.387	-1.4048	0.068
74.954	0.068	1.389	-1.4068	0.068
75.069	0.068	1.39	-1.4078	0.068
75.172	0.069	1.392	-1.4101	0.069
75.286	0.069	1.394	-1.4121	0.069
75.391	0.069	1.396	-1.4141	0.069
75.502	0.07	1.397	-1.4151	0.07
75.615	0.07	1.399	-1.4171	0.07
75.719	0.07	1.401	-1.4195	0.07
75.827	0.07	1.403	-1.4214	0.07
75.941	0.071	1.404	-1.4224	0.071
76.047	0.071	1.406	-1.4245	0.071
76.155	0.071	1.408	-1.4265	0.071
76.266	0.071	1.411	-1.4288	0.071
76.378	0.072	1.412	-1.4297	0.072
76.486	0.072	1.414	-1.4318	0.072
76.596	0.072	1.416	-1.4338	0.072
76.701	0.073	1.418	-1.4361	0.073
76.815	0.073	1.419	-1.4371	0.073
76.923	0.073	1.421	-1.4392	0.073
77.031	0.073	1.423	-1.4411	0.073
77.138	0.073	1.425	-1.4431	0.073
77.252	0.074	1.426	-1.4444	0.074
77.362	0.074	1.428	-1.4464	0.074
77.468	0.074	1.43	-1.4483	0.074
77.574	0.075	1.432	-1.4503	0.075
77.684	0.075	1.433	-1.4514	0.075
77.793	0.075	1.436	-1.4537	0.075
77.907	0.075	1.438	-1.4557	0.075
78.012	0.076	1.44	-1.4577	0.076
78.124	0.076	1.441	-1.4587	0.076
78.232	0.076	1.443	-1.4607	0.076
78.345	0.076	1.445	-1.4631	0.076
78.45	0.077	1.447	-1.4651	0.077
78.56	0.077	1.448	-1.4661	0.077
78.671	0.077	1.45	-1.4681	0.077
78.779	0.077	1.452	-1.4704	0.077
78.887	0.078	1.454	-1.4724	0.078
78.994	0.078	1.455	-1.4733	0.078
79.106	0.078	1.457	-1.4754	0.078
79.217	0.078	1.46	-1.4777	0.078
79.323	0.079	1.462	-1.4798	0.079
79.437	0.079	1.463	-1.4807	0.079
79.54	0.079	1.465	-1.4828	0.079
79.654	0.079	1.467	-1.4848	0.079
79.759	0.08	1.469	-1.4871	0.08
79.87	0.08	1.47	-1.488	0.08
79.983	0.08	1.472	-1.4901	0.08
80.086	0.081	1.474	-1.492	0.081
80.197	0.081	1.476	-1.4944	0.081
80.308	0.081	1.477	-1.4954	0.081
80.416	0.082	1.479	-1.4974	0.082
80.529	0.082	1.481	-1.4994	0.082
80.633	0.083	1.483	-1.5014	0.083
80.745	0.083	1.484	-1.5024	0.083
80.853	0.083	1.487	-1.5046	0.083
80.964	0.083	1.489	-1.5067	0.083
81.069	0.084	1.491	-1.5086	0.084
81.183	0.084	1.492	-1.5096	0.084
81.291	0.084	1.494	-1.512	0.084
81.399	0.085	1.496	-1.514	0.085
81.506	0.085	1.498	-1.516	0.085
81.62	0.085	1.499	-1.517	0.085
81.73	0.086	1.501	-1.519	0.086
81.835	0.086	1.503	-1.5213	0.086
81.944	0.087	1.505	-1.5233	0.087
82.055	0.087	1.506	-1.5243	0.087
82.166	0.087	1.508	-1.5262	0.087
82.276	0.087	1.511	-1.5286	0.087
82.381	0.088	1.513	-1.5306	0.088
82.492	0.088	1.514	-1.5317	0.088
82.6	0.088	1.516	-1.5337	0.088
82.713	0.089	1.518	-1.5357	0.089
82.816	0.089	1.52	-1.5381	0.089
82.928	0.089	1.521	-1.539	0.089
83.039	0.089	1.523	-1.541	0.089
83.143	0.09	1.525	-1.543	0.09
83.254	0.09	1.527	-1.5453	0.09
83.368	0.09	1.528	-1.5463	0.09
83.471	0.09	1.53	-1.5484	0.09
83.585	0.091	1.532	-1.5504	0.091
83.689	0.091	1.534	-1.5523	0.091
83.803	0.091	1.536	-1.5536	0.091
83.913	0.091	1.537	-1.5556	0.091
84.021	0.091	1.539	-1.5576	0.091
84.126	0.092	1.541	-1.5596	0.092
84.24	0.092	1.543	-1.5607	0.092
84.35	0.092	1.545	-1.5629	0.092
84.46	0.092	1.547	-1.565	0.092
84.563	0.093	1.549	-1.5669	0.093
84.674	0.093	1.55	-1.5679	0.093
84.782	0.093	1.552	-1.5703	0.093
84.891	0.093	1.554	-1.5723	0.093
85.003	0.094	1.556	-1.5743	0.094
85.112	0.094	1.557	-1.5753	0.094
85.223	0.094	1.559	-1.5773	0.094
85.331	0.095	1.562	-1.5796	0.095
85.436	0.095	1.564	-1.5816	0.095
85.546	0.095	1.565	-1.5826	0.095
85.658	0.095	1.566	-1.5845	0.095
85.766	0.096	1.569	-1.5866	0.096
85.873	0.096	1.571	-1.589	0.096
85.984	0.096	1.572	-1.5899	0.096
86.097	0.097	1.574	-1.5919	0.097
86.204	0.097	1.576	-1.594	0.097
86.31	0.098	1.578	-1.596	0.098
86.424	0.098	1.579	-1.5972	0.098
86.534	0.098	1.581	-1.5993	0.098
86.64	0.099	1.583	-1.6013	0.099
86.747	0.099	1.585	-1.6033	0.099
86.859	0.099	1.587	-1.6046	0.099
86.965	0.1	1.589	-1.6066	0.1
87.075	0.1	1.591	-1.6086	0.1
87.186	0.1	1.593	-1.6106	0.1
87.295	0.101	1.593	-1.6115	0.101
87.407	0.101	1.596	-1.614	0.101
87.517	0.101	1.598	-1.6159	0.101
87.62	0.102	1.6	-1.6179	0.102
87.735	0.102	1.601	-1.6189	0.102
87.841	0.102	1.603	-1.6212	0.102
87.952	0.103	1.605	-1.6232	0.103
88.057	0.103	1.607	-1.6252	0.103
88.168	0.103	1.608	-1.6262	0.103
88.279	0.104	1.61	-1.6282	0.104
88.387	0.104	1.612	-1.6306	0.104
88.496	0.104	1.614	-1.6326	0.104
88.603	0.105	1.615	-1.6336	0.105
88.712	0.105	1.617	-1.6356	0.105
88.826	0.105	1.62	-1.6378	0.105
88.931	0.106	1.622	-1.6398	0.106
89.043	0.106	1.623	-1.6409	0.106
89.149	0.107	1.625	-1.6428	0.107
89.259	0.107	1.627	-1.6449	0.107
89.367	0.107	1.629	-1.6469	0.107
89.481	0.108	1.63	-1.6482	0.108
89.589	0.108	1.632	-1.6502	0.108
89.7	0.108	1.634	-1.6523	0.108
89.805	0.109	1.636	-1.6542	0.109
89.917	0.109	1.637	-1.6555	0.109
90.025	0.109	1.639	-1.6575	0.109
90.136	0.109	1.641	-1.6595	0.109
90.242	0.11	1.644	-1.6616	0.11
90.356	0.11	1.644	-1.6625	0.11
90.464	0.11	1.647	-1.6648	0.11
90.572	0.111	1.649	-1.6668	0.111
90.678	0.111	1.651	-1.6689	0.111
90.792	0.111	1.652	-1.6699	0.111
90.901	0.112	1.654	-1.6719	0.112
91.009	0.112	1.656	-1.6742	0.112
91.117	0.112	1.658	-1.6761	0.112
91.227	0.112	1.659	-1.6772	0.112
91.333	0.113	1.661	-1.6791	0.113
91.443	0.113	1.663	-1.6815	0.113
91.551	0.114	1.665	-1.6835	0.114
91.663	0.114	1.666	-1.6845	0.114
91.775	0.114	1.668	-1.6865	0.114
91.88	0.114	1.67	-1.6885	0.114
91.988	0.115	1.673	-1.6908	0.115
92.097	0.115	1.674	-1.6919	0.115
92.211	0.115	1.676	-1.6938	0.115
92.319	0.115	1.678	-1.6959	0.115
92.427	0.116	1.68	-1.6981	0.116
92.535	0.116	1.681	-1.6992	0.116
92.649	0.116	1.683	-1.7012	0.116
92.756	0.117	1.685	-1.7032	0.117
92.865	0.117	1.687	-1.7052	0.117
92.977	0.117	1.688	-1.7065	0.117
93.087	0.118	1.69	-1.7085	0.118
93.195	0.118	1.692	-1.7105	0.118
93.3	0.118	1.694	-1.7125	0.118
93.411	0.118	1.695	-1.7135	0.118
93.524	0.119	1.698	-1.7157	0.119
93.627	0.119	1.7	-1.7178	0.119
93.736	0.12	1.702	-1.7198	0.12
93.85	0.12	1.703	-1.7207	0.12
93.958	0.12	1.705	-1.7232	0.12
94.064	0.121	1.707	-1.7252	0.121
94.175	0.121	1.709	-1.7272	0.121
94.286	0.121	1.71	-1.7282	0.121
94.394	0.122	1.712	-1.7301	0.122
94.505	0.122	1.714	-1.7324	0.122
94.61	0.123	1.716	-1.7344	0.123
94.724	0.123	1.717	-1.7354	0.123
94.832	0.123	1.719	-1.7374	0.123
94.941	0.124	1.722	-1.7399	0.124
95.047	0.124	1.724	-1.7418	0.124
95.161	0.125	1.725	-1.7427	0.125
95.271	0.125	1.727	-1.7448	0.125
95.379	0.126	1.729	-1.7468	0.126
95.484	0.126	1.731	-1.7491	0.126
95.595	0.126	1.732	-1.7501	0.126
95.703	0.126	1.734	-1.7521	0.126
95.816	0.127	1.736	-1.7541	0.127
95.921	0.127	1.738	-1.7561	0.127
96.032	0.127	1.739	-1.7575	0.127
96.141	0.128	1.741	-1.7595	0.128
96.254	0.128	1.743	-1.7614	0.128
96.357	0.128	1.745	-1.7634	0.128
96.469	0.129	1.746	-1.7644	0.129
96.58	0.129	1.749	-1.7668	0.129
96.688	0.129	1.751	-1.7688	0.129
96.794	0.13	1.753	-1.7708	0.13
96.908	0.13	1.754	-1.7718	0.13
97.016	0.13	1.756	-1.774	0.13
97.124	0.131	1.758	-1.776	0.131
97.23	0.131	1.76	-1.7781	0.131
97.34	0.131	1.761	-1.779	0.131
97.449	0.131	1.763	-1.7814	0.131
97.56	0.132	1.765	-1.7835	0.132
97.669	0.132	1.767	-1.7854	0.132
97.779	0.132	1.768	-1.7864	0.132
97.892	0.133	1.77	-1.7884	0.133
98	0.133	1.773	-1.7907	0.133
98.105	0.133	1.775	-1.7927	0.133
98.216	0.133	1.776	-1.7938	0.133
98.325	0.134	1.778	-1.7957	0.134
98.437	0.134	1.78	-1.7977	0.134
98.542	0.134	1.782	-1.8001	0.134
98.654	0.134	1.783	-1.8011	0.134
98.76	0.135	1.785	-1.803	0.135
98.871	0.135	1.787	-1.8051	0.135
98.978	0.135	1.789	-1.8074	0.135
99.092	0.135	1.79	-1.8084	0.135
99.2	0.136	1.792	-1.8104	0.136
99.308	0.136	1.794	-1.8123	0.136
99.414	0.136	1.796	-1.8143	0.136
99.525	0.136	1.798	-1.8157	0.136
99.638	0.137	1.8	-1.8177	0.137
99.746	0.137	1.802	-1.8197	0.137
99.851	0.137	1.804	-1.8218	0.137
99.965	0.137	1.805	-1.8228	0.137
100.075	0.138	1.807	-1.8251	0.138
100.185	0.138	1.809	-1.827	0.138
100.288	0.138	1.811	-1.829	0.138
100.401	0.138	1.812	-1.83	0.138
100.509	0.139	1.814	-1.832	0.139
100.622	0.139	1.816	-1.8344	0.139
100.728	0.139	1.818	-1.8364	0.139
100.838	0.139	1.819	-1.8373	0.139
100.946	0.139	1.821	-1.8394	0.139
101.056	0.14	1.824	-1.8417	0.14
101.161	0.14	1.826	-1.8437	0.14
101.271	0.14	1.827	-1.8447	0.14
101.38	0.14	1.829	-1.8467	0.14
101.493	0.14	1.831	-1.8487	0.14
101.599	0.141	1.833	-1.851	0.141
101.713	0.141	1.834	-1.852	0.141
101.822	0.141	1.836	-1.854	0.141
101.93	0.141	1.838	-1.856	0.141
102.035	0.141	1.84	-1.8584	0.141
102.146	0.142	1.841	-1.8594	0.142
102.259	0.142	1.843	-1.8614	0.142
102.369	0.142	1.845	-1.8634	0.142
102.472	0.142	1.847	-1.8654	0.142
102.583	0.143	1.848	-1.8664	0.143
102.695	0.143	1.851	-1.8687	0.143
102.8	0.143	1.853	-1.8707	0.143
102.912	0.143	1.855	-1.8726	0.143
103.021	0.144	1.856	-1.8736	0.144
103.132	0.144	1.858	-1.8761	0.144
103.24	0.144	1.86	-1.878	0.144
103.347	0.144	1.862	-1.88	0.144
103.46	0.145	1.863	-1.881	0.145
103.568	0.145	1.865	-1.8833	0.145
103.676	0.145	1.867	-1.8852	0.145
103.782	0.145	1.869	-1.8873	0.145
103.893	0.145	1.87	-1.8882	0.145
104.006	0.146	1.872	-1.8902	0.146
104.112	0.146	1.875	-1.8926	0.146
104.221	0.146	1.877	-1.8947	0.146
104.332	0.146	1.878	-1.8956	0.146
104.437	0.147	1.88	-1.8976	0.147
104.552	0.147	1.882	-1.8997	0.147
104.657	0.147	1.884	-1.902	0.147
104.768	0.147	1.885	-1.903	0.147
104.877	0.148	1.887	-1.9049	0.148
104.983	0.148	1.889	-1.9069	0.148
105.092	0.148	1.891	-1.9089	0.148
105.207	0.148	1.892	-1.9102	0.148
105.315	0.149	1.894	-1.9122	0.149
105.423	0.149	1.896	-1.9143	0.149
105.529	0.149	1.898	-1.9163	0.149
105.639	0.149	1.9	-1.9177	0.149
105.75	0.15	1.902	-1.9197	0.15
105.86	0.15	1.904	-1.9217	0.15
105.966	0.15	1.906	-1.9237	0.15
106.075	0.15	1.906	-1.9246	0.15
106.184	0.151	1.909	-1.9269	0.151
106.298	0.151	1.911	-1.929	0.151
106.404	0.151	1.913	-1.9309	0.151
106.514	0.151	1.914	-1.932	0.151
106.627	0.152	1.916	-1.9343	0.152
106.73	0.152	1.918	-1.9363	0.152
106.841	0.152	1.92	-1.9383	0.152
106.953	0.153	1.921	-1.9393	0.153
107.061	0.153	1.923	-1.9413	0.153
107.173	0.153	1.925	-1.9435	0.153
107.278	0.154	1.927	-1.9455	0.154
107.39	0.154	1.929	-1.9466	0.154
107.498	0.154	1.93	-1.9485	0.154
107.606	0.154	1.932	-1.9505	0.154
107.714	0.155	1.935	-1.9528	0.155
107.828	0.155	1.936	-1.9539	0.155
107.934	0.155	1.938	-1.9559	0.155
108.045	0.156	1.94	-1.958	0.156
108.152	0.156	1.942	-1.9602	0.156
108.259	0.156	1.943	-1.9612	0.156
108.368	0.157	1.945	-1.9632	0.157
108.482	0.157	1.947	-1.9652	0.157
108.587	0.158	1.949	-1.9673	0.158
108.698	0.158	1.951	-1.9686	0.158
108.811	0.158	1.953	-1.9706	0.158
108.915	0.159	1.955	-1.9726	0.159
109.023	0.16	1.957	-1.9746	0.16
109.135	0.16	1.958	-1.9759	0.16
109.247	0.16	1.96	-1.9779	0.16
109.351	0.161	1.962	-1.9799	0.161
109.462	0.161	1.964	-1.9819	0.161
109.573	0.162	1.965	-1.9829	0.162
109.681	0.162	1.967	-1.9853	0.162
109.792	0.163	1.969	-1.9872	0.163
109.898	0.163	1.971	-1.9892	0.163
110.013	0.164	1.972	-1.9902	0.164
110.121	0.164	1.974	-1.9922	0.164
110.228	0.165	1.976	-1.9945	0.165
110.337	0.165	1.978	-1.9965	0.165
110.444	0.166	1.979	-1.9975	0.166
110.559	0.166	1.981	-1.9996	0.166
110.667	0.166	1.984	-2.0018	0.166
110.772	0.167	1.986	-2.0038	0.167
110.885	0.167	1.987	-2.0048	0.167
110.995	0.168	1.989	-2.0068	0.168
111.105	0.168	1.991	-2.0088	0.168
111.208	0.168	1.993	-2.0112	0.168
111.322	0.169	1.994	-2.0123	0.169
111.43	0.169	1.996	-2.0143	0.169
111.537	0.17	1.998	-2.0163	0.17
111.645	0.17	2	-2.0183	0.17
111.754	0.17	2.001	-2.0195	0.17
111.926	0.171	2.004	-2.0225	0.171
112.036	0.171	2.006	-2.0245	0.171
112.144	0.172	2.008	-2.0265	0.172
112.258	0.172	2.01	-2.0279	0.172
112.366	0.172	2.012	-2.0299	0.172
112.472	0.173	2.014	-2.0318	0.173
112.581	0.173	2.016	-2.0338	0.173
112.69	0.174	2.017	-2.0351	0.174
112.804	0.174	2.019	-2.0371	0.174
112.912	0.175	2.021	-2.0392	0.175
113.018	0.175	2.023	-2.0411	0.175
113.132	0.176	2.024	-2.0421	0.176
113.24	0.176	2.026	-2.0445	0.176
113.348	0.177	2.028	-2.0464	0.177
113.457	0.178	2.03	-2.0484	0.178
113.564	0.178	2.031	-2.0494	0.178
113.673	0.179	2.034	-2.0518	0.179
113.787	0.179	2.036	-2.0538	0.179
113.891	0.18	2.038	-2.0558	0.18
114.003	0.18	2.039	-2.0568	0.18
114.116	0.181	2.041	-2.0588	0.181
114.224	0.181	2.043	-2.0611	0.181
114.329	0.182	2.045	-2.0631	0.182
114.44	0.183	2.046	-2.0641	0.183
114.549	0.183	2.048	-2.0662	0.183
114.661	0.184	2.05	-2.0682	0.184
114.766	0.185	2.052	-2.0705	0.185
114.878	0.185	2.053	-2.0715	0.185
114.986	0.186	2.055	-2.0735	0.186
115.097	0.186	2.057	-2.0754	0.186
115.203	0.187	2.06	-2.0777	0.187
115.317	0.187	2.061	-2.0788	0.187
115.423	0.188	2.063	-2.0808	0.188
115.534	0.189	2.065	-2.0828	0.189
115.641	0.189	2.067	-2.0848	0.189
115.748	0.189	2.068	-2.0862	0.189
115.857	0.19	2.07	-2.0881	0.19
115.971	0.191	2.072	-2.0901	0.191
116.076	0.191	2.074	-2.0922	0.191
116.187	0.192	2.075	-2.0932	0.192
116.294	0.192	2.077	-2.0954	0.192
116.408	0.193	2.079	-2.0974	0.193
116.513	0.193	2.081	-2.0994	0.193
116.625	0.194	2.082	-2.1004	0.194
116.733	0.194	2.084	-2.1023	0.194
116.846	0.195	2.087	-2.1048	0.195
116.95	0.196	2.089	-2.1068	0.196
117.062	0.196	2.09	-2.1077	0.196
117.17	0.197	2.092	-2.1097	0.197
117.28	0.197	2.094	-2.1121	0.197
117.388	0.198	2.096	-2.114	0.198
117.5	0.199	2.097	-2.115	0.199
117.608	0.199	2.099	-2.1171	0.199
117.716	0.2	2.101	-2.119	0.2
117.824	0.201	2.104	-2.1216	0.201
117.938	0.202	2.104	-2.1224	0.202
118.045	0.203	2.106	-2.1244	0.203
118.153	0.204	2.108	-2.1264	0.204
118.259	0.204	2.111	-2.1288	0.204
118.37	0.205	2.112	-2.1297	0.205
118.482	0.206	2.114	-2.1318	0.206
118.589	0.207	2.116	-2.1337	0.207
118.696	0.207	2.118	-2.1357	0.207
118.807	0.208	2.119	-2.1368	0.208
118.92	0.209	2.121	-2.1391	0.209
119.025	0.209	2.123	-2.1411	0.209
119.133	0.21	2.125	-2.1431	0.21
119.244	0.21	2.126	-2.1441	0.21
119.354	0.211	2.128	-2.1465	0.211
119.46	0.212	2.13	-2.1484	0.212
119.571	0.212	2.132	-2.1504	0.212
119.744	0.213	2.134	-2.1524	0.213
119.85	0.213	2.137	-2.1547	0.213
119.965	0.214	2.139	-2.1566	0.214
120.07	0.215	2.141	-2.1587	0.215
120.241	0.215	2.143	-2.1607	0.215
120.354	0.216	2.145	-2.163	0.216
120.462	0.216	2.147	-2.1651	0.216
120.568	0.217	2.149	-2.1671	0.217
120.681	0.217	2.15	-2.168	0.217
120.791	0.218	2.152	-2.17	0.218
120.901	0.219	2.154	-2.1724	0.219
121.006	0.219	2.156	-2.1743	0.219
121.118	0.22	2.157	-2.1754	0.22
121.226	0.22	2.159	-2.1773	0.22
121.333	0.221	2.162	-2.1797	0.221
121.441	0.222	2.164	-2.1817	0.222
121.556	0.222	2.165	-2.1827	0.222
121.664	0.222	2.167	-2.1848	0.222
121.773	0.223	2.169	-2.187	0.223
121.878	0.223	2.171	-2.189	0.223
121.988	0.223	2.172	-2.19	0.223
122.099	0.224	2.174	-2.192	0.224
122.21	0.224	2.176	-2.194	0.224
122.317	0.225	2.178	-2.1963	0.225
122.424	0.225	2.179	-2.1973	0.225
122.533	0.225	2.181	-2.1993	0.225
122.647	0.226	2.183	-2.2013	0.226
122.752	0.226	2.185	-2.2033	0.226
122.863	0.227	2.187	-2.2047	0.227
122.97	0.227	2.189	-2.2067	0.227
123.08	0.228	2.191	-2.2087	0.228
123.191	0.228	2.192	-2.2106	0.228
123.302	0.228	2.193	-2.2116	0.228
123.41	0.229	2.196	-2.2139	0.229
123.516	0.229	2.198	-2.216	0.229
123.627	0.23	2.2	-2.218	0.23
123.737	0.23	2.201	-2.219	0.23
123.848	0.231	2.203	-2.2213	0.231
123.956	0.231	2.205	-2.2233	0.231
124.064	0.232	2.207	-2.2253	0.232
124.172	0.232	2.208	-2.2263	0.232
124.283	0.233	2.21	-2.2284	0.233
124.392	0.233	2.213	-2.2307	0.233
124.5	0.234	2.215	-2.2326	0.234
124.614	0.234	2.216	-2.2336	0.234
124.717	0.235	2.218	-2.2356	0.235
124.831	0.235	2.22	-2.238	0.235
124.936	0.236	2.222	-2.24	0.236
125.047	0.236	2.223	-2.241	0.236
125.154	0.237	2.225	-2.2431	0.237
125.264	0.237	2.227	-2.245	0.237
125.372	0.238	2.229	-2.2473	0.238
125.486	0.238	2.23	-2.2483	0.238
125.594	0.239	2.232	-2.2503	0.239
125.7	0.24	2.234	-2.2522	0.24
125.811	0.24	2.237	-2.2546	0.24
125.923	0.241	2.238	-2.2557	0.241
126.03	0.241	2.24	-2.2577	0.241
126.139	0.242	2.242	-2.2596	0.242
126.247	0.243	2.244	-2.2616	0.243
126.356	0.243	2.245	-2.2626	0.243
126.467	0.244	2.247	-2.2649	0.244
126.578	0.244	2.249	-2.2669	0.244
126.684	0.245	2.251	-2.2688	0.245
126.798	0.245	2.252	-2.2698	0.245
126.901	0.246	2.254	-2.2722	0.246
127.015	0.247	2.256	-2.2742	0.247
127.12	0.247	2.258	-2.2763	0.247
127.231	0.248	2.259	-2.2772	0.248
127.344	0.248	2.261	-2.2792	0.248
127.448	0.249	2.264	-2.2817	0.249
127.558	0.25	2.265	-2.2836	0.25
127.669	0.25	2.267	-2.2846	0.25
127.779	0.251	2.269	-2.2866	0.251
127.885	0.251	2.271	-2.2889	0.251
127.996	0.252	2.273	-2.291	0.252
128.108	0.252	2.274	-2.2919	0.252
128.216	0.253	2.276	-2.2939	0.253
128.324	0.254	2.278	-2.2959	0.254
128.433	0.254	2.28	-2.2983	0.254
128.54	0.255	2.281	-2.2993	0.255
128.654	0.256	2.283	-2.3013	0.256
128.762	0.256	2.285	-2.3033	0.256
128.87	0.257	2.288	-2.3056	0.257
128.977	0.257	2.289	-2.3066	0.257
129.086	0.258	2.291	-2.3086	0.258
129.2	0.258	2.293	-2.3106	0.258
129.305	0.259	2.294	-2.3125	0.259
129.416	0.259	2.296	-2.3136	0.259
129.529	0.26	2.298	-2.3159	0.26
129.632	0.26	2.3	-2.3179	0.26
129.743	0.261	2.302	-2.3199	0.261
129.855	0.261	2.303	-2.3209	0.261
129.963	0.262	2.305	-2.3231	0.262
130.069	0.263	2.307	-2.3252	0.263
130.178	0.264	2.309	-2.3272	0.264
130.29	0.264	2.31	-2.3282	0.264
130.401	0.265	2.312	-2.3305	0.265
130.508	0.266	2.314	-2.3324	0.266
130.615	0.267	2.317	-2.3346	0.267
130.729	0.267	2.317	-2.3355	0.267
130.837	0.268	2.319	-2.3375	0.268
130.945	0.269	2.322	-2.3399	0.269
131.054	0.27	2.324	-2.3418	0.27
131.161	0.27	2.325	-2.3428	0.27
131.27	0.271	2.327	-2.3448	0.271
131.384	0.272	2.329	-2.3471	0.272
131.489	0.272	2.331	-2.3492	0.272
131.6	0.273	2.332	-2.3502	0.273
131.713	0.273	2.334	-2.3522	0.273
131.816	0.274	2.336	-2.3542	0.274
131.927	0.275	2.338	-2.3566	0.275
132.038	0.275	2.339	-2.3576	0.275
132.146	0.276	2.341	-2.3596	0.276
132.259	0.277	2.343	-2.3615	0.277
132.364	0.278	2.345	-2.3635	0.278
132.474	0.278	2.347	-2.3649	0.278
132.585	0.279	2.349	-2.3668	0.279
132.693	0.28	2.351	-2.3688	0.28
132.801	0.281	2.353	-2.3707	0.281
132.913	0.281	2.354	-2.3718	0.281
133.021	0.282	2.356	-2.3742	0.282
133.129	0.283	2.358	-2.3761	0.283
133.235	0.284	2.36	-2.3782	0.284
133.346	0.285	2.361	-2.3792	0.285
133.454	0.286	2.363	-2.3812	0.286
133.563	0.287	2.365	-2.3834	0.287
133.672	0.288	2.367	-2.3854	0.288
133.786	0.288	2.368	-2.3864	0.288
133.896	0.289	2.37	-2.3884	0.289
134.006	0.29	2.373	-2.3908	0.29
134.111	0.291	2.375	-2.3928	0.291
134.222	0.292	2.376	-2.3939	0.292
134.33	0.293	2.378	-2.3958	0.293
134.443	0.294	2.38	-2.3978	0.294
134.549	0.294	2.382	-2.4001	0.294
134.658	0.295	2.383	-2.4011	0.295
134.769	0.296	2.385	-2.4031	0.296
134.877	0.297	2.387	-2.4052	0.297
134.985	0.298	2.389	-2.4075	0.298
135.098	0.298	2.39	-2.4084	0.298
135.201	0.299	2.392	-2.4105	0.299
135.315	0.3	2.394	-2.4125	0.3
135.421	0.301	2.396	-2.4145	0.301
135.535	0.301	2.398	-2.4158	0.301
135.638	0.302	2.4	-2.4178	0.302
135.749	0.303	2.402	-2.4198	0.303
135.858	0.304	2.404	-2.4218	0.304
135.97	0.305	2.405	-2.4228	0.305
136.08	0.306	2.407	-2.4251	0.306
136.19	0.307	2.409	-2.4271	0.307
136.293	0.308	2.411	-2.429	0.308
136.404	0.308	2.412	-2.4301	0.308
136.512	0.309	2.414	-2.4325	0.309
136.626	0.31	2.416	-2.4344	0.31
136.731	0.311	2.418	-2.4364	0.311
136.843	0.312	2.419	-2.4375	0.312
136.951	0.313	2.421	-2.4394	0.313
137.057	0.314	2.424	-2.4417	0.314
137.168	0.315	2.426	-2.4437	0.315
137.277	0.316	2.427	-2.4447	0.316
137.388	0.317	2.429	-2.4467	0.317
137.496	0.318	2.431	-2.4488	0.318
137.603	0.319	2.433	-2.4511	0.319
137.714	0.32	2.434	-2.4521	0.32
137.827	0.321	2.436	-2.4541	0.321
137.933	0.323	2.438	-2.4561	0.323
138.042	0.324	2.44	-2.4584	0.324
138.153	0.324	2.441	-2.4594	0.324
138.263	0.326	2.443	-2.4614	0.326
138.373	0.328	2.445	-2.4634	0.328
138.478	0.329	2.447	-2.4654	0.329
138.589	0.33	2.449	-2.4668	0.33
138.698	0.331	2.451	-2.4687	0.331
138.804	0.333	2.453	-2.4708	0.333
138.915	0.335	2.455	-2.4728	0.335
139.027	0.335	2.456	-2.4737	0.335
139.135	0.337	2.458	-2.4761	0.337
139.241	0.338	2.46	-2.478	0.338
139.35	0.34	2.462	-2.48	0.34
139.46	0.341	2.463	-2.4811	0.341
139.573	0.342	2.465	-2.4833	0.342
139.68	0.344	2.467	-2.4854	0.344
139.789	0.345	2.469	-2.4873	0.345
139.896	0.346	2.47	-2.4884	0.346
140.01	0.347	2.472	-2.4904	0.347
140.118	0.349	2.475	-2.4927	0.349
140.224	0.35	2.477	-2.4947	0.35
140.337	0.351	2.478	-2.4957	0.351
140.447	0.353	2.48	-2.4976	0.353
140.552	0.354	2.482	-2.4996	0.354
140.663	0.355	2.484	-2.502	0.355
140.774	0.356	2.485	-2.5031	0.356
140.882	0.358	2.487	-2.505	0.358
140.989	0.359	2.489	-2.507	0.359
141.097	0.36	2.491	-2.5094	0.36
141.21	0.361	2.492	-2.5104	0.361
141.321	0.363	2.494	-2.5124	0.363
141.429	0.364	2.496	-2.5144	0.364
141.534	0.365	2.498	-2.5164	0.365
141.644	0.366	2.5	-2.5177	0.366
141.755	0.367	2.502	-2.5197	0.367
141.866	0.369	2.504	-2.5217	0.369
141.971	0.371	2.506	-2.5237	0.371
142.085	0.371	2.507	-2.5247	0.371
142.195	0.373	2.509	-2.527	0.373
142.303	0.374	2.511	-2.5291	0.374
142.408	0.376	2.513	-2.5311	0.376
142.519	0.376	2.514	-2.532	0.376
142.626	0.378	2.516	-2.5343	0.378
142.741	0.379	2.518	-2.5363	0.379
142.846	0.381	2.52	-2.5383	0.381
142.957	0.381	2.521	-2.5392	0.381
143.068	0.383	2.524	-2.5417	0.383
143.178	0.384	2.526	-2.5437	0.384
143.283	0.386	2.528	-2.5457	0.386
143.393	0.387	2.529	-2.5467	0.387
143.504	0.388	2.531	-2.5487	0.388
143.612	0.39	2.533	-2.5509	0.39
143.72	0.391	2.535	-2.5529	0.391
143.827	0.392	2.536	-2.5539	0.392
143.941	0.394	2.538	-2.556	0.394
144.05	0.396	2.54	-2.5579	0.396
144.155	0.397	2.542	-2.5603	0.397
144.269	0.398	2.543	-2.5613	0.398
144.374	0.4	2.545	-2.5633	0.4
144.485	0.401	2.547	-2.5652	0.401
144.594	0.403	2.55	-2.5677	0.403
144.703	0.405	2.551	-2.5686	0.405
144.816	0.407	2.553	-2.5706	0.407
144.919	0.409	2.555	-2.5726	0.409
145.029	0.409	2.557	-2.5746	0.409
145.143	0.411	2.558	-2.576	0.411
145.251	0.413	2.56	-2.5779	0.413
145.357	0.414	2.562	-2.5799	0.414
145.468	0.415	2.564	-2.582	0.415
145.58	0.417	2.565	-2.583	0.417
145.687	0.418	2.567	-2.5853	0.418
145.798	0.42	2.569	-2.5873	0.42
145.903	0.421	2.571	-2.5893	0.421
146.017	0.422	2.572	-2.5903	0.422
146.125	0.424	2.574	-2.5923	0.424
146.233	0.425	2.577	-2.5946	0.425
146.402	0.426	2.579	-2.5969	0.426
146.516	0.427	2.581	-2.5989	0.427
146.624	0.429	2.583	-2.6009	0.429
146.732	0.43	2.585	-2.6032	0.43
146.839	0.43	2.586	-2.6042	0.43
146.948	0.432	2.588	-2.6062	0.432
147.06	0.433	2.59	-2.6082	0.433
147.169	0.434	2.592	-2.6102	0.434
147.279	0.435	2.593	-2.6112	0.435
147.385	0.436	2.596	-2.6136	0.436
147.495	0.437	2.598	-2.6156	0.437
147.603	0.438	2.6	-2.6176	0.438
147.717	0.439	2.601	-2.6186	0.439
147.825	0.44	2.603	-2.6209	0.44
147.931	0.441	2.605	-2.6229	0.441
148.042	0.443	2.607	-2.6249	0.443
148.149	0.443	2.608	-2.6258	0.443
148.263	0.445	2.61	-2.6279	0.445
148.371	0.446	2.612	-2.6303	0.446
148.479	0.447	2.614	-2.6322	0.447
148.586	0.447	2.615	-2.6332	0.447
148.696	0.449	2.617	-2.6353	0.449
148.807	0.45	2.62	-2.6377	0.45
148.915	0.451	2.621	-2.6396	0.451
149.028	0.451	2.623	-2.6406	0.451
149.136	0.453	2.624	-2.6426	0.453
149.244	0.453	2.626	-2.6446	0.453
149.35	0.454	2.629	-2.6469	0.454
149.465	0.455	2.63	-2.6478	0.455
149.575	0.456	2.632	-2.6498	0.456
149.678	0.456	2.634	-2.6519	0.456
149.787	0.457	2.636	-2.6538	0.457
149.901	0.457	2.637	-2.6553	0.457
150.011	0.458	2.639	-2.6572	0.458
150.115	0.459	2.641	-2.6592	0.459
150.224	0.46	2.643	-2.6612	0.46
150.335	0.46	2.644	-2.6622	0.46
150.447	0.461	2.646	-2.6645	0.461
150.552	0.462	2.648	-2.6665	0.462
150.662	0.464	2.65	-2.6685	0.464
150.773	0.464	2.651	-2.6695	0.464
150.884	0.465	2.654	-2.6719	0.465
150.992	0.467	2.656	-2.6738	0.467
151.098	0.468	2.658	-2.6759	0.468
151.212	0.469	2.659	-2.6768	0.469
151.32	0.47	2.661	-2.6792	0.47
151.428	0.471	2.663	-2.6812	0.471
151.534	0.472	2.665	-2.6832	0.472
151.645	0.473	2.666	-2.6841	0.473
151.753	0.474	2.668	-2.6861	0.474
151.864	0.475	2.671	-2.6886	0.475
151.973	0.476	2.672	-2.6905	0.476
152.084	0.477	2.673	-2.6915	0.477
152.194	0.478	2.676	-2.6936	0.478
152.304	0.48	2.678	-2.6956	0.48
152.409	0.481	2.68	-2.6978	0.481
152.52	0.481	2.681	-2.6988	0.481
152.629	0.483	2.683	-2.7008	0.483
152.741	0.484	2.685	-2.7028	0.484
152.846	0.485	2.687	-2.7052	0.485
152.958	0.486	2.688	-2.7061	0.486
153.066	0.487	2.69	-2.7082	0.487
153.172	0.489	2.692	-2.7101	0.489
153.282	0.49	2.694	-2.7121	0.49
153.396	0.491	2.695	-2.7135	0.491
153.5	0.492	2.697	-2.7155	0.492
153.611	0.493	2.699	-2.7175	0.493
153.72	0.494	2.701	-2.7195	0.494
153.833	0.495	2.702	-2.7205	0.495
153.943	0.496	2.705	-2.7228	0.496
154.048	0.497	2.707	-2.7248	0.497
154.155	0.498	2.709	-2.7268	0.498
154.266	0.498	2.71	-2.7279	0.498
154.379	0.499	2.712	-2.7302	0.499
154.489	0.5	2.714	-2.7322	0.5
154.594	0.501	2.716	-2.7342	0.501
154.705	0.501	2.717	-2.7352	0.501
154.813	0.502	2.719	-2.7372	0.502
154.919	0.503	2.721	-2.7395	0.503
155.03	0.504	2.723	-2.7415	0.504
155.142	0.505	2.724	-2.7425	0.505
155.25	0.506	2.726	-2.7444	0.506
155.356	0.507	2.729	-2.7469	0.507
155.467	0.508	2.731	-2.7489	0.508
155.58	0.509	2.732	-2.7497	0.509
155.688	0.51	2.734	-2.7518	0.51
155.795	0.511	2.736	-2.7538	0.511
155.904	0.512	2.738	-2.756	0.512
156.011	0.512	2.739	-2.757	0.512
156.127	0.513	2.741	-2.7591	0.513
156.232	0.514	2.743	-2.7611	0.514
156.34	0.514	2.745	-2.7631	0.514
156.451	0.515	2.746	-2.7644	0.515
156.563	0.515	2.748	-2.7664	0.515
156.666	0.516	2.75	-2.7684	0.516
156.776	0.517	2.752	-2.7704	0.517
156.887	0.517	2.753	-2.7714	0.517
156.999	0.518	2.756	-2.7738	0.518
157.109	0.519	2.758	-2.7758	0.519
157.212	0.52	2.76	-2.7777	0.52
157.327	0.521	2.761	-2.7787	0.521
157.435	0.521	2.763	-2.7811	0.521
157.543	0.522	2.765	-2.783	0.522
157.649	0.523	2.767	-2.7851	0.523
157.759	0.524	2.768	-2.7862	0.524
157.871	0.525	2.77	-2.7881	0.525
157.979	0.526	2.772	-2.7905	0.526
158.088	0.527	2.774	-2.7925	0.527
158.195	0.527	2.775	-2.7935	0.527
158.304	0.528	2.777	-2.7954	0.528
158.418	0.529	2.78	-2.7977	0.529
158.523	0.53	2.782	-2.7997	0.53
158.634	0.531	2.783	-2.8008	0.531
158.747	0.532	2.785	-2.8027	0.532
158.856	0.533	2.787	-2.8046	0.533
158.961	0.534	2.789	-2.8071	0.534
159.072	0.535	2.79	-2.808	0.535
159.183	0.536	2.792	-2.81	0.536
159.287	0.538	2.794	-2.812	0.538
159.398	0.539	2.796	-2.8144	0.539
159.51	0.54	2.797	-2.8153	0.54
159.618	0.541	2.799	-2.8174	0.541
159.726	0.543	2.801	-2.8194	0.543
159.833	0.544	2.803	-2.8213	0.544
159.943	0.545	2.805	-2.8227	0.545
160.054	0.546	2.807	-2.8247	0.546
160.165	0.547	2.809	-2.8267	0.547
160.272	0.549	2.811	-2.8287	0.549
160.379	0.549	2.812	-2.8298	0.549
160.488	0.55	2.814	-2.832	0.55
160.597	0.552	2.816	-2.834	0.552
160.709	0.553	2.818	-2.8359	0.553
160.819	0.554	2.819	-2.837	0.554
160.925	0.555	2.821	-2.8394	0.555
161.035	0.556	2.823	-2.8414	0.556
161.143	0.558	2.825	-2.8434	0.558
161.255	0.559	2.826	-2.8444	0.559
161.367	0.56	2.828	-2.8464	0.56
161.477	0.561	2.831	-2.8487	0.561
161.582	0.563	2.833	-2.8507	0.563
161.689	0.564	2.834	-2.8517	0.564
161.803	0.565	2.836	-2.8537	0.565
161.91	0.567	2.838	-2.8557	0.567
162.018	0.568	2.84	-2.8581	0.568
162.132	0.569	2.841	-2.859	0.569
162.24	0.57	2.843	-2.861	0.57
162.347	0.571	2.845	-2.863	0.571
162.457	0.573	2.847	-2.8653	0.573
162.564	0.573	2.848	-2.8663	0.573
162.673	0.574	2.85	-2.8683	0.574
162.787	0.576	2.852	-2.8704	0.576
162.894	0.577	2.854	-2.8724	0.577
163.005	0.578	2.856	-2.8736	0.578
163.115	0.579	2.858	-2.8756	0.579
163.225	0.581	2.86	-2.8776	0.581
163.328	0.582	2.862	-2.8796	0.582
163.442	0.583	2.863	-2.8806	0.583
163.55	0.584	2.865	-2.883	0.584
163.661	0.586	2.867	-2.885	0.586
163.766	0.587	2.869	-2.887	0.587
163.874	0.588	2.87	-2.8881	0.588
163.988	0.59	2.872	-2.8903	0.59
164.096	0.591	2.874	-2.8922	0.591
164.204	0.592	2.876	-2.8943	0.592
164.316	0.593	2.877	-2.8953	0.593
164.424	0.594	2.879	-2.8973	0.594
164.532	0.595	2.882	-2.8997	0.595
164.641	0.597	2.884	-2.9016	0.597
164.753	0.597	2.885	-2.9027	0.597
164.863	0.599	2.887	-2.9047	0.599
164.971	0.6	2.889	-2.9069	0.6
165.076	0.601	2.891	-2.9089	0.601
165.187	0.601	2.892	-2.91	0.601
165.295	0.603	2.894	-2.9119	0.603
165.409	0.604	2.896	-2.9139	0.604
165.514	0.605	2.898	-2.9163	0.605
165.625	0.605	2.899	-2.9173	0.605
165.733	0.607	2.901	-2.9192	0.607
165.846	0.608	2.903	-2.9213	0.608
165.949	0.609	2.905	-2.9233	0.609
166.061	0.61	2.906	-2.9242	0.61
166.172	0.611	2.908	-2.9266	0.611
166.28	0.612	2.91	-2.9286	0.612
166.388	0.614	2.912	-2.9306	0.614
166.495	0.614	2.913	-2.9316	0.614
166.609	0.615	2.916	-2.9339	0.615
166.718	0.617	2.918	-2.9359	0.617
166.824	0.618	2.92	-2.9379	0.618
166.937	0.618	2.921	-2.939	0.618
167.047	0.62	2.923	-2.9414	0.62
167.155	0.621	2.925	-2.9433	0.621
167.26	0.622	2.927	-2.9453	0.622
167.372	0.623	2.928	-2.9463	0.623
167.478	0.624	2.93	-2.9483	0.624
167.592	0.625	2.933	-2.9506	0.625
167.696	0.626	2.935	-2.9526	0.626
167.81	0.627	2.936	-2.9536	0.627
167.918	0.628	2.938	-2.9556	0.628
168.024	0.629	2.94	-2.958	0.629
168.136	0.63	2.942	-2.9599	0.63
168.245	0.631	2.943	-2.961	0.631
168.354	0.632	2.945	-2.9629	0.632
168.464	0.633	2.947	-2.9649	0.633
168.572	0.634	2.949	-2.9672	0.634
168.679	0.635	2.95	-2.9682	0.635
168.791	0.636	2.952	-2.9702	0.636
168.902	0.637	2.954	-2.9721	0.637
169.006	0.638	2.956	-2.9742	0.638
169.117	0.638	2.957	-2.9755	0.638
169.23	0.639	2.959	-2.9775	0.639
169.338	0.64	2.962	-2.9796	0.64
169.443	0.641	2.964	-2.9816	0.641
169.557	0.642	2.965	-2.9828	0.642
169.667	0.643	2.967	-2.9848	0.643
169.776	0.644	2.969	-2.9868	0.644
169.88	0.645	2.971	-2.9888	0.645
169.992	0.645	2.972	-2.9898	0.645
170.101	0.646	2.974	-2.9919	0.646
170.214	0.647	2.976	-2.9942	0.647
170.32	0.648	2.978	-2.9962	0.648
170.43	0.649	2.979	-2.9972	0.649
170.538	0.649	2.981	-2.9992	0.649
170.644	0.65	2.983	-3.0015	0.65
170.756	0.651	2.985	-3.0036	0.651
170.863	0.652	2.987	-3.0046	0.652
170.972	0.652	2.988	-3.0065	0.652
171.086	0.653	2.991	-3.0089	0.653
171.192	0.654	2.993	-3.0109	0.654
171.306	0.654	2.994	-3.0119	0.654
171.415	0.655	2.996	-3.0139	0.655
171.52	0.656	2.998	-3.0159	0.656
171.629	0.657	3	-3.0183	0.657
171.74	0.657	3.001	-3.0192	0.657
171.85	0.658	3.003	-3.0212	0.658
171.96	0.659	3.005	-3.0232	0.659
172.066	0.66	3.007	-3.0252	0.66
172.177	0.66	3.008	-3.0265	0.66
172.285	0.661	3.01	-3.0284	0.661
172.391	0.662	3.012	-3.0305	0.662
172.502	0.663	3.014	-3.0325	0.663
172.614	0.663	3.015	-3.0335	0.663
172.722	0.664	3.018	-3.0358	0.664
172.831	0.664	3.02	-3.0379	0.664
172.937	0.665	3.022	-3.0399	0.665
173.052	0.665	3.023	-3.0408	0.665
173.16	0.665	3.025	-3.0431	0.665
173.268	0.666	3.027	-3.0451	0.666
173.374	0.666	3.029	-3.0472	0.666
173.485	0.667	3.03	-3.0481	0.667
173.598	0.667	3.032	-3.0501	0.667
173.706	0.668	3.034	-3.0525	0.668
173.811	0.668	3.036	-3.0545	0.668
173.922	0.669	3.037	-3.0554	0.669
174.035	0.669	3.039	-3.0575	0.669
174.145	0.67	3.042	-3.0598	0.67
174.25	0.671	3.044	-3.0618	0.671
174.361	0.672	3.045	-3.0628	0.672
174.469	0.673	3.047	-3.0648	0.673
174.575	0.674	3.049	-3.0668	0.674
174.686	0.674	3.051	-3.0691	0.674
174.794	0.675	3.052	-3.0702	0.675
174.908	0.676	3.054	-3.0721	0.676
175.016	0.677	3.056	-3.0742	0.677
175.121	0.677	3.058	-3.0761	0.677
175.231	0.678	3.059	-3.0775	0.678
175.34	0.678	3.061	-3.0795	0.678
175.452	0.679	3.063	-3.0815	0.679
175.558	0.679	3.065	-3.0834	0.679
175.669	0.68	3.067	-3.0848	0.68
175.782	0.68	3.069	-3.0868	0.68
175.888	0.681	3.071	-3.0887	0.681
175.996	0.681	3.073	-3.0907	0.681
176.106	0.681	3.074	-3.0918	0.681
176.219	0.682	3.076	-3.0941	0.682
176.322	0.682	3.078	-3.0961	0.682
176.433	0.683	3.08	-3.0981	0.683
176.545	0.683	3.081	-3.0991	0.683
176.653	0.684	3.083	-3.1012	0.684
176.759	0.684	3.085	-3.1034	0.684
176.869	0.685	3.087	-3.1054	0.685
176.981	0.685	3.088	-3.1064	0.685
177.09	0.686	3.09	-3.1084	0.686
177.198	0.686	3.093	-3.1108	0.686
177.306	0.687	3.095	-3.1128	0.687
177.42	0.687	3.096	-3.1138	0.687
177.527	0.688	3.098	-3.1158	0.688
177.635	0.688	3.1	-3.1178	0.688
177.744	0.689	3.102	-3.1201	0.689
177.857	0.689	3.103	-3.121	0.689
177.96	0.689	3.105	-3.1231	0.689
178.07	0.69	3.107	-3.125	0.69
178.179	0.69	3.109	-3.1275	0.69
178.29	0.691	3.11	-3.1285	0.691
178.403	0.691	3.112	-3.1305	0.691
178.507	0.692	3.114	-3.1324	0.692
178.618	0.692	3.116	-3.1344	0.692
178.729	0.693	3.118	-3.1357	0.693
178.837	0.693	3.12	-3.1377	0.693
178.944	0.694	3.122	-3.1397	0.694
179.053	0.694	3.124	-3.1416	0.694
179.165	0.695	3.125	-3.1427	0.695
179.276	0.695	3.127	-3.145	0.695
179.384	0.695	3.129	-3.147	0.695
179.49	0.696	3.131	-3.149	0.696
179.604	0.696	3.132	-3.15	0.696
179.712	0.696	3.134	-3.1524	0.696
179.82	0.697	3.136	-3.1544	0.697
179.929	0.697	3.138	-3.1564	0.697
180.036	0.697	3.139	-3.1574	0.697
180.148	0.697	3.141	-3.1594	0.697
180.259	0.697	3.144	-3.1617	0.697
180.365	0.697	3.146	-3.1637	0.697
180.474	0.698	3.147	-3.1646	0.698
180.587	0.698	3.149	-3.1667	0.698
180.695	0.698	3.151	-3.1691	0.698
180.8	0.699	3.153	-3.1711	0.699
180.912	0.699	3.154	-3.1721	0.699
181.025	0.699	3.156	-3.1741	0.699
181.133	0.7	3.158	-3.1761	0.7
181.239	0.7	3.16	-3.1784	0.7
181.349	0.7	3.161	-3.1793	0.7
181.458	0.701	3.163	-3.1813	0.701
181.571	0.701	3.165	-3.1834	0.701
181.676	0.701	3.168	-3.1857	0.701
181.788	0.702	3.169	-3.1866	0.702
181.892	0.702	3.171	-3.1887	0.702
182.005	0.702	3.173	-3.1907	0.702
182.113	0.702	3.175	-3.1926	0.702
182.225	0.703	3.176	-3.1937	0.703
182.333	0.703	3.178	-3.196	0.703
182.441	0.703	3.18	-3.198	0.703
182.55	0.704	3.182	-3.1999	0.704
182.657	0.704	3.183	-3.201	0.704
182.772	0.704	3.185	-3.2033	0.704
182.88	0.704	3.187	-3.2053	0.704
182.984	0.705	3.189	-3.2074	0.705
183.098	0.705	3.19	-3.2083	0.705
183.203	0.706	3.192	-3.2104	0.706
183.317	0.706	3.195	-3.2126	0.706
183.422	0.706	3.197	-3.2146	0.706
183.534	0.707	3.198	-3.2156	0.707
183.642	0.707	3.2	-3.2176	0.707
183.755	0.707	3.202	-3.22	0.707
183.86	0.708	3.204	-3.222	0.708
183.97	0.708	3.205	-3.223	0.708
184.081	0.708	3.207	-3.225	0.708
184.188	0.708	3.209	-3.227	0.708
184.296	0.709	3.211	-3.2294	0.709
184.41	0.709	3.212	-3.2303	0.709
184.513	0.709	3.214	-3.2323	0.709
184.627	0.709	3.216	-3.2343	0.709
184.733	0.71	3.219	-3.2367	0.71
184.847	0.71	3.22	-3.2377	0.71
184.955	0.71	3.222	-3.2396	0.71
185.062	0.71	3.224	-3.2416	0.71
185.168	0.711	3.226	-3.2436	0.711
185.282	0.711	3.227	-3.245	0.711
185.392	0.711	3.229	-3.247	0.711
185.502	0.711	3.231	-3.249	0.711
185.605	0.712	3.233	-3.251	0.712
185.716	0.712	3.234	-3.252	0.712
185.828	0.712	3.236	-3.2543	0.712
185.938	0.712	3.238	-3.2563	0.712
186.045	0.712	3.24	-3.2582	0.712
186.154	0.712	3.241	-3.2592	0.712
186.263	0.712	3.243	-3.2612	0.712
186.369	0.713	3.246	-3.2636	0.713
186.48	0.713	3.248	-3.2657	0.713
186.588	0.713	3.249	-3.2666	0.713
186.697	0.713	3.25	-3.2686	0.713
186.811	0.713	3.253	-3.2708	0.713
186.917	0.713	3.255	-3.2729	0.713
187.03	0.713	3.256	-3.2738	0.713
187.14	0.713	3.258	-3.2759	0.713
187.245	0.714	3.26	-3.2779	0.714
187.354	0.714	3.262	-3.2803	0.714
187.465	0.714	3.263	-3.2813	0.714
187.575	0.714	3.265	-3.2833	0.714
187.685	0.715	3.267	-3.2853	0.715
187.79	0.715	3.27	-3.2876	0.715
187.901	0.715	3.27	-3.2886	0.715
188.01	0.715	3.272	-3.2905	0.715
188.116	0.715	3.275	-3.2927	0.715
188.226	0.716	3.276	-3.2945	0.716
188.338	0.716	3.277	-3.2955	0.716
188.449	0.716	3.28	-3.2979	0.716
188.557	0.716	3.282	-3.2999	0.716
188.662	0.716	3.284	-3.3019	0.716
188.772	0.716	3.285	-3.3029	0.716
188.881	0.716	3.287	-3.3053	0.716
188.99	0.716	3.289	-3.3072	0.716
189.099	0.716	3.291	-3.3093	0.716
189.21	0.716	3.292	-3.3103	0.716
189.322	0.716	3.294	-3.3122	0.716
189.43	0.716	3.296	-3.3145	0.716
189.536	0.716	3.298	-3.3165	0.716
189.649	0.716	3.299	-3.3175	0.716
189.759	0.717	3.302	-3.3196	0.717
189.869	0.717	3.304	-3.3219	0.717
189.974	0.717	3.306	-3.3239	0.717
190.084	0.717	3.307	-3.325	0.717
190.196	0.717	3.309	-3.327	0.717
190.306	0.717	3.311	-3.3289	0.717
190.411	0.717	3.313	-3.3312	0.717
190.523	0.717	3.314	-3.3322	0.717
190.631	0.718	3.316	-3.3342	0.718
190.74	0.718	3.318	-3.3362	0.718
190.848	0.718	3.321	-3.3386	0.718
190.962	0.718	3.321	-3.3396	0.718
191.066	0.718	3.323	-3.3415	0.718
191.177	0.718	3.325	-3.3436	0.718
191.283	0.719	3.327	-3.3456	0.719
191.394	0.719	3.329	-3.3468	0.719
191.507	0.719	3.331	-3.3488	0.719
191.615	0.719	3.333	-3.3508	0.719
191.72	0.719	3.335	-3.3528	0.719
191.831	0.719	3.336	-3.3538	0.719
191.944	0.719	3.338	-3.3561	0.719
192.053	0.719	3.34	-3.3582	0.719
192.158	0.719	3.342	-3.3602	0.719
192.266	0.719	3.343	-3.3611	0.719
192.378	0.719	3.345	-3.3632	0.719
192.484	0.719	3.347	-3.3655	0.719
192.594	0.719	3.349	-3.3675	0.719
192.706	0.719	3.35	-3.3685	0.719
192.817	0.72	3.352	-3.3705	0.72
192.925	0.72	3.355	-3.3728	0.72
193.03	0.72	3.357	-3.3749	0.72
193.145	0.72	3.358	-3.3759	0.72
193.253	0.72	3.36	-3.3778	0.72
193.36	0.721	3.362	-3.3798	0.721
193.469	0.721	3.364	-3.3821	0.721
193.576	0.721	3.365	-3.3832	0.721
193.685	0.721	3.367	-3.3852	0.721
193.799	0.722	3.369	-3.3872	0.722
193.904	0.722	3.371	-3.3895	0.722
194.015	0.722	3.372	-3.3905	0.722
194.128	0.723	3.374	-3.3925	0.723
194.231	0.723	3.376	-3.3945	0.723
194.341	0.723	3.378	-3.3965	0.723
194.452	0.723	3.38	-3.3978	0.723
194.564	0.723	3.382	-3.3998	0.723
194.674	0.723	3.384	-3.4018	0.723
194.779	0.724	3.386	-3.4038	0.724
194.891	0.724	3.387	-3.4049	0.724
194.999	0.724	3.389	-3.407	0.724
195.108	0.724	3.391	-3.4091	0.724
195.216	0.724	3.393	-3.411	0.724
195.329	0.724	3.394	-3.412	0.724
195.437	0.724	3.396	-3.4144	0.724
195.545	0.724	3.398	-3.4165	0.724
195.653	0.724	3.4	-3.4185	0.724
195.765	0.724	3.401	-3.4195	0.724
195.875	0.725	3.403	-3.4215	0.725
195.983	0.725	3.406	-3.4237	0.725
196.088	0.725	3.408	-3.4257	0.725
196.199	0.725	3.409	-3.4268	0.725
196.312	0.725	3.411	-3.4288	0.725
196.421	0.725	3.413	-3.4308	0.725
196.525	0.725	3.415	-3.4331	0.725
196.636	0.725	3.416	-3.4341	0.725
196.746	0.725	3.418	-3.4361	0.725
196.852	0.726	3.42	-3.4381	0.726
196.963	0.726	3.422	-3.4404	0.726
197.075	0.727	3.423	-3.4414	0.727
197.182	0.727	3.425	-3.4434	0.727
197.293	0.728	3.427	-3.4454	0.728
197.399	0.729	3.429	-3.4474	0.729
197.513	0.73	3.431	-3.4488	0.73
197.621	0.73	3.433	-3.4508	0.73
197.729	0.731	3.435	-3.4527	0.731
197.836	0.732	3.437	-3.4548	0.732
197.95	0.733	3.438	-3.4558	0.733
198.06	0.733	3.44	-3.4581	0.733
198.166	0.734	3.442	-3.4601	0.734
198.275	0.735	3.444	-3.4621	0.735
198.385	0.735	3.445	-3.4631	0.735
198.491	0.734	3.447	-3.4653	0.734
198.601	0.733	3.449	-3.4674	0.733
198.711	0.733	3.451	-3.4694	0.733
198.823	0.732	3.452	-3.4703	0.732
198.931	0.731	3.454	-3.4724	0.731
199.037	0.731	3.457	-3.4748	0.731
199.147	0.73	3.459	-3.4767	0.73
199.259	0.728	3.46	-3.4777	0.728
199.365	0.727	3.462	-3.4798	0.727
199.476	0.727	3.464	-3.4817	0.727
199.584	0.726	3.466	-3.484	0.726
199.698	0.725	3.467	-3.4851	0.725
199.804	0.725	3.469	-3.487	0.725
199.915	0.725	3.471	-3.489	0.725
200.021	0.725	3.473	-3.4913	0.725
200.135	0.726	3.474	-3.4924	0.726
200.238	0.726	3.476	-3.4944	0.726
200.352	0.726	3.478	-3.4964	0.726
200.456	0.726	3.48	-3.4984	0.726
200.57	0.726	3.482	-3.4997	0.726
200.68	0.726	3.484	-3.5017	0.726
200.785	0.726	3.486	-3.5036	0.726
200.893	0.726	3.488	-3.5056	0.726
201.007	0.726	3.489	-3.507	0.726
201.115	0.726	3.491	-3.5091	0.726
201.226	0.726	3.493	-3.511	0.726
201.331	0.726	3.495	-3.513	0.726
201.442	0.726	3.496	-3.514	0.726
201.553	0.726	3.498	-3.5164	0.726
201.659	0.726	3.5	-3.5183	0.726
201.767	0.726	3.502	-3.5203	0.726
201.881	0.726	3.503	-3.5213	0.726
201.989	0.726	3.505	-3.5233	0.726
202.097	0.726	3.508	-3.5257	0.726
202.206	0.726	3.51	-3.5277	0.726
202.313	0.726	3.511	-3.5286	0.726
202.427	0.726	3.513	-3.5306	0.726
202.535	0.726	3.515	-3.5331	0.726
202.64	0.726	3.517	-3.5351	0.726
202.754	0.726	3.518	-3.536	0.726
202.864	0.726	3.52	-3.5381	0.726
202.974	0.726	3.522	-3.54	0.726
203.079	0.726	3.524	-3.5424	0.726
203.186	0.726	3.525	-3.5433	0.726
203.298	0.726	3.527	-3.5453	0.726
203.411	0.726	3.529	-3.5473	0.726
203.516	0.726	3.532	-3.5497	0.726
203.628	0.726	3.533	-3.5507	0.726
203.736	0.726	3.535	-3.5527	0.726
203.844	0.726	3.537	-3.5547	0.726
203.952	0.726	3.539	-3.5567	0.726
204.066	0.726	3.54	-3.558	0.726
204.169	0.726	3.542	-3.56	0.726
204.283	0.726	3.544	-3.5619	0.726
204.389	0.726	3.546	-3.564	0.726
204.502	0.726	3.547	-3.565	0.726
204.612	0.726	3.549	-3.5674	0.726
204.719	0.726	3.551	-3.5693	0.726
204.824	0.726	3.553	-3.5713	0.726
204.938	0.726	3.554	-3.5723	0.726
205.048	0.726	3.556	-3.5742	0.726
205.158	0.726	3.559	-3.5766	0.726
205.261	0.72	3.561	-3.5786	0.72
205.372	0.725	3.562	-3.5796	0.725
205.482	0.725	3.563	-3.5815	0.725
205.595	0.725	3.566	-3.5839	0.725
205.701	0.725	3.568	-3.5859	0.725
205.81	0.725	3.569	-3.5869	0.725
205.919	0.725	3.571	-3.5889	0.725
206.025	0.725	3.573	-3.5913	0.725
206.136	0.724	3.575	-3.5933	0.724
206.249	0.724	3.576	-3.5943	0.724
206.357	0.724	3.578	-3.5963	0.724
206.462	0.724	3.58	-3.5983	0.724
206.571	0.724	3.582	-3.6005	0.724
206.682	0.724	3.584	-3.6016	0.724
206.795	0.724	3.586	-3.6037	0.724
206.901	0.724	3.588	-3.6057	0.724
207.01	0.724	3.59	-3.6076	0.724
207.121	0.724	3.591	-3.609	0.724
207.231	0.723	3.593	-3.611	0.723
207.341	0.723	3.595	-3.613	0.723
207.446	0.723	3.597	-3.615	0.723
207.556	0.723	3.598	-3.616	0.723
207.668	0.723	3.6	-3.6183	0.723
207.772	0.723	3.602	-3.6202	0.723
207.883	0.723	3.604	-3.6222	0.723
207.995	0.723	3.605	-3.6233	0.723
208.103	0.723	3.607	-3.6252	0.723
208.209	0.723	3.609	-3.6276	0.723
208.318	0.723	3.611	-3.6296	0.723
208.428	0.723	3.612	-3.6306	0.723
208.54	0.723	3.614	-3.6326	0.723
208.648	0.723	3.617	-3.6348	0.723
208.757	0.723	3.619	-3.6369	0.723
208.864	0.722	3.62	-3.6379	0.722
208.978	0.722	3.622	-3.6398	0.722
209.087	0.722	3.624	-3.6422	0.722
209.192	0.722	3.626	-3.6442	0.722
209.304	0.722	3.627	-3.6452	0.722
209.41	0.722	3.629	-3.6473	0.722
209.525	0.722	3.631	-3.6492	0.722
209.63	0.722	3.634	-3.6516	0.722
209.741	0.721	3.634	-3.6525	0.721
209.85	0.721	3.636	-3.6545	0.721
209.956	0.721	3.639	-3.6566	0.721
210.067	0.721	3.641	-3.6589	0.721
210.179	0.721	3.642	-3.6599	0.721
210.284	0.721	3.644	-3.6619	0.721
210.393	0.721	3.646	-3.6639	0.721
210.504	0.721	3.648	-3.6659	0.721
210.617	0.72	3.649	-3.6669	0.72
210.724	0.72	3.651	-3.6692	0.72
210.834	0.72	3.653	-3.6712	0.72
210.94	0.72	3.655	-3.6732	0.72
211.054	0.72	3.656	-3.6742	0.72
211.162	0.72	3.658	-3.6765	0.72
211.27	0.72	3.66	-3.6785	0.72
211.378	0.72	3.662	-3.6805	0.72
211.485	0.719	3.663	-3.6815	0.719
211.594	0.719	3.665	-3.6834	0.719
211.708	0.719	3.668	-3.6859	0.719
211.813	0.718	3.67	-3.6878	0.718
211.924	0.718	3.671	-3.6889	0.718
212.031	0.718	3.673	-3.6909	0.718
212.141	0.718	3.675	-3.6931	0.718
212.25	0.717	3.677	-3.6951	0.717
212.362	0.717	3.678	-3.6961	0.717
212.473	0.717	3.68	-3.6981	0.717
212.583	0.717	3.682	-3.7001	0.717
212.688	0.716	3.684	-3.7026	0.716
212.8	0.716	3.685	-3.7035	0.716
212.908	0.716	3.687	-3.7055	0.716
213.016	0.715	3.689	-3.7076	0.715
213.125	0.715	3.692	-3.7097	0.715
213.238	0.715	3.693	-3.7108	0.715
213.344	0.714	3.695	-3.7128	0.714
213.455	0.714	3.697	-3.7148	0.714
213.56	0.714	3.699	-3.7168	0.714
213.674	0.713	3.7	-3.7178	0.713
213.778	0.713	3.702	-3.7202	0.713
213.892	0.713	3.704	-3.7221	0.713
213.999	0.712	3.706	-3.7242	0.712
214.11	0.712	3.707	-3.7251	0.712
214.22	0.711	3.709	-3.7275	0.711
214.33	0.711	3.711	-3.7295	0.711
214.435	0.711	3.713	-3.7314	0.711
214.546	0.711	3.714	-3.7324	0.711
214.657	0.71	3.717	-3.7348	0.71
214.767	0.71	3.719	-3.7368	0.71
214.873	0.71	3.721	-3.7388	0.71
214.98	0.71	3.722	-3.7398	0.71
215.094	0.71	3.724	-3.7418	0.71
215.202	0.71	3.726	-3.7442	0.71
215.308	0.71	3.728	-3.7461	0.71
[truncated: 601 more rows]
