# Supplementary material for: Research on the Mechanical Properties of EPS Lightweight Soil Mixed with Fly Ash
Source: Polymers (Basel). 2024 Dec 18;16(24):3517. doi: 10.3390/polym16243517 (PMC11678610; doi:10.3390/polym16243517)
Supplement: Supplementary file 1 [file polymers-16-03517-s001.zip › polymers-3283519-supplementary-final/raw data/EPS2%,curing agent content 20%,replace proportion 0%.xls]

## Sheet: Sheet1
试件批号	1
钢号	1
试验日期	2023/12/15
试验人	XDD
试件形状
尺寸(mm)	39.1
So(mm^2)	1200.73
标距倍率
Lo(mm)	80
引伸计标距	50
Lu(mm)
A(%)	/
断面尺寸
Su(mm^2)
Z(%)	/
Fm(kN)	1.31
Rm(MPa)
FeH(kN)	1.57
ReH(MPa)	1
FeL(kN)	1.16
ReL(MPa)	1
Fp(kN)	1.16
Rp(MPa)	1
Ft(kN)	0.02
Rt(MPa)
E(GPa)	0.03
屈强比	/
强屈比	/
At(%)	/
Agt(%)	6.5
时间(秒)	力(kN)	变形(mm)	位移(mm)	扩展
0	0	0	-0.0008	0
0.104	0	0	-0.0014	0
0.216	0	0	-0.002	0
0.327	0	0	-0.003	0
0.435	0	0	-0.0045	0
0.54	0.001	0.004	-0.0063	0.001
0.65	0.001	0.006	-0.0077	0.001
0.761	0.001	0.013	-0.01	0.001
0.872	0.001	0.018	-0.0127	0.001
0.979	0.001	0.023	-0.0157	0.001
1.092	0.001	0.026	-0.0172	0.001
1.195	0.001	0.031	-0.0214	0.001
1.309	0.001	0.036	-0.0252	0.001
1.414	0.001	0.041	-0.0294	0.001
1.525	0.002	0.044	-0.0316	0.002
1.638	0.002	0.048	-0.037	0.002
1.741	0.002	0.053	-0.042	0.002
1.852	0.002	0.058	-0.0473	0.002
1.963	0.002	0.061	-0.0499	0.002
2.074	0.002	0.065	-0.0561	0.002
2.184	0.002	0.07	-0.0614	0.002
2.289	0.002	0.075	-0.0665	0.002
2.401	0.002	0.077	-0.0691	0.002
2.509	0.002	0.082	-0.0741	0.002
2.617	0.003	0.086	-0.0799	0.003
2.725	0.003	0.09	-0.0848	0.003
2.839	0.003	0.093	-0.0872	0.003
2.947	0.003	0.097	-0.092	0.003
3.054	0.003	0.101	-0.0967	0.003
3.163	0.003	0.105	-0.102	0.003
3.27	0.003	0.107	-0.1044	0.003
3.379	0.003	0.112	-0.1088	0.003
3.493	0.003	0.116	-0.1133	0.003
3.598	0.004	0.119	-0.1186	0.004
3.709	0.004	0.121	-0.1207	0.004
3.816	0.004	0.125	-0.1251	0.004
3.926	0.004	0.13	-0.1294	0.004
4.034	0.004	0.133	-0.1336	0.004
4.148	0.004	0.135	-0.1363	0.004
4.256	0.004	0.139	-0.1405	0.004
4.362	0.004	0.143	-0.1446	0.004
4.473	0.004	0.147	-0.1487	0.004
4.585	0.005	0.148	-0.1505	0.005
4.693	0.005	0.152	-0.1551	0.005
4.801	0.005	0.156	-0.1591	0.005
4.909	0.005	0.159	-0.1629	0.005
5.018	0.006	0.161	-0.1648	0.006
5.129	0.006	0.164	-0.1686	0.006
5.24	0.006	0.168	-0.1732	0.006
5.346	0.006	0.172	-0.1767	0.006
5.46	0.006	0.173	-0.1786	0.006
5.563	0.006	0.176	-0.1823	0.006
5.677	0.006	0.18	-0.1864	0.006
5.782	0.006	0.183	-0.1901	0.006
5.893	0.006	0.185	-0.1918	0.006
6.006	0.007	0.188	-0.1953	0.007
6.11	0.007	0.191	-0.1993	0.007
6.218	0.007	0.194	-0.2027	0.007
6.332	0.007	0.196	-0.2043	0.007
6.44	0.007	0.199	-0.2077	0.007
6.546	0.007	0.202	-0.2111	0.007
6.657	0.007	0.205	-0.215	0.007
6.769	0.007	0.207	-0.2166	0.007
6.877	0.008	0.21	-0.2199	0.008
6.985	0.008	0.213	-0.223	0.008
7.092	0.008	0.216	-0.2264	0.008
7.206	0.008	0.218	-0.2285	0.008
7.314	0.008	0.221	-0.2316	0.008
7.422	0.008	0.224	-0.2347	0.008
7.531	0.008	0.227	-0.2379	0.008
7.638	0.009	0.228	-0.2399	0.009
7.747	0.009	0.231	-0.2429	0.009
7.861	0.009	0.234	-0.246	0.009
7.966	0.009	0.237	-0.249	0.009
8.077	0.009	0.239	-0.2505	0.009
8.184	0.009	0.241	-0.254	0.009
8.298	0.008	0.244	-0.2569	0.008
8.403	0.008	0.247	-0.2598	0.008
8.514	0.008	0.249	-0.2613	0.008
8.623	0.009	0.251	-0.2642	0.009
8.736	0.009	0.254	-0.2674	0.009
8.839	0.009	0.257	-0.2703	0.009
8.951	0.009	0.258	-0.2718	0.009
9.062	0.009	0.261	-0.2745	0.009
9.169	0.009	0.263	-0.2773	0.009
9.277	0.009	0.266	-0.2806	0.009
9.391	0.009	0.267	-0.2821	0.009
9.499	0.009	0.27	-0.2848	0.009
9.607	0.009	0.273	-0.2875	0.009
9.713	0.009	0.275	-0.2907	0.009
9.827	0.009	0.277	-0.292	0.009
9.931	0.009	0.28	-0.2947	0.009
10.045	0.009	0.282	-0.2974	0.009
10.151	0.009	0.285	-0.3004	0.009
10.262	0.009	0.286	-0.3018	0.009
10.368	0.009	0.289	-0.3044	0.009
10.482	0.009	0.291	-0.307	0.009
10.587	0.009	0.294	-0.3096	0.009
10.698	0.009	0.295	-0.3109	0.009
10.807	0.009	0.297	-0.3138	0.009
10.92	0.009	0.3	-0.3164	0.009
11.025	0.009	0.303	-0.3189	0.009
11.136	0.009	0.304	-0.3202	0.009
11.246	0.009	0.306	-0.3232	0.009
11.354	0.009	0.309	-0.3257	0.009
11.462	0.009	0.311	-0.3282	0.009
11.576	0.009	0.313	-0.3294	0.009
11.684	0.009	0.315	-0.3324	0.009
11.792	0.009	0.317	-0.3348	0.009
11.898	0.009	0.32	-0.3372	0.009
12.012	0.009	0.321	-0.3385	0.009
12.117	0.009	0.324	-0.341	0.009
12.228	0.01	0.326	-0.3437	0.01
12.334	0.01	0.328	-0.3462	0.01
12.448	0.01	0.33	-0.3474	0.01
12.558	0.01	0.332	-0.3499	0.01
12.668	0.01	0.334	-0.3522	0.01
12.773	0.01	0.337	-0.355	0.01
12.884	0.01	0.338	-0.3562	0.01
12.992	0.01	0.34	-0.3585	0.01
13.105	0.011	0.343	-0.3609	0.011
13.209	0.011	0.345	-0.3637	0.011
13.321	0.011	0.346	-0.3648	0.011
13.429	0.011	0.349	-0.3671	0.011
13.535	0.011	0.351	-0.3694	0.011
13.646	0.011	0.353	-0.3717	0.011
13.76	0.011	0.354	-0.3733	0.011
13.863	0.011	0.357	-0.3756	0.011
13.977	0.011	0.359	-0.3779	0.011
14.083	0.011	0.362	-0.3802	0.011
14.192	0.011	0.363	-0.3814	0.011
14.305	0.011	0.365	-0.384	0.011
14.413	0.011	0.367	-0.3863	0.011
14.519	0.011	0.37	-0.3886	0.011
14.633	0.011	0.371	-0.3897	0.011
14.743	0.011	0.373	-0.3924	0.011
14.848	0.011	0.375	-0.3946	0.011
14.955	0.011	0.378	-0.3969	0.011
15.066	0.011	0.379	-0.3979	0.011
15.179	0.011	0.381	-0.4003	0.011
15.289	0.011	0.383	-0.4028	0.011
15.394	0.012	0.385	-0.4051	0.012
15.505	0.012	0.387	-0.4062	0.012
15.613	0.012	0.389	-0.4084	0.012
15.719	0.012	0.391	-0.4106	0.012
15.83	0.012	0.393	-0.4132	0.012
15.938	0.012	0.394	-0.4142	0.012
16.052	0.012	0.397	-0.4165	0.012
16.16	0.012	0.399	-0.4187	0.012
16.265	0.013	0.401	-0.4212	0.013
16.375	0.013	0.402	-0.4222	0.013
16.486	0.013	0.405	-0.4245	0.013
16.597	0.013	0.407	-0.4266	0.013
16.703	0.013	0.409	-0.4289	0.013
16.817	0.013	0.41	-0.4302	0.013
16.92	0.013	0.412	-0.4324	0.013
17.032	0.014	0.415	-0.4346	0.014
17.141	0.014	0.417	-0.4368	0.014
17.25	0.014	0.418	-0.4379	0.014
17.357	0.014	0.42	-0.4403	0.014
17.467	0.014	0.422	-0.4425	0.014
17.578	0.014	0.424	-0.4448	0.014
17.689	0.014	0.426	-0.4457	0.014
17.797	0.014	0.428	-0.4482	0.014
17.903	0.014	0.43	-0.4505	0.014
18.013	0.014	0.432	-0.4525	0.014
18.125	0.014	0.433	-0.4536	0.014
18.234	0.014	0.435	-0.4557	0.014
18.344	0.014	0.437	-0.4582	0.014
18.449	0.014	0.44	-0.4603	0.014
18.559	0.014	0.441	-0.4614	0.014
18.67	0.015	0.443	-0.4635	0.015
18.781	0.015	0.445	-0.4659	0.015
18.887	0.015	0.447	-0.468	0.015
19.001	0.015	0.449	-0.4691	0.015
19.104	0.015	0.451	-0.4713	0.015
19.214	0.015	0.453	-0.4733	0.015
19.323	0.015	0.455	-0.4757	0.015
19.434	0.015	0.456	-0.4768	0.015
19.547	0.015	0.458	-0.4789	0.015
19.65	0.015	0.46	-0.481	0.015
19.761	0.015	0.463	-0.4831	0.015
19.872	0.015	0.463	-0.4844	0.015
19.983	0.015	0.465	-0.4865	0.015
20.087	0.015	0.468	-0.4886	0.015
20.198	0.015	0.47	-0.4907	0.015
20.309	0.014	0.471	-0.4921	0.014
20.417	0.014	0.473	-0.4942	0.014
20.528	0.014	0.475	-0.4963	0.014
20.633	0.014	0.478	-0.4984	0.014
20.747	0.014	0.479	-0.4994	0.014
20.855	0.014	0.481	-0.5018	0.014
20.963	0.014	0.483	-0.504	0.014
21.072	0.014	0.485	-0.506	0.014
21.179	0.014	0.486	-0.5069	0.014
21.288	0.014	0.488	-0.509	0.014
21.402	0.014	0.49	-0.5116	0.014
21.507	0.014	0.493	-0.5137	0.014
21.618	0.014	0.494	-0.5146	0.014
21.731	0.014	0.496	-0.5167	0.014
21.834	0.014	0.498	-0.519	0.014
21.945	0.014	0.5	-0.5212	0.014
22.055	0.014	0.501	-0.5222	0.014
22.167	0.014	0.503	-0.5242	0.014
22.276	0.014	0.505	-0.5263	0.014
22.38	0.014	0.507	-0.5286	0.014
22.489	0.014	0.51	-0.5297	0.014
22.603	0.014	0.512	-0.5317	0.014
22.711	0.014	0.513	-0.5337	0.014
22.819	0.014	0.515	-0.5361	0.014
22.926	0.014	0.517	-0.5371	0.014
23.035	0.014	0.519	-0.5393	0.014
23.149	0.014	0.52	-0.5413	0.014
23.255	0.014	0.522	-0.5433	0.014
23.368	0.014	0.524	-0.5443	0.014
23.478	0.014	0.526	-0.5467	0.014
23.617	0.014	0.528	-0.5487	0.014
23.725	0.014	0.53	-0.5508	0.014
23.831	0.014	0.532	-0.5533	0.014
23.942	0.014	0.534	-0.5552	0.014
24.049	0.014	0.535	-0.5562	0.014
24.163	0.014	0.537	-0.5582	0.014
24.271	0.014	0.539	-0.5603	0.014
24.379	0.014	0.541	-0.5627	0.014
24.486	0.014	0.542	-0.5638	0.014
24.6	0.014	0.544	-0.5659	0.014
24.708	0.014	0.547	-0.5679	0.014
24.814	0.014	0.549	-0.5699	0.014
24.928	0.014	0.55	-0.5712	0.014
25.038	0.014	0.552	-0.5732	0.014
25.146	0.014	0.554	-0.5753	0.014
25.251	0.014	0.556	-0.5773	0.014
25.362	0.014	0.557	-0.5783	0.014
25.469	0.014	0.559	-0.5807	0.014
25.583	0.014	0.561	-0.5827	0.014
25.688	0.014	0.563	-0.5848	0.014
25.799	0.014	0.565	-0.5857	0.014
25.908	0.014	0.566	-0.5878	0.014
26.021	0.014	0.568	-0.5901	0.014
26.124	0.014	0.571	-0.5921	0.014
26.236	0.014	0.572	-0.5932	0.014
26.345	0.014	0.574	-0.5952	0.014
26.456	0.014	0.576	-0.5976	0.014
26.561	0.014	0.578	-0.5996	0.014
26.675	0.014	0.579	-0.6006	0.014
26.783	0.014	0.581	-0.6026	0.014
26.891	0.014	0.583	-0.6046	0.014
27	0.014	0.585	-0.607	0.014
27.112	0.014	0.586	-0.6081	0.014
27.222	0.015	0.589	-0.61	0.015
27.325	0.015	0.591	-0.612	0.015
27.434	0.015	0.593	-0.6144	0.015
27.548	0.015	0.594	-0.6154	0.015
27.658	0.015	0.596	-0.6174	0.015
27.768	0.015	0.598	-0.6194	0.015
27.873	0.015	0.6	-0.6218	0.015
27.984	0.016	0.601	-0.6228	0.016
28.092	0.016	0.603	-0.6248	0.016
28.199	0.016	0.605	-0.6268	0.016
28.311	0.016	0.607	-0.6289	0.016
28.42	0.016	0.608	-0.6299	0.016
28.531	0.016	0.61	-0.6322	0.016
28.64	0.016	0.612	-0.6342	0.016
28.748	0.016	0.615	-0.6362	0.016
28.855	0.017	0.616	-0.6372	0.017
28.964	0.017	0.618	-0.6395	0.017
29.078	0.017	0.62	-0.6416	0.017
29.182	0.017	0.622	-0.6435	0.017
29.293	0.017	0.623	-0.6446	0.017
29.401	0.017	0.625	-0.6469	0.017
29.512	0.017	0.627	-0.6489	0.017
29.621	0.017	0.63	-0.6509	0.017
29.732	0.017	0.63	-0.6519	0.017
29.842	0.017	0.633	-0.6539	0.017
29.952	0.017	0.635	-0.6559	0.017
30.057	0.017	0.637	-0.6583	0.017
30.168	0.017	0.638	-0.6593	0.017
30.277	0.017	0.64	-0.6614	0.017
30.389	0.017	0.642	-0.6634	0.017
30.494	0.017	0.644	-0.6657	0.017
30.605	0.018	0.645	-0.6667	0.018
30.716	0.018	0.647	-0.6687	0.018
30.824	0.018	0.649	-0.6706	0.018
30.932	0.018	0.651	-0.6731	0.018
31.039	0.018	0.652	-0.674	0.018
31.148	0.018	0.654	-0.6761	0.018
31.262	0.018	0.657	-0.6782	0.018
31.368	0.018	0.659	-0.6801	0.018
31.481	0.018	0.66	-0.6811	0.018
31.591	0.018	0.662	-0.6834	0.018
31.696	0.018	0.664	-0.6854	0.018
31.805	0.018	0.666	-0.6874	0.018
31.916	0.018	0.667	-0.6885	0.018
32.026	0.018	0.669	-0.6908	0.018
32.136	0.018	0.671	-0.6927	0.018
32.242	0.018	0.673	-0.6948	0.018
32.353	0.018	0.674	-0.6958	0.018
32.461	0.018	0.676	-0.6978	0.018
32.567	0.018	0.678	-0.7002	0.018
32.678	0.018	0.681	-0.7022	0.018
32.79	0.018	0.682	-0.7032	0.018
32.898	0.018	0.684	-0.7051	0.018
33.004	0.018	0.686	-0.7075	0.018
33.115	0.018	0.688	-0.7095	0.018
33.228	0.018	0.689	-0.7105	0.018
33.336	0.018	0.691	-0.7125	0.018
33.443	0.018	0.693	-0.7145	0.018
33.551	0.018	0.695	-0.717	0.018
33.665	0.018	0.696	-0.7179	0.018
33.775	0.018	0.698	-0.7199	0.018
33.88	0.018	0.7	-0.7219	0.018
33.989	0.018	0.702	-0.7242	0.018
34.1	0.018	0.703	-0.7251	0.018
34.211	0.018	0.705	-0.7272	0.018
34.321	0.018	0.708	-0.7293	0.018
34.424	0.018	0.71	-0.7313	0.018
34.536	0.018	0.711	-0.7326	0.018
34.645	0.018	0.713	-0.7346	0.018
34.751	0.018	0.715	-0.7366	0.018
34.862	0.018	0.717	-0.7387	0.018
34.974	0.018	0.718	-0.7396	0.018
35.082	0.018	0.72	-0.7419	0.018
35.188	0.018	0.722	-0.744	0.018
35.297	0.018	0.724	-0.7459	0.018
35.407	0.018	0.725	-0.7469	0.018
35.519	0.018	0.727	-0.7489	0.018
35.627	0.018	0.729	-0.7512	0.018
35.736	0.018	0.732	-0.7532	0.018
35.849	0.018	0.733	-0.7542	0.018
35.952	0.018	0.735	-0.7562	0.018
36.066	0.018	0.737	-0.7586	0.018
36.171	0.018	0.739	-0.7605	0.018
36.282	0.018	0.74	-0.7616	0.018
36.395	0.018	0.742	-0.7636	0.018
36.499	0.018	0.744	-0.7656	0.018
36.61	0.018	0.746	-0.7679	0.018
36.721	0.018	0.747	-0.7689	0.018
36.829	0.018	0.75	-0.771	0.018
36.935	0.018	0.751	-0.7729	0.018
37.046	0.018	0.753	-0.7752	0.018
37.158	0.018	0.754	-0.7762	0.018
37.266	0.018	0.756	-0.7782	0.018
37.374	0.018	0.759	-0.7802	0.018
37.481	0.018	0.761	-0.7823	0.018
37.591	0.018	0.762	-0.7837	0.018
37.702	0.018	0.764	-0.7856	0.018
37.813	0.019	0.766	-0.7877	0.019
37.919	0.019	0.768	-0.7897	0.019
38.033	0.019	0.769	-0.7906	0.019
38.136	0.019	0.771	-0.793	0.019
38.246	0.019	0.773	-0.7949	0.019
38.355	0.019	0.775	-0.7969	0.019
38.467	0.019	0.776	-0.798	0.019
38.578	0.019	0.778	-0.7999	0.019
38.688	0.019	0.78	-0.8022	0.019
38.793	0.019	0.783	-0.8042	0.019
38.904	0.02	0.784	-0.8052	0.02
39.015	0.02	0.786	-0.8072	0.02
39.125	0.02	0.788	-0.8096	0.02
39.23	0.02	0.79	-0.8116	0.02
39.341	0.02	0.791	-0.8126	0.02
39.449	0.02	0.793	-0.8146	0.02
39.558	0.02	0.795	-0.8166	0.02
39.666	0.02	0.797	-0.8189	0.02
39.78	0.02	0.798	-0.8199	0.02
39.888	0.02	0.8	-0.8219	0.02
39.996	0.02	0.802	-0.8239	0.02
40.102	0.02	0.804	-0.8263	0.02
40.216	0.02	0.805	-0.8273	0.02
40.32	0.02	0.807	-0.8292	0.02
40.434	0.02	0.81	-0.8313	0.02
40.541	0.02	0.812	-0.8336	0.02
40.65	0.02	0.813	-0.8345	0.02
40.763	0.02	0.815	-0.8366	0.02
40.866	0.02	0.817	-0.8386	0.02
40.977	0.02	0.819	-0.8406	0.02
41.088	0.02	0.82	-0.8416	0.02
41.199	0.02	0.822	-0.844	0.02
41.308	0.02	0.824	-0.846	0.02
41.413	0.02	0.826	-0.848	0.02
41.521	0.02	0.827	-0.8489	0.02
41.633	0.02	0.829	-0.851	0.02
41.744	0.02	0.831	-0.8533	0.02
41.849	0.02	0.834	-0.8552	0.02
41.963	0.02	0.835	-0.8562	0.02
42.071	0.02	0.837	-0.8582	0.02
42.179	0.02	0.839	-0.8606	0.02
42.288	0.02	0.841	-0.8625	0.02
42.4	0.02	0.842	-0.8636	0.02
42.51	0.02	0.844	-0.8656	0.02
42.616	0.02	0.846	-0.8679	0.02
42.725	0.02	0.848	-0.8698	0.02
42.836	0.02	0.849	-0.8709	0.02
42.946	0.02	0.851	-0.8728	0.02
43.056	0.02	0.853	-0.8749	0.02
43.161	0.02	0.855	-0.8772	0.02
43.272	0.02	0.856	-0.8782	0.02
43.38	0.02	0.859	-0.8803	0.02
43.493	0.02	0.861	-0.8823	0.02
43.596	0.021	0.863	-0.8843	0.021
43.708	0.021	0.864	-0.8856	0.021
43.819	0.021	0.866	-0.8876	0.021
43.927	0.021	0.868	-0.8896	0.021
44.035	0.021	0.87	-0.8916	0.021
44.142	0.021	0.871	-0.8929	0.021
44.256	0.021	0.873	-0.8949	0.021
44.365	0.021	0.875	-0.8969	0.021
44.471	0.022	0.877	-0.8989	0.022
44.584	0.022	0.878	-0.8999	0.022
44.688	0.022	0.88	-0.9023	0.022
44.802	0.022	0.882	-0.9043	0.022
44.907	0.022	0.885	-0.9063	0.022
45.018	0.022	0.886	-0.9073	0.022
45.131	0.022	0.888	-0.9093	0.022
45.234	0.022	0.89	-0.9115	0.022
45.343	0.022	0.892	-0.9135	0.022
45.457	0.022	0.893	-0.9145	0.022
45.565	0.022	0.895	-0.9165	0.022
45.676	0.022	0.897	-0.9188	0.022
45.781	0.022	0.899	-0.9209	0.022
45.892	0.022	0.9	-0.9219	0.022
46.001	0.022	0.902	-0.9239	0.022
46.115	0.022	0.904	-0.9259	0.022
46.221	0.022	0.906	-0.9282	0.022
46.33	0.022	0.907	-0.9291	0.022
46.439	0.022	0.91	-0.9312	0.022
46.545	0.022	0.912	-0.9332	0.022
46.657	0.022	0.914	-0.9356	0.022
46.764	0.022	0.915	-0.9365	0.022
46.873	0.022	0.917	-0.9386	0.022
46.987	0.022	0.919	-0.9406	0.022
47.093	0.022	0.921	-0.9425	0.022
47.207	0.022	0.922	-0.9438	0.022
47.314	0.022	0.924	-0.9459	0.022
47.421	0.022	0.926	-0.9479	0.022
47.53	0.023	0.928	-0.9498	0.023
47.64	0.023	0.929	-0.9509	0.023
47.751	0.023	0.931	-0.9532	0.023
47.861	0.023	0.933	-0.9552	0.023
47.966	0.023	0.936	-0.9572	0.023
48.077	0.023	0.937	-0.9582	0.023
48.186	0.023	0.939	-0.9602	0.023
48.292	0.023	0.941	-0.9625	0.023
48.402	0.023	0.943	-0.9645	0.023
48.514	0.023	0.944	-0.9655	0.023
48.62	0.024	0.946	-0.9675	0.024
48.732	0.024	0.948	-0.9698	0.024
48.84	0.024	0.95	-0.9718	0.024
48.954	0.024	0.951	-0.9728	0.024
49.057	0.024	0.953	-0.9748	0.024
49.168	0.024	0.955	-0.9768	0.024
49.277	0.024	0.957	-0.9792	0.024
49.384	0.024	0.958	-0.9802	0.024
49.498	0.024	0.961	-0.9822	0.024
49.606	0.024	0.963	-0.9842	0.024
49.713	0.024	0.965	-0.9865	0.024
49.824	0.024	0.966	-0.9875	0.024
49.93	0.024	0.968	-0.9895	0.024
50.045	0.024	0.97	-0.9915	0.024
50.15	0.024	0.972	-0.9934	0.024
50.261	0.024	0.973	-0.9949	0.024
50.37	0.024	0.975	-0.9968	0.024
50.482	0.024	0.977	-0.9989	0.024
50.588	0.024	0.979	-1.0008	0.024
50.695	0.024	0.98	-1.0019	0.024
50.809	0.024	0.982	-1.0041	0.024
50.917	0.024	0.984	-1.0061	0.024
51.022	0.024	0.987	-1.0082	0.024
51.132	0.024	0.988	-1.0092	0.024
51.243	0.024	0.99	-1.0111	0.024
51.354	0.024	0.992	-1.0135	0.024
51.459	0.024	0.994	-1.0155	0.024
51.573	0.024	0.995	-1.0165	0.024
51.683	0.024	0.997	-1.0185	0.024
51.789	0.024	0.999	-1.0208	0.024
51.898	0.024	1.001	-1.0227	0.024
52.009	0.024	1.002	-1.0237	0.024
52.119	0.024	1.005	-1.0257	0.024
52.229	0.024	1.007	-1.0277	0.024
52.334	0.024	1.009	-1.0301	0.024
52.442	0.024	1.011	-1.0311	0.024
52.554	0.024	1.012	-1.0331	0.024
52.66	0.024	1.014	-1.0351	0.024
52.77	0.024	1.017	-1.0375	0.024
52.882	0.024	1.019	-1.0385	0.024
52.993	0.024	1.02	-1.0404	0.024
53.101	0.024	1.022	-1.0424	0.024
53.206	0.024	1.024	-1.0444	0.024
53.316	0.024	1.026	-1.0458	0.024
53.49	0.024	1.027	-1.0484	0.024
53.596	0.024	1.029	-1.0504	0.024
53.711	0.024	1.031	-1.0528	0.024
53.817	0.024	1.033	-1.0548	0.024
53.928	0.024	1.034	-1.0559	0.024
54.036	0.024	1.036	-1.0578	0.024
54.142	0.024	1.038	-1.0602	0.024
54.253	0.024	1.04	-1.0621	0.024
54.365	0.024	1.041	-1.0631	0.024
54.47	0.024	1.043	-1.0651	0.024
54.581	0.024	1.045	-1.0671	0.024
54.689	0.024	1.048	-1.0694	0.024
54.803	0.024	1.048	-1.0705	0.024
54.911	0.024	1.051	-1.0724	0.024
55.019	0.023	1.053	-1.0744	0.023
55.125	0.023	1.055	-1.0764	0.023
55.239	0.023	1.056	-1.0778	0.023
55.349	0.023	1.058	-1.0797	0.023
55.457	0.023	1.06	-1.0817	0.023
55.562	0.023	1.062	-1.0838	0.023
55.673	0.022	1.063	-1.0847	0.022
55.786	0.022	1.065	-1.087	0.022
55.889	0.022	1.068	-1.089	0.022
56	0.022	1.07	-1.0911	0.022
56.111	0.022	1.071	-1.092	0.022
56.222	0.022	1.073	-1.0944	0.022
56.332	0.022	1.075	-1.0964	0.022
56.437	0.021	1.077	-1.0985	0.021
56.548	0.021	1.078	-1.0994	0.021
56.656	0.021	1.08	-1.1015	0.021
56.766	0.021	1.082	-1.1037	0.021
56.874	0.021	1.084	-1.1057	0.021
56.981	0.021	1.085	-1.1067	0.021
57.095	0.021	1.087	-1.1087	0.021
57.203	0.021	1.089	-1.1111	0.021
57.309	0.021	1.091	-1.1131	0.021
57.423	0.021	1.093	-1.1141	0.021
57.533	0.021	1.094	-1.1161	0.021
57.641	0.021	1.096	-1.1181	0.021
57.746	0.021	1.098	-1.1203	0.021
57.859	0.021	1.099	-1.1213	0.021
57.969	0.021	1.102	-1.1234	0.021
58.079	0.021	1.104	-1.1254	0.021
58.184	0.021	1.106	-1.1277	0.021
58.295	0.021	1.107	-1.1287	0.021
58.406	0.022	1.109	-1.1307	0.022
58.516	0.022	1.111	-1.1326	0.022
58.619	0.022	1.113	-1.1346	0.022
58.728	0.022	1.114	-1.1361	0.022
58.84	0.022	1.117	-1.138	0.022
58.951	0.022	1.119	-1.14	0.022
59.056	0.022	1.121	-1.142	0.022
59.17	0.022	1.123	-1.143	0.022
59.278	0.022	1.124	-1.1453	0.022
59.386	0.023	1.126	-1.1473	0.023
59.495	0.023	1.128	-1.1493	0.023
59.607	0.023	1.13	-1.1503	0.023
59.717	0.023	1.131	-1.1524	0.023
59.82	0.023	1.134	-1.1548	0.023
59.929	0.023	1.136	-1.1567	0.023
60.043	0.023	1.138	-1.1577	0.023
60.214	0.024	1.139	-1.1607	0.024
60.322	0.024	1.141	-1.1627	0.024
60.433	0.024	1.143	-1.1647	0.024
60.538	0.024	1.145	-1.1667	0.024
60.652	0.024	1.146	-1.1677	0.024
60.76	0.024	1.148	-1.17	0.024
60.87	0.024	1.15	-1.172	0.024
60.976	0.024	1.152	-1.174	0.024
61.09	0.024	1.153	-1.175	0.024
61.193	0.024	1.155	-1.1773	0.024
61.307	0.024	1.157	-1.1794	0.024
61.412	0.024	1.16	-1.1814	0.024
61.523	0.024	1.161	-1.1823	0.024
61.63	0.024	1.163	-1.1846	0.024
61.744	0.024	1.165	-1.1866	0.024
61.848	0.024	1.167	-1.1886	0.024
61.962	0.025	1.168	-1.1896	0.025
62.07	0.025	1.17	-1.1916	0.025
62.176	0.025	1.172	-1.194	0.025
62.287	0.025	1.174	-1.1959	0.025
62.399	0.025	1.175	-1.197	0.025
62.507	0.025	1.177	-1.199	0.025
62.615	0.025	1.179	-1.2009	0.025
62.723	0.026	1.181	-1.2032	0.026
62.836	0.026	1.182	-1.2043	0.026
62.943	0.026	1.185	-1.2063	0.026
63.054	0.026	1.187	-1.2082	0.026
63.16	0.026	1.189	-1.2106	0.026
63.274	0.027	1.19	-1.2116	0.027
63.377	0.027	1.192	-1.2137	0.027
63.488	0.027	1.194	-1.2156	0.027
63.596	0.027	1.196	-1.2176	0.027
63.71	0.027	1.197	-1.2189	0.027
63.82	0.027	1.199	-1.2209	0.027
63.929	0.027	1.201	-1.2229	0.027
64.034	0.027	1.203	-1.2249	0.027
64.145	0.028	1.204	-1.2259	0.028
64.254	0.028	1.206	-1.2283	0.028
64.367	0.028	1.208	-1.2303	0.028
64.473	0.028	1.211	-1.2323	0.028
64.582	0.028	1.212	-1.2333	0.028
64.691	0.027	1.214	-1.2356	0.027
64.797	0.027	1.216	-1.2376	0.027
64.909	0.027	1.218	-1.2396	0.027
65.016	0.027	1.219	-1.2406	0.027
65.125	0.027	1.221	-1.2429	0.027
65.239	0.027	1.223	-1.2449	0.027
65.345	0.027	1.225	-1.2469	0.027
65.459	0.027	1.226	-1.2479	0.027
65.562	0.027	1.228	-1.2499	0.027
65.673	0.027	1.23	-1.2519	0.027
65.782	0.027	1.232	-1.2542	0.027
65.892	0.027	1.233	-1.2553	0.027
66.003	0.027	1.236	-1.2573	0.027
66.113	0.027	1.238	-1.2592	0.027
66.218	0.027	1.24	-1.2616	0.027
66.329	0.027	1.241	-1.2626	0.027
66.438	0.026	1.243	-1.2645	0.026
66.551	0.026	1.245	-1.2665	0.026
66.654	0.026	1.247	-1.2686	0.026
66.766	0.026	1.248	-1.2698	0.026
66.872	0.026	1.25	-1.2719	0.026
66.984	0.026	1.252	-1.274	0.026
67.092	0.026	1.254	-1.276	0.026
67.206	0.026	1.255	-1.2769	0.026
67.309	0.026	1.257	-1.2792	0.026
67.42	0.025	1.26	-1.2812	0.025
67.529	0.025	1.262	-1.2832	0.025
67.636	0.025	1.263	-1.2841	0.025
67.75	0.025	1.265	-1.2866	0.025
67.858	0.025	1.267	-1.2886	0.025
67.964	0.025	1.269	-1.2906	0.025
68.075	0.025	1.27	-1.2916	0.025
68.188	0.025	1.272	-1.2935	0.025
68.298	0.025	1.274	-1.2959	0.025
68.403	0.025	1.276	-1.2978	0.025
68.514	0.025	1.277	-1.2988	0.025
68.622	0.025	1.279	-1.3008	0.025
68.734	0.025	1.281	-1.3032	0.025
68.839	0.025	1.283	-1.3052	0.025
68.947	0.025	1.285	-1.3062	0.025
69.061	0.025	1.287	-1.3082	0.025
69.169	0.025	1.289	-1.3102	0.025
69.274	0.025	1.291	-1.3125	0.025
69.384	0.025	1.292	-1.3135	0.025
69.493	0.025	1.294	-1.3156	0.025
69.604	0.025	1.296	-1.3175	0.025
69.711	0.025	1.298	-1.3195	0.025
69.822	0.025	1.299	-1.3208	0.025
69.935	0.025	1.301	-1.3228	0.025
70.041	0.025	1.303	-1.3248	0.025
70.15	0.025	1.305	-1.3269	0.025
70.261	0.025	1.306	-1.3282	0.025
70.371	0.025	1.308	-1.3302	0.025
70.481	0.025	1.311	-1.3322	0.025
70.586	0.025	1.313	-1.3342	0.025
70.694	0.025	1.314	-1.3352	0.025
70.808	0.025	1.316	-1.3374	0.025
70.918	0.025	1.318	-1.3395	0.025
71.022	0.025	1.32	-1.3415	0.025
71.134	0.025	1.321	-1.3425	0.025
71.245	0.025	1.323	-1.3448	0.025
71.353	0.025	1.325	-1.3468	0.025
71.458	0.025	1.327	-1.3488	0.025
71.568	0.025	1.328	-1.3498	0.025
71.679	0.025	1.33	-1.3518	0.025
71.788	0.025	1.332	-1.3541	0.025
71.897	0.025	1.334	-1.3561	0.025
72.01	0.024	1.336	-1.3571	0.024
72.118	0.024	1.338	-1.3591	0.024
72.226	0.024	1.34	-1.3611	0.024
72.334	0.024	1.342	-1.3635	0.024
72.445	0.024	1.343	-1.3644	0.024
72.555	0.025	1.345	-1.3665	0.025
72.665	0.025	1.347	-1.3685	0.025
72.769	0.025	1.349	-1.3708	0.025
72.88	0.025	1.35	-1.3718	0.025
72.99	0.025	1.352	-1.3738	0.025
73.102	0.025	1.354	-1.3757	0.025
73.207	0.025	1.356	-1.3778	0.025
73.319	0.025	1.357	-1.3791	0.025
73.427	0.025	1.359	-1.3811	0.025
73.535	0.025	1.362	-1.3831	0.025
73.643	0.025	1.364	-1.3851	0.025
73.757	0.025	1.365	-1.3861	0.025
73.865	0.025	1.367	-1.3885	0.025
73.97	0.025	1.369	-1.3904	0.025
74.079	0.025	1.371	-1.3925	0.025
74.193	0.025	1.372	-1.3935	0.025
74.303	0.025	1.374	-1.3957	0.025
74.411	0.025	1.376	-1.3978	0.025
74.516	0.025	1.378	-1.3997	0.025
74.627	0.025	1.379	-1.4007	0.025
74.74	0.025	1.381	-1.4027	0.025
74.849	0.025	1.383	-1.4051	0.025
74.954	0.025	1.385	-1.4071	0.025
75.064	0.025	1.387	-1.4081	0.025
75.176	0.025	1.389	-1.4101	0.025
75.286	0.025	1.391	-1.4121	0.025
75.391	0.025	1.393	-1.4144	0.025
75.503	0.025	1.394	-1.4153	0.025
75.611	0.025	1.396	-1.4174	0.025
75.719	0.025	1.398	-1.4194	0.025
75.826	0.025	1.4	-1.4217	0.025
75.94	0.025	1.401	-1.4227	0.025
76.044	0.025	1.403	-1.4248	0.025
76.158	0.025	1.405	-1.4268	0.025
76.264	0.025	1.407	-1.4288	0.025
76.378	0.026	1.408	-1.43	0.026
76.481	0.026	1.41	-1.432	0.026
76.595	0.026	1.412	-1.434	0.026
76.7	0.026	1.414	-1.436	0.026
76.811	0.026	1.415	-1.4371	0.026
76.924	0.026	1.417	-1.4394	0.026
77.03	0.026	1.42	-1.4414	0.026
77.138	0.026	1.422	-1.4434	0.026
77.249	0.026	1.423	-1.4444	0.026
77.355	0.026	1.425	-1.4468	0.026
77.469	0.026	1.427	-1.4487	0.026
77.574	0.026	1.429	-1.4507	0.026
77.685	0.026	1.43	-1.4517	0.026
77.792	0.026	1.432	-1.4537	0.026
77.901	0.025	1.434	-1.456	0.025
78.012	0.025	1.436	-1.458	0.025
78.122	0.025	1.437	-1.459	0.025
78.233	0.025	1.439	-1.461	0.025
78.341	0.025	1.441	-1.4634	0.025
78.449	0.025	1.443	-1.4654	0.025
78.556	0.025	1.444	-1.4664	0.025
78.67	0.025	1.447	-1.4684	0.025
78.778	0.025	1.449	-1.4704	0.025
78.883	0.025	1.451	-1.4727	0.025
78.994	0.025	1.452	-1.4736	0.025
79.107	0.025	1.454	-1.4757	0.025
79.215	0.025	1.456	-1.4777	0.025
79.32	0.026	1.458	-1.4797	0.026
79.434	0.026	1.459	-1.481	0.026
79.544	0.026	1.462	-1.483	0.026
79.654	0.026	1.464	-1.485	0.026
79.759	0.026	1.465	-1.487	0.026
79.869	0.026	1.466	-1.488	0.026
79.978	0.026	1.468	-1.4904	0.026
80.085	0.026	1.47	-1.4923	0.026
80.197	0.026	1.473	-1.4943	0.026
80.306	0.026	1.474	-1.4954	0.026
80.417	0.026	1.476	-1.4977	0.026
80.525	0.026	1.478	-1.4997	0.026
80.633	0.026	1.48	-1.5016	0.026
80.74	0.026	1.481	-1.5027	0.026
80.851	0.026	1.483	-1.505	0.026
80.962	0.026	1.485	-1.507	0.026
81.068	0.026	1.487	-1.5089	0.026
81.183	0.026	1.488	-1.51	0.026
81.293	0.026	1.49	-1.5119	0.026
81.398	0.026	1.492	-1.5139	0.026
81.507	0.026	1.494	-1.5162	0.026
81.618	0.027	1.496	-1.5173	0.027
81.728	0.027	1.498	-1.5193	0.027
81.838	0.027	1.5	-1.5213	0.027
81.943	0.027	1.502	-1.5237	0.027
82.054	0.027	1.503	-1.5247	0.027
82.163	0.027	1.505	-1.5266	0.027
82.276	0.027	1.507	-1.5286	0.027
82.382	0.027	1.509	-1.5309	0.027
82.491	0.027	1.51	-1.5319	0.027
82.602	0.027	1.512	-1.534	0.027
82.71	0.028	1.514	-1.536	0.028
82.815	0.028	1.516	-1.538	0.028
82.925	0.028	1.517	-1.5393	0.028
83.034	0.028	1.519	-1.5413	0.028
83.143	0.028	1.522	-1.5434	0.028
83.252	0.028	1.524	-1.5454	0.028
83.363	0.028	1.525	-1.5464	0.028
83.476	0.028	1.527	-1.5487	0.028
83.584	0.028	1.529	-1.5506	0.028
83.689	0.029	1.531	-1.5526	0.029
83.8	0.029	1.532	-1.5536	0.029
83.912	0.029	1.534	-1.5556	0.029
84.022	0.029	1.536	-1.558	0.029
84.128	0.029	1.538	-1.56	0.029
84.237	0.029	1.539	-1.561	0.029
84.349	0.029	1.541	-1.5629	0.029
84.459	0.029	1.543	-1.5652	0.029
84.564	0.029	1.545	-1.5672	0.029
84.676	0.03	1.546	-1.5682	0.03
84.784	0.03	1.549	-1.5702	0.03
84.89	0.03	1.551	-1.5726	0.03
85.001	0.03	1.553	-1.5746	0.03
85.115	0.03	1.554	-1.5756	0.03
85.221	0.03	1.556	-1.5776	0.03
85.329	0.03	1.558	-1.5796	0.03
85.438	0.03	1.56	-1.5819	0.03
85.545	0.03	1.561	-1.5828	0.03
85.661	0.03	1.563	-1.5849	0.03
85.766	0.03	1.565	-1.5869	0.03
85.875	0.031	1.567	-1.5889	0.031
85.984	0.031	1.568	-1.5899	0.031
86.097	0.031	1.57	-1.5923	0.031
86.206	0.031	1.573	-1.5943	0.031
86.311	0.031	1.575	-1.5962	0.031
86.422	0.031	1.576	-1.5972	0.031
86.531	0.031	1.578	-1.5996	0.031
86.637	0.032	1.58	-1.6016	0.032
86.748	0.032	1.582	-1.6036	0.032
86.86	0.032	1.583	-1.6045	0.032
86.968	0.032	1.585	-1.6066	0.032
87.076	0.032	1.587	-1.6089	0.032
87.185	0.032	1.589	-1.6109	0.032
87.298	0.033	1.59	-1.6119	0.033
87.406	0.033	1.592	-1.6139	0.033
87.514	0.033	1.594	-1.6163	0.033
87.62	0.033	1.596	-1.6182	0.033
87.734	0.033	1.598	-1.6193	0.033
87.844	0.033	1.6	-1.6212	0.033
87.951	0.034	1.602	-1.6232	0.034
88.059	0.034	1.604	-1.6255	0.034
88.166	0.034	1.605	-1.6265	0.034
88.28	0.034	1.607	-1.6285	0.034
88.39	0.034	1.609	-1.6305	0.034
88.495	0.035	1.611	-1.6329	0.035
88.606	0.035	1.612	-1.6338	0.035
88.717	0.035	1.614	-1.6359	0.035
88.827	0.035	1.616	-1.6378	0.035
88.932	0.035	1.618	-1.6399	0.035
89.045	0.036	1.619	-1.6411	0.036
89.153	0.036	1.621	-1.6432	0.036
89.261	0.036	1.624	-1.6451	0.036
89.369	0.036	1.626	-1.6472	0.036
89.476	0.036	1.627	-1.6481	0.036
89.59	0.037	1.629	-1.6505	0.037
89.698	0.037	1.631	-1.6526	0.037
89.804	0.037	1.633	-1.6546	0.037
89.918	0.037	1.634	-1.6555	0.037
90.022	0.038	1.636	-1.6578	0.038
90.136	0.038	1.638	-1.6598	0.038
90.241	0.038	1.64	-1.6618	0.038
90.352	0.039	1.641	-1.6629	0.039
90.465	0.039	1.643	-1.6648	0.039
90.568	0.039	1.645	-1.6672	0.039
90.679	0.04	1.648	-1.6692	0.04
90.79	0.04	1.649	-1.6702	0.04
90.901	0.04	1.651	-1.6722	0.04
91.011	0.04	1.653	-1.6745	0.04
91.116	0.041	1.655	-1.6765	0.041
91.226	0.041	1.656	-1.6775	0.041
91.336	0.041	1.658	-1.6795	0.041
91.444	0.041	1.66	-1.6815	0.041
91.552	0.042	1.662	-1.6838	0.042
91.666	0.042	1.663	-1.6848	0.042
91.774	0.042	1.665	-1.6868	0.042
91.882	0.042	1.667	-1.6888	0.042
91.989	0.043	1.669	-1.6911	0.043
92.103	0.043	1.67	-1.6921	0.043
92.206	0.043	1.672	-1.6941	0.043
92.318	0.043	1.675	-1.6961	0.043
92.427	0.044	1.677	-1.6982	0.044
92.538	0.044	1.678	-1.6995	0.044
92.648	0.044	1.68	-1.7014	0.044
92.758	0.045	1.682	-1.7034	0.045
92.863	0.045	1.684	-1.7054	0.045
92.974	0.045	1.685	-1.7064	0.045
93.085	0.046	1.687	-1.7088	0.046
93.195	0.046	1.689	-1.7108	0.046
93.299	0.046	1.691	-1.7128	0.046
93.411	0.047	1.692	-1.7138	0.047
93.519	0.047	1.694	-1.7159	0.047
93.63	0.047	1.696	-1.7181	0.047
93.735	0.048	1.698	-1.7201	0.048
93.849	0.048	1.7	-1.7211	0.048
93.957	0.048	1.702	-1.7231	0.048
94.065	0.049	1.703	-1.7254	0.049
94.174	0.049	1.706	-1.7275	0.049
94.286	0.049	1.707	-1.7284	0.049
94.395	0.049	1.709	-1.7304	0.049
94.503	0.05	1.711	-1.7324	0.05
94.608	0.05	1.713	-1.7347	0.05
94.722	0.05	1.714	-1.7357	0.05
94.832	0.051	1.716	-1.7377	0.051
94.942	0.051	1.718	-1.7397	0.051
95.045	0.051	1.72	-1.7417	0.051
95.159	0.051	1.721	-1.7431	0.051
95.265	0.052	1.724	-1.7451	0.052
95.378	0.052	1.726	-1.747	0.052
95.483	0.052	1.728	-1.7491	0.052
95.595	0.053	1.729	-1.7501	0.053
95.703	0.053	1.73	-1.7525	0.053
95.812	0.053	1.733	-1.7544	0.053
95.92	0.054	1.735	-1.7564	0.054
96.034	0.054	1.736	-1.7574	0.054
96.14	0.054	1.738	-1.7596	0.054
96.251	0.055	1.74	-1.7617	0.055
96.359	0.055	1.742	-1.7638	0.055
96.465	0.056	1.743	-1.7648	0.056
96.575	0.056	1.745	-1.7671	0.056
96.688	0.057	1.747	-1.7691	0.057
96.793	0.057	1.75	-1.7711	0.057
96.904	0.057	1.751	-1.7721	0.057
97.017	0.058	1.752	-1.774	0.058
97.125	0.058	1.754	-1.7764	0.058
97.23	0.059	1.756	-1.7784	0.059
97.338	0.059	1.757	-1.7794	0.059
97.451	0.059	1.76	-1.7814	0.059
97.557	0.06	1.762	-1.7833	0.06
97.668	0.06	1.764	-1.7857	0.06
97.78	0.06	1.765	-1.7867	0.06
97.888	0.061	1.767	-1.7887	0.061
97.996	0.061	1.769	-1.7907	0.061
98.105	0.061	1.771	-1.793	0.061
98.212	0.061	1.772	-1.794	0.061
98.324	0.062	1.774	-1.796	0.062
98.435	0.062	1.776	-1.798	0.062
98.541	0.062	1.778	-1.7999	0.062
98.655	0.062	1.779	-1.8009	0.062
98.765	0.063	1.781	-1.8034	0.063
98.87	0.063	1.784	-1.8054	0.063
98.979	0.063	1.786	-1.8073	0.063
99.086	0.063	1.787	-1.8084	0.063
99.202	0.063	1.789	-1.8107	0.063
99.305	0.064	1.791	-1.8126	0.064
99.414	0.064	1.793	-1.8146	0.064
99.525	0.064	1.794	-1.8156	0.064
99.637	0.064	1.796	-1.818	0.064
99.747	0.064	1.798	-1.82	0.064
99.852	0.065	1.8	-1.822	0.065
99.964	0.065	1.801	-1.823	0.065
100.072	0.065	1.803	-1.825	0.065
100.178	0.065	1.805	-1.8274	0.065
100.289	0.066	1.807	-1.8294	0.066
100.402	0.066	1.809	-1.8304	0.066
100.51	0.066	1.811	-1.8324	0.066
100.618	0.066	1.813	-1.8343	0.066
100.724	0.067	1.815	-1.8367	0.067
100.835	0.067	1.816	-1.8376	0.067
100.948	0.067	1.818	-1.8397	0.067
101.056	0.067	1.82	-1.8416	0.067
101.161	0.067	1.822	-1.844	0.067
101.275	0.068	1.823	-1.845	0.068
101.384	0.068	1.825	-1.847	0.068
101.494	0.068	1.827	-1.849	0.068
101.599	0.069	1.829	-1.851	0.069
101.71	0.069	1.83	-1.8523	0.069
101.819	0.069	1.832	-1.8543	0.069
101.932	0.07	1.835	-1.8563	0.07
102.038	0.07	1.837	-1.8582	0.07
102.147	0.07	1.838	-1.8593	0.07
102.258	0.071	1.84	-1.8616	0.071
102.362	0.071	1.842	-1.8636	0.071
102.471	0.072	1.844	-1.8657	0.072
102.581	0.072	1.845	-1.8667	0.072
102.69	0.072	1.847	-1.8689	0.072
102.801	0.073	1.849	-1.8709	0.073
102.91	0.073	1.851	-1.8729	0.073
103.017	0.074	1.852	-1.8739	0.074
103.133	0.074	1.854	-1.8759	0.074
103.238	0.074	1.856	-1.8783	0.074
103.347	0.075	1.859	-1.8803	0.075
103.457	0.075	1.86	-1.8813	0.075
103.563	0.075	1.862	-1.8833	0.075
103.678	0.076	1.864	-1.8853	0.076
103.783	0.076	1.866	-1.8876	0.076
103.894	0.077	1.867	-1.8886	0.077
104.003	0.077	1.869	-1.8906	0.077
104.109	0.077	1.871	-1.8926	0.077
104.222	0.078	1.873	-1.8949	0.078
104.331	0.078	1.874	-1.8958	0.078
104.437	0.079	1.876	-1.8979	0.079
104.546	0.079	1.878	-1.9	0.079
104.657	0.08	1.88	-1.9023	0.08
104.771	0.08	1.881	-1.9033	0.08
104.874	0.08	1.883	-1.9053	0.08
104.985	0.081	1.886	-1.9073	0.081
105.094	0.081	1.888	-1.9093	0.081
105.206	0.082	1.889	-1.9103	0.082
105.316	0.082	1.891	-1.9126	0.082
105.423	0.083	1.893	-1.9146	0.083
105.529	0.083	1.895	-1.9165	0.083
105.64	0.083	1.896	-1.9176	0.083
105.753	0.084	1.898	-1.92	0.084
105.863	0.084	1.9	-1.9219	0.084
105.968	0.085	1.902	-1.9238	0.085
106.079	0.085	1.903	-1.925	0.085
106.185	0.085	1.905	-1.9269	0.085
106.294	0.086	1.907	-1.9292	0.086
106.402	0.086	1.909	-1.9312	0.086
106.515	0.087	1.911	-1.9322	0.087
106.626	0.087	1.913	-1.9342	0.087
106.734	0.087	1.915	-1.9366	0.087
106.839	0.088	1.917	-1.9386	0.088
106.949	0.088	1.918	-1.9396	0.088
107.06	0.089	1.92	-1.9416	0.089
107.171	0.089	1.922	-1.9436	0.089
107.276	0.09	1.924	-1.9458	0.09
107.39	0.09	1.925	-1.9469	0.09
107.494	0.091	1.927	-1.9488	0.091
107.608	0.091	1.929	-1.9508	0.091
107.713	0.092	1.931	-1.9529	0.092
107.824	0.092	1.932	-1.9542	0.092
107.937	0.092	1.934	-1.9562	0.092
108.045	0.093	1.937	-1.9582	0.093
108.15	0.094	1.939	-1.9602	0.094
108.262	0.094	1.94	-1.9615	0.094
108.368	0.094	1.942	-1.9635	0.094
108.478	0.095	1.944	-1.9655	0.095
108.588	0.096	1.946	-1.9675	0.096
108.699	0.096	1.947	-1.9685	0.096
108.81	0.097	1.949	-1.9708	0.097
108.92	0.097	1.951	-1.9729	0.097
109.025	0.098	1.953	-1.9749	0.098
109.137	0.099	1.954	-1.9759	0.099
109.245	0.099	1.956	-1.9778	0.099
109.353	0.1	1.958	-1.9803	0.1
109.46	0.101	1.961	-1.9823	0.101
109.574	0.101	1.962	-1.9832	0.101
109.682	0.102	1.964	-1.9852	0.102
109.79	0.103	1.966	-1.9875	0.103
109.899	0.103	1.968	-1.9895	0.103
110.006	0.104	1.969	-1.9905	0.104
110.115	0.105	1.971	-1.9925	0.105
110.229	0.105	1.973	-1.9948	0.105
110.334	0.106	1.975	-1.9969	0.106
110.445	0.107	1.976	-1.9979	0.107
110.557	0.108	1.978	-1.9998	0.108
110.667	0.108	1.98	-2.0018	0.108
110.772	0.109	1.982	-2.0041	0.109
110.883	0.11	1.983	-2.0051	0.11
110.991	0.111	1.985	-2.0071	0.111
111.104	0.112	1.988	-2.0091	0.112
111.209	0.112	1.99	-2.0111	0.112
111.319	0.113	1.991	-2.0121	0.113
111.43	0.114	1.993	-2.0145	0.114
111.536	0.114	1.995	-2.0165	0.114
111.644	0.115	1.997	-2.0184	0.115
111.758	0.116	1.998	-2.0194	0.116
111.866	0.116	2	-2.0218	0.116
111.974	0.117	2.002	-2.0238	0.117
112.083	0.118	2.005	-2.0258	0.118
112.19	0.119	2.007	-2.0268	0.119
112.304	0.119	2.009	-2.0288	0.119
112.412	0.12	2.011	-2.0312	0.12
112.517	0.121	2.012	-2.0331	0.121
112.631	0.122	2.014	-2.0342	0.122
112.741	0.122	2.016	-2.0362	0.122
112.851	0.123	2.018	-2.0385	0.123
112.956	0.124	2.019	-2.0404	0.124
113.067	0.125	2.021	-2.0414	0.125
113.175	0.125	2.023	-2.0434	0.125
113.282	0.126	2.025	-2.0458	0.126
113.458	0.127	2.026	-2.0482	0.127
113.564	0.128	2.028	-2.0502	0.128
113.677	0.128	2.031	-2.0522	0.128
113.782	0.129	2.033	-2.0541	0.129
113.894	0.13	2.034	-2.0551	0.13
114.002	0.131	2.036	-2.0574	0.131
114.113	0.131	2.037	-2.0594	0.131
114.218	0.132	2.04	-2.0614	0.132
114.332	0.133	2.041	-2.0624	0.133
114.44	0.134	2.043	-2.0644	0.134
114.549	0.135	2.045	-2.0668	0.135
114.654	0.135	2.047	-2.0688	0.135
114.765	0.136	2.048	-2.0698	0.136
114.878	0.137	2.05	-2.0718	0.137
114.986	0.137	2.052	-2.074	0.137
115.091	0.138	2.054	-2.076	0.138
115.205	0.139	2.055	-2.0771	0.139
115.31	0.14	2.058	-2.0792	0.14
115.424	0.14	2.06	-2.081	0.14
115.529	0.141	2.062	-2.0834	0.141
115.639	0.142	2.063	-2.0844	0.142
115.751	0.143	2.065	-2.0864	0.143
115.861	0.143	2.067	-2.0884	0.143
115.966	0.144	2.069	-2.0907	0.144
116.079	0.145	2.07	-2.0917	0.145
116.187	0.146	2.072	-2.0937	0.146
116.293	0.146	2.074	-2.0957	0.146
116.403	0.147	2.076	-2.0977	0.147
116.517	0.149	2.077	-2.0987	0.149
116.623	0.15	2.079	-2.1011	0.15
116.734	0.15	2.082	-2.1031	0.15
116.84	0.151	2.083	-2.1051	0.151
116.954	0.152	2.084	-2.1061	0.152
117.064	0.153	2.087	-2.1084	0.153
117.169	0.154	2.089	-2.1104	0.154
117.278	0.155	2.091	-2.1124	0.155
117.388	0.156	2.092	-2.1133	0.156
117.501	0.157	2.094	-2.1157	0.157
117.609	0.157	2.096	-2.1177	0.157
117.714	0.158	2.098	-2.1197	0.158
117.825	0.159	2.099	-2.1207	0.159
117.934	0.16	2.101	-2.1227	0.16
118.047	0.161	2.103	-2.1251	0.161
118.153	0.162	2.105	-2.127	0.162
118.262	0.163	2.106	-2.128	0.163
118.371	0.164	2.108	-2.1301	0.164
118.477	0.165	2.11	-2.1323	0.165
118.587	0.166	2.112	-2.1343	0.166
118.701	0.167	2.113	-2.1354	0.167
118.809	0.168	2.116	-2.1374	0.168
118.917	0.169	2.118	-2.1393	0.169
119.023	0.17	2.12	-2.1416	0.17
119.134	0.171	2.123	-2.1428	0.171
119.247	0.172	2.124	-2.1447	0.172
119.355	0.173	2.126	-2.1467	0.173
119.46	0.174	2.128	-2.1487	0.174
119.571	0.175	2.13	-2.1497	0.175
119.683	0.177	2.131	-2.152	0.177
119.793	0.177	2.133	-2.154	0.177
119.898	0.178	2.135	-2.156	0.178
120.009	0.179	2.137	-2.157	0.179
120.183	0.18	2.138	-2.16	0.18
120.291	0.181	2.14	-2.162	0.181
120.398	0.182	2.142	-2.1639	0.182
120.507	0.183	2.144	-2.1663	0.183
120.614	0.185	2.145	-2.1673	0.185
120.728	0.185	2.148	-2.1693	0.185
120.836	0.186	2.15	-2.1713	0.186
120.943	0.188	2.152	-2.1736	0.188
121.053	0.189	2.153	-2.1746	0.189
121.166	0.189	2.155	-2.1766	0.189
121.276	0.191	2.157	-2.1786	0.191
121.381	0.192	2.159	-2.181	0.192
121.49	0.193	2.16	-2.1819	0.193
121.602	0.193	2.162	-2.1839	0.193
121.712	0.194	2.164	-2.186	0.194
121.817	0.195	2.166	-2.188	0.195
121.929	0.196	2.167	-2.189	0.196
122.037	0.197	2.169	-2.1913	0.197
122.145	0.198	2.172	-2.1933	0.198
122.253	0.199	2.174	-2.1953	0.199
122.367	0.2	2.175	-2.1963	0.2
122.473	0.2	2.177	-2.1983	0.2
122.584	0.201	2.179	-2.2007	0.201
122.689	0.203	2.181	-2.2027	0.203
122.803	0.204	2.182	-2.2037	0.204
122.913	0.205	2.184	-2.2057	0.205
123.021	0.205	2.186	-2.208	0.205
123.126	0.206	2.188	-2.21	0.206
123.237	0.207	2.189	-2.211	0.207
123.35	0.208	2.191	-2.213	0.208
123.454	0.209	2.193	-2.2153	0.209
123.565	0.21	2.195	-2.2172	0.21
123.674	0.211	2.197	-2.2183	0.211
123.784	0.212	2.199	-2.2203	0.212
123.89	0.212	2.201	-2.2222	0.212
124.001	0.213	2.203	-2.2246	0.213
124.113	0.215	2.204	-2.2256	0.215
124.221	0.216	2.206	-2.2276	0.216
124.329	0.216	2.208	-2.2296	0.216
124.436	0.217	2.21	-2.2316	0.217
124.546	0.218	2.211	-2.2329	0.218
124.657	0.22	2.213	-2.2348	0.22
124.766	0.22	2.215	-2.2369	0.22
124.875	0.222	2.217	-2.2389	0.222
124.982	0.223	2.218	-2.2402	0.223
125.091	0.224	2.22	-2.2423	0.224
125.205	0.225	2.223	-2.2443	0.225
125.31	0.226	2.225	-2.2463	0.226
125.421	0.227	2.226	-2.2473	0.227
125.528	0.228	2.228	-2.2496	0.228
125.638	0.229	2.23	-2.2516	0.229
125.747	0.23	2.232	-2.2536	0.23
125.858	0.231	2.233	-2.2546	0.231
125.97	0.232	2.235	-2.2569	0.232
126.08	0.232	2.237	-2.2589	0.232
126.185	0.234	2.239	-2.2609	0.234
126.297	0.235	2.24	-2.2619	0.235
126.405	0.236	2.242	-2.264	0.236
126.513	0.236	2.244	-2.2663	0.236
126.621	0.237	2.246	-2.2683	0.237
126.735	0.238	2.248	-2.2693	0.238
126.841	0.239	2.25	-2.2712	0.239
126.952	0.24	2.252	-2.2732	0.24
127.058	0.241	2.254	-2.2755	0.241
127.172	0.242	2.255	-2.2765	0.242
127.275	0.243	2.257	-2.2785	0.243
127.389	0.243	2.259	-2.2805	0.243
127.494	0.244	2.261	-2.2829	0.244
127.605	0.245	2.262	-2.2839	0.245
127.713	0.246	2.264	-2.2859	0.246
127.827	0.246	2.266	-2.2879	0.246
127.932	0.247	2.268	-2.2899	0.247
128.043	0.248	2.269	-2.2912	0.248
128.154	0.249	2.271	-2.2932	0.249
128.264	0.25	2.274	-2.2952	0.25
128.369	0.25	2.276	-2.2972	0.25
128.481	0.251	2.277	-2.2982	0.251
128.589	0.252	2.279	-2.3005	0.252
128.697	0.253	2.281	-2.3026	0.253
128.804	0.254	2.283	-2.3045	0.254
128.918	0.255	2.284	-2.3055	0.255
129.026	0.256	2.286	-2.3076	0.256
129.134	0.256	2.288	-2.3098	0.256
129.243	0.257	2.29	-2.3119	0.257
129.35	0.258	2.291	-2.3129	0.258
129.459	0.259	2.293	-2.3149	0.259
129.573	0.26	2.295	-2.3173	0.26
129.678	0.261	2.298	-2.3192	0.261
129.788	0.262	2.299	-2.3202	0.262
129.902	0.264	2.301	-2.3223	0.264
130.005	0.264	2.303	-2.3245	0.264
130.116	0.265	2.305	-2.3265	0.265
130.227	0.267	2.306	-2.3275	0.267
130.335	0.268	2.308	-2.3294	0.268
130.448	0.268	2.31	-2.3314	0.268
130.551	0.269	2.312	-2.3338	0.269
130.663	0.27	2.313	-2.3348	0.27
130.772	0.272	2.315	-2.3368	0.272
130.882	0.272	2.317	-2.3388	0.272
130.99	0.273	2.319	-2.3412	0.273
131.097	0.274	2.32	-2.3422	0.274
131.211	0.275	2.322	-2.3442	0.275
131.319	0.275	2.325	-2.3461	0.275
131.425	0.276	2.327	-2.3481	0.276
131.534	0.277	2.328	-2.3491	0.277
131.643	0.278	2.33	-2.3515	0.278
131.757	0.279	2.332	-2.3534	0.279
131.862	0.28	2.334	-2.3555	0.28
131.973	0.281	2.335	-2.3564	0.281
132.086	0.282	2.337	-2.3588	0.282
132.189	0.283	2.339	-2.3609	0.283
132.3	0.284	2.341	-2.3629	0.284
132.411	0.285	2.342	-2.3639	0.285
132.519	0.286	2.344	-2.3659	0.286
132.631	0.287	2.346	-2.3681	0.287
132.736	0.288	2.348	-2.3701	0.288
132.848	0.289	2.35	-2.3711	0.289
132.956	0.29	2.352	-2.3731	0.29
133.067	0.291	2.354	-2.3755	0.291
133.172	0.292	2.356	-2.3775	0.292
133.286	0.293	2.357	-2.3785	0.293
133.394	0.294	2.359	-2.3805	0.294
133.503	0.295	2.361	-2.3825	0.295
133.612	0.296	2.363	-2.3848	0.296
133.719	0.297	2.364	-2.3857	0.297
133.833	0.299	2.366	-2.3877	0.299
133.94	0.3	2.368	-2.3898	0.3
134.046	0.301	2.37	-2.3917	0.301
134.16	0.302	2.371	-2.3931	0.302
134.27	0.304	2.374	-2.3951	0.304
134.38	0.304	2.376	-2.3971	0.304
134.485	0.306	2.378	-2.3991	0.306
134.596	0.307	2.379	-2.4001	0.307
134.704	0.308	2.381	-2.4024	0.308
134.812	0.309	2.383	-2.4043	0.309
134.923	0.311	2.385	-2.4063	0.311
135.032	0.312	2.386	-2.4074	0.312
135.143	0.313	2.388	-2.4098	0.313
135.251	0.314	2.39	-2.4117	0.314
135.359	0.315	2.392	-2.4137	0.315
135.466	0.316	2.393	-2.4148	0.316
135.575	0.318	2.395	-2.4171	0.318
135.689	0.318	2.397	-2.4191	0.318
135.795	0.32	2.399	-2.4211	0.32
135.907	0.321	2.4	-2.4221	0.321
136.017	0.322	2.402	-2.4241	0.322
136.125	0.323	2.404	-2.4264	0.323
136.23	0.324	2.406	-2.4284	0.324
136.344	0.326	2.408	-2.4293	0.326
136.454	0.327	2.41	-2.4314	0.327
136.564	0.328	2.412	-2.4334	0.328
136.667	0.33	2.414	-2.4357	0.33
136.778	0.331	2.415	-2.4367	0.331
136.886	0.333	2.417	-2.4388	0.333
136.995	0.334	2.419	-2.4408	0.334
137.107	0.335	2.421	-2.443	0.335
137.216	0.337	2.422	-2.444	0.337
137.327	0.339	2.424	-2.446	0.339
137.435	0.339	2.426	-2.448	0.339
137.543	0.341	2.429	-2.45	0.341
137.655	0.343	2.43	-2.4514	0.343
137.763	0.344	2.431	-2.4533	0.344
137.87	0.345	2.434	-2.4554	0.345
137.979	0.347	2.436	-2.4574	0.347
138.086	0.349	2.437	-2.4584	0.349
138.202	0.35	2.439	-2.4606	0.35
138.307	0.351	2.441	-2.4627	0.351
138.416	0.353	2.443	-2.4647	0.353
138.527	0.355	2.444	-2.4657	0.355
138.632	0.357	2.446	-2.4676	0.357
138.747	0.358	2.448	-2.47	0.358
138.852	0.36	2.45	-2.4721	0.36
138.962	0.362	2.451	-2.4731	0.362
139.074	0.363	2.453	-2.475	0.363
139.184	0.364	2.455	-2.4773	0.364
139.289	0.366	2.457	-2.4793	0.366
139.4	0.368	2.459	-2.4803	0.368
139.511	0.37	2.461	-2.4823	0.37
139.621	0.371	2.463	-2.4843	0.371
139.726	0.373	2.465	-2.4868	0.373
139.838	0.375	2.466	-2.4877	0.375
139.946	0.377	2.468	-2.4897	0.377
140.054	0.377	2.47	-2.4917	0.377
140.162	0.379	2.472	-2.494	0.379
140.276	0.381	2.473	-2.495	0.381
140.384	0.383	2.475	-2.497	0.383
140.492	0.384	2.477	-2.499	0.384
140.598	0.386	2.479	-2.501	0.386
140.712	0.388	2.48	-2.502	0.388
140.822	0.39	2.482	-2.5043	0.39
140.928	0.391	2.485	-2.5063	0.391
141.036	0.393	2.487	-2.5083	0.393
141.146	0.395	2.488	-2.5093	0.395
141.259	0.396	2.49	-2.5117	0.396
141.362	0.397	2.492	-2.5137	0.397
141.473	0.4	2.494	-2.5157	0.4
141.584	0.401	2.495	-2.5167	0.401
141.693	0.404	2.497	-2.519	0.404
141.799	0.406	2.5	-2.521	0.406
141.908	0.407	2.502	-2.5228	0.407
142.017	0.409	2.504	-2.524	0.409
142.131	0.41	2.505	-2.526	0.41
142.239	0.411	2.507	-2.5283	0.411
142.347	0.413	2.509	-2.5304	0.413
142.454	0.414	2.511	-2.5314	0.414
142.568	0.415	2.512	-2.5333	0.415
142.676	0.417	2.514	-2.5353	0.417
142.784	0.418	2.517	-2.5376	0.418
142.891	0.42	2.519	-2.5386	0.42
143.006	0.421	2.52	-2.5406	0.421
143.177	0.423	2.522	-2.5436	0.423
143.287	0.424	2.524	-2.5456	0.424
143.392	0.426	2.526	-2.5476	0.426
143.504	0.427	2.527	-2.5485	0.427
143.612	0.429	2.529	-2.5509	0.429
143.72	0.431	2.531	-2.5529	0.431
143.828	0.432	2.533	-2.555	0.432
143.937	0.433	2.534	-2.5559	0.433
144.048	0.435	2.536	-2.5579	0.435
144.159	0.436	2.538	-2.5603	0.436
144.265	0.438	2.541	-2.5622	0.438
144.379	0.439	2.542	-2.5632	0.439
144.482	0.44	2.544	-2.5652	0.44
144.596	0.442	2.546	-2.5676	0.442
144.701	0.444	2.548	-2.5696	0.444
144.812	0.444	2.549	-2.5706	0.444
144.925	0.446	2.551	-2.5726	0.446
145.029	0.447	2.553	-2.5746	0.447
145.137	0.449	2.555	-2.5769	0.449
145.251	0.45	2.556	-2.5779	0.45
145.359	0.452	2.558	-2.5799	0.452
145.465	0.453	2.56	-2.5819	0.453
145.576	0.455	2.562	-2.5843	0.455
145.688	0.456	2.563	-2.5853	0.456
145.796	0.457	2.566	-2.5873	0.457
145.904	0.459	2.568	-2.5893	0.459
146.011	0.461	2.57	-2.5912	0.461
146.125	0.461	2.571	-2.5923	0.461
146.233	0.463	2.573	-2.5947	0.463
146.341	0.465	2.575	-2.5966	0.465
146.45	0.467	2.577	-2.5985	0.467
146.557	0.467	2.578	-2.5996	0.467
146.666	0.469	2.58	-2.6018	0.469
146.78	0.471	2.582	-2.6039	0.471
146.885	0.472	2.584	-2.6058	0.472
146.996	0.473	2.585	-2.6069	0.473
147.103	0.475	2.587	-2.6092	0.475
147.217	0.477	2.589	-2.6112	0.477
147.322	0.478	2.591	-2.6132	0.478
147.433	0.479	2.593	-2.6142	0.479
147.542	0.481	2.595	-2.6162	0.481
147.655	0.483	2.597	-2.6185	0.483
147.758	0.485	2.599	-2.6205	0.485
147.87	0.486	2.6	-2.6214	0.486
147.981	0.488	2.602	-2.6236	0.488
148.088	0.491	2.604	-2.6255	0.491
148.196	0.493	2.606	-2.6279	0.493
148.31	0.494	2.607	-2.6289	0.494
148.418	0.497	2.609	-2.6309	0.497
148.526	0.499	2.611	-2.6329	0.499
148.632	0.502	2.613	-2.635	0.502
148.746	0.503	2.614	-2.6362	0.503
148.85	0.505	2.616	-2.6382	0.505
148.964	0.507	2.619	-2.6402	0.507
149.069	0.509	2.621	-2.6422	0.509
149.18	0.51	2.622	-2.6432	0.51
149.293	0.513	2.624	-2.6455	0.513
149.396	0.515	2.626	-2.6475	0.515
149.507	0.517	2.628	-2.6496	0.517
149.618	0.518	2.629	-2.6506	0.518
149.726	0.521	2.631	-2.6529	0.521
149.839	0.523	2.633	-2.6548	0.523
149.945	0.525	2.635	-2.6568	0.525
150.054	0.526	2.636	-2.6578	0.526
150.164	0.528	2.638	-2.6598	0.528
150.272	0.531	2.64	-2.6621	0.531
150.38	0.533	2.643	-2.6641	0.533
150.494	0.534	2.644	-2.6651	0.534
150.597	0.536	2.646	-2.6671	0.536
150.711	0.538	2.648	-2.6695	0.538
150.815	0.54	2.65	-2.6715	0.54
150.926	0.541	2.651	-2.6725	0.541
151.035	0.543	2.653	-2.6745	0.543
151.146	0.546	2.655	-2.6765	0.546
151.255	0.548	2.657	-2.6788	0.548
151.366	0.549	2.658	-2.6798	0.549
151.476	0.551	2.66	-2.6818	0.551
151.586	0.553	2.662	-2.6838	0.553
151.691	0.555	2.664	-2.6861	0.555
151.802	0.556	2.665	-2.6872	0.556
151.912	0.558	2.667	-2.6892	0.558
152.018	0.56	2.67	-2.6912	0.56
152.128	0.562	2.672	-2.6932	0.562
152.24	0.563	2.673	-2.6944	0.563
152.348	0.565	2.675	-2.6965	0.565
152.454	0.567	2.677	-2.6985	0.567
152.565	0.569	2.679	-2.7005	0.569
152.679	0.57	2.68	-2.7015	0.57
152.782	0.572	2.682	-2.7039	0.572
152.896	0.574	2.684	-2.7058	0.574
153.002	0.576	2.686	-2.7078	0.576
153.111	0.577	2.687	-2.7088	0.577
153.224	0.579	2.689	-2.7108	0.579
153.332	0.581	2.691	-2.713	0.581
153.437	0.583	2.694	-2.715	0.583
153.551	0.583	2.694	-2.7161	0.583
153.661	0.585	2.696	-2.7181	0.585
153.771	0.587	2.699	-2.7204	0.587
153.875	0.589	2.701	-2.7224	0.589
153.986	0.59	2.702	-2.7234	0.59
154.095	0.592	2.704	-2.7254	0.592
154.207	0.594	2.706	-2.7274	0.594
154.312	0.596	2.708	-2.7298	0.596
154.424	0.596	2.709	-2.7308	0.596
154.532	0.598	2.711	-2.7328	0.598
154.638	0.6	2.713	-2.7347	0.6
154.749	0.601	2.715	-2.7371	0.601
154.858	0.602	2.716	-2.738	0.602
154.969	0.604	2.718	-2.74	0.604
155.077	0.606	2.721	-2.7421	0.606
155.184	0.607	2.722	-2.7441	0.607
155.295	0.608	2.724	-2.7455	0.608
155.408	0.61	2.725	-2.7475	0.61
155.516	0.611	2.728	-2.7495	0.611
155.621	0.613	2.73	-2.7515	0.613
155.732	0.613	2.731	-2.7525	0.613
155.844	0.615	2.733	-2.7548	0.615
155.954	0.617	2.735	-2.7568	0.617
156.059	0.619	2.737	-2.7587	0.619
156.17	0.619	2.738	-2.7598	0.619
156.279	0.621	2.74	-2.7617	0.621
156.385	0.623	2.742	-2.7641	0.623
156.496	0.625	2.745	-2.766	0.625
156.608	0.625	2.746	-2.7671	0.625
156.716	0.627	2.748	-2.769	0.627
156.822	0.629	2.75	-2.7713	0.629
156.931	0.63	2.752	-2.7733	0.63
157.041	0.631	2.753	-2.7744	0.631
157.154	0.633	2.755	-2.7763	0.633
157.262	0.634	2.757	-2.7783	0.634
157.368	0.636	2.759	-2.7807	0.636
157.479	0.636	2.76	-2.7817	0.636
157.592	0.638	2.762	-2.7837	0.638
157.7	0.639	2.764	-2.7857	0.639
157.805	0.64	2.766	-2.788	0.64
157.916	0.641	2.767	-2.789	0.641
158.029	0.642	2.77	-2.791	0.642
158.132	0.644	2.771	-2.793	0.644
158.244	0.645	2.773	-2.7953	0.645
158.355	0.646	2.774	-2.7964	0.646
158.461	0.647	2.776	-2.7984	0.647
158.57	0.649	2.779	-2.8004	0.649
158.678	0.65	2.781	-2.8024	0.65
158.793	0.651	2.782	-2.8038	0.651
158.901	0.652	2.784	-2.8057	0.652
159.008	0.654	2.786	-2.8077	0.654
159.116	0.655	2.788	-2.8097	0.655
159.23	0.656	2.789	-2.8107	0.656
159.338	0.658	2.791	-2.8131	0.658
159.446	0.659	2.793	-2.815	0.659
159.552	0.66	2.795	-2.817	0.66
159.666	0.661	2.796	-2.818	0.661
159.776	0.662	2.798	-2.82	0.662
159.884	0.664	2.8	-2.8223	0.664
159.989	0.665	2.802	-2.8243	0.665
160.1	0.666	2.804	-2.8254	0.666
160.207	0.667	2.806	-2.8274	0.667
160.317	0.669	2.808	-2.8296	0.669
160.428	0.67	2.81	-2.8316	0.67
160.539	0.671	2.811	-2.8327	0.671
160.647	0.672	2.813	-2.8346	0.672
160.753	0.674	2.815	-2.8366	0.674
160.864	0.675	2.818	-2.839	0.675
160.974	0.676	2.82	-2.84	0.676
161.085	0.677	2.822	-2.842	0.677
161.193	0.679	2.824	-2.844	0.679
161.3	0.68	2.825	-2.846	0.68
161.414	0.681	2.827	-2.8473	0.681
161.522	0.682	2.829	-2.8492	0.682
161.63	0.683	2.831	-2.8513	0.683
161.736	0.685	2.832	-2.8534	0.685
161.85	0.686	2.834	-2.8543	0.686
161.955	0.687	2.836	-2.8566	0.687
162.066	0.688	2.838	-2.8587	0.688
162.253	0.69	2.839	-2.8613	0.69
162.365	0.69	2.842	-2.8633	0.69
162.475	0.692	2.844	-2.8653	0.692
162.58	0.693	2.846	-2.8677	0.693
162.692	0.695	2.847	-2.8687	0.695
162.8	0.696	2.849	-2.8707	0.696
162.908	0.697	2.851	-2.8726	0.697
163.017	0.699	2.853	-2.8746	0.699
163.124	0.7	2.854	-2.8759	0.7
163.236	0.701	2.856	-2.8779	0.701
163.345	0.702	2.858	-2.8799	0.702
163.454	0.704	2.86	-2.8819	0.704
163.561	0.705	2.861	-2.8829	0.705
163.67	0.706	2.863	-2.8853	0.706
163.784	0.707	2.866	-2.8873	0.707
163.889	0.709	2.868	-2.8892	0.709
164	0.71	2.869	-2.8902	0.71
164.113	0.711	2.871	-2.8922	0.711
164.216	0.712	2.873	-2.8946	0.712
164.325	0.713	2.875	-2.8966	0.713
164.439	0.715	2.876	-2.8976	0.715
164.547	0.716	2.878	-2.8996	0.716
164.653	0.718	2.88	-2.9019	0.718
164.764	0.719	2.882	-2.9039	0.719
164.876	0.721	2.883	-2.9049	0.721
164.984	0.722	2.885	-2.9069	0.722
165.094	0.724	2.887	-2.9093	0.724
165.199	0.726	2.889	-2.9112	0.726
165.313	0.728	2.89	-2.9122	0.728
165.421	0.728	2.893	-2.9142	0.728
165.529	0.73	2.895	-2.9162	0.73
165.638	0.732	2.897	-2.9186	0.732
165.745	0.734	2.898	-2.9196	0.734
165.854	0.734	2.9	-2.9216	0.734
165.968	0.736	2.902	-2.9236	0.736
166.073	0.738	2.904	-2.9256	0.738
166.184	0.739	2.905	-2.9269	0.739
166.291	0.74	2.907	-2.9289	0.74
166.405	0.742	2.909	-2.9309	0.742
166.51	0.743	2.911	-2.9329	0.743
166.621	0.745	2.912	-2.9339	0.745
166.73	0.746	2.914	-2.9362	0.746
166.843	0.748	2.916	-2.9382	0.748
166.948	0.749	2.919	-2.9402	0.749
167.058	0.751	2.92	-2.9412	0.751
167.169	0.752	2.922	-2.9436	0.752
167.277	0.753	2.924	-2.9455	0.753
167.386	0.755	2.926	-2.9476	0.755
167.492	0.756	2.927	-2.9486	0.756
167.606	0.757	2.929	-2.9506	0.757
167.714	0.758	2.931	-2.9528	0.758
167.82	0.759	2.933	-2.9548	0.759
167.934	0.76	2.934	-2.9558	0.76
168.039	0.761	2.936	-2.9578	0.761
168.15	0.762	2.938	-2.9599	0.762
168.256	0.762	2.94	-2.9623	0.762
168.368	0.763	2.941	-2.9632	0.763
168.482	0.764	2.944	-2.9652	0.764
168.585	0.765	2.946	-2.9673	0.765
168.696	0.765	2.948	-2.9695	0.765
168.807	0.766	2.949	-2.9705	0.766
168.915	0.767	2.951	-2.9725	0.767
169.028	0.767	2.953	-2.9745	0.767
169.133	0.768	2.955	-2.9769	0.768
169.245	0.769	2.956	-2.9779	0.769
169.354	0.769	2.958	-2.9798	0.769
169.462	0.77	2.96	-2.9819	0.77
169.57	0.771	2.962	-2.9839	0.771
169.677	0.771	2.963	-2.9848	0.771
169.786	0.772	2.965	-2.9872	0.772
169.9	0.772	2.968	-2.9892	0.772
170.006	0.773	2.969	-2.9911	0.773
170.12	0.774	2.971	-2.9921	0.774
170.223	0.775	2.973	-2.9945	0.775
170.334	0.775	2.975	-2.9965	0.775
170.441	0.776	2.977	-2.9984	0.776
170.552	0.777	2.978	-2.9994	0.777
170.665	0.778	2.98	-3.0015	0.778
170.773	0.779	2.982	-3.0038	0.779
170.878	0.78	2.984	-3.0058	0.78
170.989	0.781	2.985	-3.0069	0.781
171.102	0.781	2.987	-3.0089	0.781
171.212	0.782	2.989	-3.0111	0.782
171.315	0.783	2.991	-3.013	0.783
171.426	0.784	2.993	-3.0142	0.784
171.538	0.784	2.995	-3.0161	0.784
171.648	0.785	2.997	-3.0181	0.785
171.753	0.785	2.999	-3.0205	0.785
171.865	0.786	3	-3.0215	0.786
171.973	0.786	3.002	-3.0235	0.786
172.079	0.786	3.004	-3.0256	0.786
172.188	0.787	3.006	-3.0275	0.787
172.298	0.787	3.007	-3.0288	0.787
172.41	0.787	3.009	-3.0308	0.787
172.518	0.788	3.011	-3.0328	0.788
172.627	0.788	3.013	-3.0348	0.788
172.734	0.789	3.014	-3.0361	0.789
172.85	0.789	3.016	-3.0381	0.789
172.955	0.79	3.018	-3.0401	0.79
173.064	0.792	3.021	-3.0421	0.792
173.173	0.793	3.022	-3.0431	0.793
173.286	0.793	3.024	-3.0454	0.793
173.39	0.795	3.026	-3.0474	0.795
173.501	0.796	3.028	-3.0494	0.796
173.612	0.798	3.029	-3.0504	0.798
173.72	0.798	3.031	-3.0524	0.798
173.826	0.799	3.033	-3.0547	0.799
173.937	0.801	3.035	-3.0567	0.801
174.049	0.802	3.036	-3.0578	0.802
174.157	0.803	3.038	-3.0598	0.803
174.265	0.804	3.04	-3.0617	0.804
174.372	0.805	3.042	-3.0641	0.805
174.482	0.806	3.044	-3.0651	0.806
174.593	0.806	3.045	-3.0671	0.806
174.704	0.807	3.047	-3.0691	0.807
174.81	0.808	3.05	-3.0715	0.808
174.924	0.808	3.05	-3.0725	0.808
175.027	0.809	3.053	-3.0744	0.809
175.137	0.81	3.055	-3.0764	0.81
175.246	0.81	3.057	-3.0785	0.81
175.357	0.811	3.058	-3.0798	0.811
175.47	0.812	3.06	-3.0817	0.812
175.573	0.814	3.062	-3.0838	0.814
175.684	0.814	3.064	-3.0858	0.814
175.795	0.816	3.065	-3.0871	0.816
175.906	0.817	3.067	-3.089	0.817
176.016	0.819	3.07	-3.091	0.819
176.121	0.819	3.072	-3.0931	0.819
176.232	0.821	3.073	-3.094	0.821
176.343	0.823	3.075	-3.0964	0.823
176.45	0.825	3.077	-3.0984	0.825
176.558	0.826	3.079	-3.1004	0.826
176.665	0.827	3.08	-3.1014	0.827
176.779	0.829	3.082	-3.1037	0.829
176.887	0.831	3.084	-3.1057	0.831
176.993	0.832	3.086	-3.1076	0.832
177.107	0.834	3.087	-3.1087	0.834
177.216	0.836	3.089	-3.1107	0.836
177.324	0.839	3.091	-3.1131	0.839
177.432	0.84	3.093	-3.1151	0.84
177.541	0.842	3.094	-3.1161	0.842
177.654	0.844	3.097	-3.1181	0.844
177.763	0.846	3.099	-3.1201	0.846
177.868	0.848	3.101	-3.1223	0.848
177.979	0.85	3.102	-3.1234	0.85
178.09	0.852	3.104	-3.1253	0.852
178.199	0.855	3.106	-3.1273	0.855
178.304	0.856	3.108	-3.1297	0.856
178.412	0.858	3.109	-3.1307	0.858
178.524	0.861	3.111	-3.1327	0.861
178.635	0.863	3.113	-3.1347	0.863
178.74	0.864	3.115	-3.1367	0.864
178.854	0.867	3.116	-3.1377	0.867
178.962	0.87	3.118	-3.14	0.87
179.07	0.873	3.12	-3.142	0.873
179.179	0.874	3.122	-3.144	0.874
179.291	0.876	3.123	-3.145	0.876
179.401	0.879	3.125	-3.1473	0.879
179.509	0.882	3.127	-3.1493	0.882
179.614	0.883	3.13	-3.1514	0.883
179.725	0.886	3.131	-3.1523	0.886
179.838	0.889	3.133	-3.1547	0.889
179.941	0.892	3.135	-3.1567	0.892
180.052	0.893	3.137	-3.1587	0.893
180.163	0.895	3.138	-3.1597	0.895
180.274	0.898	3.14	-3.1617	0.898
180.384	0.901	3.142	-3.164	0.901
180.487	0.902	3.144	-3.166	0.902
180.596	0.904	3.145	-3.167	0.904
180.71	0.907	3.147	-3.169	0.907
180.818	0.91	3.149	-3.171	0.91
180.926	0.911	3.151	-3.1733	0.911
181.033	0.914	3.153	-3.1744	0.914
181.147	0.916	3.155	-3.1763	0.916
181.256	0.919	3.157	-3.1783	0.919
181.362	0.921	3.159	-3.1807	0.921
181.475	0.924	3.16	-3.1817	0.924
181.579	0.927	3.162	-3.1837	0.927
181.693	0.93	3.164	-3.1857	0.93
181.798	0.931	3.166	-3.1876	0.931
181.909	0.934	3.167	-3.189	0.934
182.022	0.937	3.169	-3.191	0.937
182.125	0.94	3.171	-3.1929	0.94
182.234	0.941	3.173	-3.195	0.941
182.348	0.944	3.174	-3.1963	0.944
182.456	0.947	3.176	-3.1982	0.947
182.567	0.95	3.179	-3.2002	0.95
182.672	0.951	3.181	-3.2022	0.951
182.784	0.954	3.182	-3.2032	0.954
182.892	0.957	3.184	-3.2052	0.957
183.003	0.959	3.186	-3.2076	0.959
183.108	0.961	3.188	-3.2096	0.961
183.222	0.963	3.189	-3.2106	0.963
183.329	0.966	3.191	-3.2126	0.966
183.44	0.969	3.193	-3.215	0.969
183.547	0.971	3.195	-3.217	0.971
183.654	0.974	3.196	-3.218	0.974
183.763	0.976	3.198	-3.2199	0.976
183.877	0.98	3.2	-3.2223	0.98
183.982	0.981	3.202	-3.2243	0.981
184.093	0.984	3.204	-3.2252	0.984
184.206	0.986	3.206	-3.2273	0.986
184.314	0.989	3.208	-3.2293	0.989
184.419	0.99	3.21	-3.2316	0.99
184.53	0.994	3.211	-3.2327	0.994
184.64	0.996	3.213	-3.2347	0.996
184.746	0.999	3.215	-3.2366	0.999
184.857	1	3.217	-3.2389	1
184.969	1.003	3.218	-3.2399	1.003
185.077	1.005	3.22	-3.2419	1.005
185.185	1.008	3.222	-3.2439	1.008
185.294	1.009	3.224	-3.2459	1.009
185.401	1.011	3.225	-3.2473	1.011
185.51	1.014	3.227	-3.2493	1.014
185.624	1.017	3.229	-3.2512	1.017
185.73	1.018	3.232	-3.2532	1.018
185.844	1.02	3.233	-3.2542	1.02
185.948	1.022	3.235	-3.2566	1.022
186.059	1.024	3.237	-3.2584	1.024
186.168	1.026	3.239	-3.2605	1.026
186.279	1.028	3.24	-3.2616	1.028
186.389	1.03	3.242	-3.2635	1.03
186.499	1.033	3.244	-3.2659	1.033
186.603	1.034	3.246	-3.2679	1.034
186.714	1.037	3.247	-3.2689	1.037
186.826	1.039	3.249	-3.2708	1.039
186.936	1.042	3.251	-3.2729	1.042
187.041	1.043	3.253	-3.2752	1.043
187.153	1.045	3.255	-3.2761	1.045
187.261	1.047	3.257	-3.2782	1.047
187.37	1.049	3.259	-3.2802	1.049
187.478	1.05	3.261	-3.2826	1.05
187.586	1.053	3.262	-3.2836	1.053
187.695	1.055	3.264	-3.2855	1.055
187.809	1.058	3.266	-3.2876	1.058
187.915	1.059	3.268	-3.2899	1.059
188.029	1.062	3.269	-3.2909	1.062
188.132	1.065	3.271	-3.2929	1.065
188.243	1.067	3.273	-3.2949	1.067
188.35	1.069	3.275	-3.2969	1.069
188.464	1.072	3.276	-3.2982	1.072
188.574	1.075	3.278	-3.3002	1.075
188.684	1.078	3.281	-3.3022	1.078
188.789	1.08	3.283	-3.3042	1.08
188.9	1.083	3.284	-3.3052	1.083
189.008	1.086	3.286	-3.3076	1.086
189.114	1.09	3.288	-3.3095	1.09
189.225	1.091	3.29	-3.3116	1.091
189.333	1.094	3.291	-3.3125	1.094
189.447	1.097	3.293	-3.3148	1.097
189.555	1.101	3.295	-3.3168	1.101
189.66	1.102	3.297	-3.3188	1.102
189.77	1.105	3.298	-3.3198	1.105
189.879	1.108	3.3	-3.3218	1.108
189.99	1.111	3.302	-3.3241	1.111
190.099	1.113	3.304	-3.3262	1.113
190.206	1.116	3.305	-3.3272	1.116
190.322	1.119	3.308	-3.3292	1.119
190.427	1.122	3.31	-3.3312	1.122
190.536	1.123	3.312	-3.3335	1.123
190.647	1.127	3.313	-3.3345	1.127
190.757	1.13	3.315	-3.3365	1.13
190.867	1.133	3.317	-3.3385	1.133
190.972	1.134	3.319	-3.3409	1.134
191.083	1.138	3.32	-3.3419	1.138
191.192	1.141	3.322	-3.3439	1.141
191.298	1.144	3.324	-3.3459	1.144
191.408	1.146	3.326	-3.3478	1.146
191.52	1.148	3.327	-3.3489	1.148
191.629	1.152	3.329	-3.3511	1.152
191.738	1.154	3.332	-3.3531	1.154
191.846	1.156	3.334	-3.3551	1.156
191.96	1.159	3.335	-3.3561	1.159
192.063	1.162	3.337	-3.3586	1.162
192.174	1.165	3.339	-3.3605	1.165
192.283	1.166	3.341	-3.3625	1.166
192.396	1.169	3.342	-3.3635	1.169
192.506	1.173	3.344	-3.3658	1.173
192.609	1.176	3.346	-3.3677	1.176
192.718	1.177	3.348	-3.3698	1.177
192.829	1.181	3.349	-3.3708	1.181
192.942	1.184	3.351	-3.3728	1.184
193.045	1.188	3.353	-3.3751	1.188
193.156	1.189	3.356	-3.3771	1.189
193.267	1.192	3.358	-3.3781	1.192
193.378	1.195	3.36	-3.3801	1.195
193.483	1.198	3.361	-3.3825	1.198
193.591	1.2	3.363	-3.3845	1.2
193.704	1.203	3.365	-3.3855	1.203
193.815	1.206	3.367	-3.3875	1.206
193.923	1.209	3.368	-3.3895	1.209
194.028	1.21	3.371	-3.3918	1.21
194.138	1.213	3.373	-3.3928	1.213
194.249	1.216	3.375	-3.3947	1.216
194.36	1.219	3.376	-3.3968	1.219
194.532	1.221	3.378	-3.3994	1.221
194.637	1.224	3.38	-3.4014	1.224
194.746	1.227	3.382	-3.4034	1.227
194.857	1.23	3.383	-3.4048	1.23
194.97	1.231	3.385	-3.4068	1.231
195.073	1.235	3.387	-3.4088	1.235
195.184	1.238	3.389	-3.4107	1.238
195.295	1.242	3.39	-3.4118	1.242
195.406	1.243	3.392	-3.4141	1.243
195.511	1.247	3.394	-3.4161	1.247
195.619	1.25	3.397	-3.4181	1.25
195.732	1.254	3.398	-3.4191	1.254
195.843	1.255	3.399	-3.4213	1.255
195.951	1.259	3.401	-3.4234	1.259
196.056	1.262	3.404	-3.4254	1.262
196.166	1.264	3.405	-3.4264	1.264
196.277	1.267	3.407	-3.4284	1.267
196.388	1.27	3.409	-3.4308	1.27
196.493	1.273	3.411	-3.4327	1.273
196.607	1.274	3.412	-3.4337	1.274
196.711	1.278	3.414	-3.4357	1.278
196.825	1.281	3.416	-3.438	1.281
196.93	1.284	3.418	-3.4401	1.284
197.041	1.286	3.419	-3.4411	1.286
197.154	1.289	3.422	-3.443	1.289
197.257	1.292	3.424	-3.445	1.292
197.368	1.295	3.425	-3.4475	1.295
197.478	1.297	3.427	-3.4483	1.297
197.59	1.3	3.429	-3.4505	1.3
197.699	1.303	3.431	-3.4525	1.303
197.805	1.307	3.433	-3.4547	1.307
197.917	1.308	3.434	-3.4557	1.308
198.025	1.311	3.436	-3.4577	1.311
198.133	1.314	3.438	-3.4597	1.314
198.241	1.317	3.44	-3.4617	1.317
198.355	1.319	3.441	-3.463	1.319
198.458	1.322	3.443	-3.4651	1.322
198.572	1.325	3.445	-3.4671	1.325
198.678	1.328	3.447	-3.469	1.328
198.791	1.329	3.448	-3.4701	1.329
198.901	1.333	3.45	-3.4724	1.333
199.009	1.335	3.452	-3.4744	1.335
199.114	1.338	3.455	-3.4763	1.338
199.225	1.34	3.456	-3.4773	1.34
199.338	1.343	3.458	-3.4797	1.343
199.441	1.346	3.46	-3.4816	1.346
199.552	1.35	3.462	-3.4837	1.35
199.663	1.351	3.463	-3.4847	1.351
199.772	1.354	3.465	-3.4867	1.354
199.878	1.358	3.467	-3.489	1.358
199.989	1.361	3.469	-3.491	1.361
200.101	1.363	3.47	-3.492	1.363
200.209	1.366	3.472	-3.494	1.366
200.317	1.369	3.474	-3.496	1.369
200.425	1.372	3.476	-3.4984	1.372
200.538	1.374	3.477	-3.4993	1.374
200.646	1.377	3.48	-3.5013	1.377
200.756	1.38	3.482	-3.5033	1.38
200.861	1.384	3.484	-3.5057	1.384
200.975	1.386	3.485	-3.5067	1.386
201.085	1.389	3.487	-3.5087	1.389
201.193	1.393	3.489	-3.5107	1.393
201.298	1.396	3.491	-3.5127	1.396
201.409	1.398	3.492	-3.514	1.398
201.521	1.401	3.494	-3.5159	1.401
201.628	1.405	3.496	-3.518	1.405
201.734	1.408	3.498	-3.52	1.408
201.848	1.41	3.499	-3.521	1.41
201.958	1.414	3.501	-3.5233	1.414
202.068	1.417	3.504	-3.5253	1.417
202.173	1.42	3.506	-3.5273	1.42
202.284	1.422	3.507	-3.5283	1.422
202.392	1.425	3.509	-3.5303	1.425
202.505	1.429	3.511	-3.5326	1.429
202.611	1.432	3.513	-3.5346	1.432
202.72	1.433	3.514	-3.5355	1.433
202.829	1.437	3.516	-3.5376	1.437
202.935	1.441	3.518	-3.5399	1.441
203.046	1.444	3.52	-3.5419	1.444
203.16	1.445	3.521	-3.5429	1.445
203.263	1.449	3.523	-3.5449	1.449
203.377	1.452	3.525	-3.5473	1.452
203.484	1.456	3.527	-3.5493	1.456
203.597	1.457	3.528	-3.5503	1.457
203.707	1.461	3.531	-3.5523	1.461
203.81	1.465	3.533	-3.5543	1.465
203.919	1.468	3.535	-3.5566	1.468
204.033	1.47	3.536	-3.5575	1.47
204.143	1.473	3.538	-3.5596	1.473
204.253	1.476	3.54	-3.5616	1.476
204.358	1.48	3.542	-3.564	1.48
204.469	1.482	3.543	-3.565	1.482
204.577	1.486	3.545	-3.567	1.486
204.69	1.489	3.547	-3.569	1.489
204.793	1.492	3.549	-3.571	1.492
204.905	1.494	3.55	-3.572	1.494
205.016	1.498	3.552	-3.5742	1.498
205.124	1.501	3.555	-3.5763	1.501
205.229	1.505	3.557	-3.5783	1.505
205.339	1.506	3.558	-3.5793	1.506
205.448	1.51	3.56	-3.5816	1.51
205.557	1.513	3.562	-3.5836	1.513
205.666	1.517	3.564	-3.5855	1.517
205.777	1.518	3.565	-3.5866	1.518
205.889	1.522	3.567	-3.5886	1.522
205.997	1.525	3.569	-3.5909	1.525
206.103	1.528	3.571	-3.5928	1.528
206.214	1.529	3.572	-3.5939	1.529
206.327	1.532	3.574	-3.5959	1.532
206.437	1.535	3.576	-3.5982	1.535
206.542	1.537	3.578	-3.6002	1.537
206.651	1.538	3.579	-3.6013	1.538
206.763	1.541	3.582	-3.6033	1.541
206.873	1.543	3.584	-3.6053	1.543
206.978	1.546	3.586	-3.6075	1.546
207.09	1.547	3.587	-3.6085	1.547
207.198	1.549	3.589	-3.6105	1.549
207.304	1.551	3.591	-3.6124	1.551
207.415	1.554	3.593	-3.615	1.554
207.529	1.555	3.594	-3.6159	1.555
207.635	1.558	3.596	-3.6179	1.558
207.743	1.56	3.598	-3.6199	1.56
207.85	1.562	3.6	-3.6219	1.562
207.965	1.564	3.601	-3.6229	1.564
208.075	1.566	3.603	-3.6253	1.566
208.18	1.569	3.605	-3.6272	1.569
208.289	1.572	3.608	-3.6292	1.572
208.4	1.573	3.609	-3.6302	1.573
208.51	1.573	3.611	-3.6325	1.573
208.62	1.57	3.613	-3.6345	1.57
208.725	1.563	3.615	-3.6365	1.563
208.833	1.557	3.616	-3.6375	1.557
208.945	1.552	3.618	-3.6395	1.552
209.051	1.549	3.62	-3.6419	1.549
209.162	1.543	3.622	-3.6439	1.543
209.274	1.537	3.623	-3.6449	1.537
209.382	1.531	3.625	-3.6469	1.531
209.49	1.528	3.627	-3.6489	1.528
209.598	1.523	3.629	-3.6511	1.523
209.712	1.517	3.63	-3.6521	1.517
209.82	1.511	3.633	-3.6542	1.511
209.927	1.508	3.635	-3.6561	1.508
210.036	1.502	3.637	-3.6586	1.502
210.143	1.496	3.638	-3.6595	1.496
210.252	1.49	3.64	-3.6615	1.49
210.366	1.487	3.642	-3.6635	1.487
210.471	1.481	3.644	-3.6656	1.481
210.582	1.475	3.645	-3.6667	1.475
210.694	1.469	3.647	-3.6688	1.469
210.804	1.465	3.649	-3.6709	1.465
210.908	1.46	3.651	-3.6728	1.46
211.019	1.455	3.652	-3.6738	1.455
211.131	1.45	3.654	-3.6762	1.45
211.241	1.447	3.657	-3.6782	1.447
211.346	1.44	3.659	-3.6802	1.44
211.458	1.435	3.66	-3.6812	1.435
211.566	1.43	3.662	-3.6834	1.43
211.675	1.428	3.664	-3.6855	1.428
211.783	1.422	3.666	-3.6875	1.422
211.896	1.417	3.667	-3.6884	1.417
212.003	1.412	3.669	-3.6904	1.412
212.111	1.409	3.671	-3.6928	1.409
212.22	1.404	3.673	-3.6948	1.404
212.327	1.399	3.674	-3.6958	1.399
212.436	1.394	3.676	-3.6978	1.394
212.55	1.392	3.678	-3.7002	1.392
212.655	1.388	3.68	-3.7022	1.388
212.766	1.383	3.682	-3.7032	1.383
212.879	1.378	3.684	-3.7051	1.378
212.983	1.375	3.686	-3.7074	1.375
213.091	1.37	3.688	-3.7094	1.37
213.205	1.365	3.689	-3.7104	1.365
213.313	1.36	3.691	-3.7125	1.36
213.419	1.357	3.693	-3.7145	1.357
213.53	1.352	3.695	-3.7168	1.352
213.642	1.347	3.696	-3.7178	1.347
213.75	1.34	3.698	-3.7198	1.34
213.858	1.337	3.7	-3.7217	1.337
213.967	1.332	3.702	-3.7239	1.332
214.074	1.326	3.703	-3.7251	1.326
214.188	1.32	3.705	-3.7271	1.32
214.296	1.317	3.708	-3.7291	1.317
214.402	1.31	3.71	-3.7311	1.31
214.516	1.304	3.71	-3.7321	1.304
214.626	1.297	3.713	-3.7344	1.297
214.732	1.294	3.715	-3.7364	1.294
214.841	1.287	3.717	-3.7385	1.287
214.951	1.28	3.718	-3.7395	1.28
215.057	1.274	3.72	-3.7418	1.274
215.167	1.271	3.722	-3.7437	1.271
215.275	1.266	3.724	-3.7457	1.266
215.389	1.26	3.725	-3.7467	1.26
[truncated: 797 more rows]
