# Supplementary material for: Research on the Mechanical Properties of EPS Lightweight Soil Mixed with Fly Ash
Source: Polymers (Basel). 2024 Dec 18;16(24):3517. doi: 10.3390/polym16243517 (PMC11678610; doi:10.3390/polym16243517)
Supplement: Supplementary file 1 [file polymers-16-03517-s001.zip › polymers-3283519-supplementary-final/raw data/EPS2%,curing agent content 20%,replace proportion 15%.xls]

## Sheet: Sheet1
试件批号	1
钢号	1
试验日期	2023/12/16
试验人	XDD
试件形状
尺寸(mm)	39.1
So(mm^2)	1200.73
标距倍率
Lo(mm)	80
引伸计标距	50
Lu(mm)
A(%)	/
断面尺寸
Su(mm^2)
Z(%)	/
Fm(kN)	0.93
Rm(MPa)	1
FeH(kN)	1.49
ReH(MPa)	1
FeL(kN)	0.79
ReL(MPa)
Fp(kN)	0.79
Rp(MPa)
Ft(kN)	0.15
Rt(MPa)
E(GPa)	0.02
屈强比	/
强屈比	/
At(%)	/
Agt(%)	12
时间(秒)	力(kN)	变形(mm)	位移(mm)	扩展
0	0	0	-0.0018	0
0.123	0.002	0.001	-0.0033	0.002
0.233	0.005	0.003	-0.0051	0.005
0.338	0.009	0.005	-0.0073	0.009
0.449	0.01	0.006	-0.0084	0.01
0.56	0.016	0.009	-0.0115	0.016
0.67	0.022	0.012	-0.0143	0.022
0.774	0.029	0.015	-0.0176	0.029
0.886	0.033	0.017	-0.0194	0.033
0.997	0.04	0.021	-0.0239	0.04
1.105	0.045	0.026	-0.0281	0.045
1.21	0.05	0.03	-0.0326	0.05
1.32	0.052	0.032	-0.0349	0.052
1.434	0.057	0.038	-0.0406	0.057
1.542	0.06	0.044	-0.046	0.06
1.649	0.064	0.049	-0.0514	0.064
1.762	0.065	0.052	-0.054	0.065
1.87	0.067	0.057	-0.0592	0.067
1.978	0.07	0.063	-0.0653	0.07
2.086	0.072	0.068	-0.0703	0.072
2.196	0.073	0.07	-0.0729	0.073
2.302	0.075	0.075	-0.0778	0.075
2.412	0.077	0.081	-0.0835	0.077
2.523	0.079	0.086	-0.0884	0.079
2.634	0.08	0.088	-0.0907	0.08
2.742	0.082	0.093	-0.0954	0.082
2.849	0.084	0.098	-0.1001	0.084
2.957	0.086	0.102	-0.1047	0.086
3.07	0.087	0.105	-0.1076	0.087
3.176	0.089	0.11	-0.1121	0.089
3.287	0.091	0.114	-0.1165	0.091
3.395	0.093	0.118	-0.121	0.093
3.509	0.094	0.121	-0.1238	0.094
3.617	0.096	0.126	-0.1281	0.096
3.722	0.097	0.13	-0.1323	0.097
3.831	0.099	0.134	-0.1365	0.099
3.945	0.099	0.136	-0.1386	0.099
4.05	0.101	0.141	-0.1434	0.101
4.161	0.102	0.145	-0.1474	0.102
4.268	0.104	0.149	-0.1513	0.104
4.379	0.104	0.151	-0.1534	0.104
4.492	0.106	0.155	-0.1579	0.106
4.595	0.107	0.159	-0.1616	0.107
4.706	0.109	0.163	-0.1655	0.109
4.816	0.11	0.165	-0.1674	0.11
4.926	0.111	0.169	-0.1712	0.111
5.032	0.113	0.173	-0.1755	0.113
5.143	0.115	0.177	-0.1792	0.115
5.254	0.115	0.179	-0.1811	0.115
5.362	0.117	0.182	-0.1846	0.117
5.473	0.119	0.186	-0.1887	0.119
5.578	0.121	0.19	-0.1923	0.121
5.692	0.122	0.192	-0.194	0.122
5.8	0.123	0.195	-0.1975	0.123
5.908	0.125	0.198	-0.2009	0.125
6.017	0.127	0.202	-0.2048	0.127
6.129	0.128	0.204	-0.2066	0.128
6.239	0.13	0.207	-0.2099	0.13
6.347	0.131	0.211	-0.2132	0.131
6.452	0.133	0.214	-0.2165	0.133
6.563	0.134	0.216	-0.2186	0.134
6.676	0.135	0.219	-0.2219	0.135
6.785	0.137	0.223	-0.2251	0.137
6.888	0.138	0.226	-0.2283	0.138
7.002	0.139	0.227	-0.2299	0.139
7.11	0.141	0.231	-0.2335	0.141
7.216	0.142	0.234	-0.2367	0.142
7.327	0.144	0.237	-0.2397	0.144
7.439	0.144	0.239	-0.2413	0.144
7.547	0.146	0.242	-0.2448	0.146
7.653	0.147	0.245	-0.2478	0.147
7.762	0.149	0.248	-0.2508	0.149
7.871	0.15	0.25	-0.2522	0.15
7.985	0.151	0.253	-0.2551	0.151
8.093	0.153	0.256	-0.2586	0.153
8.201	0.155	0.259	-0.2615	0.155
8.308	0.155	0.26	-0.263	0.155
8.417	0.157	0.263	-0.2659	0.157
8.531	0.159	0.267	-0.2691	0.159
8.637	0.16	0.27	-0.272	0.16
8.751	0.161	0.271	-0.2733	0.161
8.854	0.162	0.274	-0.2762	0.162
8.965	0.163	0.276	-0.2789	0.163
9.074	0.165	0.28	-0.2821	0.165
9.186	0.166	0.281	-0.2836	0.166
9.296	0.167	0.284	-0.2862	0.167
9.406	0.169	0.286	-0.2889	0.169
9.511	0.171	0.29	-0.2922	0.171
9.622	0.171	0.291	-0.2935	0.171
9.73	0.173	0.294	-0.2961	0.173
9.843	0.175	0.296	-0.2987	0.175
9.947	0.176	0.299	-0.3015	0.176
10.059	0.177	0.3	-0.3027	0.177
10.168	0.179	0.303	-0.3058	0.179
10.274	0.18	0.306	-0.3084	0.18
10.385	0.182	0.308	-0.3109	0.182
10.499	0.182	0.31	-0.3123	0.182
10.602	0.184	0.313	-0.3153	0.184
10.716	0.186	0.315	-0.3178	0.186
10.821	0.187	0.318	-0.3203	0.187
10.935	0.188	0.319	-0.3215	0.188
11.045	0.189	0.322	-0.3241	0.189
11.148	0.19	0.324	-0.327	0.19
11.257	0.192	0.327	-0.3295	0.192
11.368	0.192	0.328	-0.3307	0.192
11.481	0.194	0.331	-0.3331	0.194
11.591	0.195	0.334	-0.3361	0.195
11.697	0.197	0.336	-0.3385	0.197
11.803	0.197	0.337	-0.3397	0.197
11.917	0.199	0.34	-0.3421	0.199
12.022	0.2	0.342	-0.3446	0.2
12.134	0.201	0.345	-0.3474	0.201
12.304	0.202	0.347	-0.3498	0.202
12.417	0.204	0.35	-0.3522	0.204
12.527	0.205	0.352	-0.3546	0.205
12.632	0.206	0.355	-0.3573	0.206
12.743	0.207	0.356	-0.3586	0.207
12.849	0.208	0.358	-0.3609	0.208
12.963	0.209	0.361	-0.3632	0.209
13.068	0.211	0.363	-0.3659	0.211
13.176	0.211	0.365	-0.3671	0.211
13.29	0.212	0.367	-0.3695	0.212
13.398	0.213	0.369	-0.3717	0.213
13.503	0.214	0.372	-0.374	0.214
13.613	0.214	0.373	-0.3755	0.214
13.722	0.215	0.375	-0.3779	0.215
13.831	0.216	0.378	-0.3802	0.216
13.941	0.217	0.38	-0.3824	0.217
14.055	0.218	0.381	-0.3836	0.218
14.165	0.219	0.384	-0.3863	0.219
14.27	0.22	0.386	-0.3885	0.22
14.379	0.221	0.388	-0.3908	0.221
14.49	0.221	0.389	-0.3919	0.221
14.6	0.222	0.392	-0.3942	0.222
14.71	0.223	0.394	-0.3968	0.223
14.815	0.224	0.397	-0.3991	0.224
14.926	0.225	0.398	-0.4001	0.225
15.035	0.226	0.4	-0.4024	0.226
15.141	0.227	0.402	-0.405	0.227
15.251	0.228	0.405	-0.4071	0.228
15.363	0.228	0.406	-0.4082	0.228
15.474	0.229	0.408	-0.4105	0.229
15.582	0.23	0.41	-0.4128	0.23
15.687	0.232	0.413	-0.4152	0.232
15.797	0.232	0.414	-0.4163	0.232
15.909	0.233	0.416	-0.4186	0.233
16.017	0.234	0.418	-0.4208	0.234
16.126	0.236	0.421	-0.4232	0.236
16.239	0.236	0.422	-0.4244	0.236
16.342	0.237	0.424	-0.4265	0.237
16.456	0.238	0.426	-0.4287	0.238
16.561	0.239	0.428	-0.4309	0.239
16.672	0.24	0.429	-0.4319	0.24
16.785	0.241	0.432	-0.4345	0.241
16.894	0.242	0.434	-0.4366	0.242
16.998	0.243	0.436	-0.4388	0.243
17.109	0.244	0.437	-0.4398	0.244
17.221	0.245	0.44	-0.4424	0.245
17.326	0.246	0.442	-0.4445	0.246
17.434	0.247	0.444	-0.4466	0.247
17.549	0.248	0.445	-0.4477	0.248
17.657	0.249	0.448	-0.4502	0.249
17.765	0.25	0.45	-0.4524	0.25
17.873	0.25	0.452	-0.4545	0.25
17.986	0.251	0.453	-0.4555	0.251
18.093	0.251	0.455	-0.4577	0.251
18.201	0.252	0.458	-0.4601	0.252
18.308	0.253	0.46	-0.4622	0.253
18.422	0.253	0.461	-0.4633	0.253
18.532	0.254	0.463	-0.4654	0.254
18.64	0.255	0.465	-0.468	0.255
18.745	0.255	0.468	-0.4701	0.255
18.856	0.256	0.468	-0.471	0.256
18.969	0.257	0.471	-0.4731	0.257
19.078	0.258	0.473	-0.4753	0.258
19.183	0.259	0.475	-0.4777	0.259
19.293	0.259	0.476	-0.4788	0.259
19.405	0.26	0.478	-0.4809	0.26
19.515	0.261	0.48	-0.4829	0.261
19.621	0.262	0.483	-0.485	0.262
19.732	0.262	0.484	-0.4864	0.262
19.84	0.263	0.486	-0.4885	0.263
19.947	0.264	0.488	-0.4907	0.264
20.057	0.265	0.49	-0.4927	0.265
20.164	0.265	0.491	-0.4938	0.265
20.273	0.266	0.494	-0.4962	0.266
20.387	0.266	0.496	-0.4982	0.266
20.493	0.267	0.498	-0.5003	0.267
20.607	0.267	0.499	-0.5013	0.267
20.71	0.268	0.501	-0.5037	0.268
20.835	0.269	0.503	-0.5058	0.269
20.95	0.269	0.505	-0.5079	0.269
21.053	0.27	0.508	-0.51	0.27
21.167	0.271	0.509	-0.511	0.271
21.275	0.271	0.511	-0.5135	0.271
21.381	0.272	0.513	-0.5155	0.272
21.492	0.273	0.515	-0.5174	0.273
21.604	0.273	0.516	-0.5185	0.273
21.712	0.274	0.518	-0.5206	0.274
21.82	0.275	0.521	-0.523	0.275
21.928	0.276	0.523	-0.525	0.276
22.036	0.276	0.524	-0.5261	0.276
22.148	0.277	0.526	-0.5282	0.277
22.259	0.278	0.528	-0.5305	0.278
22.366	0.279	0.53	-0.5326	0.279
22.473	0.279	0.531	-0.5336	0.279
22.582	0.28	0.533	-0.5357	0.28
22.696	0.281	0.536	-0.5381	0.281
22.801	0.282	0.538	-0.5401	0.282
22.912	0.282	0.539	-0.5411	0.282
23.025	0.283	0.541	-0.5431	0.283
23.133	0.283	0.543	-0.5452	0.283
23.238	0.284	0.545	-0.5475	0.284
23.349	0.285	0.546	-0.5486	0.285
23.458	0.286	0.548	-0.5507	0.286
23.571	0.287	0.55	-0.5527	0.287
23.676	0.288	0.552	-0.5548	0.288
23.788	0.288	0.554	-0.556	0.288
23.896	0.289	0.556	-0.558	0.289
24.002	0.29	0.558	-0.5602	0.29
24.113	0.291	0.56	-0.5622	0.291
24.22	0.291	0.561	-0.5632	0.291
24.329	0.292	0.563	-0.5656	0.292
24.443	0.293	0.565	-0.5676	0.293
24.549	0.294	0.567	-0.5697	0.294
24.663	0.294	0.568	-0.5707	0.294
24.766	0.295	0.571	-0.573	0.295
24.88	0.296	0.573	-0.575	0.296
24.984	0.297	0.575	-0.5771	0.297
25.098	0.298	0.576	-0.5782	0.298
25.203	0.299	0.578	-0.5801	0.299
25.317	0.3	0.58	-0.5825	0.3
25.423	0.301	0.582	-0.5845	0.301
25.534	0.301	0.583	-0.5855	0.301
25.642	0.302	0.585	-0.5876	0.302
25.755	0.303	0.587	-0.5895	0.303
25.86	0.304	0.59	-0.592	0.304
25.972	0.305	0.591	-0.593	0.305
26.079	0.306	0.593	-0.595	0.306
26.188	0.307	0.595	-0.597	0.307
26.296	0.308	0.597	-0.5993	0.308
26.409	0.308	0.598	-0.6004	0.308
26.517	0.309	0.6	-0.6023	0.309
26.625	0.31	0.602	-0.6045	0.31
26.734	0.311	0.604	-0.6068	0.311
26.841	0.312	0.605	-0.6078	0.312
26.95	0.313	0.607	-0.6098	0.313
27.062	0.313	0.609	-0.6119	0.313
27.168	0.314	0.611	-0.6139	0.314
27.283	0.315	0.613	-0.6151	0.315
27.393	0.316	0.615	-0.6172	0.316
27.503	0.317	0.617	-0.6192	0.317
27.608	0.318	0.619	-0.6212	0.318
27.719	0.318	0.62	-0.6222	0.318
27.827	0.319	0.622	-0.6242	0.319
27.94	0.32	0.624	-0.6267	0.32
28.043	0.322	0.626	-0.6286	0.322
28.152	0.322	0.627	-0.6297	0.322
28.266	0.324	0.629	-0.6317	0.324
28.374	0.325	0.632	-0.634	0.325
28.482	0.326	0.634	-0.636	0.326
28.589	0.327	0.635	-0.637	0.327
28.698	0.328	0.637	-0.639	0.328
28.812	0.33	0.639	-0.6414	0.33
28.918	0.331	0.641	-0.6434	0.331
29.032	0.331	0.642	-0.6444	0.331
29.135	0.332	0.644	-0.6464	0.332
29.246	0.333	0.646	-0.6484	0.333
29.355	0.334	0.648	-0.6507	0.334
29.467	0.334	0.649	-0.6517	0.334
29.577	0.335	0.651	-0.6538	0.335
29.687	0.336	0.653	-0.6558	0.336
29.792	0.337	0.656	-0.6582	0.337
29.903	0.338	0.657	-0.6592	0.338
30.011	0.339	0.659	-0.6612	0.339
30.123	0.34	0.661	-0.6632	0.34
30.227	0.341	0.663	-0.6652	0.341
30.339	0.341	0.664	-0.6662	0.341
30.448	0.343	0.666	-0.6685	0.343
30.554	0.344	0.668	-0.6705	0.344
30.665	0.345	0.67	-0.6725	0.345
30.779	0.345	0.671	-0.6735	0.345
30.882	0.346	0.673	-0.6759	0.346
30.993	0.347	0.675	-0.6779	0.347
31.101	0.348	0.677	-0.6799	0.348
31.215	0.349	0.678	-0.6809	0.349
31.325	0.349	0.68	-0.6829	0.349
31.428	0.35	0.683	-0.6853	0.35
31.537	0.351	0.685	-0.6873	0.351
31.648	0.352	0.686	-0.6882	0.352
31.761	0.352	0.688	-0.6903	0.352
31.871	0.353	0.69	-0.6926	0.353
31.976	0.354	0.692	-0.6945	0.354
32.083	0.355	0.693	-0.6956	0.355
32.195	0.355	0.695	-0.6976	0.355
32.302	0.356	0.697	-0.6997	0.356
32.414	0.357	0.699	-0.7019	0.357
32.523	0.358	0.7	-0.7029	0.358
32.634	0.358	0.703	-0.705	0.358
32.742	0.359	0.704	-0.7069	0.359
32.847	0.36	0.706	-0.7089	0.36
32.957	0.361	0.708	-0.7103	0.361
33.066	0.361	0.71	-0.7123	0.361
33.177	0.362	0.712	-0.7144	0.362
33.284	0.363	0.714	-0.7163	0.363
33.395	0.363	0.715	-0.7176	0.363
33.507	0.364	0.717	-0.7196	0.364
33.615	0.365	0.719	-0.7216	0.365
33.721	0.366	0.721	-0.7237	0.366
33.832	0.366	0.722	-0.7246	0.366
33.945	0.367	0.725	-0.727	0.367
34.055	0.367	0.727	-0.7291	0.367
34.158	0.368	0.729	-0.7311	0.368
34.27	0.368	0.73	-0.7321	0.368
34.379	0.369	0.732	-0.734	0.369
34.491	0.37	0.734	-0.7364	0.37
34.596	0.371	0.736	-0.7384	0.371
34.708	0.371	0.737	-0.7393	0.371
34.816	0.372	0.739	-0.7413	0.372
34.924	0.373	0.741	-0.7437	0.373
35.032	0.373	0.743	-0.7457	0.373
35.146	0.374	0.744	-0.7466	0.374
35.25	0.374	0.746	-0.7487	0.374
35.361	0.375	0.748	-0.7508	0.375
35.47	0.376	0.751	-0.7531	0.376
35.583	0.376	0.752	-0.7541	0.376
35.686	0.377	0.754	-0.7561	0.377
35.799	0.377	0.756	-0.7581	0.377
35.907	0.378	0.758	-0.7603	0.378
36.018	0.378	0.759	-0.7614	0.378
36.128	0.378	0.761	-0.7634	0.378
36.238	0.379	0.763	-0.7654	0.379
36.344	0.379	0.765	-0.7678	0.379
36.454	0.38	0.766	-0.7688	0.38
36.563	0.38	0.768	-0.7708	0.38
36.669	0.381	0.77	-0.7728	0.381
36.78	0.381	0.772	-0.7748	0.381
36.892	0.381	0.773	-0.7758	0.381
37	0.382	0.776	-0.7781	0.382
37.108	0.383	0.778	-0.7801	0.383
37.215	0.383	0.78	-0.782	0.383
37.33	0.383	0.781	-0.7831	0.383
37.438	0.384	0.783	-0.7854	0.384
37.545	0.385	0.785	-0.7874	0.385
37.654	0.385	0.787	-0.7894	0.385
37.761	0.386	0.788	-0.7904	0.386
37.87	0.386	0.79	-0.7924	0.386
37.984	0.387	0.792	-0.7948	0.387
38.089	0.387	0.794	-0.7967	0.387
38.199	0.387	0.795	-0.7977	0.387
38.313	0.388	0.797	-0.7997	0.388
38.416	0.389	0.8	-0.8021	0.389
38.526	0.389	0.802	-0.804	0.389
38.637	0.389	0.803	-0.8052	0.389
38.75	0.39	0.805	-0.8071	0.39
38.853	0.391	0.807	-0.8091	0.391
38.964	0.392	0.809	-0.8113	0.392
39.075	0.392	0.81	-0.8124	0.392
39.181	0.393	0.812	-0.8143	0.393
39.295	0.393	0.814	-0.8164	0.393
39.401	0.394	0.816	-0.8188	0.394
39.513	0.394	0.817	-0.8197	0.394
39.62	0.395	0.819	-0.8218	0.395
39.729	0.395	0.821	-0.8238	0.395
39.837	0.396	0.823	-0.8258	0.396
39.951	0.396	0.824	-0.8267	0.396
40.059	0.397	0.827	-0.8291	0.397
40.167	0.397	0.829	-0.8311	0.397
40.273	0.398	0.831	-0.833	0.398
40.387	0.398	0.832	-0.834	0.398
40.497	0.399	0.834	-0.8364	0.399
40.605	0.399	0.836	-0.8384	0.399
40.709	0.4	0.838	-0.8403	0.4
40.823	0.401	0.839	-0.8414	0.401
40.993	0.402	0.842	-0.8444	0.402
41.104	0.403	0.844	-0.8464	0.403
41.212	0.404	0.846	-0.8484	0.404
41.318	0.405	0.848	-0.8505	0.405
41.432	0.405	0.849	-0.8518	0.405
41.54	0.406	0.851	-0.8537	0.406
41.65	0.407	0.853	-0.8557	0.407
41.757	0.409	0.855	-0.8577	0.409
41.864	0.409	0.857	-0.859	0.409
41.973	0.41	0.859	-0.861	0.41
42.087	0.411	0.861	-0.8631	0.411
42.192	0.412	0.863	-0.8651	0.412
42.304	0.413	0.864	-0.866	0.413
42.41	0.414	0.866	-0.8684	0.414
42.524	0.414	0.868	-0.8704	0.414
42.628	0.415	0.87	-0.8724	0.415
42.737	0.416	0.871	-0.8735	0.416
42.849	0.417	0.873	-0.8754	0.417
42.962	0.418	0.875	-0.8777	0.418
43.068	0.419	0.877	-0.8797	0.419
43.177	0.419	0.878	-0.8808	0.419
43.286	0.42	0.88	-0.8827	0.42
43.395	0.422	0.883	-0.885	0.422
43.503	0.423	0.885	-0.8871	0.423
43.616	0.423	0.886	-0.8881	0.423
43.724	0.425	0.888	-0.8901	0.425
43.834	0.426	0.89	-0.8921	0.426
43.941	0.427	0.892	-0.8943	0.427
44.054	0.428	0.893	-0.8953	0.428
44.157	0.429	0.895	-0.8974	0.429
44.268	0.43	0.897	-0.8993	0.43
44.375	0.431	0.899	-0.9014	0.431
44.489	0.431	0.9	-0.9028	0.431
44.599	0.432	0.902	-0.9047	0.432
44.708	0.434	0.904	-0.9067	0.434
44.813	0.435	0.906	-0.9087	0.435
44.924	0.435	0.907	-0.9097	0.435
45.036	0.436	0.91	-0.912	0.436
45.146	0.438	0.912	-0.9141	0.438
45.251	0.439	0.914	-0.916	0.439
45.363	0.439	0.915	-0.917	0.439
45.471	0.441	0.917	-0.9194	0.441
45.577	0.442	0.919	-0.9214	0.442
45.689	0.443	0.921	-0.9234	0.443
45.801	0.444	0.922	-0.9244	0.444
45.909	0.445	0.924	-0.9267	0.445
46.017	0.446	0.926	-0.9287	0.446
46.123	0.448	0.928	-0.9307	0.448
46.234	0.448	0.929	-0.9317	0.448
46.348	0.449	0.931	-0.9336	0.449
46.453	0.451	0.934	-0.936	0.451
46.562	0.452	0.936	-0.938	0.452
46.672	0.453	0.936	-0.9389	0.453
46.778	0.454	0.939	-0.941	0.454
46.893	0.455	0.941	-0.943	0.455
46.998	0.457	0.943	-0.9454	0.457
47.109	0.457	0.944	-0.9464	0.457
47.218	0.458	0.946	-0.9483	0.458
47.324	0.459	0.948	-0.9504	0.459
47.434	0.461	0.95	-0.9527	0.461
47.546	0.461	0.951	-0.9536	0.461
47.652	0.462	0.953	-0.9556	0.462
47.761	0.463	0.955	-0.9577	0.463
47.87	0.464	0.957	-0.9596	0.464
47.98	0.465	0.959	-0.961	0.465
48.089	0.466	0.961	-0.963	0.466
48.2	0.467	0.963	-0.965	0.467
48.309	0.468	0.964	-0.967	0.468
48.422	0.469	0.965	-0.968	0.469
48.53	0.47	0.968	-0.9704	0.47
48.638	0.471	0.97	-0.9723	0.471
48.744	0.472	0.972	-0.9743	0.472
48.856	0.473	0.973	-0.9753	0.473
48.962	0.474	0.975	-0.9777	0.474
49.077	0.475	0.977	-0.9797	0.475
49.182	0.476	0.979	-0.9816	0.476
49.293	0.476	0.98	-0.9826	0.476
49.403	0.477	0.982	-0.9846	0.477
49.514	0.479	0.984	-0.9869	0.479
49.619	0.48	0.986	-0.9889	0.48
49.73	0.48	0.987	-0.9899	0.48
49.836	0.481	0.989	-0.9919	0.481
49.945	0.482	0.992	-0.9943	0.482
50.056	0.483	0.994	-0.9963	0.483
50.17	0.484	0.995	-0.9973	0.484
50.273	0.484	0.997	-0.9993	0.484
50.385	0.485	0.999	-1.0013	0.485
50.491	0.486	1.001	-1.0036	0.486
50.668	0.487	1.003	-1.0056	0.487
50.775	0.488	1.005	-1.0076	0.488
50.884	0.489	1.007	-1.0096	0.489
50.992	0.49	1.009	-1.0119	0.49
51.099	0.491	1.011	-1.013	0.491
51.213	0.491	1.013	-1.015	0.491
51.321	0.493	1.014	-1.0169	0.493
51.427	0.494	1.017	-1.019	0.494
51.542	0.494	1.018	-1.0203	0.494
51.645	0.496	1.02	-1.0223	0.496
51.757	0.497	1.022	-1.0243	0.497
51.864	0.498	1.024	-1.0263	0.498
51.975	0.498	1.025	-1.0273	0.498
52.088	0.5	1.027	-1.0296	0.5
52.191	0.501	1.029	-1.0316	0.501
52.302	0.502	1.031	-1.0336	0.502
52.413	0.502	1.032	-1.0345	0.502
52.522	0.503	1.034	-1.0369	0.503
52.628	0.504	1.036	-1.039	0.504
52.738	0.505	1.038	-1.041	0.505
52.85	0.506	1.039	-1.0419	0.506
52.959	0.507	1.041	-1.044	0.507
53.067	0.508	1.044	-1.0463	0.508
53.175	0.509	1.046	-1.0482	0.509
53.289	0.509	1.047	-1.0492	0.509
53.397	0.511	1.049	-1.0512	0.511
53.502	0.512	1.051	-1.0532	0.512
53.611	0.513	1.053	-1.0556	0.513
53.725	0.514	1.054	-1.0566	0.514
53.835	0.515	1.056	-1.0586	0.515
53.941	0.516	1.058	-1.0606	0.516
54.05	0.517	1.06	-1.0629	0.517
54.161	0.518	1.061	-1.0639	0.518
54.271	0.519	1.063	-1.0659	0.519
54.381	0.52	1.065	-1.0679	0.52
54.484	0.521	1.067	-1.0699	0.521
54.596	0.522	1.069	-1.0712	0.522
54.708	0.523	1.071	-1.0732	0.523
54.818	0.524	1.073	-1.0752	0.524
54.922	0.525	1.075	-1.0772	0.525
55.034	0.525	1.076	-1.0782	0.525
55.142	0.527	1.078	-1.0806	0.527
55.253	0.527	1.08	-1.0825	0.527
55.358	0.528	1.082	-1.0845	0.528
55.467	0.529	1.083	-1.0855	0.529
55.58	0.53	1.085	-1.0878	0.53
55.688	0.531	1.087	-1.0899	0.531
55.795	0.532	1.089	-1.0919	0.532
55.909	0.532	1.09	-1.0928	0.532
56.018	0.533	1.092	-1.0949	0.533
56.126	0.534	1.095	-1.0973	0.534
56.234	0.535	1.097	-1.0992	0.535
56.343	0.536	1.098	-1.1002	0.536
56.451	0.537	1.1	-1.1022	0.537
56.565	0.538	1.102	-1.1045	0.538
56.67	0.539	1.104	-1.1065	0.539
56.778	0.54	1.105	-1.1076	0.54
56.89	0.541	1.107	-1.1096	0.541
57.002	0.542	1.109	-1.1115	0.542
57.107	0.543	1.111	-1.1139	0.543
57.219	0.544	1.112	-1.1149	0.544
57.327	0.545	1.114	-1.1169	0.545
57.435	0.546	1.116	-1.1189	0.546
57.544	0.547	1.119	-1.1213	0.547
57.657	0.547	1.12	-1.1222	0.547
57.765	0.548	1.122	-1.1242	0.548
57.872	0.549	1.124	-1.1261	0.549
57.979	0.55	1.126	-1.1281	0.55
58.093	0.551	1.127	-1.1291	0.551
58.203	0.552	1.129	-1.1315	0.552
58.311	0.553	1.131	-1.1335	0.553
58.416	0.554	1.133	-1.1355	0.554
58.528	0.554	1.134	-1.1365	0.554
58.634	0.556	1.136	-1.1388	0.556
58.748	0.557	1.138	-1.1408	0.557
58.852	0.558	1.14	-1.1427	0.558
58.966	0.558	1.141	-1.1437	0.558
59.074	0.559	1.143	-1.1458	0.559
59.18	0.561	1.146	-1.1481	0.561
59.291	0.562	1.148	-1.1502	0.562
59.403	0.562	1.149	-1.1511	0.562
59.511	0.563	1.151	-1.1531	0.563
59.619	0.564	1.153	-1.1555	0.564
59.727	0.565	1.155	-1.1574	0.565
59.84	0.565	1.156	-1.1585	0.565
59.948	0.566	1.158	-1.1605	0.566
60.056	0.567	1.16	-1.1625	0.567
60.23	0.568	1.162	-1.1648	0.568
60.338	0.568	1.165	-1.1672	0.568
60.446	0.569	1.167	-1.1692	0.569
60.555	0.57	1.169	-1.1711	0.57
60.667	0.57	1.17	-1.1721	0.57
60.777	0.571	1.172	-1.1744	0.571
60.885	0.572	1.174	-1.1764	0.572
60.99	0.572	1.176	-1.1784	0.572
61.101	0.572	1.177	-1.1794	0.572
61.214	0.573	1.179	-1.1813	0.573
61.317	0.573	1.181	-1.1838	0.573
61.428	0.574	1.183	-1.1858	0.574
61.539	0.574	1.184	-1.1867	0.574
61.647	0.574	1.186	-1.1888	0.574
61.76	0.575	1.189	-1.191	0.575
61.863	0.575	1.191	-1.1931	0.575
61.975	0.575	1.192	-1.194	0.575
62.086	0.575	1.194	-1.196	0.575
62.194	0.575	1.196	-1.1981	0.575
62.303	0.575	1.198	-1.2004	0.575
62.41	0.575	1.199	-1.2014	0.575
62.519	0.574	1.201	-1.2035	0.574
62.628	0.574	1.203	-1.2055	0.574
62.737	0.573	1.205	-1.2074	0.573
62.848	0.573	1.206	-1.2088	0.573
62.956	0.572	1.208	-1.2107	0.572
63.067	0.57	1.21	-1.2128	0.57
63.176	0.569	1.212	-1.2147	0.569
63.287	0.567	1.214	-1.2161	0.567
63.397	0.565	1.216	-1.2181	0.565
63.507	0.562	1.218	-1.2201	0.562
63.612	0.559	1.22	-1.2221	0.559
63.722	0.557	1.221	-1.2231	0.557
63.834	0.55	1.223	-1.2254	0.55
63.944	0.54	1.225	-1.2274	0.54
64.049	0.529	1.227	-1.2294	0.529
64.161	0.523	1.228	-1.2305	0.523
64.269	0.511	1.23	-1.2324	0.511
64.375	0.498	1.232	-1.2347	0.498
64.486	0.487	1.234	-1.2367	0.487
64.6	0.483	1.235	-1.2377	0.483
64.706	0.475	1.237	-1.2396	0.475
64.817	0.465	1.24	-1.2421	0.465
64.921	0.457	1.242	-1.2441	0.457
65.032	0.453	1.243	-1.245	0.453
65.145	0.445	1.245	-1.2471	0.445
65.253	0.438	1.247	-1.2491	0.438
65.358	0.428	1.249	-1.2513	0.428
65.472	0.424	1.25	-1.2523	0.424
65.577	0.415	1.252	-1.2544	0.415
65.691	0.405	1.254	-1.2564	0.405
65.796	0.396	1.256	-1.2587	0.396
65.904	0.393	1.257	-1.2597	0.393
66.016	0.387	1.259	-1.2618	0.387
66.129	0.382	1.261	-1.2637	0.382
66.235	0.378	1.263	-1.266	0.378
66.344	0.377	1.264	-1.2667	0.377
66.455	0.373	1.267	-1.269	0.373
66.563	0.369	1.269	-1.271	0.369
66.67	0.367	1.271	-1.273	0.367
66.783	0.365	1.272	-1.274	0.365
66.891	0.363	1.274	-1.2764	0.363
66.998	0.361	1.276	-1.2784	0.361
67.107	0.36	1.278	-1.2803	0.36
67.214	0.359	1.279	-1.2814	0.359
67.33	0.357	1.281	-1.2837	0.357
67.435	0.356	1.283	-1.2857	0.356
67.544	0.355	1.285	-1.2877	0.355
67.654	0.354	1.286	-1.2887	0.354
67.765	0.353	1.288	-1.2906	0.353
67.875	0.352	1.29	-1.2929	0.352
67.979	0.351	1.293	-1.295	0.351
68.09	0.35	1.294	-1.296	0.35
68.202	0.349	1.296	-1.298	0.349
68.312	0.349	1.298	-1.3	0.349
68.417	0.348	1.3	-1.3024	0.348
68.529	0.348	1.301	-1.3033	0.348
68.637	0.347	1.303	-1.3053	0.347
68.746	0.347	1.305	-1.3074	0.347
68.854	0.346	1.307	-1.3097	0.346
68.967	0.346	1.308	-1.3106	0.346
69.075	0.345	1.31	-1.3127	0.345
69.183	0.345	1.312	-1.3147	0.345
69.289	0.345	1.314	-1.3167	0.345
69.4	0.344	1.316	-1.318	0.344
69.513	0.344	1.318	-1.32	0.344
69.621	0.344	1.32	-1.322	0.344
69.726	0.344	1.321	-1.324	0.344
69.837	0.344	1.323	-1.3251	0.344
69.95	0.344	1.325	-1.3273	0.344
70.058	0.345	1.327	-1.3293	0.345
70.163	0.345	1.329	-1.3313	0.345
70.274	0.345	1.33	-1.3323	0.345
70.387	0.346	1.332	-1.3347	0.346
70.49	0.346	1.334	-1.3366	0.346
70.601	0.347	1.336	-1.3387	0.347
70.711	0.347	1.337	-1.3397	0.347
70.823	0.347	1.339	-1.3416	0.347
70.933	0.348	1.341	-1.3439	0.348
71.036	0.348	1.343	-1.3458	0.348
71.145	0.349	1.344	-1.3469	0.349
71.259	0.349	1.346	-1.3488	0.349
71.367	0.35	1.348	-1.3509	0.35
71.475	0.35	1.351	-1.3533	0.35
71.582	0.351	1.352	-1.3543	0.351
71.694	0.351	1.354	-1.3562	0.351
71.803	0.352	1.356	-1.3583	0.352
71.912	0.353	1.358	-1.3606	0.353
72.024	0.353	1.359	-1.3616	0.353
72.134	0.353	1.361	-1.3636	0.353
72.242	0.354	1.363	-1.3656	0.354
72.347	0.355	1.365	-1.3676	0.355
72.458	0.355	1.366	-1.3689	0.355
72.571	0.355	1.368	-1.3709	0.355
72.674	0.356	1.371	-1.373	0.356
72.783	0.356	1.372	-1.3749	0.356
72.897	0.356	1.374	-1.3763	0.356
73.003	0.356	1.376	-1.3783	0.356
73.116	0.355	1.378	-1.3803	0.355
73.221	0.355	1.38	-1.3823	0.355
73.333	0.355	1.381	-1.3833	0.355
73.441	0.355	1.383	-1.3853	0.355
73.552	0.354	1.385	-1.3876	0.354
73.657	0.354	1.387	-1.3896	0.354
73.771	0.354	1.388	-1.3906	0.354
73.879	0.354	1.39	-1.3926	0.354
73.987	0.353	1.392	-1.3949	0.353
74.094	0.352	1.394	-1.397	0.352
74.208	0.352	1.395	-1.3979	0.352
74.318	0.35	1.397	-1.3999	0.35
74.426	0.348	1.4	-1.4022	0.348
74.532	0.345	1.402	-1.4042	0.345
74.642	0.337	1.403	-1.4052	0.337
74.749	0.309	1.405	-1.4072	0.309
74.863	0.28	1.407	-1.4092	0.28
74.969	0.257	1.409	-1.4116	0.257
75.08	0.253	1.41	-1.4126	0.253
75.188	0.249	1.412	-1.4145	0.249
75.301	0.246	1.414	-1.4165	0.246
75.406	0.243	1.416	-1.4188	0.243
75.518	0.242	1.417	-1.4198	0.242
75.626	0.238	1.419	-1.4218	0.238
75.734	0.236	1.421	-1.4238	0.236
75.843	0.235	1.423	-1.4259	0.235
75.95	0.234	1.425	-1.4272	0.234
76.062	0.234	1.427	-1.4291	0.234
76.173	0.233	1.429	-1.4313	0.233
76.279	0.233	1.431	-1.4332	0.233
76.393	0.233	1.432	-1.4342	0.233
76.496	0.232	1.434	-1.4366	0.232
76.61	0.232	1.436	-1.4385	0.232
76.715	0.232	1.438	-1.4405	0.232
76.824	0.232	1.439	-1.4415	0.232
76.933	0.232	1.441	-1.4438	0.232
77.047	0.232	1.443	-1.4458	0.232
77.151	0.232	1.445	-1.4479	0.232
77.265	0.232	1.446	-1.4489	0.232
77.373	0.232	1.448	-1.4509	0.232
77.479	0.232	1.451	-1.4532	0.232
77.59	0.232	1.453	-1.4552	0.232
77.702	0.232	1.454	-1.4562	0.232
77.81	0.232	1.456	-1.4582	0.232
77.918	0.232	1.458	-1.4602	0.232
78.026	0.232	1.46	-1.4625	0.232
78.14	0.232	1.461	-1.4635	0.232
78.243	0.232	1.463	-1.4655	0.232
78.357	0.232	1.465	-1.4674	0.232
78.463	0.233	1.467	-1.4698	0.233
78.577	0.233	1.468	-1.4708	0.233
78.68	0.233	1.47	-1.4729	0.233
78.792	0.233	1.472	-1.4748	0.233
78.9	0.234	1.474	-1.4768	0.234
79.011	0.234	1.476	-1.4781	0.234
79.122	0.234	1.478	-1.4801	0.234
79.232	0.235	1.48	-1.4821	0.235
79.337	0.235	1.482	-1.4841	0.235
79.448	0.235	1.483	-1.4851	0.235
79.556	0.235	1.485	-1.4875	0.235
79.669	0.236	1.487	-1.4895	0.236
79.774	0.236	1.489	-1.4915	0.236
79.884	0.236	1.49	-1.4924	0.236
79.995	0.237	1.492	-1.4945	0.237
80.101	0.237	1.494	-1.4968	0.237
80.212	0.238	1.496	-1.4988	0.238
80.319	0.238	1.497	-1.4998	0.238
80.428	0.238	1.499	-1.5018	0.238
80.542	0.239	1.502	-1.5042	0.239
80.648	0.239	1.504	-1.5062	0.239
80.762	0.239	1.505	-1.5071	0.239
80.865	0.239	1.507	-1.5092	0.239
80.976	0.24	1.509	-1.5111	0.24
81.085	0.24	1.511	-1.5135	0.24
81.197	0.24	1.512	-1.5145	0.24
81.307	0.241	1.514	-1.5165	0.241
81.417	0.241	1.516	-1.5184	0.241
81.522	0.242	1.518	-1.5207	0.242
81.633	0.242	1.519	-1.5217	0.242
81.741	0.243	1.521	-1.5238	0.243
81.854	0.243	1.523	-1.5258	0.243
81.957	0.244	1.525	-1.5277	0.244
82.069	0.244	1.527	-1.5291	0.244
82.18	0.245	1.529	-1.5311	0.245
82.288	0.245	1.531	-1.5332	0.245
82.393	0.246	1.533	-1.5351	0.246
82.503	0.246	1.534	-1.5362	0.246
82.612	0.246	1.536	-1.5383	0.246
82.723	0.247	1.538	-1.5403	0.247
82.83	0.247	1.54	-1.5424	0.247
82.944	0.248	1.541	-1.5434	0.248
83.054	0.248	1.543	-1.5458	0.248
83.161	0.249	1.545	-1.5478	0.249
83.267	0.249	1.547	-1.5498	0.249
83.378	0.25	1.548	-1.5508	0.25
83.491	0.25	1.55	-1.5528	0.25
83.601	0.251	1.553	-1.5551	0.251
83.706	0.252	1.555	-1.5571	0.252
83.817	0.252	1.556	-1.558	0.252
83.923	0.253	1.558	-1.5601	0.253
84.032	0.253	1.56	-1.5624	0.253
84.144	0.254	1.562	-1.5644	0.254
84.255	0.254	1.563	-1.5654	0.254
84.363	0.255	1.565	-1.5674	0.255
84.471	0.256	1.567	-1.5695	0.256
84.579	0.256	1.569	-1.5717	0.256
84.693	0.256	1.57	-1.5727	0.256
84.796	0.257	1.572	-1.5747	0.257
84.907	0.257	1.574	-1.5767	0.257
85.015	0.258	1.576	-1.5787	0.258
85.125	0.258	1.578	-1.58	0.258
85.239	0.259	1.58	-1.5821	0.259
85.344	0.259	1.582	-1.5841	0.259
85.453	0.26	1.584	-1.586	0.26
85.564	0.26	1.585	-1.587	0.26
85.674	0.26	1.587	-1.5894	0.26
85.784	0.261	1.589	-1.5914	0.261
85.889	0.261	1.591	-1.5933	0.261
85.999	0.261	1.592	-1.5944	0.261
86.111	0.262	1.594	-1.5967	0.262
86.221	0.262	1.596	-1.5987	0.262
86.326	0.262	1.598	-1.6007	0.262
86.438	0.263	1.599	-1.6017	0.263
86.546	0.263	1.601	-1.6037	0.263
86.654	0.264	1.604	-1.606	0.264
86.762	0.264	1.606	-1.6081	0.264
86.871	0.264	1.607	-1.609	0.264
86.982	0.265	1.609	-1.6111	0.265
87.093	0.265	1.611	-1.6133	0.265
87.198	0.266	1.613	-1.6154	0.266
87.312	0.266	1.614	-1.6163	0.266
87.422	0.266	1.616	-1.6183	0.266
87.53	0.267	1.618	-1.6203	0.267
87.635	0.268	1.62	-1.6227	0.268
87.746	0.268	1.621	-1.6237	0.268
87.859	0.269	1.623	-1.6257	0.269
87.963	0.269	1.625	-1.6277	0.269
88.074	0.27	1.628	-1.63	0.27
88.185	0.27	1.629	-1.631	0.27
88.293	0.271	1.631	-1.633	0.271
88.399	0.271	1.633	-1.635	0.271
88.51	0.272	1.634	-1.6369	0.272
88.622	0.273	1.636	-1.6383	0.273
88.73	0.273	1.638	-1.6403	0.273
88.841	0.274	1.64	-1.6424	0.274
88.947	0.275	1.642	-1.6443	0.275
89.055	0.275	1.643	-1.6454	0.275
89.166	0.276	1.645	-1.6476	0.276
89.275	0.277	1.647	-1.6496	0.277
89.384	0.277	1.649	-1.6516	0.277
89.491	0.278	1.65	-1.6526	0.278
89.6	0.278	1.653	-1.655	0.278
89.714	0.279	1.654	-1.6569	0.279
89.819	0.279	1.657	-1.659	0.279
89.93	0.28	1.658	-1.66	0.28
90.042	0.28	1.659	-1.6619	0.28
90.152	0.281	1.662	-1.6643	0.281
90.255	0.282	1.664	-1.6664	0.282
90.369	0.282	1.665	-1.6673	0.282
90.477	0.283	1.667	-1.6693	0.283
90.583	0.284	1.669	-1.6713	0.284
90.694	0.284	1.671	-1.6736	0.284
90.806	0.285	1.672	-1.6746	0.285
90.914	0.286	1.674	-1.6766	0.286
91.02	0.286	1.676	-1.6786	0.286
91.131	0.287	1.679	-1.681	0.287
91.238	0.288	1.679	-1.682	0.288
91.35	0.288	1.681	-1.684	0.288
91.461	0.289	1.683	-1.6859	0.289
91.567	0.289	1.685	-1.6879	0.289
91.681	0.29	1.687	-1.6892	0.29
91.784	0.29	1.689	-1.6913	0.29
91.898	0.291	1.691	-1.6933	0.291
92.003	0.291	1.693	-1.6952	0.291
92.114	0.292	1.694	-1.6962	0.292
92.227	0.292	1.696	-1.6986	0.292
92.331	0.293	1.698	-1.7006	0.293
92.439	0.293	1.7	-1.7025	0.293
92.553	0.294	1.701	-1.7036	0.294
92.661	0.294	1.703	-1.7057	0.294
92.767	0.295	1.705	-1.7079	0.295
92.878	0.296	1.707	-1.7099	0.296
92.988	0.296	1.708	-1.7109	0.296
93.097	0.297	1.71	-1.7129	0.297
93.208	0.298	1.713	-1.7152	0.298
93.313	0.299	1.715	-1.7173	0.299
93.427	0.299	1.716	-1.7182	0.299
93.535	0.3	1.718	-1.7203	0.3
93.643	0.301	1.72	-1.7222	0.301
93.752	0.302	1.722	-1.7246	0.302
93.859	0.302	1.723	-1.7255	0.302
93.968	0.303	1.725	-1.7275	0.303
94.08	0.303	1.727	-1.7295	0.303
94.186	0.304	1.729	-1.7315	0.304
94.296	0.305	1.73	-1.7329	0.305
94.405	0.305	1.732	-1.7349	0.305
94.519	0.306	1.734	-1.7369	0.306
94.624	0.306	1.736	-1.7389	0.306
94.735	0.307	1.738	-1.7402	0.307
94.844	0.307	1.74	-1.7423	0.307
94.957	0.308	1.742	-1.7443	0.308
95.06	0.308	1.744	-1.7462	0.308
95.172	0.309	1.745	-1.7472	0.309
95.283	0.309	1.747	-1.7495	0.309
95.391	0.31	1.749	-1.7516	0.31
95.499	0.31	1.751	-1.7535	0.31
95.606	0.31	1.752	-1.7546	0.31
95.72	0.311	1.754	-1.7568	0.311
95.828	0.311	1.756	-1.7589	0.311
95.934	0.312	1.758	-1.7609	0.312
96.048	0.312	1.759	-1.7619	0.312
96.152	0.313	1.761	-1.7639	0.313
96.266	0.313	1.764	-1.7662	0.313
96.371	0.314	1.766	-1.7682	0.314
96.482	0.314	1.767	-1.7692	0.314
96.595	0.314	1.769	-1.7712	0.314
96.698	0.315	1.771	-1.7735	0.315
96.809	0.315	1.773	-1.7756	0.315
96.92	0.315	1.774	-1.7766	0.315
97.028	0.316	1.776	-1.7785	0.316
97.141	0.316	1.778	-1.7805	0.316
97.247	0.317	1.78	-1.7827	0.317
97.357	0.317	1.781	-1.7838	0.317
97.468	0.317	1.783	-1.7858	0.317
97.576	0.318	1.785	-1.7878	0.318
97.684	0.318	1.788	-1.7902	0.318
97.791	0.318	1.789	-1.7912	0.318
97.9	0.318	1.791	-1.7932	0.318
98.014	0.319	1.793	-1.7952	0.319
98.118	0.319	1.795	-1.7972	0.319
98.229	0.319	1.796	-1.7985	0.319
98.342	0.32	1.798	-1.8005	0.32
98.45	0.32	1.8	-1.8025	0.32
98.555	0.32	1.802	-1.8044	0.32
98.669	0.32	1.803	-1.8055	0.32
98.779	0.321	1.805	-1.8078	0.321
98.889	0.321	1.807	-1.8098	0.321
98.994	0.321	1.809	-1.8118	0.321
99.103	0.321	1.81	-1.8128	0.321
99.213	0.322	1.812	-1.8149	0.322
99.326	0.322	1.815	-1.8172	0.322
99.429	0.322	1.817	-1.8192	0.322
99.541	0.323	1.818	-1.8202	0.323
99.652	0.323	1.82	-1.8222	0.323
99.76	0.323	1.822	-1.8245	0.323
99.868	0.324	1.824	-1.8264	0.324
99.975	0.324	1.825	-1.8274	0.324
100.088	0.324	1.827	-1.8295	0.324
100.197	0.324	1.829	-1.8314	0.324
100.303	0.325	1.831	-1.8338	0.325
100.417	0.325	1.832	-1.8348	0.325
100.527	0.325	1.834	-1.8368	0.325
100.632	0.325	1.836	-1.8388	0.325
100.741	0.326	1.839	-1.8411	0.326
100.852	0.326	1.84	-1.8421	0.326
100.962	0.326	1.842	-1.8441	0.326
101.067	0.327	1.844	-1.8461	0.327
101.176	0.327	1.846	-1.8481	0.327
101.287	0.328	1.847	-1.8491	0.328
101.395	0.328	1.849	-1.8514	0.328
101.509	0.329	1.851	-1.8535	0.329
101.614	0.33	1.853	-1.8555	0.33
101.725	0.331	1.854	-1.8565	0.331
101.834	0.331	1.856	-1.8588	0.331
101.94	0.332	1.858	-1.8608	0.332
102.051	0.333	1.86	-1.8628	0.333
102.162	0.334	1.861	-1.8637	0.334
102.273	0.335	1.864	-1.8661	0.335
102.381	0.336	1.866	-1.8681	0.336
102.488	0.336	1.868	-1.8701	0.336
102.595	0.337	1.869	-1.8711	0.337
102.709	0.338	1.871	-1.8731	0.338
102.817	0.339	1.873	-1.8754	0.339
102.923	0.34	1.875	-1.8774	0.34
103.037	0.34	1.876	-1.8784	0.34
103.146	0.341	1.878	-1.8804	0.341
103.255	0.343	1.88	-1.8824	0.343
103.36	0.344	1.882	-1.8847	0.344
103.473	0.344	1.883	-1.8858	0.344
103.583	0.346	1.885	-1.8878	0.346
103.693	0.347	1.887	-1.8897	0.347
103.798	0.348	1.89	-1.8921	0.348
103.909	0.349	1.891	-1.893	0.349
104.02	0.35	1.893	-1.8951	0.35
104.13	0.351	1.895	-1.8971	0.351
104.234	0.353	1.897	-1.8991	0.353
104.348	0.354	1.898	-1.9004	0.354
104.454	0.355	1.9	-1.9024	0.355
104.565	0.356	1.902	-1.9043	0.356
104.67	0.358	1.904	-1.9064	0.358
104.78	0.358	1.905	-1.9074	0.358
104.891	0.36	1.907	-1.9097	0.36
105.002	0.361	1.909	-1.9119	0.361
105.108	0.362	1.911	-1.9138	0.362
105.217	0.363	1.912	-1.9147	0.363
105.33	0.364	1.914	-1.9168	0.364
105.438	0.366	1.917	-1.919	0.366
105.546	0.367	1.919	-1.921	0.367
105.657	0.368	1.92	-1.922	0.368
105.767	0.369	1.922	-1.9241	0.369
105.877	0.371	1.924	-1.9264	0.371
105.982	0.372	1.926	-1.9284	0.372
106.093	0.372	1.927	-1.9294	0.372
106.204	0.374	1.929	-1.9314	0.374
106.314	0.375	1.931	-1.9334	0.375
106.419	0.376	1.933	-1.9357	0.376
106.526	0.377	1.934	-1.9367	0.377
106.64	0.378	1.936	-1.9387	0.378
106.748	0.379	1.938	-1.9406	0.379
106.856	0.381	1.941	-1.943	0.381
106.963	0.381	1.942	-1.9441	0.381
107.077	0.382	1.944	-1.946	0.382
107.186	0.384	1.945	-1.9479	0.384
107.293	0.385	1.948	-1.95	0.385
107.4	0.386	1.949	-1.9514	0.386
107.515	0.387	1.951	-1.9533	0.387
107.623	0.388	1.953	-1.9553	0.388
107.728	0.39	1.955	-1.9573	0.39
107.839	0.39	1.956	-1.9583	0.39
107.952	0.392	1.958	-1.9607	0.392
108.055	0.393	1.96	-1.9627	0.393
108.164	0.394	1.962	-1.9647	0.394
108.276	0.395	1.963	-1.9657	0.395
108.388	0.396	1.965	-1.968	0.396
108.493	0.398	1.967	-1.97	0.398
108.601	0.399	1.97	-1.9721	0.399
108.71	0.4	1.97	-1.973	0.4
108.824	0.401	1.972	-1.975	0.401
108.932	0.403	1.975	-1.9773	0.403
109.04	0.405	1.977	-1.9793	0.405
109.147	0.406	1.978	-1.9803	0.406
109.259	0.407	1.98	-1.9823	0.407
109.368	0.409	1.982	-1.9843	0.409
109.477	0.41	1.984	-1.9867	0.41
109.589	0.411	1.985	-1.9876	0.411
109.699	0.413	1.987	-1.9897	0.413
109.807	0.414	1.989	-1.9917	0.414
109.912	0.416	1.992	-1.994	0.416
110.023	0.417	1.993	-1.995	0.417
110.136	0.418	1.995	-1.997	0.418
110.244	0.419	1.996	-1.9989	0.419
110.349	0.421	1.998	-2.0009	0.421
110.46	0.422	2	-2.0023	0.422
110.57	0.423	2.002	-2.0043	0.423
110.742	0.425	2.005	-2.007	0.425
110.85	0.426	2.007	-2.0093	0.426
110.959	0.428	2.009	-2.0113	0.428
111.066	0.428	2.01	-2.0123	0.428
111.175	0.43	2.012	-2.0143	0.43
111.289	0.431	2.014	-2.0166	0.431
111.394	0.433	2.016	-2.0186	0.433
111.505	0.433	2.017	-2.0196	0.433
111.612	0.435	2.019	-2.0216	0.435
111.726	0.436	2.021	-2.0236	0.436
111.831	0.438	2.023	-2.0259	0.438
111.942	0.438	2.025	-2.027	0.438
112.051	0.44	2.026	-2.0289	0.44
112.164	0.441	2.028	-2.0309	0.441
112.267	0.442	2.031	-2.033	0.442
112.379	0.443	2.032	-2.0343	0.443
112.49	0.445	2.034	-2.0362	0.445
112.598	0.446	2.036	-2.0382	0.446
112.706	0.447	2.038	-2.0402	0.447
112.813	0.448	2.039	-2.0416	0.448
112.927	0.449	2.041	-2.0436	0.449
113.035	0.45	2.043	-2.0456	0.45
113.141	0.451	2.045	-2.0477	0.451
113.255	0.452	2.046	-2.0485	0.452
113.364	0.453	2.048	-2.0509	0.453
113.472	0.454	2.05	-2.0529	0.454
113.578	0.456	2.052	-2.0549	0.456
113.689	0.456	2.053	-2.0559	0.456
113.802	0.457	2.055	-2.0579	0.457
113.911	0.459	2.058	-2.0603	0.459
114.016	0.46	2.06	-2.0622	0.46
114.127	0.461	2.061	-2.0632	0.461
114.235	0.462	2.063	-2.0653	0.462
114.342	0.464	2.065	-2.0676	0.464
114.454	0.465	2.067	-2.0696	0.465
114.563	0.466	2.068	-2.0706	0.466
114.674	0.467	2.07	-2.0726	0.467
114.782	0.468	2.072	-2.0746	0.468
114.89	0.47	2.074	-2.0768	0.47
115.004	0.47	2.075	-2.0779	0.47
115.107	0.471	2.077	-2.0799	0.471
115.221	0.472	2.079	-2.0818	0.472
115.325	0.473	2.081	-2.0838	0.473
115.441	0.474	2.083	-2.0853	0.474
115.544	0.475	2.085	-2.0872	0.475
115.655	0.475	2.087	-2.0892	0.475
115.764	0.476	2.089	-2.0912	0.476
115.875	0.476	2.09	-2.0925	0.476
115.985	0.476	2.092	-2.0945	0.476
116.095	0.476	2.094	-2.0965	0.476
116.2	0.475	2.096	-2.0985	0.475
116.311	0.475	2.097	-2.0995	0.475
116.421	0.474	2.099	-2.1019	0.474
116.533	0.471	2.101	-2.1039	0.471
116.637	0.467	2.103	-2.1059	0.467
116.749	0.465	2.104	-2.1068	0.465
116.857	0.46	2.106	-2.1089	0.46
116.963	0.454	2.109	-2.1111	0.454
117.074	0.447	2.111	-2.1132	0.447
117.188	0.444	2.112	-2.1141	0.444
117.291	0.437	2.114	-2.1161	0.437
117.404	0.434	2.116	-2.1185	0.434
117.51	0.433	2.118	-2.1205	0.433
117.619	0.433	2.119	-2.1215	0.433
117.732	0.433	2.121	-2.1235	0.433
117.84	0.433	2.123	-2.1255	0.433
117.946	0.433	2.125	-2.1279	0.433
118.057	0.434	2.126	-2.1289	0.434
118.17	0.434	2.128	-2.1309	0.434
118.28	0.434	2.13	-2.1328	0.434
118.385	0.435	2.133	-2.1351	0.435
118.494	0.435	2.134	-2.1362	0.435
118.606	0.435	2.136	-2.1381	0.435
118.716	0.435	2.138	-2.1401	0.435
118.821	0.436	2.14	-2.1422	0.436
118.933	0.436	2.141	-2.1436	0.436
119.041	0.436	2.143	-2.1455	0.436
119.147	0.437	2.145	-2.1475	0.437
119.258	0.437	2.147	-2.1495	0.437
119.371	0.438	2.148	-2.1505	0.438
119.475	0.438	2.15	-2.1528	0.438
119.586	0.439	2.152	-2.1547	0.439
119.693	0.44	2.154	-2.1569	0.44
119.804	0.44	2.155	-2.1578	0.44
119.917	0.441	2.157	-2.1597	0.441
120.025	0.441	2.16	-2.1621	0.441
120.194	0.442	2.162	-2.1644	0.442
120.307	0.443	2.164	-2.1664	0.443
120.413	0.444	2.166	-2.1684	0.444
120.52	0.445	2.168	-2.1704	0.445
120.631	0.445	2.169	-2.1718	0.445
120.738	0.446	2.171	-2.1738	0.446
120.853	0.447	2.173	-2.1758	0.447
120.958	0.448	2.175	-2.1778	0.448
121.069	0.448	2.177	-2.1792	0.448
121.178	0.449	2.179	-2.1812	0.449
121.284	0.45	2.181	-2.1831	0.45
121.394	0.451	2.183	-2.1851	0.451
121.506	0.451	2.184	-2.1861	0.451
121.617	0.452	2.186	-2.1884	0.452
121.723	0.453	2.188	-2.1904	0.453
121.832	0.454	2.19	-2.1923	0.454
121.945	0.454	2.191	-2.1935	0.454
122.053	0.456	2.193	-2.1958	0.456
122.161	0.457	2.195	-2.1978	0.457
122.267	0.457	2.197	-2.1998	0.457
122.382	0.458	2.198	-2.2008	0.458
122.491	0.459	2.2	-2.2028	0.459
122.599	0.459	2.203	-2.2051	0.459
122.704	0.46	2.205	-2.2071	0.46
122.815	0.461	2.206	-2.2081	0.461
122.928	0.461	2.208	-2.2101	0.461
123.031	0.462	2.21	-2.2121	0.462
123.142	0.463	2.212	-2.2144	0.463
123.253	0.463	2.213	-2.2154	0.463
123.364	0.464	2.215	-2.2174	0.464
123.469	0.465	2.217	-2.2194	0.465
123.577	0.466	2.219	-2.2214	0.466
123.692	0.467	2.22	-2.2227	0.467
123.801	0.467	2.222	-2.2248	0.467
123.909	0.468	2.224	-2.2267	0.468
124.014	0.469	2.226	-2.2287	0.469
124.124	0.47	2.228	-2.2301	0.47
124.235	0.471	2.23	-2.2321	0.471
124.346	0.472	2.232	-2.2341	0.472
124.451	0.473	2.234	-2.236	0.473
124.565	0.474	2.235	-2.2371	0.474
124.675	0.475	2.237	-2.2394	0.475
124.781	0.476	2.239	-2.2413	0.476
124.89	0.477	2.241	-2.2433	0.477
125.001	0.478	2.242	-2.2444	0.478
125.111	0.479	2.244	-2.2463	0.479
125.221	0.48	2.246	-2.2487	0.48
125.326	0.481	2.248	-2.2508	0.481
125.436	0.482	2.249	-2.2517	0.482
125.546	0.483	2.251	-2.2537	0.483
125.652	0.484	2.254	-2.2561	0.484
125.761	0.485	2.256	-2.2581	0.485
125.87	0.486	2.257	-2.2591	0.486
125.984	0.487	2.258	-2.261	0.487
126.092	0.488	2.261	-2.263	0.488
126.2	0.49	2.263	-2.2654	0.49
126.307	0.49	2.264	-2.2664	0.49
126.416	0.492	2.266	-2.2683	0.492
126.529	0.493	2.268	-2.2704	0.493
126.635	0.494	2.27	-2.2727	0.494
126.744	0.495	2.271	-2.2737	0.495
126.853	0.496	2.273	-2.2757	0.496
126.967	0.497	2.275	-2.2778	0.497
127.072	0.498	2.277	-2.2797	0.498
127.183	0.499	2.279	-2.281	0.499
127.296	0.5	2.281	-2.283	0.5
127.399	0.501	2.283	-2.285	0.501
127.508	0.503	2.285	-2.287	0.503
127.622	0.503	2.286	-2.2884	0.503
127.73	0.504	2.288	-2.2904	0.504
127.842	0.506	2.29	-2.2923	0.506
127.947	0.507	2.292	-2.2944	0.507
128.059	0.507	2.293	-2.2954	0.507
128.167	0.509	2.295	-2.2976	0.509
128.275	0.51	2.297	-2.2996	0.51
128.383	0.511	2.299	-2.3015	0.511
128.496	0.512	2.3	-2.3027	0.512
128.604	0.513	2.302	-2.3047	0.513
128.712	0.514	2.305	-2.307	0.514
128.821	0.516	2.307	-2.309	0.516
128.928	0.516	2.308	-2.31	0.516
129.037	0.517	2.31	-2.312	0.517
129.151	0.519	2.312	-2.3143	0.519
129.256	0.52	2.314	-2.3163	0.52
129.367	0.52	2.315	-2.3172	0.52
129.479	0.522	2.317	-2.3193	0.522
129.589	0.523	2.319	-2.3213	0.523
129.694	0.524	2.321	-2.3236	0.524
129.805	0.524	2.322	-2.3246	0.524
129.913	0.525	2.324	-2.3266	0.525
130.026	0.527	2.326	-2.3286	0.527
130.131	0.528	2.329	-2.3311	0.528
130.243	0.528	2.329	-2.332	0.528
130.351	0.53	2.331	-2.334	0.53
130.459	0.531	2.334	-2.336	0.531
130.566	0.532	2.335	-2.338	0.532
130.68	0.532	2.336	-2.3389	0.532
130.788	0.534	2.339	-2.3412	0.534
130.898	0.535	2.341	-2.3433	0.535
131.004	0.536	2.343	-2.3453	0.536
131.118	0.537	2.344	-2.3463	0.537
131.221	0.538	2.346	-2.3486	0.538
131.335	0.539	2.348	-2.3507	0.539
131.44	0.54	2.35	-2.3526	0.54
131.553	0.541	2.351	-2.3537	0.541
131.663	0.542	2.353	-2.3556	0.542
131.773	0.543	2.355	-2.3579	0.543
131.876	0.544	2.357	-2.3599	0.544
131.99	0.545	2.359	-2.361	0.545
132.098	0.546	2.36	-2.3629	0.546
132.205	0.547	2.363	-2.3653	0.547
132.316	0.548	2.365	-2.3672	0.548
132.427	0.548	2.366	-2.3683	0.548
132.535	0.549	2.368	-2.3703	0.549
132.648	0.55	2.37	-2.3722	0.55
132.754	0.552	2.372	-2.3746	0.552
132.863	0.552	2.373	-2.3756	0.552
132.974	0.553	2.375	-2.3775	0.553
133.082	0.554	2.377	-2.3796	0.554
133.19	0.555	2.379	-2.3819	0.555
133.297	0.555	2.38	-2.3829	0.555
133.406	0.556	2.382	-2.3849	0.556
133.515	0.557	2.384	-2.3869	0.557
133.624	0.557	2.386	-2.3889	0.557
133.735	0.558	2.388	-2.3902	0.558
133.843	0.559	2.39	-2.3922	0.559
133.954	0.559	2.392	-2.3942	0.559
134.063	0.56	2.394	-2.3962	0.56
134.174	0.56	2.395	-2.3972	0.56
134.284	0.561	2.397	-2.3996	0.561
134.394	0.562	2.399	-2.4016	0.562
134.499	0.563	2.401	-2.4036	0.563
134.609	0.564	2.402	-2.4046	0.564
134.719	0.564	2.404	-2.4066	0.564
134.825	0.566	2.406	-2.409	0.566
134.935	0.566	2.408	-2.4108	0.566
135.047	0.567	2.409	-2.4119	0.567
135.158	0.568	2.411	-2.4139	0.568
135.266	0.569	2.414	-2.4162	0.569
135.371	0.57	2.416	-2.4182	0.57
135.481	0.57	2.417	-2.4192	0.57
135.593	0.571	2.419	-2.4212	0.571
135.701	0.572	2.421	-2.4232	0.572
135.81	0.573	2.423	-2.4255	0.573
135.917	0.574	2.424	-2.4266	0.574
136.033	0.575	2.426	-2.4287	0.575
136.138	0.576	2.428	-2.4306	0.576
136.247	0.577	2.43	-2.4328	0.577
136.358	0.577	2.431	-2.4338	0.577
136.468	0.578	2.433	-2.4358	0.578
136.578	0.579	2.435	-2.4378	0.579
136.683	0.58	2.437	-2.4398	0.58
136.794	0.581	2.439	-2.4412	0.581
136.903	0.582	2.441	-2.4432	0.582
137.009	0.583	2.443	-2.4452	0.583
137.12	0.584	2.445	-2.4473	0.584
137.232	0.585	2.446	-2.4482	0.585
137.34	0.586	2.448	-2.4505	0.586
137.448	0.587	2.45	-2.4525	0.587
137.556	0.588	2.452	-2.4545	0.588
137.665	0.588	2.453	-2.4555	0.588
137.776	0.589	2.455	-2.4575	0.589
137.887	0.59	2.457	-2.4598	0.59
137.992	0.59	2.459	-2.4619	0.59
138.106	0.591	2.46	-2.4629	0.591
138.216	0.591	2.462	-2.4648	0.591
138.324	0.592	2.465	-2.4672	0.592
138.429	0.593	2.467	-2.4691	0.593
138.54	0.593	2.468	-2.4701	0.593
138.652	0.594	2.47	-2.4721	0.594
138.762	0.595	2.472	-2.4741	0.595
138.867	0.596	2.474	-2.4765	0.596
138.979	0.596	2.475	-2.4775	0.596
139.087	0.597	2.477	-2.4795	0.597
139.193	0.598	2.479	-2.4815	0.598
139.304	0.599	2.481	-2.4838	0.599
139.416	0.6	2.482	-2.4849	0.6
139.524	0.6	2.484	-2.4868	0.6
139.633	0.601	2.486	-2.4888	0.601
139.739	0.602	2.488	-2.4908	0.602
139.849	0.603	2.49	-2.4921	0.603
139.96	0.604	2.492	-2.4941	0.604
140.071	0.605	2.494	-2.4961	0.605
140.177	0.606	2.496	-2.4981	0.606
140.291	0.606	2.497	-2.4991	0.606
140.394	0.607	2.499	-2.5015	0.607
140.508	0.608	2.501	-2.5034	0.608
140.613	0.609	2.503	-2.5055	0.609
140.724	0.61	2.504	-2.5065	0.61
140.837	0.611	2.506	-2.5087	0.611
140.94	0.612	2.508	-2.5109	0.612
141.051	0.613	2.51	-2.5128	0.613
141.162	0.613	2.511	-2.5138	0.613
141.273	0.614	2.513	-2.5158	0.614
141.383	0.615	2.516	-2.5181	0.615
141.488	0.616	2.518	-2.5202	0.616
141.6	0.616	2.519	-2.5211	0.616
141.708	0.617	2.521	-2.5232	0.617
141.818	0.618	2.523	-2.5254	0.618
141.923	0.618	2.525	-2.5274	0.618
142.037	0.619	2.526	-2.5284	0.619
142.145	0.619	2.528	-2.5304	0.619
142.253	0.62	2.53	-2.5324	0.62
142.362	0.621	2.532	-2.5348	0.621
142.469	0.621	2.533	-2.5358	0.621
142.578	0.622	2.535	-2.5379	0.622
142.69	0.622	2.537	-2.5398	0.622
142.797	0.623	2.539	-2.5417	0.623
142.908	0.623	2.541	-2.5431	0.623
143.015	0.624	2.543	-2.5451	0.624
143.125	0.625	2.544	-2.547	0.625
143.233	0.626	2.547	-2.5491	0.626
143.347	0.626	2.548	-2.5504	0.626
143.455	0.627	2.55	-2.5524	0.627
143.561	0.628	2.552	-2.5544	0.628
143.671	0.628	2.554	-2.5563	0.628
143.783	0.629	2.555	-2.5574	0.629
143.891	0.629	2.557	-2.5597	0.629
144	0.63	2.559	-2.5618	0.63
144.108	0.631	2.561	-2.5638	0.631
144.222	0.631	2.562	-2.5648	0.631
144.33	0.632	2.564	-2.5668	0.632
144.438	0.632	2.567	-2.5691	0.632
144.544	0.633	2.569	-2.5711	0.633
144.658	0.633	2.57	-2.572	0.633
144.762	0.633	2.572	-2.574	0.633
144.876	0.634	2.574	-2.5764	0.634
144.981	0.634	2.576	-2.5785	0.634
145.092	0.634	2.577	-2.5794	0.634
145.205	0.634	2.579	-2.5814	0.634
145.308	0.634	2.581	-2.5834	0.634
145.419	0.633	2.583	-2.5857	0.633
145.53	0.633	2.584	-2.5867	0.633
145.638	0.633	2.586	-2.5887	0.633
145.75	0.632	2.588	-2.5907	0.632
145.854	0.631	2.59	-2.5927	0.631
145.966	0.631	2.592	-2.5941	0.631
146.075	0.63	2.594	-2.5961	0.63
146.186	0.629	2.596	-2.5981	0.629
146.291	0.628	2.598	-2.6	0.628
146.405	0.628	2.599	-2.601	0.628
146.513	0.627	2.601	-2.6033	0.627
146.621	0.627	2.603	-2.6053	0.627
146.73	0.628	2.605	-2.6073	0.628
146.842	0.628	2.606	-2.6083	0.628
146.952	0.629	2.608	-2.6107	0.629
147.06	0.629	2.61	-2.6127	0.629
147.165	0.63	2.612	-2.6147	0.63
147.276	0.63	2.613	-2.6157	0.63
147.389	0.631	2.615	-2.6177	0.631
147.492	0.632	2.618	-2.62	0.632
147.603	0.633	2.619	-2.622	0.633
147.71	0.633	2.621	-2.623	0.633
147.822	0.634	2.622	-2.6249	0.634
147.935	0.635	2.625	-2.6273	0.635
148.038	0.635	2.627	-2.6293	0.635
148.15	0.636	2.628	-2.6303	0.636
148.261	0.636	2.63	-2.6324	0.636
148.369	0.637	2.632	-2.6344	0.637
148.477	0.637	2.634	-2.6367	0.637
148.584	0.637	2.635	-2.6377	0.637
148.698	0.638	2.637	-2.6397	0.638
148.807	0.638	2.639	-2.6417	0.638
148.912	0.638	2.642	-2.644	0.638
149.026	0.638	2.642	-2.6449	0.638
149.13	0.638	2.645	-2.647	0.638
149.241	0.638	2.647	-2.649	0.638
149.35	0.638	2.649	-2.651	0.638
149.461	0.638	2.65	-2.6523	0.638
149.571	0.639	2.652	-2.6543	0.639
149.682	0.639	2.654	-2.6563	0.639
149.786	0.639	2.656	-2.6583	0.639
149.897	0.639	2.657	-2.6594	0.639
150.009	0.639	2.659	-2.6616	0.639
150.119	0.639	2.661	-2.6636	0.639
150.224	0.64	2.663	-2.6656	0.64
150.336	0.64	2.664	-2.6666	0.64
150.444	0.64	2.666	-2.6686	0.64
150.55	0.64	2.669	-2.671	0.64
150.661	0.64	2.67	-2.6729	0.64
150.774	0.64	2.672	-2.674	0.64
150.882	0.64	2.674	-2.676	0.64
150.99	0.64	2.676	-2.6782	0.64
151.096	0.64	2.678	-2.6802	0.64
151.207	0.64	2.679	-2.6813	0.64
151.32	0.64	2.681	-2.6832	0.64
151.428	0.64	2.683	-2.6857	0.64
151.533	0.64	2.685	-2.6876	0.64
151.647	0.64	2.686	-2.6886	0.64
151.757	0.64	2.688	-2.6907	0.64
151.861	0.64	2.69	-2.6926	0.64
151.972	0.639	2.692	-2.695	0.639
152.083	0.639	2.693	-2.6959	0.639
152.191	0.639	2.695	-2.6979	0.639
152.304	0.639	2.697	-2.6999	0.639
152.41	0.638	2.7	-2.7022	0.638
152.519	0.638	2.701	-2.7033	0.638
152.63	0.638	2.703	-2.7053	0.638
152.738	0.637	2.705	-2.7073	0.637
152.846	0.636	2.707	-2.7093	0.636
152.958	0.635	2.708	-2.7102	0.635
153.066	0.634	2.71	-2.7126	0.634
153.174	0.632	2.712	-2.7147	0.632
153.28	0.63	2.714	-2.7166	0.63
153.391	0.629	2.715	-2.7176	0.629
153.504	0.626	2.717	-2.7199	0.626
153.612	0.622	2.719	-2.7219	0.622
153.717	0.619	2.721	-2.7239	0.619
153.829	0.616	2.722	-2.7249	0.616
153.94	0.609	2.724	-2.7269	0.609
154.05	0.602	2.727	-2.7293	0.602
154.155	0.594	2.729	-2.7312	0.594
154.266	0.591	2.73	-2.7323	0.591
154.375	0.586	2.732	-2.7342	0.586
154.481	0.58	2.734	-2.7365	0.58
154.592	0.575	2.736	-2.7386	0.575
154.704	0.572	2.737	-2.7396	0.572
154.809	0.567	2.739	-2.7415	0.567
154.922	0.562	2.741	-2.7436	0.562
155.027	0.556	2.743	-2.7459	0.556
155.137	0.553	2.744	-2.7469	0.553
155.246	0.547	2.746	-2.7489	0.547
155.357	0.541	2.748	-2.7509	0.541
155.466	0.534	2.751	-2.7532	0.534
155.573	0.53	2.752	-2.7541	0.53
155.689	0.524	2.754	-2.7562	0.524
155.794	0.518	2.756	-2.7582	0.518
155.901	0.513	2.758	-2.7602	0.513
156.012	0.51	2.759	-2.7612	0.51
156.125	0.506	2.761	-2.7635	0.506
156.235	0.503	2.763	-2.7655	0.503
156.34	0.499	2.765	-2.7675	0.499
156.451	0.498	2.766	-2.7686	0.498
156.559	0.495	2.768	-2.7709	0.495
156.665	0.492	2.77	-2.7729	0.492
156.776	0.49	2.772	-2.7748	0.49
156.887	0.489	2.773	-2.7758	0.489
156.998	0.487	2.776	-2.7782	0.487
157.106	0.485	2.778	-2.7801	0.485
157.211	0.483	2.78	-2.7822	0.483
157.321	0.483	2.781	-2.7833	0.483
157.432	0.481	2.783	-2.7852	0.481
157.543	0.479	2.785	-2.7875	0.479
157.649	0.478	2.787	-2.7896	0.478
157.763	0.477	2.788	-2.7905	0.477
157.866	0.476	2.79	-2.7925	0.476
157.978	0.475	2.792	-2.7945	0.475
158.087	0.474	2.794	-2.7969	0.474
158.196	0.474	2.795	-2.7978	0.474
158.309	0.473	2.797	-2.7998	0.473
158.412	0.472	2.799	-2.8018	0.472
158.523	0.472	2.802	-2.8042	0.472
158.634	0.471	2.803	-2.8052	0.471
158.745	0.471	2.805	-2.8072	0.471
158.855	0.471	2.807	-2.8092	0.471
158.958	0.47	2.809	-2.8112	0.47
159.073	0.47	2.81	-2.8125	0.47
159.181	0.47	2.812	-2.8145	0.47
159.288	0.47	2.814	-2.8165	0.47
159.396	0.47	2.816	-2.8184	0.47
159.51	0.47	2.817	-2.8193	0.47
159.618	0.469	2.819	-2.8218	0.469
159.726	0.469	2.821	-2.8238	0.469
159.832	0.469	2.823	-2.8258	0.469
159.947	0.469	2.824	-2.8268	0.469
160.055	0.469	2.826	-2.8288	0.469
160.163	0.469	2.829	-2.8311	0.469
160.271	0.468	2.831	-2.8331	0.468
160.382	0.468	2.832	-2.8341	0.468
160.492	0.468	2.834	-2.8361	0.468
160.602	0.468	2.836	-2.8385	0.468
160.707	0.468	2.838	-2.8405	0.468
160.818	0.468	2.839	-2.8415	0.468
160.927	0.468	2.841	-2.8434	0.468
161.038	0.468	2.843	-2.8454	0.468
161.143	0.468	2.845	-2.8478	0.468
161.255	0.468	2.846	-2.8488	0.468
161.363	0.468	2.848	-2.8508	0.468
161.474	0.468	2.85	-2.8528	0.468
161.579	0.468	2.852	-2.8547	0.468
161.693	0.468	2.854	-2.8561	0.468
161.801	0.468	2.856	-2.8581	0.468
161.907	0.468	2.858	-2.8601	0.468
162.016	0.468	2.86	-2.8621	0.468
162.13	0.468	2.861	-2.8631	0.468
162.235	0.469	2.863	-2.8655	0.469
162.346	0.469	2.865	-2.8675	0.469
162.455	0.469	2.867	-2.8695	0.469
162.566	0.469	2.868	-2.8704	0.469
162.676	0.469	2.87	-2.8727	0.469
162.786	0.47	2.872	-2.8748	0.47
162.891	0.47	2.874	-2.8768	0.47
163.001	0.47	2.875	-2.8777	0.47
163.111	0.471	2.877	-2.8798	0.471
163.217	0.471	2.88	-2.8821	0.471
163.328	0.472	2.882	-2.8841	0.472
163.44	0.472	2.883	-2.8851	0.472
163.548	0.472	2.885	-2.8871	0.472
163.654	0.472	2.887	-2.8894	0.472
163.765	0.472	2.889	-2.8914	0.472
163.877	0.472	2.89	-2.8925	0.472
163.984	0.472	2.892	-2.8944	0.472
164.093	0.472	2.894	-2.8964	0.472
164.201	0.472	2.896	-2.8988	0.472
164.314	0.472	2.897	-2.8997	0.472
164.422	0.472	2.899	-2.9018	0.472
164.53	0.472	2.901	-2.9038	0.472
164.639	0.473	2.904	-2.906	0.473
164.746	0.473	2.905	-2.9071	0.473
164.855	0.473	2.907	-2.909	0.473
164.967	0.473	2.909	-2.911	0.473
165.073	0.473	2.911	-2.913	0.473
165.187	0.473	2.912	-2.9144	0.473
165.297	0.473	2.914	-2.9164	0.473
165.407	0.473	2.916	-2.9184	0.473
165.512	0.472	2.918	-2.9204	0.472
165.623	0.472	2.919	-2.9213	0.472
165.731	0.472	2.921	-2.9238	0.472
165.844	0.471	2.923	-2.9257	0.471
165.95	0.471	2.925	-2.9277	0.471
166.056	0.47	2.926	-2.9286	0.47
166.17	0.47	2.929	-2.931	0.47
166.278	0.469	2.931	-2.933	0.469
166.386	0.468	2.933	-2.935	0.468
166.493	0.467	2.934	-2.936	0.467
166.602	0.466	2.936	-2.9384	0.466
166.716	0.464	2.938	-2.9404	0.464
166.822	0.463	2.94	-2.9424	0.463
166.936	0.462	2.941	-2.9434	0.462
167.039	0.46	2.943	-2.9454	0.46
167.151	0.458	2.945	-2.9474	0.458
167.26	0.456	2.947	-2.9496	0.456
167.372	0.455	2.948	-2.9507	0.455
167.482	0.453	2.95	-2.9527	0.453
167.592	0.452	2.952	-2.9546	0.452
167.697	0.45	2.955	-2.957	0.45
167.808	0.45	2.956	-2.9581	0.45
167.916	0.449	2.958	-2.9601	0.449
168.028	0.449	2.96	-2.9621	0.449
168.132	0.449	2.962	-2.964	0.449
168.244	0.448	2.963	-2.9653	0.448
168.353	0.448	2.965	-2.9673	0.448
168.459	0.448	2.967	-2.9692	0.448
168.57	0.448	2.969	-2.9713	0.448
168.684	0.448	2.97	-2.9723	0.448
168.787	0.449	2.972	-2.9747	0.449
168.898	0.449	2.974	-2.9767	0.449
169.006	0.449	2.976	-2.9786	0.449
169.12	0.449	2.977	-2.9797	0.449
169.23	0.449	2.979	-2.9819	0.449
169.333	0.45	2.982	-2.984	0.45
169.442	0.45	2.984	-2.986	0.45
169.553	0.45	2.984	-2.9869	0.45
169.666	0.451	2.986	-2.9889	0.451
169.776	0.451	2.989	-2.9913	0.451
169.881	0.452	2.991	-2.9933	0.452
169.992	0.452	2.992	-2.9943	0.452
170.1	0.453	2.994	-2.9963	0.453
170.207	0.454	2.996	-2.9987	0.454
170.319	0.455	2.998	-3.0007	0.455
170.428	0.455	2.999	-3.0017	0.455
170.539	0.456	3.001	-3.0036	0.456
170.647	0.457	3.003	-3.0056	0.457
170.752	0.458	3.006	-3.008	0.458
170.862	0.458	3.006	-3.0089	0.458
170.971	0.459	3.009	-3.011	0.459
171.082	0.459	3.011	-3.013	0.459
171.189	0.46	3.012	-3.0149	0.46
171.3	0.46	3.014	-3.0163	0.46
171.412	0.461	3.016	-3.0183	0.461
171.52	0.461	3.018	-3.0203	0.461
171.626	0.462	3.02	-3.0223	0.462
171.737	0.462	3.021	-3.0234	0.462
171.85	0.462	3.023	-3.0256	0.462
171.96	0.463	3.025	-3.0276	0.463
172.065	0.463	3.027	-3.0296	0.463
172.175	0.463	3.028	-3.0306	0.463
172.284	0.463	3.03	-3.0329	0.463
172.396	0.464	3.033	-3.035	0.464
172.501	0.464	3.034	-3.0369	0.464
172.613	0.464	3.035	-3.0379	0.464
172.721	0.465	3.037	-3.04	0.465
172.829	0.466	3.04	-3.0422	0.466
172.937	0.466	3.042	-3.0443	0.466
173.051	0.467	3.043	-3.0452	0.467
173.155	0.467	3.045	-3.0472	0.467
173.266	0.468	3.047	-3.0496	0.468
173.375	0.469	3.049	-3.0516	0.469
173.488	0.469	3.05	-3.0526	0.469
173.591	0.47	3.052	-3.0546	0.47
173.705	0.47	3.054	-3.0566	0.47
173.81	0.471	3.056	-3.0589	0.471
173.921	0.471	3.057	-3.0599	0.471
174.034	0.471	3.059	-3.0619	0.471
174.138	0.472	3.061	-3.0638	0.472
174.249	0.472	3.064	-3.0663	0.472
174.36	0.473	3.065	-3.0672	0.473
174.468	0.473	3.067	-3.0693	0.473
174.574	0.474	3.069	-3.0713	0.474
174.685	0.474	3.071	-3.0732	0.474
174.797	0.474	3.072	-3.0746	0.474
174.905	0.475	3.074	-3.0766	0.475
175.013	0.476	3.076	-3.0786	0.476
175.122	0.476	3.078	-3.0806	0.476
175.235	0.477	3.079	-3.0816	0.477
175.343	0.477	3.081	-3.0839	0.477
175.45	0.478	3.083	-3.0858	0.478
175.558	0.479	3.085	-3.0879	0.479
175.672	0.479	3.086	-3.0888	0.479
175.775	0.48	3.089	-3.0912	0.48
175.889	0.481	3.091	-3.0932	0.481
175.994	0.482	3.093	-3.0952	0.482
176.103	0.482	3.094	-3.0962	0.482
176.218	0.482	3.096	-3.0982	0.482
176.321	0.483	3.098	-3.1005	0.483
176.431	0.483	3.1	-3.1025	0.483
176.542	0.483	3.101	-3.1035	0.483
176.654	0.484	3.103	-3.1055	0.484
176.764	0.484	3.105	-3.1075	0.484
176.869	0.485	3.107	-3.1099	0.485
176.981	0.485	3.108	-3.1108	0.485
177.089	0.485	3.11	-3.1128	0.485
177.197	0.486	3.112	-3.1149	0.486
177.306	0.486	3.115	-3.1172	0.486
177.413	0.486	3.116	-3.1181	0.486
177.525	0.487	3.118	-3.1202	0.487
177.636	0.487	3.12	-3.1222	0.487
177.742	0.487	3.122	-3.1242	0.487
177.856	0.488	3.123	-3.1255	0.488
177.959	0.488	3.125	-3.1275	0.488
178.073	0.488	3.127	-3.1296	0.488
178.178	0.488	3.129	-3.1315	0.488
178.291	0.488	3.13	-3.1326	0.488
178.401	0.488	3.132	-3.1348	0.488
178.506	0.488	3.134	-3.1368	0.488
178.614	0.488	3.136	-3.1388	0.488
178.728	0.488	3.137	-3.1398	0.488
178.836	0.489	3.139	-3.1418	0.489
178.942	0.489	3.142	-3.1441	0.489
179.053	0.489	3.144	-3.1461	0.489
179.163	0.489	3.145	-3.1472	0.489
179.272	0.489	3.147	-3.1492	0.489
179.383	0.49	3.149	-3.1515	0.49
179.49	0.49	3.151	-3.1535	0.49
179.597	0.49	3.152	-3.1545	0.49
179.711	0.49	3.154	-3.1565	0.49
179.819	0.49	3.156	-3.1588	0.49
179.925	0.491	3.158	-3.1608	0.491
180.039	0.491	3.159	-3.1618	0.491
180.149	0.491	3.161	-3.1638	0.491
180.252	0.491	3.163	-3.1658	0.491
180.364	0.491	3.166	-3.1682	0.491
180.475	0.492	3.167	-3.1691	0.492
180.58	0.492	3.169	-3.1711	0.492
180.694	0.492	3.171	-3.1731	0.492
180.799	0.492	3.173	-3.1752	0.492
180.91	0.492	3.174	-3.1765	0.492
181.019	0.492	3.176	-3.1785	0.492
181.132	0.493	3.178	-3.1805	0.493
181.235	0.493	3.18	-3.1824	0.493
181.347	0.493	3.181	-3.1835	0.493
181.458	0.493	3.183	-3.1858	0.493
181.565	0.493	3.185	-3.1878	0.493
181.673	0.493	3.187	-3.1898	0.493
181.787	0.493	3.188	-3.1909	0.493
181.895	0.494	3.191	-3.1931	0.494
182.003	0.494	3.193	-3.1951	0.494
182.109	0.494	3.195	-3.1971	0.494
182.223	0.494	3.196	-3.1981	0.494
182.327	0.495	3.198	-3.2	0.495
182.441	0.495	3.2	-3.2025	0.495
182.545	0.496	3.202	-3.2045	0.496
182.659	0.496	3.203	-3.2055	0.496
182.769	0.497	3.205	-3.2075	0.497
182.879	0.498	3.207	-3.2098	0.498
182.984	0.498	3.209	-3.2117	0.498
183.095	0.499	3.21	-3.2127	0.499
183.201	0.499	3.212	-3.2147	0.499
183.315	0.5	3.214	-3.2167	0.5
183.421	0.501	3.217	-3.2192	0.501
183.528	0.502	3.218	-3.2201	0.502
183.642	0.502	3.22	-3.2221	0.502
183.75	0.503	3.222	-3.2241	0.503
183.858	0.504	3.224	-3.2264	0.504
183.965	0.504	3.225	-3.2274	0.504
184.079	0.505	3.227	-3.2294	0.505
184.187	0.506	3.229	-3.2314	0.506
184.295	0.507	3.231	-3.2334	0.507
184.407	0.507	3.232	-3.2344	0.507
184.517	0.508	3.234	-3.2367	0.508
184.623	0.509	3.236	-3.2387	0.509
184.732	0.509	3.238	-3.2407	0.509
184.843	0.51	3.239	-3.2417	0.51
184.953	0.511	3.242	-3.2441	0.511
185.063	0.512	3.244	-3.2462	0.512
185.168	0.512	3.246	-3.2481	0.512
185.278	0.513	3.247	-3.2491	0.513
185.388	0.514	3.249	-3.2511	0.514
185.501	0.515	3.251	-3.2533	0.515
185.604	0.516	3.253	-3.2553	0.516
185.716	0.516	3.254	-3.2564	0.516
185.827	0.517	3.256	-3.2584	0.517
185.935	0.518	3.258	-3.2607	0.518
186.043	0.519	3.26	-3.2627	0.519
186.15	0.519	3.261	-3.2637	0.519
186.261	0.52	3.263	-3.2657	0.52
186.373	0.521	3.266	-3.268	0.521
186.479	0.522	3.268	-3.27	0.522
186.592	0.522	3.269	-3.271	0.522
186.702	0.523	3.271	-3.273	0.523
186.807	0.524	3.273	-3.275	0.524
186.916	0.524	3.275	-3.2773	0.524
187.027	0.525	3.276	-3.2784	0.525
187.137	0.526	3.278	-3.2803	0.526
187.247	0.526	3.28	-3.2822	0.526
187.351	0.527	3.282	-3.2844	0.527
187.462	0.528	3.283	-3.2854	0.528
187.574	0.529	3.285	-3.2877	0.529
187.679	0.53	3.287	-3.2896	0.53
187.791	0.53	3.289	-3.2917	0.53
187.9	0.531	3.29	-3.2926	0.531
188.011	0.532	3.293	-3.295	0.532
188.119	0.532	3.295	-3.297	0.532
188.227	0.533	3.297	-3.2991	0.533
188.334	0.533	3.298	-3.3	0.533
188.446	0.534	3.3	-3.302	0.534
188.554	0.535	3.302	-3.3044	0.535
188.661	0.535	3.304	-3.3064	0.535
188.772	0.536	3.305	-3.3074	0.536
188.885	0.536	3.307	-3.3093	0.536
188.993	0.537	3.309	-3.3116	0.537
189.098	0.538	3.311	-3.3136	0.538
189.209	0.538	3.312	-3.3146	0.538
189.321	0.539	3.314	-3.3167	0.539
189.431	0.54	3.316	-3.3187	0.54
189.536	0.541	3.319	-3.321	0.541
189.647	0.541	3.32	-3.322	0.541
189.756	0.542	3.321	-3.324	0.542
189.862	0.543	3.323	-3.326	0.543
189.973	0.544	3.326	-3.3283	0.544
190.085	0.545	3.327	-3.3293	0.545
190.193	0.546	3.329	-3.3313	0.546
190.299	0.547	3.331	-3.3333	0.547
190.408	0.548	3.333	-3.3353	0.548
190.518	0.548	3.334	-3.3366	0.548
190.627	0.549	3.336	-3.3386	0.549
190.738	0.551	3.338	-3.3407	0.551
190.847	0.552	3.34	-3.3427	0.552
190.954	0.552	3.341	-3.3437	0.552
191.07	0.553	3.343	-3.3459	0.553
191.175	0.554	3.345	-3.3479	0.554
191.284	0.555	3.347	-3.3499	0.555
191.393	0.555	3.348	-3.3509	0.555
191.505	0.556	3.351	-3.353	0.556
191.615	0.557	3.353	-3.3553	0.557
191.721	0.558	3.355	-3.3573	0.558
191.832	0.559	3.356	-3.3582	0.559
191.94	0.56	3.358	-3.3603	0.56
192.046	0.561	3.36	-3.3626	0.561
192.157	0.562	3.362	-3.3646	0.562
192.269	0.563	3.363	-3.3656	0.563
192.377	0.564	3.365	-3.3676	0.564
192.486	0.565	3.367	-3.3695	0.565
192.594	0.566	3.369	-3.3719	0.566
192.707	0.566	3.37	-3.3729	0.566
192.815	0.567	3.372	-3.3749	0.567
192.923	0.568	3.374	-3.3769	0.568
193.029	0.569	3.377	-3.3793	0.569
193.143	0.569	3.378	-3.3803	0.569
193.253	0.57	3.38	-3.3823	0.57
193.36	0.571	3.382	-3.3843	0.571
193.466	0.571	3.384	-3.3863	0.571
193.577	0.572	3.385	-3.3875	0.572
193.69	0.572	3.387	-3.3895	0.572
193.793	0.573	3.389	-3.3915	0.573
193.904	0.574	3.391	-3.3936	0.574
194.015	0.574	3.392	-3.3946	0.574
194.126	0.575	3.394	-3.397	0.575
194.236	0.576	3.396	-3.3989	0.576
194.341	0.577	3.398	-3.401	0.577
194.449	0.577	3.399	-3.4019	0.577
194.563	0.578	3.402	-3.4042	0.578
194.671	0.579	3.404	-3.4061	0.579
194.776	0.58	3.406	-3.4082	0.58
194.885	0.58	3.407	-3.4092	0.58
194.999	0.581	3.409	-3.4112	0.581
195.107	0.582	3.411	-3.4136	0.582
195.215	0.583	3.413	-3.4156	0.583
195.322	0.583	3.414	-3.4166	0.583
195.434	0.584	3.416	-3.4185	0.584
195.543	0.585	3.418	-3.4206	0.585
195.652	0.586	3.42	-3.4229	0.586
195.765	0.586	3.421	-3.4238	0.586
195.868	0.587	3.423	-3.4259	0.587
195.982	0.587	3.425	-3.4278	0.587
196.087	0.588	3.428	-3.4302	0.588
196.198	0.588	3.429	-3.4312	0.588
196.311	0.589	3.431	-3.4332	0.589
196.419	0.589	3.433	-3.4352	0.589
196.523	0.589	3.435	-3.4372	0.589
196.637	0.59	3.436	-3.4385	0.59
196.744	0.59	3.438	-3.4405	0.59
196.857	0.591	3.44	-3.4425	0.591
196.962	0.591	3.442	-3.4445	0.591
197.074	0.591	3.443	-3.4458	0.591
197.182	0.592	3.445	-3.4479	0.592
197.29	0.592	3.447	-3.4499	0.592
197.397	0.593	3.449	-3.4518	0.593
197.511	0.593	3.45	-3.4529	0.593
197.619	0.594	3.453	-3.4552	0.594
197.724	0.594	3.455	-3.4572	0.594
197.836	0.595	3.457	-3.4592	0.595
197.943	0.595	3.458	-3.4602	0.595
198.052	0.595	3.46	-3.4625	0.595
198.166	0.596	3.462	-3.4645	0.596
198.271	0.596	3.464	-3.4665	0.596
198.382	0.596	3.465	-3.4675	0.596
198.489	0.596	3.467	-3.4694	0.596
198.603	0.596	3.469	-3.4715	0.596
198.708	0.597	3.471	-3.4738	0.597
198.821	0.597	3.472	-3.4748	0.597
198.929	0.597	3.474	-3.4769	0.597
199.035	0.597	3.476	-3.4789	0.597
199.146	0.597	3.479	-3.4811	0.597
199.258	0.597	3.48	-3.4821	0.597
199.366	0.597	3.482	-3.4841	0.597
199.474	0.598	3.484	-3.4861	0.598
199.583	0.598	3.486	-3.4885	0.598
199.69	0.598	3.487	-3.4895	0.598
199.802	0.598	3.489	-3.4916	0.598
199.913	0.598	3.491	-3.4935	0.598
200.019	0.598	3.493	-3.4955	0.598
200.133	0.599	3.494	-3.4967	0.599
200.236	0.599	3.496	-3.4987	0.599
200.347	0.599	3.498	-3.5008	0.599
200.454	0.6	3.5	-3.5028	0.6
200.566	0.6	3.501	-3.5038	0.6
200.679	0.6	3.504	-3.5062	0.6
200.787	0.601	3.506	-3.5081	0.601
200.892	0.601	3.508	-3.5101	0.601
201.003	0.602	3.509	-3.5112	0.602
201.112	0.602	3.511	-3.5131	0.602
201.225	0.603	3.513	-3.5155	0.603
201.331	0.603	3.515	-3.5174	0.603
201.44	0.603	3.516	-3.5185	0.603
201.546	0.603	3.518	-3.5204	0.603
201.655	0.604	3.52	-3.5228	0.604
201.766	0.604	3.522	-3.5247	0.604
201.879	0.604	3.523	-3.5258	0.604
201.987	0.604	3.525	-3.5277	0.604
202.096	0.605	3.527	-3.5298	0.605
202.202	0.605	3.53	-3.5321	0.605
202.313	0.605	3.531	-3.5331	0.605
202.426	0.605	3.533	-3.5351	0.605
202.532	0.605	3.535	-3.5372	0.605
202.639	0.606	3.537	-3.5394	0.606
202.753	0.606	3.538	-3.5404	0.606
202.862	0.606	3.54	-3.5424	0.606
202.972	0.606	3.542	-3.5444	0.606
203.077	0.606	3.544	-3.5465	0.606
203.188	0.606	3.545	-3.5477	0.606
203.297	0.606	3.547	-3.5498	0.606
203.41	0.606	3.549	-3.5518	0.606
203.514	0.606	3.551	-3.5538	0.606
203.625	0.607	3.552	-3.5547	0.607
203.736	0.607	3.555	-3.5571	0.607
203.843	0.607	3.557	-3.5591	0.607
203.951	0.608	3.559	-3.5611	0.608
204.065	0.608	3.56	-3.5621	0.608
204.168	0.609	3.562	-3.5645	0.609
204.279	0.609	3.564	-3.5664	0.609
204.388	0.61	3.566	-3.5684	0.61
204.495	0.61	3.567	-3.5694	0.61
204.61	0.611	3.569	-3.5714	0.611
204.718	0.612	3.571	-3.5737	0.612
204.823	0.612	3.573	-3.5757	0.612
204.934	0.613	3.574	-3.5767	0.613
205.047	0.614	3.576	-3.5787	0.614
205.157	0.615	3.578	-3.5806	0.615
205.262	0.616	3.581	-3.583	0.616
205.373	0.616	3.582	-3.5841	0.616
205.481	0.617	3.584	-3.5861	0.617
205.593	0.618	3.586	-3.588	0.618
205.7	0.62	3.588	-3.5904	0.62
205.809	0.62	3.589	-3.5914	0.62
205.918	0.621	3.591	-3.5934	0.621
206.024	0.622	3.593	-3.5954	0.622
206.135	0.622	3.595	-3.5973	0.622
206.249	0.623	3.596	-3.5987	0.623
206.352	0.624	3.598	-3.6007	0.624
206.463	0.624	3.6	-3.6027	0.624
206.57	0.625	3.602	-3.6048	0.625
206.685	0.625	3.603	-3.6057	0.625
206.795	0.626	3.606	-3.608	0.626
206.9	0.627	3.608	-3.6101	0.627
207.009	0.628	3.61	-3.6121	0.628
207.12	0.628	3.611	-3.6131	0.628
207.23	0.629	3.613	-3.6151	0.629
207.34	0.63	3.615	-3.6173	0.63
207.445	0.631	3.617	-3.6194	0.631
207.556	0.631	3.618	-3.6203	0.631
207.665	0.632	3.62	-3.6223	0.632
207.771	0.633	3.622	-3.6247	0.633
207.881	0.633	3.624	-3.6267	0.633
207.993	0.633	3.625	-3.6278	0.633
208.104	0.634	3.627	-3.6297	0.634
208.212	0.635	3.629	-3.6319	0.635
208.317	0.635	3.631	-3.6339	0.635
208.427	0.635	3.633	-3.635	0.635
208.538	0.636	3.634	-3.6369	0.636
208.645	0.636	3.637	-3.639	0.636
208.754	0.637	3.639	-3.6414	0.637
208.863	0.637	3.64	-3.6423	0.637
208.977	0.638	3.642	-3.6443	0.638
209.085	0.638	3.644	-3.6463	0.638
209.193	0.638	3.646	-3.6486	0.638
209.304	0.638	3.647	-3.6496	0.638
209.414	0.639	3.649	-3.6516	0.639
209.524	0.639	3.651	-3.6536	0.639
209.63	0.639	3.653	-3.6556	0.639
209.739	0.639	3.654	-3.6566	0.639
209.851	0.639	3.657	-3.659	0.639
209.961	0.64	3.659	-3.661	0.64
210.066	0.64	3.66	-3.6629	0.64
210.178	0.64	3.662	-3.664	0.64
210.286	0.64	3.664	-3.6664	0.64
210.394	0.641	3.666	-3.6683	0.641
210.502	0.641	3.668	-3.6703	0.641
210.616	0.641	3.669	-3.6713	0.641
210.723	0.641	3.671	-3.6733	0.641
210.831	0.642	3.673	-3.6756	0.642
210.938	0.643	3.675	-3.6776	0.643
211.052	0.643	3.676	-3.6786	0.643
211.162	0.643	3.678	-3.6806	0.643
211.27	0.644	3.68	-3.683	0.644
211.375	0.645	3.682	-3.685	0.645
211.486	0.645	3.683	-3.686	0.645
211.594	0.646	3.685	-3.688	0.646
211.708	0.647	3.687	-3.6899	0.647
211.813	0.647	3.69	-3.6922	0.647
211.921	0.648	3.691	-3.6933	0.648
212.033	0.648	3.693	-3.6953	0.648
212.139	0.649	3.695	-3.6972	0.649
212.25	0.65	3.697	-3.6996	0.65
212.362	0.65	3.698	-3.7006	0.65
212.47	0.651	3.7	-3.7026	0.651
212.578	0.651	3.702	-3.7046	0.651
212.686	0.652	3.704	-3.7067	0.652
212.8	0.653	3.705	-3.7079	0.653
212.908	0.653	3.707	-3.7099	0.653
213.015	0.654	3.709	-3.7119	0.654
213.124	0.655	3.712	-3.714	0.655
213.231	0.656	3.712	-3.7149	0.656
213.34	0.657	3.715	-3.7172	0.657
213.454	0.658	3.717	-3.7193	0.658
213.559	0.659	3.719	-3.7213	0.659
213.671	0.659	3.72	-3.7223	0.659
213.782	0.66	3.722	-3.7243	0.66
213.892	0.661	3.724	-3.7265	0.661
213.996	0.662	3.726	-3.7285	0.662
214.107	0.662	3.727	-3.7296	0.662
214.219	0.663	3.729	-3.7315	0.663
214.329	0.664	3.731	-3.7339	0.664
214.434	0.665	3.734	-3.736	0.665
214.546	0.665	3.734	-3.7369	0.665
214.654	0.666	3.736	-3.7389	0.666
214.763	0.667	3.738	-3.7409	0.667
214.871	0.668	3.741	-3.7433	0.668
214.984	0.668	3.742	-3.7443	0.668
215.092	0.669	3.744	-3.7462	0.669
215.2	0.67	3.746	-3.7482	0.67
215.306	0.672	3.748	-3.7505	0.672
[truncated: 1,706 more rows]
