# Supplementary material for: Research on the Mechanical Properties of EPS Lightweight Soil Mixed with Fly Ash
Source: Polymers (Basel). 2024 Dec 18;16(24):3517. doi: 10.3390/polym16243517 (PMC11678610; doi:10.3390/polym16243517)
Supplement: Supplementary file 1 [file polymers-16-03517-s001.zip › polymers-3283519-supplementary-final/raw data/EPS2%,curing agent content 20%,replace proportion 30%.xls]

## Sheet: Sheet1
试件批号	1
钢号	1
试验日期	2023/12/16
试验人	XDD
试件形状
尺寸(mm)	39.1
So(mm^2)	1200.73
标距倍率
Lo(mm)	80
引伸计标距	50
Lu(mm)
A(%)	/
断面尺寸
Su(mm^2)
Z(%)	/
Fm(kN)	1.11
Rm(MPa)	1
FeH(kN)	1.37
ReH(MPa)	1
FeL(kN)	1.11
ReL(MPa)
Fp(kN)	0.94
Rp(MPa)
Ft(kN)	0.15
Rt(MPa)
E(GPa)	0.02
屈强比	/
强屈比	/
At(%)	/
Agt(%)	13.0
时间(秒)	力(kN)	变形(mm)	位移(mm)	扩展
0	0	0	-0.0015	0
0.122	0.002	0.002	-0.003	0.002
0.232	0.005	0.004	-0.0048	0.005
0.337	0.009	0.006	-0.007	0.009
0.448	0.01	0.007	-0.0081	0.01
0.559	0.016	0.01	-0.0112	0.016
0.669	0.022	0.013	-0.014	0.022
0.773	0.029	0.016	-0.0173	0.029
0.885	0.033	0.018	-0.0191	0.033
0.996	0.04	0.022	-0.0236	0.04
1.104	0.045	0.027	-0.0278	0.045
1.209	0.05	0.031	-0.0323	0.05
1.319	0.052	0.033	-0.0346	0.052
1.433	0.057	0.039	-0.0403	0.057
1.541	0.06	0.045	-0.0457	0.06
1.648	0.064	0.05	-0.0511	0.064
1.761	0.065	0.053	-0.0537	0.065
1.869	0.067	0.058	-0.0589	0.067
1.977	0.07	0.064	-0.065	0.07
2.085	0.072	0.069	-0.07	0.072
2.195	0.073	0.071	-0.0726	0.073
2.301	0.075	0.076	-0.0775	0.075
2.411	0.077	0.082	-0.0832	0.077
2.522	0.079	0.087	-0.0881	0.079
2.633	0.08	0.089	-0.0904	0.08
2.741	0.082	0.094	-0.0951	0.082
2.848	0.084	0.099	-0.0998	0.084
2.956	0.086	0.103	-0.1044	0.086
3.069	0.087	0.106	-0.1073	0.087
3.175	0.089	0.111	-0.1118	0.089
3.286	0.091	0.115	-0.1162	0.091
3.394	0.093	0.119	-0.1207	0.093
3.508	0.094	0.122	-0.1235	0.094
3.616	0.096	0.127	-0.1278	0.096
3.721	0.097	0.131	-0.132	0.097
3.83	0.099	0.135	-0.1362	0.099
3.944	0.099	0.137	-0.1383	0.099
4.049	0.101	0.142	-0.1431	0.101
4.16	0.102	0.146	-0.1471	0.102
4.267	0.104	0.15	-0.151	0.104
4.378	0.104	0.152	-0.1531	0.104
4.491	0.106	0.156	-0.1576	0.106
4.594	0.107	0.16	-0.1613	0.107
4.705	0.109	0.164	-0.1652	0.109
4.815	0.11	0.166	-0.1671	0.11
4.925	0.111	0.17	-0.1709	0.111
5.031	0.113	0.174	-0.1752	0.113
5.142	0.115	0.178	-0.1789	0.115
5.253	0.115	0.18	-0.1808	0.115
5.361	0.117	0.183	-0.1843	0.117
5.472	0.119	0.187	-0.1884	0.119
5.577	0.121	0.191	-0.192	0.121
5.691	0.122	0.193	-0.1937	0.122
5.799	0.123	0.196	-0.1972	0.123
5.907	0.125	0.199	-0.2006	0.125
6.016	0.127	0.203	-0.2045	0.127
6.128	0.128	0.205	-0.2063	0.128
6.238	0.13	0.208	-0.2096	0.13
6.346	0.131	0.212	-0.2129	0.131
6.451	0.133	0.215	-0.2162	0.133
6.562	0.134	0.217	-0.2183	0.134
6.675	0.135	0.22	-0.2216	0.135
6.784	0.137	0.224	-0.2248	0.137
6.887	0.138	0.227	-0.228	0.138
7.001	0.139	0.228	-0.2296	0.139
7.109	0.141	0.232	-0.2332	0.141
7.215	0.142	0.235	-0.2364	0.142
7.326	0.144	0.238	-0.2394	0.144
7.438	0.144	0.24	-0.241	0.144
7.546	0.146	0.243	-0.2445	0.146
7.652	0.147	0.246	-0.2475	0.147
7.761	0.149	0.249	-0.2505	0.149
7.87	0.15	0.251	-0.2519	0.15
7.984	0.151	0.254	-0.2548	0.151
8.092	0.153	0.257	-0.2583	0.153
8.2	0.155	0.26	-0.2612	0.155
8.307	0.155	0.261	-0.2627	0.155
8.416	0.157	0.264	-0.2656	0.157
8.53	0.159	0.268	-0.2688	0.159
8.636	0.16	0.271	-0.2717	0.16
8.75	0.161	0.272	-0.273	0.161
8.853	0.162	0.275	-0.2759	0.162
8.964	0.163	0.277	-0.2786	0.163
9.073	0.165	0.281	-0.2818	0.165
9.185	0.166	0.282	-0.2833	0.166
9.295	0.167	0.285	-0.2859	0.167
9.405	0.169	0.287	-0.2886	0.169
9.51	0.171	0.291	-0.2919	0.171
9.621	0.171	0.292	-0.2932	0.171
9.729	0.173	0.295	-0.2958	0.173
9.842	0.175	0.297	-0.2984	0.175
9.946	0.176	0.3	-0.3012	0.176
10.058	0.177	0.301	-0.3024	0.177
10.167	0.179	0.304	-0.3055	0.179
10.273	0.18	0.307	-0.3081	0.18
10.384	0.182	0.309	-0.3106	0.182
10.498	0.182	0.311	-0.312	0.182
10.601	0.184	0.314	-0.315	0.184
10.715	0.186	0.316	-0.3175	0.186
10.82	0.187	0.319	-0.32	0.187
10.934	0.188	0.32	-0.3212	0.188
11.044	0.189	0.323	-0.3238	0.189
11.147	0.19	0.325	-0.3267	0.19
11.256	0.192	0.328	-0.3292	0.192
11.367	0.192	0.329	-0.3304	0.192
11.48	0.194	0.332	-0.3328	0.194
11.59	0.195	0.335	-0.3358	0.195
11.696	0.197	0.337	-0.3382	0.197
11.802	0.197	0.338	-0.3394	0.197
11.916	0.199	0.341	-0.3418	0.199
12.021	0.2	0.343	-0.3443	0.2
12.133	0.201	0.346	-0.3471	0.201
12.303	0.202	0.348	-0.3495	0.202
12.416	0.204	0.351	-0.3519	0.204
12.526	0.205	0.353	-0.3543	0.205
12.631	0.206	0.356	-0.357	0.206
12.742	0.207	0.357	-0.3583	0.207
12.848	0.208	0.359	-0.3606	0.208
12.962	0.209	0.362	-0.3629	0.209
13.067	0.211	0.364	-0.3656	0.211
13.175	0.211	0.366	-0.3668	0.211
13.289	0.212	0.368	-0.3692	0.212
13.397	0.213	0.37	-0.3714	0.213
13.502	0.214	0.373	-0.3737	0.214
13.612	0.214	0.374	-0.3752	0.214
13.721	0.215	0.376	-0.3776	0.215
13.83	0.216	0.379	-0.3799	0.216
13.94	0.217	0.381	-0.3821	0.217
14.054	0.218	0.382	-0.3833	0.218
14.164	0.219	0.385	-0.386	0.219
14.269	0.22	0.387	-0.3882	0.22
14.378	0.221	0.389	-0.3905	0.221
14.489	0.221	0.39	-0.3916	0.221
14.599	0.222	0.393	-0.3939	0.222
14.709	0.223	0.395	-0.3965	0.223
14.814	0.224	0.398	-0.3988	0.224
14.925	0.225	0.399	-0.3998	0.225
15.034	0.226	0.401	-0.4021	0.226
15.14	0.227	0.403	-0.4047	0.227
15.25	0.228	0.406	-0.4068	0.228
15.362	0.228	0.407	-0.4079	0.228
15.473	0.229	0.409	-0.4102	0.229
15.581	0.23	0.411	-0.4125	0.23
15.686	0.232	0.414	-0.4149	0.232
15.796	0.232	0.415	-0.416	0.232
15.908	0.233	0.417	-0.4183	0.233
16.016	0.234	0.419	-0.4205	0.234
16.125	0.236	0.422	-0.4229	0.236
16.238	0.236	0.423	-0.4241	0.236
16.341	0.237	0.425	-0.4262	0.237
16.455	0.238	0.427	-0.4284	0.238
16.56	0.239	0.429	-0.4306	0.239
16.671	0.24	0.43	-0.4316	0.24
16.784	0.241	0.433	-0.4342	0.241
16.893	0.242	0.435	-0.4363	0.242
16.997	0.243	0.437	-0.4385	0.243
17.108	0.244	0.438	-0.4395	0.244
17.22	0.245	0.441	-0.4421	0.245
17.325	0.246	0.443	-0.4442	0.246
17.433	0.247	0.445	-0.4463	0.247
17.548	0.248	0.446	-0.4474	0.248
17.656	0.249	0.449	-0.4499	0.249
17.764	0.25	0.451	-0.4521	0.25
17.872	0.25	0.453	-0.4542	0.25
17.985	0.251	0.454	-0.4552	0.251
18.092	0.251	0.456	-0.4574	0.251
18.2	0.252	0.459	-0.4598	0.252
18.307	0.253	0.461	-0.4619	0.253
18.421	0.253	0.462	-0.463	0.253
18.531	0.254	0.464	-0.4651	0.254
18.639	0.255	0.466	-0.4677	0.255
18.744	0.255	0.469	-0.4698	0.255
18.855	0.256	0.469	-0.4707	0.256
18.968	0.257	0.472	-0.4728	0.257
19.077	0.258	0.474	-0.475	0.258
19.182	0.259	0.476	-0.4774	0.259
19.292	0.259	0.477	-0.4785	0.259
19.404	0.26	0.479	-0.4806	0.26
19.514	0.261	0.481	-0.4826	0.261
19.62	0.262	0.484	-0.4847	0.262
19.731	0.262	0.485	-0.4861	0.262
19.839	0.263	0.487	-0.4882	0.263
19.946	0.264	0.489	-0.4904	0.264
20.056	0.265	0.491	-0.4924	0.265
20.163	0.265	0.492	-0.4935	0.265
20.272	0.266	0.495	-0.4959	0.266
20.386	0.266	0.497	-0.4979	0.266
20.492	0.267	0.499	-0.5	0.267
20.606	0.267	0.5	-0.501	0.267
20.709	0.268	0.502	-0.5034	0.268
20.834	0.269	0.504	-0.5055	0.269
20.949	0.269	0.506	-0.5076	0.269
21.052	0.27	0.509	-0.5097	0.27
21.166	0.271	0.51	-0.5107	0.271
21.274	0.271	0.512	-0.5132	0.271
21.38	0.272	0.514	-0.5152	0.272
21.491	0.273	0.516	-0.5171	0.273
21.603	0.273	0.517	-0.5182	0.273
21.711	0.274	0.519	-0.5203	0.274
21.819	0.275	0.522	-0.5227	0.275
21.927	0.276	0.524	-0.5247	0.276
22.035	0.276	0.525	-0.5258	0.276
22.147	0.277	0.527	-0.5279	0.277
22.258	0.278	0.529	-0.5302	0.278
22.365	0.279	0.531	-0.5323	0.279
22.472	0.279	0.532	-0.5333	0.279
22.581	0.28	0.534	-0.5354	0.28
22.695	0.281	0.537	-0.5378	0.281
22.8	0.282	0.539	-0.5398	0.282
22.911	0.282	0.54	-0.5408	0.282
23.024	0.283	0.542	-0.5428	0.283
23.132	0.283	0.544	-0.5449	0.283
23.237	0.284	0.546	-0.5472	0.284
23.348	0.285	0.547	-0.5483	0.285
23.457	0.286	0.549	-0.5504	0.286
23.57	0.287	0.551	-0.5524	0.287
23.675	0.288	0.553	-0.5545	0.288
23.787	0.288	0.555	-0.5557	0.288
23.895	0.289	0.557	-0.5577	0.289
24.001	0.29	0.559	-0.5599	0.29
24.112	0.291	0.561	-0.5619	0.291
24.219	0.291	0.562	-0.5629	0.291
24.328	0.292	0.564	-0.5653	0.292
24.442	0.293	0.566	-0.5673	0.293
24.548	0.294	0.568	-0.5694	0.294
24.662	0.294	0.569	-0.5704	0.294
24.765	0.295	0.572	-0.5727	0.295
24.879	0.296	0.574	-0.5747	0.296
24.983	0.297	0.576	-0.5768	0.297
25.097	0.298	0.577	-0.5779	0.298
25.202	0.299	0.579	-0.5798	0.299
25.316	0.3	0.581	-0.5822	0.3
25.422	0.301	0.583	-0.5842	0.301
25.533	0.301	0.584	-0.5852	0.301
25.641	0.302	0.586	-0.5873	0.302
25.754	0.303	0.588	-0.5892	0.303
25.859	0.304	0.591	-0.5917	0.304
25.971	0.305	0.592	-0.5927	0.305
26.078	0.306	0.594	-0.5947	0.306
26.187	0.307	0.596	-0.5967	0.307
26.295	0.308	0.598	-0.599	0.308
26.408	0.308	0.599	-0.6001	0.308
26.516	0.309	0.601	-0.602	0.309
26.624	0.31	0.603	-0.6042	0.31
26.733	0.311	0.605	-0.6065	0.311
26.84	0.312	0.606	-0.6075	0.312
26.949	0.313	0.608	-0.6095	0.313
27.061	0.313	0.61	-0.6116	0.313
27.167	0.314	0.612	-0.6136	0.314
27.282	0.315	0.614	-0.6148	0.315
27.392	0.316	0.616	-0.6169	0.316
27.502	0.317	0.618	-0.6189	0.317
27.607	0.318	0.62	-0.6209	0.318
27.718	0.318	0.621	-0.6219	0.318
27.826	0.319	0.623	-0.6239	0.319
27.939	0.32	0.625	-0.6264	0.32
28.042	0.322	0.627	-0.6283	0.322
28.151	0.322	0.628	-0.6294	0.322
28.265	0.324	0.63	-0.6314	0.324
28.373	0.325	0.633	-0.6337	0.325
28.481	0.326	0.635	-0.6357	0.326
28.588	0.327	0.636	-0.6367	0.327
28.697	0.328	0.638	-0.6387	0.328
28.811	0.33	0.64	-0.6411	0.33
28.917	0.331	0.642	-0.6431	0.331
29.031	0.331	0.643	-0.6441	0.331
29.134	0.332	0.645	-0.6461	0.332
29.245	0.333	0.647	-0.6481	0.333
29.354	0.334	0.649	-0.6504	0.334
29.466	0.334	0.65	-0.6514	0.334
29.576	0.335	0.652	-0.6535	0.335
29.686	0.336	0.654	-0.6555	0.336
29.791	0.337	0.657	-0.6579	0.337
29.902	0.338	0.658	-0.6589	0.338
30.01	0.339	0.66	-0.6609	0.339
30.122	0.34	0.662	-0.6629	0.34
30.226	0.341	0.664	-0.6649	0.341
30.338	0.341	0.665	-0.6659	0.341
30.447	0.343	0.667	-0.6682	0.343
30.553	0.344	0.669	-0.6702	0.344
30.664	0.345	0.671	-0.6722	0.345
30.778	0.345	0.672	-0.6732	0.345
30.881	0.346	0.674	-0.6756	0.346
30.992	0.347	0.676	-0.6776	0.347
31.1	0.348	0.678	-0.6796	0.348
31.214	0.349	0.679	-0.6806	0.349
31.324	0.349	0.681	-0.6826	0.349
31.427	0.35	0.684	-0.685	0.35
31.536	0.351	0.686	-0.687	0.351
31.647	0.352	0.687	-0.6879	0.352
31.76	0.352	0.689	-0.69	0.352
31.87	0.353	0.691	-0.6923	0.353
31.975	0.354	0.693	-0.6942	0.354
32.082	0.355	0.694	-0.6953	0.355
32.194	0.355	0.696	-0.6973	0.355
32.301	0.356	0.698	-0.6994	0.356
32.413	0.357	0.7	-0.7016	0.357
32.522	0.358	0.701	-0.7026	0.358
32.633	0.358	0.704	-0.7047	0.358
32.741	0.359	0.705	-0.7066	0.359
32.846	0.36	0.707	-0.7086	0.36
32.956	0.361	0.709	-0.71	0.361
33.065	0.361	0.711	-0.712	0.361
33.176	0.362	0.713	-0.7141	0.362
33.283	0.363	0.715	-0.716	0.363
33.394	0.363	0.716	-0.7173	0.363
33.506	0.364	0.718	-0.7193	0.364
33.614	0.365	0.72	-0.7213	0.365
33.72	0.366	0.722	-0.7234	0.366
33.831	0.366	0.723	-0.7243	0.366
33.944	0.367	0.726	-0.7267	0.367
34.054	0.367	0.728	-0.7288	0.367
34.157	0.368	0.73	-0.7308	0.368
34.269	0.368	0.731	-0.7318	0.368
34.378	0.369	0.733	-0.7337	0.369
34.49	0.37	0.735	-0.7361	0.37
34.595	0.371	0.737	-0.7381	0.371
34.707	0.371	0.738	-0.739	0.371
34.815	0.372	0.74	-0.741	0.372
34.923	0.373	0.742	-0.7434	0.373
35.031	0.373	0.744	-0.7454	0.373
35.145	0.374	0.745	-0.7463	0.374
35.249	0.374	0.747	-0.7484	0.374
35.36	0.375	0.749	-0.7505	0.375
35.469	0.376	0.752	-0.7528	0.376
35.582	0.376	0.753	-0.7538	0.376
35.685	0.377	0.755	-0.7558	0.377
35.798	0.377	0.757	-0.7578	0.377
35.906	0.378	0.759	-0.76	0.378
36.017	0.378	0.76	-0.7611	0.378
36.127	0.378	0.762	-0.7631	0.378
36.237	0.379	0.764	-0.7651	0.379
36.343	0.379	0.766	-0.7675	0.379
36.453	0.38	0.767	-0.7685	0.38
36.562	0.38	0.769	-0.7705	0.38
36.668	0.381	0.771	-0.7725	0.381
36.779	0.381	0.773	-0.7745	0.381
36.891	0.381	0.774	-0.7755	0.381
36.999	0.382	0.777	-0.7778	0.382
37.107	0.383	0.779	-0.7798	0.383
37.214	0.383	0.781	-0.7817	0.383
37.329	0.383	0.782	-0.7828	0.383
37.437	0.384	0.784	-0.7851	0.384
37.544	0.385	0.786	-0.7871	0.385
37.653	0.385	0.788	-0.7891	0.385
37.76	0.386	0.789	-0.7901	0.386
37.869	0.386	0.791	-0.7921	0.386
37.983	0.387	0.793	-0.7945	0.387
38.088	0.387	0.795	-0.7964	0.387
38.198	0.387	0.796	-0.7974	0.387
38.312	0.388	0.798	-0.7994	0.388
38.415	0.389	0.801	-0.8018	0.389
38.525	0.389	0.803	-0.8037	0.389
38.636	0.389	0.804	-0.8049	0.389
38.749	0.39	0.806	-0.8068	0.39
38.852	0.391	0.808	-0.8088	0.391
38.963	0.392	0.81	-0.811	0.392
39.074	0.392	0.811	-0.8121	0.392
39.18	0.393	0.813	-0.814	0.393
39.294	0.393	0.815	-0.8161	0.393
39.4	0.394	0.817	-0.8185	0.394
39.512	0.394	0.818	-0.8194	0.394
39.619	0.395	0.82	-0.8215	0.395
39.728	0.395	0.822	-0.8235	0.395
39.836	0.396	0.824	-0.8255	0.396
39.95	0.396	0.825	-0.8264	0.396
40.058	0.397	0.828	-0.8288	0.397
40.166	0.397	0.83	-0.8308	0.397
40.272	0.398	0.832	-0.8327	0.398
40.386	0.398	0.833	-0.8337	0.398
40.496	0.399	0.835	-0.8361	0.399
40.604	0.399	0.837	-0.8381	0.399
40.708	0.4	0.839	-0.84	0.4
40.822	0.401	0.84	-0.8411	0.401
40.992	0.402	0.843	-0.8441	0.402
41.103	0.403	0.845	-0.8461	0.403
41.211	0.404	0.847	-0.8481	0.404
41.317	0.405	0.849	-0.8502	0.405
41.431	0.405	0.85	-0.8515	0.405
41.539	0.406	0.852	-0.8534	0.406
41.649	0.407	0.854	-0.8554	0.407
41.756	0.409	0.856	-0.8574	0.409
41.863	0.409	0.858	-0.8587	0.409
41.972	0.41	0.86	-0.8607	0.41
42.086	0.411	0.862	-0.8628	0.411
42.191	0.412	0.864	-0.8648	0.412
42.303	0.413	0.865	-0.8657	0.413
42.409	0.414	0.867	-0.8681	0.414
42.523	0.414	0.869	-0.8701	0.414
42.627	0.415	0.871	-0.8721	0.415
42.736	0.416	0.872	-0.8732	0.416
42.848	0.417	0.874	-0.8751	0.417
42.961	0.418	0.876	-0.8774	0.418
43.067	0.419	0.878	-0.8794	0.419
43.176	0.419	0.879	-0.8805	0.419
43.285	0.42	0.881	-0.8824	0.42
43.394	0.422	0.884	-0.8847	0.422
43.502	0.423	0.886	-0.8868	0.423
43.615	0.423	0.887	-0.8878	0.423
43.723	0.425	0.889	-0.8898	0.425
43.833	0.426	0.891	-0.8918	0.426
43.94	0.427	0.893	-0.894	0.427
44.053	0.428	0.894	-0.895	0.428
44.156	0.429	0.896	-0.8971	0.429
44.267	0.43	0.898	-0.899	0.43
44.374	0.431	0.9	-0.9011	0.431
44.488	0.431	0.901	-0.9025	0.431
44.598	0.432	0.903	-0.9044	0.432
44.707	0.434	0.905	-0.9064	0.434
44.812	0.435	0.907	-0.9084	0.435
44.923	0.435	0.908	-0.9094	0.435
45.035	0.436	0.911	-0.9117	0.436
45.145	0.438	0.913	-0.9138	0.438
45.25	0.439	0.915	-0.9157	0.439
45.362	0.439	0.916	-0.9167	0.439
45.47	0.441	0.918	-0.9191	0.441
45.576	0.442	0.92	-0.9211	0.442
45.688	0.443	0.922	-0.9231	0.443
45.8	0.444	0.923	-0.9241	0.444
45.908	0.445	0.925	-0.9264	0.445
46.016	0.446	0.927	-0.9284	0.446
46.122	0.448	0.929	-0.9304	0.448
46.233	0.448	0.93	-0.9314	0.448
46.347	0.449	0.932	-0.9333	0.449
46.452	0.451	0.935	-0.9357	0.451
46.561	0.452	0.937	-0.9377	0.452
46.671	0.453	0.937	-0.9386	0.453
46.777	0.454	0.94	-0.9407	0.454
46.892	0.455	0.942	-0.9427	0.455
46.997	0.457	0.944	-0.9451	0.457
47.108	0.457	0.945	-0.9461	0.457
47.217	0.458	0.947	-0.948	0.458
47.323	0.459	0.949	-0.9501	0.459
47.433	0.461	0.951	-0.9524	0.461
47.545	0.461	0.952	-0.9533	0.461
47.651	0.462	0.954	-0.9553	0.462
47.76	0.463	0.956	-0.9574	0.463
47.869	0.464	0.958	-0.9593	0.464
47.979	0.465	0.96	-0.9607	0.465
48.088	0.466	0.962	-0.9627	0.466
48.199	0.467	0.964	-0.9647	0.467
48.308	0.468	0.965	-0.9667	0.468
48.421	0.469	0.966	-0.9677	0.469
48.529	0.47	0.969	-0.9701	0.47
48.637	0.471	0.971	-0.972	0.471
48.743	0.472	0.973	-0.974	0.472
48.855	0.473	0.974	-0.975	0.473
48.961	0.474	0.976	-0.9774	0.474
49.076	0.475	0.978	-0.9794	0.475
49.181	0.476	0.98	-0.9813	0.476
49.292	0.476	0.981	-0.9823	0.476
49.402	0.477	0.983	-0.9843	0.477
49.513	0.479	0.985	-0.9866	0.479
49.618	0.48	0.987	-0.9886	0.48
49.729	0.48	0.988	-0.9896	0.48
49.835	0.481	0.99	-0.9916	0.481
49.944	0.482	0.993	-0.994	0.482
50.055	0.483	0.995	-0.996	0.483
50.169	0.484	0.996	-0.997	0.484
50.272	0.484	0.998	-0.999	0.484
50.384	0.485	1	-1.001	0.485
50.49	0.486	1.002	-1.0033	0.486
50.667	0.487	1.004	-1.0053	0.487
50.774	0.488	1.006	-1.0073	0.488
50.883	0.489	1.008	-1.0093	0.489
50.991	0.49	1.01	-1.0116	0.49
51.098	0.491	1.012	-1.0127	0.491
51.212	0.491	1.014	-1.0147	0.491
51.32	0.493	1.015	-1.0166	0.493
51.426	0.494	1.018	-1.0187	0.494
51.541	0.494	1.019	-1.02	0.494
51.644	0.496	1.021	-1.022	0.496
51.756	0.497	1.023	-1.024	0.497
51.863	0.498	1.025	-1.026	0.498
51.974	0.498	1.026	-1.027	0.498
52.087	0.5	1.028	-1.0293	0.5
52.19	0.501	1.03	-1.0313	0.501
52.301	0.502	1.032	-1.0333	0.502
52.412	0.502	1.033	-1.0342	0.502
52.521	0.503	1.035	-1.0366	0.503
52.627	0.504	1.037	-1.0387	0.504
52.737	0.505	1.039	-1.0407	0.505
52.849	0.506	1.04	-1.0416	0.506
52.958	0.507	1.042	-1.0437	0.507
53.066	0.508	1.045	-1.046	0.508
53.174	0.509	1.047	-1.0479	0.509
53.288	0.509	1.048	-1.0489	0.509
53.396	0.511	1.05	-1.0509	0.511
53.501	0.512	1.052	-1.0529	0.512
53.61	0.513	1.054	-1.0553	0.513
53.724	0.514	1.055	-1.0563	0.514
53.834	0.515	1.057	-1.0583	0.515
53.94	0.516	1.059	-1.0603	0.516
54.049	0.517	1.061	-1.0626	0.517
54.16	0.518	1.062	-1.0636	0.518
54.27	0.519	1.064	-1.0656	0.519
54.38	0.52	1.066	-1.0676	0.52
54.483	0.521	1.068	-1.0696	0.521
54.595	0.522	1.07	-1.0709	0.522
54.707	0.523	1.072	-1.0729	0.523
54.817	0.524	1.074	-1.0749	0.524
54.921	0.525	1.076	-1.0769	0.525
55.033	0.525	1.077	-1.0779	0.525
55.141	0.527	1.079	-1.0803	0.527
55.252	0.527	1.081	-1.0822	0.527
55.357	0.528	1.083	-1.0842	0.528
55.466	0.529	1.084	-1.0852	0.529
55.579	0.53	1.086	-1.0875	0.53
55.687	0.531	1.088	-1.0896	0.531
55.794	0.532	1.09	-1.0916	0.532
55.908	0.532	1.091	-1.0925	0.532
56.017	0.533	1.093	-1.0946	0.533
56.125	0.534	1.096	-1.097	0.534
56.233	0.535	1.098	-1.0989	0.535
56.342	0.536	1.099	-1.0999	0.536
56.45	0.537	1.101	-1.1019	0.537
56.564	0.538	1.103	-1.1042	0.538
56.669	0.539	1.105	-1.1062	0.539
56.777	0.54	1.106	-1.1073	0.54
56.889	0.541	1.108	-1.1093	0.541
57.001	0.542	1.11	-1.1112	0.542
57.106	0.543	1.112	-1.1136	0.543
57.218	0.544	1.113	-1.1146	0.544
57.326	0.545	1.115	-1.1166	0.545
57.434	0.546	1.117	-1.1186	0.546
57.543	0.547	1.12	-1.121	0.547
57.656	0.547	1.121	-1.1219	0.547
57.764	0.548	1.123	-1.1239	0.548
57.871	0.549	1.125	-1.1258	0.549
57.978	0.55	1.127	-1.1278	0.55
58.092	0.551	1.128	-1.1288	0.551
58.202	0.552	1.13	-1.1312	0.552
58.31	0.553	1.132	-1.1332	0.553
58.415	0.554	1.134	-1.1352	0.554
58.527	0.554	1.135	-1.1362	0.554
58.633	0.556	1.137	-1.1385	0.556
58.747	0.557	1.139	-1.1405	0.557
58.851	0.558	1.141	-1.1424	0.558
58.965	0.558	1.142	-1.1434	0.558
59.073	0.559	1.144	-1.1455	0.559
59.179	0.561	1.147	-1.1478	0.561
59.29	0.562	1.149	-1.1499	0.562
59.402	0.562	1.15	-1.1508	0.562
59.51	0.563	1.152	-1.1528	0.563
59.618	0.564	1.154	-1.1552	0.564
59.726	0.565	1.156	-1.1571	0.565
59.839	0.565	1.157	-1.1582	0.565
59.947	0.566	1.159	-1.1602	0.566
60.055	0.567	1.161	-1.1622	0.567
60.229	0.568	1.163	-1.1645	0.568
60.337	0.568	1.166	-1.1669	0.568
60.445	0.569	1.168	-1.1689	0.569
60.554	0.57	1.17	-1.1708	0.57
60.666	0.57	1.171	-1.1718	0.57
60.776	0.571	1.173	-1.1741	0.571
60.884	0.572	1.175	-1.1761	0.572
60.989	0.572	1.177	-1.1781	0.572
61.1	0.572	1.178	-1.1791	0.572
61.213	0.573	1.18	-1.181	0.573
61.316	0.573	1.182	-1.1835	0.573
61.427	0.574	1.184	-1.1855	0.574
61.538	0.574	1.185	-1.1864	0.574
61.646	0.574	1.187	-1.1885	0.574
61.759	0.575	1.19	-1.1907	0.575
61.862	0.575	1.192	-1.1928	0.575
61.974	0.575	1.193	-1.1937	0.575
62.085	0.576	1.195	-1.1957	0.576
62.193	0.577	1.197	-1.1978	0.577
62.302	0.577	1.199	-1.2001	0.577
62.409	0.578	1.2	-1.2011	0.578
62.518	0.579	1.202	-1.2032	0.579
62.627	0.58	1.204	-1.2052	0.58
62.736	0.581	1.206	-1.2071	0.581
62.847	0.582	1.207	-1.2085	0.582
62.955	0.583	1.209	-1.2104	0.583
63.066	0.584	1.211	-1.2125	0.584
63.175	0.585	1.213	-1.2144	0.585
63.286	0.586	1.215	-1.2158	0.586
63.396	0.587	1.217	-1.2178	0.587
63.506	0.588	1.219	-1.2198	0.588
63.611	0.588	1.221	-1.2218	0.588
63.721	0.589	1.222	-1.2228	0.589
63.833	0.59	1.224	-1.2251	0.59
63.943	0.59	1.226	-1.2271	0.59
64.048	0.591	1.228	-1.2291	0.591
64.16	0.591	1.229	-1.2302	0.591
64.268	0.592	1.231	-1.2321	0.592
64.374	0.593	1.233	-1.2344	0.593
64.485	0.593	1.235	-1.2364	0.593
64.599	0.594	1.236	-1.2374	0.594
64.705	0.595	1.238	-1.2393	0.595
64.816	0.596	1.241	-1.2418	0.596
64.92	0.596	1.243	-1.2438	0.596
65.031	0.597	1.244	-1.2447	0.597
65.144	0.598	1.246	-1.2468	0.598
65.252	0.599	1.248	-1.2488	0.599
65.357	0.6	1.25	-1.251	0.6
65.471	0.6	1.251	-1.252	0.6
65.576	0.601	1.253	-1.2541	0.601
65.69	0.602	1.255	-1.2561	0.602
65.795	0.603	1.257	-1.2584	0.603
65.903	0.604	1.258	-1.2594	0.604
66.015	0.605	1.26	-1.2615	0.605
66.128	0.606	1.262	-1.2634	0.606
66.234	0.606	1.264	-1.2657	0.606
66.343	0.607	1.265	-1.2664	0.607
66.454	0.608	1.268	-1.2687	0.608
66.562	0.609	1.27	-1.2707	0.609
66.669	0.61	1.272	-1.2727	0.61
66.782	0.611	1.273	-1.2737	0.611
66.89	0.612	1.275	-1.2761	0.612
66.997	0.613	1.277	-1.2781	0.613
67.106	0.613	1.279	-1.28	0.613
67.213	0.614	1.28	-1.2811	0.614
67.329	0.615	1.282	-1.2834	0.615
67.434	0.616	1.284	-1.2854	0.616
67.543	0.616	1.286	-1.2874	0.616
67.653	0.617	1.287	-1.2884	0.617
67.764	0.618	1.289	-1.2903	0.618
67.874	0.618	1.291	-1.2926	0.618
67.978	0.619	1.294	-1.2947	0.619
68.089	0.619	1.295	-1.2957	0.619
68.201	0.62	1.297	-1.2977	0.62
68.311	0.621	1.299	-1.2997	0.621
68.416	0.621	1.301	-1.3021	0.621
68.528	0.622	1.302	-1.303	0.622
68.636	0.622	1.304	-1.305	0.622
68.745	0.623	1.306	-1.3071	0.623
68.853	0.623	1.308	-1.3094	0.623
68.966	0.624	1.309	-1.3103	0.624
69.074	0.625	1.311	-1.3124	0.625
69.182	0.626	1.313	-1.3144	0.626
69.288	0.626	1.315	-1.3164	0.626
69.399	0.627	1.317	-1.3177	0.627
69.512	0.628	1.319	-1.3197	0.628
69.62	0.628	1.321	-1.3217	0.628
69.725	0.629	1.322	-1.3237	0.629
69.836	0.629	1.324	-1.3248	0.629
69.949	0.63	1.326	-1.327	0.63
70.057	0.631	1.328	-1.329	0.631
70.162	0.631	1.33	-1.331	0.631
70.273	0.632	1.331	-1.332	0.632
70.386	0.632	1.333	-1.3344	0.632
70.489	0.633	1.335	-1.3363	0.633
70.6	0.633	1.337	-1.3384	0.633
70.71	0.633	1.338	-1.3394	0.633
70.822	0.634	1.34	-1.3413	0.634
70.932	0.634	1.342	-1.3436	0.634
71.035	0.634	1.344	-1.3455	0.634
71.144	0.634	1.345	-1.3466	0.634
71.258	0.634	1.347	-1.3485	0.634
71.366	0.633	1.349	-1.3506	0.633
71.474	0.633	1.352	-1.353	0.633
71.581	0.633	1.353	-1.354	0.633
71.693	0.632	1.355	-1.3559	0.632
71.802	0.631	1.357	-1.358	0.631
71.911	0.631	1.359	-1.3603	0.631
72.023	0.63	1.36	-1.3613	0.63
72.133	0.629	1.362	-1.3633	0.629
72.241	0.628	1.364	-1.3653	0.628
72.346	0.628	1.366	-1.3673	0.628
72.457	0.627	1.367	-1.3686	0.627
72.57	0.627	1.369	-1.3706	0.627
72.673	0.628	1.372	-1.3727	0.628
72.782	0.628	1.373	-1.3746	0.628
72.896	0.629	1.375	-1.376	0.629
73.002	0.629	1.377	-1.378	0.629
73.115	0.63	1.379	-1.38	0.63
73.22	0.63	1.381	-1.382	0.63
73.332	0.631	1.382	-1.383	0.631
73.44	0.632	1.384	-1.385	0.632
73.551	0.633	1.386	-1.3873	0.633
73.656	0.633	1.388	-1.3893	0.633
73.77	0.634	1.389	-1.3903	0.634
73.878	0.635	1.391	-1.3923	0.635
73.986	0.635	1.393	-1.3946	0.635
74.093	0.636	1.395	-1.3967	0.636
74.207	0.636	1.396	-1.3976	0.636
74.317	0.637	1.398	-1.3996	0.637
74.425	0.637	1.401	-1.4019	0.637
74.531	0.637	1.403	-1.4039	0.637
74.641	0.638	1.404	-1.4049	0.638
74.748	0.638	1.406	-1.4069	0.638
74.862	0.638	1.408	-1.4089	0.638
74.968	0.638	1.41	-1.4113	0.638
75.079	0.638	1.411	-1.4123	0.638
75.187	0.638	1.413	-1.4142	0.638
75.3	0.638	1.415	-1.4162	0.638
75.405	0.638	1.417	-1.4185	0.638
75.517	0.639	1.418	-1.4195	0.639
75.625	0.639	1.42	-1.4215	0.639
75.733	0.639	1.422	-1.4235	0.639
75.842	0.639	1.424	-1.4256	0.639
75.949	0.639	1.426	-1.4269	0.639
76.061	0.639	1.428	-1.4288	0.639
76.172	0.64	1.43	-1.431	0.64
76.278	0.64	1.432	-1.4329	0.64
76.392	0.64	1.433	-1.4339	0.64
76.495	0.64	1.435	-1.4363	0.64
76.609	0.64	1.437	-1.4382	0.64
76.714	0.64	1.439	-1.4402	0.64
76.823	0.64	1.44	-1.4412	0.64
76.932	0.64	1.442	-1.4435	0.64
77.046	0.64	1.444	-1.4455	0.64
77.15	0.64	1.446	-1.4476	0.64
77.264	0.64	1.447	-1.4486	0.64
77.372	0.64	1.449	-1.4506	0.64
77.478	0.64	1.452	-1.4529	0.64
77.589	0.64	1.454	-1.4549	0.64
77.701	0.64	1.455	-1.4559	0.64
77.809	0.64	1.457	-1.4579	0.64
77.917	0.639	1.459	-1.4599	0.639
78.025	0.639	1.461	-1.4622	0.639
78.139	0.639	1.462	-1.4632	0.639
78.242	0.639	1.464	-1.4652	0.639
78.356	0.638	1.466	-1.4671	0.638
78.462	0.638	1.468	-1.4695	0.638
78.576	0.638	1.469	-1.4705	0.638
78.679	0.637	1.471	-1.4726	0.637
78.791	0.636	1.473	-1.4745	0.636
78.899	0.635	1.475	-1.4765	0.635
79.01	0.634	1.477	-1.4778	0.634
79.121	0.632	1.479	-1.4798	0.632
79.231	0.63	1.481	-1.4818	0.63
79.336	0.629	1.483	-1.4838	0.629
79.447	0.626	1.484	-1.4848	0.626
79.555	0.622	1.486	-1.4872	0.622
79.668	0.619	1.488	-1.4892	0.619
79.773	0.616	1.49	-1.4912	0.616
79.883	0.609	1.491	-1.4921	0.609
79.994	0.602	1.493	-1.4942	0.602
80.1	0.594	1.495	-1.4965	0.594
80.211	0.591	1.497	-1.4985	0.591
80.318	0.586	1.498	-1.4995	0.586
80.427	0.58	1.5	-1.5015	0.58
80.541	0.575	1.503	-1.5039	0.575
80.647	0.572	1.505	-1.5059	0.572
80.761	0.567	1.506	-1.5068	0.567
80.864	0.562	1.508	-1.5089	0.562
80.975	0.556	1.51	-1.5108	0.556
81.084	0.553	1.512	-1.5132	0.553
81.196	0.547	1.513	-1.5142	0.547
81.306	0.541	1.515	-1.5162	0.541
81.416	0.534	1.517	-1.5181	0.534
81.521	0.53	1.519	-1.5204	0.53
81.632	0.524	1.52	-1.5214	0.524
81.74	0.518	1.522	-1.5235	0.518
81.853	0.513	1.524	-1.5255	0.513
81.956	0.51	1.526	-1.5274	0.51
82.068	0.506	1.528	-1.5288	0.506
82.179	0.503	1.53	-1.5308	0.503
82.287	0.499	1.532	-1.5329	0.499
82.392	0.498	1.534	-1.5348	0.498
82.502	0.495	1.535	-1.5359	0.495
82.611	0.492	1.537	-1.538	0.492
82.722	0.49	1.539	-1.54	0.49
82.829	0.489	1.541	-1.5421	0.489
82.943	0.487	1.542	-1.5431	0.487
83.053	0.485	1.544	-1.5455	0.485
83.16	0.483	1.546	-1.5475	0.483
83.266	0.483	1.548	-1.5495	0.483
83.377	0.481	1.549	-1.5505	0.481
83.49	0.479	1.551	-1.5525	0.479
83.6	0.478	1.554	-1.5548	0.478
83.705	0.477	1.556	-1.5568	0.477
83.816	0.476	1.557	-1.5577	0.476
83.922	0.475	1.559	-1.5598	0.475
84.031	0.474	1.561	-1.5621	0.474
84.143	0.474	1.563	-1.5641	0.474
84.254	0.473	1.564	-1.5651	0.473
84.362	0.472	1.566	-1.5671	0.472
84.47	0.472	1.568	-1.5692	0.472
84.578	0.471	1.57	-1.5714	0.471
84.692	0.471	1.571	-1.5724	0.471
84.795	0.471	1.573	-1.5744	0.471
84.906	0.47	1.575	-1.5764	0.47
85.014	0.47	1.577	-1.5784	0.47
85.124	0.47	1.579	-1.5797	0.47
85.238	0.47	1.581	-1.5818	0.47
85.343	0.47	1.583	-1.5838	0.47
85.452	0.47	1.585	-1.5857	0.47
85.563	0.469	1.586	-1.5867	0.469
85.673	0.469	1.588	-1.5891	0.469
85.783	0.469	1.59	-1.5911	0.469
85.888	0.469	1.592	-1.593	0.469
85.998	0.469	1.593	-1.5941	0.469
86.11	0.469	1.595	-1.5964	0.469
86.22	0.468	1.597	-1.5984	0.468
86.325	0.468	1.599	-1.6004	0.468
86.437	0.468	1.6	-1.6014	0.468
86.545	0.468	1.602	-1.6034	0.468
86.653	0.468	1.605	-1.6057	0.468
86.761	0.468	1.607	-1.6078	0.468
86.87	0.468	1.608	-1.6087	0.468
86.981	0.468	1.61	-1.6108	0.468
87.092	0.468	1.612	-1.613	0.468
87.197	0.468	1.614	-1.6151	0.468
87.311	0.468	1.615	-1.616	0.468
87.421	0.468	1.617	-1.618	0.468
87.529	0.468	1.619	-1.62	0.468
87.634	0.468	1.621	-1.6224	0.468
87.745	0.468	1.622	-1.6234	0.468
87.858	0.468	1.624	-1.6254	0.468
87.962	0.468	1.626	-1.6274	0.468
88.073	0.468	1.629	-1.6297	0.468
88.184	0.469	1.63	-1.6307	0.469
88.292	0.469	1.632	-1.6327	0.469
88.398	0.469	1.634	-1.6347	0.469
88.509	0.469	1.635	-1.6366	0.469
88.621	0.469	1.637	-1.638	0.469
88.729	0.47	1.639	-1.64	0.47
88.84	0.47	1.641	-1.6421	0.47
88.946	0.47	1.643	-1.644	0.47
89.054	0.471	1.644	-1.6451	0.471
89.165	0.471	1.646	-1.6473	0.471
89.274	0.472	1.648	-1.6493	0.472
89.383	0.472	1.65	-1.6513	0.472
89.49	0.472	1.651	-1.6523	0.472
89.599	0.472	1.654	-1.6547	0.472
89.713	0.472	1.655	-1.6566	0.472
89.818	0.472	1.658	-1.6587	0.472
89.929	0.472	1.659	-1.6597	0.472
90.041	0.472	1.66	-1.6616	0.472
90.151	0.472	1.663	-1.664	0.472
90.254	0.472	1.665	-1.6661	0.472
90.368	0.472	1.666	-1.667	0.472
90.476	0.472	1.668	-1.669	0.472
90.582	0.473	1.67	-1.671	0.473
90.693	0.473	1.672	-1.6733	0.473
90.805	0.473	1.673	-1.6743	0.473
90.913	0.473	1.675	-1.6763	0.473
91.019	0.473	1.677	-1.6783	0.473
91.13	0.473	1.68	-1.6807	0.473
91.237	0.473	1.68	-1.6817	0.473
91.349	0.473	1.682	-1.6837	0.473
91.46	0.472	1.684	-1.6856	0.472
91.566	0.472	1.686	-1.6876	0.472
91.68	0.472	1.688	-1.6889	0.472
91.783	0.471	1.69	-1.691	0.471
91.897	0.471	1.692	-1.693	0.471
92.002	0.47	1.694	-1.6949	0.47
92.113	0.47	1.695	-1.6959	0.47
92.226	0.469	1.697	-1.6983	0.469
92.33	0.468	1.699	-1.7003	0.468
92.438	0.467	1.701	-1.7022	0.467
92.552	0.466	1.702	-1.7033	0.466
92.66	0.464	1.704	-1.7054	0.464
92.766	0.463	1.706	-1.7076	0.463
92.877	0.462	1.708	-1.7096	0.462
92.987	0.46	1.709	-1.7106	0.46
93.096	0.458	1.711	-1.7126	0.458
93.207	0.456	1.714	-1.7149	0.456
93.312	0.455	1.716	-1.717	0.455
93.426	0.453	1.717	-1.7179	0.453
93.534	0.452	1.719	-1.72	0.452
93.642	0.45	1.721	-1.7219	0.45
93.751	0.45	1.723	-1.7243	0.45
93.858	0.449	1.724	-1.7252	0.449
93.967	0.449	1.726	-1.7272	0.449
94.079	0.449	1.728	-1.7292	0.449
94.185	0.448	1.73	-1.7312	0.448
94.295	0.448	1.731	-1.7326	0.448
94.404	0.448	1.733	-1.7346	0.448
94.518	0.448	1.735	-1.7366	0.448
94.623	0.448	1.737	-1.7386	0.448
94.734	0.449	1.739	-1.7399	0.449
94.843	0.449	1.741	-1.742	0.449
94.956	0.449	1.743	-1.744	0.449
95.059	0.449	1.745	-1.7459	0.449
95.171	0.449	1.746	-1.7469	0.449
95.282	0.45	1.748	-1.7492	0.45
95.39	0.45	1.75	-1.7513	0.45
95.498	0.45	1.752	-1.7532	0.45
95.605	0.451	1.753	-1.7543	0.451
95.719	0.451	1.755	-1.7565	0.451
95.827	0.452	1.757	-1.7586	0.452
95.933	0.452	1.759	-1.7606	0.452
96.047	0.453	1.76	-1.7616	0.453
96.151	0.454	1.762	-1.7636	0.454
96.265	0.455	1.765	-1.7659	0.455
96.37	0.455	1.767	-1.7679	0.455
96.481	0.456	1.768	-1.7689	0.456
96.594	0.457	1.77	-1.7709	0.457
96.697	0.458	1.772	-1.7732	0.458
96.808	0.458	1.774	-1.7753	0.458
96.919	0.459	1.775	-1.7763	0.459
97.027	0.459	1.777	-1.7782	0.459
97.14	0.46	1.779	-1.7802	0.46
97.246	0.46	1.781	-1.7824	0.46
97.356	0.461	1.782	-1.7835	0.461
97.467	0.461	1.784	-1.7855	0.461
97.575	0.462	1.786	-1.7875	0.462
97.683	0.462	1.789	-1.7899	0.462
97.79	0.462	1.79	-1.7909	0.462
97.899	0.463	1.792	-1.7929	0.463
98.013	0.463	1.794	-1.7949	0.463
98.117	0.463	1.796	-1.7969	0.463
98.228	0.463	1.797	-1.7982	0.463
98.341	0.464	1.799	-1.8002	0.464
98.449	0.464	1.801	-1.8022	0.464
98.554	0.464	1.803	-1.8041	0.464
98.668	0.465	1.804	-1.8052	0.465
98.778	0.466	1.806	-1.8075	0.466
98.888	0.466	1.808	-1.8095	0.466
98.993	0.467	1.81	-1.8115	0.467
99.102	0.467	1.811	-1.8125	0.467
99.212	0.468	1.813	-1.8146	0.468
99.325	0.469	1.816	-1.8169	0.469
99.428	0.469	1.818	-1.8189	0.469
99.54	0.47	1.819	-1.8199	0.47
99.651	0.47	1.821	-1.8219	0.47
99.759	0.471	1.823	-1.8242	0.471
99.867	0.471	1.825	-1.8261	0.471
99.974	0.471	1.826	-1.8271	0.471
100.087	0.472	1.828	-1.8292	0.472
100.196	0.472	1.83	-1.8311	0.472
100.302	0.473	1.832	-1.8335	0.473
100.416	0.473	1.833	-1.8345	0.473
100.526	0.474	1.835	-1.8365	0.474
100.631	0.474	1.837	-1.8385	0.474
100.74	0.474	1.84	-1.8408	0.474
100.851	0.475	1.841	-1.8418	0.475
100.961	0.476	1.843	-1.8438	0.476
101.066	0.476	1.845	-1.8458	0.476
101.175	0.477	1.847	-1.8478	0.477
101.286	0.477	1.848	-1.8488	0.477
101.394	0.478	1.85	-1.8511	0.478
101.508	0.479	1.852	-1.8532	0.479
101.613	0.479	1.854	-1.8552	0.479
101.724	0.48	1.855	-1.8562	0.48
101.833	0.481	1.857	-1.8585	0.481
101.939	0.482	1.859	-1.8605	0.482
102.05	0.482	1.861	-1.8625	0.482
102.161	0.482	1.862	-1.8634	0.482
102.272	0.483	1.865	-1.8658	0.483
102.38	0.483	1.867	-1.8678	0.483
102.487	0.483	1.869	-1.8698	0.483
102.594	0.484	1.87	-1.8708	0.484
102.708	0.484	1.872	-1.8728	0.484
102.816	0.485	1.874	-1.8751	0.485
102.922	0.485	1.876	-1.8771	0.485
103.036	0.485	1.877	-1.8781	0.485
103.145	0.486	1.879	-1.8801	0.486
103.254	0.486	1.881	-1.8821	0.486
103.359	0.486	1.883	-1.8844	0.486
103.472	0.487	1.884	-1.8855	0.487
103.582	0.487	1.886	-1.8875	0.487
103.692	0.487	1.888	-1.8894	0.487
103.797	0.488	1.891	-1.8918	0.488
103.908	0.488	1.892	-1.8927	0.488
104.019	0.488	1.894	-1.8948	0.488
104.129	0.488	1.896	-1.8968	0.488
104.233	0.488	1.898	-1.8988	0.488
104.347	0.488	1.899	-1.9001	0.488
104.453	0.488	1.901	-1.9021	0.488
104.564	0.488	1.903	-1.904	0.488
104.669	0.488	1.905	-1.9061	0.488
104.779	0.489	1.906	-1.9071	0.489
104.89	0.489	1.908	-1.9094	0.489
105.001	0.489	1.91	-1.9116	0.489
105.107	0.489	1.912	-1.9135	0.489
105.216	0.489	1.913	-1.9144	0.489
105.329	0.49	1.915	-1.9165	0.49
105.437	0.49	1.918	-1.9187	0.49
105.545	0.49	1.92	-1.9207	0.49
105.656	0.49	1.921	-1.9217	0.49
105.766	0.49	1.923	-1.9238	0.49
105.876	0.491	1.925	-1.9261	0.491
105.981	0.491	1.927	-1.9281	0.491
106.092	0.491	1.928	-1.9291	0.491
106.203	0.491	1.93	-1.9311	0.491
106.313	0.491	1.932	-1.9331	0.491
106.418	0.492	1.934	-1.9354	0.492
106.525	0.492	1.935	-1.9364	0.492
106.639	0.492	1.937	-1.9384	0.492
106.747	0.492	1.939	-1.9403	0.492
106.855	0.492	1.942	-1.9427	0.492
106.962	0.492	1.943	-1.9438	0.492
107.076	0.493	1.945	-1.9457	0.493
107.185	0.493	1.946	-1.9476	0.493
107.292	0.493	1.949	-1.9497	0.493
107.399	0.493	1.95	-1.9511	0.493
107.514	0.493	1.952	-1.953	0.493
107.622	0.493	1.954	-1.955	0.493
107.727	0.493	1.956	-1.957	0.493
107.838	0.494	1.957	-1.958	0.494
107.951	0.494	1.959	-1.9604	0.494
108.054	0.494	1.961	-1.9624	0.494
108.163	0.494	1.963	-1.9644	0.494
108.275	0.495	1.964	-1.9654	0.495
108.387	0.495	1.966	-1.9677	0.495
108.492	0.496	1.968	-1.9697	0.496
108.6	0.496	1.971	-1.9718	0.496
108.709	0.497	1.971	-1.9727	0.497
108.823	0.498	1.973	-1.9747	0.498
108.931	0.498	1.976	-1.977	0.498
109.039	0.499	1.978	-1.979	0.499
109.146	0.499	1.979	-1.98	0.499
109.258	0.5	1.981	-1.982	0.5
109.367	0.501	1.983	-1.984	0.501
109.476	0.502	1.985	-1.9864	0.502
109.588	0.502	1.986	-1.9873	0.502
109.698	0.503	1.988	-1.9894	0.503
109.806	0.504	1.99	-1.9914	0.504
109.911	0.504	1.993	-1.9937	0.504
110.022	0.505	1.994	-1.9947	0.505
110.135	0.506	1.996	-1.9967	0.506
110.243	0.507	1.997	-1.9986	0.507
110.348	0.507	1.999	-2.0006	0.507
110.459	0.508	2.001	-2.002	0.508
110.569	0.509	2.003	-2.004	0.509
110.741	0.509	2.006	-2.0067	0.509
110.849	0.51	2.008	-2.009	0.51
110.958	0.511	2.01	-2.011	0.511
111.065	0.512	2.011	-2.012	0.512
111.174	0.512	2.013	-2.014	0.512
111.288	0.513	2.015	-2.0163	0.513
111.393	0.514	2.017	-2.0183	0.514
111.504	0.515	2.018	-2.0193	0.515
111.611	0.516	2.02	-2.0213	0.516
111.725	0.516	2.022	-2.0233	0.516
111.83	0.517	2.024	-2.0256	0.517
111.941	0.518	2.026	-2.0267	0.518
112.05	0.519	2.027	-2.0286	0.519
112.163	0.519	2.029	-2.0306	0.519
112.266	0.52	2.032	-2.0327	0.52
112.378	0.521	2.033	-2.034	0.521
112.489	0.522	2.035	-2.0359	0.522
112.597	0.522	2.037	-2.0379	0.522
112.705	0.523	2.039	-2.0399	0.523
112.812	0.524	2.04	-2.0413	0.524
112.926	0.524	2.042	-2.0433	0.524
113.034	0.525	2.044	-2.0453	0.525
113.14	0.526	2.046	-2.0474	0.526
113.254	0.526	2.047	-2.0482	0.526
113.363	0.527	2.049	-2.0506	0.527
113.471	0.528	2.051	-2.0526	0.528
113.577	0.529	2.053	-2.0546	0.529
113.688	0.53	2.054	-2.0556	0.53
113.801	0.53	2.056	-2.0576	0.53
113.91	0.531	2.059	-2.06	0.531
114.015	0.532	2.061	-2.0619	0.532
114.126	0.532	2.062	-2.0629	0.532
114.234	0.533	2.064	-2.065	0.533
114.341	0.533	2.066	-2.0673	0.533
114.453	0.534	2.068	-2.0693	0.534
114.562	0.535	2.069	-2.0703	0.535
114.673	0.535	2.071	-2.0723	0.535
114.781	0.536	2.073	-2.0743	0.536
114.889	0.536	2.075	-2.0765	0.536
115.003	0.537	2.076	-2.0776	0.537
115.106	0.538	2.078	-2.0796	0.538
115.22	0.538	2.08	-2.0815	0.538
115.324	0.539	2.082	-2.0835	0.539
115.44	0.54	2.084	-2.085	0.54
115.543	0.541	2.086	-2.0869	0.541
115.654	0.541	2.088	-2.0889	0.541
115.763	0.542	2.09	-2.0909	0.542
115.874	0.543	2.091	-2.0922	0.543
115.984	0.544	2.093	-2.0942	0.544
116.094	0.545	2.095	-2.0962	0.545
116.199	0.546	2.097	-2.0982	0.546
116.31	0.547	2.098	-2.0992	0.547
116.42	0.548	2.1	-2.1016	0.548
116.532	0.548	2.102	-2.1036	0.548
116.636	0.549	2.104	-2.1056	0.549
116.748	0.551	2.105	-2.1065	0.551
116.856	0.552	2.107	-2.1086	0.552
116.962	0.552	2.11	-2.1108	0.552
117.073	0.553	2.112	-2.1129	0.553
117.187	0.554	2.113	-2.1138	0.554
117.29	0.555	2.115	-2.1158	0.555
117.403	0.555	2.117	-2.1182	0.555
117.509	0.556	2.119	-2.1202	0.556
117.618	0.557	2.12	-2.1212	0.557
117.731	0.558	2.122	-2.1232	0.558
117.839	0.559	2.124	-2.1252	0.559
117.945	0.56	2.126	-2.1276	0.56
118.056	0.561	2.127	-2.1286	0.561
118.169	0.562	2.129	-2.1306	0.562
118.279	0.563	2.131	-2.1325	0.563
118.384	0.564	2.134	-2.1348	0.564
118.493	0.565	2.135	-2.1359	0.565
118.605	0.566	2.137	-2.1378	0.566
118.715	0.566	2.139	-2.1398	0.566
118.82	0.567	2.141	-2.1419	0.567
118.932	0.568	2.142	-2.1433	0.568
119.04	0.569	2.144	-2.1452	0.569
119.146	0.569	2.146	-2.1472	0.569
119.257	0.57	2.148	-2.1492	0.57
119.37	0.571	2.149	-2.1502	0.571
119.474	0.571	2.151	-2.1525	0.571
119.585	0.572	2.153	-2.1544	0.572
119.692	0.572	2.155	-2.1566	0.572
119.803	0.573	2.156	-2.1575	0.573
119.916	0.574	2.158	-2.1594	0.574
120.024	0.574	2.161	-2.1618	0.574
120.193	0.575	2.163	-2.1641	0.575
120.306	0.576	2.165	-2.1661	0.576
120.412	0.577	2.167	-2.1681	0.577
120.519	0.577	2.169	-2.1701	0.577
120.63	0.578	2.17	-2.1715	0.578
120.737	0.579	2.172	-2.1735	0.579
120.852	0.58	2.174	-2.1755	0.58
120.957	0.58	2.176	-2.1775	0.58
121.068	0.581	2.178	-2.1789	0.581
121.177	0.582	2.18	-2.1809	0.582
121.283	0.583	2.182	-2.1828	0.583
121.393	0.583	2.184	-2.1848	0.583
121.505	0.584	2.185	-2.1858	0.584
121.616	0.585	2.187	-2.1881	0.585
121.722	0.586	2.189	-2.1901	0.586
121.831	0.586	2.191	-2.192	0.586
121.944	0.587	2.192	-2.1932	0.587
122.052	0.587	2.194	-2.1955	0.587
122.16	0.588	2.196	-2.1975	0.588
122.266	0.588	2.198	-2.1995	0.588
122.381	0.589	2.199	-2.2005	0.589
122.49	0.589	2.201	-2.2025	0.589
122.598	0.589	2.204	-2.2048	0.589
122.703	0.59	2.206	-2.2068	0.59
122.814	0.59	2.207	-2.2078	0.59
122.927	0.591	2.209	-2.2098	0.591
123.03	0.591	2.211	-2.2118	0.591
123.141	0.591	2.213	-2.2141	0.591
123.252	0.592	2.214	-2.2151	0.592
123.363	0.592	2.216	-2.2171	0.592
123.468	0.593	2.218	-2.2191	0.593
123.576	0.593	2.22	-2.2211	0.593
123.691	0.594	2.221	-2.2224	0.594
123.8	0.594	2.223	-2.2245	0.594
123.908	0.595	2.225	-2.2264	0.595
124.013	0.595	2.227	-2.2284	0.595
124.123	0.595	2.229	-2.2298	0.595
124.234	0.596	2.231	-2.2318	0.596
124.345	0.596	2.233	-2.2338	0.596
124.45	0.596	2.235	-2.2357	0.596
124.564	0.596	2.236	-2.2368	0.596
124.674	0.596	2.238	-2.2391	0.596
124.78	0.597	2.24	-2.241	0.597
124.889	0.597	2.242	-2.243	0.597
125	0.597	2.243	-2.2441	0.597
125.11	0.597	2.245	-2.246	0.597
125.22	0.597	2.247	-2.2484	0.597
125.325	0.597	2.249	-2.2505	0.597
125.435	0.597	2.25	-2.2514	0.597
125.545	0.598	2.252	-2.2534	0.598
125.651	0.598	2.255	-2.2558	0.598
125.76	0.598	2.257	-2.2578	0.598
125.869	0.598	2.258	-2.2588	0.598
125.983	0.598	2.259	-2.2607	0.598
126.091	0.598	2.262	-2.2627	0.598
126.199	0.599	2.264	-2.2651	0.599
126.306	0.599	2.265	-2.2661	0.599
126.415	0.599	2.267	-2.268	0.599
126.528	0.6	2.269	-2.2701	0.6
126.634	0.6	2.271	-2.2724	0.6
126.743	0.6	2.272	-2.2734	0.6
126.852	0.601	2.274	-2.2754	0.601
126.966	0.601	2.276	-2.2775	0.601
127.071	0.602	2.278	-2.2794	0.602
127.182	0.602	2.28	-2.2807	0.602
127.295	0.603	2.282	-2.2827	0.603
127.398	0.603	2.284	-2.2847	0.603
127.507	0.603	2.286	-2.2867	0.603
127.621	0.603	2.287	-2.2881	0.603
127.729	0.604	2.289	-2.2901	0.604
127.841	0.604	2.291	-2.292	0.604
127.946	0.604	2.293	-2.2941	0.604
128.058	0.604	2.294	-2.2951	0.604
128.166	0.605	2.296	-2.2973	0.605
128.274	0.605	2.298	-2.2993	0.605
128.382	0.605	2.3	-2.3012	0.605
128.495	0.605	2.301	-2.3024	0.605
128.603	0.605	2.303	-2.3044	0.605
128.711	0.606	2.306	-2.3067	0.606
128.82	0.606	2.308	-2.3087	0.606
128.927	0.606	2.309	-2.3097	0.606
129.036	0.606	2.311	-2.3117	0.606
129.15	0.606	2.313	-2.314	0.606
129.255	0.606	2.315	-2.316	0.606
129.366	0.606	2.316	-2.3169	0.606
129.478	0.606	2.318	-2.319	0.606
129.588	0.606	2.32	-2.321	0.606
129.693	0.607	2.322	-2.3233	0.607
129.804	0.607	2.323	-2.3243	0.607
129.912	0.607	2.325	-2.3263	0.607
130.025	0.608	2.327	-2.3283	0.608
130.13	0.608	2.33	-2.3308	0.608
130.242	0.609	2.33	-2.3317	0.609
130.35	0.609	2.332	-2.3337	0.609
130.458	0.61	2.335	-2.3357	0.61
130.565	0.61	2.336	-2.3377	0.61
130.679	0.611	2.337	-2.3386	0.611
130.787	0.612	2.34	-2.3409	0.612
130.897	0.612	2.342	-2.343	0.612
131.003	0.613	2.344	-2.345	0.613
131.117	0.614	2.345	-2.346	0.614
131.22	0.615	2.347	-2.3483	0.615
131.334	0.616	2.349	-2.3504	0.616
131.439	0.616	2.351	-2.3523	0.616
131.552	0.617	2.352	-2.3534	0.617
131.662	0.618	2.354	-2.3553	0.618
131.772	0.62	2.356	-2.3576	0.62
131.875	0.62	2.358	-2.3596	0.62
131.989	0.621	2.36	-2.3607	0.621
132.097	0.622	2.361	-2.3626	0.622
132.204	0.622	2.364	-2.365	0.622
132.315	0.623	2.366	-2.3669	0.623
132.426	0.624	2.367	-2.368	0.624
132.534	0.624	2.369	-2.37	0.624
132.647	0.625	2.371	-2.3719	0.625
132.753	0.625	2.373	-2.3743	0.625
132.862	0.626	2.374	-2.3753	0.626
132.973	0.627	2.376	-2.3772	0.627
133.081	0.628	2.378	-2.3793	0.628
133.189	0.628	2.38	-2.3816	0.628
133.296	0.629	2.381	-2.3826	0.629
133.405	0.63	2.383	-2.3846	0.63
133.514	0.631	2.385	-2.3866	0.631
133.623	0.631	2.387	-2.3886	0.631
133.734	0.632	2.389	-2.3899	0.632
133.842	0.633	2.391	-2.3919	0.633
133.953	0.633	2.393	-2.3939	0.633
134.062	0.633	2.395	-2.3959	0.633
134.173	0.634	2.396	-2.3969	0.634
134.283	0.635	2.398	-2.3993	0.635
134.393	0.635	2.4	-2.4013	0.635
134.498	0.635	2.402	-2.4033	0.635
134.608	0.636	2.403	-2.4043	0.636
134.718	0.636	2.405	-2.4063	0.636
134.824	0.637	2.407	-2.4087	0.637
134.934	0.637	2.409	-2.4105	0.637
135.046	0.638	2.41	-2.4116	0.638
135.157	0.638	2.412	-2.4136	0.638
135.265	0.638	2.415	-2.4159	0.638
135.37	0.638	2.417	-2.4179	0.638
135.48	0.639	2.418	-2.4189	0.639
135.592	0.639	2.42	-2.4209	0.639
135.7	0.639	2.422	-2.4229	0.639
135.809	0.639	2.424	-2.4252	0.639
135.916	0.639	2.425	-2.4263	0.639
136.032	0.64	2.427	-2.4284	0.64
136.137	0.64	2.429	-2.4303	0.64
136.246	0.64	2.431	-2.4325	0.64
136.357	0.64	2.432	-2.4335	0.64
136.467	0.641	2.434	-2.4355	0.641
136.577	0.641	2.436	-2.4375	0.641
136.682	0.641	2.438	-2.4395	0.641
136.793	0.641	2.44	-2.4409	0.641
136.902	0.642	2.442	-2.4429	0.642
137.008	0.643	2.444	-2.4449	0.643
137.119	0.643	2.446	-2.447	0.643
137.231	0.643	2.447	-2.4479	0.643
137.339	0.644	2.449	-2.4502	0.644
137.447	0.645	2.451	-2.4522	0.645
137.555	0.645	2.453	-2.4542	0.645
137.664	0.646	2.454	-2.4552	0.646
137.775	0.647	2.456	-2.4572	0.647
137.886	0.647	2.458	-2.4595	0.647
137.991	0.648	2.46	-2.4616	0.648
138.105	0.648	2.461	-2.4626	0.648
138.215	0.649	2.463	-2.4645	0.649
138.323	0.65	2.466	-2.4669	0.65
138.428	0.65	2.468	-2.4688	0.65
138.539	0.651	2.469	-2.4698	0.651
138.651	0.651	2.471	-2.4718	0.651
138.761	0.652	2.473	-2.4738	0.652
138.866	0.653	2.475	-2.4762	0.653
138.978	0.653	2.476	-2.4772	0.653
139.086	0.654	2.478	-2.4792	0.654
139.192	0.655	2.48	-2.4812	0.655
139.303	0.656	2.482	-2.4835	0.656
139.415	0.657	2.483	-2.4846	0.657
139.523	0.658	2.485	-2.4865	0.658
139.632	0.659	2.487	-2.4885	0.659
139.738	0.659	2.489	-2.4905	0.659
139.848	0.66	2.491	-2.4918	0.66
139.959	0.661	2.493	-2.4938	0.661
140.07	0.662	2.495	-2.4958	0.662
140.176	0.662	2.497	-2.4978	0.662
140.29	0.663	2.498	-2.4988	0.663
140.393	0.664	2.5	-2.5012	0.664
140.507	0.665	2.502	-2.5031	0.665
140.612	0.665	2.504	-2.5052	0.665
140.723	0.666	2.505	-2.5062	0.666
140.836	0.667	2.507	-2.5084	0.667
140.939	0.668	2.509	-2.5106	0.668
141.05	0.668	2.511	-2.5125	0.668
141.161	0.669	2.512	-2.5135	0.669
141.272	0.67	2.514	-2.5155	0.67
141.382	0.672	2.517	-2.5178	0.672
141.487	0.672	2.519	-2.5199	0.672
141.599	0.673	2.52	-2.5208	0.673
141.707	0.674	2.522	-2.5229	0.674
141.817	0.676	2.524	-2.5251	0.676
141.922	0.676	2.526	-2.5271	0.676
142.036	0.678	2.527	-2.5281	0.678
142.144	0.679	2.529	-2.5301	0.679
142.252	0.68	2.531	-2.5321	0.68
142.361	0.681	2.533	-2.5345	0.681
142.468	0.682	2.534	-2.5355	0.682
142.577	0.682	2.536	-2.5376	0.682
142.689	0.683	2.538	-2.5395	0.683
142.796	0.684	2.54	-2.5414	0.684
142.907	0.684	2.542	-2.5428	0.684
143.014	0.685	2.544	-2.5448	0.685
143.124	0.685	2.545	-2.5467	0.685
143.232	0.686	2.548	-2.5488	0.686
143.346	0.686	2.549	-2.5501	0.686
143.454	0.687	2.551	-2.5521	0.687
143.56	0.687	2.553	-2.5541	0.687
143.67	0.687	2.555	-2.556	0.687
143.782	0.688	2.556	-2.5571	0.688
143.89	0.688	2.558	-2.5594	0.688
143.999	0.689	2.56	-2.5615	0.689
144.107	0.689	2.562	-2.5635	0.689
144.221	0.69	2.563	-2.5645	0.69
144.329	0.69	2.565	-2.5665	0.69
144.437	0.69	2.568	-2.5688	0.69
144.543	0.691	2.57	-2.5708	0.691
144.657	0.691	2.571	-2.5717	0.691
144.761	0.691	2.573	-2.5737	0.691
144.875	0.692	2.575	-2.5761	0.692
144.98	0.692	2.577	-2.5782	0.692
145.091	0.693	2.578	-2.5791	0.693
145.204	0.693	2.58	-2.5811	0.693
145.307	0.694	2.582	-2.5831	0.694
145.418	0.694	2.584	-2.5854	0.694
145.529	0.695	2.585	-2.5864	0.695
145.637	0.696	2.587	-2.5884	0.696
145.749	0.697	2.589	-2.5904	0.697
145.853	0.697	2.591	-2.5924	0.697
145.965	0.698	2.593	-2.5938	0.698
146.074	0.699	2.595	-2.5958	0.699
146.185	0.7	2.597	-2.5978	0.7
146.29	0.701	2.599	-2.5997	0.701
146.404	0.701	2.6	-2.6007	0.701
146.512	0.702	2.602	-2.603	0.702
146.62	0.703	2.604	-2.605	0.703
146.729	0.703	2.606	-2.607	0.703
146.841	0.704	2.607	-2.608	0.704
146.951	0.704	2.609	-2.6104	0.704
147.059	0.705	2.611	-2.6124	0.705
147.164	0.705	2.613	-2.6144	0.705
147.275	0.706	2.614	-2.6154	0.706
147.388	0.707	2.616	-2.6174	0.707
147.491	0.707	2.619	-2.6197	0.707
147.602	0.708	2.62	-2.6217	0.708
147.709	0.709	2.622	-2.6227	0.709
147.821	0.71	2.623	-2.6246	0.71
147.934	0.711	2.626	-2.627	0.711
148.037	0.712	2.628	-2.629	0.712
148.149	0.713	2.629	-2.63	0.713
148.26	0.714	2.631	-2.6321	0.714
148.368	0.715	2.633	-2.6341	0.715
148.476	0.716	2.635	-2.6364	0.716
148.583	0.717	2.636	-2.6374	0.717
148.697	0.719	2.638	-2.6394	0.719
148.806	0.72	2.64	-2.6414	0.72
148.911	0.72	2.643	-2.6437	0.72
149.025	0.722	2.643	-2.6446	0.722
149.129	0.723	2.646	-2.6467	0.723
149.24	0.724	2.648	-2.6487	0.724
149.349	0.724	2.65	-2.6507	0.724
149.46	0.725	2.651	-2.652	0.725
149.57	0.726	2.653	-2.654	0.726
149.681	0.727	2.655	-2.656	0.727
149.785	0.728	2.657	-2.658	0.728
149.896	0.728	2.658	-2.6591	0.728
150.008	0.729	2.66	-2.6613	0.729
150.118	0.731	2.662	-2.6633	0.731
150.223	0.731	2.664	-2.6653	0.731
150.335	0.732	2.665	-2.6663	0.732
150.443	0.734	2.667	-2.6683	0.734
150.549	0.735	2.67	-2.6707	0.735
150.66	0.736	2.671	-2.6726	0.736
150.773	0.737	2.673	-2.6737	0.737
150.881	0.739	2.675	-2.6757	0.739
150.989	0.74	2.677	-2.6779	0.74
151.095	0.741	2.679	-2.6799	0.741
151.206	0.742	2.68	-2.681	0.742
151.319	0.743	2.682	-2.6829	0.743
151.427	0.744	2.684	-2.6854	0.744
151.532	0.745	2.686	-2.6873	0.745
151.646	0.746	2.687	-2.6883	0.746
151.756	0.747	2.689	-2.6904	0.747
151.86	0.748	2.691	-2.6923	0.748
151.971	0.749	2.693	-2.6947	0.749
152.082	0.75	2.694	-2.6956	0.75
152.19	0.751	2.696	-2.6976	0.751
152.303	0.752	2.698	-2.6996	0.752
152.409	0.753	2.701	-2.7019	0.753
152.518	0.754	2.702	-2.703	0.754
152.629	0.756	2.704	-2.705	0.756
152.737	0.757	2.706	-2.707	0.757
152.845	0.758	2.708	-2.709	0.758
152.957	0.759	2.709	-2.7099	0.759
153.065	0.761	2.711	-2.7123	0.761
153.173	0.762	2.713	-2.7144	0.762
153.279	0.763	2.715	-2.7163	0.763
153.39	0.764	2.716	-2.7173	0.764
153.503	0.765	2.718	-2.7196	0.765
153.611	0.766	2.72	-2.7216	0.766
153.716	0.767	2.722	-2.7236	0.767
153.828	0.768	2.723	-2.7246	0.768
153.939	0.768	2.725	-2.7266	0.768
154.049	0.769	2.728	-2.729	0.769
154.154	0.769	2.73	-2.7309	0.769
154.265	0.77	2.731	-2.732	0.77
154.374	0.77	2.733	-2.7339	0.77
154.48	0.771	2.735	-2.7362	0.771
154.591	0.771	2.737	-2.7383	0.771
154.703	0.771	2.738	-2.7393	0.771
154.808	0.772	2.74	-2.7412	0.772
154.921	0.772	2.742	-2.7433	0.772
155.026	0.773	2.744	-2.7456	0.773
155.136	0.773	2.745	-2.7466	0.773
155.245	0.774	2.747	-2.7486	0.774
155.356	0.775	2.749	-2.7506	0.775
155.465	0.775	2.752	-2.7529	0.775
155.572	0.775	2.753	-2.7538	0.775
155.688	0.776	2.755	-2.7559	0.776
155.793	0.776	2.757	-2.7579	0.776
155.9	0.777	2.759	-2.7599	0.777
156.011	0.777	2.76	-2.7609	0.777
156.124	0.777	2.762	-2.7632	0.777
156.234	0.778	2.764	-2.7652	0.778
156.339	0.778	2.766	-2.7672	0.778
156.45	0.778	2.767	-2.7683	0.778
156.558	0.778	2.769	-2.7706	0.778
156.664	0.778	2.771	-2.7726	0.778
156.775	0.779	2.773	-2.7745	0.779
156.886	0.779	2.774	-2.7755	0.779
156.997	0.779	2.777	-2.7779	0.779
157.105	0.779	2.779	-2.7798	0.779
157.21	0.779	2.781	-2.7819	0.779
157.32	0.78	2.782	-2.783	0.78
157.431	0.78	2.784	-2.7849	0.78
157.542	0.78	2.786	-2.7872	0.78
157.648	0.78	2.788	-2.7893	0.78
157.762	0.78	2.789	-2.7902	0.78
157.865	0.781	2.791	-2.7922	0.781
157.977	0.781	2.793	-2.7942	0.781
158.086	0.781	2.795	-2.7966	0.781
158.195	0.781	2.796	-2.7975	0.781
158.308	0.781	2.798	-2.7995	0.781
158.411	0.782	2.8	-2.8015	0.782
158.522	0.782	2.803	-2.8039	0.782
158.633	0.782	2.804	-2.8049	0.782
158.744	0.783	2.806	-2.8069	0.783
158.854	0.783	2.808	-2.8089	0.783
158.957	0.784	2.81	-2.8109	0.784
159.072	0.784	2.811	-2.8122	0.784
159.18	0.785	2.813	-2.8142	0.785
159.287	0.785	2.815	-2.8162	0.785
159.395	0.786	2.817	-2.8181	0.786
159.509	0.787	2.818	-2.819	0.787
159.617	0.788	2.82	-2.8215	0.788
159.725	0.788	2.822	-2.8235	0.788
159.831	0.789	2.824	-2.8255	0.789
159.946	0.79	2.825	-2.8265	0.79
160.054	0.791	2.827	-2.8285	0.791
160.162	0.791	2.83	-2.8308	0.791
160.27	0.792	2.832	-2.8328	0.792
160.381	0.793	2.833	-2.8338	0.793
160.491	0.794	2.835	-2.8358	0.794
160.601	0.795	2.837	-2.8382	0.795
160.706	0.796	2.839	-2.8402	0.796
160.817	0.797	2.84	-2.8412	0.797
160.926	0.798	2.842	-2.8431	0.798
161.037	0.799	2.844	-2.8451	0.799
161.142	0.799	2.846	-2.8475	0.799
161.254	0.8	2.847	-2.8485	0.8
161.362	0.802	2.849	-2.8505	0.802
161.473	0.803	2.851	-2.8525	0.803
161.578	0.804	2.853	-2.8544	0.804
161.692	0.804	2.855	-2.8558	0.804
161.8	0.805	2.857	-2.8578	0.805
161.906	0.806	2.859	-2.8598	0.806
162.015	0.806	2.861	-2.8618	0.806
162.129	0.807	2.862	-2.8628	0.807
162.234	0.807	2.864	-2.8652	0.807
162.345	0.808	2.866	-2.8672	0.808
162.454	0.809	2.868	-2.8692	0.809
162.565	0.809	2.869	-2.8701	0.809
162.675	0.81	2.871	-2.8724	0.81
162.785	0.81	2.873	-2.8745	0.81
162.89	0.81	2.875	-2.8765	0.81
163	0.811	2.876	-2.8774	0.811
163.11	0.811	2.878	-2.8795	0.811
163.216	0.812	2.881	-2.8818	0.812
163.327	0.812	2.883	-2.8838	0.812
163.439	0.812	2.884	-2.8848	0.812
163.547	0.813	2.886	-2.8868	0.813
163.653	0.813	2.888	-2.8891	0.813
163.764	0.813	2.89	-2.8911	0.813
163.876	0.813	2.891	-2.8922	0.813
163.983	0.813	2.893	-2.8941	0.813
164.092	0.813	2.895	-2.8961	0.813
164.2	0.813	2.897	-2.8985	0.813
164.313	0.813	2.898	-2.8994	0.813
164.421	0.813	2.9	-2.9015	0.813
164.529	0.813	2.902	-2.9035	0.813
164.638	0.814	2.905	-2.9057	0.814
164.745	0.814	2.906	-2.9068	0.814
164.854	0.815	2.908	-2.9087	0.815
164.966	0.815	2.91	-2.9107	0.815
165.072	0.815	2.912	-2.9127	0.815
165.186	0.816	2.913	-2.9141	0.816
165.296	0.816	2.915	-2.9161	0.816
165.406	0.816	2.917	-2.9181	0.816
165.511	0.816	2.919	-2.9201	0.816
165.622	0.817	2.92	-2.921	0.817
165.73	0.817	2.922	-2.9235	0.817
165.843	0.817	2.924	-2.9254	0.817
165.949	0.817	2.926	-2.9274	0.817
166.055	0.818	2.927	-2.9283	0.818
166.169	0.818	2.93	-2.9307	0.818
166.277	0.818	2.932	-2.9327	0.818
166.385	0.819	2.934	-2.9347	0.819
166.492	0.819	2.935	-2.9357	0.819
166.601	0.819	2.937	-2.9381	0.819
166.715	0.82	2.939	-2.9401	0.82
166.821	0.82	2.941	-2.9421	0.82
166.935	0.82	2.942	-2.9431	0.82
167.038	0.821	2.944	-2.9451	0.821
167.15	0.821	2.946	-2.9471	0.821
167.259	0.821	2.948	-2.9493	0.821
167.371	0.821	2.949	-2.9504	0.821
167.481	0.821	2.951	-2.9524	0.821
167.591	0.822	2.953	-2.9543	0.822
167.696	0.822	2.956	-2.9567	0.822
167.807	0.822	2.957	-2.9578	0.822
167.915	0.822	2.959	-2.9598	0.822
168.027	0.822	2.961	-2.9618	0.822
168.131	0.822	2.963	-2.9637	0.822
168.243	0.822	2.964	-2.965	0.822
168.352	0.822	2.966	-2.967	0.822
168.458	0.822	2.968	-2.9689	0.822
168.569	0.822	2.97	-2.971	0.822
168.683	0.822	2.971	-2.972	0.822
168.786	0.822	2.973	-2.9744	0.822
168.897	0.822	2.975	-2.9764	0.822
169.005	0.822	2.977	-2.9783	0.822
169.119	0.822	2.978	-2.9794	0.822
169.229	0.822	2.98	-2.9816	0.822
169.332	0.822	2.983	-2.9837	0.822
169.441	0.822	2.985	-2.9857	0.822
169.552	0.822	2.985	-2.9866	0.822
169.665	0.823	2.987	-2.9886	0.823
169.775	0.823	2.99	-2.991	0.823
169.88	0.823	2.992	-2.993	0.823
169.991	0.824	2.993	-2.994	0.824
170.099	0.824	2.995	-2.996	0.824
170.206	0.824	2.997	-2.9984	0.824
170.318	0.825	2.999	-3.0004	0.825
170.427	0.825	3	-3.0014	0.825
170.538	0.825	3.002	-3.0033	0.825
170.646	0.826	3.004	-3.0053	0.826
170.751	0.826	3.007	-3.0077	0.826
170.861	0.827	3.007	-3.0086	0.827
170.97	0.827	3.01	-3.0107	0.827
171.081	0.828	3.012	-3.0127	0.828
171.188	0.828	3.013	-3.0146	0.828
171.299	0.829	3.015	-3.016	0.829
171.411	0.829	3.017	-3.018	0.829
171.519	0.83	3.019	-3.02	0.83
171.625	0.831	3.021	-3.022	0.831
171.736	0.831	3.022	-3.0231	0.831
171.849	0.832	3.024	-3.0253	0.832
171.959	0.832	3.026	-3.0273	0.832
172.064	0.833	3.028	-3.0293	0.833
172.174	0.833	3.029	-3.0303	0.833
172.283	0.834	3.031	-3.0326	0.834
172.395	0.835	3.034	-3.0347	0.835
172.5	0.835	3.035	-3.0366	0.835
172.612	0.835	3.036	-3.0376	0.835
172.72	0.836	3.038	-3.0397	0.836
172.828	0.836	3.041	-3.0419	0.836
172.936	0.837	3.043	-3.044	0.837
173.05	0.837	3.044	-3.0449	0.837
173.154	0.837	3.046	-3.0469	0.837
173.265	0.838	3.048	-3.0493	0.838
173.374	0.838	3.05	-3.0513	0.838
173.487	0.838	3.051	-3.0523	0.838
173.59	0.838	3.053	-3.0543	0.838
173.704	0.838	3.055	-3.0563	0.838
173.809	0.838	3.057	-3.0586	0.838
173.92	0.839	3.058	-3.0596	0.839
174.033	0.838	3.06	-3.0616	0.838
174.137	0.838	3.062	-3.0635	0.838
174.248	0.838	3.065	-3.066	0.838
174.359	0.838	3.066	-3.0669	0.838
174.467	0.837	3.068	-3.069	0.837
174.573	0.836	3.07	-3.071	0.836
174.684	0.833	3.072	-3.0729	0.833
174.796	0.831	3.073	-3.0743	0.831
174.904	0.828	3.075	-3.0763	0.828
175.012	0.824	3.077	-3.0783	0.824
175.121	0.821	3.079	-3.0803	0.821
175.234	0.819	3.08	-3.0813	0.819
175.342	0.816	3.082	-3.0836	0.816
175.449	0.812	3.084	-3.0855	0.812
175.557	0.811	3.086	-3.0876	0.811
175.671	0.811	3.087	-3.0885	0.811
175.774	0.811	3.09	-3.0909	0.811
175.888	0.812	3.092	-3.0929	0.812
175.993	0.813	3.094	-3.0949	0.813
176.102	0.814	3.095	-3.0959	0.814
176.217	0.814	3.097	-3.0979	0.814
176.32	0.815	3.099	-3.1002	0.815
176.43	0.816	3.101	-3.1022	0.816
176.541	0.816	3.102	-3.1032	0.816
176.653	0.817	3.104	-3.1052	0.817
176.763	0.818	3.106	-3.1072	0.818
176.868	0.819	3.108	-3.1096	0.819
176.98	0.819	3.109	-3.1105	0.819
177.088	0.82	3.111	-3.1125	0.82
177.196	0.821	3.113	-3.1146	0.821
177.305	0.821	3.116	-3.1169	0.821
177.412	0.822	3.117	-3.1178	0.822
177.524	0.822	3.119	-3.1199	0.822
177.635	0.823	3.121	-3.1219	0.823
177.741	0.824	3.123	-3.1239	0.824
177.855	0.824	3.124	-3.1252	0.824
177.958	0.825	3.126	-3.1272	0.825
178.072	0.826	3.128	-3.1293	0.826
178.177	0.827	3.13	-3.1312	0.827
178.29	0.827	3.131	-3.1323	0.827
178.4	0.828	3.133	-3.1345	0.828
178.505	0.829	3.135	-3.1365	0.829
178.613	0.83	3.137	-3.1385	0.83
178.727	0.83	3.138	-3.1395	0.83
178.835	0.831	3.14	-3.1415	0.831
178.941	0.832	3.143	-3.1438	0.832
179.052	0.833	3.145	-3.1458	0.833
179.162	0.833	3.146	-3.1469	0.833
179.271	0.834	3.148	-3.1489	0.834
179.382	0.835	3.15	-3.1512	0.835
179.489	0.835	3.152	-3.1532	0.835
179.596	0.836	3.153	-3.1542	0.836
179.71	0.837	3.155	-3.1562	0.837
179.818	0.837	3.157	-3.1585	0.837
179.924	0.838	3.159	-3.1605	0.838
180.038	0.839	3.16	-3.1615	0.839
180.148	0.839	3.162	-3.1635	0.839
180.251	0.84	3.164	-3.1655	0.84
180.363	0.841	3.167	-3.1679	0.841
180.474	0.841	3.168	-3.1688	0.841
180.579	0.842	3.17	-3.1708	0.842
180.693	0.843	3.172	-3.1728	0.843
180.798	0.844	3.174	-3.1749	0.844
180.909	0.844	3.175	-3.1762	0.844
181.018	0.845	3.177	-3.1782	0.845
181.131	0.846	3.179	-3.1802	0.846
181.234	0.846	3.181	-3.1821	0.846
181.346	0.847	3.182	-3.1832	0.847
181.457	0.847	3.184	-3.1855	0.847
181.564	0.848	3.186	-3.1875	0.848
181.672	0.848	3.188	-3.1895	0.848
181.786	0.849	3.189	-3.1906	0.849
181.894	0.849	3.192	-3.1928	0.849
182.002	0.85	3.194	-3.1948	0.85
182.108	0.85	3.196	-3.1968	0.85
182.222	0.85	3.197	-3.1978	0.85
182.326	0.851	3.199	-3.1997	0.851
182.44	0.851	3.201	-3.2022	0.851
182.544	0.852	3.203	-3.2042	0.852
182.658	0.852	3.204	-3.2052	0.852
182.768	0.852	3.206	-3.2072	0.852
182.878	0.853	3.208	-3.2095	0.853
182.983	0.853	3.21	-3.2114	0.853
183.094	0.853	3.211	-3.2124	0.853
183.2	0.854	3.213	-3.2144	0.854
183.314	0.854	3.215	-3.2164	0.854
183.42	0.855	3.218	-3.2189	0.855
183.527	0.855	3.219	-3.2198	0.855
183.641	0.856	3.221	-3.2218	0.856
183.749	0.856	3.223	-3.2238	0.856
183.857	0.857	3.225	-3.2261	0.857
183.964	0.858	3.226	-3.2271	0.858
184.078	0.858	3.228	-3.2291	0.858
184.186	0.859	3.23	-3.2311	0.859
184.294	0.86	3.232	-3.2331	0.86
184.406	0.861	3.233	-3.2341	0.861
184.516	0.862	3.235	-3.2364	0.862
184.622	0.863	3.237	-3.2384	0.863
184.731	0.863	3.239	-3.2404	0.863
184.842	0.864	3.24	-3.2414	0.864
184.952	0.864	3.243	-3.2438	0.864
185.062	0.865	3.245	-3.2459	0.865
185.167	0.866	3.247	-3.2478	0.866
185.277	0.866	3.248	-3.2488	0.866
185.387	0.866	3.25	-3.2508	0.866
185.5	0.867	3.252	-3.253	0.867
185.603	0.867	3.254	-3.255	0.867
185.715	0.867	3.255	-3.2561	0.867
185.826	0.868	3.257	-3.2581	0.868
185.934	0.869	3.259	-3.2604	0.869
186.042	0.869	3.261	-3.2624	0.869
186.149	0.87	3.262	-3.2634	0.87
186.26	0.87	3.264	-3.2654	0.87
186.372	0.871	3.267	-3.2677	0.871
186.478	0.872	3.269	-3.2697	0.872
186.591	0.873	3.27	-3.2707	0.873
186.701	0.873	3.272	-3.2727	0.873
186.806	0.874	3.274	-3.2747	0.874
186.915	0.875	3.276	-3.277	0.875
187.026	0.876	3.277	-3.2781	0.876
187.136	0.877	3.279	-3.28	0.877
187.246	0.878	3.281	-3.2819	0.878
187.35	0.879	3.283	-3.2841	0.879
187.461	0.879	3.284	-3.2851	0.879
187.573	0.88	3.286	-3.2874	0.88
187.678	0.881	3.288	-3.2893	0.881
187.79	0.882	3.29	-3.2914	0.882
187.899	0.882	3.291	-3.2923	0.882
188.01	0.883	3.294	-3.2947	0.883
188.118	0.883	3.296	-3.2967	0.883
188.226	0.884	3.298	-3.2988	0.884
188.333	0.884	3.299	-3.2997	0.884
188.445	0.885	3.301	-3.3017	0.885
188.553	0.886	3.303	-3.3041	0.886
188.66	0.886	3.305	-3.3061	0.886
188.771	0.886	3.306	-3.3071	0.886
188.884	0.887	3.308	-3.309	0.887
188.992	0.888	3.31	-3.3113	0.888
189.097	0.888	3.312	-3.3133	0.888
189.208	0.889	3.313	-3.3143	0.889
189.32	0.889	3.315	-3.3164	0.889
189.43	0.89	3.317	-3.3184	0.89
189.535	0.89	3.32	-3.3207	0.89
189.646	0.89	3.321	-3.3217	0.89
189.755	0.891	3.322	-3.3237	0.891
189.861	0.891	3.324	-3.3257	0.891
189.972	0.892	3.327	-3.328	0.892
190.084	0.892	3.328	-3.329	0.892
190.192	0.893	3.33	-3.331	0.893
190.298	0.893	3.332	-3.333	0.893
190.407	0.894	3.334	-3.335	0.894
190.517	0.895	3.335	-3.3363	0.895
190.626	0.895	3.337	-3.3383	0.895
190.737	0.896	3.339	-3.3404	0.896
190.846	0.897	3.341	-3.3424	0.897
190.953	0.897	3.342	-3.3434	0.897
191.069	0.898	3.344	-3.3456	0.898
191.174	0.899	3.346	-3.3476	0.899
191.283	0.9	3.348	-3.3496	0.9
191.392	0.9	3.349	-3.3506	0.9
191.504	0.901	3.352	-3.3527	0.901
191.614	0.902	3.354	-3.355	0.902
191.72	0.902	3.356	-3.357	0.902
191.831	0.903	3.357	-3.3579	0.903
191.939	0.903	3.359	-3.36	0.903
192.045	0.904	3.361	-3.3623	0.904
192.156	0.905	3.363	-3.3643	0.905
192.268	0.905	3.364	-3.3653	0.905
192.376	0.905	3.366	-3.3673	0.905
192.485	0.906	3.368	-3.3692	0.906
192.593	0.907	3.37	-3.3716	0.907
192.706	0.907	3.371	-3.3726	0.907
192.814	0.908	3.373	-3.3746	0.908
192.922	0.908	3.375	-3.3766	0.908
193.028	0.909	3.378	-3.379	0.909
193.142	0.909	3.379	-3.38	0.909
193.252	0.909	3.381	-3.382	0.909
193.359	0.91	3.383	-3.384	0.91
193.465	0.91	3.385	-3.386	0.91
193.576	0.91	3.386	-3.3872	0.91
193.689	0.91	3.388	-3.3892	0.91
193.792	0.91	3.39	-3.3912	0.91
193.903	0.909	3.392	-3.3933	0.909
194.014	0.909	3.393	-3.3943	0.909
194.125	0.909	3.395	-3.3967	0.909
194.235	0.909	3.397	-3.3986	0.909
194.34	0.908	3.399	-3.4007	0.908
194.448	0.908	3.4	-3.4016	0.908
194.562	0.907	3.403	-3.4039	0.907
194.67	0.907	3.405	-3.4058	0.907
194.775	0.906	3.407	-3.4079	0.906
194.884	0.906	3.408	-3.4089	0.906
194.998	0.906	3.41	-3.4109	0.906
195.106	0.905	3.412	-3.4133	0.905
195.214	0.905	3.414	-3.4153	0.905
195.321	0.905	3.415	-3.4163	0.905
195.433	0.904	3.417	-3.4182	0.904
195.542	0.904	3.419	-3.4203	0.904
195.651	0.904	3.421	-3.4226	0.904
195.764	0.904	3.422	-3.4235	0.904
195.867	0.904	3.424	-3.4256	0.904
195.981	0.904	3.426	-3.4275	0.904
196.086	0.903	3.429	-3.4299	0.903
196.197	0.903	3.43	-3.4309	0.903
196.31	0.903	3.432	-3.4329	0.903
196.418	0.903	3.434	-3.4349	0.903
196.522	0.903	3.436	-3.4369	0.903
196.636	0.904	3.437	-3.4382	0.904
196.743	0.904	3.439	-3.4402	0.904
196.856	0.904	3.441	-3.4422	0.904
196.961	0.904	3.443	-3.4442	0.904
197.073	0.904	3.444	-3.4455	0.904
197.181	0.905	3.446	-3.4476	0.905
197.289	0.905	3.448	-3.4496	0.905
197.396	0.905	3.45	-3.4515	0.905
197.51	0.906	3.451	-3.4526	0.906
197.618	0.906	3.454	-3.4549	0.906
197.723	0.906	3.456	-3.4569	0.906
197.835	0.907	3.458	-3.4589	0.907
197.942	0.907	3.459	-3.4599	0.907
198.051	0.907	3.461	-3.4622	0.907
198.165	0.907	3.463	-3.4642	0.907
198.27	0.908	3.465	-3.4662	0.908
198.381	0.908	3.466	-3.4672	0.908
198.488	0.909	3.468	-3.4691	0.909
198.602	0.909	3.47	-3.4712	0.909
198.707	0.909	3.472	-3.4735	0.909
198.82	0.91	3.473	-3.4745	0.91
198.928	0.91	3.475	-3.4766	0.91
199.034	0.91	3.477	-3.4786	0.91
199.145	0.911	3.48	-3.4808	0.911
199.257	0.911	3.481	-3.4818	0.911
199.365	0.912	3.483	-3.4838	0.912
199.473	0.912	3.485	-3.4858	0.912
199.582	0.913	3.487	-3.4882	0.913
199.689	0.914	3.488	-3.4892	0.914
199.801	0.914	3.49	-3.4913	0.914
199.912	0.915	3.492	-3.4932	0.915
200.018	0.916	3.494	-3.4952	0.916
200.132	0.917	3.495	-3.4964	0.917
200.235	0.917	3.497	-3.4984	0.917
200.346	0.918	3.499	-3.5005	0.918
200.453	0.919	3.501	-3.5025	0.919
200.565	0.919	3.502	-3.5035	0.919
200.678	0.92	3.505	-3.5059	0.92
200.786	0.921	3.507	-3.5078	0.921
200.891	0.921	3.509	-3.5098	0.921
201.002	0.921	3.51	-3.5109	0.921
201.111	0.922	3.512	-3.5128	0.922
201.224	0.923	3.514	-3.5152	0.923
201.33	0.923	3.516	-3.5171	0.923
201.439	0.924	3.517	-3.5182	0.924
201.545	0.925	3.519	-3.5201	0.925
201.654	0.926	3.521	-3.5225	0.926
201.765	0.926	3.523	-3.5244	0.926
201.878	0.927	3.524	-3.5255	0.927
201.986	0.928	3.526	-3.5274	0.928
202.095	0.929	3.528	-3.5295	0.929
202.201	0.93	3.531	-3.5318	0.93
202.312	0.93	3.532	-3.5328	0.93
202.425	0.931	3.534	-3.5348	0.931
202.531	0.931	3.536	-3.5369	0.931
202.638	0.932	3.538	-3.5391	0.932
202.752	0.932	3.539	-3.5401	0.932
202.861	0.933	3.541	-3.5421	0.933
202.971	0.934	3.543	-3.5441	0.934
203.076	0.935	3.545	-3.5462	0.935
203.187	0.935	3.546	-3.5474	0.935
203.296	0.936	3.548	-3.5495	0.936
203.409	0.937	3.55	-3.5515	0.937
203.513	0.937	3.552	-3.5535	0.937
203.624	0.938	3.553	-3.5544	0.938
203.735	0.939	3.556	-3.5568	0.939
203.842	0.94	3.558	-3.5588	0.94
203.95	0.941	3.56	-3.5608	0.941
204.064	0.941	3.561	-3.5618	0.941
204.167	0.943	3.563	-3.5642	0.943
204.278	0.944	3.565	-3.5661	0.944
204.387	0.945	3.567	-3.5681	0.945
204.494	0.945	3.568	-3.5691	0.945
204.609	0.946	3.57	-3.5711	0.946
204.717	0.947	3.572	-3.5734	0.947
204.822	0.948	3.574	-3.5754	0.948
204.933	0.949	3.575	-3.5764	0.949
205.046	0.95	3.577	-3.5784	0.95
205.156	0.951	3.579	-3.5803	0.951
205.261	0.952	3.582	-3.5827	0.952
205.372	0.953	3.583	-3.5838	0.953
205.48	0.954	3.585	-3.5858	0.954
205.592	0.955	3.587	-3.5877	0.955
205.699	0.957	3.589	-3.5901	0.957
205.808	0.957	3.59	-3.5911	0.957
205.917	0.958	3.592	-3.5931	0.958
206.023	0.96	3.594	-3.5951	0.96
206.134	0.961	3.596	-3.597	0.961
206.248	0.962	3.597	-3.5984	0.962
206.351	0.963	3.599	-3.6004	0.963
206.462	0.964	3.601	-3.6024	0.964
206.569	0.965	3.603	-3.6045	0.965
206.684	0.966	3.604	-3.6054	0.966
206.794	0.967	3.607	-3.6077	0.967
206.899	0.968	3.609	-3.6098	0.968
207.008	0.969	3.611	-3.6118	0.969
207.119	0.97	3.612	-3.6128	0.97
207.229	0.971	3.614	-3.6148	0.971
207.339	0.972	3.616	-3.617	0.972
207.444	0.973	3.618	-3.6191	0.973
207.555	0.973	3.619	-3.62	0.973
207.664	0.974	3.621	-3.622	0.974
207.77	0.975	3.623	-3.6244	0.975
207.88	0.977	3.625	-3.6264	0.977
207.992	0.977	3.626	-3.6275	0.977
208.103	0.978	3.628	-3.6294	0.978
208.211	0.98	3.63	-3.6316	0.98
208.316	0.981	3.632	-3.6336	0.981
208.426	0.981	3.634	-3.6347	0.981
208.537	0.982	3.635	-3.6366	0.982
208.644	0.983	3.638	-3.6387	0.983
208.753	0.984	3.64	-3.6411	0.984
208.862	0.985	3.641	-3.642	0.985
208.976	0.986	3.643	-3.644	0.986
209.084	0.987	3.645	-3.646	0.987
209.192	0.988	3.647	-3.6483	0.988
209.303	0.988	3.648	-3.6493	0.988
209.413	0.989	3.65	-3.6513	0.989
209.523	0.99	3.652	-3.6533	0.99
209.629	0.991	3.654	-3.6553	0.991
209.738	0.991	3.655	-3.6563	0.991
209.85	0.992	3.658	-3.6587	0.992
209.96	0.993	3.66	-3.6607	0.993
210.065	0.993	3.661	-3.6626	0.993
210.177	0.994	3.663	-3.6637	0.994
210.285	0.995	3.665	-3.6661	0.995
210.393	0.995	3.667	-3.668	0.995
210.501	0.996	3.669	-3.67	0.996
210.615	0.996	3.67	-3.671	0.996
210.722	0.997	3.672	-3.673	0.997
210.83	0.998	3.674	-3.6753	0.998
210.937	0.999	3.676	-3.6773	0.999
211.051	0.999	3.677	-3.6783	0.999
211.161	1	3.679	-3.6803	1
211.269	1	3.681	-3.6827	1
211.374	1.001	3.683	-3.6847	1.001
211.485	1.001	3.684	-3.6857	1.001
211.593	1.002	3.686	-3.6877	1.002
211.707	1.003	3.688	-3.6896	1.003
211.812	1.004	3.691	-3.6919	1.004
211.92	1.004	3.692	-3.693	1.004
212.032	1.005	3.694	-3.695	1.005
212.138	1.006	3.696	-3.6969	1.006
212.249	1.007	3.698	-3.6993	1.007
212.361	1.007	3.699	-3.7003	1.007
212.469	1.008	3.701	-3.7023	1.008
212.577	1.009	3.703	-3.7043	1.009
212.685	1.01	3.705	-3.7064	1.01
212.799	1.011	3.706	-3.7076	1.011
212.907	1.012	3.708	-3.7096	1.012
213.014	1.013	3.71	-3.7116	1.013
213.123	1.014	3.713	-3.7137	1.014
213.23	1.014	3.713	-3.7146	1.014
213.339	1.015	3.716	-3.7169	1.015
213.453	1.016	3.718	-3.719	1.016
213.558	1.017	3.72	-3.721	1.017
213.67	1.017	3.721	-3.722	1.017
213.781	1.018	3.723	-3.724	1.018
213.891	1.019	3.725	-3.7262	1.019
213.995	1.02	3.727	-3.7282	1.02
214.106	1.021	3.728	-3.7293	1.021
214.218	1.022	3.73	-3.7312	1.022
214.328	1.023	3.732	-3.7336	1.023
214.433	1.024	3.735	-3.7357	1.024
214.545	1.025	3.735	-3.7366	1.025
214.653	1.026	3.737	-3.7386	1.026
214.762	1.027	3.739	-3.7406	1.027
214.87	1.028	3.742	-3.743	1.028
214.983	1.029	3.743	-3.744	1.029
215.091	1.03	3.745	-3.7459	1.03
215.199	1.031	3.747	-3.7479	1.031
215.305	1.032	3.749	-3.7502	1.032
[truncated: 807 more rows]
