# Supplementary material for: Research on the Mechanical Properties of EPS Lightweight Soil Mixed with Fly Ash
Source: Polymers (Basel). 2024 Dec 18;16(24):3517. doi: 10.3390/polym16243517 (PMC11678610; doi:10.3390/polym16243517)
Supplement: Supplementary file 1 [file polymers-16-03517-s001.zip › polymers-3283519-supplementary-final/raw data/EPS2%,curing agent content 20%,replace proportion 45%.xls]

## Sheet: Sheet1
试件批号	1
钢号	1
试验日期	2023/12/15
试验人	XDD
试件形状
尺寸(mm)	39.1
So(mm^2)	1200.73
标距倍率
Lo(mm)	80
引伸计标距	50
Lu(mm)
A(%)	/
断面尺寸
Su(mm^2)
Z(%)	/
Fm(kN)	0.99
Rm(MPa)
FeH(kN)	1.2
ReH(MPa)	1
FeL(kN)	0.77
ReL(MPa)
Fp(kN)	0.77
Rp(MPa)
Ft(kN)	0.07
Rt(MPa)
E(GPa)	0.03
屈强比	/
强屈比	/
At(%)	/
Agt(%)	5
时间(秒)	力(kN)	变形(mm)	位移(mm)	扩展
0	0	0	-0.0004	0
0.126	0	0	-0.0009	0
0.23	0	0	-0.0018	0
0.342	0.001	0	-0.0025	0.001
0.453	0.001	0.001	-0.0041	0.001
0.561	0.002	0.002	-0.0058	0.002
0.667	0.003	0.004	-0.008	0.003
0.781	0.003	0.006	-0.0091	0.003
0.89	0.004	0.009	-0.0122	0.004
0.997	0.005	0.012	-0.0152	0.005
1.104	0.006	0.015	-0.0184	0.006
1.218	0.006	0.017	-0.0202	0.006
1.322	0.007	0.021	-0.0247	0.007
1.436	0.007	0.025	-0.0288	0.007
1.541	0.008	0.03	-0.0333	0.008
1.653	0.008	0.032	-0.0357	0.008
1.759	0.008	0.038	-0.0415	0.008
1.873	0.008	0.043	-0.0468	0.008
1.978	0.009	0.049	-0.0521	0.009
2.089	0.009	0.051	-0.0548	0.009
2.198	0.009	0.057	-0.0601	0.009
2.31	0.009	0.063	-0.0661	0.009
2.415	0.01	0.068	-0.0711	0.01
2.527	0.01	0.07	-0.0736	0.01
2.635	0.01	0.075	-0.0786	0.01
2.741	0.01	0.081	-0.0842	0.01
2.852	0.011	0.086	-0.0892	0.011
2.966	0.011	0.088	-0.0914	0.011
3.073	0.011	0.093	-0.0962	0.011
3.178	0.012	0.097	-0.1009	0.012
3.287	0.012	0.103	-0.1062	0.012
3.398	0.013	0.105	-0.1084	0.013
3.511	0.013	0.109	-0.1129	0.013
3.619	0.014	0.114	-0.1174	0.014
3.724	0.014	0.118	-0.1217	0.014
3.838	0.015	0.121	-0.1246	0.015
3.948	0.015	0.125	-0.1288	0.015
4.053	0.016	0.13	-0.1331	0.016
4.161	0.016	0.134	-0.1372	0.016
4.27	0.016	0.136	-0.1393	0.016
4.382	0.017	0.141	-0.1441	0.017
4.495	0.017	0.145	-0.1481	0.017
4.601	0.018	0.149	-0.1521	0.018
4.71	0.018	0.151	-0.1541	0.018
4.821	0.019	0.155	-0.1586	0.019
4.929	0.019	0.159	-0.1624	0.019
5.037	0.019	0.163	-0.1662	0.019
5.149	0.019	0.165	-0.1681	0.019
5.256	0.02	0.168	-0.172	0.02
5.367	0.02	0.173	-0.1762	0.02
5.473	0.02	0.176	-0.1799	0.02
5.587	0.021	0.178	-0.1818	0.021
5.69	0.021	0.182	-0.1854	0.021
5.801	0.021	0.185	-0.1889	0.021
5.91	0.022	0.189	-0.193	0.022
6.021	0.022	0.191	-0.1948	0.022
6.131	0.023	0.195	-0.1983	0.023
6.241	0.023	0.198	-0.2017	0.023
6.346	0.024	0.202	-0.2056	0.024
6.456	0.024	0.204	-0.2073	0.024
6.568	0.024	0.207	-0.2106	0.024
6.678	0.025	0.21	-0.214	0.025
6.783	0.025	0.214	-0.2173	0.025
6.895	0.025	0.216	-0.2194	0.025
7.003	0.026	0.219	-0.2227	0.026
7.113	0.026	0.222	-0.2258	0.026
7.218	0.027	0.226	-0.2291	0.027
7.333	0.027	0.227	-0.2306	0.027
7.441	0.027	0.231	-0.2342	0.027
7.549	0.028	0.234	-0.2373	0.028
7.655	0.028	0.237	-0.2404	0.028
7.766	0.028	0.238	-0.242	0.028
7.879	0.028	0.242	-0.2455	0.028
7.987	0.029	0.245	-0.2486	0.029
8.092	0.029	0.248	-0.2515	0.029
8.203	0.029	0.249	-0.253	0.029
8.315	0.03	0.252	-0.2559	0.03
8.425	0.03	0.256	-0.2593	0.03
8.53	0.03	0.259	-0.2622	0.03
8.641	0.03	0.26	-0.2637	0.03
8.75	0.031	0.263	-0.2666	0.031
8.856	0.031	0.266	-0.2698	0.031
8.967	0.031	0.269	-0.2727	0.031
9.079	0.032	0.271	-0.2741	0.032
9.187	0.032	0.273	-0.2768	0.032
9.296	0.032	0.276	-0.2796	0.032
9.403	0.033	0.279	-0.2829	0.033
9.512	0.033	0.281	-0.2842	0.033
9.622	0.033	0.283	-0.2869	0.033
9.732	0.034	0.286	-0.2897	0.034
9.841	0.034	0.289	-0.2929	0.034
9.948	0.034	0.291	-0.2942	0.034
10.064	0.035	0.293	-0.2968	0.035
10.169	0.035	0.296	-0.2995	0.035
10.276	0.036	0.299	-0.3022	0.036
10.388	0.036	0.3	-0.3034	0.036
10.494	0.037	0.303	-0.3065	0.037
10.604	0.037	0.306	-0.3091	0.037
10.715	0.038	0.308	-0.3116	0.038
10.826	0.038	0.309	-0.313	0.038
10.934	0.038	0.312	-0.316	0.038
11.04	0.039	0.315	-0.3185	0.039
11.149	0.04	0.317	-0.321	0.04
11.259	0.04	0.319	-0.3223	0.04
11.368	0.04	0.321	-0.3248	0.04
11.479	0.041	0.324	-0.3277	0.041
11.587	0.041	0.327	-0.3302	0.041
11.701	0.042	0.328	-0.3314	0.042
11.809	0.042	0.33	-0.3339	0.042
11.917	0.043	0.333	-0.3368	0.043
12.023	0.043	0.336	-0.3392	0.043
12.137	0.043	0.337	-0.3404	0.043
12.241	0.044	0.339	-0.3429	0.044
12.353	0.044	0.342	-0.3453	0.044
12.46	0.045	0.345	-0.3481	0.045
12.571	0.045	0.346	-0.3493	0.045
12.684	0.046	0.348	-0.3516	0.046
12.787	0.046	0.351	-0.3541	0.046
12.899	0.047	0.353	-0.3568	0.047
13.01	0.047	0.354	-0.358	0.047
13.121	0.048	0.357	-0.3604	0.048
13.231	0.048	0.359	-0.3627	0.048
13.335	0.049	0.362	-0.3651	0.049
13.447	0.049	0.363	-0.3663	0.049
13.558	0.049	0.365	-0.369	0.049
13.666	0.05	0.368	-0.3713	0.05
13.771	0.05	0.37	-0.3736	0.05
13.881	0.05	0.371	-0.3748	0.05
13.992	0.051	0.374	-0.3774	0.051
14.103	0.051	0.376	-0.3797	0.051
14.21	0.051	0.378	-0.382	0.051
14.322	0.051	0.38	-0.3831	0.051
14.432	0.052	0.382	-0.3854	0.052
14.54	0.052	0.385	-0.3881	0.052
14.645	0.053	0.387	-0.3903	0.053
14.756	0.053	0.388	-0.3915	0.053
14.869	0.054	0.39	-0.3937	0.054
14.972	0.054	0.393	-0.3964	0.054
15.083	0.055	0.395	-0.3986	0.055
15.194	0.055	0.396	-0.3997	0.055
15.305	0.055	0.398	-0.402	0.055
15.415	0.055	0.401	-0.4042	0.055
15.518	0.056	0.403	-0.4068	0.056
15.627	0.056	0.404	-0.4078	0.056
15.741	0.056	0.406	-0.41	0.056
15.849	0.057	0.409	-0.4123	0.057
15.957	0.057	0.411	-0.4148	0.057
16.064	0.057	0.412	-0.416	0.057
16.178	0.058	0.415	-0.4182	0.058
16.287	0.059	0.417	-0.4204	0.059
16.393	0.059	0.419	-0.4226	0.059
16.507	0.059	0.42	-0.424	0.059
16.61	0.06	0.423	-0.4261	0.06
16.724	0.061	0.425	-0.4285	0.061
16.829	0.061	0.427	-0.4305	0.061
16.94	0.062	0.428	-0.4316	0.062
17.053	0.062	0.431	-0.4341	0.062
17.156	0.063	0.433	-0.4363	0.063
17.266	0.063	0.435	-0.4384	0.063
17.375	0.063	0.436	-0.4395	0.063
17.487	0.064	0.438	-0.4417	0.064
17.593	0.064	0.441	-0.4442	0.064
17.704	0.065	0.443	-0.4463	0.065
17.816	0.065	0.444	-0.4474	0.065
17.924	0.065	0.446	-0.4495	0.065
18.032	0.066	0.448	-0.452	0.066
18.14	0.066	0.451	-0.4541	0.066
18.249	0.066	0.452	-0.4552	0.066
18.357	0.067	0.454	-0.4573	0.067
18.466	0.067	0.456	-0.4599	0.067
18.577	0.068	0.458	-0.4619	0.068
18.691	0.068	0.459	-0.463	0.068
18.794	0.068	0.462	-0.465	0.068
18.908	0.069	0.464	-0.4671	0.069
19.012	0.069	0.466	-0.4697	0.069
19.123	0.069	0.467	-0.4707	0.069
19.236	0.07	0.469	-0.4728	0.07
19.342	0.07	0.471	-0.4749	0.07
19.449	0.071	0.473	-0.477	0.071
19.563	0.071	0.475	-0.4784	0.071
19.673	0.072	0.477	-0.4805	0.072
19.783	0.072	0.479	-0.4827	0.072
19.888	0.072	0.481	-0.4847	0.072
19.995	0.073	0.482	-0.4857	0.073
20.107	0.073	0.485	-0.4882	0.073
20.22	0.073	0.487	-0.4903	0.073
20.323	0.074	0.489	-0.4923	0.074
20.435	0.074	0.49	-0.4934	0.074
20.546	0.075	0.492	-0.4958	0.075
20.654	0.075	0.494	-0.4979	0.075
20.762	0.076	0.496	-0.4999	0.076
20.869	0.076	0.497	-0.501	0.076
20.978	0.077	0.5	-0.5034	0.077
21.103	0.077	0.502	-0.5054	0.077
21.214	0.077	0.504	-0.5076	0.077
21.321	0.078	0.506	-0.5096	0.078
21.431	0.078	0.507	-0.5107	0.078
21.544	0.079	0.509	-0.5127	0.079
21.654	0.079	0.512	-0.5152	0.079
21.759	0.079	0.514	-0.5172	0.079
21.87	0.08	0.515	-0.5182	0.08
21.979	0.08	0.517	-0.5203	0.08
22.091	0.081	0.519	-0.5227	0.081
22.196	0.081	0.521	-0.5247	0.081
22.304	0.081	0.522	-0.5258	0.081
22.413	0.082	0.524	-0.5278	0.082
22.525	0.082	0.526	-0.5299	0.082
22.633	0.083	0.529	-0.5322	0.083
22.747	0.083	0.53	-0.5333	0.083
22.85	0.084	0.532	-0.5353	0.084
22.961	0.084	0.534	-0.5375	0.084
23.068	0.085	0.536	-0.5398	0.085
23.179	0.085	0.537	-0.5408	0.085
23.292	0.085	0.539	-0.5429	0.085
23.398	0.086	0.541	-0.5449	0.086
23.505	0.086	0.543	-0.5468	0.086
23.618	0.086	0.545	-0.5483	0.086
23.728	0.087	0.547	-0.5503	0.087
23.838	0.087	0.549	-0.5523	0.087
23.943	0.087	0.551	-0.5544	0.087
24.051	0.087	0.552	-0.5554	0.087
24.163	0.088	0.554	-0.5578	0.088
24.269	0.088	0.556	-0.5598	0.088
24.379	0.088	0.558	-0.5619	0.088
24.491	0.088	0.559	-0.5629	0.088
24.602	0.089	0.562	-0.5654	0.089
24.71	0.089	0.564	-0.5674	0.089
24.815	0.089	0.566	-0.5694	0.089
24.925	0.089	0.567	-0.5703	0.089
25.034	0.09	0.569	-0.5727	0.09
25.145	0.09	0.571	-0.5747	0.09
25.254	0.09	0.573	-0.5768	0.09
25.367	0.09	0.574	-0.5778	0.09
25.476	0.091	0.576	-0.5798	0.091
25.584	0.091	0.579	-0.5822	0.091
25.689	0.091	0.581	-0.5843	0.091
25.8	0.092	0.582	-0.5853	0.092
25.913	0.092	0.584	-0.5873	0.092
26.016	0.092	0.586	-0.5893	0.092
26.126	0.092	0.588	-0.5917	0.092
26.237	0.093	0.589	-0.5926	0.093
26.349	0.093	0.591	-0.5947	0.093
26.454	0.093	0.593	-0.5967	0.093
26.563	0.094	0.595	-0.5987	0.094
26.675	0.094	0.597	-0.6001	0.094
26.786	0.094	0.599	-0.6021	0.094
26.894	0.094	0.601	-0.6041	0.094
26.999	0.095	0.603	-0.6061	0.095
27.114	0.095	0.604	-0.6075	0.095
27.222	0.095	0.606	-0.6095	0.095
27.33	0.096	0.608	-0.6115	0.096
27.436	0.096	0.61	-0.6135	0.096
27.551	0.096	0.611	-0.6145	0.096
27.654	0.097	0.613	-0.6169	0.097
27.768	0.097	0.615	-0.6189	0.097
27.873	0.097	0.617	-0.621	0.097
27.984	0.097	0.618	-0.6219	0.097
28.097	0.098	0.62	-0.6239	0.098
28.206	0.098	0.623	-0.6263	0.098
28.311	0.098	0.625	-0.6283	0.098
28.422	0.099	0.626	-0.6294	0.099
28.529	0.099	0.628	-0.6314	0.099
28.638	0.1	0.63	-0.6337	0.1
28.746	0.1	0.632	-0.6357	0.1
28.861	0.1	0.633	-0.6367	0.1
28.969	0.101	0.635	-0.6387	0.101
29.077	0.101	0.637	-0.6407	0.101
29.183	0.102	0.64	-0.6431	0.102
29.293	0.102	0.641	-0.6441	0.102
29.402	0.102	0.643	-0.6462	0.102
29.511	0.103	0.645	-0.6481	0.103
29.62	0.103	0.647	-0.6502	0.103
29.734	0.103	0.648	-0.6514	0.103
29.844	0.103	0.65	-0.6534	0.103
29.952	0.104	0.652	-0.6554	0.104
30.057	0.104	0.654	-0.6575	0.104
30.169	0.104	0.655	-0.6585	0.104
30.275	0.105	0.657	-0.6609	0.105
30.386	0.105	0.659	-0.6629	0.105
30.496	0.106	0.661	-0.6649	0.106
30.607	0.106	0.662	-0.6659	0.106
30.718	0.106	0.665	-0.6682	0.106
30.828	0.107	0.667	-0.6701	0.107
30.934	0.107	0.669	-0.6721	0.107
31.045	0.107	0.67	-0.6732	0.107
31.15	0.108	0.672	-0.6752	0.108
31.261	0.108	0.674	-0.6776	0.108
31.369	0.108	0.676	-0.6796	0.108
31.482	0.109	0.677	-0.6806	0.109
31.59	0.109	0.679	-0.6827	0.109
31.698	0.11	0.681	-0.6849	0.11
31.807	0.11	0.683	-0.6869	0.11
31.914	0.11	0.684	-0.6879	0.11
32.023	0.11	0.686	-0.6899	0.11
32.137	0.111	0.689	-0.6923	0.111
32.242	0.111	0.691	-0.6943	0.111
32.353	0.111	0.692	-0.6953	0.111
32.466	0.111	0.694	-0.6973	0.111
32.575	0.112	0.696	-0.6993	0.112
32.68	0.112	0.698	-0.7017	0.112
32.791	0.112	0.699	-0.7027	0.112
32.902	0.112	0.701	-0.7046	0.112
33.012	0.113	0.703	-0.7067	0.113
33.117	0.113	0.705	-0.7086	0.113
33.228	0.114	0.706	-0.71	0.114
33.336	0.114	0.708	-0.712	0.114
33.447	0.115	0.71	-0.714	0.115
33.554	0.115	0.713	-0.7161	0.115
33.667	0.115	0.714	-0.7171	0.115
33.775	0.116	0.716	-0.7194	0.116
33.883	0.116	0.718	-0.7214	0.116
33.989	0.117	0.72	-0.7234	0.117
34.103	0.117	0.721	-0.7244	0.117
34.212	0.117	0.723	-0.7267	0.117
34.32	0.118	0.725	-0.7288	0.118
34.425	0.118	0.727	-0.7309	0.118
34.539	0.119	0.728	-0.7317	0.119
34.649	0.119	0.73	-0.7338	0.119
34.759	0.12	0.733	-0.7361	0.12
34.864	0.12	0.735	-0.7381	0.12
34.975	0.121	0.736	-0.7391	0.121
35.083	0.122	0.738	-0.7411	0.122
35.196	0.122	0.74	-0.7431	0.122
35.301	0.123	0.742	-0.7454	0.123
35.413	0.124	0.743	-0.7464	0.124
35.52	0.124	0.745	-0.7484	0.124
35.627	0.125	0.747	-0.7504	0.125
35.738	0.126	0.749	-0.7528	0.126
35.845	0.127	0.75	-0.7538	0.127
35.959	0.127	0.752	-0.7559	0.127
36.067	0.128	0.754	-0.7578	0.128
36.173	0.129	0.756	-0.7598	0.129
36.287	0.129	0.757	-0.761	0.129
36.397	0.13	0.76	-0.7631	0.13
36.5	0.131	0.761	-0.765	0.131
36.609	0.132	0.764	-0.7671	0.132
36.723	0.132	0.765	-0.7685	0.132
36.833	0.133	0.767	-0.7704	0.133
36.943	0.134	0.769	-0.7724	0.134
37.048	0.135	0.771	-0.7745	0.135
37.159	0.135	0.772	-0.7754	0.135
37.267	0.136	0.774	-0.7775	0.136
37.38	0.137	0.776	-0.7798	0.137
37.487	0.138	0.778	-0.7818	0.138
37.595	0.138	0.779	-0.7828	0.138
37.704	0.139	0.781	-0.7848	0.139
37.81	0.14	0.784	-0.7871	0.14
37.921	0.14	0.786	-0.7891	0.14
38.035	0.141	0.787	-0.7901	0.141
38.138	0.141	0.789	-0.7921	0.141
38.247	0.142	0.791	-0.7944	0.142
38.356	0.142	0.793	-0.7964	0.142
38.467	0.143	0.794	-0.7974	0.143
38.575	0.143	0.796	-0.7994	0.143
38.687	0.143	0.798	-0.8014	0.143
38.793	0.144	0.8	-0.8038	0.144
38.907	0.144	0.801	-0.8048	0.144
39.017	0.144	0.803	-0.8068	0.144
39.127	0.144	0.805	-0.8088	0.144
39.232	0.145	0.808	-0.8111	0.145
39.341	0.145	0.809	-0.8121	0.145
39.453	0.145	0.811	-0.8141	0.145
39.563	0.146	0.813	-0.8161	0.146
39.667	0.146	0.815	-0.818	0.146
39.779	0.147	0.816	-0.819	0.147
39.89	0.147	0.818	-0.8215	0.147
39.998	0.148	0.82	-0.8234	0.148
40.106	0.149	0.822	-0.8254	0.149
40.213	0.149	0.823	-0.8264	0.149
40.325	0.15	0.825	-0.8288	0.15
40.436	0.15	0.827	-0.8308	0.15
40.542	0.151	0.829	-0.8328	0.151
40.655	0.151	0.83	-0.8338	0.151
40.759	0.152	0.833	-0.8361	0.152
40.87	0.153	0.835	-0.8381	0.153
40.979	0.153	0.837	-0.8401	0.153
41.09	0.154	0.838	-0.8411	0.154
41.2	0.154	0.84	-0.8431	0.154
41.31	0.155	0.842	-0.8451	0.155
41.415	0.156	0.844	-0.8475	0.156
41.526	0.156	0.845	-0.8485	0.156
41.635	0.157	0.847	-0.8505	0.157
41.747	0.157	0.849	-0.8524	0.157
41.851	0.158	0.851	-0.8547	0.158
41.963	0.158	0.852	-0.8558	0.158
42.074	0.159	0.854	-0.8578	0.159
42.182	0.16	0.856	-0.8597	0.16
42.287	0.161	0.858	-0.8618	0.161
42.402	0.161	0.86	-0.8632	0.161
42.51	0.162	0.862	-0.8651	0.162
42.617	0.163	0.864	-0.8671	0.163
42.725	0.163	0.866	-0.8691	0.163
42.839	0.164	0.867	-0.8701	0.164
42.949	0.165	0.869	-0.8724	0.165
43.054	0.166	0.871	-0.8743	0.166
43.163	0.166	0.873	-0.8764	0.166
43.274	0.167	0.874	-0.8774	0.167
43.384	0.168	0.876	-0.8797	0.168
43.494	0.168	0.878	-0.8818	0.168
43.598	0.169	0.88	-0.8838	0.169
43.707	0.17	0.881	-0.8847	0.17
43.82	0.17	0.883	-0.8867	0.17
43.926	0.171	0.886	-0.8891	0.171
44.039	0.172	0.888	-0.891	0.172
44.147	0.173	0.889	-0.8921	0.173
44.258	0.173	0.891	-0.894	0.173
44.365	0.174	0.893	-0.8964	0.174
44.473	0.175	0.895	-0.8984	0.175
44.587	0.175	0.896	-0.8993	0.175
44.693	0.176	0.898	-0.9014	0.176
44.801	0.177	0.9	-0.9034	0.177
44.91	0.178	0.902	-0.9058	0.178
45.017	0.178	0.903	-0.9068	0.178
45.133	0.178	0.905	-0.9087	0.178
45.238	0.179	0.907	-0.9107	0.179
45.345	0.18	0.91	-0.9131	0.18
45.456	0.18	0.91	-0.914	0.18
45.569	0.18	0.913	-0.9161	0.18
45.678	0.181	0.915	-0.9181	0.181
45.782	0.181	0.917	-0.9201	0.181
45.893	0.182	0.918	-0.9211	0.182
46.005	0.182	0.92	-0.9234	0.182
46.115	0.183	0.922	-0.9255	0.183
46.22	0.184	0.924	-0.9274	0.184
46.332	0.184	0.925	-0.9283	0.184
46.44	0.185	0.927	-0.9307	0.185
46.548	0.186	0.929	-0.9327	0.186
46.655	0.186	0.931	-0.9347	0.186
46.77	0.187	0.932	-0.9357	0.187
46.876	0.187	0.934	-0.9377	0.187
46.987	0.188	0.937	-0.9401	0.188
47.093	0.189	0.938	-0.942	0.189
47.207	0.189	0.94	-0.9431	0.189
47.31	0.19	0.941	-0.945	0.19
47.422	0.191	0.944	-0.9473	0.191
47.531	0.191	0.946	-0.9493	0.191
47.642	0.192	0.947	-0.9504	0.192
47.752	0.192	0.949	-0.9523	0.192
47.863	0.193	0.951	-0.9542	0.193
47.968	0.194	0.953	-0.9567	0.194
48.079	0.194	0.954	-0.9577	0.194
48.19	0.195	0.956	-0.9597	0.195
48.3	0.196	0.958	-0.9617	0.196
48.405	0.197	0.961	-0.964	0.197
48.517	0.197	0.962	-0.965	0.197
48.625	0.198	0.963	-0.967	0.198
48.734	0.198	0.965	-0.969	0.198
48.84	0.199	0.967	-0.971	0.199
48.95	0.199	0.969	-0.9723	0.199
49.061	0.2	0.971	-0.9744	0.2
49.172	0.201	0.973	-0.9764	0.201
49.339	0.201	0.975	-0.9788	0.201
49.453	0.202	0.977	-0.9807	0.202
49.561	0.203	0.979	-0.9829	0.203
49.669	0.204	0.981	-0.985	0.204
49.781	0.204	0.982	-0.986	0.204
49.888	0.205	0.984	-0.988	0.205
49.999	0.206	0.987	-0.9903	0.206
50.105	0.207	0.989	-0.9924	0.207
50.219	0.207	0.99	-0.9933	0.207
50.322	0.208	0.992	-0.9954	0.208
50.436	0.209	0.994	-0.9974	0.209
50.541	0.21	0.996	-0.9996	0.21
50.652	0.211	0.997	-1.0007	0.211
50.764	0.212	0.999	-1.0027	0.212
50.874	0.212	1.001	-1.0047	0.212
51.043	0.213	1.004	-1.0071	0.213
51.149	0.214	1.006	-1.0093	0.214
51.263	0.215	1.008	-1.0113	0.215
51.368	0.216	1.01	-1.0133	0.216
51.479	0.217	1.011	-1.0143	0.217
51.588	0.218	1.013	-1.0163	0.218
51.701	0.219	1.015	-1.0186	0.219
51.806	0.22	1.017	-1.0207	0.22
51.916	0.22	1.018	-1.0216	0.22
52.027	0.221	1.02	-1.0236	0.221
52.135	0.222	1.022	-1.0256	0.222
52.243	0.223	1.024	-1.028	0.223
52.35	0.224	1.025	-1.029	0.224
52.464	0.225	1.027	-1.031	0.225
52.572	0.226	1.029	-1.033	0.226
52.678	0.227	1.032	-1.0353	0.227
52.792	0.228	1.033	-1.0362	0.228
52.901	0.229	1.035	-1.0383	0.229
53.009	0.23	1.037	-1.0403	0.23
53.114	0.231	1.039	-1.0423	0.231
53.228	0.232	1.04	-1.0436	0.232
53.338	0.233	1.042	-1.0457	0.233
53.448	0.234	1.044	-1.0477	0.234
53.553	0.235	1.046	-1.0496	0.235
53.664	0.236	1.047	-1.0507	0.236
53.772	0.237	1.049	-1.0529	0.237
53.879	0.238	1.051	-1.055	0.238
53.991	0.239	1.053	-1.0569	0.239
54.1	0.24	1.054	-1.058	0.24
54.211	0.241	1.057	-1.0603	0.241
54.319	0.242	1.059	-1.0623	0.242
54.427	0.243	1.061	-1.0643	0.243
54.534	0.243	1.062	-1.0653	0.243
54.643	0.245	1.064	-1.0673	0.245
54.752	0.246	1.066	-1.0696	0.246
54.862	0.247	1.068	-1.0715	0.247
54.976	0.248	1.069	-1.0726	0.248
55.086	0.249	1.071	-1.0746	0.249
55.191	0.25	1.073	-1.0765	0.25
55.3	0.251	1.075	-1.0789	0.251
55.411	0.251	1.076	-1.0799	0.251
55.521	0.253	1.078	-1.082	0.253
55.631	0.254	1.08	-1.0839	0.254
55.736	0.255	1.083	-1.0862	0.255
55.846	0.255	1.084	-1.0873	0.255
55.956	0.257	1.086	-1.0893	0.257
56.069	0.258	1.088	-1.0912	0.258
56.175	0.259	1.09	-1.0935	0.259
56.284	0.259	1.091	-1.0942	0.259
56.395	0.261	1.093	-1.0966	0.261
56.503	0.262	1.095	-1.0986	0.262
56.612	0.263	1.097	-1.1006	0.263
56.718	0.264	1.098	-1.1015	0.264
56.83	0.265	1.1	-1.104	0.265
56.939	0.266	1.102	-1.1059	0.266
57.045	0.268	1.104	-1.1079	0.268
57.156	0.268	1.105	-1.1089	0.268
57.269	0.269	1.107	-1.1109	0.269
57.377	0.271	1.11	-1.1132	0.271
57.482	0.272	1.112	-1.1152	0.272
57.593	0.272	1.113	-1.1162	0.272
57.706	0.274	1.115	-1.1182	0.274
57.811	0.275	1.117	-1.1206	0.275
57.919	0.276	1.119	-1.1226	0.276
58.03	0.277	1.12	-1.1236	0.277
58.142	0.278	1.122	-1.1256	0.278
58.252	0.28	1.124	-1.1275	0.28
58.357	0.281	1.126	-1.1298	0.281
58.469	0.282	1.127	-1.1308	0.282
58.575	0.283	1.129	-1.1328	0.283
58.686	0.285	1.131	-1.1348	0.285
58.794	0.287	1.134	-1.1372	0.287
58.907	0.288	1.135	-1.1382	0.288
59.011	0.289	1.137	-1.1402	0.289
59.122	0.291	1.139	-1.1422	0.291
59.231	0.293	1.141	-1.1442	0.293
59.338	0.294	1.142	-1.1455	0.294
59.454	0.296	1.144	-1.1475	0.296
59.559	0.299	1.146	-1.1495	0.299
59.668	0.301	1.148	-1.1515	0.301
59.779	0.302	1.149	-1.1525	0.302
59.889	0.304	1.151	-1.1548	0.304
59.999	0.306	1.153	-1.1568	0.306
60.104	0.308	1.155	-1.1588	0.308
60.28	0.31	1.157	-1.1608	0.31
60.39	0.312	1.16	-1.1632	0.312
60.495	0.314	1.162	-1.1652	0.314
60.604	0.316	1.164	-1.1672	0.316
60.715	0.317	1.165	-1.1682	0.317
60.825	0.318	1.167	-1.1701	0.318
60.935	0.32	1.169	-1.1724	0.32
61.041	0.322	1.171	-1.1745	0.322
61.152	0.322	1.172	-1.1755	0.322
61.26	0.324	1.174	-1.1775	0.324
61.366	0.325	1.176	-1.1799	0.325
61.477	0.327	1.178	-1.1819	0.327
61.589	0.328	1.179	-1.1828	0.328
61.697	0.33	1.181	-1.1849	0.33
61.805	0.331	1.183	-1.1869	0.331
61.912	0.333	1.186	-1.1891	0.333
62.027	0.334	1.187	-1.1902	0.334
62.135	0.336	1.189	-1.1922	0.336
62.243	0.338	1.191	-1.1942	0.338
62.349	0.34	1.193	-1.1965	0.34
62.463	0.341	1.194	-1.1975	0.341
62.573	0.343	1.196	-1.1995	0.343
62.681	0.345	1.198	-1.2015	0.345
62.786	0.347	1.2	-1.2034	0.347
62.898	0.349	1.201	-1.2048	0.349
63.005	0.351	1.203	-1.2068	0.351
63.119	0.353	1.205	-1.2087	0.353
63.224	0.355	1.207	-1.2107	0.355
63.335	0.356	1.208	-1.2118	0.356
63.446	0.359	1.211	-1.2141	0.359
63.556	0.361	1.213	-1.2161	0.361
63.661	0.363	1.215	-1.2181	0.363
63.773	0.364	1.216	-1.2192	0.364
63.878	0.366	1.218	-1.2214	0.366
63.987	0.368	1.22	-1.2234	0.368
64.098	0.37	1.222	-1.2254	0.37
64.205	0.371	1.223	-1.2264	0.371
64.319	0.372	1.225	-1.2284	0.372
64.427	0.375	1.227	-1.2307	0.375
64.533	0.376	1.229	-1.2328	0.376
64.647	0.377	1.23	-1.2338	0.377
64.757	0.379	1.232	-1.2358	0.379
64.865	0.381	1.235	-1.2381	0.381
64.97	0.383	1.237	-1.2401	0.383
65.082	0.384	1.238	-1.2411	0.384
65.188	0.386	1.24	-1.2431	0.386
65.299	0.388	1.242	-1.2451	0.388
65.407	0.39	1.244	-1.2474	0.39
65.521	0.391	1.245	-1.2484	0.391
65.629	0.393	1.247	-1.2504	0.393
65.735	0.395	1.249	-1.2524	0.395
65.846	0.397	1.251	-1.2547	0.397
65.957	0.398	1.252	-1.2558	0.398
66.065	0.4	1.254	-1.2578	0.4
66.176	0.402	1.256	-1.2598	0.402
66.347	0.404	1.258	-1.262	0.404
66.455	0.406	1.26	-1.264	0.406
66.566	0.408	1.263	-1.2664	0.408
66.671	0.41	1.265	-1.2684	0.41
66.785	0.411	1.266	-1.2694	0.411
66.893	0.413	1.268	-1.2714	0.413
67.001	0.415	1.27	-1.2735	0.415
67.108	0.417	1.272	-1.2757	0.417
67.222	0.418	1.273	-1.2767	0.418
67.332	0.42	1.275	-1.2787	0.42
67.44	0.422	1.277	-1.2807	0.422
67.545	0.424	1.28	-1.2831	0.424
67.656	0.425	1.281	-1.2841	0.425
67.769	0.427	1.283	-1.2861	0.427
67.872	0.429	1.285	-1.2881	0.429
67.982	0.431	1.287	-1.2901	0.431
68.094	0.432	1.288	-1.2914	0.432
68.205	0.434	1.29	-1.2934	0.434
68.315	0.436	1.292	-1.2954	0.436
68.42	0.438	1.294	-1.2974	0.438
68.532	0.439	1.295	-1.2983	0.439
68.64	0.441	1.297	-1.3007	0.441
68.748	0.443	1.299	-1.3027	0.443
68.856	0.445	1.301	-1.3046	0.445
68.97	0.446	1.302	-1.3057	0.446
69.076	0.449	1.305	-1.3081	0.449
69.185	0.451	1.306	-1.31	0.451
69.294	0.453	1.309	-1.3121	0.453
69.401	0.454	1.31	-1.3131	0.454
69.51	0.456	1.312	-1.3151	0.456
69.624	0.459	1.314	-1.3173	0.459
69.729	0.461	1.316	-1.3193	0.461
69.84	0.462	1.317	-1.3203	0.462
69.953	0.465	1.319	-1.3223	0.465
70.061	0.467	1.321	-1.3243	0.467
70.166	0.469	1.323	-1.3266	0.469
70.277	0.47	1.324	-1.3278	0.47
70.386	0.472	1.326	-1.3297	0.472
70.499	0.474	1.328	-1.3317	0.474
70.604	0.476	1.33	-1.334	0.476
70.716	0.477	1.331	-1.3349	0.477
70.824	0.479	1.333	-1.337	0.479
70.932	0.481	1.335	-1.339	0.481
71.041	0.483	1.338	-1.3413	0.483
71.153	0.484	1.339	-1.3423	0.484
71.261	0.486	1.341	-1.3443	0.486
71.369	0.488	1.343	-1.3464	0.488
71.478	0.49	1.345	-1.3483	0.49
71.585	0.492	1.346	-1.3496	0.492
71.694	0.494	1.348	-1.3516	0.494
71.808	0.496	1.35	-1.3536	0.496
71.913	0.499	1.352	-1.3556	0.499
72.024	0.5	1.353	-1.3566	0.5
72.131	0.502	1.355	-1.359	0.502
72.245	0.504	1.357	-1.361	0.504
72.35	0.506	1.359	-1.3629	0.506
72.461	0.507	1.36	-1.3639	0.507
72.57	0.508	1.362	-1.366	0.508
72.683	0.51	1.365	-1.3683	0.51
72.788	0.512	1.367	-1.3703	0.512
72.9	0.513	1.368	-1.3713	0.513
73.004	0.514	1.37	-1.3733	0.514
73.115	0.516	1.372	-1.3756	0.516
73.223	0.518	1.374	-1.3776	0.518
73.337	0.519	1.375	-1.3786	0.519
73.445	0.522	1.377	-1.3805	0.522
73.553	0.524	1.379	-1.3826	0.524
73.659	0.527	1.381	-1.385	0.527
73.77	0.528	1.382	-1.386	0.528
73.883	0.53	1.384	-1.388	0.53
73.991	0.533	1.386	-1.39	0.533
74.097	0.536	1.389	-1.3923	0.536
74.209	0.537	1.39	-1.3932	0.537
74.319	0.54	1.392	-1.3953	0.54
74.429	0.542	1.394	-1.3973	0.542
74.534	0.544	1.396	-1.3993	0.544
74.645	0.546	1.397	-1.4006	0.546
74.754	0.548	1.399	-1.4026	0.548
74.867	0.551	1.401	-1.4047	0.551
74.973	0.554	1.403	-1.4067	0.554
75.082	0.555	1.404	-1.4076	0.555
75.191	0.558	1.406	-1.4099	0.558
75.297	0.561	1.408	-1.4119	0.561
75.408	0.564	1.41	-1.4139	0.564
75.522	0.565	1.411	-1.4149	0.565
75.625	0.569	1.414	-1.4172	0.569
75.739	0.572	1.416	-1.4193	0.572
75.845	0.575	1.418	-1.4213	0.575
75.959	0.576	1.419	-1.4223	0.576
76.068	0.579	1.421	-1.4243	0.579
76.174	0.583	1.423	-1.4265	0.583
76.281	0.585	1.425	-1.4285	0.585
76.392	0.587	1.426	-1.4295	0.587
76.505	0.589	1.428	-1.4315	0.589
76.608	0.592	1.43	-1.4339	0.592
76.719	0.594	1.432	-1.4359	0.594
76.83	0.596	1.433	-1.4369	0.596
76.938	0.598	1.435	-1.4389	0.598
77.051	0.6	1.437	-1.4409	0.6
77.157	0.602	1.44	-1.4433	0.602
77.268	0.603	1.441	-1.4442	0.603
77.376	0.605	1.443	-1.4462	0.605
77.484	0.607	1.445	-1.4482	0.607
77.592	0.61	1.447	-1.4502	0.61
77.706	0.612	1.448	-1.4515	0.612
77.809	0.614	1.45	-1.4535	0.614
77.92	0.617	1.452	-1.4555	0.617
78.029	0.62	1.454	-1.4576	0.62
78.142	0.621	1.455	-1.4585	0.621
78.251	0.624	1.457	-1.4609	0.624
78.359	0.627	1.459	-1.463	0.627
78.464	0.63	1.461	-1.465	0.63
78.575	0.632	1.462	-1.4659	0.632
78.688	0.635	1.465	-1.4682	0.635
78.798	0.638	1.467	-1.4702	0.638
78.903	0.641	1.469	-1.4721	0.641
79.014	0.642	1.47	-1.4731	0.642
79.122	0.645	1.472	-1.4752	0.645
79.229	0.648	1.474	-1.4776	0.648
79.341	0.652	1.476	-1.4795	0.652
79.45	0.653	1.477	-1.4805	0.653
79.561	0.656	1.479	-1.4826	0.656
79.669	0.659	1.481	-1.4848	0.659
79.774	0.662	1.483	-1.4868	0.662
79.884	0.663	1.484	-1.4878	0.663
79.993	0.666	1.486	-1.4898	0.666
80.102	0.669	1.488	-1.4918	0.669
80.212	0.672	1.491	-1.4941	0.672
80.326	0.674	1.492	-1.4952	0.674
80.436	0.676	1.494	-1.4971	0.676
80.541	0.679	1.496	-1.4991	0.679
80.65	0.682	1.498	-1.5015	0.682
80.761	0.684	1.499	-1.5025	0.684
80.871	0.686	1.501	-1.5044	0.686
80.979	0.689	1.503	-1.5065	0.689
81.087	0.691	1.505	-1.5085	0.691
81.198	0.692	1.506	-1.5098	0.692
81.308	0.695	1.508	-1.5118	0.695
81.418	0.697	1.51	-1.5138	0.697
81.523	0.7	1.512	-1.5159	0.7
81.634	0.701	1.513	-1.5168	0.701
81.745	0.704	1.516	-1.5191	0.704
81.855	0.706	1.518	-1.5212	0.706
81.96	0.709	1.52	-1.5232	0.709
82.072	0.71	1.521	-1.5241	0.71
82.18	0.713	1.523	-1.5261	0.713
82.288	0.716	1.525	-1.5285	0.716
82.396	0.718	1.527	-1.5305	0.718
82.51	0.72	1.528	-1.5314	0.72
82.618	0.723	1.53	-1.5335	0.723
82.726	0.725	1.532	-1.5358	0.725
82.833	0.728	1.534	-1.5378	0.728
82.947	0.729	1.535	-1.5388	0.729
83.057	0.731	1.537	-1.5409	0.731
83.163	0.734	1.539	-1.5428	0.734
83.27	0.737	1.542	-1.5452	0.737
83.381	0.738	1.543	-1.5461	0.738
83.494	0.74	1.545	-1.5481	0.74
83.597	0.742	1.547	-1.5501	0.742
83.708	0.745	1.549	-1.5525	0.745
83.819	0.746	1.55	-1.5534	0.746
83.93	0.748	1.552	-1.5555	0.748
84.04	0.751	1.554	-1.5575	0.751
84.145	0.753	1.556	-1.5595	0.753
84.252	0.755	1.557	-1.5607	0.755
84.364	0.757	1.559	-1.5627	0.757
84.475	0.76	1.561	-1.5647	0.76
84.58	0.762	1.563	-1.5667	0.762
84.694	0.764	1.564	-1.5677	0.764
84.802	0.766	1.567	-1.5701	0.766
84.91	0.769	1.569	-1.5721	0.769
85.019	0.771	1.571	-1.5742	0.771
85.126	0.772	1.572	-1.5751	0.772
85.235	0.775	1.574	-1.5774	0.775
85.349	0.777	1.576	-1.5794	0.777
85.454	0.78	1.578	-1.5814	0.78
85.565	0.781	1.579	-1.5823	0.781
85.678	0.783	1.581	-1.5844	0.783
85.781	0.786	1.583	-1.5867	0.786
85.892	0.788	1.585	-1.5888	0.788
86.003	0.789	1.586	-1.5897	0.789
86.111	0.791	1.588	-1.5917	0.791
86.224	0.794	1.59	-1.5937	0.794
86.327	0.796	1.593	-1.5961	0.796
86.439	0.798	1.594	-1.5971	0.798
86.55	0.8	1.596	-1.5991	0.8
86.658	0.803	1.598	-1.6011	0.803
86.829	0.805	1.6	-1.6034	0.805
86.94	0.808	1.602	-1.6058	0.808
87.048	0.811	1.604	-1.6076	0.811
87.156	0.813	1.606	-1.6098	0.813
87.269	0.815	1.607	-1.6107	0.815
87.375	0.817	1.609	-1.6128	0.817
87.486	0.82	1.611	-1.615	0.82
87.592	0.822	1.613	-1.617	0.822
87.706	0.824	1.614	-1.618	0.824
87.809	0.826	1.616	-1.62	0.826
87.923	0.829	1.619	-1.6224	0.829
88.028	0.832	1.621	-1.6244	0.832
88.139	0.833	1.622	-1.6253	0.833
88.251	0.835	1.624	-1.6275	0.835
88.356	0.837	1.626	-1.6294	0.837
88.464	0.84	1.628	-1.6317	0.84
88.578	0.841	1.629	-1.6327	0.841
88.686	0.844	1.631	-1.6346	0.844
88.792	0.846	1.633	-1.6366	0.846
88.903	0.849	1.636	-1.6391	0.849
89.015	0.85	1.637	-1.6401	0.85
89.123	0.853	1.638	-1.642	0.853
89.229	0.855	1.64	-1.644	0.855
89.338	0.857	1.642	-1.646	0.857
89.452	0.858	1.643	-1.647	0.858
89.56	0.861	1.646	-1.6494	0.861
89.668	0.863	1.648	-1.6514	0.863
89.774	0.866	1.65	-1.6534	0.866
89.885	0.867	1.651	-1.6544	0.867
89.998	0.869	1.653	-1.6567	0.869
90.106	0.872	1.655	-1.6587	0.872
90.211	0.874	1.657	-1.6607	0.874
90.325	0.875	1.658	-1.6617	0.875
90.435	0.878	1.66	-1.6637	0.878
90.545	0.88	1.663	-1.6661	0.88
90.65	0.883	1.664	-1.668	0.883
90.761	0.884	1.665	-1.669	0.884
90.869	0.886	1.667	-1.671	0.886
90.982	0.889	1.67	-1.6733	0.889
91.088	0.891	1.672	-1.6754	0.891
91.197	0.892	1.673	-1.6763	0.892
91.306	0.895	1.675	-1.6783	0.895
91.416	0.898	1.677	-1.6804	0.898
91.524	0.901	1.679	-1.6827	0.901
91.631	0.902	1.68	-1.6837	0.902
91.74	0.905	1.682	-1.6857	0.905
91.854	0.907	1.684	-1.6877	0.907
91.96	0.91	1.686	-1.6899	0.91
92.074	0.912	1.687	-1.6908	0.912
92.177	0.914	1.689	-1.6929	0.914
92.289	0.917	1.691	-1.695	0.917
92.396	0.92	1.693	-1.6969	0.92
92.507	0.921	1.694	-1.6979	0.921
92.62	0.924	1.697	-1.7004	0.924
92.723	0.927	1.699	-1.7023	0.927
92.834	0.929	1.701	-1.7043	0.929
92.945	0.93	1.702	-1.7053	0.93
93.053	0.933	1.704	-1.7076	0.933
93.159	0.935	1.706	-1.7097	0.935
93.27	0.937	1.708	-1.7116	0.937
93.383	0.938	1.709	-1.7126	0.938
93.491	0.941	1.711	-1.7149	0.941
93.599	0.943	1.713	-1.7169	0.943
93.707	0.945	1.715	-1.7189	0.945
93.821	0.946	1.716	-1.72	0.946
93.924	0.948	1.718	-1.722	0.948
94.035	0.951	1.721	-1.7243	0.951
94.144	0.953	1.723	-1.7263	0.953
94.251	0.954	1.724	-1.7273	0.954
94.366	0.956	1.726	-1.7293	0.956
94.472	0.958	1.728	-1.7313	0.958
94.581	0.961	1.73	-1.7336	0.961
94.692	0.962	1.731	-1.7346	0.962
94.802	0.964	1.733	-1.7366	0.964
94.912	0.966	1.735	-1.7386	0.966
95.017	0.969	1.737	-1.7409	0.969
95.128	0.97	1.738	-1.742	0.97
95.237	0.972	1.74	-1.7439	0.972
95.343	0.975	1.742	-1.7459	0.975
95.454	0.977	1.744	-1.748	0.977
95.566	0.978	1.746	-1.7492	0.978
95.674	0.98	1.748	-1.7512	0.98
95.78	0.982	1.75	-1.7532	0.982
95.891	0.984	1.752	-1.7552	0.984
96.005	0.986	1.753	-1.7562	0.986
96.108	0.988	1.755	-1.7586	0.988
96.219	0.99	1.757	-1.7605	0.99
96.327	0.992	1.759	-1.7625	0.992
96.436	0.993	1.76	-1.7637	0.993
96.549	0.996	1.762	-1.7656	0.996
96.657	0.998	1.764	-1.7679	0.998
96.763	1	1.766	-1.7699	1
96.874	1.002	1.767	-1.7708	1.002
96.987	1.004	1.769	-1.773	1.004
97.09	1.007	1.772	-1.7752	1.007
97.201	1.009	1.774	-1.7772	1.009
97.312	1.01	1.775	-1.7783	1.01
97.423	1.012	1.777	-1.7802	1.012
97.533	1.014	1.779	-1.7823	1.014
97.638	1.017	1.781	-1.7845	1.017
97.75	1.018	1.782	-1.7855	1.018
97.858	1.02	1.784	-1.7875	1.02
97.966	1.022	1.786	-1.7894	1.022
98.074	1.024	1.788	-1.7919	1.024
98.188	1.025	1.789	-1.7929	1.025
98.296	1.027	1.791	-1.7948	1.027
98.405	1.029	1.793	-1.7969	1.029
98.512	1.031	1.796	-1.7992	1.031
98.619	1.032	1.797	-1.8002	1.032
98.728	1.034	1.799	-1.8022	1.034
98.842	1.035	1.801	-1.8042	1.035
98.947	1.037	1.803	-1.8062	1.037
99.058	1.038	1.804	-1.8072	1.038
99.171	1.04	1.806	-1.8095	1.04
99.274	1.042	1.808	-1.8115	1.042
99.386	1.044	1.81	-1.8135	1.044
99.495	1.045	1.811	-1.8145	1.045
99.605	1.047	1.813	-1.8169	1.047
99.711	1.049	1.815	-1.8189	1.049
99.822	1.051	1.817	-1.8209	1.051
99.934	1.052	1.818	-1.8219	1.052
100.042	1.053	1.82	-1.8239	1.053
100.15	1.056	1.823	-1.8261	1.056
100.259	1.057	1.825	-1.8281	1.057
100.373	1.058	1.826	-1.8292	1.058
100.479	1.06	1.828	-1.8312	1.06
100.588	1.062	1.83	-1.8332	1.062
100.697	1.065	1.832	-1.8355	1.065
100.804	1.066	1.833	-1.8365	1.066
100.913	1.068	1.835	-1.8385	1.068
101.027	1.07	1.837	-1.8406	1.07
101.132	1.073	1.839	-1.8427	1.073
101.243	1.074	1.84	-1.8438	1.074
101.356	1.076	1.842	-1.8458	1.076
101.46	1.078	1.844	-1.8478	1.078
101.569	1.08	1.846	-1.8497	1.08
101.68	1.082	1.848	-1.8511	1.082
101.792	1.084	1.85	-1.8531	1.084
101.902	1.086	1.852	-1.8551	1.086
102.007	1.088	1.854	-1.8572	1.088
102.119	1.089	1.855	-1.8581	1.089
102.227	1.091	1.857	-1.8605	1.091
102.335	1.093	1.859	-1.8624	1.093
102.444	1.095	1.861	-1.8644	1.095
102.551	1.096	1.862	-1.8654	1.096
102.665	1.098	1.864	-1.8678	1.098
102.773	1.1	1.866	-1.8698	1.1
102.879	1.103	1.868	-1.8718	1.103
102.993	1.104	1.869	-1.8729	1.104
103.103	1.105	1.871	-1.8748	1.105
103.211	1.108	1.874	-1.8772	1.108
103.316	1.11	1.876	-1.8792	1.11
103.425	1.111	1.877	-1.8801	1.111
103.534	1.113	1.879	-1.8821	1.113
103.644	1.115	1.881	-1.8845	1.115
103.752	1.117	1.883	-1.8865	1.117
103.866	1.118	1.884	-1.8875	1.118
103.974	1.12	1.886	-1.8895	1.12
104.08	1.122	1.888	-1.8915	1.122
104.191	1.124	1.89	-1.8938	1.124
104.303	1.125	1.891	-1.8948	1.125
104.411	1.127	1.893	-1.8968	1.127
104.519	1.129	1.895	-1.8988	1.129
104.626	1.131	1.897	-1.9008	1.131
104.74	1.132	1.899	-1.9021	1.132
104.848	1.134	1.901	-1.9041	1.134
104.956	1.136	1.902	-1.906	1.136
105.065	1.138	1.904	-1.908	1.138
105.172	1.139	1.906	-1.9094	1.139
105.281	1.141	1.908	-1.9115	1.141
105.395	1.142	1.91	-1.9134	1.142
105.5	1.144	1.912	-1.9155	1.144
105.612	1.145	1.913	-1.9164	1.145
105.718	1.147	1.915	-1.9187	1.147
105.832	1.148	1.917	-1.9207	1.148
105.937	1.15	1.919	-1.9227	1.15
106.048	1.151	1.92	-1.9237	1.151
106.157	1.153	1.922	-1.9257	1.153
106.27	1.155	1.925	-1.9281	1.155
106.375	1.156	1.927	-1.9301	1.156
106.485	1.157	1.928	-1.9311	1.157
106.594	1.158	1.93	-1.9331	1.158
106.703	1.16	1.932	-1.9354	1.16
106.811	1.161	1.934	-1.9374	1.161
106.925	1.162	1.935	-1.9384	1.162
107.033	1.163	1.937	-1.9404	1.163
107.141	1.165	1.939	-1.9424	1.165
107.247	1.166	1.941	-1.9447	1.166
107.361	1.167	1.942	-1.9458	1.167
107.471	1.168	1.944	-1.9477	1.168
107.579	1.169	1.946	-1.9497	1.169
107.684	1.171	1.949	-1.9521	1.171
107.795	1.171	1.95	-1.9531	1.171
107.908	1.173	1.952	-1.9551	1.173
108.011	1.174	1.954	-1.9571	1.174
108.122	1.175	1.956	-1.9591	1.175
108.233	1.176	1.957	-1.9603	1.176
108.341	1.177	1.959	-1.9623	1.177
108.454	1.179	1.961	-1.9643	1.179
108.557	1.18	1.963	-1.9664	1.18
108.669	1.181	1.964	-1.9674	1.181
108.78	1.182	1.966	-1.9697	1.182
108.888	1.183	1.968	-1.9717	1.183
108.996	1.183	1.97	-1.9737	1.183
109.103	1.184	1.971	-1.9747	1.184
109.212	1.184	1.973	-1.9769	1.184
109.326	1.185	1.975	-1.9789	1.185
109.432	1.185	1.978	-1.9811	1.185
109.544	1.186	1.978	-1.982	1.186
109.65	1.186	1.98	-1.984	1.186
109.761	1.187	1.983	-1.9864	1.187
109.867	1.187	1.985	-1.9884	1.187
109.981	1.189	1.986	-1.9893	1.189
110.091	1.19	1.988	-1.9914	1.19
110.201	1.191	1.99	-1.9934	1.191
110.306	1.191	1.992	-1.9957	1.191
110.417	1.192	1.993	-1.9966	1.192
110.523	1.193	1.995	-1.9987	1.193
110.632	1.194	1.997	-2.0007	1.194
110.744	1.195	1.999	-2.003	1.195
110.853	1.195	2	-2.004	1.195
111.039	1.194	2.003	-2.007	1.194
111.151	1.193	2.006	-2.0091	1.193
111.261	1.193	2.008	-2.0113	1.193
111.366	1.191	2.01	-2.0133	1.191
111.478	1.19	2.011	-2.0143	1.19
111.586	1.189	2.013	-2.0163	1.189
111.696	1.188	2.015	-2.0183	1.188
111.804	1.188	2.017	-2.0206	1.188
111.911	1.187	2.018	-2.0216	1.187
112.025	1.186	2.02	-2.0236	1.186
112.133	1.184	2.022	-2.0256	1.184
112.238	1.184	2.024	-2.0276	1.184
112.348	1.182	2.025	-2.029	1.182
112.457	1.18	2.027	-2.031	1.18
112.569	1.179	2.029	-2.033	1.179
112.675	1.175	2.031	-2.035	1.175
112.79	1.171	2.033	-2.0363	1.171
112.893	1.161	2.035	-2.0383	1.161
113.017	1.154	2.037	-2.0403	1.154
113.128	1.14	2.039	-2.0423	1.14
113.238	1.123	2.041	-2.0446	1.123
113.348	1.099	2.042	-2.0457	1.099
113.46	1.09	2.044	-2.0476	1.09
113.565	1.06	2.046	-2.0497	1.06
113.673	1.046	2.048	-2.0517	1.046
113.786	1.029	2.049	-2.0526	1.029
113.897	1.013	2.051	-2.0549	1.013
114.005	1.004	2.053	-2.0569	1.004
114.11	0.983	2.055	-2.0589	0.983
114.22	0.96	2.056	-2.0599	0.96
114.331	0.931	2.059	-2.0623	0.931
114.442	0.921	2.061	-2.0643	0.921
114.548	0.899	2.063	-2.0663	0.899
114.662	0.881	2.064	-2.0673	0.881
114.77	0.861	2.066	-2.0693	0.861
114.878	0.846	2.068	-2.0715	0.846
114.986	0.821	2.07	-2.0736	0.821
115.097	0.797	2.071	-2.0746	0.797
115.207	0.775	2.073	-2.0765	0.775
115.317	0.763	2.075	-2.079	0.763
115.422	0.749	2.077	-2.0809	0.749
115.533	0.737	2.078	-2.0819	0.737
115.644	0.727	2.08	-2.0839	0.727
115.754	0.717	2.082	-2.0859	0.717
115.859	0.713	2.085	-2.0883	0.713
115.971	0.707	2.086	-2.0893	0.707
116.079	0.701	2.088	-2.0912	0.701
116.187	0.693	2.09	-2.0932	0.693
116.295	0.689	2.092	-2.0955	0.689
116.409	0.681	2.093	-2.0966	0.681
116.517	0.676	2.095	-2.0985	0.676
116.624	0.671	2.097	-2.1005	0.671
116.733	0.669	2.099	-2.1026	0.669
116.846	0.665	2.1	-2.1036	0.665
116.955	0.661	2.102	-2.1059	0.661
117.063	0.658	2.104	-2.1079	0.658
117.168	0.656	2.106	-2.11	0.656
117.279	0.653	2.107	-2.1109	0.653
117.392	0.649	2.11	-2.1132	0.649
117.495	0.646	2.112	-2.1151	0.646
117.606	0.645	2.114	-2.1173	0.645
117.719	0.642	2.115	-2.1182	0.642
117.829	0.639	2.117	-2.1206	0.639
117.939	0.637	2.119	-2.1225	0.637
118.044	0.635	2.121	-2.1246	0.635
118.156	0.633	2.122	-2.1255	0.633
118.264	0.631	2.124	-2.1276	0.631
118.372	0.628	2.126	-2.1298	0.628
118.48	0.627	2.128	-2.1319	0.627
118.589	0.625	2.129	-2.1329	0.625
118.7	0.622	2.131	-2.1349	0.622
118.811	0.62	2.134	-2.1372	0.62
118.917	0.618	2.136	-2.1392	0.618
119.031	0.616	2.137	-2.1402	0.616
119.139	0.613	2.139	-2.1422	0.613
119.247	0.61	2.141	-2.1443	0.61
119.355	0.609	2.143	-2.1465	0.609
119.466	0.606	2.144	-2.1475	0.606
119.576	0.603	2.146	-2.1495	0.603
119.686	0.6	2.148	-2.1515	0.6
119.789	0.598	2.15	-2.1534	0.598
119.903	0.595	2.151	-2.1549	0.595
120.011	0.592	2.153	-2.1569	0.592
120.184	0.589	2.156	-2.1595	0.589
120.292	0.588	2.158	-2.1615	0.588
120.403	0.584	2.16	-2.1635	0.584
120.508	0.581	2.162	-2.1655	0.581
120.622	0.578	2.163	-2.1665	0.578
120.728	0.576	2.165	-2.1688	0.576
120.839	0.573	2.167	-2.1709	0.573
120.945	0.57	2.169	-2.1729	0.57
121.059	0.567	2.17	-2.1738	0.567
121.162	0.566	2.173	-2.1761	0.566
121.276	0.563	2.175	-2.1782	0.563
121.381	0.56	2.177	-2.1801	0.56
121.492	0.557	2.178	-2.181	0.557
121.605	0.556	2.18	-2.1831	0.556
121.713	0.553	2.182	-2.1855	0.553
121.817	0.549	2.184	-2.1875	0.549
121.931	0.545	2.185	-2.1885	0.545
122.039	0.543	2.187	-2.1905	0.543
122.145	0.539	2.189	-2.1928	0.539
122.256	0.535	2.191	-2.1948	0.535
122.368	0.53	2.192	-2.1958	0.53
122.476	0.527	2.194	-2.1978	0.527
122.584	0.523	2.196	-2.1998	0.523
122.691	0.517	2.199	-2.2021	0.517
122.8	0.513	2.2	-2.2032	0.513
122.912	0.509	2.202	-2.2051	0.509
123.023	0.505	2.204	-2.2071	0.505
123.129	0.503	2.206	-2.2095	0.503
123.243	0.498	2.207	-2.2105	0.498
123.346	0.494	2.209	-2.2125	0.494
123.46	0.49	2.211	-2.2145	0.49
123.565	0.488	2.213	-2.2165	0.488
123.676	0.483	2.214	-2.2175	0.483
123.783	0.477	2.216	-2.2198	0.477
123.897	0.472	2.218	-2.2217	0.472
124.002	0.47	2.22	-2.2238	0.47
124.113	0.465	2.221	-2.2248	0.465
124.222	0.461	2.224	-2.2271	0.461
124.335	0.457	2.226	-2.2292	0.457
124.441	0.456	2.228	-2.2312	0.456
124.55	0.453	2.229	-2.2321	0.453
124.661	0.449	2.231	-2.2344	0.449
124.769	0.446	2.233	-2.2364	0.446
124.877	0.444	2.235	-2.2384	0.444
124.984	0.442	2.236	-2.2394	0.442
125.093	0.439	2.238	-2.2414	0.439
125.207	0.437	2.24	-2.2438	0.437
125.313	0.435	2.242	-2.2457	0.435
125.427	0.433	2.243	-2.2468	0.433
125.53	0.431	2.245	-2.2488	0.431
125.641	0.429	2.247	-2.2508	0.429
125.748	0.428	2.25	-2.2531	0.428
125.86	0.425	2.251	-2.2541	0.425
125.971	0.424	2.253	-2.2561	0.424
126.081	0.421	2.254	-2.258	0.421
126.186	0.42	2.257	-2.2604	0.42
126.297	0.418	2.258	-2.2614	0.418
126.406	0.416	2.26	-2.2634	0.416
126.519	0.414	2.262	-2.2654	0.414
126.625	0.413	2.264	-2.2678	0.413
126.734	0.41	2.265	-2.2687	0.41
126.844	0.409	2.267	-2.2707	0.409
126.952	0.407	2.269	-2.2727	0.407
127.061	0.406	2.271	-2.2747	0.406
127.174	0.404	2.272	-2.2757	0.404
127.277	0.403	2.274	-2.278	0.403
127.391	0.402	2.277	-2.2801	0.402
127.497	0.401	2.279	-2.2821	0.401
127.611	0.4	2.279	-2.283	0.4
127.714	0.398	2.282	-2.2854	0.398
127.825	0.397	2.284	-2.2874	0.397
127.932	0.396	2.286	-2.2894	0.396
128.046	0.395	2.287	-2.2903	0.395
128.156	0.394	2.289	-2.2924	0.394
128.266	0.393	2.291	-2.2947	0.393
128.371	0.392	2.293	-2.2967	0.392
128.482	0.391	2.294	-2.2977	0.391
128.59	0.39	2.296	-2.2997	0.39
128.696	0.389	2.299	-2.3021	0.389
128.809	0.388	2.301	-2.3041	0.388
128.915	0.387	2.302	-2.3051	0.387
129.029	0.386	2.303	-2.307	0.386
129.137	0.384	2.306	-2.3091	0.384
129.242	0.384	2.308	-2.3113	0.384
129.352	0.383	2.309	-2.3123	0.383
129.461	0.382	2.311	-2.3144	0.382
129.572	0.381	2.313	-2.3163	0.381
129.681	0.38	2.315	-2.3187	0.38
129.788	0.379	2.316	-2.3198	0.379
129.899	0.379	2.318	-2.3217	0.379
130.009	0.378	2.32	-2.3237	0.378
130.118	0.377	2.322	-2.3257	0.377
130.246	0.377	2.325	-2.3274	0.377
130.356	0.376	2.327	-2.3297	0.376
130.464	0.375	2.328	-2.3318	0.375
130.569	0.375	2.33	-2.3328	0.375
130.683	0.374	2.332	-2.3348	0.374
130.789	0.373	2.334	-2.3368	0.373
130.902	0.372	2.335	-2.3391	0.372
131.007	0.372	2.337	-2.3401	0.372
131.119	0.371	2.339	-2.3421	0.371
131.225	0.37	2.341	-2.3441	0.37
131.334	0.369	2.342	-2.3461	0.369
131.446	0.369	2.344	-2.3475	0.369
131.556	0.368	2.346	-2.3495	0.368
131.664	0.367	2.348	-2.3514	0.367
131.773	0.366	2.349	-2.3534	0.366
131.881	0.365	2.352	-2.3544	0.365
131.994	0.365	2.354	-2.3567	0.365
132.102	0.364	2.356	-2.3587	0.364
132.21	0.363	2.357	-2.3607	0.363
132.318	0.362	2.359	-2.3617	0.362
132.425	0.361	2.361	-2.3641	0.361
132.541	0.36	2.363	-2.3661	0.36
132.646	0.36	2.364	-2.368	0.36
