# Supplementary material for: Research on the Mechanical Properties of EPS Lightweight Soil Mixed with Fly Ash
Source: Polymers (Basel). 2024 Dec 18;16(24):3517. doi: 10.3390/polym16243517 (PMC11678610; doi:10.3390/polym16243517)
Supplement: Supplementary file 1 [file polymers-16-03517-s001.zip › polymers-3283519-supplementary-final/raw data/EPS2%,curing agent content 25%,replace proportion 0%.xls]

## Sheet: Sheet1
试件批号	1
钢号	1
试验日期	2023/12/16
试验人	XDD
试件形状
尺寸(mm)	39.1
So(mm^2)	1200.73
标距倍率
Lo(mm)	80
引伸计标距	50
Lu(mm)
A(%)	/
断面尺寸
Su(mm^2)
Z(%)	/
Fm(kN)	1.77
Rm(MPa)	2
FeH(kN)	1.88
ReH(MPa)	2
FeL(kN)	1.59
ReL(MPa)	1
Fp(kN)	1.68
Rp(MPa)	2
Ft(kN)	0.00
Rt(MPa)
E(GPa)	0.04
屈强比	0.50
强屈比	2.00
At(%)	/
Agt(%)	9.5
时间(秒)	力(kN)	变形(mm)	位移(mm)	扩展
0	0	0	-0.0012	0
0.119	0	0	-0.0018	0
0.231	0	0	-0.0024	0
0.342	0	0	-0.0034	0
0.45	0	0	-0.0049	0
0.555	0	0	-0.0067	0
0.665	0	0	-0.0081	0
0.776	0	0	-0.0104	0
0.887	0	0	-0.0131	0
0.994	0	0	-0.0161	0
1.107	0	0	-0.0176	0
1.21	0	0	-0.0218	0
1.324	0	0	-0.0256	0
1.429	0	0	-0.0298	0
1.54	0	0	-0.032	0
1.653	0	0	-0.0374	0
1.756	0	0	-0.0424	0
1.867	0.001	0.001	-0.0477	0.001
1.978	0.001	0.003	-0.0503	0.001
2.089	0.001	0.01	-0.0565	0.001
2.199	0.001	0.015	-0.0618	0.001
2.304	0.001	0.02	-0.0669	0.001
2.416	0.001	0.023	-0.0695	0.001
2.524	0.001	0.028	-0.0745	0.001
2.632	0.001	0.033	-0.0803	0.001
2.74	0.001	0.038	-0.0852	0.001
2.854	0.001	0.041	-0.0876	0.001
2.962	0.001	0.045	-0.0924	0.001
3.069	0.002	0.05	-0.0971	0.002
3.178	0.002	0.055	-0.1024	0.002
3.285	0.002	0.058	-0.1048	0.002
3.394	0.002	0.062	-0.1092	0.002
3.508	0.002	0.067	-0.1137	0.002
3.613	0.002	0.072	-0.119	0.002
3.724	0.002	0.074	-0.1211	0.002
3.831	0.002	0.079	-0.1255	0.002
3.941	0.002	0.083	-0.1298	0.002
4.049	0.003	0.087	-0.134	0.003
4.163	0.003	0.09	-0.1367	0.003
4.271	0.003	0.094	-0.1409	0.003
4.377	0.003	0.098	-0.145	0.003
4.488	0.003	0.102	-0.1491	0.003
4.6	0.003	0.104	-0.1509	0.003
4.708	0.003	0.109	-0.1555	0.003
4.816	0.003	0.113	-0.1595	0.003
4.924	0.003	0.116	-0.1633	0.003
5.033	0.003	0.118	-0.1652	0.003
5.144	0.003	0.122	-0.169	0.003
5.255	0.003	0.127	-0.1736	0.003
5.361	0.004	0.13	-0.1771	0.004
5.475	0.004	0.132	-0.179	0.004
5.578	0.004	0.136	-0.1827	0.004
5.692	0.004	0.14	-0.1868	0.004
5.797	0.004	0.144	-0.1905	0.004
5.908	0.005	0.145	-0.1922	0.005
6.021	0.005	0.149	-0.1957	0.005
6.125	0.005	0.153	-0.1997	0.005
6.233	0.005	0.156	-0.2031	0.005
6.347	0.005	0.158	-0.2047	0.005
6.455	0.005	0.161	-0.2081	0.005
6.561	0.005	0.165	-0.2115	0.005
6.672	0.005	0.169	-0.2154	0.005
6.784	0.005	0.17	-0.217	0.005
6.892	0.005	0.173	-0.2203	0.005
7	0.005	0.177	-0.2234	0.005
7.107	0.006	0.18	-0.2268	0.006
7.221	0.006	0.182	-0.2289	0.006
7.329	0.006	0.185	-0.232	0.006
7.437	0.006	0.188	-0.2351	0.006
7.546	0.006	0.191	-0.2383	0.006
7.653	0.006	0.193	-0.2403	0.006
7.762	0.006	0.196	-0.2433	0.006
7.876	0.006	0.199	-0.2464	0.006
7.981	0.006	0.202	-0.2494	0.006
8.092	0.007	0.204	-0.2509	0.007
8.199	0.007	0.207	-0.2544	0.007
8.313	0.007	0.21	-0.2573	0.007
8.418	0.007	0.213	-0.2602	0.007
8.529	0.007	0.215	-0.2617	0.007
8.638	0.007	0.218	-0.2646	0.007
8.751	0.007	0.221	-0.2678	0.007
8.854	0.007	0.224	-0.2707	0.007
8.966	0.008	0.225	-0.2722	0.008
9.077	0.008	0.228	-0.2749	0.008
9.184	0.008	0.231	-0.2777	0.008
9.292	0.008	0.234	-0.281	0.008
9.406	0.008	0.236	-0.2825	0.008
9.514	0.008	0.238	-0.2852	0.008
9.622	0.008	0.241	-0.2879	0.008
9.728	0.008	0.244	-0.2911	0.008
9.842	0.008	0.246	-0.2924	0.008
9.946	0.008	0.248	-0.2951	0.008
10.06	0.008	0.251	-0.2978	0.008
10.166	0.008	0.254	-0.3008	0.008
10.277	0.008	0.255	-0.3022	0.008
10.383	0.009	0.258	-0.3048	0.009
10.497	0.009	0.26	-0.3074	0.009
10.602	0.009	0.263	-0.31	0.009
10.713	0.009	0.264	-0.3113	0.009
10.822	0.009	0.267	-0.3142	0.009
10.935	0.009	0.27	-0.3168	0.009
11.04	0.009	0.272	-0.3193	0.009
11.151	0.009	0.274	-0.3206	0.009
11.261	0.009	0.277	-0.3236	0.009
11.369	0.009	0.279	-0.3261	0.009
11.477	0.009	0.282	-0.3286	0.009
11.591	0.009	0.283	-0.3298	0.009
11.699	0.009	0.286	-0.3328	0.009
11.807	0.009	0.288	-0.3352	0.009
11.913	0.009	0.291	-0.3376	0.009
12.027	0.009	0.292	-0.3389	0.009
12.132	0.009	0.294	-0.3414	0.009
12.243	0.009	0.297	-0.3441	0.009
12.349	0.009	0.3	-0.3466	0.009
12.463	0.01	0.301	-0.3478	0.01
12.573	0.01	0.303	-0.3503	0.01
12.683	0.01	0.306	-0.3526	0.01
12.788	0.01	0.308	-0.3554	0.01
12.899	0.01	0.31	-0.3566	0.01
13.007	0.01	0.312	-0.3589	0.01
13.12	0.01	0.314	-0.3613	0.01
13.224	0.01	0.317	-0.3641	0.01
13.336	0.011	0.318	-0.3652	0.011
13.444	0.011	0.321	-0.3675	0.011
13.55	0.011	0.323	-0.3698	0.011
13.661	0.011	0.325	-0.3721	0.011
13.775	0.011	0.327	-0.3737	0.011
13.878	0.011	0.329	-0.376	0.011
13.992	0.011	0.331	-0.3783	0.011
14.098	0.011	0.334	-0.3806	0.011
14.207	0.011	0.335	-0.3818	0.011
14.32	0.011	0.337	-0.3844	0.011
14.428	0.011	0.34	-0.3867	0.011
14.534	0.011	0.342	-0.389	0.011
14.648	0.011	0.343	-0.3901	0.011
14.758	0.011	0.346	-0.3928	0.011
14.863	0.011	0.348	-0.395	0.011
14.97	0.011	0.35	-0.3973	0.011
15.081	0.011	0.351	-0.3983	0.011
15.194	0.011	0.354	-0.4007	0.011
15.304	0.011	0.356	-0.4032	0.011
15.409	0.011	0.359	-0.4055	0.011
15.52	0.011	0.36	-0.4066	0.011
15.628	0.012	0.362	-0.4088	0.012
15.734	0.012	0.364	-0.411	0.012
15.845	0.012	0.367	-0.4136	0.012
15.953	0.012	0.368	-0.4146	0.012
16.067	0.012	0.37	-0.4169	0.012
16.175	0.012	0.372	-0.4191	0.012
16.28	0.012	0.375	-0.4216	0.012
16.39	0.012	0.376	-0.4226	0.012
16.501	0.013	0.378	-0.4249	0.013
16.612	0.013	0.38	-0.427	0.013
16.718	0.013	0.382	-0.4293	0.013
16.832	0.013	0.384	-0.4306	0.013
16.935	0.013	0.386	-0.4328	0.013
17.047	0.013	0.388	-0.435	0.013
17.156	0.013	0.39	-0.4372	0.013
17.265	0.014	0.391	-0.4383	0.014
17.372	0.014	0.394	-0.4407	0.014
17.482	0.014	0.396	-0.4429	0.014
17.593	0.014	0.398	-0.4452	0.014
17.704	0.014	0.399	-0.4461	0.014
17.812	0.014	0.402	-0.4486	0.014
17.918	0.014	0.404	-0.4509	0.014
18.028	0.014	0.406	-0.4529	0.014
18.14	0.014	0.407	-0.454	0.014
18.249	0.014	0.409	-0.4561	0.014
18.359	0.014	0.412	-0.4586	0.014
18.464	0.014	0.414	-0.4607	0.014
18.574	0.014	0.415	-0.4618	0.014
18.685	0.014	0.417	-0.4639	0.014
18.796	0.014	0.419	-0.4663	0.014
18.902	0.014	0.421	-0.4684	0.014
19.016	0.014	0.423	-0.4695	0.014
19.119	0.014	0.425	-0.4717	0.014
19.229	0.014	0.427	-0.4737	0.014
19.338	0.014	0.429	-0.4761	0.014
19.449	0.014	0.43	-0.4772	0.014
19.562	0.014	0.432	-0.4793	0.014
19.665	0.014	0.434	-0.4814	0.014
19.776	0.015	0.437	-0.4835	0.015
19.887	0.015	0.438	-0.4848	0.015
19.998	0.015	0.44	-0.4869	0.015
20.102	0.015	0.442	-0.489	0.015
20.213	0.015	0.444	-0.4911	0.015
20.324	0.015	0.446	-0.4925	0.015
20.432	0.015	0.448	-0.4946	0.015
20.543	0.015	0.45	-0.4967	0.015
20.648	0.015	0.452	-0.4988	0.015
20.762	0.015	0.453	-0.4998	0.015
20.87	0.016	0.455	-0.5022	0.016
20.978	0.016	0.457	-0.5044	0.016
21.087	0.016	0.46	-0.5064	0.016
21.194	0.016	0.46	-0.5073	0.016
21.303	0.016	0.462	-0.5094	0.016
21.417	0.016	0.465	-0.512	0.016
21.522	0.016	0.467	-0.5141	0.016
21.633	0.016	0.468	-0.515	0.016
21.746	0.017	0.47	-0.5171	0.017
21.849	0.017	0.472	-0.5194	0.017
21.96	0.017	0.475	-0.5216	0.017
22.07	0.017	0.476	-0.5226	0.017
22.182	0.017	0.478	-0.5246	0.017
22.291	0.017	0.48	-0.5267	0.017
22.395	0.017	0.482	-0.529	0.017
22.504	0.017	0.483	-0.5301	0.017
22.618	0.017	0.485	-0.5321	0.017
22.726	0.017	0.487	-0.5341	0.017
22.834	0.017	0.49	-0.5365	0.017
22.941	0.017	0.491	-0.5375	0.017
23.05	0.017	0.493	-0.5397	0.017
23.164	0.017	0.495	-0.5417	0.017
23.27	0.017	0.497	-0.5437	0.017
23.383	0.017	0.498	-0.5447	0.017
23.493	0.018	0.5	-0.5471	0.018
23.632	0.018	0.502	-0.5491	0.018
23.74	0.018	0.504	-0.5512	0.018
23.846	0.018	0.507	-0.5537	0.018
23.957	0.018	0.509	-0.5556	0.018
24.064	0.018	0.51	-0.5566	0.018
24.178	0.018	0.512	-0.5586	0.018
24.286	0.018	0.514	-0.5607	0.018
24.394	0.018	0.516	-0.5631	0.018
24.501	0.018	0.517	-0.5642	0.018
24.615	0.018	0.519	-0.5663	0.018
24.723	0.018	0.521	-0.5683	0.018
24.829	0.018	0.523	-0.5703	0.018
24.943	0.018	0.525	-0.5716	0.018
25.053	0.018	0.527	-0.5736	0.018
25.161	0.018	0.529	-0.5757	0.018
25.266	0.018	0.531	-0.5777	0.018
25.377	0.019	0.532	-0.5787	0.019
25.484	0.019	0.534	-0.5811	0.019
25.598	0.019	0.536	-0.5831	0.019
25.703	0.02	0.538	-0.5852	0.02
25.814	0.02	0.539	-0.5861	0.02
25.923	0.02	0.541	-0.5882	0.02
26.036	0.02	0.544	-0.5905	0.02
26.139	0.02	0.546	-0.5925	0.02
26.251	0.02	0.547	-0.5936	0.02
26.36	0.02	0.549	-0.5956	0.02
26.471	0.02	0.551	-0.598	0.02
26.576	0.02	0.553	-0.6	0.02
26.69	0.02	0.554	-0.601	0.02
26.798	0.02	0.556	-0.603	0.02
26.906	0.02	0.558	-0.605	0.02
27.015	0.02	0.56	-0.6074	0.02
27.127	0.02	0.562	-0.6085	0.02
27.237	0.02	0.563	-0.6104	0.02
27.34	0.02	0.565	-0.6124	0.02
27.449	0.02	0.568	-0.6148	0.02
27.563	0.02	0.569	-0.6158	0.02
27.673	0.02	0.571	-0.6178	0.02
27.783	0.02	0.573	-0.6198	0.02
27.888	0.02	0.575	-0.6222	0.02
27.999	0.021	0.576	-0.6232	0.021
28.107	0.021	0.578	-0.6252	0.021
28.214	0.021	0.58	-0.6272	0.021
28.326	0.021	0.582	-0.6293	0.021
28.435	0.021	0.583	-0.6303	0.021
28.546	0.022	0.586	-0.6326	0.022
28.655	0.022	0.588	-0.6346	0.022
28.763	0.022	0.59	-0.6366	0.022
28.87	0.022	0.591	-0.6376	0.022
28.979	0.022	0.593	-0.6399	0.022
29.093	0.022	0.595	-0.642	0.022
29.197	0.022	0.597	-0.6439	0.022
29.308	0.022	0.598	-0.645	0.022
29.416	0.022	0.6	-0.6473	0.022
29.527	0.022	0.602	-0.6493	0.022
29.636	0.022	0.604	-0.6513	0.022
29.747	0.022	0.605	-0.6523	0.022
29.857	0.022	0.607	-0.6543	0.022
29.967	0.022	0.609	-0.6563	0.022
30.072	0.022	0.612	-0.6587	0.022
30.183	0.022	0.613	-0.6597	0.022
30.292	0.022	0.615	-0.6618	0.022
30.404	0.022	0.617	-0.6638	0.022
30.509	0.022	0.619	-0.6661	0.022
30.62	0.022	0.62	-0.6671	0.022
30.731	0.022	0.622	-0.6691	0.022
30.839	0.022	0.624	-0.671	0.022
30.947	0.022	0.627	-0.6735	0.022
31.054	0.022	0.627	-0.6744	0.022
31.163	0.022	0.63	-0.6765	0.022
31.277	0.023	0.632	-0.6786	0.023
31.383	0.023	0.634	-0.6805	0.023
31.496	0.023	0.635	-0.6815	0.023
31.606	0.023	0.637	-0.6838	0.023
31.711	0.023	0.639	-0.6858	0.023
31.82	0.023	0.641	-0.6878	0.023
31.931	0.023	0.642	-0.6889	0.023
32.041	0.023	0.644	-0.6912	0.023
32.151	0.023	0.646	-0.6931	0.023
32.257	0.023	0.648	-0.6952	0.023
32.368	0.023	0.649	-0.6962	0.023
32.476	0.023	0.651	-0.6982	0.023
32.582	0.023	0.654	-0.7006	0.023
32.693	0.023	0.656	-0.7026	0.023
32.805	0.023	0.657	-0.7036	0.023
32.913	0.024	0.659	-0.7055	0.024
33.019	0.024	0.661	-0.7079	0.024
33.13	0.024	0.663	-0.7099	0.024
33.243	0.024	0.664	-0.7109	0.024
33.351	0.024	0.666	-0.7129	0.024
33.458	0.024	0.668	-0.7149	0.024
33.566	0.024	0.67	-0.7174	0.024
33.68	0.024	0.671	-0.7183	0.024
33.79	0.024	0.673	-0.7203	0.024
33.895	0.024	0.675	-0.7223	0.024
34.004	0.024	0.678	-0.7246	0.024
34.115	0.024	0.679	-0.7255	0.024
34.226	0.024	0.681	-0.7276	0.024
34.336	0.024	0.683	-0.7297	0.024
34.439	0.024	0.685	-0.7317	0.024
34.551	0.024	0.686	-0.733	0.024
34.66	0.024	0.688	-0.735	0.024
34.766	0.024	0.69	-0.737	0.024
34.877	0.024	0.692	-0.7391	0.024
34.989	0.024	0.693	-0.74	0.024
35.097	0.024	0.695	-0.7423	0.024
35.203	0.025	0.697	-0.7444	0.025
35.312	0.025	0.699	-0.7463	0.025
35.422	0.025	0.7	-0.7473	0.025
35.534	0.025	0.702	-0.7493	0.025
35.642	0.025	0.705	-0.7516	0.025
35.751	0.025	0.707	-0.7536	0.025
35.864	0.025	0.708	-0.7546	0.025
35.967	0.025	0.71	-0.7566	0.025
36.081	0.025	0.712	-0.759	0.025
36.186	0.025	0.714	-0.7609	0.025
36.297	0.025	0.715	-0.762	0.025
36.41	0.025	0.717	-0.764	0.025
36.514	0.025	0.719	-0.766	0.025
36.625	0.025	0.721	-0.7683	0.025
36.736	0.025	0.722	-0.7693	0.025
36.844	0.025	0.724	-0.7714	0.025
36.95	0.025	0.726	-0.7733	0.025
37.061	0.025	0.729	-0.7756	0.025
37.173	0.025	0.73	-0.7766	0.025
37.281	0.025	0.732	-0.7786	0.025
37.389	0.025	0.734	-0.7806	0.025
37.496	0.025	0.736	-0.7827	0.025
37.606	0.025	0.737	-0.7841	0.025
37.717	0.025	0.739	-0.786	0.025
37.828	0.025	0.741	-0.7881	0.025
37.934	0.025	0.743	-0.7901	0.025
38.048	0.025	0.744	-0.791	0.025
38.151	0.025	0.747	-0.7934	0.025
38.261	0.026	0.748	-0.7953	0.026
38.37	0.026	0.75	-0.7973	0.026
38.482	0.026	0.751	-0.7984	0.026
38.593	0.026	0.753	-0.8003	0.026
38.703	0.026	0.756	-0.8026	0.026
38.808	0.026	0.758	-0.8046	0.026
38.919	0.026	0.759	-0.8056	0.026
39.03	0.026	0.761	-0.8076	0.026
39.14	0.026	0.763	-0.81	0.026
39.245	0.026	0.765	-0.812	0.026
39.356	0.026	0.766	-0.813	0.026
39.464	0.026	0.768	-0.815	0.026
39.573	0.026	0.77	-0.817	0.026
39.681	0.026	0.772	-0.8193	0.026
39.795	0.026	0.773	-0.8203	0.026
39.903	0.026	0.775	-0.8223	0.026
40.011	0.026	0.777	-0.8243	0.026
40.117	0.026	0.78	-0.8267	0.026
40.231	0.026	0.781	-0.8277	0.026
40.335	0.026	0.783	-0.8296	0.026
40.449	0.026	0.785	-0.8317	0.026
40.556	0.026	0.787	-0.834	0.026
40.665	0.027	0.788	-0.8349	0.027
40.778	0.027	0.79	-0.837	0.027
40.881	0.027	0.792	-0.839	0.027
40.992	0.027	0.794	-0.841	0.027
41.103	0.027	0.795	-0.842	0.027
41.214	0.027	0.797	-0.8444	0.027
41.323	0.027	0.799	-0.8464	0.027
41.428	0.027	0.801	-0.8484	0.027
41.536	0.027	0.802	-0.8493	0.027
41.648	0.027	0.804	-0.8514	0.027
41.759	0.027	0.807	-0.8537	0.027
41.864	0.027	0.809	-0.8556	0.027
41.978	0.027	0.81	-0.8566	0.027
42.086	0.027	0.812	-0.8586	0.027
42.194	0.027	0.814	-0.861	0.027
42.303	0.028	0.816	-0.8629	0.028
42.415	0.028	0.817	-0.864	0.028
42.525	0.028	0.819	-0.866	0.028
42.631	0.028	0.821	-0.8683	0.028
42.74	0.028	0.823	-0.8702	0.028
42.851	0.028	0.824	-0.8713	0.028
42.961	0.028	0.826	-0.8732	0.028
43.071	0.028	0.828	-0.8753	0.028
43.176	0.029	0.831	-0.8776	0.029
43.287	0.029	0.832	-0.8786	0.029
43.395	0.029	0.834	-0.8807	0.029
43.508	0.029	0.836	-0.8827	0.029
43.611	0.029	0.838	-0.8847	0.029
43.723	0.029	0.839	-0.886	0.029
43.834	0.029	0.841	-0.888	0.029
43.942	0.029	0.843	-0.89	0.029
44.05	0.029	0.845	-0.892	0.029
44.157	0.03	0.846	-0.8933	0.03
44.271	0.03	0.848	-0.8953	0.03
44.38	0.03	0.85	-0.8973	0.03
44.486	0.03	0.852	-0.8993	0.03
44.599	0.03	0.853	-0.9003	0.03
44.703	0.03	0.856	-0.9027	0.03
44.817	0.03	0.858	-0.9047	0.03
44.922	0.03	0.86	-0.9067	0.03
45.033	0.03	0.861	-0.9077	0.03
45.146	0.03	0.863	-0.9097	0.03
45.249	0.03	0.865	-0.9119	0.03
45.358	0.031	0.867	-0.9139	0.031
45.472	0.031	0.868	-0.9149	0.031
45.58	0.031	0.87	-0.9169	0.031
45.691	0.031	0.872	-0.9192	0.031
45.796	0.031	0.874	-0.9213	0.031
45.907	0.031	0.875	-0.9223	0.031
46.016	0.031	0.877	-0.9243	0.031
46.13	0.032	0.879	-0.9263	0.032
46.236	0.032	0.882	-0.9286	0.032
46.345	0.032	0.883	-0.9295	0.032
46.454	0.032	0.885	-0.9316	0.032
46.56	0.032	0.887	-0.9336	0.032
46.672	0.032	0.889	-0.936	0.032
46.779	0.033	0.89	-0.9369	0.033
46.888	0.033	0.892	-0.939	0.033
47.002	0.033	0.894	-0.941	0.033
47.108	0.033	0.896	-0.9429	0.033
47.222	0.033	0.897	-0.9442	0.033
47.329	0.033	0.899	-0.9463	0.033
47.436	0.034	0.901	-0.9483	0.034
47.545	0.034	0.903	-0.9502	0.034
47.655	0.034	0.904	-0.9513	0.034
47.766	0.034	0.907	-0.9536	0.034
47.876	0.034	0.909	-0.9556	0.034
47.981	0.035	0.911	-0.9576	0.035
48.092	0.035	0.912	-0.9586	0.035
48.201	0.035	0.914	-0.9606	0.035
48.307	0.035	0.916	-0.9629	0.035
48.417	0.035	0.918	-0.9649	0.035
48.529	0.036	0.919	-0.9659	0.036
48.635	0.036	0.921	-0.9679	0.036
48.747	0.036	0.923	-0.9702	0.036
48.855	0.036	0.925	-0.9722	0.036
48.969	0.036	0.926	-0.9732	0.036
49.072	0.037	0.928	-0.9752	0.037
49.183	0.037	0.93	-0.9772	0.037
49.292	0.037	0.933	-0.9796	0.037
49.399	0.037	0.934	-0.9806	0.037
49.513	0.038	0.936	-0.9826	0.038
49.621	0.038	0.938	-0.9846	0.038
49.728	0.038	0.94	-0.9869	0.038
49.839	0.039	0.941	-0.9879	0.039
49.945	0.039	0.943	-0.9899	0.039
50.06	0.039	0.945	-0.9919	0.039
50.165	0.04	0.947	-0.9938	0.04
50.276	0.04	0.948	-0.9953	0.04
50.385	0.04	0.95	-0.9972	0.04
50.497	0.04	0.952	-0.9993	0.04
50.603	0.041	0.954	-1.0012	0.041
50.71	0.041	0.955	-1.0023	0.041
50.824	0.041	0.958	-1.0045	0.041
50.932	0.041	0.96	-1.0065	0.041
51.037	0.042	0.962	-1.0086	0.042
51.147	0.042	0.963	-1.0096	0.042
51.258	0.042	0.965	-1.0115	0.042
51.369	0.042	0.967	-1.0139	0.042
51.474	0.043	0.969	-1.0159	0.043
51.588	0.043	0.97	-1.0169	0.043
51.698	0.043	0.972	-1.0189	0.043
51.804	0.043	0.974	-1.0212	0.043
51.913	0.044	0.976	-1.0231	0.044
52.024	0.044	0.977	-1.0241	0.044
52.134	0.044	0.979	-1.0261	0.044
52.244	0.045	0.981	-1.0281	0.045
52.349	0.045	0.984	-1.0305	0.045
52.457	0.045	0.985	-1.0315	0.045
52.569	0.046	0.987	-1.0335	0.046
52.675	0.046	0.989	-1.0355	0.046
52.785	0.046	0.991	-1.0379	0.046
52.897	0.047	0.992	-1.0389	0.047
53.008	0.047	0.994	-1.0408	0.047
53.116	0.047	0.996	-1.0428	0.047
53.221	0.048	0.998	-1.0448	0.048
53.331	0.048	0.999	-1.0462	0.048
53.505	0.048	1.002	-1.0488	0.048
53.611	0.049	1.004	-1.0508	0.049
53.726	0.049	1.006	-1.0532	0.049
53.832	0.049	1.008	-1.0552	0.049
53.943	0.049	1.009	-1.0563	0.049
54.051	0.05	1.011	-1.0582	0.05
54.157	0.05	1.014	-1.0606	0.05
54.268	0.05	1.016	-1.0625	0.05
54.38	0.051	1.017	-1.0635	0.051
54.485	0.051	1.019	-1.0655	0.051
54.596	0.051	1.021	-1.0675	0.051
54.704	0.051	1.023	-1.0698	0.051
54.818	0.052	1.024	-1.0709	0.052
54.926	0.052	1.026	-1.0728	0.052
55.034	0.052	1.028	-1.0748	0.052
55.14	0.053	1.03	-1.0768	0.053
55.254	0.053	1.031	-1.0782	0.053
55.364	0.053	1.033	-1.0801	0.053
55.472	0.054	1.035	-1.0821	0.054
55.577	0.054	1.037	-1.0842	0.054
55.688	0.054	1.038	-1.0851	0.054
55.801	0.055	1.04	-1.0874	0.055
55.904	0.055	1.042	-1.0894	0.055
56.015	0.056	1.045	-1.0915	0.056
56.126	0.056	1.045	-1.0924	0.056
56.237	0.057	1.048	-1.0948	0.057
56.347	0.057	1.05	-1.0968	0.057
56.452	0.057	1.052	-1.0989	0.057
56.563	0.058	1.053	-1.0998	0.058
56.671	0.058	1.055	-1.1019	0.058
56.781	0.059	1.057	-1.1041	0.059
56.889	0.059	1.059	-1.1061	0.059
56.996	0.059	1.06	-1.1071	0.059
57.11	0.06	1.062	-1.1091	0.06
57.218	0.06	1.065	-1.1115	0.06
57.324	0.06	1.067	-1.1135	0.06
57.438	0.061	1.068	-1.1145	0.061
57.548	0.061	1.07	-1.1165	0.061
57.656	0.061	1.072	-1.1185	0.061
57.761	0.061	1.074	-1.1207	0.061
57.874	0.062	1.075	-1.1217	0.062
57.984	0.062	1.077	-1.1238	0.062
58.094	0.062	1.079	-1.1258	0.062
58.199	0.062	1.081	-1.1281	0.062
58.31	0.063	1.082	-1.1291	0.063
58.421	0.063	1.084	-1.1311	0.063
58.531	0.063	1.086	-1.133	0.063
58.634	0.063	1.088	-1.135	0.063
58.743	0.063	1.09	-1.1365	0.063
58.855	0.064	1.091	-1.1384	0.064
58.966	0.064	1.093	-1.1404	0.064
59.071	0.064	1.095	-1.1424	0.064
59.185	0.064	1.096	-1.1434	0.064
59.293	0.064	1.099	-1.1457	0.064
59.401	0.065	1.101	-1.1477	0.065
59.51	0.065	1.103	-1.1497	0.065
59.622	0.065	1.104	-1.1507	0.065
59.732	0.065	1.106	-1.1528	0.065
59.835	0.066	1.108	-1.1552	0.066
59.944	0.066	1.11	-1.1571	0.066
60.058	0.066	1.111	-1.1581	0.066
60.229	0.066	1.114	-1.1611	0.066
60.337	0.067	1.116	-1.1631	0.067
60.448	0.067	1.118	-1.1651	0.067
60.553	0.067	1.12	-1.1671	0.067
60.667	0.067	1.121	-1.1681	0.067
60.775	0.067	1.123	-1.1704	0.067
60.885	0.068	1.125	-1.1724	0.068
60.991	0.068	1.127	-1.1744	0.068
61.105	0.068	1.128	-1.1754	0.068
61.208	0.069	1.131	-1.1777	0.069
61.322	0.069	1.133	-1.1798	0.069
61.427	0.069	1.135	-1.1818	0.069
61.538	0.07	1.136	-1.1827	0.07
61.645	0.07	1.138	-1.185	0.07
61.759	0.07	1.14	-1.187	0.07
61.863	0.071	1.142	-1.189	0.071
61.977	0.071	1.143	-1.19	0.071
62.085	0.072	1.145	-1.192	0.072
62.191	0.072	1.147	-1.1944	0.072
62.302	0.072	1.149	-1.1963	0.072
62.414	0.073	1.15	-1.1974	0.073
62.522	0.073	1.152	-1.1994	0.073
62.63	0.074	1.154	-1.2013	0.074
62.738	0.074	1.157	-1.2036	0.074
62.851	0.074	1.158	-1.2047	0.074
62.958	0.075	1.16	-1.2067	0.075
63.069	0.075	1.162	-1.2086	0.075
63.175	0.075	1.164	-1.211	0.075
63.289	0.076	1.165	-1.212	0.076
63.392	0.076	1.167	-1.2141	0.076
63.503	0.077	1.169	-1.216	0.077
63.611	0.077	1.171	-1.218	0.077
63.725	0.077	1.172	-1.2193	0.077
63.835	0.078	1.174	-1.2213	0.078
63.944	0.078	1.176	-1.2233	0.078
64.049	0.079	1.178	-1.2253	0.079
64.16	0.079	1.179	-1.2263	0.079
64.269	0.08	1.182	-1.2287	0.08
64.382	0.08	1.184	-1.2307	0.08
64.488	0.08	1.186	-1.2327	0.08
64.597	0.081	1.187	-1.2337	0.081
64.706	0.081	1.189	-1.236	0.081
64.812	0.082	1.191	-1.238	0.082
64.924	0.082	1.193	-1.24	0.082
65.031	0.083	1.194	-1.241	0.083
65.14	0.083	1.196	-1.2433	0.083
65.254	0.083	1.198	-1.2453	0.083
65.36	0.084	1.2	-1.2473	0.084
65.474	0.084	1.201	-1.2483	0.084
65.577	0.085	1.203	-1.2503	0.085
65.688	0.085	1.205	-1.2523	0.085
65.797	0.085	1.208	-1.2546	0.085
65.907	0.086	1.209	-1.2557	0.086
66.018	0.086	1.211	-1.2577	0.086
66.128	0.087	1.213	-1.2596	0.087
66.233	0.087	1.215	-1.262	0.087
66.344	0.087	1.216	-1.263	0.087
66.453	0.088	1.218	-1.2649	0.088
66.566	0.088	1.22	-1.2669	0.088
66.669	0.089	1.222	-1.269	0.089
66.781	0.089	1.223	-1.2702	0.089
66.887	0.09	1.225	-1.2723	0.09
66.999	0.09	1.227	-1.2744	0.09
67.107	0.091	1.229	-1.2764	0.091
67.221	0.091	1.23	-1.2773	0.091
67.324	0.092	1.233	-1.2796	0.092
67.435	0.092	1.235	-1.2816	0.092
67.544	0.092	1.237	-1.2836	0.092
67.651	0.093	1.238	-1.2845	0.093
67.765	0.094	1.24	-1.287	0.094
67.873	0.094	1.242	-1.289	0.094
67.979	0.094	1.244	-1.291	0.094
68.09	0.095	1.245	-1.292	0.095
68.203	0.096	1.247	-1.2939	0.096
68.313	0.096	1.249	-1.2963	0.096
68.418	0.097	1.251	-1.2982	0.097
68.529	0.097	1.252	-1.2992	0.097
68.637	0.098	1.254	-1.3012	0.098
68.749	0.099	1.257	-1.3036	0.099
68.854	0.099	1.259	-1.3056	0.099
68.962	0.1	1.26	-1.3066	0.1
69.076	0.101	1.262	-1.3086	0.101
69.184	0.101	1.264	-1.3106	0.101
69.289	0.102	1.266	-1.3129	0.102
69.399	0.103	1.267	-1.3139	0.103
69.508	0.103	1.269	-1.316	0.103
69.619	0.104	1.271	-1.3179	0.104
69.726	0.105	1.273	-1.3199	0.105
69.837	0.105	1.274	-1.3212	0.105
69.95	0.106	1.276	-1.3232	0.106
70.056	0.107	1.278	-1.3252	0.107
70.165	0.108	1.28	-1.3273	0.108
70.276	0.108	1.282	-1.3286	0.108
70.386	0.109	1.284	-1.3306	0.109
70.496	0.11	1.286	-1.3326	0.11
70.601	0.111	1.288	-1.3346	0.111
70.709	0.112	1.289	-1.3356	0.112
70.823	0.112	1.291	-1.3378	0.112
70.933	0.113	1.293	-1.3399	0.113
71.037	0.114	1.295	-1.3419	0.114
71.149	0.114	1.296	-1.3429	0.114
71.26	0.115	1.298	-1.3452	0.115
71.368	0.116	1.3	-1.3472	0.116
71.473	0.116	1.302	-1.3492	0.116
71.583	0.117	1.303	-1.3502	0.117
71.694	0.118	1.305	-1.3522	0.118
71.803	0.119	1.308	-1.3545	0.119
71.912	0.119	1.31	-1.3565	0.119
72.025	0.12	1.311	-1.3575	0.12
72.133	0.121	1.313	-1.3595	0.121
72.241	0.122	1.315	-1.3615	0.122
72.349	0.122	1.317	-1.3639	0.122
72.46	0.123	1.318	-1.3648	0.123
72.57	0.124	1.32	-1.3669	0.124
72.68	0.125	1.322	-1.3689	0.125
72.784	0.125	1.324	-1.3712	0.125
72.895	0.126	1.325	-1.3722	0.126
73.005	0.127	1.327	-1.3742	0.127
73.117	0.128	1.329	-1.3761	0.128
73.222	0.128	1.331	-1.3782	0.128
73.334	0.129	1.333	-1.3795	0.129
73.442	0.13	1.335	-1.3815	0.13
73.55	0.131	1.337	-1.3835	0.131
73.658	0.131	1.339	-1.3855	0.131
73.772	0.132	1.34	-1.3865	0.132
73.88	0.133	1.342	-1.3889	0.133
73.985	0.134	1.344	-1.3908	0.134
74.094	0.135	1.346	-1.3929	0.135
74.208	0.135	1.347	-1.3939	0.135
74.318	0.136	1.349	-1.3961	0.136
74.426	0.137	1.351	-1.3982	0.137
74.531	0.137	1.353	-1.4001	0.137
74.642	0.138	1.354	-1.4011	0.138
74.755	0.139	1.356	-1.4031	0.139
74.864	0.14	1.359	-1.4055	0.14
74.969	0.14	1.361	-1.4075	0.14
75.079	0.141	1.362	-1.4085	0.141
75.191	0.142	1.364	-1.4105	0.142
75.301	0.143	1.366	-1.4125	0.143
75.406	0.143	1.368	-1.4148	0.143
75.518	0.144	1.369	-1.4157	0.144
75.626	0.145	1.371	-1.4178	0.145
75.734	0.146	1.373	-1.4198	0.146
75.841	0.146	1.375	-1.4221	0.146
75.955	0.147	1.376	-1.4231	0.147
76.059	0.149	1.378	-1.4252	0.149
76.173	0.15	1.38	-1.4272	0.15
76.279	0.15	1.382	-1.4292	0.15
76.393	0.151	1.384	-1.4304	0.151
76.496	0.152	1.386	-1.4324	0.152
76.61	0.153	1.388	-1.4344	0.153
76.715	0.154	1.39	-1.4364	0.154
76.826	0.155	1.391	-1.4375	0.155
76.939	0.156	1.393	-1.4398	0.156
77.045	0.157	1.395	-1.4418	0.157
77.153	0.157	1.397	-1.4438	0.157
77.264	0.158	1.398	-1.4448	0.158
77.37	0.159	1.4	-1.4472	0.159
77.484	0.16	1.402	-1.4491	0.16
77.589	0.161	1.404	-1.4511	0.161
77.7	0.162	1.405	-1.4521	0.162
77.807	0.163	1.407	-1.4541	0.163
77.916	0.164	1.409	-1.4564	0.164
78.027	0.165	1.411	-1.4584	0.165
78.137	0.166	1.412	-1.4594	0.166
78.248	0.167	1.414	-1.4614	0.167
78.356	0.168	1.417	-1.4638	0.168
78.464	0.169	1.419	-1.4658	0.169
78.571	0.17	1.42	-1.4668	0.17
78.685	0.171	1.422	-1.4688	0.171
78.793	0.172	1.424	-1.4708	0.172
78.898	0.173	1.426	-1.4731	0.173
79.009	0.174	1.427	-1.474	0.174
79.122	0.175	1.429	-1.4761	0.175
79.23	0.177	1.431	-1.4781	0.177
79.335	0.177	1.433	-1.4801	0.177
79.449	0.178	1.434	-1.4814	0.178
79.559	0.179	1.436	-1.4834	0.179
79.669	0.18	1.438	-1.4854	0.18
79.774	0.181	1.44	-1.4874	0.181
79.884	0.182	1.441	-1.4884	0.182
79.993	0.183	1.444	-1.4908	0.183
80.1	0.185	1.446	-1.4927	0.185
80.212	0.185	1.448	-1.4947	0.185
80.321	0.186	1.449	-1.4958	0.186
80.432	0.188	1.451	-1.4981	0.188
80.54	0.189	1.453	-1.5001	0.189
80.648	0.189	1.455	-1.502	0.189
80.755	0.191	1.456	-1.5031	0.191
80.866	0.192	1.459	-1.5054	0.192
80.977	0.193	1.461	-1.5074	0.193
81.083	0.193	1.462	-1.5093	0.193
81.198	0.194	1.463	-1.5104	0.194
81.308	0.195	1.465	-1.5123	0.195
81.413	0.196	1.467	-1.5143	0.196
81.522	0.197	1.47	-1.5166	0.197
81.633	0.198	1.471	-1.5177	0.198
81.743	0.199	1.473	-1.5197	0.199
81.853	0.2	1.475	-1.5217	0.2
81.958	0.2	1.477	-1.5241	0.2
82.069	0.201	1.478	-1.5251	0.201
82.178	0.203	1.48	-1.527	0.203
82.291	0.204	1.482	-1.529	0.204
82.397	0.205	1.484	-1.5313	0.205
82.506	0.205	1.485	-1.5323	0.205
82.617	0.206	1.487	-1.5344	0.206
82.725	0.207	1.489	-1.5364	0.207
82.83	0.208	1.491	-1.5384	0.208
82.94	0.209	1.493	-1.5397	0.209
83.049	0.21	1.495	-1.5417	0.21
83.158	0.211	1.497	-1.5438	0.211
83.267	0.212	1.499	-1.5458	0.212
83.378	0.212	1.5	-1.5468	0.212
83.491	0.213	1.502	-1.5491	0.213
83.599	0.215	1.504	-1.551	0.215
83.704	0.216	1.506	-1.553	0.216
83.815	0.216	1.507	-1.554	0.216
83.927	0.217	1.509	-1.556	0.217
84.037	0.218	1.511	-1.5584	0.218
84.143	0.22	1.513	-1.5604	0.22
84.252	0.22	1.514	-1.5614	0.22
84.364	0.222	1.516	-1.5633	0.222
84.474	0.223	1.519	-1.5656	0.223
84.579	0.224	1.521	-1.5676	0.224
84.691	0.225	1.522	-1.5686	0.225
84.799	0.226	1.524	-1.5706	0.226
84.905	0.227	1.526	-1.573	0.227
85.016	0.228	1.528	-1.575	0.228
85.13	0.229	1.529	-1.576	0.229
85.236	0.23	1.531	-1.578	0.23
85.344	0.231	1.533	-1.58	0.231
85.453	0.232	1.535	-1.5823	0.232
85.56	0.232	1.536	-1.5832	0.232
85.676	0.234	1.538	-1.5853	0.234
85.781	0.235	1.54	-1.5873	0.235
85.89	0.236	1.542	-1.5893	0.236
85.999	0.236	1.543	-1.5903	0.236
86.112	0.237	1.546	-1.5927	0.237
86.221	0.238	1.548	-1.5947	0.238
86.326	0.239	1.55	-1.5966	0.239
86.437	0.24	1.551	-1.5976	0.24
86.546	0.241	1.553	-1.6	0.241
86.652	0.242	1.555	-1.602	0.242
86.763	0.243	1.557	-1.604	0.243
86.875	0.243	1.558	-1.6049	0.243
86.983	0.244	1.56	-1.607	0.244
87.091	0.245	1.562	-1.6093	0.245
87.2	0.246	1.564	-1.6113	0.246
87.313	0.246	1.565	-1.6123	0.246
87.421	0.247	1.567	-1.6143	0.247
87.529	0.248	1.57	-1.6167	0.248
87.635	0.249	1.572	-1.6186	0.249
87.749	0.25	1.573	-1.6197	0.25
87.859	0.25	1.575	-1.6216	0.25
87.966	0.251	1.577	-1.6236	0.251
88.074	0.252	1.579	-1.6259	0.252
88.181	0.253	1.58	-1.6269	0.253
88.295	0.254	1.582	-1.6289	0.254
88.405	0.255	1.584	-1.6309	0.255
88.51	0.256	1.586	-1.6333	0.256
88.621	0.256	1.587	-1.6342	0.256
88.732	0.257	1.589	-1.6363	0.257
88.842	0.258	1.591	-1.6382	0.258
88.947	0.259	1.593	-1.6403	0.259
89.06	0.26	1.595	-1.6415	0.26
89.168	0.261	1.597	-1.6436	0.261
89.276	0.262	1.599	-1.6455	0.262
89.384	0.264	1.601	-1.6476	0.264
89.491	0.264	1.602	-1.6485	0.264
89.605	0.265	1.604	-1.6509	0.265
89.713	0.267	1.606	-1.653	0.267
89.819	0.268	1.608	-1.655	0.268
89.933	0.268	1.609	-1.6559	0.268
90.037	0.269	1.611	-1.6582	0.269
90.151	0.27	1.613	-1.6602	0.27
90.256	0.272	1.615	-1.6622	0.272
90.367	0.272	1.616	-1.6633	0.272
90.48	0.273	1.618	-1.6652	0.273
90.583	0.274	1.621	-1.6676	0.274
90.694	0.275	1.623	-1.6696	0.275
90.805	0.275	1.624	-1.6706	0.275
90.916	0.276	1.626	-1.6726	0.276
91.026	0.277	1.628	-1.6749	0.277
91.131	0.278	1.63	-1.6769	0.278
91.241	0.279	1.631	-1.6779	0.279
91.351	0.28	1.633	-1.6799	0.28
91.459	0.281	1.635	-1.6819	0.281
91.567	0.282	1.637	-1.6842	0.282
91.681	0.283	1.638	-1.6852	0.283
91.789	0.284	1.64	-1.6872	0.284
91.897	0.285	1.642	-1.6892	0.285
92.004	0.286	1.645	-1.6915	0.286
92.118	0.287	1.646	-1.6925	0.287
92.221	0.288	1.648	-1.6945	0.288
92.333	0.289	1.65	-1.6965	0.289
92.442	0.29	1.652	-1.6986	0.29
92.553	0.291	1.653	-1.6999	0.291
92.663	0.292	1.655	-1.7018	0.292
92.773	0.293	1.657	-1.7038	0.293
92.878	0.294	1.659	-1.7058	0.294
92.989	0.295	1.66	-1.7068	0.295
93.1	0.296	1.662	-1.7092	0.296
93.21	0.297	1.664	-1.7112	0.297
93.314	0.299	1.666	-1.7132	0.299
93.426	0.3	1.667	-1.7142	0.3
93.534	0.301	1.669	-1.7163	0.301
93.645	0.302	1.672	-1.7185	0.302
93.75	0.304	1.674	-1.7205	0.304
93.864	0.304	1.675	-1.7215	0.304
93.972	0.306	1.677	-1.7235	0.306
94.08	0.307	1.679	-1.7258	0.307
94.189	0.308	1.681	-1.7279	0.308
94.301	0.309	1.682	-1.7288	0.309
94.41	0.311	1.684	-1.7308	0.311
94.518	0.312	1.686	-1.7328	0.312
94.623	0.313	1.688	-1.7351	0.313
94.737	0.314	1.689	-1.7361	0.314
94.847	0.315	1.691	-1.7381	0.315
94.957	0.316	1.693	-1.7401	0.316
95.06	0.318	1.695	-1.7421	0.318
95.174	0.318	1.697	-1.7435	0.318
95.28	0.32	1.699	-1.7455	0.32
95.393	0.321	1.7	-1.7474	0.321
95.498	0.322	1.703	-1.7495	0.322
95.61	0.323	1.704	-1.7505	0.323
95.718	0.324	1.706	-1.7529	0.324
95.827	0.326	1.708	-1.7548	0.326
95.935	0.327	1.71	-1.7568	0.327
96.049	0.328	1.711	-1.7578	0.328
96.155	0.33	1.713	-1.76	0.33
96.266	0.331	1.715	-1.7621	0.331
96.374	0.333	1.717	-1.7642	0.333
96.48	0.334	1.718	-1.7652	0.334
96.59	0.335	1.721	-1.7675	0.335
96.703	0.337	1.723	-1.7695	0.337
96.808	0.339	1.725	-1.7715	0.339
96.919	0.339	1.726	-1.7725	0.339
97.032	0.341	1.727	-1.7744	0.341
97.14	0.343	1.73	-1.7768	0.343
97.245	0.344	1.732	-1.7788	0.344
97.353	0.345	1.733	-1.7798	0.345
97.466	0.347	1.735	-1.7818	0.347
97.572	0.349	1.737	-1.7837	0.349
97.683	0.35	1.739	-1.7861	0.35
97.795	0.351	1.74	-1.7871	0.351
97.903	0.353	1.742	-1.7891	0.353
98.011	0.355	1.744	-1.7911	0.355
98.12	0.357	1.747	-1.7934	0.357
98.227	0.358	1.748	-1.7944	0.358
98.339	0.36	1.749	-1.7964	0.36
98.45	0.362	1.751	-1.7984	0.362
98.556	0.363	1.753	-1.8003	0.363
98.67	0.364	1.754	-1.8013	0.364
98.78	0.366	1.757	-1.8038	0.366
98.885	0.368	1.759	-1.8058	0.368
98.994	0.37	1.761	-1.8077	0.37
99.101	0.371	1.762	-1.8088	0.371
99.217	0.373	1.764	-1.8111	0.373
99.32	0.375	1.766	-1.813	0.375
99.429	0.377	1.768	-1.815	0.377
99.54	0.377	1.769	-1.816	0.377
99.652	0.379	1.771	-1.8184	0.379
99.762	0.381	1.773	-1.8204	0.381
99.867	0.383	1.775	-1.8224	0.383
99.979	0.384	1.776	-1.8234	0.384
100.087	0.386	1.778	-1.8254	0.386
100.193	0.388	1.781	-1.8278	0.388
100.304	0.39	1.783	-1.8298	0.39
100.417	0.391	1.784	-1.8308	0.391
100.525	0.393	1.786	-1.8328	0.393
100.633	0.395	1.788	-1.8347	0.395
100.739	0.396	1.79	-1.8371	0.396
100.85	0.397	1.791	-1.838	0.397
100.963	0.4	1.793	-1.8401	0.4
101.071	0.401	1.795	-1.842	0.401
101.176	0.404	1.797	-1.8444	0.404
101.29	0.406	1.798	-1.8454	0.406
101.399	0.407	1.8	-1.8474	0.407
101.509	0.409	1.802	-1.8494	0.409
101.614	0.41	1.804	-1.8514	0.41
101.725	0.411	1.806	-1.8527	0.411
101.834	0.413	1.808	-1.8547	0.413
101.947	0.414	1.81	-1.8567	0.414
102.053	0.415	1.812	-1.8586	0.415
102.162	0.417	1.813	-1.8597	0.417
102.273	0.418	1.815	-1.862	0.418
102.377	0.42	1.817	-1.864	0.42
102.486	0.421	1.819	-1.8661	0.421
102.596	0.423	1.82	-1.8671	0.423
102.705	0.424	1.822	-1.8693	0.424
102.816	0.426	1.824	-1.8713	0.426
102.925	0.427	1.826	-1.8733	0.427
103.032	0.429	1.827	-1.8743	0.429
103.148	0.431	1.829	-1.8763	0.431
103.253	0.432	1.832	-1.8787	0.432
103.362	0.433	1.834	-1.8807	0.433
103.472	0.435	1.835	-1.8817	0.435
103.578	0.436	1.837	-1.8837	0.436
103.693	0.438	1.839	-1.8857	0.438
103.798	0.439	1.841	-1.888	0.439
103.909	0.44	1.842	-1.889	0.44
104.018	0.442	1.844	-1.891	0.442
104.124	0.444	1.846	-1.893	0.444
104.237	0.444	1.848	-1.8953	0.444
104.346	0.446	1.849	-1.8962	0.446
104.452	0.447	1.851	-1.8983	0.447
104.561	0.449	1.853	-1.9004	0.449
104.672	0.45	1.856	-1.9027	0.45
104.786	0.452	1.857	-1.9037	0.452
104.889	0.453	1.859	-1.9057	0.453
105	0.455	1.861	-1.9077	0.455
105.109	0.456	1.863	-1.9097	0.456
105.221	0.457	1.864	-1.9107	0.457
105.331	0.459	1.866	-1.913	0.459
105.438	0.461	1.868	-1.915	0.461
105.544	0.461	1.87	-1.9169	0.461
105.655	0.463	1.871	-1.918	0.463
105.768	0.465	1.873	-1.9204	0.465
105.878	0.467	1.875	-1.9223	0.467
105.983	0.467	1.877	-1.9242	0.467
106.094	0.469	1.878	-1.9254	0.469
106.2	0.471	1.88	-1.9273	0.471
106.309	0.472	1.883	-1.9296	0.472
106.417	0.473	1.885	-1.9316	0.473
106.53	0.475	1.886	-1.9326	0.475
106.641	0.477	1.888	-1.9346	0.477
106.749	0.478	1.89	-1.937	0.478
106.854	0.479	1.892	-1.939	0.479
106.964	0.481	1.893	-1.94	0.481
107.075	0.483	1.895	-1.942	0.483
107.186	0.485	1.897	-1.944	0.485
107.291	0.486	1.899	-1.9462	0.486
107.405	0.488	1.9	-1.9473	0.488
107.509	0.491	1.902	-1.9492	0.491
107.623	0.493	1.904	-1.9512	0.493
107.728	0.494	1.906	-1.9533	0.494
107.839	0.497	1.908	-1.9546	0.497
107.952	0.499	1.91	-1.9566	0.499
108.06	0.502	1.912	-1.9586	0.502
108.165	0.503	1.914	-1.9606	0.503
108.277	0.505	1.915	-1.9619	0.505
108.383	0.507	1.917	-1.9639	0.507
108.493	0.509	1.919	-1.9659	0.509
108.603	0.51	1.921	-1.9679	0.51
108.714	0.513	1.922	-1.9689	0.513
108.825	0.515	1.924	-1.9712	0.515
108.935	0.517	1.926	-1.9733	0.517
109.04	0.518	1.928	-1.9753	0.518
109.152	0.521	1.929	-1.9763	0.521
109.26	0.523	1.931	-1.9782	0.523
109.368	0.525	1.934	-1.9807	0.525
109.475	0.526	1.936	-1.9827	0.526
109.589	0.528	1.937	-1.9836	0.528
109.697	0.531	1.939	-1.9856	0.531
109.805	0.533	1.941	-1.9879	0.533
109.914	0.534	1.943	-1.9899	0.534
110.021	0.536	1.944	-1.9909	0.536
110.13	0.538	1.946	-1.9929	0.538
110.244	0.54	1.948	-1.9952	0.54
110.349	0.541	1.95	-1.9973	0.541
110.46	0.543	1.951	-1.9983	0.543
110.572	0.546	1.953	-2.0002	0.546
110.682	0.548	1.955	-2.0022	0.548
110.787	0.549	1.958	-2.0045	0.549
110.898	0.551	1.959	-2.0055	0.551
111.006	0.553	1.961	-2.0075	0.553
111.119	0.555	1.963	-2.0095	0.555
111.224	0.556	1.965	-2.0115	0.556
111.334	0.558	1.966	-2.0125	0.558
111.445	0.56	1.968	-2.0149	0.56
111.551	0.562	1.97	-2.0169	0.562
111.659	0.563	1.972	-2.0188	0.563
111.773	0.565	1.973	-2.0198	0.565
111.881	0.567	1.975	-2.0222	0.567
111.989	0.569	1.977	-2.0242	0.569
112.098	0.57	1.979	-2.0262	0.57
112.205	0.572	1.98	-2.0272	0.572
112.319	0.574	1.982	-2.0292	0.574
112.427	0.576	1.985	-2.0316	0.576
112.532	0.577	1.987	-2.0335	0.577
112.646	0.579	1.988	-2.0346	0.579
112.756	0.581	1.99	-2.0366	0.581
112.866	0.583	1.992	-2.0389	0.583
112.971	0.583	1.994	-2.0408	0.583
113.082	0.585	1.995	-2.0418	0.585
113.19	0.587	1.997	-2.0438	0.587
113.297	0.589	1.999	-2.0462	0.589
113.473	0.59	2.002	-2.0486	0.59
113.579	0.592	2.004	-2.0506	0.592
113.692	0.594	2.006	-2.0526	0.594
113.797	0.596	2.008	-2.0545	0.596
113.909	0.596	2.009	-2.0555	0.596
114.017	0.598	2.011	-2.0578	0.598
114.128	0.6	2.013	-2.0598	0.6
114.233	0.601	2.015	-2.0618	0.601
114.347	0.602	2.016	-2.0628	0.602
114.455	0.604	2.018	-2.0648	0.604
114.564	0.606	2.02	-2.0672	0.606
114.669	0.607	2.022	-2.0692	0.607
114.78	0.608	2.023	-2.0702	0.608
114.893	0.61	2.025	-2.0722	0.61
115.001	0.611	2.028	-2.0744	0.611
115.106	0.613	2.03	-2.0764	0.613
115.22	0.613	2.031	-2.0775	0.613
115.325	0.615	2.033	-2.0796	0.615
115.439	0.617	2.034	-2.0814	0.617
115.544	0.619	2.037	-2.0838	0.619
115.654	0.619	2.038	-2.0848	0.619
115.766	0.621	2.04	-2.0868	0.621
115.876	0.623	2.042	-2.0888	0.623
115.981	0.625	2.044	-2.0911	0.625
116.094	0.625	2.045	-2.0921	0.625
116.202	0.627	2.047	-2.0941	0.627
116.308	0.629	2.049	-2.0961	0.629
116.418	0.63	2.051	-2.0981	0.63
116.532	0.631	2.052	-2.0991	0.631
116.638	0.633	2.055	-2.1015	0.633
116.749	0.634	2.057	-2.1035	0.634
116.855	0.636	2.059	-2.1055	0.636
116.969	0.636	2.06	-2.1065	0.636
117.079	0.638	2.062	-2.1088	0.638
117.184	0.639	2.064	-2.1108	0.639
117.293	0.64	2.066	-2.1128	0.64
117.403	0.641	2.067	-2.1137	0.641
117.516	0.642	2.069	-2.1161	0.642
117.624	0.644	2.071	-2.1181	0.644
117.729	0.645	2.073	-2.1201	0.645
117.84	0.646	2.074	-2.1211	0.646
117.949	0.647	2.076	-2.1231	0.647
118.062	0.649	2.079	-2.1255	0.649
118.168	0.65	2.08	-2.1274	0.65
118.277	0.651	2.081	-2.1284	0.651
118.386	0.652	2.084	-2.1305	0.652
118.492	0.654	2.086	-2.1327	0.654
118.602	0.655	2.088	-2.1347	0.655
118.716	0.656	2.089	-2.1358	0.656
118.824	0.658	2.091	-2.1378	0.658
118.932	0.659	2.093	-2.1397	0.659
119.038	0.66	2.095	-2.142	0.66
119.149	0.661	2.096	-2.1432	0.661
119.262	0.662	2.098	-2.1451	0.662
119.37	0.664	2.1	-2.1471	0.664
119.475	0.665	2.102	-2.1491	0.665
119.586	0.666	2.103	-2.1501	0.666
119.698	0.667	2.105	-2.1524	0.667
119.808	0.669	2.107	-2.1544	0.669
119.913	0.67	2.109	-2.1564	0.67
120.024	0.671	2.11	-2.1574	0.671
120.198	0.672	2.113	-2.1604	0.672
120.306	0.674	2.115	-2.1624	0.674
120.413	0.675	2.117	-2.1643	0.675
120.522	0.676	2.12	-2.1667	0.676
120.629	0.677	2.121	-2.1677	0.677
120.743	0.679	2.123	-2.1697	0.679
120.851	0.68	2.125	-2.1717	0.68
120.958	0.681	2.127	-2.174	0.681
121.068	0.682	2.128	-2.175	0.682
121.181	0.683	2.13	-2.177	0.683
121.291	0.685	2.132	-2.179	0.685
121.396	0.686	2.134	-2.1814	0.686
121.505	0.687	2.135	-2.1823	0.687
121.617	0.688	2.137	-2.1843	0.688
121.727	0.69	2.139	-2.1864	0.69
121.832	0.69	2.141	-2.1884	0.69
121.944	0.692	2.142	-2.1894	0.692
122.052	0.693	2.145	-2.1917	0.693
122.16	0.695	2.147	-2.1937	0.695
122.268	0.696	2.149	-2.1957	0.696
122.382	0.697	2.15	-2.1967	0.697
122.488	0.699	2.152	-2.1987	0.699
122.599	0.7	2.154	-2.2011	0.7
122.704	0.701	2.156	-2.2031	0.701
122.818	0.702	2.157	-2.2041	0.702
122.928	0.704	2.159	-2.2061	0.704
123.036	0.705	2.161	-2.2084	0.705
123.141	0.706	2.163	-2.2104	0.706
123.252	0.707	2.164	-2.2114	0.707
123.365	0.709	2.166	-2.2134	0.709
123.469	0.71	2.169	-2.2157	0.71
123.58	0.711	2.171	-2.2176	0.711
123.689	0.712	2.172	-2.2187	0.712
123.799	0.713	2.174	-2.2207	0.713
123.905	0.715	2.176	-2.2226	0.715
124.016	0.716	2.178	-2.225	0.716
124.128	0.718	2.179	-2.226	0.718
124.236	0.719	2.181	-2.228	0.719
124.344	0.721	2.183	-2.23	0.721
124.451	0.722	2.185	-2.232	0.722
124.561	0.724	2.186	-2.2333	0.724
124.672	0.726	2.188	-2.2352	0.726
124.781	0.728	2.19	-2.2373	0.728
124.89	0.728	2.192	-2.2393	0.728
124.997	0.73	2.194	-2.2406	0.73
125.106	0.732	2.196	-2.2427	0.732
125.22	0.734	2.198	-2.2447	0.734
125.325	0.734	2.2	-2.2467	0.734
125.436	0.736	2.201	-2.2477	0.736
125.543	0.738	2.203	-2.25	0.738
125.653	0.739	2.205	-2.252	0.739
125.762	0.74	2.207	-2.254	0.74
125.873	0.742	2.208	-2.255	0.742
125.985	0.743	2.21	-2.2573	0.743
126.095	0.745	2.212	-2.2593	0.745
126.2	0.746	2.214	-2.2613	0.746
126.312	0.748	2.215	-2.2623	0.748
126.42	0.749	2.217	-2.2644	0.749
126.528	0.751	2.22	-2.2667	0.751
126.636	0.752	2.222	-2.2687	0.752
126.75	0.753	2.223	-2.2697	0.753
126.856	0.755	2.225	-2.2716	0.755
126.967	0.756	2.227	-2.2736	0.756
127.073	0.757	2.229	-2.2759	0.757
127.187	0.758	2.23	-2.2769	0.758
127.29	0.759	2.232	-2.2789	0.759
127.404	0.76	2.234	-2.2809	0.76
127.509	0.761	2.236	-2.2833	0.761
127.62	0.762	2.237	-2.2843	0.762
127.728	0.762	2.239	-2.2863	0.762
127.842	0.763	2.241	-2.2883	0.763
127.947	0.764	2.243	-2.2903	0.764
128.058	0.765	2.245	-2.2916	0.765
128.169	0.765	2.247	-2.2936	0.765
128.279	0.766	2.249	-2.2956	0.766
128.384	0.767	2.251	-2.2976	0.767
128.496	0.767	2.252	-2.2986	0.767
128.604	0.768	2.254	-2.3009	0.768
128.712	0.769	2.256	-2.303	0.769
128.819	0.769	2.258	-2.3049	0.769
128.933	0.77	2.259	-2.3059	0.77
129.041	0.771	2.261	-2.308	0.771
129.149	0.771	2.263	-2.3102	0.771
129.258	0.772	2.265	-2.3123	0.772
129.365	0.772	2.266	-2.3133	0.772
129.474	0.773	2.268	-2.3153	0.773
129.588	0.774	2.271	-2.3177	0.774
129.693	0.775	2.273	-2.3196	0.775
129.803	0.775	2.274	-2.3206	0.775
129.917	0.776	2.276	-2.3227	0.776
130.02	0.777	2.278	-2.3249	0.777
130.131	0.778	2.28	-2.3269	0.778
130.242	0.779	2.281	-2.3279	0.779
130.35	0.78	2.283	-2.3298	0.78
130.463	0.781	2.285	-2.3318	0.781
130.566	0.781	2.287	-2.3342	0.781
130.678	0.782	2.288	-2.3352	0.782
130.787	0.783	2.29	-2.3372	0.783
130.897	0.784	2.292	-2.3392	0.784
131.005	0.784	2.295	-2.3416	0.784
131.112	0.785	2.296	-2.3426	0.785
131.226	0.785	2.298	-2.3446	0.785
131.334	0.786	2.3	-2.3465	0.786
131.44	0.786	2.302	-2.3485	0.786
131.549	0.786	2.303	-2.3495	0.786
131.658	0.787	2.305	-2.3519	0.787
131.772	0.787	2.307	-2.3538	0.787
131.877	0.787	2.309	-2.3559	0.787
131.988	0.788	2.31	-2.3568	0.788
132.101	0.788	2.312	-2.3592	0.788
132.204	0.789	2.314	-2.3613	0.789
132.315	0.789	2.316	-2.3633	0.789
132.426	0.79	2.317	-2.3643	0.79
132.534	0.792	2.319	-2.3663	0.792
132.646	0.793	2.322	-2.3685	0.793
132.751	0.793	2.324	-2.3705	0.793
132.863	0.795	2.325	-2.3715	0.795
132.971	0.796	2.327	-2.3735	0.796
133.082	0.798	2.329	-2.3759	0.798
133.187	0.798	2.331	-2.3779	0.798
133.301	0.799	2.332	-2.3789	0.799
133.409	0.801	2.334	-2.3809	0.801
133.518	0.802	2.336	-2.3829	0.802
133.627	0.803	2.338	-2.3852	0.803
133.734	0.804	2.339	-2.3861	0.804
133.848	0.805	2.341	-2.3881	0.805
133.955	0.806	2.343	-2.3902	0.806
134.061	0.806	2.345	-2.3921	0.806
134.175	0.807	2.347	-2.3935	0.807
134.285	0.808	2.349	-2.3955	0.808
134.395	0.808	2.351	-2.3975	0.808
134.5	0.809	2.353	-2.3995	0.809
134.611	0.81	2.354	-2.4005	0.81
134.719	0.81	2.356	-2.4028	0.81
134.827	0.811	2.358	-2.4047	0.811
134.938	0.812	2.36	-2.4067	0.812
135.047	0.814	2.361	-2.4078	0.814
135.158	0.814	2.363	-2.4102	0.814
135.266	0.816	2.365	-2.4121	0.816
135.374	0.817	2.367	-2.4141	0.817
135.481	0.819	2.368	-2.4152	0.819
135.59	0.819	2.371	-2.4175	0.819
135.704	0.821	2.373	-2.4195	0.821
135.81	0.823	2.375	-2.4215	0.823
135.922	0.825	2.376	-2.4225	0.825
136.032	0.826	2.378	-2.4245	0.826
136.14	0.827	2.38	-2.4268	0.827
136.245	0.829	2.382	-2.4288	0.829
136.359	0.831	2.383	-2.4297	0.831
136.469	0.832	2.385	-2.4318	0.832
136.579	0.834	2.387	-2.4338	0.834
136.682	0.836	2.389	-2.4361	0.836
136.793	0.839	2.39	-2.4371	0.839
136.901	0.84	2.392	-2.4392	0.84
137.01	0.842	2.394	-2.4412	0.842
137.122	0.844	2.396	-2.4434	0.844
137.231	0.846	2.397	-2.4444	0.846
137.342	0.848	2.399	-2.4464	0.848
137.45	0.85	2.401	-2.4484	0.85
137.558	0.852	2.403	-2.4504	0.852
137.67	0.855	2.405	-2.4518	0.855
137.778	0.856	2.407	-2.4537	0.856
137.885	0.858	2.409	-2.4558	0.858
137.994	0.861	2.411	-2.4578	0.861
138.101	0.863	2.412	-2.4588	0.863
138.217	0.864	2.414	-2.461	0.864
138.322	0.867	2.416	-2.4631	0.867
138.431	0.87	2.418	-2.4651	0.87
138.542	0.873	2.419	-2.4661	0.873
138.647	0.874	2.421	-2.468	0.874
138.762	0.876	2.423	-2.4704	0.876
138.867	0.879	2.426	-2.4725	0.879
138.977	0.882	2.427	-2.4735	0.882
139.089	0.883	2.428	-2.4754	0.883
139.199	0.886	2.431	-2.4777	0.886
139.304	0.889	2.433	-2.4797	0.889
139.415	0.892	2.434	-2.4807	0.892
139.526	0.893	2.436	-2.4827	0.893
139.636	0.895	2.438	-2.4847	0.895
139.741	0.898	2.44	-2.4872	0.898
139.853	0.901	2.441	-2.4881	0.901
139.961	0.902	2.443	-2.4901	0.902
140.069	0.904	2.445	-2.4921	0.904
140.177	0.907	2.447	-2.4944	0.907
140.291	0.91	2.448	-2.4954	0.91
140.399	0.911	2.45	-2.4974	0.911
140.507	0.914	2.452	-2.4994	0.914
140.613	0.916	2.454	-2.5014	0.916
140.727	0.919	2.456	-2.5024	0.919
140.837	0.921	2.458	-2.5047	0.921
140.943	0.924	2.46	-2.5067	0.924
141.051	0.927	2.462	-2.5087	0.927
141.161	0.93	2.463	-2.5097	0.93
141.274	0.931	2.465	-2.5121	0.931
141.377	0.934	2.467	-2.5141	0.934
141.488	0.937	2.469	-2.5161	0.937
141.599	0.94	2.47	-2.5171	0.94
141.708	0.941	2.472	-2.5194	0.941
141.814	0.944	2.474	-2.5214	0.944
141.923	0.947	2.476	-2.5232	0.947
142.032	0.95	2.477	-2.5244	0.95
142.146	0.951	2.479	-2.5264	0.951
142.254	0.954	2.482	-2.5287	0.954
142.362	0.957	2.484	-2.5308	0.957
142.469	0.959	2.485	-2.5318	0.959
142.583	0.961	2.487	-2.5337	0.961
142.691	0.963	2.489	-2.5357	0.963
142.799	0.966	2.491	-2.538	0.966
142.906	0.969	2.492	-2.539	0.969
143.021	0.971	2.494	-2.541	0.971
143.192	0.974	2.497	-2.544	0.974
143.302	0.976	2.499	-2.546	0.976
143.407	0.98	2.501	-2.548	0.98
143.519	0.981	2.502	-2.5489	0.981
143.627	0.984	2.504	-2.5513	0.984
143.735	0.986	2.506	-2.5533	0.986
143.843	0.989	2.508	-2.5554	0.989
143.952	0.99	2.509	-2.5563	0.99
144.063	0.994	2.511	-2.5583	0.994
144.174	0.996	2.514	-2.5607	0.996
144.28	0.999	2.516	-2.5626	0.999
144.394	1	2.517	-2.5636	1
144.497	1.003	2.519	-2.5656	1.003
144.611	1.005	2.521	-2.568	1.005
144.716	1.008	2.523	-2.57	1.008
144.827	1.009	2.524	-2.571	1.009
144.94	1.011	2.526	-2.573	1.011
145.044	1.014	2.528	-2.575	1.014
145.152	1.017	2.53	-2.5773	1.017
145.266	1.018	2.531	-2.5783	1.018
145.374	1.02	2.533	-2.5803	1.02
145.48	1.022	2.535	-2.5823	1.022
145.591	1.024	2.538	-2.5847	1.024
145.703	1.026	2.539	-2.5857	1.026
145.811	1.028	2.541	-2.5877	1.028
145.919	1.03	2.543	-2.5897	1.03
146.026	1.033	2.545	-2.5916	1.033
146.14	1.034	2.546	-2.5927	1.034
146.248	1.037	2.548	-2.5951	1.037
146.356	1.039	2.55	-2.597	1.039
146.465	1.042	2.552	-2.5989	1.042
146.572	1.043	2.553	-2.6	1.043
146.681	1.045	2.555	-2.6022	1.045
146.795	1.047	2.557	-2.6043	1.047
146.9	1.049	2.559	-2.6062	1.049
147.011	1.05	2.56	-2.6073	1.05
147.118	1.053	2.563	-2.6096	1.053
147.232	1.055	2.565	-2.6116	1.055
147.337	1.058	2.567	-2.6136	1.058
147.448	1.059	2.568	-2.6146	1.059
147.557	1.062	2.57	-2.6166	1.062
147.67	1.065	2.572	-2.6189	1.065
147.773	1.067	2.574	-2.6209	1.067
147.885	1.069	2.575	-2.6218	1.069
147.996	1.072	2.577	-2.624	1.072
148.103	1.075	2.579	-2.6259	1.075
148.211	1.078	2.581	-2.6283	1.078
148.325	1.08	2.582	-2.6293	1.08
148.433	1.083	2.584	-2.6313	1.083
148.541	1.086	2.586	-2.6333	1.086
148.647	1.09	2.588	-2.6354	1.09
148.761	1.091	2.59	-2.6366	1.091
148.865	1.094	2.592	-2.6386	1.094
148.979	1.097	2.594	-2.6406	1.097
149.084	1.101	2.596	-2.6426	1.101
149.195	1.102	2.597	-2.6436	1.102
149.308	1.105	2.599	-2.6459	1.105
149.411	1.108	2.601	-2.6479	1.108
149.522	1.111	2.603	-2.65	1.111
149.633	1.113	2.604	-2.651	1.113
149.741	1.116	2.606	-2.6533	1.116
149.854	1.119	2.608	-2.6552	1.119
149.96	1.122	2.61	-2.6572	1.122
150.069	1.123	2.611	-2.6582	1.123
150.179	1.127	2.613	-2.6602	1.127
150.287	1.13	2.616	-2.6625	1.13
150.395	1.133	2.618	-2.6645	1.133
150.509	1.134	2.619	-2.6655	1.134
150.612	1.138	2.621	-2.6675	1.138
150.726	1.141	2.623	-2.6699	1.141
150.83	1.144	2.625	-2.6719	1.144
150.941	1.146	2.626	-2.6729	1.146
151.05	1.148	2.628	-2.6749	1.148
151.161	1.152	2.63	-2.6769	1.152
151.27	1.154	2.632	-2.6792	1.154
151.381	1.156	2.633	-2.6802	1.156
151.491	1.159	2.635	-2.6822	1.159
151.601	1.162	2.637	-2.6842	1.162
151.706	1.165	2.64	-2.6865	1.165
151.817	1.166	2.641	-2.6876	1.166
151.927	1.169	2.643	-2.6896	1.169
152.033	1.173	2.645	-2.6916	1.173
152.143	1.176	2.647	-2.6936	1.176
152.255	1.177	2.648	-2.6948	1.177
152.363	1.181	2.65	-2.6969	1.181
152.469	1.184	2.652	-2.6989	1.184
152.58	1.188	2.654	-2.7009	1.188
152.694	1.189	2.655	-2.7019	1.189
152.797	1.192	2.657	-2.7043	1.192
152.911	1.195	2.659	-2.7062	1.195
153.017	1.198	2.661	-2.7082	1.198
153.126	1.2	2.662	-2.7092	1.2
153.239	1.203	2.664	-2.7112	1.203
153.347	1.206	2.667	-2.7134	1.206
153.452	1.209	2.669	-2.7154	1.209
153.566	1.21	2.67	-2.7165	1.21
153.676	1.213	2.672	-2.7185	1.213
153.786	1.216	2.674	-2.7208	1.216
153.89	1.219	2.676	-2.7228	1.219
154.001	1.221	2.677	-2.7238	1.221
154.11	1.224	2.679	-2.7258	1.224
154.222	1.227	2.681	-2.7278	1.227
154.327	1.23	2.683	-2.7302	1.23
154.439	1.231	2.684	-2.7312	1.231
154.547	1.235	2.686	-2.7332	1.235
154.653	1.238	2.688	-2.7351	1.238
154.764	1.242	2.691	-2.7375	1.242
154.873	1.243	2.691	-2.7384	1.243
154.984	1.247	2.693	-2.7404	1.247
155.092	1.25	2.696	-2.7425	1.25
155.199	1.254	2.698	-2.7445	1.254
155.31	1.255	2.699	-2.7459	1.255
155.423	1.259	2.701	-2.7479	1.259
155.531	1.262	2.703	-2.7499	1.262
155.636	1.264	2.705	-2.7519	1.264
155.747	1.267	2.706	-2.7529	1.267
155.859	1.27	2.708	-2.7552	1.27
155.969	1.273	2.71	-2.7572	1.273
156.074	1.274	2.712	-2.7591	1.274
156.185	1.278	2.713	-2.7602	1.278
156.294	1.281	2.715	-2.7621	1.281
156.4	1.284	2.718	-2.7645	1.284
156.511	1.286	2.719	-2.7664	1.286
156.623	1.289	2.721	-2.7675	1.289
156.731	1.292	2.722	-2.7694	1.292
156.837	1.295	2.725	-2.7717	1.295
156.946	1.297	2.727	-2.7737	1.297
157.056	1.3	2.728	-2.7748	1.3
157.169	1.303	2.73	-2.7767	1.303
157.277	1.307	2.732	-2.7787	1.307
157.383	1.308	2.734	-2.7811	1.308
157.494	1.311	2.735	-2.7821	1.311
157.607	1.314	2.737	-2.7841	1.314
157.715	1.317	2.739	-2.7861	1.317
157.82	1.319	2.742	-2.7884	1.319
157.931	1.322	2.743	-2.7894	1.322
158.044	1.325	2.745	-2.7914	1.325
158.147	1.328	2.747	-2.7934	1.328
158.259	1.329	2.749	-2.7957	1.329
158.37	1.333	2.75	-2.7968	1.333
158.476	1.335	2.752	-2.7988	1.335
158.585	1.338	2.754	-2.8008	1.338
158.693	1.34	2.756	-2.8028	1.34
158.808	1.343	2.757	-2.8042	1.343
158.916	1.346	2.759	-2.8061	1.346
159.023	1.35	2.761	-2.8081	1.35
159.131	1.351	2.763	-2.8101	1.351
159.245	1.354	2.764	-2.8111	1.354
159.353	1.358	2.767	-2.8135	1.358
159.461	1.361	2.768	-2.8154	1.361
159.567	1.363	2.77	-2.8174	1.363
159.681	1.366	2.771	-2.8184	1.366
159.791	1.369	2.773	-2.8204	1.369
159.899	1.372	2.776	-2.8227	1.372
160.004	1.374	2.778	-2.8247	1.374
160.115	1.377	2.779	-2.8258	1.377
160.222	1.38	2.781	-2.8278	1.38
160.332	1.384	2.783	-2.83	1.384
160.443	1.386	2.785	-2.832	1.386
160.554	1.389	2.786	-2.8331	1.389
160.662	1.393	2.788	-2.835	1.393
160.768	1.396	2.79	-2.837	1.396
160.879	1.398	2.792	-2.8394	1.398
160.989	1.401	2.793	-2.8404	1.401
161.1	1.405	2.795	-2.8424	1.405
161.208	1.408	2.797	-2.8444	1.408
161.315	1.41	2.799	-2.8464	1.41
161.429	1.414	2.801	-2.8477	1.414
161.537	1.417	2.803	-2.8496	1.417
161.645	1.42	2.805	-2.8517	1.42
161.751	1.422	2.807	-2.8538	1.422
161.865	1.425	2.808	-2.8547	1.425
161.97	1.429	2.81	-2.857	1.429
162.081	1.432	2.812	-2.8591	1.432
162.268	1.433	2.815	-2.8617	1.433
162.38	1.437	2.817	-2.8637	1.437
162.49	1.441	2.819	-2.8657	1.441
162.595	1.444	2.821	-2.8681	1.444
162.707	1.445	2.822	-2.8691	1.445
162.815	1.449	2.824	-2.8711	1.449
162.923	1.452	2.826	-2.873	1.452
163.032	1.456	2.828	-2.875	1.456
163.139	1.457	2.829	-2.8763	1.457
163.251	1.461	2.831	-2.8783	1.461
163.36	1.465	2.833	-2.8803	1.465
163.469	1.468	2.835	-2.8823	1.468
163.576	1.47	2.836	-2.8833	1.47
163.685	1.473	2.839	-2.8857	1.473
163.799	1.476	2.841	-2.8877	1.476
163.904	1.48	2.843	-2.8896	1.48
164.015	1.482	2.844	-2.8906	1.482
164.128	1.486	2.846	-2.8926	1.486
164.231	1.489	2.848	-2.895	1.489
164.34	1.492	2.85	-2.897	1.492
164.454	1.494	2.851	-2.898	1.494
164.562	1.498	2.853	-2.9	1.498
164.668	1.501	2.855	-2.9023	1.501
164.779	1.505	2.857	-2.9043	1.505
164.891	1.506	2.858	-2.9053	1.506
164.999	1.51	2.86	-2.9073	1.51
165.109	1.513	2.863	-2.9097	1.513
165.214	1.517	2.865	-2.9116	1.517
165.328	1.518	2.866	-2.9126	1.518
165.436	1.522	2.868	-2.9146	1.522
165.544	1.525	2.87	-2.9166	1.525
165.653	1.528	2.872	-2.919	1.528
165.76	1.529	2.873	-2.92	1.529
165.869	1.532	2.875	-2.922	1.532
165.983	1.535	2.877	-2.924	1.535
166.088	1.537	2.879	-2.926	1.537
166.199	1.538	2.88	-2.9273	1.538
166.306	1.541	2.882	-2.9293	1.541
166.42	1.543	2.884	-2.9313	1.543
166.525	1.546	2.886	-2.9333	1.546
166.636	1.547	2.887	-2.9343	1.547
166.745	1.549	2.89	-2.9366	1.549
166.858	1.551	2.892	-2.9386	1.551
166.963	1.554	2.894	-2.9406	1.554
167.073	1.555	2.895	-2.9416	1.555
167.184	1.558	2.897	-2.944	1.558
167.292	1.56	2.899	-2.9459	1.56
167.401	1.562	2.901	-2.948	1.562
167.507	1.564	2.902	-2.949	1.564
167.621	1.566	2.904	-2.951	1.566
167.729	1.569	2.906	-2.9532	1.569
167.835	1.572	2.908	-2.9552	1.572
167.949	1.573	2.909	-2.9562	1.573
168.054	1.577	2.911	-2.9582	1.577
168.165	1.579	2.913	-2.9603	1.579
168.271	1.582	2.916	-2.9627	1.582
168.383	1.583	2.917	-2.9636	1.583
168.497	1.586	2.919	-2.9656	1.586
168.6	1.589	2.921	-2.9677	1.589
168.711	1.592	2.923	-2.9699	1.592
168.822	1.594	2.924	-2.9709	1.594
168.93	1.596	2.926	-2.9729	1.596
169.043	1.599	2.928	-2.9749	1.599
169.148	1.602	2.93	-2.9773	1.602
169.26	1.605	2.931	-2.9783	1.605
169.369	1.607	2.933	-2.9802	1.607
169.477	1.61	2.935	-2.9823	1.61
169.585	1.613	2.937	-2.9843	1.613
169.692	1.615	2.938	-2.9852	1.615
169.801	1.617	2.941	-2.9876	1.617
169.915	1.619	2.943	-2.9896	1.619
170.021	1.622	2.945	-2.9915	1.622
170.135	1.623	2.946	-2.9925	1.623
170.238	1.626	2.948	-2.9949	1.626
170.349	1.628	2.95	-2.9969	1.628
170.456	1.63	2.952	-2.9988	1.63
170.567	1.631	2.953	-2.9998	1.631
170.68	1.634	2.955	-3.0019	1.634
170.788	1.637	2.957	-3.0042	1.637
170.893	1.639	2.959	-3.0062	1.639
171.004	1.641	2.96	-3.0073	1.641
171.117	1.643	2.962	-3.0093	1.643
171.227	1.646	2.965	-3.0115	1.646
171.33	1.649	2.966	-3.0134	1.649
171.441	1.65	2.968	-3.0146	1.65
171.553	1.652	2.97	-3.0165	1.652
171.663	1.655	2.972	-3.0185	1.655
171.768	1.658	2.974	-3.0209	1.658
171.88	1.659	2.975	-3.0219	1.659
171.988	1.661	2.977	-3.0239	1.661
172.094	1.664	2.979	-3.026	1.664
172.203	1.666	2.981	-3.0279	1.666
172.313	1.667	2.982	-3.0292	1.667
172.425	1.67	2.984	-3.0312	1.67
172.533	1.673	2.986	-3.0332	1.673
172.642	1.675	2.988	-3.0352	1.675
172.749	1.678	2.99	-3.0365	1.678
172.865	1.681	2.992	-3.0385	1.681
172.97	1.682	2.994	-3.0405	1.682
173.079	1.684	2.996	-3.0425	1.684
173.188	1.687	2.997	-3.0435	1.687
173.301	1.689	2.999	-3.0458	1.689
173.405	1.691	3.001	-3.0478	1.691
173.516	1.694	3.003	-3.0498	1.694
173.627	1.696	3.004	-3.0508	1.696
173.735	1.698	3.006	-3.0528	1.698
173.841	1.699	3.008	-3.0551	1.699
173.952	1.701	3.01	-3.0571	1.701
174.064	1.703	3.011	-3.0582	1.703
174.172	1.705	3.013	-3.0602	1.705
174.28	1.706	3.015	-3.0621	1.706
174.387	1.708	3.018	-3.0645	1.708
174.497	1.709	3.019	-3.0655	1.709
174.608	1.711	3.021	-3.0675	1.711
174.719	1.712	3.023	-3.0695	1.712
174.825	1.714	3.025	-3.0719	1.714
174.939	1.716	3.026	-3.0729	1.716
175.042	1.718	3.028	-3.0748	1.718
175.152	1.719	3.03	-3.0768	1.719
175.261	1.721	3.032	-3.0789	1.721
175.372	1.723	3.033	-3.0802	1.723
175.485	1.724	3.035	-3.0821	1.724
175.588	1.725	3.037	-3.0842	1.725
175.699	1.727	3.039	-3.0862	1.727
175.81	1.729	3.041	-3.0875	1.729
175.921	1.731	3.042	-3.0894	1.731
176.031	1.731	3.044	-3.0914	1.731
176.136	1.733	3.047	-3.0935	1.733
176.247	1.734	3.047	-3.0944	1.734
176.358	1.736	3.05	-3.0968	1.736
176.465	1.737	3.052	-3.0988	1.737
176.573	1.738	3.054	-3.1008	1.738
176.68	1.74	3.055	-3.1018	1.74
176.794	1.742	3.057	-3.1041	1.742
176.902	1.742	3.059	-3.1061	1.742
177.008	1.744	3.061	-3.108	1.744
177.122	1.745	3.062	-3.1091	1.745
177.231	1.747	3.064	-3.1111	1.747
177.339	1.747	3.067	-3.1135	1.747
177.447	1.749	3.069	-3.1155	1.749
177.556	1.75	3.07	-3.1165	1.75
177.669	1.752	3.072	-3.1185	1.752
177.778	1.752	3.074	-3.1205	1.752
177.883	1.754	3.076	-3.1227	1.754
177.994	1.755	3.077	-3.1238	1.755
178.105	1.756	3.079	-3.1257	1.756
178.214	1.757	3.081	-3.1277	1.757
178.319	1.758	3.083	-3.1301	1.758
178.427	1.759	3.084	-3.1311	1.759
178.539	1.76	3.086	-3.1331	1.76
178.65	1.761	3.088	-3.1351	1.761
178.755	1.762	3.09	-3.1371	1.762
178.869	1.763	3.091	-3.1381	1.763
178.977	1.764	3.094	-3.1404	1.764
179.085	1.765	3.096	-3.1424	1.765
179.194	1.766	3.098	-3.1444	1.766
179.306	1.768	3.099	-3.1454	1.768
179.416	1.769	3.101	-3.1477	1.769
179.524	1.77	3.103	-3.1497	1.77
179.629	1.77	3.105	-3.1518	1.77
179.74	1.772	3.106	-3.1527	1.772
179.853	1.773	3.108	-3.1551	1.773
179.956	1.773	3.11	-3.1571	1.773
180.067	1.774	3.112	-3.1591	1.774
180.178	1.775	3.113	-3.1601	1.775
180.289	1.775	3.115	-3.1621	1.775
180.399	1.776	3.117	-3.1644	1.776
180.502	1.776	3.119	-3.1664	1.776
180.611	1.776	3.12	-3.1674	1.776
180.725	1.777	3.122	-3.1694	1.777
180.833	1.777	3.124	-3.1714	1.777
180.941	1.777	3.127	-3.1737	1.777
181.048	1.777	3.128	-3.1748	1.777
181.162	1.778	3.13	-3.1767	1.778
181.271	1.778	3.132	-3.1787	1.778
181.377	1.779	3.134	-3.1811	1.779
181.49	1.779	3.135	-3.1821	1.779
181.594	1.78	3.137	-3.1841	1.78
181.708	1.781	3.139	-3.1861	1.781
181.813	1.781	3.141	-3.188	1.781
181.924	1.782	3.142	-3.1894	1.782
182.037	1.782	3.144	-3.1914	1.782
182.14	1.783	3.146	-3.1933	1.783
182.249	1.783	3.148	-3.1954	1.783
182.363	1.784	3.15	-3.1967	1.784
182.471	1.785	3.152	-3.1986	1.785
182.582	1.785	3.154	-3.2006	1.785
182.687	1.785	3.156	-3.2026	1.785
182.799	1.785	3.157	-3.2036	1.785
182.907	1.785	3.159	-3.2056	1.785
183.018	1.786	3.161	-3.208	1.786
183.123	1.786	3.163	-3.21	1.786
183.237	1.786	3.164	-3.211	1.786
183.344	1.786	3.166	-3.213	1.786
183.455	1.786	3.168	-3.2154	1.786
183.562	1.786	3.17	-3.2174	1.786
183.669	1.786	3.171	-3.2184	1.786
183.778	1.786	3.173	-3.2203	1.786
183.892	1.787	3.176	-3.2227	1.787
183.997	1.787	3.178	-3.2247	1.787
184.108	1.787	3.179	-3.2256	1.787
184.221	1.788	3.181	-3.2277	1.788
184.329	1.788	3.183	-3.2297	1.788
184.434	1.788	3.185	-3.232	1.788
184.545	1.788	3.186	-3.2331	1.788
184.655	1.788	3.188	-3.2351	1.788
184.761	1.788	3.19	-3.237	1.788
184.872	1.789	3.192	-3.2393	1.789
184.984	1.789	3.193	-3.2403	1.789
185.092	1.789	3.195	-3.2423	1.789
185.2	1.789	3.197	-3.2443	1.789
185.309	1.79	3.199	-3.2463	1.79
185.416	1.79	3.201	-3.2477	1.79
185.525	1.79	3.203	-3.2497	1.79
185.639	1.79	3.205	-3.2516	1.79
185.745	1.79	3.207	-3.2536	1.79
185.859	1.791	3.208	-3.2546	1.791
185.963	1.791	3.21	-3.257	1.791
186.074	1.791	3.212	-3.2588	1.791
186.183	1.792	3.214	-3.2609	1.792
186.294	1.792	3.215	-3.262	1.792
186.404	1.792	3.217	-3.2639	1.792
186.514	1.792	3.219	-3.2663	1.792
186.618	1.793	3.221	-3.2683	1.793
186.729	1.793	3.222	-3.2693	1.793
186.841	1.793	3.224	-3.2712	1.793
186.951	1.793	3.226	-3.2733	1.793
187.056	1.794	3.229	-3.2756	1.794
187.168	1.794	3.23	-3.2765	1.794
187.276	1.794	3.232	-3.2786	1.794
187.385	1.795	3.234	-3.2806	1.795
187.493	1.795	3.236	-3.283	1.795
187.601	1.795	3.237	-3.284	1.795
187.71	1.795	3.239	-3.2859	1.795
187.824	1.796	3.241	-3.288	1.796
187.93	1.796	3.243	-3.2903	1.796
188.044	1.796	3.244	-3.2913	1.796
188.147	1.796	3.246	-3.2933	1.796
188.258	1.797	3.248	-3.2953	1.797
188.365	1.797	3.25	-3.2973	1.797
188.479	1.797	3.252	-3.2986	1.797
188.589	1.798	3.254	-3.3006	1.798
188.699	1.798	3.256	-3.3026	1.798
188.804	1.798	3.258	-3.3046	1.798
188.915	1.799	3.259	-3.3056	1.799
189.023	1.799	3.261	-3.308	1.799
189.129	1.799	3.263	-3.3099	1.799
189.24	1.799	3.265	-3.312	1.799
189.348	1.799	3.266	-3.3129	1.799
189.462	1.8	3.268	-3.3152	1.8
189.57	1.8	3.27	-3.3172	1.8
189.675	1.8	3.272	-3.3192	1.8
189.785	1.8	3.273	-3.3202	1.8
189.894	1.8	3.275	-3.3222	1.8
190.005	1.801	3.278	-3.3245	1.801
190.114	1.801	3.28	-3.3266	1.801
190.221	1.801	3.281	-3.3276	1.801
190.337	1.801	3.283	-3.3296	1.801
190.442	1.802	3.285	-3.3316	1.802
190.551	1.802	3.287	-3.3339	1.802
190.662	1.804	3.288	-3.3349	1.804
190.772	1.805	3.29	-3.3369	1.805
190.882	1.806	3.292	-3.3389	1.806
190.987	1.807	3.294	-3.3413	1.807
191.098	1.808	3.295	-3.3423	1.808
191.207	1.809	3.297	-3.3443	1.809
191.313	1.81	3.299	-3.3463	1.81
191.423	1.811	3.301	-3.3482	1.811
191.535	1.812	3.302	-3.3493	1.812
191.644	1.813	3.305	-3.3515	1.813
191.753	1.813	3.307	-3.3535	1.813
191.861	1.814	3.309	-3.3555	1.814
191.975	1.814	3.31	-3.3565	1.814
192.078	1.815	3.312	-3.359	1.815
192.189	1.815	3.314	-3.3609	1.815
192.298	1.815	3.316	-3.3629	1.815
192.411	1.815	3.317	-3.3639	1.815
192.521	1.815	3.319	-3.3662	1.815
192.624	1.815	3.321	-3.3681	1.815
192.733	1.815	3.323	-3.3702	1.815
192.844	1.816	3.324	-3.3712	1.816
192.957	1.816	3.326	-3.3732	1.816
193.06	1.816	3.329	-3.3755	1.816
193.171	1.816	3.331	-3.3775	1.816
193.282	1.816	3.332	-3.3785	1.816
193.393	1.817	3.334	-3.3805	1.817
193.498	1.817	3.336	-3.3829	1.817
193.606	1.817	3.338	-3.3849	1.817
193.719	1.818	3.339	-3.3859	1.818
193.83	1.818	3.341	-3.3879	1.818
193.938	1.819	3.343	-3.3899	1.819
194.043	1.819	3.345	-3.3922	1.819
194.153	1.82	3.346	-3.3932	1.82
194.264	1.821	3.348	-3.3951	1.821
194.375	1.822	3.35	-3.3972	1.822
194.547	1.822	3.353	-3.3998	1.822
194.652	1.823	3.355	-3.4018	1.823
194.761	1.824	3.357	-3.4038	1.824
194.872	1.825	3.358	-3.4052	1.825
194.985	1.826	3.36	-3.4072	1.826
195.088	1.827	3.362	-3.4092	1.827
195.199	1.828	3.364	-3.4111	1.828
195.31	1.829	3.365	-3.4122	1.829
195.421	1.829	3.368	-3.4145	1.829
195.526	1.83	3.37	-3.4165	1.83
195.634	1.831	3.372	-3.4185	1.831
195.747	1.832	3.373	-3.4195	1.832
195.858	1.832	3.375	-3.4217	1.832
195.966	1.833	3.377	-3.4238	1.833
196.071	1.834	3.379	-3.4258	1.834
196.181	1.836	3.38	-3.4268	1.836
196.292	1.836	3.382	-3.4288	1.836
196.403	1.838	3.384	-3.4312	1.838
196.508	1.839	3.386	-3.4331	1.839
196.622	1.841	3.387	-3.4341	1.841
196.726	1.841	3.389	-3.4361	1.841
196.84	1.843	3.391	-3.4384	1.843
196.945	1.844	3.394	-3.4405	1.844
197.056	1.846	3.395	-3.4415	1.846
197.169	1.846	3.396	-3.4434	1.846
197.272	1.848	3.398	-3.4454	1.848
197.383	1.849	3.401	-3.4479	1.849
197.493	1.85	3.402	-3.4487	1.85
197.605	1.851	3.404	-3.4509	1.851
197.714	1.852	3.406	-3.4529	1.852
197.82	1.853	3.408	-3.4551	1.853
197.932	1.853	3.409	-3.4561	1.853
198.04	1.853	3.411	-3.4581	1.853
198.148	1.853	3.413	-3.4601	1.853
198.256	1.853	3.415	-3.4621	1.853
198.37	1.853	3.416	-3.4634	1.853
198.473	1.853	3.419	-3.4655	1.853
198.587	1.854	3.421	-3.4675	1.854
198.693	1.854	3.422	-3.4694	1.854
198.806	1.854	3.424	-3.4705	1.854
198.916	1.854	3.426	-3.4728	1.854
199.024	1.855	3.428	-3.4748	1.855
199.129	1.856	3.43	-3.4767	1.856
199.24	1.857	3.431	-3.4777	1.857
199.353	1.857	3.433	-3.4801	1.857
199.456	1.858	3.435	-3.482	1.858
199.567	1.859	3.437	-3.4841	1.859
199.678	1.859	3.438	-3.4851	1.859
199.787	1.859	3.44	-3.4871	1.859
199.893	1.86	3.442	-3.4894	1.86
200.004	1.86	3.444	-3.4914	1.86
200.116	1.86	3.445	-3.4924	1.86
200.224	1.86	3.447	-3.4944	1.86
200.332	1.861	3.449	-3.4964	1.861
200.44	1.861	3.452	-3.4988	1.861
200.553	1.862	3.453	-3.4997	1.862
200.661	1.862	3.455	-3.5017	1.862
200.771	1.863	3.457	-3.5037	1.863
200.876	1.864	3.459	-3.5061	1.864
200.99	1.865	3.46	-3.5071	1.865
201.1	1.865	3.462	-3.5091	1.865
201.208	1.866	3.464	-3.5111	1.866
201.313	1.868	3.466	-3.5131	1.868
201.424	1.869	3.467	-3.5144	1.869
201.536	1.869	3.469	-3.5163	1.869
201.643	1.871	3.471	-3.5184	1.871
201.749	1.872	3.473	-3.5204	1.872
201.863	1.873	3.474	-3.5214	1.873
201.973	1.873	3.477	-3.5237	1.873
202.083	1.874	3.479	-3.5257	1.874
202.188	1.875	3.481	-3.5277	1.875
202.299	1.876	3.482	-3.5287	1.876
202.407	1.876	3.484	-3.5307	1.876
202.52	1.877	3.486	-3.533	1.877
202.626	1.877	3.488	-3.535	1.877
202.735	1.877	3.489	-3.5359	1.877
202.844	1.878	3.491	-3.538	1.878
202.95	1.876	3.493	-3.5403	1.876
203.061	1.875	3.495	-3.5423	1.875
203.175	1.874	3.496	-3.5433	1.874
203.278	1.874	3.498	-3.5453	1.874
203.392	1.874	3.501	-3.5477	1.874
203.499	1.872	3.503	-3.5497	1.872
203.612	1.871	3.504	-3.5507	1.871
203.722	1.87	3.506	-3.5527	1.87
203.825	1.869	3.508	-3.5547	1.869
203.934	1.868	3.51	-3.557	1.868
204.048	1.867	3.511	-3.5579	1.867
204.158	1.865	3.513	-3.56	1.865
204.268	1.865	3.515	-3.562	1.865
204.373	1.865	3.517	-3.5644	1.865
204.484	1.864	3.518	-3.5654	1.864
204.592	1.863	3.52	-3.5674	1.863
204.705	1.863	3.522	-3.5694	1.863
204.808	1.862	3.524	-3.5714	1.862
204.92	1.861	3.525	-3.5724	1.861
205.031	1.859	3.528	-3.5746	1.859
205.139	1.859	3.53	-3.5767	1.859
205.244	1.857	3.532	-3.5787	1.857
205.354	1.857	3.533	-3.5797	1.857
205.463	1.856	3.535	-3.582	1.856
205.572	1.855	3.537	-3.584	1.855
205.681	1.855	3.539	-3.5859	1.855
205.792	1.854	3.54	-3.587	1.854
205.904	1.852	3.542	-3.589	1.852
206.012	1.852	3.544	-3.5913	1.852
206.118	1.851	3.546	-3.5932	1.851
206.229	1.851	3.547	-3.5943	1.851
206.342	1.85	3.549	-3.5963	1.85
206.452	1.849	3.552	-3.5986	1.849
206.557	1.848	3.554	-3.6006	1.848
206.666	1.848	3.555	-3.6017	1.848
206.778	1.848	3.557	-3.6037	1.848
206.888	1.846	3.559	-3.6057	1.846
206.993	1.845	3.561	-3.6079	1.845
207.105	1.845	3.562	-3.6089	1.845
207.213	1.844	3.564	-3.6109	1.844
207.319	1.844	3.566	-3.6128	1.844
207.43	1.843	3.568	-3.6154	1.843
207.544	1.843	3.569	-3.6163	1.843
207.65	1.842	3.571	-3.6183	1.842
207.758	1.841	3.573	-3.6203	1.841
207.865	1.841	3.575	-3.6223	1.841
207.98	1.84	3.576	-3.6233	1.84
208.09	1.839	3.579	-3.6257	1.839
208.195	1.838	3.581	-3.6276	1.838
208.304	1.838	3.583	-3.6296	1.838
208.415	1.837	3.584	-3.6306	1.837
208.525	1.837	3.586	-3.6329	1.837
208.635	1.836	3.588	-3.6349	1.836
208.74	1.835	3.59	-3.6369	1.835
208.848	1.835	3.591	-3.6379	1.835
208.96	1.835	3.593	-3.6399	1.835
209.066	1.834	3.595	-3.6423	1.834
209.177	1.833	3.597	-3.6443	1.833
209.289	1.833	3.598	-3.6453	1.833
209.397	1.832	3.6	-3.6473	1.832
209.505	1.831	3.602	-3.6493	1.831
209.613	1.831	3.605	-3.6515	1.831
209.727	1.831	3.606	-3.6525	1.831
209.835	1.831	3.608	-3.6546	1.831
209.942	1.831	3.61	-3.6565	1.831
210.051	1.83	3.612	-3.659	1.83
210.158	1.83	3.613	-3.6599	1.83
210.267	1.83	3.615	-3.6619	1.83
210.381	1.83	3.617	-3.6639	1.83
210.486	1.83	3.619	-3.666	1.83
210.597	1.83	3.62	-3.6671	1.83
210.709	1.83	3.622	-3.6692	1.83
210.819	1.83	3.624	-3.6713	1.83
210.923	1.829	3.626	-3.6732	1.829
211.034	1.829	3.627	-3.6742	1.829
211.146	1.829	3.63	-3.6766	1.829
211.256	1.829	3.632	-3.6786	1.829
211.361	1.829	3.634	-3.6806	1.829
211.473	1.829	3.635	-3.6816	1.829
211.581	1.829	3.637	-3.6838	1.829
211.69	1.829	3.639	-3.6859	1.829
211.798	1.829	3.641	-3.6879	1.829
211.911	1.829	3.642	-3.6888	1.829
212.018	1.828	3.644	-3.6908	1.828
212.126	1.828	3.646	-3.6932	1.828
212.235	1.828	3.648	-3.6952	1.828
212.342	1.828	3.649	-3.6962	1.828
212.451	1.828	3.651	-3.6982	1.828
212.565	1.828	3.654	-3.7006	1.828
212.67	1.828	3.656	-3.7026	1.828
212.781	1.827	3.657	-3.7036	1.827
212.894	1.827	3.659	-3.7055	1.827
212.998	1.827	3.661	-3.7078	1.827
213.106	1.827	3.663	-3.7098	1.827
213.22	1.827	3.664	-3.7108	1.827
213.328	1.827	3.666	-3.7129	1.827
213.434	1.826	3.668	-3.7149	1.826
213.545	1.826	3.67	-3.7172	1.826
213.657	1.826	3.671	-3.7182	1.826
213.765	1.826	3.673	-3.7202	1.826
213.873	1.825	3.675	-3.7221	1.825
213.982	1.825	3.677	-3.7243	1.825
214.089	1.825	3.679	-3.7255	1.825
214.203	1.825	3.681	-3.7275	1.825
214.311	1.825	3.683	-3.7295	1.825
214.417	1.825	3.685	-3.7315	1.825
214.531	1.824	3.686	-3.7325	1.824
214.641	1.824	3.688	-3.7348	1.824
214.747	1.824	3.69	-3.7368	1.824
214.856	1.824	3.692	-3.7389	1.824
214.966	1.824	3.693	-3.7399	1.824
215.072	1.824	3.695	-3.7422	1.824
215.182	1.823	3.697	-3.7441	1.823
215.29	1.823	3.699	-3.7461	1.823
215.404	1.823	3.7	-3.7471	1.823
[truncated: 986 more rows]
