# Supplementary material for: Research on the Mechanical Properties of EPS Lightweight Soil Mixed with Fly Ash
Source: Polymers (Basel). 2024 Dec 18;16(24):3517. doi: 10.3390/polym16243517 (PMC11678610; doi:10.3390/polym16243517)
Supplement: Supplementary file 1 [file polymers-16-03517-s001.zip › polymers-3283519-supplementary-final/raw data/EPS2%,curing agent content 25%,replace proportion 30%.xls]

## Sheet: Sheet1
试件批号	1
钢号	1
试验日期	2023/12/9
试验人	XDD
试件形状
尺寸(mm)	39.1
So(mm^2)	1200.73
标距倍率
Lo(mm)	80
引伸计标距	50
Lu(mm)
A(%)	/
断面尺寸
Su(mm^2)
Z(%)	/
Fm(kN)	0.78
Rm(MPa)
FeH(kN)	1.6
ReH(MPa)
FeL(kN)	1.25
ReL(MPa)
Fp(kN)	1.13
Rp(MPa)
Ft(kN)	0.11
Rt(MPa)
E(GPa)	0.04
屈强比	/
强屈比	/
At(%)	/
Agt(%)	8.5
时间(秒)	力(kN)	变形(mm)	位移(mm)	扩展
0	0	0	-0.0016	0
0.13	0.001	0.002	-0.0031	0.001
0.24	0.002	0.004	-0.0049	0.002
0.345	0.004	0.006	-0.0071	0.004
0.456	0.005	0.007	-0.0082	0.005
0.567	0.006	0.01	-0.0113	0.006
0.677	0.008	0.013	-0.0141	0.008
0.781	0.01	0.016	-0.0174	0.01
0.893	0.011	0.018	-0.0192	0.011
1.004	0.012	0.022	-0.0237	0.012
1.112	0.014	0.027	-0.0279	0.014
1.217	0.015	0.031	-0.0324	0.015
1.327	0.017	0.033	-0.0347	0.017
1.441	0.018	0.039	-0.0404	0.018
1.549	0.02	0.045	-0.0458	0.02
1.656	0.021	0.05	-0.0512	0.021
1.769	0.022	0.053	-0.0538	0.022
1.877	0.024	0.058	-0.059	0.024
1.985	0.025	0.064	-0.0651	0.025
2.093	0.026	0.069	-0.0701	0.026
2.203	0.027	0.071	-0.0727	0.027
2.309	0.028	0.076	-0.0776	0.028
2.419	0.029	0.082	-0.0833	0.029
2.53	0.03	0.087	-0.0882	0.03
2.641	0.032	0.089	-0.0905	0.032
2.749	0.034	0.094	-0.0952	0.034
2.856	0.035	0.099	-0.0999	0.035
2.964	0.037	0.103	-0.1045	0.037
3.077	0.038	0.106	-0.1074	0.038
3.183	0.04	0.111	-0.1119	0.04
3.294	0.041	0.115	-0.1163	0.041
3.402	0.042	0.119	-0.1208	0.042
3.516	0.044	0.122	-0.1236	0.044
3.624	0.046	0.127	-0.1279	0.046
3.729	0.047	0.131	-0.1321	0.047
3.838	0.048	0.135	-0.1363	0.048
3.952	0.05	0.137	-0.1384	0.05
4.057	0.052	0.142	-0.1432	0.052
4.168	0.053	0.146	-0.1472	0.053
4.275	0.055	0.15	-0.1511	0.055
4.386	0.057	0.152	-0.1532	0.057
4.499	0.058	0.156	-0.1577	0.058
4.602	0.06	0.16	-0.1614	0.06
4.713	0.061	0.164	-0.1653	0.061
4.823	0.063	0.166	-0.1672	0.063
4.933	0.065	0.17	-0.171	0.065
5.039	0.066	0.174	-0.1753	0.066
5.15	0.068	0.178	-0.179	0.068
5.261	0.07	0.18	-0.1809	0.07
5.369	0.071	0.183	-0.1844	0.071
5.48	0.073	0.187	-0.1885	0.073
5.585	0.074	0.191	-0.1921	0.074
5.699	0.076	0.193	-0.1938	0.076
5.807	0.078	0.196	-0.1973	0.078
5.915	0.08	0.199	-0.2007	0.08
6.024	0.081	0.203	-0.2046	0.081
6.136	0.082	0.205	-0.2064	0.082
6.246	0.083	0.208	-0.2097	0.083
6.354	0.085	0.212	-0.213	0.085
6.459	0.087	0.215	-0.2163	0.087
6.57	0.09	0.217	-0.2184	0.09
6.683	0.091	0.22	-0.2217	0.091
6.792	0.092	0.224	-0.2249	0.092
6.895	0.094	0.227	-0.2281	0.094
7.009	0.096	0.228	-0.2297	0.096
7.117	0.097	0.232	-0.2333	0.097
7.223	0.099	0.235	-0.2365	0.099
7.334	0.1	0.238	-0.2395	0.1
7.446	0.101	0.24	-0.2411	0.101
7.554	0.101	0.243	-0.2446	0.101
7.66	0.102	0.246	-0.2476	0.102
7.769	0.102	0.249	-0.2506	0.102
7.878	0.103	0.251	-0.252	0.103
7.992	0.104	0.254	-0.2549	0.104
8.1	0.104	0.257	-0.2584	0.104
8.208	0.104	0.26	-0.2613	0.104
8.315	0.105	0.261	-0.2628	0.105
8.424	0.105	0.264	-0.2657	0.105
8.538	0.106	0.268	-0.2689	0.106
8.644	0.106	0.271	-0.2718	0.106
8.758	0.107	0.272	-0.2731	0.107
8.861	0.107	0.275	-0.276	0.107
8.972	0.108	0.277	-0.2787	0.108
9.081	0.108	0.281	-0.2819	0.108
9.193	0.109	0.282	-0.2834	0.109
9.303	0.109	0.285	-0.286	0.109
9.413	0.11	0.287	-0.2887	0.11
9.518	0.111	0.291	-0.292	0.111
9.629	0.112	0.292	-0.2933	0.112
9.737	0.112	0.295	-0.2959	0.112
9.85	0.113	0.297	-0.2985	0.113
9.954	0.114	0.3	-0.3013	0.114
10.066	0.114	0.301	-0.3025	0.114
10.175	0.115	0.304	-0.3056	0.115
10.281	0.116	0.307	-0.3082	0.116
10.392	0.116	0.309	-0.3107	0.116
10.506	0.117	0.311	-0.3121	0.117
10.609	0.117	0.314	-0.3151	0.117
10.723	0.118	0.316	-0.3176	0.118
10.828	0.118	0.319	-0.3201	0.118
10.942	0.119	0.32	-0.3213	0.119
11.052	0.119	0.323	-0.3239	0.119
11.155	0.12	0.325	-0.3268	0.12
11.264	0.12	0.328	-0.3293	0.12
11.375	0.12	0.329	-0.3305	0.12
11.488	0.121	0.332	-0.3329	0.121
11.598	0.121	0.335	-0.3359	0.121
11.704	0.121	0.337	-0.3383	0.121
11.81	0.122	0.338	-0.3395	0.122
11.924	0.122	0.341	-0.3419	0.122
12.029	0.123	0.343	-0.3444	0.123
12.141	0.123	0.346	-0.3472	0.123
12.311	0.124	0.348	-0.3496	0.124
12.424	0.124	0.351	-0.352	0.124
12.534	0.125	0.353	-0.3544	0.125
12.639	0.125	0.356	-0.3571	0.125
12.75	0.126	0.357	-0.3584	0.126
12.856	0.126	0.359	-0.3607	0.126
12.97	0.127	0.362	-0.363	0.127
13.075	0.127	0.364	-0.3657	0.127
13.183	0.128	0.366	-0.3669	0.128
13.297	0.128	0.368	-0.3693	0.128
13.405	0.128	0.37	-0.3715	0.128
13.51	0.129	0.373	-0.3738	0.129
13.62	0.129	0.374	-0.3753	0.129
13.729	0.129	0.376	-0.3777	0.129
13.838	0.13	0.379	-0.38	0.13
13.948	0.13	0.381	-0.3822	0.13
14.062	0.131	0.382	-0.3834	0.131
14.172	0.131	0.385	-0.3861	0.131
14.277	0.132	0.387	-0.3883	0.132
14.386	0.132	0.389	-0.3906	0.132
14.497	0.133	0.39	-0.3917	0.133
14.607	0.134	0.393	-0.394	0.134
14.717	0.135	0.395	-0.3966	0.135
14.822	0.135	0.398	-0.3989	0.135
14.933	0.136	0.399	-0.3999	0.136
15.042	0.137	0.401	-0.4022	0.137
15.148	0.139	0.403	-0.4048	0.139
15.258	0.139	0.406	-0.4069	0.139
15.37	0.14	0.407	-0.408	0.14
15.481	0.142	0.409	-0.4103	0.142
15.589	0.143	0.411	-0.4126	0.143
15.694	0.144	0.414	-0.415	0.144
15.804	0.145	0.415	-0.4161	0.145
15.916	0.146	0.417	-0.4184	0.146
16.024	0.148	0.419	-0.4206	0.148
16.133	0.148	0.422	-0.423	0.148
16.246	0.15	0.423	-0.4242	0.15
16.349	0.151	0.425	-0.4263	0.151
16.463	0.153	0.427	-0.4285	0.153
16.568	0.153	0.429	-0.4307	0.153
16.679	0.155	0.43	-0.4317	0.155
16.792	0.156	0.433	-0.4343	0.156
16.901	0.158	0.435	-0.4364	0.158
17.005	0.158	0.437	-0.4386	0.158
17.116	0.16	0.438	-0.4396	0.16
17.228	0.161	0.441	-0.4422	0.161
17.333	0.163	0.443	-0.4443	0.163
17.441	0.164	0.445	-0.4464	0.164
17.556	0.165	0.446	-0.4475	0.165
17.664	0.167	0.449	-0.45	0.167
17.772	0.169	0.451	-0.4522	0.169
17.88	0.17	0.453	-0.4543	0.17
17.993	0.172	0.454	-0.4553	0.172
18.1	0.172	0.456	-0.4575	0.172
18.208	0.174	0.459	-0.4599	0.174
18.315	0.176	0.461	-0.462	0.176
18.429	0.178	0.462	-0.4631	0.178
18.539	0.179	0.464	-0.4652	0.179
18.647	0.181	0.466	-0.4678	0.181
18.752	0.182	0.469	-0.4699	0.182
18.863	0.184	0.469	-0.4708	0.184
18.976	0.185	0.472	-0.4729	0.185
19.085	0.186	0.474	-0.4751	0.186
19.19	0.188	0.476	-0.4775	0.188
19.3	0.189	0.477	-0.4786	0.189
19.412	0.19	0.479	-0.4807	0.19
19.522	0.191	0.481	-0.4827	0.191
19.628	0.192	0.484	-0.4848	0.192
19.739	0.194	0.485	-0.4862	0.194
19.847	0.194	0.487	-0.4883	0.194
19.954	0.196	0.489	-0.4905	0.196
20.064	0.197	0.491	-0.4925	0.197
20.171	0.198	0.492	-0.4936	0.198
20.28	0.199	0.495	-0.496	0.199
20.394	0.2	0.497	-0.498	0.2
20.5	0.201	0.499	-0.5001	0.201
20.614	0.202	0.5	-0.5011	0.202
20.717	0.203	0.502	-0.5035	0.203
20.842	0.203	0.504	-0.5056	0.203
20.957	0.204	0.506	-0.5077	0.204
21.06	0.204	0.509	-0.5098	0.204
21.174	0.204	0.51	-0.5108	0.204
21.282	0.204	0.512	-0.5133	0.204
21.388	0.205	0.514	-0.5153	0.205
21.499	0.205	0.516	-0.5172	0.205
21.611	0.205	0.517	-0.5183	0.205
21.719	0.206	0.519	-0.5204	0.206
21.827	0.206	0.522	-0.5228	0.206
21.935	0.206	0.524	-0.5248	0.206
22.043	0.206	0.525	-0.5259	0.206
22.155	0.207	0.527	-0.528	0.207
22.266	0.207	0.529	-0.5303	0.207
22.373	0.208	0.531	-0.5324	0.208
22.48	0.208	0.532	-0.5334	0.208
22.589	0.209	0.534	-0.5355	0.209
22.703	0.209	0.537	-0.5379	0.209
22.808	0.21	0.539	-0.5399	0.21
22.919	0.21	0.54	-0.5409	0.21
23.032	0.211	0.542	-0.5429	0.211
23.14	0.212	0.544	-0.545	0.212
23.245	0.212	0.546	-0.5473	0.212
23.356	0.213	0.547	-0.5484	0.213
23.465	0.214	0.549	-0.5505	0.214
23.578	0.214	0.551	-0.5525	0.214
23.683	0.214	0.553	-0.5546	0.214
23.795	0.215	0.555	-0.5558	0.215
23.903	0.216	0.557	-0.5578	0.216
24.009	0.216	0.559	-0.56	0.216
24.12	0.217	0.561	-0.562	0.217
24.227	0.217	0.562	-0.563	0.217
24.336	0.218	0.564	-0.5654	0.218
24.45	0.219	0.566	-0.5674	0.219
24.556	0.219	0.568	-0.5695	0.219
24.67	0.22	0.569	-0.5705	0.22
24.773	0.221	0.572	-0.5728	0.221
24.887	0.222	0.574	-0.5748	0.222
24.991	0.222	0.576	-0.5769	0.222
25.105	0.223	0.577	-0.578	0.223
25.21	0.224	0.579	-0.5799	0.224
25.324	0.225	0.581	-0.5823	0.225
25.43	0.226	0.583	-0.5843	0.226
25.541	0.227	0.584	-0.5853	0.227
25.649	0.228	0.586	-0.5874	0.228
25.762	0.23	0.588	-0.5893	0.23
25.867	0.23	0.591	-0.5918	0.23
25.979	0.232	0.592	-0.5928	0.232
26.086	0.233	0.594	-0.5948	0.233
26.195	0.234	0.596	-0.5968	0.234
26.303	0.235	0.598	-0.5991	0.235
26.416	0.237	0.599	-0.6002	0.237
26.524	0.238	0.601	-0.6021	0.238
26.632	0.239	0.603	-0.6043	0.239
26.741	0.24	0.605	-0.6066	0.24
26.848	0.242	0.606	-0.6076	0.242
26.957	0.243	0.608	-0.6096	0.243
27.069	0.244	0.61	-0.6117	0.244
27.175	0.245	0.612	-0.6137	0.245
27.29	0.246	0.614	-0.6149	0.246
27.4	0.248	0.616	-0.617	0.248
27.51	0.249	0.618	-0.619	0.249
27.615	0.25	0.62	-0.621	0.25
27.726	0.251	0.621	-0.622	0.251
27.834	0.252	0.623	-0.624	0.252
27.947	0.253	0.625	-0.6265	0.253
28.05	0.254	0.627	-0.6284	0.254
28.159	0.255	0.628	-0.6295	0.255
28.273	0.256	0.63	-0.6315	0.256
28.381	0.257	0.633	-0.6338	0.257
28.489	0.257	0.635	-0.6358	0.257
28.596	0.258	0.636	-0.6368	0.258
28.705	0.259	0.638	-0.6388	0.259
28.819	0.26	0.64	-0.6412	0.26
28.925	0.26	0.642	-0.6432	0.26
29.039	0.261	0.643	-0.6442	0.261
29.142	0.262	0.645	-0.6462	0.262
29.253	0.263	0.647	-0.6482	0.263
29.362	0.263	0.649	-0.6505	0.263
29.474	0.264	0.65	-0.6515	0.264
29.584	0.265	0.652	-0.6536	0.265
29.694	0.266	0.654	-0.6556	0.266
29.799	0.267	0.657	-0.658	0.267
29.91	0.267	0.658	-0.659	0.267
30.018	0.268	0.66	-0.661	0.268
30.13	0.269	0.662	-0.663	0.269
30.234	0.269	0.664	-0.665	0.269
30.346	0.27	0.665	-0.666	0.27
30.455	0.27	0.667	-0.6683	0.27
30.561	0.271	0.669	-0.6703	0.271
30.672	0.271	0.671	-0.6723	0.271
30.786	0.271	0.672	-0.6733	0.271
30.889	0.272	0.674	-0.6757	0.272
31	0.273	0.676	-0.6777	0.273
31.108	0.273	0.678	-0.6797	0.273
31.222	0.274	0.679	-0.6807	0.274
31.332	0.275	0.681	-0.6827	0.275
31.435	0.276	0.684	-0.6851	0.276
31.544	0.277	0.686	-0.6871	0.277
31.655	0.278	0.687	-0.688	0.278
31.768	0.279	0.689	-0.6901	0.279
31.878	0.28	0.691	-0.6924	0.28
31.983	0.281	0.693	-0.6943	0.281
32.09	0.282	0.694	-0.6954	0.282
32.202	0.284	0.696	-0.6974	0.284
32.309	0.285	0.698	-0.6995	0.285
32.421	0.286	0.7	-0.7017	0.286
32.53	0.287	0.701	-0.7027	0.287
32.641	0.289	0.704	-0.7048	0.289
32.749	0.29	0.705	-0.7067	0.29
32.854	0.291	0.707	-0.7087	0.291
32.964	0.292	0.709	-0.7101	0.292
33.073	0.294	0.711	-0.7121	0.294
33.184	0.295	0.713	-0.7142	0.295
33.291	0.296	0.715	-0.7161	0.296
33.402	0.298	0.716	-0.7174	0.298
33.514	0.299	0.718	-0.7194	0.299
33.622	0.301	0.72	-0.7214	0.301
33.728	0.302	0.722	-0.7235	0.302
33.839	0.303	0.723	-0.7244	0.303
33.952	0.305	0.726	-0.7268	0.305
34.062	0.306	0.728	-0.7289	0.306
34.165	0.307	0.73	-0.7309	0.307
34.277	0.308	0.731	-0.7319	0.308
34.386	0.31	0.733	-0.7338	0.31
34.498	0.312	0.735	-0.7362	0.312
34.603	0.312	0.737	-0.7382	0.312
34.715	0.314	0.738	-0.7391	0.314
34.823	0.315	0.74	-0.7411	0.315
34.931	0.317	0.742	-0.7435	0.317
35.039	0.318	0.744	-0.7455	0.318
35.153	0.32	0.745	-0.7464	0.32
35.257	0.321	0.747	-0.7485	0.321
35.368	0.323	0.749	-0.7506	0.323
35.477	0.324	0.752	-0.7529	0.324
35.59	0.326	0.753	-0.7539	0.326
35.693	0.327	0.755	-0.7559	0.327
35.806	0.329	0.757	-0.7579	0.329
35.914	0.33	0.759	-0.7601	0.33
36.025	0.332	0.76	-0.7612	0.332
36.135	0.333	0.762	-0.7632	0.333
36.245	0.335	0.764	-0.7652	0.335
36.351	0.336	0.766	-0.7676	0.336
36.461	0.337	0.767	-0.7686	0.337
36.57	0.339	0.769	-0.7706	0.339
36.676	0.341	0.771	-0.7726	0.341
36.787	0.342	0.773	-0.7746	0.342
36.899	0.344	0.774	-0.7756	0.344
37.007	0.346	0.777	-0.7779	0.346
37.115	0.348	0.779	-0.7799	0.348
37.222	0.349	0.781	-0.7818	0.349
37.337	0.35	0.782	-0.7829	0.35
37.445	0.353	0.784	-0.7852	0.353
37.552	0.355	0.786	-0.7872	0.355
37.661	0.355	0.788	-0.7892	0.355
37.768	0.357	0.789	-0.7902	0.357
37.877	0.359	0.791	-0.7922	0.359
37.991	0.361	0.793	-0.7946	0.361
38.096	0.362	0.795	-0.7965	0.362
38.206	0.363	0.796	-0.7975	0.363
38.32	0.365	0.798	-0.7995	0.365
38.423	0.367	0.801	-0.8019	0.367
38.533	0.368	0.803	-0.8038	0.368
38.644	0.37	0.804	-0.805	0.37
38.757	0.372	0.806	-0.8069	0.372
38.86	0.373	0.808	-0.8089	0.373
38.971	0.375	0.81	-0.8111	0.375
39.082	0.376	0.811	-0.8122	0.376
39.188	0.378	0.813	-0.8141	0.378
39.302	0.38	0.815	-0.8162	0.38
39.408	0.381	0.817	-0.8186	0.381
39.52	0.383	0.818	-0.8195	0.383
39.627	0.385	0.82	-0.8216	0.385
39.736	0.387	0.822	-0.8236	0.387
39.844	0.388	0.824	-0.8256	0.388
39.958	0.39	0.825	-0.8265	0.39
40.066	0.392	0.828	-0.8289	0.392
40.174	0.394	0.83	-0.8309	0.394
40.28	0.395	0.832	-0.8328	0.395
40.394	0.397	0.833	-0.8338	0.397
40.504	0.399	0.835	-0.8362	0.399
40.612	0.401	0.837	-0.8382	0.401
40.716	0.403	0.839	-0.8401	0.403
40.83	0.404	0.84	-0.8412	0.404
41	0.406	0.843	-0.8442	0.406
41.111	0.407	0.845	-0.8462	0.407
41.219	0.409	0.847	-0.8482	0.409
41.325	0.41	0.849	-0.8503	0.41
41.439	0.411	0.85	-0.8516	0.411
41.547	0.412	0.852	-0.8535	0.412
41.657	0.413	0.854	-0.8555	0.413
41.764	0.414	0.856	-0.8575	0.414
41.871	0.415	0.858	-0.8588	0.415
41.98	0.416	0.86	-0.8608	0.416
42.094	0.417	0.862	-0.8629	0.417
42.199	0.418	0.864	-0.8649	0.418
42.311	0.419	0.865	-0.8658	0.419
42.417	0.42	0.867	-0.8682	0.42
42.531	0.421	0.869	-0.8702	0.421
42.635	0.422	0.871	-0.8722	0.422
42.744	0.423	0.872	-0.8733	0.423
42.856	0.424	0.874	-0.8752	0.424
42.969	0.425	0.876	-0.8775	0.425
43.075	0.426	0.878	-0.8795	0.426
43.184	0.427	0.879	-0.8806	0.427
43.293	0.427	0.881	-0.8825	0.427
43.402	0.428	0.884	-0.8848	0.428
43.51	0.429	0.886	-0.8869	0.429
43.623	0.43	0.887	-0.8879	0.43
43.731	0.43	0.889	-0.8899	0.43
43.841	0.431	0.891	-0.8919	0.431
43.948	0.432	0.893	-0.8941	0.432
44.061	0.433	0.894	-0.8951	0.433
44.164	0.434	0.896	-0.8972	0.434
44.275	0.435	0.898	-0.8991	0.435
44.382	0.436	0.9	-0.9012	0.436
44.496	0.437	0.901	-0.9026	0.437
44.606	0.438	0.903	-0.9045	0.438
44.715	0.439	0.905	-0.9065	0.439
44.82	0.44	0.907	-0.9085	0.44
44.931	0.44	0.908	-0.9095	0.44
45.043	0.441	0.911	-0.9118	0.441
45.153	0.442	0.913	-0.9139	0.442
45.258	0.443	0.915	-0.9158	0.443
45.37	0.444	0.916	-0.9168	0.444
45.478	0.444	0.918	-0.9192	0.444
45.584	0.445	0.92	-0.9212	0.445
45.696	0.446	0.922	-0.9232	0.446
45.808	0.447	0.923	-0.9242	0.447
45.916	0.447	0.925	-0.9265	0.447
46.024	0.448	0.927	-0.9285	0.448
46.13	0.449	0.929	-0.9305	0.449
46.241	0.45	0.93	-0.9315	0.45
46.355	0.451	0.932	-0.9334	0.451
46.46	0.452	0.935	-0.9358	0.452
46.569	0.453	0.937	-0.9378	0.453
46.679	0.455	0.937	-0.9387	0.455
46.785	0.456	0.94	-0.9408	0.456
46.9	0.457	0.942	-0.9428	0.457
47.005	0.458	0.944	-0.9452	0.458
47.116	0.46	0.945	-0.9462	0.46
47.225	0.46	0.947	-0.9481	0.46
47.331	0.462	0.949	-0.9502	0.462
47.441	0.463	0.951	-0.9525	0.463
47.553	0.465	0.952	-0.9534	0.465
47.659	0.466	0.954	-0.9554	0.466
47.768	0.467	0.956	-0.9575	0.467
47.877	0.468	0.958	-0.9594	0.468
47.987	0.469	0.96	-0.9608	0.469
48.096	0.47	0.962	-0.9628	0.47
48.207	0.471	0.964	-0.9648	0.471
48.316	0.472	0.965	-0.9668	0.472
48.429	0.473	0.966	-0.9678	0.473
48.537	0.474	0.969	-0.9702	0.474
48.645	0.475	0.971	-0.9721	0.475
48.751	0.477	0.973	-0.9741	0.477
48.863	0.478	0.974	-0.9751	0.478
48.969	0.479	0.976	-0.9775	0.479
49.084	0.48	0.978	-0.9795	0.48
49.189	0.482	0.98	-0.9814	0.482
49.3	0.484	0.981	-0.9824	0.484
49.41	0.484	0.983	-0.9844	0.484
49.521	0.486	0.985	-0.9867	0.486
49.626	0.487	0.987	-0.9887	0.487
49.737	0.489	0.988	-0.9897	0.489
49.843	0.489	0.99	-0.9917	0.489
49.952	0.49	0.993	-0.9941	0.49
50.063	0.492	0.995	-0.9961	0.492
50.177	0.493	0.996	-0.9971	0.493
50.28	0.494	0.998	-0.9991	0.494
50.392	0.495	1	-1.0011	0.495
50.498	0.496	1.002	-1.0034	0.496
50.675	0.497	1.004	-1.0054	0.497
50.782	0.498	1.006	-1.0074	0.498
50.891	0.499	1.008	-1.0094	0.499
50.999	0.501	1.01	-1.0117	0.501
51.106	0.502	1.012	-1.0128	0.502
51.22	0.503	1.014	-1.0148	0.503
51.328	0.504	1.015	-1.0167	0.504
51.434	0.506	1.018	-1.0188	0.506
51.549	0.508	1.019	-1.0201	0.508
51.652	0.508	1.021	-1.0221	0.508
51.764	0.51	1.023	-1.0241	0.51
51.871	0.512	1.025	-1.0261	0.512
51.982	0.514	1.026	-1.0271	0.514
52.095	0.515	1.028	-1.0294	0.515
52.198	0.517	1.03	-1.0314	0.517
52.309	0.52	1.032	-1.0334	0.52
52.42	0.523	1.033	-1.0343	0.523
52.529	0.524	1.035	-1.0367	0.524
52.635	0.527	1.037	-1.0388	0.527
52.745	0.529	1.039	-1.0408	0.529
52.857	0.532	1.04	-1.0417	0.532
52.966	0.534	1.042	-1.0438	0.534
53.074	0.537	1.045	-1.0461	0.537
53.182	0.54	1.047	-1.048	0.54
53.296	0.543	1.048	-1.049	0.543
53.404	0.545	1.05	-1.051	0.545
53.509	0.548	1.052	-1.053	0.548
53.618	0.551	1.054	-1.0554	0.551
53.732	0.554	1.055	-1.0564	0.554
53.842	0.556	1.057	-1.0584	0.556
53.948	0.56	1.059	-1.0604	0.56
54.057	0.563	1.061	-1.0627	0.563
54.168	0.566	1.062	-1.0637	0.566
54.278	0.567	1.064	-1.0657	0.567
54.388	0.571	1.066	-1.0677	0.571
54.491	0.574	1.068	-1.0697	0.574
54.603	0.577	1.07	-1.071	0.577
54.715	0.578	1.072	-1.073	0.578
54.825	0.581	1.074	-1.075	0.581
54.929	0.586	1.076	-1.077	0.586
55.041	0.589	1.077	-1.078	0.589
55.149	0.59	1.079	-1.0804	0.59
55.26	0.594	1.081	-1.0823	0.594
55.365	0.597	1.083	-1.0843	0.597
55.474	0.601	1.084	-1.0853	0.601
55.587	0.603	1.086	-1.0876	0.603
55.695	0.606	1.088	-1.0897	0.606
55.802	0.609	1.09	-1.0917	0.609
55.916	0.613	1.091	-1.0926	0.613
56.025	0.615	1.093	-1.0947	0.615
56.133	0.619	1.096	-1.0971	0.619
56.241	0.622	1.098	-1.099	0.622
56.35	0.626	1.099	-1.1	0.626
56.458	0.628	1.101	-1.102	0.628
56.572	0.632	1.103	-1.1043	0.632
56.677	0.635	1.105	-1.1063	0.635
56.785	0.639	1.106	-1.1074	0.639
56.897	0.64	1.108	-1.1094	0.64
57.009	0.645	1.11	-1.1113	0.645
57.114	0.649	1.112	-1.1137	0.649
57.226	0.653	1.113	-1.1147	0.653
57.334	0.655	1.115	-1.1167	0.655
57.442	0.66	1.117	-1.1187	0.66
57.551	0.664	1.12	-1.1211	0.664
57.664	0.668	1.121	-1.122	0.668
57.772	0.67	1.123	-1.124	0.67
57.879	0.673	1.125	-1.1259	0.673
57.986	0.678	1.127	-1.1279	0.678
58.1	0.682	1.128	-1.1289	0.682
58.21	0.684	1.13	-1.1313	0.684
58.318	0.688	1.132	-1.1333	0.688
58.423	0.693	1.134	-1.1353	0.693
58.535	0.697	1.135	-1.1363	0.697
58.641	0.699	1.137	-1.1386	0.699
58.755	0.703	1.139	-1.1406	0.703
58.859	0.707	1.141	-1.1425	0.707
58.973	0.711	1.142	-1.1435	0.711
59.081	0.714	1.144	-1.1456	0.714
59.187	0.718	1.147	-1.1479	0.718
59.298	0.722	1.149	-1.15	0.722
59.41	0.726	1.15	-1.1509	0.726
59.518	0.729	1.152	-1.1529	0.729
59.626	0.734	1.154	-1.1553	0.734
59.734	0.738	1.156	-1.1572	0.738
59.847	0.742	1.157	-1.1583	0.742
59.955	0.745	1.159	-1.1603	0.745
60.063	0.749	1.161	-1.1623	0.749
60.237	0.753	1.163	-1.1646	0.753
60.345	0.757	1.166	-1.167	0.757
60.453	0.759	1.168	-1.169	0.759
60.562	0.764	1.17	-1.1709	0.764
60.674	0.768	1.171	-1.1719	0.768
60.784	0.773	1.173	-1.1742	0.773
60.892	0.775	1.175	-1.1762	0.775
60.997	0.78	1.177	-1.1782	0.78
61.108	0.784	1.178	-1.1792	0.784
61.221	0.789	1.18	-1.1811	0.789
61.324	0.791	1.182	-1.1836	0.791
61.435	0.795	1.184	-1.1856	0.795
61.546	0.8	1.185	-1.1865	0.8
61.654	0.805	1.187	-1.1886	0.805
61.767	0.809	1.19	-1.1908	0.809
61.87	0.813	1.192	-1.1929	0.813
61.982	0.818	1.193	-1.1938	0.818
62.093	0.823	1.195	-1.1958	0.823
62.201	0.825	1.197	-1.1979	0.825
62.31	0.829	1.199	-1.2002	0.829
62.417	0.834	1.2	-1.2012	0.834
62.526	0.838	1.202	-1.2033	0.838
62.635	0.84	1.204	-1.2053	0.84
62.744	0.845	1.206	-1.2072	0.845
62.855	0.849	1.207	-1.2086	0.849
62.963	0.854	1.209	-1.2105	0.854
63.074	0.856	1.211	-1.2126	0.856
63.183	0.861	1.213	-1.2145	0.861
63.294	0.865	1.215	-1.2159	0.865
63.404	0.87	1.217	-1.2179	0.87
63.514	0.872	1.219	-1.2199	0.872
63.619	0.877	1.221	-1.2219	0.877
63.729	0.881	1.222	-1.2229	0.881
63.841	0.886	1.224	-1.2252	0.886
63.951	0.888	1.226	-1.2272	0.888
64.056	0.893	1.228	-1.2292	0.893
64.168	0.897	1.229	-1.2303	0.897
64.276	0.901	1.231	-1.2322	0.901
64.382	0.903	1.233	-1.2345	0.903
64.493	0.908	1.235	-1.2365	0.908
64.607	0.913	1.236	-1.2375	0.913
64.713	0.917	1.238	-1.2394	0.917
64.824	0.92	1.241	-1.2419	0.92
64.928	0.924	1.243	-1.2439	0.924
65.039	0.929	1.244	-1.2448	0.929
65.152	0.934	1.246	-1.2469	0.934
65.26	0.935	1.248	-1.2489	0.935
65.365	0.936	1.25	-1.2511	0.936
65.479	0.941	1.251	-1.2521	0.941
65.584	0.941	1.253	-1.2542	0.941
65.698	0.946	1.255	-1.2562	0.946
65.803	0.949	1.257	-1.2585	0.949
65.911	0.952	1.258	-1.2595	0.952
66.023	0.954	1.26	-1.2616	0.954
66.136	0.957	1.262	-1.2635	0.957
66.242	0.959	1.264	-1.2658	0.959
66.351	0.961	1.265	-1.2665	0.961
66.462	0.964	1.268	-1.2688	0.964
66.57	0.97	1.27	-1.2708	0.97
66.677	0.971	1.272	-1.2728	0.971
66.79	0.972	1.273	-1.2738	0.972
66.898	0.977	1.275	-1.2762	0.977
67.005	0.982	1.277	-1.2782	0.982
67.114	0.983	1.279	-1.2801	0.983
67.221	0.988	1.28	-1.2812	0.988
67.337	0.991	1.282	-1.2835	0.991
67.442	0.994	1.284	-1.2855	0.994
67.551	0.996	1.286	-1.2875	0.996
67.661	1.001	1.287	-1.2885	1.001
67.772	1.006	1.289	-1.2904	1.006
67.882	1.008	1.291	-1.2927	1.008
67.986	1.01	1.294	-1.2948	1.01
68.097	1.014	1.295	-1.2958	1.014
68.209	1.019	1.297	-1.2978	1.019
68.319	1.021	1.299	-1.2998	1.021
68.424	1.023	1.301	-1.3022	1.023
68.536	1.026	1.302	-1.3031	1.026
68.644	1.031	1.304	-1.3051	1.031
68.753	1.036	1.306	-1.3072	1.036
68.861	1.039	1.308	-1.3095	1.039
68.974	1.04	1.309	-1.3104	1.04
69.082	1.042	1.311	-1.3125	1.042
69.19	1.047	1.313	-1.3145	1.047
69.296	1.053	1.315	-1.3165	1.053
69.407	1.057	1.317	-1.3178	1.057
69.52	1.058	1.319	-1.3198	1.058
69.628	1.06	1.321	-1.3218	1.06
69.733	1.065	1.322	-1.3238	1.065
69.844	1.07	1.324	-1.3249	1.07
69.957	1.075	1.326	-1.3271	1.075
70.065	1.076	1.328	-1.3291	1.076
70.17	1.078	1.33	-1.3311	1.078
70.281	1.083	1.331	-1.3321	1.083
70.394	1.083	1.333	-1.3345	1.083
70.497	1.088	1.335	-1.3364	1.088
70.608	1.093	1.337	-1.3385	1.093
70.718	1.095	1.338	-1.3395	1.095
70.83	1.099	1.34	-1.3414	1.099
70.94	1.102	1.342	-1.3437	1.102
71.043	1.106	1.344	-1.3456	1.106
71.152	1.107	1.345	-1.3467	1.107
71.266	1.111	1.347	-1.3486	1.111
71.374	1.114	1.349	-1.3507	1.114
71.482	1.117	1.352	-1.3531	1.117
71.589	1.118	1.353	-1.3541	1.118
71.701	1.121	1.355	-1.356	1.121
71.81	1.124	1.357	-1.3581	1.124
71.919	1.124	1.359	-1.3604	1.124
72.031	1.127	1.36	-1.3614	1.127
72.141	1.128	1.362	-1.3634	1.128
72.249	1.131	1.364	-1.3654	1.131
72.354	1.133	1.366	-1.3674	1.133
72.465	1.137	1.367	-1.3687	1.137
72.578	1.138	1.369	-1.3707	1.138
72.681	1.139	1.372	-1.3728	1.139
72.79	1.142	1.373	-1.3747	1.142
72.904	1.145	1.375	-1.3761	1.145
73.01	1.145	1.377	-1.3781	1.145
73.123	1.148	1.379	-1.3801	1.148
73.228	1.151	1.381	-1.3821	1.151
73.34	1.155	1.382	-1.3831	1.155
73.448	1.156	1.384	-1.3851	1.156
73.559	1.159	1.386	-1.3874	1.159
73.664	1.164	1.388	-1.3894	1.164
73.778	1.166	1.389	-1.3904	1.166
73.886	1.17	1.391	-1.3924	1.17
73.994	1.171	1.393	-1.3947	1.171
74.101	1.176	1.395	-1.3968	1.176
74.215	1.18	1.396	-1.3977	1.18
74.325	1.183	1.398	-1.3997	1.183
74.433	1.183	1.401	-1.402	1.183
74.539	1.188	1.403	-1.404	1.188
74.649	1.188	1.404	-1.405	1.188
74.756	1.192	1.406	-1.407	1.192
74.87	1.196	1.408	-1.409	1.196
74.976	1.198	1.41	-1.4114	1.198
75.087	1.2	1.411	-1.4124	1.2
75.195	1.201	1.413	-1.4143	1.201
75.308	1.206	1.415	-1.4163	1.206
75.413	1.21	1.417	-1.4186	1.21
75.525	1.212	1.418	-1.4196	1.212
75.633	1.213	1.42	-1.4216	1.213
75.741	1.216	1.422	-1.4236	1.216
75.85	1.221	1.424	-1.4257	1.221
75.957	1.224	1.426	-1.427	1.224
76.069	1.226	1.428	-1.4289	1.226
76.18	1.228	1.43	-1.4311	1.228
76.286	1.229	1.432	-1.433	1.229
76.4	1.233	1.433	-1.434	1.233
76.503	1.238	1.435	-1.4364	1.238
76.617	1.238	1.437	-1.4383	1.238
76.722	1.243	1.439	-1.4403	1.243
76.831	1.245	1.44	-1.4413	1.245
76.94	1.247	1.442	-1.4436	1.247
77.054	1.25	1.444	-1.4456	1.25
77.158	1.254	1.446	-1.4477	1.254
77.272	1.256	1.447	-1.4487	1.256
77.38	1.258	1.449	-1.4507	1.258
77.486	1.26	1.452	-1.453	1.26
77.597	1.26	1.454	-1.455	1.26
77.709	1.266	1.455	-1.456	1.266
77.817	1.267	1.457	-1.458	1.267
77.925	1.27	1.459	-1.46	1.27
78.033	1.273	1.461	-1.4623	1.273
78.147	1.275	1.462	-1.4633	1.275
78.25	1.277	1.464	-1.4653	1.277
78.364	1.28	1.466	-1.4672	1.28
78.47	1.281	1.468	-1.4696	1.281
78.584	1.283	1.469	-1.4706	1.283
78.687	1.285	1.471	-1.4727	1.285
78.799	1.289	1.473	-1.4746	1.289
78.907	1.289	1.475	-1.4766	1.289
79.018	1.291	1.477	-1.4779	1.291
79.129	1.294	1.479	-1.4799	1.294
79.239	1.295	1.481	-1.4819	1.295
79.344	1.299	1.483	-1.4839	1.299
79.455	1.301	1.484	-1.4849	1.301
79.563	1.302	1.486	-1.4873	1.302
79.676	1.304	1.488	-1.4893	1.304
79.781	1.305	1.49	-1.4913	1.305
79.891	1.308	1.491	-1.4922	1.308
80.002	1.311	1.493	-1.4943	1.311
80.108	1.313	1.495	-1.4966	1.313
80.219	1.317	1.497	-1.4986	1.317
80.326	1.317	1.498	-1.4996	1.317
80.435	1.319	1.5	-1.5016	1.319
80.549	1.323	1.503	-1.504	1.323
80.655	1.323	1.505	-1.506	1.323
80.769	1.326	1.506	-1.5069	1.326
80.872	1.327	1.508	-1.509	1.327
80.983	1.331	1.51	-1.5109	1.331
81.092	1.333	1.512	-1.5133	1.333
81.204	1.333	1.513	-1.5143	1.333
81.314	1.337	1.515	-1.5163	1.337
81.424	1.34	1.517	-1.5182	1.34
81.529	1.341	1.519	-1.5205	1.341
81.64	1.346	1.52	-1.5215	1.346
81.748	1.346	1.522	-1.5236	1.346
81.861	1.348	1.524	-1.5256	1.348
81.964	1.349	1.526	-1.5275	1.349
82.076	1.353	1.528	-1.5289	1.353
82.187	1.356	1.53	-1.5309	1.356
82.295	1.357	1.532	-1.533	1.357
82.4	1.362	1.534	-1.5349	1.362
82.51	1.362	1.535	-1.536	1.362
82.619	1.365	1.537	-1.5381	1.365
82.73	1.368	1.539	-1.5401	1.368
82.837	1.37	1.541	-1.5422	1.37
82.951	1.371	1.542	-1.5432	1.371
83.061	1.374	1.544	-1.5456	1.374
83.168	1.375	1.546	-1.5476	1.375
83.274	1.38	1.548	-1.5496	1.38
83.385	1.381	1.549	-1.5506	1.381
83.498	1.382	1.551	-1.5526	1.382
83.608	1.385	1.554	-1.5549	1.385
83.713	1.387	1.556	-1.5569	1.387
83.824	1.388	1.557	-1.5578	1.388
83.93	1.392	1.559	-1.5599	1.392
84.039	1.394	1.561	-1.5622	1.394
84.151	1.397	1.563	-1.5642	1.397
84.262	1.399	1.564	-1.5652	1.399
84.37	1.401	1.566	-1.5672	1.401
84.478	1.401	1.568	-1.5693	1.401
84.586	1.403	1.57	-1.5715	1.403
84.7	1.406	1.571	-1.5725	1.406
84.803	1.407	1.573	-1.5745	1.407
84.914	1.41	1.575	-1.5765	1.41
85.022	1.411	1.577	-1.5785	1.411
85.132	1.415	1.579	-1.5798	1.415
85.246	1.415	1.581	-1.5819	1.415
85.351	1.417	1.583	-1.5839	1.417
85.46	1.417	1.585	-1.5858	1.417
85.571	1.421	1.586	-1.5868	1.421
85.681	1.422	1.588	-1.5892	1.422
85.791	1.425	1.59	-1.5912	1.425
85.896	1.427	1.592	-1.5931	1.427
86.006	1.429	1.593	-1.5942	1.429
86.118	1.431	1.595	-1.5965	1.431
86.228	1.432	1.597	-1.5985	1.432
86.333	1.435	1.599	-1.6005	1.435
86.445	1.435	1.6	-1.6015	1.435
86.553	1.438	1.602	-1.6035	1.438
86.661	1.439	1.605	-1.6058	1.439
86.769	1.443	1.607	-1.6079	1.443
86.878	1.444	1.608	-1.6088	1.444
86.989	1.445	1.61	-1.6109	1.445
87.1	1.447	1.612	-1.6131	1.447
87.205	1.449	1.614	-1.6152	1.449
87.319	1.451	1.615	-1.6161	1.451
87.429	1.452	1.617	-1.6181	1.452
87.537	1.455	1.619	-1.6201	1.455
87.642	1.456	1.621	-1.6225	1.456
87.753	1.459	1.622	-1.6235	1.459
87.866	1.46	1.624	-1.6255	1.46
87.97	1.464	1.626	-1.6275	1.464
88.081	1.467	1.629	-1.6298	1.467
88.192	1.468	1.63	-1.6308	1.468
88.3	1.47	1.632	-1.6328	1.47
88.406	1.473	1.634	-1.6348	1.473
88.517	1.476	1.635	-1.6367	1.476
88.629	1.477	1.637	-1.6381	1.477
88.737	1.479	1.639	-1.6401	1.479
88.848	1.48	1.641	-1.6422	1.48
88.954	1.482	1.643	-1.6441	1.482
89.062	1.484	1.644	-1.6452	1.484
89.173	1.487	1.646	-1.6474	1.487
89.282	1.489	1.648	-1.6494	1.489
89.391	1.491	1.65	-1.6514	1.491
89.498	1.494	1.651	-1.6524	1.494
89.607	1.497	1.654	-1.6548	1.497
89.721	1.498	1.655	-1.6567	1.498
89.826	1.5	1.658	-1.6588	1.5
89.937	1.502	1.659	-1.6598	1.502
90.049	1.505	1.66	-1.6617	1.505
90.159	1.509	1.663	-1.6641	1.509
90.262	1.512	1.665	-1.6662	1.512
90.376	1.513	1.666	-1.6671	1.513
90.484	1.514	1.668	-1.6691	1.514
90.59	1.518	1.67	-1.6711	1.518
90.701	1.522	1.672	-1.6734	1.522
90.813	1.525	1.673	-1.6744	1.525
90.921	1.527	1.675	-1.6764	1.527
91.027	1.528	1.677	-1.6784	1.528
91.138	1.53	1.68	-1.6808	1.53
91.245	1.534	1.68	-1.6818	1.534
91.357	1.534	1.682	-1.6838	1.534
91.468	1.537	1.684	-1.6857	1.537
91.574	1.539	1.686	-1.6877	1.539
91.688	1.542	1.688	-1.689	1.542
91.791	1.545	1.69	-1.6911	1.545
91.905	1.545	1.692	-1.6931	1.545
92.01	1.548	1.694	-1.695	1.548
92.121	1.551	1.695	-1.696	1.551
92.234	1.554	1.697	-1.6984	1.554
92.338	1.555	1.699	-1.7004	1.555
92.446	1.557	1.701	-1.7023	1.557
92.56	1.56	1.702	-1.7034	1.56
92.668	1.56	1.704	-1.7055	1.56
92.774	1.562	1.706	-1.7077	1.562
92.885	1.563	1.708	-1.7097	1.563
92.995	1.565	1.709	-1.7107	1.565
93.104	1.568	1.711	-1.7127	1.568
93.215	1.568	1.714	-1.715	1.568
93.32	1.572	1.716	-1.7171	1.572
93.434	1.572	1.717	-1.718	1.572
93.542	1.574	1.719	-1.7201	1.574
93.65	1.576	1.721	-1.722	1.576
93.759	1.578	1.723	-1.7244	1.578
93.866	1.578	1.724	-1.7253	1.578
93.975	1.581	1.726	-1.7273	1.581
94.087	1.582	1.728	-1.7293	1.582
94.193	1.584	1.73	-1.7313	1.584
94.303	1.586	1.731	-1.7327	1.586
94.412	1.587	1.733	-1.7347	1.587
94.526	1.588	1.735	-1.7367	1.588
94.631	1.588	1.737	-1.7387	1.588
94.742	1.591	1.739	-1.74	1.591
94.851	1.592	1.741	-1.7421	1.592
94.964	1.593	1.743	-1.7441	1.593
95.067	1.595	1.745	-1.746	1.595
95.179	1.596	1.746	-1.747	1.596
95.29	1.596	1.748	-1.7493	1.596
95.398	1.596	1.75	-1.7514	1.596
95.506	1.595	1.752	-1.7533	1.595
95.613	1.593	1.753	-1.7544	1.593
95.727	1.591	1.755	-1.7566	1.591
95.835	1.588	1.757	-1.7587	1.588
95.941	1.587	1.759	-1.7607	1.587
96.055	1.584	1.76	-1.7617	1.584
96.159	1.581	1.762	-1.7637	1.581
96.273	1.578	1.765	-1.766	1.578
96.378	1.576	1.767	-1.768	1.576
96.489	1.572	1.768	-1.769	1.572
96.602	1.568	1.77	-1.771	1.568
96.705	1.563	1.772	-1.7733	1.563
96.816	1.56	1.774	-1.7754	1.56
96.927	1.555	1.775	-1.7764	1.555
97.035	1.545	1.777	-1.7783	1.545
97.148	1.534	1.779	-1.7803	1.534
97.254	1.528	1.781	-1.7825	1.528
97.364	1.513	1.782	-1.7836	1.513
97.475	1.497	1.784	-1.7856	1.497
97.583	1.482	1.786	-1.7876	1.482
97.691	1.477	1.789	-1.79	1.477
97.798	1.474	1.79	-1.791	1.474
97.907	1.474	1.792	-1.793	1.474
98.021	1.473	1.794	-1.795	1.473
98.125	1.473	1.796	-1.797	1.473
98.236	1.472	1.797	-1.7983	1.472
98.349	1.471	1.799	-1.8003	1.471
98.457	1.47	1.801	-1.8023	1.47
98.562	1.47	1.803	-1.8042	1.47
98.676	1.469	1.804	-1.8053	1.469
98.786	1.469	1.806	-1.8076	1.469
98.896	1.468	1.808	-1.8096	1.468
99.001	1.468	1.81	-1.8116	1.468
99.11	1.467	1.811	-1.8126	1.467
99.22	1.466	1.813	-1.8147	1.466
99.333	1.466	1.816	-1.817	1.466
99.436	1.465	1.818	-1.819	1.465
99.548	1.464	1.819	-1.82	1.464
99.659	1.463	1.821	-1.822	1.463
99.767	1.462	1.823	-1.8243	1.462
99.875	1.461	1.825	-1.8262	1.461
99.982	1.46	1.826	-1.8272	1.46
100.095	1.459	1.828	-1.8293	1.459
100.204	1.459	1.83	-1.8312	1.459
100.31	1.458	1.832	-1.8336	1.458
100.424	1.457	1.833	-1.8346	1.457
100.534	1.456	1.835	-1.8366	1.456
100.639	1.454	1.837	-1.8386	1.454
100.748	1.454	1.84	-1.8409	1.454
100.859	1.453	1.841	-1.8419	1.453
100.969	1.452	1.843	-1.8439	1.452
101.074	1.452	1.845	-1.8459	1.452
101.183	1.45	1.847	-1.8479	1.45
101.294	1.45	1.848	-1.8489	1.45
101.402	1.449	1.85	-1.8512	1.449
101.516	1.449	1.852	-1.8533	1.449
101.621	1.448	1.854	-1.8553	1.448
101.732	1.447	1.855	-1.8563	1.447
101.841	1.447	1.857	-1.8586	1.447
101.947	1.446	1.859	-1.8606	1.446
102.058	1.445	1.861	-1.8626	1.445
102.169	1.444	1.862	-1.8635	1.444
102.28	1.444	1.865	-1.8659	1.444
102.388	1.443	1.867	-1.8679	1.443
102.495	1.442	1.869	-1.8699	1.442
102.602	1.441	1.87	-1.8709	1.441
102.716	1.439	1.872	-1.8729	1.439
102.824	1.439	1.874	-1.8752	1.439
102.93	1.438	1.876	-1.8772	1.438
103.044	1.437	1.877	-1.8782	1.437
103.153	1.435	1.879	-1.8802	1.435
103.262	1.435	1.881	-1.8822	1.435
103.367	1.434	1.883	-1.8845	1.434
103.48	1.433	1.884	-1.8856	1.433
103.59	1.432	1.886	-1.8876	1.432
103.7	1.432	1.888	-1.8895	1.432
103.805	1.43	1.891	-1.8919	1.43
103.916	1.429	1.892	-1.8928	1.429
104.027	1.428	1.894	-1.8949	1.428
104.137	1.427	1.896	-1.8969	1.427
104.241	1.427	1.898	-1.8989	1.427
104.355	1.426	1.899	-1.9002	1.426
104.461	1.425	1.901	-1.9022	1.425
104.572	1.424	1.903	-1.9041	1.424
104.677	1.423	1.905	-1.9062	1.423
104.787	1.422	1.906	-1.9072	1.422
104.898	1.421	1.908	-1.9095	1.421
105.009	1.42	1.91	-1.9117	1.42
105.115	1.419	1.912	-1.9136	1.419
105.224	1.418	1.913	-1.9145	1.418
105.337	1.417	1.915	-1.9166	1.417
105.445	1.417	1.918	-1.9188	1.417
105.553	1.415	1.92	-1.9208	1.415
105.664	1.415	1.921	-1.9218	1.415
105.774	1.414	1.923	-1.9239	1.414
105.884	1.413	1.925	-1.9262	1.413
105.989	1.411	1.927	-1.9282	1.411
106.1	1.41	1.928	-1.9292	1.41
106.211	1.41	1.93	-1.9312	1.41
106.321	1.409	1.932	-1.9332	1.409
106.426	1.407	1.934	-1.9355	1.407
106.533	1.407	1.935	-1.9365	1.407
106.647	1.406	1.937	-1.9385	1.406
106.755	1.404	1.939	-1.9404	1.404
106.863	1.403	1.942	-1.9428	1.403
106.97	1.403	1.943	-1.9439	1.403
107.084	1.401	1.945	-1.9458	1.401
107.193	1.401	1.946	-1.9477	1.401
107.3	1.4	1.949	-1.9498	1.4
107.407	1.398	1.95	-1.9512	1.398
107.522	1.397	1.952	-1.9531	1.397
107.63	1.397	1.954	-1.9551	1.397
107.735	1.395	1.956	-1.9571	1.395
107.846	1.394	1.957	-1.9581	1.394
107.959	1.392	1.959	-1.9605	1.392
108.062	1.392	1.961	-1.9625	1.392
108.171	1.391	1.963	-1.9645	1.391
108.283	1.39	1.964	-1.9655	1.39
108.395	1.388	1.966	-1.9678	1.388
108.5	1.387	1.968	-1.9698	1.387
108.608	1.386	1.971	-1.9719	1.386
108.717	1.386	1.971	-1.9728	1.386
108.831	1.385	1.973	-1.9748	1.385
108.939	1.384	1.976	-1.9771	1.384
109.047	1.383	1.978	-1.9791	1.383
109.154	1.381	1.979	-1.9801	1.381
109.266	1.381	1.981	-1.9821	1.381
109.375	1.38	1.983	-1.9841	1.38
109.484	1.379	1.985	-1.9865	1.379
109.596	1.377	1.986	-1.9874	1.377
109.706	1.376	1.988	-1.9895	1.376
109.814	1.375	1.99	-1.9915	1.375
109.919	1.375	1.993	-1.9938	1.375
110.03	1.374	1.994	-1.9948	1.374
110.143	1.373	1.996	-1.9968	1.373
110.251	1.372	1.997	-1.9987	1.372
110.356	1.371	1.999	-2.0007	1.371
110.467	1.371	2.001	-2.0021	1.371
110.577	1.37	2.003	-2.0041	1.37
110.749	1.369	2.006	-2.0068	1.369
110.857	1.368	2.008	-2.0091	1.368
110.966	1.368	2.01	-2.0111	1.368
111.073	1.367	2.011	-2.0121	1.367
111.182	1.365	2.013	-2.0141	1.365
111.296	1.364	2.015	-2.0164	1.364
111.401	1.362	2.017	-2.0184	1.362
111.512	1.362	2.018	-2.0194	1.362
111.619	1.361	2.02	-2.0214	1.361
111.733	1.36	2.022	-2.0234	1.36
111.838	1.358	2.024	-2.0257	1.358
111.949	1.357	2.026	-2.0268	1.357
112.058	1.356	2.027	-2.0287	1.356
112.171	1.356	2.029	-2.0307	1.356
112.274	1.355	2.032	-2.0328	1.355
112.386	1.354	2.033	-2.0341	1.354
112.497	1.352	2.035	-2.036	1.352
112.605	1.352	2.037	-2.038	1.352
112.713	1.351	2.039	-2.04	1.351
112.82	1.349	2.04	-2.0414	1.349
112.934	1.348	2.042	-2.0434	1.348
113.042	1.348	2.044	-2.0454	1.348
113.148	1.347	2.046	-2.0475	1.347
113.262	1.346	2.047	-2.0483	1.346
113.371	1.346	2.049	-2.0507	1.346
113.479	1.345	2.051	-2.0527	1.345
113.585	1.343	2.053	-2.0547	1.343
113.696	1.343	2.054	-2.0557	1.343
113.809	1.341	2.056	-2.0577	1.341
113.918	1.34	2.059	-2.0601	1.34
114.023	1.34	2.061	-2.062	1.34
114.134	1.338	2.062	-2.063	1.338
114.242	1.337	2.064	-2.0651	1.337
114.349	1.335	2.066	-2.0674	1.335
114.461	1.334	2.068	-2.0694	1.334
114.57	1.333	2.069	-2.0704	1.333
114.681	1.332	2.071	-2.0724	1.332
114.789	1.332	2.073	-2.0744	1.332
114.897	1.33	2.075	-2.0766	1.33
115.011	1.329	2.076	-2.0777	1.329
115.114	1.327	2.078	-2.0797	1.327
115.228	1.327	2.08	-2.0816	1.327
115.332	1.326	2.082	-2.0836	1.326
115.448	1.325	2.084	-2.0851	1.325
115.551	1.323	2.086	-2.087	1.323
115.662	1.323	2.088	-2.089	1.323
115.771	1.322	2.09	-2.091	1.322
115.882	1.321	2.091	-2.0923	1.321
115.992	1.319	2.093	-2.0943	1.319
116.102	1.318	2.095	-2.0963	1.318
116.207	1.317	2.097	-2.0983	1.317
116.318	1.316	2.098	-2.0993	1.316
116.428	1.315	2.1	-2.1017	1.315
116.54	1.314	2.102	-2.1037	1.314
116.644	1.312	2.104	-2.1057	1.312
116.756	1.311	2.105	-2.1066	1.311
116.864	1.31	2.107	-2.1087	1.31
116.97	1.31	2.11	-2.1109	1.31
117.081	1.308	2.112	-2.113	1.308
117.195	1.307	2.113	-2.1139	1.307
117.298	1.305	2.115	-2.1159	1.305
117.411	1.305	2.117	-2.1183	1.305
117.517	1.304	2.119	-2.1203	1.304
117.626	1.303	2.12	-2.1213	1.303
117.739	1.302	2.122	-2.1233	1.302
117.847	1.301	2.124	-2.1253	1.301
117.953	1.301	2.126	-2.1277	1.301
118.064	1.3	2.127	-2.1287	1.3
118.177	1.299	2.129	-2.1307	1.299
118.287	1.298	2.131	-2.1326	1.298
118.392	1.297	2.134	-2.1349	1.297
118.501	1.296	2.135	-2.136	1.296
118.613	1.295	2.137	-2.1379	1.295
118.723	1.294	2.139	-2.1399	1.294
118.828	1.293	2.141	-2.142	1.293
118.94	1.292	2.142	-2.1434	1.292
119.048	1.291	2.144	-2.1453	1.291
119.154	1.289	2.146	-2.1473	1.289
119.265	1.289	2.148	-2.1493	1.289
119.378	1.287	2.149	-2.1503	1.287
119.482	1.286	2.151	-2.1526	1.286
119.593	1.285	2.153	-2.1545	1.285
119.7	1.284	2.155	-2.1567	1.284
119.811	1.283	2.156	-2.1576	1.283
119.924	1.282	2.158	-2.1595	1.282
120.032	1.28	2.161	-2.1619	1.28
120.201	1.28	2.163	-2.1642	1.28
120.314	1.28	2.165	-2.1662	1.28
120.42	1.278	2.167	-2.1682	1.278
120.527	1.277	2.169	-2.1702	1.277
120.638	1.275	2.17	-2.1716	1.275
120.745	1.275	2.172	-2.1736	1.275
120.86	1.273	2.174	-2.1756	1.273
120.965	1.273	2.176	-2.1776	1.273
121.076	1.272	2.178	-2.179	1.272
121.185	1.271	2.18	-2.181	1.271
121.291	1.27	2.182	-2.1829	1.27
121.401	1.269	2.184	-2.1849	1.269
121.513	1.268	2.185	-2.1859	1.268
121.624	1.267	2.187	-2.1882	1.267
121.73	1.267	2.189	-2.1902	1.267
121.839	1.266	2.191	-2.1921	1.266
121.952	1.265	2.192	-2.1933	1.265
122.06	1.264	2.194	-2.1956	1.264
122.168	1.263	2.196	-2.1976	1.263
122.274	1.262	2.198	-2.1996	1.262
122.389	1.261	2.199	-2.2006	1.261
122.498	1.26	2.201	-2.2026	1.26
122.606	1.26	2.204	-2.2049	1.26
122.711	1.259	2.206	-2.2069	1.259
122.822	1.258	2.207	-2.2079	1.258
122.935	1.257	2.209	-2.2099	1.257
123.038	1.256	2.211	-2.2119	1.256
123.149	1.256	2.213	-2.2142	1.256
123.26	1.255	2.214	-2.2152	1.255
123.371	1.255	2.216	-2.2172	1.255
123.476	1.253	2.218	-2.2192	1.253
123.584	1.252	2.22	-2.2212	1.252
123.699	1.251	2.221	-2.2225	1.251
123.808	1.25	2.223	-2.2246	1.25
123.916	1.249	2.225	-2.2265	1.249
124.021	1.248	2.227	-2.2285	1.248
124.131	1.247	2.229	-2.2299	1.247
124.242	1.246	2.231	-2.2319	1.246
124.353	1.246	2.233	-2.2339	1.246
124.458	1.245	2.235	-2.2358	1.245
124.572	1.244	2.236	-2.2369	1.244
124.682	1.243	2.238	-2.2392	1.243
124.788	1.242	2.24	-2.2411	1.242
124.897	1.241	2.242	-2.2431	1.241
125.008	1.241	2.243	-2.2442	1.241
125.118	1.24	2.245	-2.2461	1.24
125.228	1.239	2.247	-2.2485	1.239
125.333	1.239	2.249	-2.2506	1.239
125.443	1.238	2.25	-2.2515	1.238
125.553	1.238	2.252	-2.2535	1.238
125.659	1.238	2.255	-2.2559	1.238
125.768	1.238	2.257	-2.2579	1.238
125.877	1.238	2.258	-2.2589	1.238
125.991	1.238	2.259	-2.2608	1.238
126.099	1.237	2.262	-2.2628	1.237
126.207	1.237	2.264	-2.2652	1.237
126.314	1.237	2.265	-2.2662	1.237
126.423	1.237	2.267	-2.2681	1.237
126.536	1.237	2.269	-2.2702	1.237
126.642	1.237	2.271	-2.2725	1.237
126.751	1.237	2.272	-2.2735	1.237
126.86	1.237	2.274	-2.2755	1.237
126.974	1.236	2.276	-2.2776	1.236
127.079	1.236	2.278	-2.2795	1.236
127.19	1.236	2.28	-2.2808	1.236
127.303	1.236	2.282	-2.2828	1.236
127.406	1.236	2.284	-2.2848	1.236
127.515	1.236	2.286	-2.2868	1.236
127.629	1.236	2.287	-2.2882	1.236
127.737	1.236	2.289	-2.2902	1.236
127.849	1.235	2.291	-2.2921	1.235
127.954	1.235	2.293	-2.2942	1.235
128.066	1.235	2.294	-2.2952	1.235
128.174	1.235	2.296	-2.2974	1.235
128.282	1.235	2.298	-2.2994	1.235
128.39	1.234	2.3	-2.3013	1.234
128.503	1.234	2.301	-2.3025	1.234
128.611	1.233	2.303	-2.3045	1.233
128.719	1.232	2.306	-2.3068	1.232
128.828	1.232	2.308	-2.3088	1.232
128.935	1.231	2.309	-2.3098	1.231
129.044	1.23	2.311	-2.3118	1.23
129.158	1.229	2.313	-2.3141	1.229
129.263	1.229	2.315	-2.3161	1.229
129.374	1.228	2.316	-2.317	1.228
129.486	1.227	2.318	-2.3191	1.227
129.596	1.226	2.32	-2.3211	1.226
129.701	1.224	2.322	-2.3234	1.224
129.812	1.224	2.323	-2.3244	1.224
129.92	1.224	2.325	-2.3264	1.224
130.033	1.223	2.327	-2.3284	1.223
130.138	1.221	2.33	-2.3309	1.221
130.25	1.22	2.33	-2.3318	1.22
130.358	1.22	2.332	-2.3338	1.22
130.466	1.219	2.335	-2.3358	1.219
130.573	1.217	2.336	-2.3378	1.217
130.687	1.216	2.337	-2.3387	1.216
130.795	1.216	2.34	-2.341	1.216
130.905	1.215	2.342	-2.3431	1.215
131.011	1.214	2.344	-2.3451	1.214
131.125	1.213	2.345	-2.3461	1.213
131.228	1.212	2.347	-2.3484	1.212
131.342	1.212	2.349	-2.3505	1.212
131.447	1.21	2.351	-2.3524	1.21
131.56	1.209	2.352	-2.3535	1.209
131.67	1.208	2.354	-2.3554	1.208
131.78	1.207	2.356	-2.3577	1.207
131.883	1.206	2.358	-2.3597	1.206
131.997	1.205	2.36	-2.3608	1.205
132.105	1.203	2.361	-2.3627	1.203
132.212	1.203	2.364	-2.3651	1.203
132.323	1.202	2.366	-2.367	1.202
132.434	1.201	2.367	-2.3681	1.201
132.542	1.2	2.369	-2.3701	1.2
132.655	1.199	2.371	-2.372	1.199
132.761	1.199	2.373	-2.3744	1.199
132.87	1.198	2.374	-2.3754	1.198
132.981	1.197	2.376	-2.3773	1.197
133.089	1.196	2.378	-2.3794	1.196
133.197	1.195	2.38	-2.3817	1.195
133.304	1.194	2.381	-2.3827	1.194
133.413	1.193	2.383	-2.3847	1.193
133.522	1.192	2.385	-2.3867	1.192
133.631	1.192	2.387	-2.3887	1.192
133.742	1.191	2.389	-2.39	1.191
133.85	1.19	2.391	-2.392	1.19
133.961	1.189	2.393	-2.394	1.189
134.07	1.189	2.395	-2.396	1.189
134.181	1.188	2.396	-2.397	1.188
134.291	1.188	2.398	-2.3994	1.188
134.401	1.187	2.4	-2.4014	1.187
134.506	1.186	2.402	-2.4034	1.186
134.616	1.185	2.403	-2.4044	1.185
134.726	1.184	2.405	-2.4064	1.184
134.832	1.183	2.407	-2.4088	1.183
134.942	1.183	2.409	-2.4106	1.183
135.054	1.182	2.41	-2.4117	1.182
135.165	1.182	2.412	-2.4137	1.182
135.273	1.181	2.415	-2.416	1.181
135.378	1.18	2.417	-2.418	1.18
135.488	1.179	2.418	-2.419	1.179
135.6	1.178	2.42	-2.421	1.178
135.708	1.177	2.422	-2.423	1.177
135.817	1.176	2.424	-2.4253	1.176
135.924	1.175	2.425	-2.4264	1.175
136.04	1.175	2.427	-2.4285	1.175
136.145	1.174	2.429	-2.4304	1.174
136.254	1.173	2.431	-2.4326	1.173
136.365	1.172	2.432	-2.4336	1.172
136.475	1.172	2.434	-2.4356	1.172
136.585	1.171	2.436	-2.4376	1.171
136.69	1.17	2.438	-2.4396	1.17
136.801	1.17	2.44	-2.441	1.17
136.91	1.169	2.442	-2.443	1.169
137.016	1.168	2.444	-2.445	1.168
137.127	1.168	2.446	-2.4471	1.168
137.239	1.166	2.447	-2.448	1.166
137.347	1.166	2.449	-2.4503	1.166
137.455	1.165	2.451	-2.4523	1.165
137.563	1.164	2.453	-2.4543	1.164
137.672	1.163	2.454	-2.4553	1.163
137.783	1.162	2.456	-2.4573	1.162
137.894	1.162	2.458	-2.4596	1.162
137.999	1.161	2.46	-2.4617	1.161
138.113	1.16	2.461	-2.4627	1.16
138.223	1.159	2.463	-2.4646	1.159
138.331	1.158	2.466	-2.467	1.158
138.436	1.157	2.468	-2.4689	1.157
138.547	1.156	2.469	-2.4699	1.156
138.659	1.156	2.471	-2.4719	1.156
138.769	1.154	2.473	-2.4739	1.154
138.874	1.153	2.475	-2.4763	1.153
138.986	1.152	2.476	-2.4773	1.152
139.094	1.151	2.478	-2.4793	1.151
139.2	1.149	2.48	-2.4813	1.149
139.311	1.148	2.482	-2.4836	1.148
139.423	1.147	2.483	-2.4847	1.147
139.531	1.145	2.485	-2.4866	1.145
139.64	1.145	2.487	-2.4886	1.145
139.746	1.144	2.489	-2.4906	1.144
139.856	1.143	2.491	-2.4919	1.143
139.967	1.141	2.493	-2.4939	1.141
140.078	1.14	2.495	-2.4959	1.14
140.184	1.139	2.497	-2.4979	1.139
140.298	1.139	2.498	-2.4989	1.139
140.401	1.138	2.5	-2.5013	1.138
140.515	1.136	2.502	-2.5032	1.136
140.62	1.135	2.504	-2.5053	1.135
140.731	1.133	2.505	-2.5063	1.133
140.844	1.133	2.507	-2.5085	1.133
140.947	1.131	2.509	-2.5107	1.131
141.058	1.129	2.511	-2.5126	1.129
141.169	1.128	2.512	-2.5136	1.128
141.28	1.127	2.514	-2.5156	1.127
141.39	1.125	2.517	-2.5179	1.125
141.495	1.124	2.519	-2.52	1.124
141.607	1.124	2.52	-2.5209	1.124
141.715	1.122	2.522	-2.523	1.122
141.825	1.121	2.524	-2.5252	1.121
141.93	1.119	2.526	-2.5272	1.119
142.044	1.118	2.527	-2.5282	1.118
142.152	1.116	2.529	-2.5302	1.116
142.26	1.116	2.531	-2.5322	1.116
142.369	1.114	2.533	-2.5346	1.114
142.476	1.113	2.534	-2.5356	1.113
142.585	1.112	2.536	-2.5377	1.112
142.697	1.111	2.538	-2.5396	1.111
142.804	1.11	2.54	-2.5415	1.11
142.915	1.109	2.542	-2.5429	1.109
143.022	1.108	2.544	-2.5449	1.108
143.132	1.107	2.545	-2.5468	1.107
143.24	1.106	2.548	-2.5489	1.106
143.354	1.106	2.549	-2.5502	1.106
143.462	1.105	2.551	-2.5522	1.105
143.568	1.103	2.553	-2.5542	1.103
143.678	1.103	2.555	-2.5561	1.103
143.79	1.101	2.556	-2.5572	1.101
143.898	1.1	2.558	-2.5595	1.1
144.007	1.099	2.56	-2.5616	1.099
144.115	1.099	2.562	-2.5636	1.099
144.229	1.098	2.563	-2.5646	1.098
144.337	1.096	2.565	-2.5666	1.096
144.445	1.095	2.568	-2.5689	1.095
144.551	1.095	2.57	-2.5709	1.095
144.665	1.094	2.571	-2.5718	1.094
144.769	1.093	2.573	-2.5738	1.093
144.883	1.092	2.575	-2.5762	1.092
144.988	1.091	2.577	-2.5783	1.091
145.099	1.09	2.578	-2.5792	1.09
145.212	1.089	2.58	-2.5812	1.089
145.315	1.088	2.582	-2.5832	1.088
145.426	1.088	2.584	-2.5855	1.088
145.537	1.087	2.585	-2.5865	1.087
145.645	1.086	2.587	-2.5885	1.086
145.757	1.085	2.589	-2.5905	1.085
145.861	1.084	2.591	-2.5925	1.084
145.973	1.083	2.593	-2.5939	1.083
146.082	1.083	2.595	-2.5959	1.083
146.193	1.082	2.597	-2.5979	1.082
146.298	1.081	2.599	-2.5998	1.081
146.412	1.081	2.6	-2.6008	1.081
146.52	1.08	2.602	-2.6031	1.08
146.628	1.079	2.604	-2.6051	1.079
146.737	1.078	2.606	-2.6071	1.078
146.849	1.078	2.607	-2.6081	1.078
146.959	1.076	2.609	-2.6105	1.076
147.067	1.076	2.611	-2.6125	1.076
147.172	1.075	2.613	-2.6145	1.075
147.283	1.075	2.614	-2.6155	1.075
147.396	1.074	2.616	-2.6175	1.074
147.499	1.073	2.619	-2.6198	1.073
147.61	1.072	2.62	-2.6218	1.072
147.717	1.071	2.622	-2.6228	1.071
147.829	1.071	2.623	-2.6247	1.071
147.942	1.07	2.626	-2.6271	1.07
148.045	1.069	2.628	-2.6291	1.069
148.157	1.068	2.629	-2.6301	1.068
148.268	1.067	2.631	-2.6322	1.067
148.376	1.066	2.633	-2.6342	1.066
148.484	1.065	2.635	-2.6365	1.065
148.591	1.064	2.636	-2.6375	1.064
148.705	1.063	2.638	-2.6395	1.063
148.814	1.062	2.64	-2.6415	1.062
148.919	1.061	2.643	-2.6438	1.061
149.033	1.06	2.643	-2.6447	1.06
149.137	1.06	2.646	-2.6468	1.06
149.248	1.059	2.648	-2.6488	1.059
149.357	1.058	2.65	-2.6508	1.058
149.468	1.057	2.651	-2.6521	1.057
149.578	1.057	2.653	-2.6541	1.057
149.689	1.057	2.655	-2.6561	1.057
149.793	1.056	2.657	-2.6581	1.056
149.904	1.055	2.658	-2.6592	1.055
150.016	1.054	2.66	-2.6614	1.054
150.126	1.054	2.662	-2.6634	1.054
150.231	1.053	2.664	-2.6654	1.053
150.343	1.052	2.665	-2.6664	1.052
150.451	1.051	2.667	-2.6684	1.051
150.557	1.051	2.67	-2.6708	1.051
150.668	1.05	2.671	-2.6727	1.05
150.781	1.049	2.673	-2.6738	1.049
150.889	1.048	2.675	-2.6758	1.048
150.997	1.048	2.677	-2.678	1.048
151.103	1.047	2.679	-2.68	1.047
151.214	1.047	2.68	-2.6811	1.047
151.327	1.046	2.682	-2.683	1.046
151.435	1.046	2.684	-2.6855	1.046
151.54	1.045	2.686	-2.6874	1.045
151.654	1.044	2.687	-2.6884	1.044
151.764	1.043	2.689	-2.6905	1.043
151.868	1.043	2.691	-2.6924	1.043
151.979	1.042	2.693	-2.6948	1.042
152.09	1.041	2.694	-2.6957	1.041
152.198	1.04	2.696	-2.6977	1.04
152.311	1.039	2.698	-2.6997	1.039
152.417	1.039	2.701	-2.702	1.039
152.526	1.038	2.702	-2.7031	1.038
152.637	1.037	2.704	-2.7051	1.037
152.745	1.036	2.706	-2.7071	1.036
152.853	1.036	2.708	-2.7091	1.036
152.965	1.035	2.709	-2.71	1.035
153.073	1.033	2.711	-2.7124	1.033
153.181	1.032	2.713	-2.7145	1.032
153.287	1.032	2.715	-2.7164	1.032
153.398	1.031	2.716	-2.7174	1.031
153.511	1.03	2.718	-2.7197	1.03
153.619	1.029	2.72	-2.7217	1.029
153.724	1.028	2.722	-2.7237	1.028
153.836	1.027	2.723	-2.7247	1.027
153.947	1.026	2.725	-2.7267	1.026
154.057	1.025	2.728	-2.7291	1.025
154.162	1.024	2.73	-2.731	1.024
154.273	1.023	2.731	-2.7321	1.023
154.382	1.022	2.733	-2.734	1.022
154.488	1.021	2.735	-2.7363	1.021
154.599	1.021	2.737	-2.7384	1.021
154.711	1.02	2.738	-2.7394	1.02
154.816	1.019	2.74	-2.7413	1.019
154.929	1.018	2.742	-2.7434	1.018
155.034	1.017	2.744	-2.7457	1.017
155.144	1.017	2.745	-2.7467	1.017
155.253	1.016	2.747	-2.7487	1.016
155.364	1.015	2.749	-2.7507	1.015
155.473	1.014	2.752	-2.753	1.014
155.58	1.014	2.753	-2.7539	1.014
155.696	1.013	2.755	-2.756	1.013
155.801	1.012	2.757	-2.758	1.012
155.908	1.011	2.759	-2.76	1.011
156.019	1.01	2.76	-2.761	1.01
156.132	1.01	2.762	-2.7633	1.01
156.242	1.009	2.764	-2.7653	1.009
156.347	1.008	2.766	-2.7673	1.008
156.458	1.007	2.767	-2.7684	1.007
156.566	1.007	2.769	-2.7707	1.007
156.672	1.006	2.771	-2.7727	1.006
156.783	1.005	2.773	-2.7746	1.005
156.894	1.004	2.774	-2.7756	1.004
157.005	1.004	2.777	-2.778	1.004
157.113	1.003	2.779	-2.7799	1.003
157.218	1.002	2.781	-2.782	1.002
157.328	1.001	2.782	-2.7831	1.001
157.439	1.001	2.784	-2.785	1.001
157.55	1	2.786	-2.7873	1
157.656	1	2.788	-2.7894	1
157.77	0.999	2.789	-2.7903	0.999
157.873	0.999	2.791	-2.7923	0.999
157.985	0.998	2.793	-2.7943	0.998
158.094	0.997	2.795	-2.7967	0.997
158.203	0.996	2.796	-2.7976	0.996
158.316	0.996	2.798	-2.7996	0.996
158.419	0.995	2.8	-2.8016	0.995
158.53	0.995	2.803	-2.804	0.995
158.641	0.994	2.804	-2.805	0.994
158.752	0.994	2.806	-2.807	0.994
158.862	0.993	2.808	-2.809	0.993
158.965	0.993	2.81	-2.811	0.993
159.08	0.992	2.811	-2.8123	0.992
159.188	0.991	2.813	-2.8143	0.991
159.295	0.991	2.815	-2.8163	0.991
159.403	0.99	2.817	-2.8182	0.99
159.517	0.989	2.818	-2.8191	0.989
159.625	0.988	2.82	-2.8216	0.988
159.733	0.988	2.822	-2.8236	0.988
159.839	0.987	2.824	-2.8256	0.987
159.954	0.986	2.825	-2.8266	0.986
160.062	0.985	2.827	-2.8286	0.985
160.17	0.984	2.83	-2.8309	0.984
160.278	0.983	2.832	-2.8329	0.983
160.389	0.982	2.833	-2.8339	0.982
160.499	0.982	2.835	-2.8359	0.982
160.609	0.981	2.837	-2.8383	0.981
160.714	0.981	2.839	-2.8403	0.981
160.825	0.98	2.84	-2.8413	0.98
160.934	0.978	2.842	-2.8432	0.978
161.045	0.977	2.844	-2.8452	0.977
161.15	0.977	2.846	-2.8476	0.977
161.262	0.975	2.847	-2.8486	0.975
161.37	0.974	2.849	-2.8506	0.974
161.481	0.973	2.851	-2.8526	0.973
161.586	0.973	2.853	-2.8545	0.973
161.7	0.972	2.855	-2.8559	0.972
161.808	0.971	2.857	-2.8579	0.971
161.914	0.971	2.859	-2.8599	0.971
162.023	0.97	2.861	-2.8619	0.97
162.137	0.969	2.862	-2.8629	0.969
162.242	0.968	2.864	-2.8653	0.968
162.353	0.967	2.866	-2.8673	0.967
162.462	0.966	2.868	-2.8693	0.966
162.573	0.965	2.869	-2.8702	0.965
162.683	0.964	2.871	-2.8725	0.964
162.793	0.963	2.873	-2.8746	0.963
162.898	0.962	2.875	-2.8766	0.962
163.008	0.961	2.876	-2.8775	0.961
163.118	0.961	2.878	-2.8796	0.961
163.224	0.96	2.881	-2.8819	0.96
163.335	0.958	2.883	-2.8839	0.958
163.447	0.957	2.884	-2.8849	0.957
163.555	0.957	2.886	-2.8869	0.957
163.661	0.957	2.888	-2.8892	0.957
163.772	0.955	2.89	-2.8912	0.955
163.884	0.954	2.891	-2.8923	0.954
163.991	0.953	2.893	-2.8942	0.953
164.1	0.952	2.895	-2.8962	0.952
164.208	0.951	2.897	-2.8986	0.951
164.321	0.95	2.898	-2.8995	0.95
164.429	0.949	2.9	-2.9016	0.949
164.537	0.949	2.902	-2.9036	0.949
164.646	0.948	2.905	-2.9058	0.948
164.753	0.947	2.906	-2.9069	0.947
164.862	0.946	2.908	-2.9088	0.946
164.974	0.945	2.91	-2.9108	0.945
165.08	0.945	2.912	-2.9128	0.945
165.194	0.944	2.913	-2.9142	0.944
165.304	0.943	2.915	-2.9162	0.943
165.414	0.941	2.917	-2.9182	0.941
165.519	0.941	2.919	-2.9202	0.941
165.63	0.941	2.92	-2.9211	0.941
165.738	0.94	2.922	-2.9236	0.94
165.851	0.939	2.924	-2.9255	0.939
165.957	0.938	2.926	-2.9275	0.938
166.063	0.937	2.927	-2.9284	0.937
166.177	0.937	2.93	-2.9308	0.937
166.285	0.936	2.932	-2.9328	0.936
166.393	0.935	2.934	-2.9348	0.935
166.5	0.935	2.935	-2.9358	0.935
166.609	0.935	2.937	-2.9382	0.935
166.723	0.934	2.939	-2.9402	0.934
166.829	0.933	2.941	-2.9422	0.933
166.943	0.932	2.942	-2.9432	0.932
167.046	0.932	2.944	-2.9452	0.932
167.158	0.931	2.946	-2.9472	0.931
167.267	0.931	2.948	-2.9494	0.931
167.379	0.93	2.949	-2.9505	0.93
167.489	0.93	2.951	-2.9525	0.93
167.599	0.929	2.953	-2.9544	0.929
167.704	0.928	2.956	-2.9568	0.928
167.815	0.927	2.957	-2.9579	0.927
167.923	0.926	2.959	-2.9599	0.926
168.035	0.926	2.961	-2.9619	0.926
168.139	0.925	2.963	-2.9638	0.925
168.251	0.924	2.964	-2.9651	0.924
168.36	0.923	2.966	-2.9671	0.923
168.466	0.923	2.968	-2.969	0.923
168.577	0.922	2.97	-2.9711	0.922
168.691	0.921	2.971	-2.9721	0.921
168.794	0.921	2.973	-2.9745	0.921
168.905	0.921	2.975	-2.9765	0.921
169.013	0.92	2.977	-2.9784	0.92
169.127	0.919	2.978	-2.9795	0.919
169.237	0.919	2.98	-2.9817	0.919
169.34	0.918	2.983	-2.9838	0.918
169.449	0.917	2.985	-2.9858	0.917
169.56	0.917	2.985	-2.9867	0.917
169.673	0.916	2.987	-2.9887	0.916
169.783	0.915	2.99	-2.9911	0.915
169.888	0.914	2.992	-2.9931	0.914
169.999	0.914	2.993	-2.9941	0.914
170.107	0.913	2.995	-2.9961	0.913
170.214	0.912	2.997	-2.9985	0.912
170.326	0.912	2.999	-3.0005	0.912
170.435	0.91	3	-3.0015	0.91
170.546	0.909	3.002	-3.0034	0.909
170.654	0.909	3.004	-3.0054	0.909
170.759	0.907	3.007	-3.0078	0.907
170.869	0.907	3.007	-3.0087	0.907
170.978	0.907	3.01	-3.0108	0.907
171.089	0.907	3.012	-3.0128	0.907
171.196	0.907	3.013	-3.0147	0.907
171.307	0.906	3.015	-3.0161	0.906
171.419	0.906	3.017	-3.0181	0.906
171.527	0.904	3.019	-3.0201	0.904
171.633	0.904	3.021	-3.0221	0.904
171.744	0.903	3.022	-3.0232	0.903
171.857	0.903	3.024	-3.0254	0.903
171.967	0.903	3.026	-3.0274	0.903
172.072	0.902	3.028	-3.0294	0.902
172.182	0.902	3.029	-3.0304	0.902
172.291	0.901	3.031	-3.0327	0.901
172.403	0.9	3.034	-3.0348	0.9
172.508	0.9	3.035	-3.0367	0.9
172.62	0.899	3.036	-3.0377	0.899
172.728	0.898	3.038	-3.0398	0.898
172.836	0.897	3.041	-3.042	0.897
172.944	0.897	3.043	-3.0441	0.897
173.058	0.896	3.044	-3.045	0.896
173.162	0.895	3.046	-3.047	0.895
173.273	0.895	3.048	-3.0494	0.895
173.382	0.894	3.05	-3.0514	0.894
173.495	0.893	3.051	-3.0524	0.893
173.598	0.893	3.053	-3.0544	0.893
173.712	0.892	3.055	-3.0564	0.892
173.817	0.892	3.057	-3.0587	0.892
173.928	0.891	3.058	-3.0597	0.891
174.041	0.891	3.06	-3.0617	0.891
174.145	0.89	3.062	-3.0636	0.89
174.256	0.89	3.065	-3.0661	0.89
174.367	0.89	3.066	-3.067	0.89
174.475	0.889	3.068	-3.0691	0.889
174.581	0.889	3.07	-3.0711	0.889
174.692	0.888	3.072	-3.073	0.888
174.804	0.888	3.073	-3.0744	0.888
174.912	0.887	3.075	-3.0764	0.887
175.02	0.886	3.077	-3.0784	0.886
175.129	0.886	3.079	-3.0804	0.886
175.242	0.886	3.08	-3.0814	0.886
175.35	0.885	3.082	-3.0837	0.885
175.457	0.884	3.084	-3.0856	0.884
175.565	0.884	3.086	-3.0877	0.884
175.679	0.883	3.087	-3.0886	0.883
175.782	0.883	3.09	-3.091	0.883
175.896	0.882	3.092	-3.093	0.882
176.001	0.882	3.094	-3.095	0.882
176.11	0.881	3.095	-3.096	0.881
176.225	0.88	3.097	-3.098	0.88
176.328	0.879	3.099	-3.1003	0.879
176.438	0.879	3.101	-3.1023	0.879
176.549	0.878	3.102	-3.1033	0.878
176.661	0.877	3.104	-3.1053	0.877
176.771	0.876	3.106	-3.1073	0.876
176.876	0.875	3.108	-3.1097	0.875
176.988	0.874	3.109	-3.1106	0.874
177.096	0.873	3.111	-3.1126	0.873
177.204	0.873	3.113	-3.1147	0.873
177.313	0.872	3.116	-3.117	0.872
177.42	0.871	3.117	-3.1179	0.871
177.532	0.87	3.119	-3.12	0.87
177.643	0.87	3.121	-3.122	0.87
177.749	0.869	3.123	-3.124	0.869
177.863	0.869	3.124	-3.1253	0.869
177.966	0.868	3.126	-3.1273	0.868
178.08	0.867	3.128	-3.1294	0.867
178.185	0.867	3.13	-3.1313	0.867
178.298	0.867	3.131	-3.1324	0.867
178.408	0.866	3.133	-3.1346	0.866
178.513	0.866	3.135	-3.1366	0.866
178.621	0.866	3.137	-3.1386	0.866
178.735	0.865	3.138	-3.1396	0.865
178.843	0.864	3.14	-3.1416	0.864
178.949	0.864	3.143	-3.1439	0.864
179.06	0.863	3.145	-3.1459	0.863
179.17	0.863	3.146	-3.147	0.863
179.279	0.862	3.148	-3.149	0.862
179.39	0.861	3.15	-3.1513	0.861
179.497	0.86	3.152	-3.1533	0.86
179.604	0.859	3.153	-3.1543	0.859
179.718	0.858	3.155	-3.1563	0.858
179.826	0.858	3.157	-3.1586	0.858
179.932	0.857	3.159	-3.1606	0.857
180.046	0.856	3.16	-3.1616	0.856
180.156	0.856	3.162	-3.1636	0.856
180.259	0.855	3.164	-3.1656	0.855
180.371	0.855	3.167	-3.168	0.855
180.482	0.854	3.168	-3.1689	0.854
180.587	0.854	3.17	-3.1709	0.854
180.701	0.853	3.172	-3.1729	0.853
180.806	0.853	3.174	-3.175	0.853
180.917	0.853	3.175	-3.1763	0.853
181.026	0.852	3.177	-3.1783	0.852
181.139	0.852	3.179	-3.1803	0.852
181.242	0.852	3.181	-3.1822	0.852
181.354	0.851	3.182	-3.1833	0.851
181.465	0.851	3.184	-3.1856	0.851
181.572	0.85	3.186	-3.1876	0.85
181.68	0.85	3.188	-3.1896	0.85
181.794	0.85	3.189	-3.1907	0.85
181.902	0.849	3.192	-3.1929	0.849
182.01	0.849	3.194	-3.1949	0.849
182.116	0.848	3.196	-3.1969	0.848
182.23	0.848	3.197	-3.1979	0.848
182.334	0.847	3.199	-3.1998	0.847
182.448	0.847	3.201	-3.2023	0.847
182.552	0.846	3.203	-3.2043	0.846
182.666	0.846	3.204	-3.2053	0.846
182.776	0.845	3.206	-3.2073	0.845
182.886	0.844	3.208	-3.2096	0.844
182.991	0.844	3.21	-3.2115	0.844
183.102	0.843	3.211	-3.2125	0.843
183.208	0.842	3.213	-3.2145	0.842
183.322	0.841	3.215	-3.2165	0.841
183.428	0.841	3.218	-3.219	0.841
183.535	0.84	3.219	-3.2199	0.84
183.649	0.839	3.221	-3.2219	0.839
183.757	0.839	3.223	-3.2239	0.839
183.865	0.839	3.225	-3.2262	0.839
183.972	0.838	3.226	-3.2272	0.838
184.086	0.838	3.228	-3.2292	0.838
184.194	0.838	3.23	-3.2312	0.838
184.302	0.838	3.232	-3.2332	0.838
184.414	0.837	3.233	-3.2342	0.837
184.524	0.836	3.235	-3.2365	0.836
184.63	0.836	3.237	-3.2385	0.836
184.739	0.836	3.239	-3.2405	0.836
184.85	0.836	3.24	-3.2415	0.836
184.96	0.835	3.243	-3.2439	0.835
185.07	0.834	3.245	-3.246	0.834
185.175	0.834	3.247	-3.2479	0.834
185.285	0.833	3.248	-3.2489	0.833
185.395	0.833	3.25	-3.2509	0.833
185.508	0.833	3.252	-3.2531	0.833
185.611	0.833	3.254	-3.2551	0.833
185.723	0.833	3.255	-3.2562	0.833
185.834	0.832	3.257	-3.2582	0.832
185.942	0.832	3.259	-3.2605	0.832
186.05	0.832	3.261	-3.2625	0.832
186.157	0.831	3.262	-3.2635	0.831
186.268	0.83	3.264	-3.2655	0.83
186.38	0.83	3.267	-3.2678	0.83
186.486	0.829	3.269	-3.2698	0.829
186.599	0.829	3.27	-3.2708	0.829
186.709	0.829	3.272	-3.2728	0.829
186.814	0.828	3.274	-3.2748	0.828
186.923	0.828	3.276	-3.2771	0.828
187.034	0.828	3.277	-3.2782	0.828
187.144	0.828	3.279	-3.2801	0.828
187.254	0.827	3.281	-3.282	0.827
187.358	0.827	3.283	-3.2842	0.827
187.469	0.827	3.284	-3.2852	0.827
187.581	0.827	3.286	-3.2875	0.827
187.686	0.826	3.288	-3.2894	0.826
187.798	0.826	3.29	-3.2915	0.826
187.907	0.825	3.291	-3.2924	0.825
188.018	0.824	3.294	-3.2948	0.824
188.126	0.824	3.296	-3.2968	0.824
188.234	0.824	3.298	-3.2989	0.824
188.341	0.824	3.299	-3.2998	0.824
188.453	0.824	3.301	-3.3018	0.824
188.561	0.824	3.303	-3.3042	0.824
188.668	0.823	3.305	-3.3062	0.823
188.779	0.821	3.306	-3.3072	0.821
188.892	0.82	3.308	-3.3091	0.82
189	0.819	3.31	-3.3114	0.819
189.105	0.819	3.312	-3.3134	0.819
189.216	0.819	3.313	-3.3144	0.819
189.328	0.818	3.315	-3.3165	0.818
189.438	0.817	3.317	-3.3185	0.817
189.543	0.817	3.32	-3.3208	0.817
189.654	0.816	3.321	-3.3218	0.816
189.763	0.816	3.322	-3.3238	0.816
189.869	0.816	3.324	-3.3258	0.816
189.98	0.816	3.327	-3.3281	0.816
190.092	0.816	3.328	-3.3291	0.816
190.2	0.816	3.33	-3.3311	0.816
190.306	0.816	3.332	-3.3331	0.816
190.415	0.815	3.334	-3.3351	0.815
190.525	0.815	3.335	-3.3364	0.815
190.634	0.815	3.337	-3.3384	0.815
190.745	0.813	3.339	-3.3405	0.813
190.854	0.813	3.341	-3.3425	0.813
190.961	0.813	3.342	-3.3435	0.813
191.077	0.813	3.344	-3.3457	0.813
191.182	0.812	3.346	-3.3477	0.812
191.291	0.812	3.348	-3.3497	0.812
191.4	0.811	3.349	-3.3507	0.811
191.512	0.811	3.352	-3.3528	0.811
191.622	0.81	3.354	-3.3551	0.81
191.728	0.81	3.356	-3.3571	0.81
191.839	0.809	3.357	-3.358	0.809
191.947	0.809	3.359	-3.3601	0.809
192.053	0.808	3.361	-3.3624	0.808
192.164	0.807	3.363	-3.3644	0.807
192.276	0.807	3.364	-3.3654	0.807
192.384	0.806	3.366	-3.3674	0.806
192.493	0.806	3.368	-3.3693	0.806
192.601	0.805	3.37	-3.3717	0.805
192.714	0.804	3.371	-3.3727	0.804
192.822	0.804	3.373	-3.3747	0.804
192.93	0.803	3.375	-3.3767	0.803
193.036	0.802	3.378	-3.3791	0.802
193.15	0.8	3.379	-3.3801	0.8
193.26	0.799	3.381	-3.3821	0.799
193.367	0.799	3.383	-3.3841	0.799
193.473	0.798	3.385	-3.3861	0.798
193.584	0.797	3.386	-3.3873	0.797
193.697	0.796	3.388	-3.3893	0.796
193.8	0.795	3.39	-3.3913	0.795
193.911	0.794	3.392	-3.3934	0.794
194.022	0.793	3.393	-3.3944	0.793
194.133	0.792	3.395	-3.3968	0.792
194.243	0.791	3.397	-3.3987	0.791
194.348	0.791	3.399	-3.4008	0.791
194.456	0.79	3.4	-3.4017	0.79
194.57	0.789	3.403	-3.404	0.789
194.678	0.788	3.405	-3.4059	0.788
194.783	0.788	3.407	-3.408	0.788
194.892	0.787	3.408	-3.409	0.787
195.006	0.786	3.41	-3.411	0.786
195.114	0.785	3.412	-3.4134	0.785
195.222	0.785	3.414	-3.4154	0.785
195.329	0.784	3.415	-3.4164	0.784
195.441	0.784	3.417	-3.4183	0.784
195.55	0.783	3.419	-3.4204	0.783
195.659	0.783	3.421	-3.4227	0.783
195.772	0.782	3.422	-3.4236	0.782
195.875	0.782	3.424	-3.4257	0.782
195.989	0.782	3.426	-3.4276	0.782
196.094	0.781	3.429	-3.43	0.781
196.205	0.781	3.43	-3.431	0.781
196.318	0.781	3.432	-3.433	0.781
196.426	0.78	3.434	-3.435	0.78
196.53	0.78	3.436	-3.437	0.78
196.644	0.778	3.437	-3.4383	0.778
196.751	0.777	3.439	-3.4403	0.777
196.864	0.777	3.441	-3.4423	0.777
196.969	0.777	3.443	-3.4443	0.777
197.081	0.776	3.444	-3.4456	0.776
197.189	0.776	3.446	-3.4477	0.776
197.297	0.775	3.448	-3.4497	0.775
197.404	0.775	3.45	-3.4516	0.775
197.518	0.775	3.451	-3.4527	0.775
197.626	0.774	3.454	-3.455	0.774
197.731	0.773	3.456	-3.457	0.773
197.843	0.773	3.458	-3.459	0.773
197.95	0.772	3.459	-3.46	0.772
198.059	0.772	3.461	-3.4623	0.772
198.173	0.771	3.463	-3.4643	0.771
198.278	0.771	3.465	-3.4663	0.771
198.389	0.771	3.466	-3.4673	0.771
198.496	0.77	3.468	-3.4692	0.77
198.61	0.77	3.47	-3.4713	0.77
198.715	0.769	3.472	-3.4736	0.769
198.828	0.769	3.473	-3.4746	0.769
198.936	0.768	3.475	-3.4767	0.768
199.042	0.768	3.477	-3.4787	0.768
199.153	0.767	3.48	-3.4809	0.767
199.265	0.766	3.481	-3.4819	0.766
199.373	0.765	3.483	-3.4839	0.765
199.481	0.764	3.485	-3.4859	0.764
199.59	0.763	3.487	-3.4883	0.763
199.697	0.762	3.488	-3.4893	0.762
199.809	0.761	3.49	-3.4914	0.761
199.92	0.759	3.492	-3.4933	0.759
200.026	0.758	3.494	-3.4953	0.758
200.14	0.757	3.495	-3.4965	0.757
200.243	0.756	3.497	-3.4985	0.756
200.354	0.754	3.499	-3.5006	0.754
200.461	0.753	3.501	-3.5026	0.753
200.573	0.752	3.502	-3.5036	0.752
200.686	0.751	3.505	-3.506	0.751
200.794	0.75	3.507	-3.5079	0.75
200.899	0.749	3.509	-3.5099	0.749
201.01	0.748	3.51	-3.511	0.748
201.119	0.747	3.512	-3.5129	0.747
201.232	0.746	3.514	-3.5153	0.746
201.338	0.745	3.516	-3.5172	0.745
201.447	0.744	3.517	-3.5183	0.744
201.553	0.743	3.519	-3.5202	0.743
201.662	0.742	3.521	-3.5226	0.742
201.773	0.741	3.523	-3.5245	0.741
201.886	0.74	3.524	-3.5256	0.74
201.994	0.739	3.526	-3.5275	0.739
202.103	0.737	3.528	-3.5296	0.737
202.209	0.736	3.531	-3.5319	0.736
202.32	0.735	3.532	-3.5329	0.735
202.433	0.734	3.534	-3.5349	0.734
202.539	0.732	3.536	-3.537	0.732
202.646	0.731	3.538	-3.5392	0.731
202.76	0.731	3.539	-3.5402	0.731
202.869	0.729	3.541	-3.5422	0.729
202.979	0.728	3.543	-3.5442	0.728
203.084	0.728	3.545	-3.5463	0.728
203.195	0.727	3.546	-3.5475	0.727
203.304	0.726	3.548	-3.5496	0.726
203.417	0.725	3.55	-3.5516	0.725
203.521	0.724	3.552	-3.5536	0.724
203.632	0.724	3.553	-3.5545	0.724
203.743	0.723	3.556	-3.5569	0.723
203.85	0.722	3.558	-3.5589	0.722
203.958	0.72	3.56	-3.5609	0.72
204.072	0.72	3.561	-3.5619	0.72
204.175	0.719	3.563	-3.5643	0.719
204.286	0.717	3.565	-3.5662	0.717
204.395	0.716	3.567	-3.5682	0.716
204.502	0.715	3.568	-3.5692	0.715
204.617	0.714	3.57	-3.5712	0.714
204.725	0.713	3.572	-3.5735	0.713
204.83	0.712	3.574	-3.5755	0.712
204.941	0.711	3.575	-3.5765	0.711
205.054	0.71	3.577	-3.5785	0.71
205.164	0.709	3.579	-3.5804	0.709
205.269	0.708	3.582	-3.5828	0.708
205.38	0.707	3.583	-3.5839	0.707
205.488	0.707	3.585	-3.5859	0.707
205.6	0.706	3.587	-3.5878	0.706
205.707	0.705	3.589	-3.5902	0.705
205.816	0.705	3.59	-3.5912	0.705
205.925	0.704	3.592	-3.5932	0.704
206.031	0.704	3.594	-3.5952	0.704
206.142	0.703	3.596	-3.5971	0.703
206.256	0.703	3.597	-3.5985	0.703
206.359	0.702	3.599	-3.6005	0.702
206.47	0.701	3.601	-3.6025	0.701
206.577	0.701	3.603	-3.6046	0.701
206.692	0.7	3.604	-3.6055	0.7
206.802	0.699	3.607	-3.6078	0.699
206.907	0.698	3.609	-3.6099	0.698
207.016	0.697	3.611	-3.6119	0.697
207.127	0.697	3.612	-3.6129	0.697
207.237	0.696	3.614	-3.6149	0.696
207.347	0.695	3.616	-3.6171	0.695
207.452	0.694	3.618	-3.6192	0.694
207.563	0.694	3.619	-3.6201	0.694
207.672	0.693	3.621	-3.6221	0.693
207.778	0.693	3.623	-3.6245	0.693
207.888	0.692	3.625	-3.6265	0.692
208	0.692	3.626	-3.6276	0.692
208.111	0.691	3.628	-3.6295	0.691
208.219	0.691	3.63	-3.6317	0.691
208.324	0.691	3.632	-3.6337	0.691
208.434	0.69	3.634	-3.6348	0.69
208.545	0.69	3.635	-3.6367	0.69
208.652	0.69	3.638	-3.6388	0.69
208.761	0.689	3.64	-3.6412	0.689
208.87	0.689	3.641	-3.6421	0.689
208.984	0.688	3.643	-3.6441	0.688
209.092	0.688	3.645	-3.6461	0.688
209.2	0.687	3.647	-3.6484	0.687
209.311	0.687	3.648	-3.6494	0.687
209.421	0.687	3.65	-3.6514	0.687
209.531	0.686	3.652	-3.6534	0.686
209.637	0.686	3.654	-3.6554	0.686
209.746	0.685	3.655	-3.6564	0.685
209.858	0.685	3.658	-3.6588	0.685
209.968	0.684	3.66	-3.6608	0.684
210.073	0.684	3.661	-3.6627	0.684
210.185	0.683	3.663	-3.6638	0.683
210.293	0.682	3.665	-3.6662	0.682
210.401	0.682	3.667	-3.6681	0.682
210.509	0.681	3.669	-3.6701	0.681
210.623	0.68	3.67	-3.6711	0.68
210.73	0.679	3.672	-3.6731	0.679
210.838	0.678	3.674	-3.6754	0.678
210.945	0.676	3.676	-3.6774	0.676
211.059	0.676	3.677	-3.6784	0.676
211.169	0.674	3.679	-3.6804	0.674
211.277	0.673	3.681	-3.6828	0.673
211.382	0.672	3.683	-3.6848	0.672
211.493	0.672	3.684	-3.6858	0.672
211.601	0.67	3.686	-3.6878	0.67
211.715	0.669	3.688	-3.6897	0.669
211.82	0.668	3.691	-3.692	0.668
211.928	0.668	3.692	-3.6931	0.668
212.04	0.667	3.694	-3.6951	0.667
212.146	0.666	3.696	-3.697	0.666
212.257	0.665	3.698	-3.6994	0.665
212.369	0.665	3.699	-3.7004	0.665
212.477	0.664	3.701	-3.7024	0.664
212.585	0.663	3.703	-3.7044	0.663
212.693	0.662	3.705	-3.7065	0.662
212.807	0.662	3.706	-3.7077	0.662
212.915	0.661	3.708	-3.7097	0.661
213.022	0.66	3.71	-3.7117	0.66
213.131	0.659	3.713	-3.7138	0.659
213.238	0.659	3.713	-3.7147	0.659
213.347	0.658	3.716	-3.717	0.658
213.461	0.657	3.718	-3.7191	0.657
213.566	0.656	3.72	-3.7211	0.656
213.678	0.655	3.721	-3.7221	0.655
213.789	0.654	3.723	-3.7241	0.654
213.899	0.653	3.725	-3.7263	0.653
214.003	0.653	3.727	-3.7283	0.653
214.114	0.652	3.728	-3.7294	0.652
214.226	0.651	3.73	-3.7313	0.651
214.336	0.651	3.732	-3.7337	0.651
214.441	0.65	3.735	-3.7358	0.65
214.553	0.65	3.735	-3.7367	0.65
214.661	0.649	3.737	-3.7387	0.649
214.77	0.648	3.739	-3.7407	0.648
214.878	0.648	3.742	-3.7431	0.648
214.991	0.647	3.743	-3.7441	0.647
215.099	0.647	3.745	-3.746	0.647
215.207	0.646	3.747	-3.748	0.646
215.313	0.645	3.749	-3.7503	0.645
[truncated: 745 more rows]
