# Supplementary material for: Research on the Mechanical Properties of EPS Lightweight Soil Mixed with Fly Ash
Source: Polymers (Basel). 2024 Dec 18;16(24):3517. doi: 10.3390/polym16243517 (PMC11678610; doi:10.3390/polym16243517)
Supplement: Supplementary file 1 [file polymers-16-03517-s001.zip › polymers-3283519-supplementary-final/raw data/EPS2%,curing agent content 25%,replace proportion 45%.xls]

## Sheet: Sheet1
试件批号	1
钢号	1
试验日期	2023/12/16
试验人	XDD
试件形状
尺寸(mm)	39.1
So(mm^2)	1200.73
标距倍率
Lo(mm)	80
引伸计标距	50
Lu(mm)
A(%)	/
断面尺寸
Su(mm^2)
Z(%)	/
Fm(kN)	1.15
Rm(MPa)	1
FeH(kN)	1.49
ReH(MPa)	1
FeL(kN)	1.26
ReL(MPa)
Fp(kN)	1.26
Rp(MPa)
Ft(kN)	0.15
Rt(MPa)
E(GPa)	0.02
屈强比	/
强屈比	/
At(%)	/
Agt(%)	13.0
时间(秒)	力(kN)	变形(mm)	位移(mm)	扩展
0	0	0	-0.0006	0
0.127	0.002	0.002	-0.0021	0.002
0.237	0.005	0.004	-0.0039	0.005
0.342	0.009	0.006	-0.0061	0.009
0.453	0.01	0.007	-0.0072	0.01
0.564	0.016	0.01	-0.0103	0.016
0.674	0.022	0.013	-0.0131	0.022
0.778	0.029	0.016	-0.0164	0.029
0.89	0.033	0.018	-0.0182	0.033
1.001	0.04	0.022	-0.0227	0.04
1.109	0.045	0.027	-0.0269	0.045
1.214	0.05	0.031	-0.0314	0.05
1.324	0.052	0.033	-0.0337	0.052
1.438	0.057	0.039	-0.0394	0.057
1.546	0.06	0.045	-0.0448	0.06
1.653	0.064	0.05	-0.0502	0.064
1.766	0.065	0.053	-0.0528	0.065
1.874	0.067	0.058	-0.058	0.067
1.982	0.07	0.064	-0.0641	0.07
2.09	0.072	0.069	-0.0691	0.072
2.2	0.073	0.071	-0.0717	0.073
2.306	0.075	0.076	-0.0766	0.075
2.416	0.077	0.082	-0.0823	0.077
2.527	0.079	0.087	-0.0872	0.079
2.638	0.08	0.089	-0.0895	0.08
2.746	0.082	0.094	-0.0942	0.082
2.853	0.084	0.099	-0.0989	0.084
2.961	0.086	0.103	-0.1035	0.086
3.074	0.087	0.106	-0.1064	0.087
3.18	0.089	0.111	-0.1109	0.089
3.291	0.091	0.115	-0.1153	0.091
3.399	0.093	0.119	-0.1198	0.093
3.513	0.094	0.122	-0.1226	0.094
3.621	0.096	0.127	-0.1269	0.096
3.726	0.097	0.131	-0.1311	0.097
3.835	0.099	0.135	-0.1353	0.099
3.949	0.099	0.137	-0.1374	0.099
4.054	0.101	0.142	-0.1422	0.101
4.165	0.102	0.146	-0.1462	0.102
4.272	0.104	0.15	-0.1501	0.104
4.383	0.104	0.152	-0.1522	0.104
4.496	0.106	0.156	-0.1567	0.106
4.599	0.107	0.16	-0.1604	0.107
4.71	0.109	0.164	-0.1643	0.109
4.82	0.11	0.166	-0.1662	0.11
4.93	0.111	0.17	-0.17	0.111
5.036	0.113	0.174	-0.1743	0.113
5.147	0.115	0.178	-0.178	0.115
5.258	0.115	0.18	-0.1799	0.115
5.366	0.117	0.183	-0.1834	0.117
5.477	0.119	0.187	-0.1875	0.119
5.582	0.121	0.191	-0.1911	0.121
5.696	0.122	0.193	-0.1928	0.122
5.804	0.123	0.196	-0.1963	0.123
5.912	0.125	0.199	-0.1997	0.125
6.021	0.127	0.203	-0.2036	0.127
6.133	0.128	0.205	-0.2054	0.128
6.243	0.13	0.208	-0.2087	0.13
6.351	0.131	0.212	-0.212	0.131
6.456	0.133	0.215	-0.2153	0.133
6.567	0.134	0.217	-0.2174	0.134
6.68	0.135	0.22	-0.2207	0.135
6.789	0.137	0.224	-0.2239	0.137
6.892	0.138	0.227	-0.2271	0.138
7.006	0.139	0.228	-0.2287	0.139
7.114	0.141	0.232	-0.2323	0.141
7.22	0.142	0.235	-0.2355	0.142
7.331	0.144	0.238	-0.2385	0.144
7.443	0.144	0.24	-0.2401	0.144
7.551	0.146	0.243	-0.2436	0.146
7.657	0.147	0.246	-0.2466	0.147
7.766	0.149	0.249	-0.2496	0.149
7.875	0.15	0.251	-0.251	0.15
7.989	0.151	0.254	-0.2539	0.151
8.097	0.153	0.257	-0.2574	0.153
8.205	0.155	0.26	-0.2603	0.155
8.312	0.155	0.261	-0.2618	0.155
8.421	0.157	0.264	-0.2647	0.157
8.535	0.159	0.268	-0.2679	0.159
8.641	0.16	0.271	-0.2708	0.16
8.755	0.161	0.272	-0.2721	0.161
8.858	0.162	0.275	-0.275	0.162
8.969	0.163	0.277	-0.2777	0.163
9.078	0.165	0.281	-0.2809	0.165
9.19	0.166	0.282	-0.2824	0.166
9.3	0.167	0.285	-0.285	0.167
9.41	0.169	0.287	-0.2877	0.169
9.515	0.171	0.291	-0.291	0.171
9.626	0.171	0.292	-0.2923	0.171
9.734	0.173	0.295	-0.2949	0.173
9.847	0.175	0.297	-0.2975	0.175
9.951	0.176	0.3	-0.3003	0.176
10.063	0.177	0.301	-0.3015	0.177
10.172	0.179	0.304	-0.3046	0.179
10.278	0.18	0.307	-0.3072	0.18
10.389	0.182	0.309	-0.3097	0.182
10.503	0.182	0.311	-0.3111	0.182
10.606	0.184	0.314	-0.3141	0.184
10.72	0.186	0.316	-0.3166	0.186
10.825	0.187	0.319	-0.3191	0.187
10.939	0.188	0.32	-0.3203	0.188
11.049	0.189	0.323	-0.3229	0.189
11.152	0.19	0.325	-0.3258	0.19
11.261	0.192	0.328	-0.3283	0.192
11.372	0.192	0.329	-0.3295	0.192
11.485	0.194	0.332	-0.3319	0.194
11.595	0.195	0.335	-0.3349	0.195
11.701	0.197	0.337	-0.3373	0.197
11.807	0.197	0.338	-0.3385	0.197
11.921	0.199	0.341	-0.3409	0.199
12.026	0.2	0.343	-0.3434	0.2
12.138	0.201	0.346	-0.3462	0.201
12.308	0.202	0.348	-0.3486	0.202
12.421	0.204	0.351	-0.351	0.204
12.531	0.205	0.353	-0.3534	0.205
12.636	0.206	0.356	-0.3561	0.206
12.747	0.207	0.357	-0.3574	0.207
12.853	0.208	0.359	-0.3597	0.208
12.967	0.209	0.362	-0.362	0.209
13.072	0.211	0.364	-0.3647	0.211
13.18	0.211	0.366	-0.3659	0.211
13.294	0.212	0.368	-0.3683	0.212
13.402	0.213	0.37	-0.3705	0.213
13.507	0.214	0.373	-0.3728	0.214
13.617	0.214	0.374	-0.3743	0.214
13.726	0.215	0.376	-0.3767	0.215
13.835	0.216	0.379	-0.379	0.216
13.945	0.217	0.381	-0.3812	0.217
14.059	0.218	0.382	-0.3824	0.218
14.169	0.219	0.385	-0.3851	0.219
14.274	0.22	0.387	-0.3873	0.22
14.383	0.221	0.389	-0.3896	0.221
14.494	0.221	0.39	-0.3907	0.221
14.604	0.222	0.393	-0.393	0.222
14.714	0.223	0.395	-0.3956	0.223
14.819	0.224	0.398	-0.3979	0.224
14.93	0.225	0.399	-0.3989	0.225
15.039	0.226	0.401	-0.4012	0.226
15.145	0.227	0.403	-0.4038	0.227
15.255	0.228	0.406	-0.4059	0.228
15.367	0.228	0.407	-0.407	0.228
15.478	0.229	0.409	-0.4093	0.229
15.586	0.23	0.411	-0.4116	0.23
15.691	0.232	0.414	-0.414	0.232
15.801	0.232	0.415	-0.4151	0.232
15.913	0.233	0.417	-0.4174	0.233
16.021	0.234	0.419	-0.4196	0.234
16.13	0.236	0.422	-0.422	0.236
16.243	0.236	0.423	-0.4232	0.236
16.346	0.237	0.425	-0.4253	0.237
16.46	0.238	0.427	-0.4275	0.238
16.565	0.239	0.429	-0.4297	0.239
16.676	0.24	0.43	-0.4307	0.24
16.789	0.241	0.433	-0.4333	0.241
16.898	0.242	0.435	-0.4354	0.242
17.002	0.243	0.437	-0.4376	0.243
17.113	0.244	0.438	-0.4386	0.244
17.225	0.245	0.441	-0.4412	0.245
17.33	0.246	0.443	-0.4433	0.246
17.438	0.247	0.445	-0.4454	0.247
17.553	0.248	0.446	-0.4465	0.248
17.661	0.249	0.449	-0.449	0.249
17.769	0.25	0.451	-0.4512	0.25
17.877	0.25	0.453	-0.4533	0.25
17.99	0.251	0.454	-0.4543	0.251
18.097	0.251	0.456	-0.4565	0.251
18.205	0.252	0.459	-0.4589	0.252
18.312	0.253	0.461	-0.461	0.253
18.426	0.253	0.462	-0.4621	0.253
18.536	0.254	0.464	-0.4642	0.254
18.644	0.255	0.466	-0.4668	0.255
18.749	0.255	0.469	-0.4689	0.255
18.86	0.256	0.469	-0.4698	0.256
18.973	0.257	0.472	-0.4719	0.257
19.082	0.258	0.474	-0.4741	0.258
19.187	0.259	0.476	-0.4765	0.259
19.297	0.259	0.477	-0.4776	0.259
19.409	0.26	0.479	-0.4797	0.26
19.519	0.261	0.481	-0.4817	0.261
19.625	0.262	0.484	-0.4838	0.262
19.736	0.262	0.485	-0.4852	0.262
19.844	0.263	0.487	-0.4873	0.263
19.951	0.264	0.489	-0.4895	0.264
20.061	0.265	0.491	-0.4915	0.265
20.168	0.265	0.492	-0.4926	0.265
20.277	0.266	0.495	-0.495	0.266
20.391	0.266	0.497	-0.497	0.266
20.497	0.267	0.499	-0.4991	0.267
20.611	0.267	0.5	-0.5001	0.267
20.714	0.268	0.502	-0.5025	0.268
20.839	0.269	0.504	-0.5046	0.269
20.954	0.269	0.506	-0.5067	0.269
21.057	0.27	0.509	-0.5088	0.27
21.171	0.271	0.51	-0.5098	0.271
21.279	0.271	0.512	-0.5123	0.271
21.385	0.272	0.514	-0.5143	0.272
21.496	0.273	0.516	-0.5162	0.273
21.608	0.273	0.517	-0.5173	0.273
21.716	0.274	0.519	-0.5194	0.274
21.824	0.275	0.522	-0.5218	0.275
21.932	0.276	0.524	-0.5238	0.276
22.04	0.276	0.525	-0.5249	0.276
22.152	0.277	0.527	-0.527	0.277
22.263	0.278	0.529	-0.5293	0.278
22.37	0.279	0.531	-0.5314	0.279
22.477	0.279	0.532	-0.5324	0.279
22.586	0.28	0.534	-0.5345	0.28
22.7	0.281	0.537	-0.5369	0.281
22.805	0.282	0.539	-0.5389	0.282
22.916	0.282	0.54	-0.5399	0.282
23.029	0.283	0.542	-0.5419	0.283
23.137	0.283	0.544	-0.544	0.283
23.242	0.284	0.546	-0.5463	0.284
23.353	0.285	0.547	-0.5474	0.285
23.462	0.286	0.549	-0.5495	0.286
23.575	0.287	0.551	-0.5515	0.287
23.68	0.288	0.553	-0.5536	0.288
23.792	0.288	0.555	-0.5548	0.288
23.9	0.289	0.557	-0.5568	0.289
24.006	0.29	0.559	-0.559	0.29
24.117	0.291	0.561	-0.561	0.291
24.224	0.291	0.562	-0.562	0.291
24.333	0.292	0.564	-0.5644	0.292
24.447	0.293	0.566	-0.5664	0.293
24.553	0.294	0.568	-0.5685	0.294
24.667	0.294	0.569	-0.5695	0.294
24.77	0.295	0.572	-0.5718	0.295
24.884	0.296	0.574	-0.5738	0.296
24.988	0.297	0.576	-0.5759	0.297
25.102	0.298	0.577	-0.577	0.298
25.207	0.299	0.579	-0.5789	0.299
25.321	0.3	0.581	-0.5813	0.3
25.427	0.301	0.583	-0.5833	0.301
25.538	0.301	0.584	-0.5843	0.301
25.646	0.302	0.586	-0.5864	0.302
25.759	0.303	0.588	-0.5883	0.303
25.864	0.304	0.591	-0.5908	0.304
25.976	0.305	0.592	-0.5918	0.305
26.083	0.306	0.594	-0.5938	0.306
26.192	0.307	0.596	-0.5958	0.307
26.3	0.308	0.598	-0.5981	0.308
26.413	0.308	0.599	-0.5992	0.308
26.521	0.309	0.601	-0.6011	0.309
26.629	0.31	0.603	-0.6033	0.31
26.738	0.311	0.605	-0.6056	0.311
26.845	0.312	0.606	-0.6066	0.312
26.954	0.313	0.608	-0.6086	0.313
27.066	0.313	0.61	-0.6107	0.313
27.172	0.314	0.612	-0.6127	0.314
27.287	0.315	0.614	-0.6139	0.315
27.397	0.316	0.616	-0.616	0.316
27.507	0.317	0.618	-0.618	0.317
27.612	0.318	0.62	-0.62	0.318
27.723	0.318	0.621	-0.621	0.318
27.831	0.319	0.623	-0.623	0.319
27.944	0.32	0.625	-0.6255	0.32
28.047	0.322	0.627	-0.6274	0.322
28.156	0.322	0.628	-0.6285	0.322
28.27	0.324	0.63	-0.6305	0.324
28.378	0.325	0.633	-0.6328	0.325
28.486	0.326	0.635	-0.6348	0.326
28.593	0.327	0.636	-0.6358	0.327
28.702	0.328	0.638	-0.6378	0.328
28.816	0.33	0.64	-0.6402	0.33
28.922	0.331	0.642	-0.6422	0.331
29.036	0.331	0.643	-0.6432	0.331
29.139	0.332	0.645	-0.6452	0.332
29.25	0.333	0.647	-0.6472	0.333
29.359	0.334	0.649	-0.6495	0.334
29.471	0.334	0.65	-0.6505	0.334
29.581	0.335	0.652	-0.6526	0.335
29.691	0.336	0.654	-0.6546	0.336
29.796	0.337	0.657	-0.657	0.337
29.907	0.338	0.658	-0.658	0.338
30.015	0.339	0.66	-0.66	0.339
30.127	0.34	0.662	-0.662	0.34
30.231	0.341	0.664	-0.664	0.341
30.343	0.341	0.665	-0.665	0.341
30.452	0.343	0.667	-0.6673	0.343
30.558	0.344	0.669	-0.6693	0.344
30.669	0.345	0.671	-0.6713	0.345
30.783	0.345	0.672	-0.6723	0.345
30.886	0.346	0.674	-0.6747	0.346
30.997	0.347	0.676	-0.6767	0.347
31.105	0.348	0.678	-0.6787	0.348
31.219	0.349	0.679	-0.6797	0.349
31.329	0.349	0.681	-0.6817	0.349
31.432	0.35	0.684	-0.6841	0.35
31.541	0.351	0.686	-0.6861	0.351
31.652	0.352	0.687	-0.687	0.352
31.765	0.352	0.689	-0.6891	0.352
31.875	0.353	0.691	-0.6914	0.353
31.98	0.354	0.693	-0.6933	0.354
32.087	0.355	0.694	-0.6944	0.355
32.199	0.355	0.696	-0.6964	0.355
32.306	0.356	0.698	-0.6985	0.356
32.418	0.357	0.7	-0.7007	0.357
32.527	0.358	0.701	-0.7017	0.358
32.638	0.358	0.704	-0.7038	0.358
32.746	0.359	0.705	-0.7057	0.359
32.851	0.36	0.707	-0.7077	0.36
32.961	0.361	0.709	-0.7091	0.361
33.07	0.361	0.711	-0.7111	0.361
33.181	0.362	0.713	-0.7132	0.362
33.288	0.363	0.715	-0.7151	0.363
33.399	0.363	0.716	-0.7164	0.363
33.511	0.364	0.718	-0.7184	0.364
33.619	0.365	0.72	-0.7204	0.365
33.725	0.366	0.722	-0.7225	0.366
33.836	0.366	0.723	-0.7234	0.366
33.949	0.367	0.726	-0.7258	0.367
34.059	0.367	0.728	-0.7279	0.367
34.162	0.368	0.73	-0.7299	0.368
34.274	0.368	0.731	-0.7309	0.368
34.383	0.369	0.733	-0.7328	0.369
34.495	0.37	0.735	-0.7352	0.37
34.6	0.371	0.737	-0.7372	0.371
34.712	0.371	0.738	-0.7381	0.371
34.82	0.372	0.74	-0.7401	0.372
34.928	0.373	0.742	-0.7425	0.373
35.036	0.373	0.744	-0.7445	0.373
35.15	0.374	0.745	-0.7454	0.374
35.254	0.374	0.747	-0.7475	0.374
35.365	0.375	0.749	-0.7496	0.375
35.474	0.376	0.752	-0.7519	0.376
35.587	0.376	0.753	-0.7529	0.376
35.69	0.377	0.755	-0.7549	0.377
35.803	0.377	0.757	-0.7569	0.377
35.911	0.378	0.759	-0.7591	0.378
36.022	0.378	0.76	-0.7602	0.378
36.132	0.378	0.762	-0.7622	0.378
36.242	0.379	0.764	-0.7642	0.379
36.348	0.379	0.766	-0.7666	0.379
36.458	0.38	0.767	-0.7676	0.38
36.567	0.38	0.769	-0.7696	0.38
36.673	0.381	0.771	-0.7716	0.381
36.784	0.381	0.773	-0.7736	0.381
36.896	0.381	0.774	-0.7746	0.381
37.004	0.382	0.777	-0.7769	0.382
37.112	0.383	0.779	-0.7789	0.383
37.219	0.383	0.781	-0.7808	0.383
37.334	0.383	0.782	-0.7819	0.383
37.442	0.384	0.784	-0.7842	0.384
37.549	0.385	0.786	-0.7862	0.385
37.658	0.385	0.788	-0.7882	0.385
37.765	0.386	0.789	-0.7892	0.386
37.874	0.386	0.791	-0.7912	0.386
37.988	0.387	0.793	-0.7936	0.387
38.093	0.387	0.795	-0.7955	0.387
38.203	0.387	0.796	-0.7965	0.387
38.317	0.388	0.798	-0.7985	0.388
38.42	0.389	0.801	-0.8009	0.389
38.53	0.389	0.803	-0.8028	0.389
38.641	0.389	0.804	-0.804	0.389
38.754	0.39	0.806	-0.8059	0.39
38.857	0.391	0.808	-0.8079	0.391
38.968	0.392	0.81	-0.8101	0.392
39.079	0.392	0.811	-0.8112	0.392
39.185	0.393	0.813	-0.8131	0.393
39.299	0.393	0.815	-0.8152	0.393
39.405	0.394	0.817	-0.8176	0.394
39.517	0.394	0.818	-0.8185	0.394
39.624	0.395	0.82	-0.8206	0.395
39.733	0.395	0.822	-0.8226	0.395
39.841	0.396	0.824	-0.8246	0.396
39.955	0.396	0.825	-0.8255	0.396
40.063	0.397	0.828	-0.8279	0.397
40.171	0.397	0.83	-0.8299	0.397
40.277	0.398	0.832	-0.8318	0.398
40.391	0.398	0.833	-0.8328	0.398
40.501	0.399	0.835	-0.8352	0.399
40.609	0.399	0.837	-0.8372	0.399
40.713	0.4	0.839	-0.8391	0.4
40.827	0.401	0.84	-0.8402	0.401
40.997	0.402	0.843	-0.8432	0.402
41.108	0.403	0.845	-0.8452	0.403
41.216	0.404	0.847	-0.8472	0.404
41.322	0.405	0.849	-0.8493	0.405
41.436	0.405	0.85	-0.8506	0.405
41.544	0.406	0.852	-0.8525	0.406
41.654	0.407	0.854	-0.8545	0.407
41.761	0.409	0.856	-0.8565	0.409
41.868	0.409	0.858	-0.8578	0.409
41.977	0.41	0.86	-0.8598	0.41
42.091	0.411	0.862	-0.8619	0.411
42.196	0.412	0.864	-0.8639	0.412
42.308	0.413	0.865	-0.8648	0.413
42.414	0.414	0.867	-0.8672	0.414
42.528	0.414	0.869	-0.8692	0.414
42.632	0.415	0.871	-0.8712	0.415
42.741	0.416	0.872	-0.8723	0.416
42.853	0.417	0.874	-0.8742	0.417
42.966	0.418	0.876	-0.8765	0.418
43.072	0.419	0.878	-0.8785	0.419
43.181	0.419	0.879	-0.8796	0.419
43.29	0.42	0.881	-0.8815	0.42
43.399	0.422	0.884	-0.8838	0.422
43.507	0.423	0.886	-0.8859	0.423
43.62	0.423	0.887	-0.8869	0.423
43.728	0.425	0.889	-0.8889	0.425
43.838	0.426	0.891	-0.8909	0.426
43.945	0.427	0.893	-0.8931	0.427
44.058	0.428	0.894	-0.8941	0.428
44.161	0.429	0.896	-0.8962	0.429
44.272	0.43	0.898	-0.8981	0.43
44.379	0.431	0.9	-0.9002	0.431
44.493	0.431	0.901	-0.9016	0.431
44.603	0.432	0.903	-0.9035	0.432
44.712	0.434	0.905	-0.9055	0.434
44.817	0.435	0.907	-0.9075	0.435
44.928	0.435	0.908	-0.9085	0.435
45.04	0.436	0.911	-0.9108	0.436
45.15	0.438	0.913	-0.9129	0.438
45.255	0.439	0.915	-0.9148	0.439
45.367	0.439	0.916	-0.9158	0.439
45.475	0.441	0.918	-0.9182	0.441
45.581	0.442	0.92	-0.9202	0.442
45.693	0.443	0.922	-0.9222	0.443
45.805	0.444	0.923	-0.9232	0.444
45.913	0.445	0.925	-0.9255	0.445
46.021	0.446	0.927	-0.9275	0.446
46.127	0.448	0.929	-0.9295	0.448
46.238	0.448	0.93	-0.9305	0.448
46.352	0.449	0.932	-0.9324	0.449
46.457	0.451	0.935	-0.9348	0.451
46.566	0.452	0.937	-0.9368	0.452
46.676	0.453	0.937	-0.9377	0.453
46.782	0.454	0.94	-0.9398	0.454
46.897	0.455	0.942	-0.9418	0.455
47.002	0.457	0.944	-0.9442	0.457
47.113	0.457	0.945	-0.9452	0.457
47.222	0.458	0.947	-0.9471	0.458
47.328	0.459	0.949	-0.9492	0.459
47.438	0.461	0.951	-0.9515	0.461
47.55	0.461	0.952	-0.9524	0.461
47.656	0.462	0.954	-0.9544	0.462
47.765	0.463	0.956	-0.9565	0.463
47.874	0.464	0.958	-0.9584	0.464
47.984	0.465	0.96	-0.9598	0.465
48.093	0.466	0.962	-0.9618	0.466
48.204	0.467	0.964	-0.9638	0.467
48.313	0.468	0.965	-0.9658	0.468
48.426	0.469	0.966	-0.9668	0.469
48.534	0.47	0.969	-0.9692	0.47
48.642	0.471	0.971	-0.9711	0.471
48.748	0.472	0.973	-0.9731	0.472
48.86	0.473	0.974	-0.9741	0.473
48.966	0.474	0.976	-0.9765	0.474
49.081	0.475	0.978	-0.9785	0.475
49.186	0.476	0.98	-0.9804	0.476
49.297	0.476	0.981	-0.9814	0.476
49.407	0.477	0.983	-0.9834	0.477
49.518	0.479	0.985	-0.9857	0.479
49.623	0.48	0.987	-0.9877	0.48
49.734	0.48	0.988	-0.9887	0.48
49.84	0.481	0.99	-0.9907	0.481
49.949	0.482	0.993	-0.9931	0.482
50.06	0.483	0.995	-0.9951	0.483
50.174	0.484	0.996	-0.9961	0.484
50.277	0.484	0.998	-0.9981	0.484
50.389	0.485	1	-1.0001	0.485
50.495	0.486	1.002	-1.0024	0.486
50.672	0.487	1.004	-1.0044	0.487
50.779	0.488	1.006	-1.0064	0.488
50.888	0.489	1.008	-1.0084	0.489
50.996	0.49	1.01	-1.0107	0.49
51.103	0.491	1.012	-1.0118	0.491
51.217	0.491	1.014	-1.0138	0.491
51.325	0.493	1.015	-1.0157	0.493
51.431	0.494	1.018	-1.0178	0.494
51.546	0.494	1.019	-1.0191	0.494
51.649	0.496	1.021	-1.0211	0.496
51.761	0.497	1.023	-1.0231	0.497
51.868	0.498	1.025	-1.0251	0.498
51.979	0.498	1.026	-1.0261	0.498
52.092	0.5	1.028	-1.0284	0.5
52.195	0.501	1.03	-1.0304	0.501
52.306	0.502	1.032	-1.0324	0.502
52.417	0.502	1.033	-1.0333	0.502
52.526	0.503	1.035	-1.0357	0.503
52.632	0.504	1.037	-1.0378	0.504
52.742	0.505	1.039	-1.0398	0.505
52.854	0.506	1.04	-1.0407	0.506
52.963	0.507	1.042	-1.0428	0.507
53.071	0.508	1.045	-1.0451	0.508
53.179	0.509	1.047	-1.047	0.509
53.293	0.509	1.048	-1.048	0.509
53.401	0.511	1.05	-1.05	0.511
53.506	0.512	1.052	-1.052	0.512
53.615	0.513	1.054	-1.0544	0.513
53.729	0.514	1.055	-1.0554	0.514
53.839	0.515	1.057	-1.0574	0.515
53.945	0.516	1.059	-1.0594	0.516
54.054	0.517	1.061	-1.0617	0.517
54.165	0.518	1.062	-1.0627	0.518
54.275	0.519	1.064	-1.0647	0.519
54.385	0.52	1.066	-1.0667	0.52
54.488	0.521	1.068	-1.0687	0.521
54.6	0.522	1.07	-1.07	0.522
54.712	0.523	1.072	-1.072	0.523
54.822	0.524	1.074	-1.074	0.524
54.926	0.525	1.076	-1.076	0.525
55.038	0.525	1.077	-1.077	0.525
55.146	0.527	1.079	-1.0794	0.527
55.257	0.527	1.081	-1.0813	0.527
55.362	0.528	1.083	-1.0833	0.528
55.471	0.529	1.084	-1.0843	0.529
55.584	0.53	1.086	-1.0866	0.53
55.692	0.531	1.088	-1.0887	0.531
55.799	0.532	1.09	-1.0907	0.532
55.913	0.532	1.091	-1.0916	0.532
56.022	0.533	1.093	-1.0937	0.533
56.13	0.534	1.096	-1.0961	0.534
56.238	0.535	1.098	-1.098	0.535
56.347	0.536	1.099	-1.099	0.536
56.455	0.537	1.101	-1.101	0.537
56.569	0.538	1.103	-1.1033	0.538
56.674	0.539	1.105	-1.1053	0.539
56.782	0.54	1.106	-1.1064	0.54
56.894	0.541	1.108	-1.1084	0.541
57.006	0.542	1.11	-1.1103	0.542
57.111	0.543	1.112	-1.1127	0.543
57.223	0.544	1.113	-1.1137	0.544
57.331	0.545	1.115	-1.1157	0.545
57.439	0.546	1.117	-1.1177	0.546
57.548	0.547	1.12	-1.1201	0.547
57.661	0.547	1.121	-1.121	0.547
57.769	0.548	1.123	-1.123	0.548
57.876	0.549	1.125	-1.1249	0.549
57.983	0.55	1.127	-1.1269	0.55
58.097	0.551	1.128	-1.1279	0.551
58.207	0.552	1.13	-1.1303	0.552
58.315	0.553	1.132	-1.1323	0.553
58.42	0.554	1.134	-1.1343	0.554
58.532	0.554	1.135	-1.1353	0.554
58.638	0.556	1.137	-1.1376	0.556
58.752	0.557	1.139	-1.1396	0.557
58.856	0.558	1.141	-1.1415	0.558
58.97	0.558	1.142	-1.1425	0.558
59.078	0.559	1.144	-1.1446	0.559
59.184	0.561	1.147	-1.1469	0.561
59.295	0.562	1.149	-1.149	0.562
59.407	0.562	1.15	-1.1499	0.562
59.515	0.563	1.152	-1.1519	0.563
59.623	0.564	1.154	-1.1543	0.564
59.731	0.565	1.156	-1.1562	0.565
59.844	0.565	1.157	-1.1573	0.565
59.952	0.566	1.159	-1.1593	0.566
60.06	0.567	1.161	-1.1613	0.567
60.234	0.568	1.163	-1.1636	0.568
60.342	0.568	1.166	-1.166	0.568
60.45	0.569	1.168	-1.168	0.569
60.559	0.57	1.17	-1.1699	0.57
60.671	0.57	1.171	-1.1709	0.57
60.781	0.571	1.173	-1.1732	0.571
60.889	0.572	1.175	-1.1752	0.572
60.994	0.572	1.177	-1.1772	0.572
61.105	0.572	1.178	-1.1782	0.572
61.218	0.573	1.18	-1.1801	0.573
61.321	0.573	1.182	-1.1826	0.573
61.432	0.574	1.184	-1.1846	0.574
61.543	0.574	1.185	-1.1855	0.574
61.651	0.574	1.187	-1.1876	0.574
61.764	0.575	1.19	-1.1898	0.575
61.867	0.575	1.192	-1.1919	0.575
61.979	0.576	1.193	-1.1928	0.576
62.09	0.577	1.195	-1.1948	0.577
62.198	0.577	1.197	-1.1969	0.577
62.307	0.578	1.199	-1.1992	0.578
62.414	0.579	1.2	-1.2002	0.579
62.523	0.58	1.202	-1.2023	0.58
62.632	0.581	1.204	-1.2043	0.581
62.741	0.582	1.206	-1.2062	0.582
62.852	0.583	1.207	-1.2076	0.583
62.96	0.584	1.209	-1.2095	0.584
63.071	0.585	1.211	-1.2116	0.585
63.18	0.586	1.213	-1.2135	0.586
63.291	0.587	1.215	-1.2149	0.587
63.401	0.588	1.217	-1.2169	0.588
63.511	0.588	1.219	-1.2189	0.588
63.616	0.589	1.221	-1.2209	0.589
63.726	0.59	1.222	-1.2219	0.59
63.838	0.59	1.224	-1.2242	0.59
63.948	0.591	1.226	-1.2262	0.591
64.053	0.591	1.228	-1.2282	0.591
64.165	0.592	1.229	-1.2293	0.592
64.273	0.593	1.231	-1.2312	0.593
64.379	0.593	1.233	-1.2335	0.593
64.49	0.594	1.235	-1.2355	0.594
64.604	0.595	1.236	-1.2365	0.595
64.71	0.596	1.238	-1.2384	0.596
64.821	0.596	1.241	-1.2409	0.596
64.925	0.597	1.243	-1.2429	0.597
65.036	0.598	1.244	-1.2438	0.598
65.149	0.599	1.246	-1.2459	0.599
65.257	0.6	1.248	-1.2479	0.6
65.362	0.6	1.25	-1.2501	0.6
65.476	0.601	1.251	-1.2511	0.601
65.581	0.602	1.253	-1.2532	0.602
65.695	0.603	1.255	-1.2552	0.603
65.8	0.604	1.257	-1.2575	0.604
65.908	0.605	1.258	-1.2585	0.605
66.02	0.606	1.26	-1.2606	0.606
66.133	0.606	1.262	-1.2625	0.606
66.239	0.607	1.264	-1.2648	0.607
66.348	0.608	1.265	-1.2655	0.608
66.459	0.609	1.268	-1.2678	0.609
66.567	0.61	1.27	-1.2698	0.61
66.674	0.611	1.272	-1.2718	0.611
66.787	0.612	1.273	-1.2728	0.612
66.895	0.613	1.275	-1.2752	0.613
67.002	0.613	1.277	-1.2772	0.613
67.111	0.614	1.279	-1.2791	0.614
67.218	0.615	1.28	-1.2802	0.615
67.334	0.616	1.282	-1.2825	0.616
67.439	0.616	1.284	-1.2845	0.616
67.548	0.617	1.286	-1.2865	0.617
67.658	0.618	1.287	-1.2875	0.618
67.769	0.618	1.289	-1.2894	0.618
67.879	0.619	1.291	-1.2917	0.619
67.983	0.619	1.294	-1.2938	0.619
68.094	0.62	1.295	-1.2948	0.62
68.206	0.621	1.297	-1.2968	0.621
68.316	0.621	1.299	-1.2988	0.621
68.421	0.622	1.301	-1.3012	0.622
68.533	0.622	1.302	-1.3021	0.622
68.641	0.623	1.304	-1.3041	0.623
68.75	0.623	1.306	-1.3062	0.623
68.858	0.624	1.308	-1.3085	0.624
68.971	0.625	1.309	-1.3094	0.625
69.079	0.626	1.311	-1.3115	0.626
69.187	0.626	1.313	-1.3135	0.626
69.293	0.627	1.315	-1.3155	0.627
69.404	0.628	1.317	-1.3168	0.628
69.517	0.628	1.319	-1.3188	0.628
69.625	0.629	1.321	-1.3208	0.629
69.73	0.629	1.322	-1.3228	0.629
69.841	0.63	1.324	-1.3239	0.63
69.954	0.631	1.326	-1.3261	0.631
70.062	0.631	1.328	-1.3281	0.631
70.167	0.632	1.33	-1.3301	0.632
70.278	0.632	1.331	-1.3311	0.632
70.391	0.633	1.333	-1.3335	0.633
70.494	0.633	1.335	-1.3354	0.633
70.605	0.633	1.337	-1.3375	0.633
70.715	0.634	1.338	-1.3385	0.634
70.827	0.634	1.34	-1.3404	0.634
70.937	0.634	1.342	-1.3427	0.634
71.04	0.634	1.344	-1.3446	0.634
71.149	0.634	1.345	-1.3457	0.634
71.263	0.633	1.347	-1.3476	0.633
71.371	0.633	1.349	-1.3497	0.633
71.479	0.633	1.352	-1.3521	0.633
71.586	0.632	1.353	-1.3531	0.632
71.698	0.631	1.355	-1.355	0.631
71.807	0.631	1.357	-1.3571	0.631
71.916	0.63	1.359	-1.3594	0.63
72.028	0.629	1.36	-1.3604	0.629
72.138	0.628	1.362	-1.3624	0.628
72.246	0.628	1.364	-1.3644	0.628
72.351	0.627	1.366	-1.3664	0.627
72.462	0.627	1.367	-1.3677	0.627
72.575	0.628	1.369	-1.3697	0.628
72.678	0.628	1.372	-1.3718	0.628
72.787	0.629	1.373	-1.3737	0.629
72.901	0.629	1.375	-1.3751	0.629
73.007	0.63	1.377	-1.3771	0.63
73.12	0.63	1.379	-1.3791	0.63
73.225	0.631	1.381	-1.3811	0.631
73.337	0.632	1.382	-1.3821	0.632
73.445	0.633	1.384	-1.3841	0.633
73.556	0.633	1.386	-1.3864	0.633
73.661	0.634	1.388	-1.3884	0.634
73.775	0.635	1.389	-1.3894	0.635
73.883	0.635	1.391	-1.3914	0.635
73.991	0.636	1.393	-1.3937	0.636
74.098	0.636	1.395	-1.3958	0.636
74.212	0.637	1.396	-1.3967	0.637
74.322	0.637	1.398	-1.3987	0.637
74.43	0.637	1.401	-1.401	0.637
74.536	0.638	1.403	-1.403	0.638
74.646	0.638	1.404	-1.404	0.638
74.753	0.638	1.406	-1.406	0.638
74.867	0.638	1.408	-1.408	0.638
74.973	0.638	1.41	-1.4104	0.638
75.084	0.638	1.411	-1.4114	0.638
75.192	0.638	1.413	-1.4133	0.638
75.305	0.638	1.415	-1.4153	0.638
75.41	0.639	1.417	-1.4176	0.639
75.522	0.639	1.418	-1.4186	0.639
75.63	0.639	1.42	-1.4206	0.639
75.738	0.639	1.422	-1.4226	0.639
75.847	0.639	1.424	-1.4247	0.639
75.954	0.639	1.426	-1.426	0.639
76.066	0.64	1.428	-1.4279	0.64
76.177	0.64	1.43	-1.4301	0.64
76.283	0.64	1.432	-1.432	0.64
76.397	0.64	1.433	-1.433	0.64
76.5	0.641	1.435	-1.4354	0.641
76.614	0.641	1.437	-1.4373	0.641
76.719	0.641	1.439	-1.4393	0.641
76.828	0.642	1.44	-1.4403	0.642
76.937	0.643	1.442	-1.4426	0.643
77.051	0.643	1.444	-1.4446	0.643
77.155	0.643	1.446	-1.4467	0.643
77.269	0.644	1.447	-1.4477	0.644
77.377	0.645	1.449	-1.4497	0.645
77.483	0.645	1.452	-1.452	0.645
77.594	0.646	1.454	-1.454	0.646
77.706	0.647	1.455	-1.455	0.647
77.814	0.647	1.457	-1.457	0.647
77.922	0.648	1.459	-1.459	0.648
78.03	0.648	1.461	-1.4613	0.648
78.144	0.649	1.462	-1.4623	0.649
78.247	0.65	1.464	-1.4643	0.65
78.361	0.65	1.466	-1.4662	0.65
78.467	0.651	1.468	-1.4686	0.651
78.581	0.651	1.469	-1.4696	0.651
78.684	0.652	1.471	-1.4717	0.652
78.796	0.653	1.473	-1.4736	0.653
78.904	0.653	1.475	-1.4756	0.653
79.015	0.654	1.477	-1.4769	0.654
79.126	0.655	1.479	-1.4789	0.655
79.236	0.656	1.481	-1.4809	0.656
79.341	0.657	1.483	-1.4829	0.657
79.452	0.658	1.484	-1.4839	0.658
79.56	0.659	1.486	-1.4863	0.659
79.673	0.659	1.488	-1.4883	0.659
79.778	0.66	1.49	-1.4903	0.66
79.888	0.661	1.491	-1.4912	0.661
79.999	0.662	1.493	-1.4933	0.662
80.105	0.662	1.495	-1.4956	0.662
80.216	0.663	1.497	-1.4976	0.663
80.323	0.664	1.498	-1.4986	0.664
80.432	0.665	1.5	-1.5006	0.665
80.546	0.665	1.503	-1.503	0.665
80.652	0.666	1.505	-1.505	0.666
80.766	0.667	1.506	-1.5059	0.667
80.869	0.668	1.508	-1.508	0.668
80.98	0.668	1.51	-1.5099	0.668
81.089	0.669	1.512	-1.5123	0.669
81.201	0.67	1.513	-1.5133	0.67
81.311	0.672	1.515	-1.5153	0.672
81.421	0.672	1.517	-1.5172	0.672
81.526	0.673	1.519	-1.5195	0.673
81.637	0.674	1.52	-1.5205	0.674
81.745	0.676	1.522	-1.5226	0.676
81.858	0.676	1.524	-1.5246	0.676
81.961	0.678	1.526	-1.5265	0.678
82.073	0.679	1.528	-1.5279	0.679
82.184	0.68	1.53	-1.5299	0.68
82.292	0.681	1.532	-1.532	0.681
82.397	0.682	1.534	-1.5339	0.682
82.507	0.682	1.535	-1.535	0.682
82.616	0.683	1.537	-1.5371	0.683
82.727	0.684	1.539	-1.5391	0.684
82.834	0.684	1.541	-1.5412	0.684
82.948	0.685	1.542	-1.5422	0.685
83.058	0.685	1.544	-1.5446	0.685
83.165	0.686	1.546	-1.5466	0.686
83.271	0.686	1.548	-1.5486	0.686
83.382	0.687	1.549	-1.5496	0.687
83.495	0.687	1.551	-1.5516	0.687
83.605	0.687	1.554	-1.5539	0.687
83.71	0.688	1.556	-1.5559	0.688
83.821	0.688	1.557	-1.5568	0.688
83.927	0.689	1.559	-1.5589	0.689
84.036	0.689	1.561	-1.5612	0.689
84.148	0.69	1.563	-1.5632	0.69
84.259	0.69	1.564	-1.5642	0.69
84.367	0.69	1.566	-1.5662	0.69
84.475	0.691	1.568	-1.5683	0.691
84.583	0.691	1.57	-1.5705	0.691
84.697	0.691	1.571	-1.5715	0.691
84.8	0.692	1.573	-1.5735	0.692
84.911	0.692	1.575	-1.5755	0.692
85.019	0.693	1.577	-1.5775	0.693
85.129	0.693	1.579	-1.5788	0.693
85.243	0.694	1.581	-1.5809	0.694
85.348	0.694	1.583	-1.5829	0.694
85.457	0.695	1.585	-1.5848	0.695
85.568	0.696	1.586	-1.5858	0.696
85.678	0.697	1.588	-1.5882	0.697
85.788	0.697	1.59	-1.5902	0.697
85.893	0.698	1.592	-1.5921	0.698
86.003	0.699	1.593	-1.5932	0.699
86.115	0.7	1.595	-1.5955	0.7
86.225	0.701	1.597	-1.5975	0.701
86.33	0.701	1.599	-1.5995	0.701
86.442	0.702	1.6	-1.6005	0.702
86.55	0.703	1.602	-1.6025	0.703
86.658	0.703	1.605	-1.6048	0.703
86.766	0.704	1.607	-1.6069	0.704
86.875	0.704	1.608	-1.6078	0.704
86.986	0.705	1.61	-1.6099	0.705
87.097	0.705	1.612	-1.6121	0.705
87.202	0.706	1.614	-1.6142	0.706
87.316	0.707	1.615	-1.6151	0.707
87.426	0.707	1.617	-1.6171	0.707
87.534	0.708	1.619	-1.6191	0.708
87.639	0.709	1.621	-1.6215	0.709
87.75	0.71	1.622	-1.6225	0.71
87.863	0.711	1.624	-1.6245	0.711
87.967	0.712	1.626	-1.6265	0.712
88.078	0.713	1.629	-1.6288	0.713
88.189	0.714	1.63	-1.6298	0.714
88.297	0.715	1.632	-1.6318	0.715
88.403	0.716	1.634	-1.6338	0.716
88.514	0.717	1.635	-1.6357	0.717
88.626	0.719	1.637	-1.6371	0.719
88.734	0.72	1.639	-1.6391	0.72
88.845	0.72	1.641	-1.6412	0.72
88.951	0.722	1.643	-1.6431	0.722
89.059	0.723	1.644	-1.6442	0.723
89.17	0.724	1.646	-1.6464	0.724
89.279	0.724	1.648	-1.6484	0.724
89.388	0.725	1.65	-1.6504	0.725
89.495	0.726	1.651	-1.6514	0.726
89.604	0.727	1.654	-1.6538	0.727
89.718	0.728	1.655	-1.6557	0.728
89.823	0.728	1.658	-1.6578	0.728
89.934	0.729	1.659	-1.6588	0.729
90.046	0.731	1.66	-1.6607	0.731
90.156	0.731	1.663	-1.6631	0.731
90.259	0.732	1.665	-1.6652	0.732
90.373	0.734	1.666	-1.6661	0.734
90.481	0.735	1.668	-1.6681	0.735
90.587	0.736	1.67	-1.6701	0.736
90.698	0.737	1.672	-1.6724	0.737
90.81	0.739	1.673	-1.6734	0.739
90.918	0.74	1.675	-1.6754	0.74
91.024	0.741	1.677	-1.6774	0.741
91.135	0.742	1.68	-1.6798	0.742
91.242	0.743	1.68	-1.6808	0.743
91.354	0.744	1.682	-1.6828	0.744
91.465	0.745	1.684	-1.6847	0.745
91.571	0.746	1.686	-1.6867	0.746
91.685	0.747	1.688	-1.688	0.747
91.788	0.748	1.69	-1.6901	0.748
91.902	0.749	1.692	-1.6921	0.749
92.007	0.75	1.694	-1.694	0.75
92.118	0.751	1.695	-1.695	0.751
92.231	0.752	1.697	-1.6974	0.752
92.335	0.753	1.699	-1.6994	0.753
92.443	0.754	1.701	-1.7013	0.754
92.557	0.756	1.702	-1.7024	0.756
92.665	0.757	1.704	-1.7045	0.757
92.771	0.758	1.706	-1.7067	0.758
92.882	0.759	1.708	-1.7087	0.759
92.992	0.761	1.709	-1.7097	0.761
93.101	0.762	1.711	-1.7117	0.762
93.212	0.763	1.714	-1.714	0.763
93.317	0.764	1.716	-1.7161	0.764
93.431	0.765	1.717	-1.717	0.765
93.539	0.766	1.719	-1.7191	0.766
93.647	0.767	1.721	-1.721	0.767
93.756	0.768	1.723	-1.7234	0.768
93.863	0.768	1.724	-1.7243	0.768
93.972	0.769	1.726	-1.7263	0.769
94.084	0.769	1.728	-1.7283	0.769
94.19	0.77	1.73	-1.7303	0.77
94.3	0.77	1.731	-1.7317	0.77
94.409	0.771	1.733	-1.7337	0.771
94.523	0.771	1.735	-1.7357	0.771
94.628	0.771	1.737	-1.7377	0.771
94.739	0.772	1.739	-1.739	0.772
94.848	0.772	1.741	-1.7411	0.772
94.961	0.773	1.743	-1.7431	0.773
95.064	0.773	1.745	-1.745	0.773
95.176	0.774	1.746	-1.746	0.774
95.287	0.775	1.748	-1.7483	0.775
95.395	0.775	1.75	-1.7504	0.775
95.503	0.775	1.752	-1.7523	0.775
95.61	0.776	1.753	-1.7534	0.776
95.724	0.776	1.755	-1.7556	0.776
95.832	0.777	1.757	-1.7577	0.777
95.938	0.778	1.759	-1.7597	0.778
96.052	0.778	1.76	-1.7607	0.778
96.156	0.779	1.762	-1.7627	0.779
96.27	0.779	1.765	-1.765	0.779
96.375	0.779	1.767	-1.767	0.779
96.486	0.78	1.768	-1.768	0.78
96.599	0.781	1.77	-1.77	0.781
96.702	0.782	1.772	-1.7723	0.782
96.813	0.782	1.774	-1.7744	0.782
96.924	0.782	1.775	-1.7754	0.782
97.032	0.783	1.777	-1.7773	0.783
97.145	0.783	1.779	-1.7793	0.783
97.251	0.784	1.781	-1.7815	0.784
97.361	0.784	1.782	-1.7826	0.784
97.472	0.785	1.784	-1.7846	0.785
97.58	0.785	1.786	-1.7866	0.785
97.688	0.786	1.789	-1.789	0.786
97.795	0.787	1.79	-1.79	0.787
97.904	0.788	1.792	-1.792	0.788
98.018	0.788	1.794	-1.794	0.788
98.122	0.789	1.796	-1.796	0.789
98.233	0.79	1.797	-1.7973	0.79
98.346	0.791	1.799	-1.7993	0.791
98.454	0.791	1.801	-1.8013	0.791
98.559	0.792	1.803	-1.8032	0.792
98.673	0.793	1.804	-1.8043	0.793
98.783	0.794	1.806	-1.8066	0.794
98.893	0.795	1.808	-1.8086	0.795
98.998	0.796	1.81	-1.8106	0.796
99.107	0.797	1.811	-1.8116	0.797
99.217	0.798	1.813	-1.8137	0.798
99.33	0.799	1.816	-1.816	0.799
99.433	0.799	1.818	-1.818	0.799
99.545	0.8	1.819	-1.819	0.8
99.656	0.802	1.821	-1.821	0.802
99.764	0.803	1.823	-1.8233	0.803
99.872	0.804	1.825	-1.8252	0.804
99.979	0.804	1.826	-1.8262	0.804
100.092	0.805	1.828	-1.8283	0.805
100.201	0.806	1.83	-1.8302	0.806
100.307	0.806	1.832	-1.8326	0.806
100.421	0.807	1.833	-1.8336	0.807
100.531	0.807	1.835	-1.8356	0.807
100.636	0.808	1.837	-1.8376	0.808
100.745	0.809	1.84	-1.8399	0.809
100.856	0.809	1.841	-1.8409	0.809
100.966	0.81	1.843	-1.8429	0.81
101.071	0.81	1.845	-1.8449	0.81
101.18	0.81	1.847	-1.8469	0.81
101.291	0.811	1.848	-1.8479	0.811
101.399	0.811	1.85	-1.8502	0.811
101.513	0.812	1.852	-1.8523	0.812
101.618	0.812	1.854	-1.8543	0.812
101.729	0.812	1.855	-1.8553	0.812
101.838	0.813	1.857	-1.8576	0.813
101.944	0.813	1.859	-1.8596	0.813
102.055	0.813	1.861	-1.8616	0.813
102.166	0.813	1.862	-1.8625	0.813
102.277	0.815	1.865	-1.8649	0.815
102.385	0.815	1.867	-1.8669	0.815
102.492	0.815	1.869	-1.8689	0.815
102.599	0.816	1.87	-1.8699	0.816
102.713	0.816	1.872	-1.8719	0.816
102.821	0.816	1.874	-1.8742	0.816
102.927	0.816	1.876	-1.8762	0.816
103.041	0.817	1.877	-1.8772	0.817
103.15	0.817	1.879	-1.8792	0.817
103.259	0.818	1.881	-1.8812	0.818
103.364	0.818	1.883	-1.8835	0.818
103.477	0.819	1.884	-1.8846	0.819
103.587	0.819	1.886	-1.8866	0.819
103.697	0.819	1.888	-1.8885	0.819
103.802	0.82	1.891	-1.8909	0.82
103.913	0.82	1.892	-1.8918	0.82
104.024	0.82	1.894	-1.8939	0.82
104.134	0.821	1.896	-1.8959	0.821
104.238	0.821	1.898	-1.8979	0.821
104.352	0.822	1.899	-1.8992	0.822
104.458	0.823	1.901	-1.9012	0.823
104.569	0.823	1.903	-1.9031	0.823
104.674	0.823	1.905	-1.9052	0.823
104.784	0.824	1.906	-1.9062	0.824
104.895	0.824	1.908	-1.9085	0.824
105.006	0.824	1.91	-1.9107	0.824
105.112	0.825	1.912	-1.9126	0.825
105.221	0.825	1.913	-1.9135	0.825
105.334	0.825	1.915	-1.9156	0.825
105.442	0.826	1.918	-1.9178	0.826
105.55	0.826	1.92	-1.9198	0.826
105.661	0.827	1.921	-1.9208	0.827
105.771	0.827	1.923	-1.9229	0.827
105.881	0.828	1.925	-1.9252	0.828
105.986	0.828	1.927	-1.9272	0.828
106.097	0.829	1.928	-1.9282	0.829
106.208	0.829	1.93	-1.9302	0.829
106.318	0.83	1.932	-1.9322	0.83
106.423	0.831	1.934	-1.9345	0.831
106.53	0.831	1.935	-1.9355	0.831
106.644	0.832	1.937	-1.9375	0.832
106.752	0.832	1.939	-1.9394	0.832
106.86	0.833	1.942	-1.9418	0.833
106.967	0.833	1.943	-1.9429	0.833
107.081	0.834	1.945	-1.9448	0.834
107.19	0.835	1.946	-1.9467	0.835
107.297	0.835	1.949	-1.9488	0.835
107.404	0.835	1.95	-1.9502	0.835
107.519	0.836	1.952	-1.9521	0.836
107.627	0.836	1.954	-1.9541	0.836
107.732	0.837	1.956	-1.9561	0.837
107.843	0.837	1.957	-1.9571	0.837
107.956	0.837	1.959	-1.9595	0.837
108.059	0.838	1.961	-1.9615	0.838
108.168	0.838	1.963	-1.9635	0.838
108.28	0.838	1.964	-1.9645	0.838
108.392	0.838	1.966	-1.9668	0.838
108.497	0.838	1.968	-1.9688	0.838
108.605	0.839	1.971	-1.9709	0.839
108.714	0.839	1.971	-1.9718	0.839
108.828	0.84	1.973	-1.9738	0.84
108.936	0.841	1.976	-1.9761	0.841
109.044	0.841	1.978	-1.9781	0.841
109.151	0.842	1.979	-1.9791	0.842
109.263	0.843	1.981	-1.9811	0.843
109.372	0.844	1.983	-1.9831	0.844
109.481	0.844	1.985	-1.9855	0.844
109.593	0.845	1.986	-1.9864	0.845
109.703	0.846	1.988	-1.9885	0.846
109.811	0.846	1.99	-1.9905	0.846
109.916	0.847	1.993	-1.9928	0.847
110.027	0.847	1.994	-1.9938	0.847
110.14	0.848	1.996	-1.9958	0.848
110.248	0.848	1.997	-1.9977	0.848
110.353	0.849	1.999	-1.9997	0.849
110.464	0.849	2.001	-2.0011	0.849
110.574	0.85	2.003	-2.0031	0.85
110.746	0.85	2.006	-2.0058	0.85
110.854	0.85	2.008	-2.0081	0.85
110.963	0.851	2.01	-2.0101	0.851
111.07	0.851	2.011	-2.0111	0.851
111.179	0.852	2.013	-2.0131	0.852
111.293	0.852	2.015	-2.0154	0.852
111.398	0.852	2.017	-2.0174	0.852
111.509	0.853	2.018	-2.0184	0.853
111.616	0.853	2.02	-2.0204	0.853
111.73	0.853	2.022	-2.0224	0.853
111.835	0.854	2.024	-2.0247	0.854
111.946	0.854	2.026	-2.0258	0.854
112.055	0.855	2.027	-2.0277	0.855
112.168	0.855	2.029	-2.0297	0.855
112.271	0.856	2.032	-2.0318	0.856
112.383	0.856	2.033	-2.0331	0.856
112.494	0.857	2.035	-2.035	0.857
112.602	0.858	2.037	-2.037	0.858
112.71	0.858	2.039	-2.039	0.858
112.817	0.859	2.04	-2.0404	0.859
112.931	0.86	2.042	-2.0424	0.86
113.039	0.861	2.044	-2.0444	0.861
113.145	0.862	2.046	-2.0465	0.862
113.259	0.863	2.047	-2.0473	0.863
113.368	0.863	2.049	-2.0497	0.863
113.476	0.864	2.051	-2.0517	0.864
113.582	0.864	2.053	-2.0537	0.864
113.693	0.865	2.054	-2.0547	0.865
113.806	0.866	2.056	-2.0567	0.866
113.915	0.866	2.059	-2.0591	0.866
114.02	0.866	2.061	-2.061	0.866
114.131	0.867	2.062	-2.062	0.867
114.239	0.867	2.064	-2.0641	0.867
114.346	0.867	2.066	-2.0664	0.867
114.458	0.868	2.068	-2.0684	0.868
114.567	0.869	2.069	-2.0694	0.869
114.678	0.869	2.071	-2.0714	0.869
114.786	0.87	2.073	-2.0734	0.87
114.894	0.87	2.075	-2.0756	0.87
115.008	0.871	2.076	-2.0767	0.871
115.111	0.872	2.078	-2.0787	0.872
115.225	0.873	2.08	-2.0806	0.873
115.329	0.873	2.082	-2.0826	0.873
115.445	0.874	2.084	-2.0841	0.874
115.548	0.875	2.086	-2.086	0.875
115.659	0.876	2.088	-2.088	0.876
115.768	0.877	2.09	-2.09	0.877
115.879	0.878	2.091	-2.0913	0.878
115.989	0.879	2.093	-2.0933	0.879
116.099	0.879	2.095	-2.0953	0.879
116.204	0.88	2.097	-2.0973	0.88
116.315	0.881	2.098	-2.0983	0.881
116.425	0.882	2.1	-2.1007	0.882
116.537	0.882	2.102	-2.1027	0.882
116.641	0.883	2.104	-2.1047	0.883
116.753	0.883	2.105	-2.1056	0.883
116.861	0.884	2.107	-2.1077	0.884
116.967	0.884	2.11	-2.1099	0.884
117.078	0.885	2.112	-2.112	0.885
117.192	0.886	2.113	-2.1129	0.886
117.295	0.886	2.115	-2.1149	0.886
117.408	0.886	2.117	-2.1173	0.886
117.514	0.887	2.119	-2.1193	0.887
117.623	0.888	2.12	-2.1203	0.888
117.736	0.888	2.122	-2.1223	0.888
117.844	0.889	2.124	-2.1243	0.889
117.95	0.889	2.126	-2.1267	0.889
118.061	0.89	2.127	-2.1277	0.89
118.174	0.89	2.129	-2.1297	0.89
118.284	0.89	2.131	-2.1316	0.89
118.389	0.891	2.134	-2.1339	0.891
118.498	0.891	2.135	-2.135	0.891
118.61	0.892	2.137	-2.1369	0.892
118.72	0.892	2.139	-2.1389	0.892
118.825	0.893	2.141	-2.141	0.893
118.937	0.893	2.142	-2.1424	0.893
119.045	0.894	2.144	-2.1443	0.894
119.151	0.895	2.146	-2.1463	0.895
119.262	0.895	2.148	-2.1483	0.895
119.375	0.896	2.149	-2.1493	0.896
119.479	0.897	2.151	-2.1516	0.897
119.59	0.897	2.153	-2.1535	0.897
119.697	0.898	2.155	-2.1557	0.898
119.808	0.899	2.156	-2.1566	0.899
119.921	0.9	2.158	-2.1585	0.9
120.029	0.9	2.161	-2.1609	0.9
120.198	0.901	2.163	-2.1632	0.901
120.311	0.902	2.165	-2.1652	0.902
120.417	0.902	2.167	-2.1672	0.902
120.524	0.903	2.169	-2.1692	0.903
120.635	0.903	2.17	-2.1706	0.903
120.742	0.904	2.172	-2.1726	0.904
120.857	0.905	2.174	-2.1746	0.905
120.962	0.905	2.176	-2.1766	0.905
121.073	0.905	2.178	-2.178	0.905
121.182	0.906	2.18	-2.18	0.906
121.288	0.907	2.182	-2.1819	0.907
121.398	0.907	2.184	-2.1839	0.907
121.51	0.908	2.185	-2.1849	0.908
121.621	0.908	2.187	-2.1872	0.908
121.727	0.909	2.189	-2.1892	0.909
121.836	0.909	2.191	-2.1911	0.909
121.949	0.909	2.192	-2.1923	0.909
122.057	0.91	2.194	-2.1946	0.91
122.165	0.91	2.196	-2.1966	0.91
122.271	0.911	2.198	-2.1986	0.911
122.386	0.912	2.199	-2.1996	0.912
122.495	0.912	2.201	-2.2016	0.912
122.603	0.913	2.204	-2.2039	0.913
122.708	0.914	2.206	-2.2059	0.914
122.819	0.914	2.207	-2.2069	0.914
122.932	0.915	2.209	-2.2089	0.915
123.035	0.916	2.211	-2.2109	0.916
123.146	0.917	2.213	-2.2132	0.917
123.257	0.917	2.214	-2.2142	0.917
123.368	0.918	2.216	-2.2162	0.918
123.473	0.919	2.218	-2.2182	0.919
123.581	0.919	2.22	-2.2202	0.919
123.696	0.92	2.221	-2.2215	0.92
123.805	0.921	2.223	-2.2236	0.921
123.913	0.921	2.225	-2.2255	0.921
124.018	0.921	2.227	-2.2275	0.921
124.128	0.922	2.229	-2.2289	0.922
124.239	0.923	2.231	-2.2309	0.923
124.35	0.923	2.233	-2.2329	0.923
124.455	0.924	2.235	-2.2348	0.924
124.569	0.925	2.236	-2.2359	0.925
124.679	0.926	2.238	-2.2382	0.926
124.785	0.926	2.24	-2.2401	0.926
124.894	0.927	2.242	-2.2421	0.927
125.005	0.928	2.243	-2.2432	0.928
125.115	0.929	2.245	-2.2451	0.929
125.225	0.93	2.247	-2.2475	0.93
125.33	0.93	2.249	-2.2496	0.93
125.44	0.931	2.25	-2.2505	0.931
125.55	0.931	2.252	-2.2525	0.931
125.656	0.932	2.255	-2.2549	0.932
125.765	0.932	2.257	-2.2569	0.932
125.874	0.933	2.258	-2.2579	0.933
125.988	0.934	2.259	-2.2598	0.934
126.096	0.935	2.262	-2.2618	0.935
126.204	0.935	2.264	-2.2642	0.935
126.311	0.936	2.265	-2.2652	0.936
126.42	0.937	2.267	-2.2671	0.937
126.533	0.937	2.269	-2.2692	0.937
126.639	0.938	2.271	-2.2715	0.938
126.748	0.939	2.272	-2.2725	0.939
126.857	0.94	2.274	-2.2745	0.94
126.971	0.941	2.276	-2.2766	0.941
127.076	0.941	2.278	-2.2785	0.941
127.187	0.943	2.28	-2.2798	0.943
127.3	0.944	2.282	-2.2818	0.944
127.403	0.945	2.284	-2.2838	0.945
127.512	0.945	2.286	-2.2858	0.945
127.626	0.946	2.287	-2.2872	0.946
127.734	0.947	2.289	-2.2892	0.947
127.846	0.948	2.291	-2.2911	0.948
127.951	0.949	2.293	-2.2932	0.949
128.063	0.95	2.294	-2.2942	0.95
128.171	0.951	2.296	-2.2964	0.951
128.279	0.952	2.298	-2.2984	0.952
128.387	0.953	2.3	-2.3003	0.953
128.5	0.954	2.301	-2.3015	0.954
128.608	0.955	2.303	-2.3035	0.955
128.716	0.957	2.306	-2.3058	0.957
128.825	0.957	2.308	-2.3078	0.957
128.932	0.958	2.309	-2.3088	0.958
129.041	0.96	2.311	-2.3108	0.96
129.155	0.961	2.313	-2.3131	0.961
129.26	0.962	2.315	-2.3151	0.962
129.371	0.963	2.316	-2.316	0.963
129.483	0.964	2.318	-2.3181	0.964
129.593	0.965	2.32	-2.3201	0.965
129.698	0.966	2.322	-2.3224	0.966
129.809	0.967	2.323	-2.3234	0.967
129.917	0.968	2.325	-2.3254	0.968
130.03	0.969	2.327	-2.3274	0.969
130.135	0.97	2.33	-2.3299	0.97
130.247	0.971	2.33	-2.3308	0.971
130.355	0.972	2.332	-2.3328	0.972
130.463	0.973	2.335	-2.3348	0.973
130.57	0.973	2.336	-2.3368	0.973
130.684	0.974	2.337	-2.3377	0.974
130.792	0.975	2.34	-2.34	0.975
130.902	0.977	2.342	-2.3421	0.977
131.008	0.977	2.344	-2.3441	0.977
131.122	0.978	2.345	-2.3451	0.978
131.225	0.98	2.347	-2.3474	0.98
131.339	0.981	2.349	-2.3495	0.981
131.444	0.981	2.351	-2.3514	0.981
131.557	0.982	2.352	-2.3525	0.982
131.667	0.983	2.354	-2.3544	0.983
131.777	0.984	2.356	-2.3567	0.984
131.88	0.985	2.358	-2.3587	0.985
131.994	0.986	2.36	-2.3598	0.986
132.102	0.987	2.361	-2.3617	0.987
132.209	0.988	2.364	-2.3641	0.988
132.32	0.988	2.366	-2.366	0.988
132.431	0.989	2.367	-2.3671	0.989
132.539	0.99	2.369	-2.3691	0.99
132.652	0.991	2.371	-2.371	0.991
132.758	0.991	2.373	-2.3734	0.991
132.867	0.992	2.374	-2.3744	0.992
132.978	0.993	2.376	-2.3763	0.993
133.086	0.993	2.378	-2.3784	0.993
133.194	0.994	2.38	-2.3807	0.994
133.301	0.995	2.381	-2.3817	0.995
133.41	0.995	2.383	-2.3837	0.995
133.519	0.996	2.385	-2.3857	0.996
133.628	0.996	2.387	-2.3877	0.996
133.739	0.997	2.389	-2.389	0.997
133.847	0.998	2.391	-2.391	0.998
133.958	0.999	2.393	-2.393	0.999
134.067	0.999	2.395	-2.395	0.999
134.178	1	2.396	-2.396	1
134.288	1	2.398	-2.3984	1
134.398	1.001	2.4	-2.4004	1.001
134.503	1.001	2.402	-2.4024	1.001
134.613	1.002	2.403	-2.4034	1.002
134.723	1.003	2.405	-2.4054	1.003
134.829	1.004	2.407	-2.4078	1.004
134.939	1.004	2.409	-2.4096	1.004
135.051	1.005	2.41	-2.4107	1.005
135.162	1.006	2.412	-2.4127	1.006
135.27	1.007	2.415	-2.415	1.007
135.375	1.007	2.417	-2.417	1.007
135.485	1.008	2.418	-2.418	1.008
135.597	1.009	2.42	-2.42	1.009
135.705	1.01	2.422	-2.422	1.01
135.814	1.011	2.424	-2.4243	1.011
135.921	1.012	2.425	-2.4254	1.012
136.037	1.013	2.427	-2.4275	1.013
136.142	1.014	2.429	-2.4294	1.014
136.251	1.014	2.431	-2.4316	1.014
136.362	1.015	2.432	-2.4326	1.015
136.472	1.016	2.434	-2.4346	1.016
136.582	1.017	2.436	-2.4366	1.017
136.687	1.017	2.438	-2.4386	1.017
136.798	1.018	2.44	-2.44	1.018
136.907	1.019	2.442	-2.442	1.019
137.013	1.02	2.444	-2.444	1.02
137.124	1.021	2.446	-2.4461	1.021
137.236	1.022	2.447	-2.447	1.022
137.344	1.023	2.449	-2.4493	1.023
137.452	1.024	2.451	-2.4513	1.024
137.56	1.025	2.453	-2.4533	1.025
137.669	1.026	2.454	-2.4543	1.026
137.78	1.027	2.456	-2.4563	1.027
137.891	1.028	2.458	-2.4586	1.028
137.996	1.029	2.46	-2.4607	1.029
138.11	1.03	2.461	-2.4617	1.03
138.22	1.031	2.463	-2.4636	1.031
138.328	1.032	2.466	-2.466	1.032
138.433	1.032	2.468	-2.4679	1.032
138.544	1.033	2.469	-2.4689	1.033
138.656	1.035	2.471	-2.4709	1.035
138.766	1.036	2.473	-2.4729	1.036
138.871	1.036	2.475	-2.4753	1.036
138.983	1.037	2.476	-2.4763	1.037
139.091	1.038	2.478	-2.4783	1.038
139.197	1.039	2.48	-2.4803	1.039
139.308	1.04	2.482	-2.4826	1.04
139.42	1.041	2.483	-2.4837	1.041
139.528	1.042	2.485	-2.4856	1.042
139.637	1.043	2.487	-2.4876	1.043
139.743	1.043	2.489	-2.4896	1.043
139.853	1.044	2.491	-2.4909	1.044
139.964	1.045	2.493	-2.4929	1.045
140.075	1.046	2.495	-2.4949	1.046
140.181	1.046	2.497	-2.4969	1.046
140.295	1.047	2.498	-2.4979	1.047
140.398	1.047	2.5	-2.5003	1.047
140.512	1.048	2.502	-2.5022	1.048
140.617	1.048	2.504	-2.5043	1.048
140.728	1.049	2.505	-2.5053	1.049
140.841	1.05	2.507	-2.5075	1.05
140.944	1.051	2.509	-2.5097	1.051
141.055	1.051	2.511	-2.5116	1.051
141.166	1.052	2.512	-2.5126	1.052
141.277	1.053	2.514	-2.5146	1.053
141.387	1.054	2.517	-2.5169	1.054
141.492	1.054	2.519	-2.519	1.054
141.604	1.055	2.52	-2.5199	1.055
141.712	1.056	2.522	-2.522	1.056
141.822	1.057	2.524	-2.5242	1.057
141.927	1.057	2.526	-2.5262	1.057
142.041	1.058	2.527	-2.5272	1.058
142.149	1.059	2.529	-2.5292	1.059
142.257	1.06	2.531	-2.5312	1.06
142.366	1.06	2.533	-2.5336	1.06
142.473	1.061	2.534	-2.5346	1.061
142.582	1.062	2.536	-2.5367	1.062
142.694	1.063	2.538	-2.5386	1.063
142.801	1.064	2.54	-2.5405	1.064
142.912	1.065	2.542	-2.5419	1.065
143.019	1.066	2.544	-2.5439	1.066
143.129	1.067	2.545	-2.5458	1.067
143.237	1.068	2.548	-2.5479	1.068
143.351	1.069	2.549	-2.5492	1.069
143.459	1.07	2.551	-2.5512	1.07
143.565	1.071	2.553	-2.5532	1.071
143.675	1.071	2.555	-2.5551	1.071
143.787	1.072	2.556	-2.5562	1.072
143.895	1.073	2.558	-2.5585	1.073
144.004	1.074	2.56	-2.5606	1.074
144.112	1.075	2.562	-2.5626	1.075
144.226	1.076	2.563	-2.5636	1.076
144.334	1.076	2.565	-2.5656	1.076
144.442	1.078	2.568	-2.5679	1.078
144.548	1.078	2.57	-2.5699	1.078
144.662	1.079	2.571	-2.5708	1.079
144.766	1.08	2.573	-2.5728	1.08
144.88	1.081	2.575	-2.5752	1.081
144.985	1.081	2.577	-2.5773	1.081
145.096	1.082	2.578	-2.5782	1.082
145.209	1.083	2.58	-2.5802	1.083
145.312	1.084	2.582	-2.5822	1.084
145.423	1.085	2.584	-2.5845	1.085
145.534	1.086	2.585	-2.5855	1.086
145.642	1.087	2.587	-2.5875	1.087
145.754	1.088	2.589	-2.5895	1.088
145.858	1.088	2.591	-2.5915	1.088
145.97	1.089	2.593	-2.5929	1.089
146.079	1.09	2.595	-2.5949	1.09
146.19	1.091	2.597	-2.5969	1.091
146.295	1.092	2.599	-2.5988	1.092
146.409	1.093	2.6	-2.5998	1.093
146.517	1.094	2.602	-2.6021	1.094
146.625	1.095	2.604	-2.6041	1.095
146.734	1.095	2.606	-2.6061	1.095
146.846	1.096	2.607	-2.6071	1.096
146.956	1.098	2.609	-2.6095	1.098
147.064	1.099	2.611	-2.6115	1.099
147.169	1.099	2.613	-2.6135	1.099
147.28	1.1	2.614	-2.6145	1.1
147.393	1.101	2.616	-2.6165	1.101
147.496	1.103	2.619	-2.6188	1.103
147.607	1.103	2.62	-2.6208	1.103
147.714	1.105	2.622	-2.6218	1.105
147.826	1.106	2.623	-2.6237	1.106
147.939	1.107	2.626	-2.6261	1.107
148.042	1.108	2.628	-2.6281	1.108
148.154	1.109	2.629	-2.6291	1.109
148.265	1.11	2.631	-2.6312	1.11
148.373	1.111	2.633	-2.6332	1.111
148.481	1.112	2.635	-2.6355	1.112
148.588	1.113	2.636	-2.6365	1.113
148.702	1.114	2.638	-2.6385	1.114
148.811	1.116	2.64	-2.6405	1.116
148.916	1.116	2.643	-2.6428	1.116
149.03	1.118	2.643	-2.6437	1.118
149.134	1.119	2.646	-2.6458	1.119
149.245	1.121	2.648	-2.6478	1.121
149.354	1.122	2.65	-2.6498	1.122
149.465	1.124	2.651	-2.6511	1.124
149.575	1.125	2.653	-2.6531	1.125
149.686	1.127	2.655	-2.6551	1.127
149.79	1.128	2.657	-2.6571	1.128
149.901	1.129	2.658	-2.6582	1.129
150.013	1.131	2.66	-2.6604	1.131
150.123	1.133	2.662	-2.6624	1.133
150.228	1.133	2.664	-2.6644	1.133
150.34	1.135	2.665	-2.6654	1.135
150.448	1.136	2.667	-2.6674	1.136
150.554	1.138	2.67	-2.6698	1.138
150.665	1.139	2.671	-2.6717	1.139
150.778	1.14	2.673	-2.6728	1.14
150.886	1.141	2.675	-2.6748	1.141
150.994	1.143	2.677	-2.677	1.143
151.1	1.144	2.679	-2.679	1.144
151.211	1.145	2.68	-2.6801	1.145
151.324	1.147	2.682	-2.682	1.147
151.432	1.148	2.684	-2.6845	1.148
151.537	1.149	2.686	-2.6864	1.149
151.651	1.151	2.687	-2.6874	1.151
151.761	1.152	2.689	-2.6895	1.152
151.865	1.153	2.691	-2.6914	1.153
151.976	1.154	2.693	-2.6938	1.154
152.087	1.156	2.694	-2.6947	1.156
152.195	1.157	2.696	-2.6967	1.157
152.308	1.158	2.698	-2.6987	1.158
152.414	1.159	2.701	-2.701	1.159
152.523	1.16	2.702	-2.7021	1.16
152.634	1.161	2.704	-2.7041	1.161
152.742	1.162	2.706	-2.7061	1.162
152.85	1.162	2.708	-2.7081	1.162
152.962	1.163	2.709	-2.709	1.163
153.07	1.164	2.711	-2.7114	1.164
153.178	1.165	2.713	-2.7135	1.165
153.284	1.166	2.715	-2.7154	1.166
153.395	1.166	2.716	-2.7164	1.166
153.508	1.168	2.718	-2.7187	1.168
153.616	1.168	2.72	-2.7207	1.168
153.721	1.169	2.722	-2.7227	1.169
153.833	1.17	2.723	-2.7237	1.17
153.944	1.171	2.725	-2.7257	1.171
154.054	1.172	2.728	-2.7281	1.172
154.159	1.172	2.73	-2.73	1.172
154.27	1.173	2.731	-2.7311	1.173
154.379	1.174	2.733	-2.733	1.174
154.485	1.175	2.735	-2.7353	1.175
154.596	1.175	2.737	-2.7374	1.175
154.708	1.176	2.738	-2.7384	1.176
154.813	1.177	2.74	-2.7403	1.177
154.926	1.178	2.742	-2.7424	1.178
155.031	1.179	2.744	-2.7447	1.179
155.141	1.18	2.745	-2.7457	1.18
155.25	1.181	2.747	-2.7477	1.181
155.361	1.182	2.749	-2.7497	1.182
155.47	1.182	2.752	-2.752	1.182
155.577	1.183	2.753	-2.7529	1.183
155.693	1.184	2.755	-2.755	1.184
155.798	1.185	2.757	-2.757	1.185
155.905	1.186	2.759	-2.759	1.186
156.016	1.187	2.76	-2.76	1.187
156.129	1.188	2.762	-2.7623	1.188
156.239	1.189	2.764	-2.7643	1.189
156.344	1.189	2.766	-2.7663	1.189
156.455	1.19	2.767	-2.7674	1.19
156.563	1.191	2.769	-2.7697	1.191
156.669	1.192	2.771	-2.7717	1.192
156.78	1.192	2.773	-2.7736	1.192
156.891	1.193	2.774	-2.7746	1.193
157.002	1.194	2.777	-2.777	1.194
157.11	1.195	2.779	-2.7789	1.195
157.215	1.196	2.781	-2.781	1.196
157.325	1.197	2.782	-2.7821	1.197
157.436	1.198	2.784	-2.784	1.198
157.547	1.199	2.786	-2.7863	1.199
157.653	1.199	2.788	-2.7884	1.199
157.767	1.201	2.789	-2.7893	1.201
157.87	1.202	2.791	-2.7913	1.202
157.982	1.203	2.793	-2.7933	1.203
158.091	1.203	2.795	-2.7957	1.203
158.2	1.205	2.796	-2.7966	1.205
158.313	1.206	2.798	-2.7986	1.206
158.416	1.207	2.8	-2.8006	1.207
158.527	1.208	2.803	-2.803	1.208
158.638	1.209	2.804	-2.804	1.209
158.749	1.21	2.806	-2.806	1.21
158.859	1.212	2.808	-2.808	1.212
158.962	1.212	2.81	-2.81	1.212
159.077	1.214	2.811	-2.8113	1.214
159.185	1.215	2.813	-2.8133	1.215
159.292	1.216	2.815	-2.8153	1.216
159.4	1.216	2.817	-2.8172	1.216
159.514	1.217	2.818	-2.8181	1.217
159.622	1.219	2.82	-2.8206	1.219
159.73	1.22	2.822	-2.8226	1.22
159.836	1.22	2.824	-2.8246	1.22
159.951	1.221	2.825	-2.8256	1.221
160.059	1.223	2.827	-2.8276	1.223
160.167	1.224	2.83	-2.8299	1.224
160.275	1.224	2.832	-2.8319	1.224
160.386	1.226	2.833	-2.8329	1.226
160.496	1.227	2.835	-2.8349	1.227
160.606	1.228	2.837	-2.8373	1.228
160.711	1.229	2.839	-2.8393	1.229
160.822	1.23	2.84	-2.8403	1.23
160.931	1.231	2.842	-2.8422	1.231
161.042	1.232	2.844	-2.8442	1.232
161.147	1.232	2.846	-2.8466	1.232
161.259	1.233	2.847	-2.8476	1.233
161.367	1.234	2.849	-2.8496	1.234
161.478	1.234	2.851	-2.8516	1.234
161.583	1.235	2.853	-2.8535	1.235
161.697	1.235	2.855	-2.8549	1.235
161.805	1.236	2.857	-2.8569	1.236
161.911	1.236	2.859	-2.8589	1.236
162.02	1.237	2.861	-2.8609	1.237
162.134	1.237	2.862	-2.8619	1.237
162.239	1.238	2.864	-2.8643	1.238
162.35	1.238	2.866	-2.8663	1.238
162.459	1.239	2.868	-2.8683	1.239
162.57	1.239	2.869	-2.8692	1.239
162.68	1.24	2.871	-2.8715	1.24
162.79	1.241	2.873	-2.8736	1.241
162.895	1.241	2.875	-2.8756	1.241
163.005	1.242	2.876	-2.8765	1.242
163.115	1.243	2.878	-2.8786	1.243
163.221	1.244	2.881	-2.8809	1.244
163.332	1.245	2.883	-2.8829	1.245
163.444	1.246	2.884	-2.8839	1.246
163.552	1.246	2.886	-2.8859	1.246
163.658	1.248	2.888	-2.8882	1.248
163.769	1.249	2.89	-2.8902	1.249
163.881	1.25	2.891	-2.8913	1.25
163.988	1.251	2.893	-2.8932	1.251
164.097	1.252	2.895	-2.8952	1.252
164.205	1.253	2.897	-2.8976	1.253
164.318	1.255	2.898	-2.8985	1.255
164.426	1.255	2.9	-2.9006	1.255
164.534	1.256	2.902	-2.9026	1.256
164.643	1.257	2.905	-2.9048	1.257
164.75	1.258	2.906	-2.9059	1.258
164.859	1.259	2.908	-2.9078	1.259
164.971	1.26	2.91	-2.9098	1.26
165.077	1.261	2.912	-2.9118	1.261
165.191	1.262	2.913	-2.9132	1.262
165.301	1.263	2.915	-2.9152	1.263
165.411	1.264	2.917	-2.9172	1.264
165.516	1.265	2.919	-2.9192	1.265
165.627	1.266	2.92	-2.9201	1.266
165.735	1.267	2.922	-2.9226	1.267
165.848	1.268	2.924	-2.9245	1.268
165.954	1.269	2.926	-2.9265	1.269
166.06	1.27	2.927	-2.9274	1.27
166.174	1.271	2.93	-2.9298	1.271
166.282	1.272	2.932	-2.9318	1.272
166.39	1.273	2.934	-2.9338	1.273
166.497	1.275	2.935	-2.9348	1.275
166.606	1.275	2.937	-2.9372	1.275
166.72	1.277	2.939	-2.9392	1.277
166.826	1.278	2.941	-2.9412	1.278
166.94	1.28	2.942	-2.9422	1.28
167.043	1.28	2.944	-2.9442	1.28
167.155	1.282	2.946	-2.9462	1.282
167.264	1.284	2.948	-2.9484	1.284
167.376	1.285	2.949	-2.9495	1.285
167.486	1.286	2.951	-2.9515	1.286
167.596	1.287	2.953	-2.9534	1.287
167.701	1.289	2.956	-2.9558	1.289
167.812	1.291	2.957	-2.9569	1.291
167.92	1.292	2.959	-2.9589	1.292
168.032	1.293	2.961	-2.9609	1.293
168.136	1.294	2.963	-2.9628	1.294
168.248	1.296	2.964	-2.9641	1.296
168.357	1.297	2.966	-2.9661	1.297
168.463	1.298	2.968	-2.968	1.298
168.574	1.299	2.97	-2.9701	1.299
168.688	1.3	2.971	-2.9711	1.3
168.791	1.301	2.973	-2.9735	1.301
168.902	1.302	2.975	-2.9755	1.302
169.01	1.303	2.977	-2.9774	1.303
169.124	1.304	2.978	-2.9785	1.304
169.234	1.305	2.98	-2.9807	1.305
169.337	1.307	2.983	-2.9828	1.307
169.446	1.308	2.985	-2.9848	1.308
169.557	1.31	2.985	-2.9857	1.31
169.67	1.31	2.987	-2.9877	1.31
169.78	1.312	2.99	-2.9901	1.312
169.885	1.314	2.992	-2.9921	1.314
169.996	1.315	2.993	-2.9931	1.315
170.104	1.316	2.995	-2.9951	1.316
170.211	1.318	2.997	-2.9975	1.318
170.323	1.319	2.999	-2.9995	1.319
170.432	1.321	3	-3.0005	1.321
170.543	1.322	3.002	-3.0024	1.322
170.651	1.323	3.004	-3.0044	1.323
170.756	1.325	3.007	-3.0068	1.325
170.866	1.327	3.007	-3.0077	1.327
170.975	1.327	3.01	-3.0098	1.327
171.086	1.329	3.012	-3.0118	1.329
171.193	1.33	3.013	-3.0137	1.33
171.304	1.332	3.015	-3.0151	1.332
171.416	1.332	3.017	-3.0171	1.332
171.524	1.334	3.019	-3.0191	1.334
171.63	1.335	3.021	-3.0211	1.335
171.741	1.337	3.022	-3.0222	1.337
171.854	1.338	3.024	-3.0244	1.338
171.964	1.34	3.026	-3.0264	1.34
172.069	1.341	3.028	-3.0284	1.341
172.179	1.343	3.029	-3.0294	1.343
172.288	1.343	3.031	-3.0317	1.343
172.4	1.345	3.034	-3.0338	1.345
172.505	1.346	3.035	-3.0357	1.346
172.617	1.347	3.036	-3.0367	1.347
172.725	1.348	3.038	-3.0388	1.348
172.833	1.349	3.041	-3.041	1.349
172.941	1.351	3.043	-3.0431	1.351
173.055	1.352	3.044	-3.044	1.352
173.159	1.352	3.046	-3.046	1.352
173.27	1.354	3.048	-3.0484	1.354
173.379	1.355	3.05	-3.0504	1.355
173.492	1.356	3.051	-3.0514	1.356
173.595	1.357	3.053	-3.0534	1.357
173.709	1.358	3.055	-3.0554	1.358
173.814	1.36	3.057	-3.0577	1.36
173.925	1.361	3.058	-3.0587	1.361
174.038	1.362	3.06	-3.0607	1.362
174.142	1.364	3.062	-3.0626	1.364
174.253	1.365	3.065	-3.0651	1.365
174.364	1.367	3.066	-3.066	1.367
174.472	1.368	3.068	-3.0681	1.368
174.578	1.369	3.07	-3.0701	1.369
174.689	1.37	3.072	-3.072	1.37
174.801	1.371	3.073	-3.0734	1.371
174.909	1.372	3.075	-3.0754	1.372
175.017	1.373	3.077	-3.0774	1.373
175.126	1.374	3.079	-3.0794	1.374
175.239	1.375	3.08	-3.0804	1.375
175.347	1.376	3.082	-3.0827	1.376
175.454	1.377	3.084	-3.0846	1.377
175.562	1.379	3.086	-3.0867	1.379
175.676	1.38	3.087	-3.0876	1.38
175.779	1.381	3.09	-3.09	1.381
175.893	1.383	3.092	-3.092	1.383
175.998	1.384	3.094	-3.094	1.384
176.107	1.386	3.095	-3.095	1.386
176.222	1.386	3.097	-3.097	1.386
176.325	1.388	3.099	-3.0993	1.388
176.435	1.39	3.101	-3.1013	1.39
176.546	1.391	3.102	-3.1023	1.391
176.658	1.392	3.104	-3.1043	1.392
176.768	1.394	3.106	-3.1063	1.394
176.873	1.395	3.108	-3.1087	1.395
176.985	1.397	3.109	-3.1096	1.397
177.093	1.398	3.111	-3.1116	1.398
177.201	1.4	3.113	-3.1137	1.4
177.31	1.401	3.116	-3.116	1.401
177.417	1.403	3.117	-3.1169	1.403
177.529	1.404	3.119	-3.119	1.404
177.64	1.406	3.121	-3.121	1.406
177.746	1.407	3.123	-3.123	1.407
177.86	1.409	3.124	-3.1243	1.409
177.963	1.41	3.126	-3.1263	1.41
178.077	1.411	3.128	-3.1284	1.411
178.182	1.413	3.13	-3.1303	1.413
178.295	1.414	3.131	-3.1314	1.414
178.405	1.415	3.133	-3.1336	1.415
178.51	1.417	3.135	-3.1356	1.417
178.618	1.418	3.137	-3.1376	1.418
178.732	1.419	3.138	-3.1386	1.419
178.84	1.42	3.14	-3.1406	1.42
178.946	1.421	3.143	-3.1429	1.421
179.057	1.423	3.145	-3.1449	1.423
179.167	1.424	3.146	-3.146	1.424
179.276	1.425	3.148	-3.148	1.425
179.387	1.426	3.15	-3.1503	1.426
179.494	1.427	3.152	-3.1523	1.427
179.601	1.428	3.153	-3.1533	1.428
179.715	1.429	3.155	-3.1553	1.429
179.823	1.43	3.157	-3.1576	1.43
179.929	1.432	3.159	-3.1596	1.432
180.043	1.433	3.16	-3.1606	1.433
180.153	1.434	3.162	-3.1626	1.434
180.256	1.435	3.164	-3.1646	1.435
180.368	1.437	3.167	-3.167	1.437
180.479	1.438	3.168	-3.1679	1.438
180.584	1.439	3.17	-3.1699	1.439
180.698	1.441	3.172	-3.1719	1.441
180.803	1.442	3.174	-3.174	1.442
180.914	1.443	3.175	-3.1753	1.443
181.023	1.444	3.177	-3.1773	1.444
181.136	1.445	3.179	-3.1793	1.445
181.239	1.446	3.181	-3.1812	1.446
181.351	1.447	3.182	-3.1823	1.447
181.462	1.447	3.184	-3.1846	1.447
181.569	1.448	3.186	-3.1866	1.448
181.677	1.449	3.188	-3.1886	1.449
181.791	1.45	3.189	-3.1897	1.45
181.899	1.45	3.192	-3.1919	1.45
182.007	1.452	3.194	-3.1939	1.452
182.113	1.453	3.196	-3.1959	1.453
182.227	1.454	3.197	-3.1969	1.454
182.331	1.454	3.199	-3.1988	1.454
182.445	1.456	3.201	-3.2013	1.456
182.549	1.457	3.203	-3.2033	1.457
182.663	1.458	3.204	-3.2043	1.458
182.773	1.459	3.206	-3.2063	1.459
182.883	1.46	3.208	-3.2086	1.46
182.988	1.461	3.21	-3.2105	1.461
183.099	1.462	3.211	-3.2115	1.462
183.205	1.463	3.213	-3.2135	1.463
183.319	1.464	3.215	-3.2155	1.464
183.425	1.465	3.218	-3.218	1.465
183.532	1.466	3.219	-3.2189	1.466
183.646	1.466	3.221	-3.2209	1.466
183.754	1.467	3.223	-3.2229	1.467
183.862	1.468	3.225	-3.2252	1.468
183.969	1.469	3.226	-3.2262	1.469
184.083	1.469	3.228	-3.2282	1.469
184.191	1.47	3.23	-3.2302	1.47
184.299	1.47	3.232	-3.2322	1.47
184.411	1.471	3.233	-3.2332	1.471
184.521	1.472	3.235	-3.2355	1.472
184.627	1.473	3.237	-3.2375	1.473
184.736	1.473	3.239	-3.2395	1.473
184.847	1.474	3.24	-3.2405	1.474
184.957	1.474	3.243	-3.2429	1.474
185.067	1.475	3.245	-3.245	1.475
185.172	1.475	3.247	-3.2469	1.475
185.282	1.476	3.248	-3.2479	1.476
185.392	1.476	3.25	-3.2499	1.476
185.505	1.476	3.252	-3.2521	1.476
185.608	1.477	3.254	-3.2541	1.477
185.72	1.477	3.255	-3.2552	1.477
185.831	1.477	3.257	-3.2572	1.477
185.939	1.478	3.259	-3.2595	1.478
186.047	1.478	3.261	-3.2615	1.478
186.154	1.479	3.262	-3.2625	1.479
186.265	1.48	3.264	-3.2645	1.48
186.377	1.481	3.267	-3.2668	1.481
186.483	1.483	3.269	-3.2688	1.483
186.596	1.484	3.27	-3.2698	1.484
186.706	1.484	3.272	-3.2718	1.484
186.811	1.485	3.274	-3.2738	1.485
186.92	1.486	3.276	-3.2761	1.486
187.031	1.487	3.277	-3.2772	1.487
187.141	1.489	3.279	-3.2791	1.489
187.251	1.49	3.281	-3.281	1.49
187.355	1.491	3.283	-3.2832	1.491
187.466	1.491	3.284	-3.2842	1.491
187.578	1.49	3.286	-3.2865	1.49
187.683	1.489	3.288	-3.2884	1.489
187.795	1.488	3.29	-3.2905	1.488
187.904	1.488	3.291	-3.2914	1.488
188.015	1.486	3.294	-3.2938	1.486
188.123	1.485	3.296	-3.2958	1.485
188.231	1.484	3.298	-3.2979	1.484
188.338	1.482	3.299	-3.2988	1.482
188.45	1.481	3.301	-3.3008	1.481
188.558	1.48	3.303	-3.3032	1.48
188.665	1.479	3.305	-3.3052	1.479
188.776	1.478	3.306	-3.3062	1.478
188.889	1.477	3.308	-3.3081	1.477
188.997	1.477	3.31	-3.3104	1.477
189.102	1.476	3.312	-3.3124	1.476
189.213	1.476	3.313	-3.3134	1.476
189.325	1.475	3.315	-3.3155	1.475
189.435	1.475	3.317	-3.3175	1.475
189.54	1.475	3.32	-3.3198	1.475
189.651	1.474	3.321	-3.3208	1.474
189.76	1.474	3.322	-3.3228	1.474
189.866	1.474	3.324	-3.3248	1.474
189.977	1.473	3.327	-3.3271	1.473
190.089	1.473	3.328	-3.3281	1.473
190.197	1.473	3.33	-3.3301	1.473
190.303	1.473	3.332	-3.3321	1.473
190.412	1.473	3.334	-3.3341	1.473
190.522	1.472	3.335	-3.3354	1.472
190.631	1.472	3.337	-3.3374	1.472
190.742	1.471	3.339	-3.3395	1.471
190.851	1.471	3.341	-3.3415	1.471
190.958	1.47	3.342	-3.3425	1.47
191.074	1.47	3.344	-3.3447	1.47
191.179	1.47	3.346	-3.3467	1.47
191.288	1.469	3.348	-3.3487	1.469
191.397	1.469	3.349	-3.3497	1.469
191.509	1.468	3.352	-3.3518	1.468
191.619	1.468	3.354	-3.3541	1.468
191.725	1.468	3.356	-3.3561	1.468
191.836	1.467	3.357	-3.357	1.467
191.944	1.466	3.359	-3.3591	1.466
192.05	1.466	3.361	-3.3614	1.466
192.161	1.466	3.363	-3.3634	1.466
192.273	1.465	3.364	-3.3644	1.465
192.381	1.465	3.366	-3.3664	1.465
192.49	1.465	3.368	-3.3683	1.465
192.598	1.464	3.37	-3.3707	1.464
192.711	1.464	3.371	-3.3717	1.464
192.819	1.464	3.373	-3.3737	1.464
192.927	1.463	3.375	-3.3757	1.463
193.033	1.462	3.378	-3.3781	1.462
193.147	1.461	3.379	-3.3791	1.461
193.257	1.461	3.381	-3.3811	1.461
193.364	1.461	3.383	-3.3831	1.461
193.47	1.46	3.385	-3.3851	1.46
193.581	1.459	3.386	-3.3863	1.459
193.694	1.459	3.388	-3.3883	1.459
193.797	1.459	3.39	-3.3903	1.459
193.908	1.458	3.392	-3.3924	1.458
194.019	1.457	3.393	-3.3934	1.457
194.13	1.456	3.395	-3.3958	1.456
194.24	1.456	3.397	-3.3977	1.456
194.345	1.456	3.399	-3.3998	1.456
194.453	1.455	3.4	-3.4007	1.455
194.567	1.455	3.403	-3.403	1.455
194.675	1.454	3.405	-3.4049	1.454
194.78	1.454	3.407	-3.407	1.454
194.889	1.453	3.408	-3.408	1.453
195.003	1.452	3.41	-3.41	1.452
195.111	1.452	3.412	-3.4124	1.452
195.219	1.452	3.414	-3.4144	1.452
195.326	1.45	3.415	-3.4154	1.45
195.438	1.45	3.417	-3.4173	1.45
195.547	1.45	3.419	-3.4194	1.45
195.656	1.45	3.421	-3.4217	1.45
195.769	1.449	3.422	-3.4226	1.449
195.872	1.449	3.424	-3.4247	1.449
195.986	1.449	3.426	-3.4266	1.449
196.091	1.448	3.429	-3.429	1.448
196.202	1.448	3.43	-3.43	1.448
196.315	1.448	3.432	-3.432	1.448
196.423	1.447	3.434	-3.434	1.447
196.527	1.446	3.436	-3.436	1.446
196.641	1.445	3.437	-3.4373	1.445
196.748	1.445	3.439	-3.4393	1.445
196.861	1.444	3.441	-3.4413	1.444
196.966	1.443	3.443	-3.4433	1.443
197.078	1.443	3.444	-3.4446	1.443
197.186	1.443	3.446	-3.4467	1.443
197.294	1.442	3.448	-3.4487	1.442
197.401	1.442	3.45	-3.4506	1.442
197.515	1.441	3.451	-3.4517	1.441
197.623	1.441	3.454	-3.454	1.441
197.728	1.44	3.456	-3.456	1.44
197.84	1.44	3.458	-3.458	1.44
197.947	1.439	3.459	-3.459	1.439
198.056	1.438	3.461	-3.4613	1.438
198.17	1.438	3.463	-3.4633	1.438
198.275	1.437	3.465	-3.4653	1.437
198.386	1.436	3.466	-3.4663	1.436
198.493	1.436	3.468	-3.4682	1.436
198.607	1.435	3.47	-3.4703	1.435
198.712	1.435	3.472	-3.4726	1.435
198.825	1.435	3.473	-3.4736	1.435
198.933	1.435	3.475	-3.4757	1.435
199.039	1.434	3.477	-3.4777	1.434
199.15	1.433	3.48	-3.4799	1.433
199.262	1.433	3.481	-3.4809	1.433
199.37	1.432	3.483	-3.4829	1.432
199.478	1.432	3.485	-3.4849	1.432
199.587	1.432	3.487	-3.4873	1.432
199.694	1.432	3.488	-3.4883	1.432
199.806	1.432	3.49	-3.4904	1.432
199.917	1.431	3.492	-3.4923	1.431
200.023	1.43	3.494	-3.4943	1.43
200.137	1.429	3.495	-3.4955	1.429
200.24	1.429	3.497	-3.4975	1.429
200.351	1.429	3.499	-3.4996	1.429
200.458	1.429	3.501	-3.5016	1.429
200.57	1.429	3.502	-3.5026	1.429
200.683	1.428	3.505	-3.505	1.428
200.791	1.428	3.507	-3.5069	1.428
200.896	1.428	3.509	-3.5089	1.428
201.007	1.428	3.51	-3.51	1.428
201.116	1.428	3.512	-3.5119	1.428
201.229	1.427	3.514	-3.5143	1.427
201.335	1.427	3.516	-3.5162	1.427
201.444	1.426	3.517	-3.5173	1.426
201.55	1.425	3.519	-3.5192	1.425
201.659	1.425	3.521	-3.5216	1.425
201.77	1.424	3.523	-3.5235	1.424
201.883	1.423	3.524	-3.5246	1.423
201.991	1.423	3.526	-3.5265	1.423
202.1	1.423	3.528	-3.5286	1.423
202.206	1.422	3.531	-3.5309	1.422
202.317	1.422	3.532	-3.5319	1.422
202.43	1.422	3.534	-3.5339	1.422
202.536	1.422	3.536	-3.536	1.422
202.643	1.421	3.538	-3.5382	1.421
202.757	1.421	3.539	-3.5392	1.421
202.866	1.421	3.541	-3.5412	1.421
202.976	1.42	3.543	-3.5432	1.42
203.081	1.42	3.545	-3.5453	1.42
203.192	1.42	3.546	-3.5465	1.42
203.301	1.419	3.548	-3.5486	1.419
203.414	1.419	3.55	-3.5506	1.419
203.518	1.419	3.552	-3.5526	1.419
203.629	1.419	3.553	-3.5535	1.419
203.74	1.419	3.556	-3.5559	1.419
203.847	1.418	3.558	-3.5579	1.418
203.955	1.416	3.56	-3.5599	1.416
204.069	1.416	3.561	-3.5609	1.416
204.172	1.416	3.563	-3.5633	1.416
204.283	1.416	3.565	-3.5652	1.416
204.392	1.415	3.567	-3.5672	1.415
204.499	1.415	3.568	-3.5682	1.415
204.614	1.415	3.57	-3.5702	1.415
204.722	1.414	3.572	-3.5725	1.414
204.827	1.414	3.574	-3.5745	1.414
204.938	1.414	3.575	-3.5755	1.414
205.051	1.413	3.577	-3.5775	1.413
205.161	1.412	3.579	-3.5794	1.412
205.266	1.412	3.582	-3.5818	1.412
205.377	1.411	3.583	-3.5829	1.411
205.485	1.41	3.585	-3.5849	1.41
205.597	1.409	3.587	-3.5868	1.409
205.704	1.409	3.589	-3.5892	1.409
205.813	1.409	3.59	-3.5902	1.409
205.922	1.408	3.592	-3.5922	1.408
206.028	1.408	3.594	-3.5942	1.408
206.139	1.408	3.596	-3.5961	1.408
206.253	1.408	3.597	-3.5975	1.408
206.356	1.407	3.599	-3.5995	1.407
206.467	1.406	3.601	-3.6015	1.406
206.574	1.406	3.603	-3.6036	1.406
206.689	1.406	3.604	-3.6045	1.406
206.799	1.405	3.607	-3.6068	1.405
206.904	1.405	3.609	-3.6089	1.405
207.013	1.404	3.611	-3.6109	1.404
207.124	1.404	3.612	-3.6119	1.404
207.234	1.404	3.614	-3.6139	1.404
207.344	1.403	3.616	-3.6161	1.403
207.449	1.403	3.618	-3.6182	1.403
207.56	1.403	3.619	-3.6191	1.403
207.669	1.402	3.621	-3.6211	1.402
207.775	1.402	3.623	-3.6235	1.402
207.885	1.401	3.625	-3.6255	1.401
207.997	1.401	3.626	-3.6266	1.401
208.108	1.401	3.628	-3.6285	1.401
208.216	1.4	3.63	-3.6307	1.4
208.321	1.4	3.632	-3.6327	1.4
208.431	1.4	3.634	-3.6338	1.4
208.542	1.399	3.635	-3.6357	1.399
208.649	1.399	3.638	-3.6378	1.399
208.758	1.398	3.64	-3.6402	1.398
208.867	1.398	3.641	-3.6411	1.398
208.981	1.398	3.643	-3.6431	1.398
209.089	1.397	3.645	-3.6451	1.397
209.197	1.397	3.647	-3.6474	1.397
209.308	1.397	3.648	-3.6484	1.397
209.418	1.396	3.65	-3.6504	1.396
209.528	1.396	3.652	-3.6524	1.396
209.634	1.395	3.654	-3.6544	1.395
209.743	1.395	3.655	-3.6554	1.395
209.855	1.395	3.658	-3.6578	1.395
209.965	1.394	3.66	-3.6598	1.394
210.07	1.394	3.661	-3.6617	1.394
210.182	1.394	3.663	-3.6628	1.394
210.29	1.392	3.665	-3.6652	1.392
210.398	1.392	3.667	-3.6671	1.392
210.506	1.392	3.669	-3.6691	1.392
210.62	1.391	3.67	-3.6701	1.391
210.727	1.391	3.672	-3.6721	1.391
210.835	1.391	3.674	-3.6744	1.391
210.942	1.39	3.676	-3.6764	1.39
211.056	1.39	3.677	-3.6774	1.39
211.166	1.39	3.679	-3.6794	1.39
211.274	1.389	3.681	-3.6818	1.389
211.379	1.389	3.683	-3.6838	1.389
211.49	1.388	3.684	-3.6848	1.388
211.598	1.387	3.686	-3.6868	1.387
211.712	1.387	3.688	-3.6887	1.387
211.817	1.386	3.691	-3.691	1.386
211.925	1.386	3.692	-3.6921	1.386
212.037	1.386	3.694	-3.6941	1.386
212.143	1.386	3.696	-3.696	1.386
212.254	1.385	3.698	-3.6984	1.385
212.366	1.385	3.699	-3.6994	1.385
212.474	1.384	3.701	-3.7014	1.384
212.582	1.384	3.703	-3.7034	1.384
212.69	1.384	3.705	-3.7055	1.384
212.804	1.383	3.706	-3.7067	1.383
212.912	1.382	3.708	-3.7087	1.382
213.019	1.382	3.71	-3.7107	1.382
213.128	1.381	3.713	-3.7128	1.381
213.235	1.381	3.713	-3.7137	1.381
213.344	1.381	3.716	-3.716	1.381
213.458	1.38	3.718	-3.7181	1.38
213.563	1.38	3.72	-3.7201	1.38
213.675	1.38	3.721	-3.7211	1.38
213.786	1.379	3.723	-3.7231	1.379
213.896	1.378	3.725	-3.7253	1.378
214	1.378	3.727	-3.7273	1.378
214.111	1.377	3.728	-3.7284	1.377
214.223	1.377	3.73	-3.7303	1.377
214.333	1.377	3.732	-3.7327	1.377
214.438	1.376	3.735	-3.7348	1.376
214.55	1.375	3.735	-3.7357	1.375
214.658	1.375	3.737	-3.7377	1.375
214.767	1.375	3.739	-3.7397	1.375
214.875	1.374	3.742	-3.7421	1.374
214.988	1.374	3.743	-3.7431	1.374
215.096	1.374	3.745	-3.745	1.374
215.204	1.373	3.747	-3.747	1.373
215.31	1.373	3.749	-3.7493	1.373
[truncated: 811 more rows]
