# Supplementary material for: Research on the Mechanical Properties of EPS Lightweight Soil Mixed with Fly Ash
Source: Polymers (Basel). 2024 Dec 18;16(24):3517. doi: 10.3390/polym16243517 (PMC11678610; doi:10.3390/polym16243517)
Supplement: Supplementary file 1 [file polymers-16-03517-s001.zip › polymers-3283519-supplementary-final/raw data/EPS2%,curing agent content 25%,replace proportion 60%.xls]

## Sheet: Sheet1
试件批号	1
钢号	1
试验日期	2023/12/14
试验人	XDD
试件形状	圆材
尺寸(mm)	39.1
So(mm^2)	1200.73
标距倍率
Lo(mm)	80
引伸计标距	50
Lu(mm)
A(%)	/
断面尺寸
Su(mm^2)
Z(%)	/
Fm(kN)	1.19
Rm(MPa)	1
FeH(kN)	1.34
ReH(MPa)	1
FeL(kN)	1.19
ReL(MPa)	1
Fp(kN)	1.05
Rp(MPa)	1
Ft(kN)	0.07
Rt(MPa)
E(GPa)	0.06
屈强比	1.00
强屈比	1.00
At(%)	/
Agt(%)	5.0
时间(秒)	力(kN)	变形(mm)	位移(mm)	扩展
0	0.001	0	-0.0042	0.001
0.126	0.003	0.002	-0.0064	0.003
0.238	0.004	0.003	-0.0075	0.004
0.351	0.007	0.006	-0.0106	0.007
0.454	0.009	0.01	-0.0137	0.009
0.565	0.012	0.013	-0.0171	0.012
0.676	0.013	0.015	-0.0189	0.013
0.784	0.015	0.018	-0.0225	0.015
0.897	0.018	0.023	-0.0275	0.018
1.003	0.019	0.028	-0.032	0.019
1.112	0.02	0.03	-0.0344	0.02
1.218	0.022	0.035	-0.0395	0.022
1.327	0.023	0.041	-0.0457	0.023
1.438	0.025	0.047	-0.0509	0.025
1.546	0.025	0.05	-0.0538	0.025
1.655	0.026	0.055	-0.059	0.026
1.769	0.027	0.06	-0.0641	0.027
1.875	0.029	0.066	-0.07	0.029
1.989	0.029	0.068	-0.0724	0.029
2.092	0.03	0.073	-0.0773	0.03
2.203	0.031	0.078	-0.0822	0.031
2.311	0.031	0.083	-0.0871	0.031
2.422	0.032	0.086	-0.0902	0.032
2.534	0.032	0.091	-0.095	0.032
2.644	0.032	0.095	-0.0996	0.032
2.749	0.032	0.1	-0.1041	0.032
2.86	0.032	0.102	-0.1065	0.032
2.968	0.032	0.108	-0.1118	0.032
3.081	0.032	0.112	-0.1161	0.032
3.187	0.032	0.116	-0.1205	0.032
3.296	0.031	0.118	-0.1227	0.031
3.407	0.031	0.123	-0.1275	0.031
3.511	0.031	0.127	-0.1316	0.031
3.623	0.03	0.132	-0.1358	0.03
3.737	0.03	0.134	-0.138	0.03
3.84	0.03	0.138	-0.142	0.03
3.954	0.03	0.143	-0.1467	0.03
4.06	0.03	0.147	-0.1508	0.03
4.174	0.03	0.149	-0.1528	0.03
4.282	0.031	0.152	-0.1566	0.031
4.39	0.032	0.157	-0.1612	0.032
4.495	0.034	0.161	-0.165	0.034
4.606	0.034	0.163	-0.1669	0.034
4.719	0.036	0.166	-0.1706	0.036
4.829	0.038	0.17	-0.1743	0.038
4.934	0.04	0.174	-0.1786	0.04
5.045	0.04	0.176	-0.1804	0.04
5.153	0.042	0.18	-0.1839	0.042
5.259	0.043	0.183	-0.1875	0.043
5.372	0.045	0.187	-0.1917	0.045
5.481	0.045	0.189	-0.1934	0.045
5.592	0.047	0.193	-0.1967	0.047
5.7	0.048	0.196	-0.2002	0.048
5.805	0.049	0.2	-0.2037	0.049
5.915	0.05	0.201	-0.2054	0.05
6.024	0.051	0.205	-0.2093	0.051
6.135	0.052	0.208	-0.2125	0.052
6.244	0.054	0.212	-0.2159	0.054
6.352	0.054	0.214	-0.2181	0.054
6.465	0.056	0.217	-0.2207	0.056
6.572	0.057	0.22	-0.2245	0.057
6.681	0.059	0.223	-0.2276	0.059
6.792	0.06	0.225	-0.2292	0.06
6.902	0.061	0.228	-0.2323	0.061
7.01	0.063	0.232	-0.2359	0.063
7.118	0.064	0.235	-0.239	0.064
7.229	0.065	0.236	-0.2404	0.065
7.339	0.066	0.239	-0.2435	0.066
7.449	0.067	0.242	-0.2465	0.067
7.554	0.069	0.246	-0.25	0.069
7.666	0.069	0.247	-0.2515	0.069
7.774	0.071	0.25	-0.2544	0.071
7.88	0.072	0.253	-0.2574	0.072
7.991	0.074	0.257	-0.2608	0.074
8.103	0.074	0.258	-0.2622	0.074
8.211	0.075	0.261	-0.2651	0.075
8.317	0.077	0.264	-0.2679	0.077
8.428	0.078	0.267	-0.2713	0.078
8.535	0.079	0.268	-0.2727	0.079
8.647	0.08	0.271	-0.2755	0.08
8.758	0.081	0.274	-0.2782	0.081
8.864	0.082	0.277	-0.2809	0.082
8.975	0.083	0.278	-0.2823	0.083
9.081	0.084	0.281	-0.2855	0.084
9.195	0.085	0.284	-0.2882	0.085
9.3	0.087	0.287	-0.2909	0.087
9.413	0.087	0.288	-0.2922	0.087
9.523	0.089	0.291	-0.2953	0.089
9.633	0.09	0.294	-0.298	0.09
9.738	0.091	0.296	-0.3006	0.091
9.849	0.092	0.298	-0.3019	0.092
9.96	0.093	0.301	-0.305	0.093
10.07	0.095	0.303	-0.3075	0.095
10.175	0.096	0.306	-0.3101	0.096
10.287	0.097	0.307	-0.3114	0.097
10.395	0.098	0.31	-0.3141	0.098
10.503	0.099	0.312	-0.3165	0.099
10.61	0.101	0.315	-0.3195	0.101
10.724	0.102	0.317	-0.3208	0.102
10.832	0.103	0.319	-0.3233	0.103
10.94	0.105	0.322	-0.3258	0.105
11.049	0.107	0.325	-0.3288	0.107
11.156	0.107	0.326	-0.3299	0.107
11.265	0.109	0.328	-0.3324	0.109
11.377	0.111	0.331	-0.3348	0.111
11.486	0.112	0.334	-0.3377	0.112
11.598	0.113	0.335	-0.3389	0.113
11.707	0.115	0.337	-0.3414	0.115
11.817	0.117	0.34	-0.3437	0.117
11.922	0.118	0.342	-0.3461	0.118
12.033	0.119	0.344	-0.3477	0.119
12.144	0.121	0.346	-0.3502	0.121
12.254	0.122	0.348	-0.3525	0.122
12.357	0.124	0.351	-0.3549	0.124
12.469	0.125	0.352	-0.3561	0.125
12.58	0.127	0.355	-0.3588	0.127
12.688	0.128	0.357	-0.3612	0.128
12.796	0.13	0.359	-0.3635	0.13
12.903	0.131	0.361	-0.3647	0.131
13.017	0.133	0.363	-0.3675	0.133
13.125	0.134	0.366	-0.3697	0.134
13.231	0.136	0.368	-0.3722	0.136
13.345	0.137	0.369	-0.3732	0.137
13.449	0.139	0.371	-0.3755	0.139
13.563	0.141	0.374	-0.3782	0.141
13.668	0.143	0.376	-0.3805	0.143
13.779	0.144	0.377	-0.3816	0.144
13.892	0.146	0.38	-0.3839	0.146
13.995	0.148	0.382	-0.3862	0.148
14.106	0.15	0.385	-0.3888	0.15
14.217	0.151	0.386	-0.39	0.151
14.325	0.152	0.388	-0.3921	0.152
14.438	0.154	0.39	-0.3945	0.154
14.543	0.156	0.393	-0.397	0.156
14.655	0.157	0.394	-0.3981	0.157
14.763	0.158	0.396	-0.4004	0.158
14.871	0.16	0.398	-0.4026	0.16
14.979	0.161	0.401	-0.4048	0.161
15.093	0.162	0.402	-0.4063	0.162
15.201	0.164	0.404	-0.4085	0.164
15.309	0.166	0.407	-0.4107	0.166
15.416	0.168	0.409	-0.4129	0.168
15.53	0.169	0.41	-0.414	0.169
15.633	0.171	0.412	-0.4166	0.171
15.747	0.173	0.415	-0.4187	0.173
15.852	0.175	0.417	-0.421	0.175
15.963	0.176	0.418	-0.4222	0.176
16.076	0.179	0.42	-0.4245	0.179
16.179	0.181	0.423	-0.4268	0.181
16.29	0.183	0.425	-0.429	0.183
16.401	0.184	0.426	-0.43	0.184
16.509	0.186	0.428	-0.4322	0.186
16.622	0.188	0.431	-0.4347	0.188
16.726	0.19	0.433	-0.4369	0.19
16.838	0.191	0.434	-0.438	0.191
16.946	0.193	0.436	-0.4401	0.193
17.052	0.195	0.438	-0.4426	0.195
17.163	0.197	0.441	-0.4448	0.197
17.273	0.198	0.442	-0.4458	0.198
17.38	0.2	0.444	-0.448	0.2
17.494	0.202	0.446	-0.4501	0.202
17.648	0.204	0.448	-0.4526	0.204
17.757	0.207	0.451	-0.4551	0.207
17.865	0.208	0.453	-0.4571	0.208
17.978	0.209	0.454	-0.4581	0.209
18.087	0.211	0.456	-0.4603	0.211
18.196	0.213	0.459	-0.4628	0.213
18.302	0.215	0.461	-0.465	0.215
18.415	0.216	0.462	-0.4659	0.216
18.519	0.217	0.464	-0.468	0.217
18.63	0.219	0.466	-0.4701	0.219
18.737	0.221	0.468	-0.4727	0.221
18.851	0.222	0.469	-0.4737	0.222
18.961	0.224	0.472	-0.4758	0.224
19.071	0.226	0.474	-0.4779	0.226
19.176	0.228	0.476	-0.48	0.228
19.287	0.229	0.477	-0.4814	0.229
19.395	0.231	0.479	-0.4835	0.231
19.502	0.233	0.481	-0.4856	0.233
19.614	0.234	0.483	-0.4876	0.234
19.723	0.235	0.485	-0.4887	0.235
19.833	0.237	0.487	-0.4912	0.237
19.941	0.239	0.489	-0.4933	0.239
20.049	0.24	0.491	-0.4953	0.24
20.163	0.241	0.492	-0.4964	0.241
20.266	0.242	0.495	-0.4987	0.242
20.377	0.244	0.497	-0.5008	0.244
20.485	0.245	0.499	-0.5029	0.245
20.599	0.246	0.5	-0.504	0.246
20.71	0.247	0.502	-0.5059	0.247
20.846	0.249	0.504	-0.5084	0.249
20.957	0.25	0.506	-0.5104	0.25
21.068	0.251	0.508	-0.5123	0.251
21.173	0.253	0.51	-0.5146	0.253
21.285	0.254	0.511	-0.5156	0.254
21.393	0.255	0.514	-0.518	0.255
21.499	0.257	0.516	-0.5201	0.257
21.61	0.258	0.518	-0.5222	0.258
21.724	0.259	0.519	-0.5231	0.259
21.827	0.261	0.521	-0.5255	0.261
21.938	0.262	0.523	-0.5276	0.262
22.047	0.264	0.526	-0.5297	0.264
22.154	0.265	0.527	-0.5308	0.265
22.27	0.266	0.529	-0.5331	0.266
22.375	0.268	0.531	-0.5351	0.268
22.484	0.269	0.533	-0.5372	0.269
22.593	0.27	0.534	-0.5382	0.27
22.706	0.271	0.536	-0.5402	0.271
22.81	0.273	0.538	-0.5427	0.273
22.921	0.274	0.54	-0.5447	0.274
23.032	0.275	0.542	-0.5458	0.275
23.14	0.276	0.544	-0.5478	0.276
23.246	0.277	0.546	-0.5498	0.277
23.357	0.279	0.548	-0.5522	0.279
23.469	0.279	0.549	-0.5532	0.279
23.577	0.281	0.551	-0.5553	0.281
23.683	0.282	0.553	-0.5573	0.282
23.793	0.284	0.555	-0.5596	0.284
23.907	0.284	0.556	-0.5606	0.284
24.015	0.285	0.558	-0.5626	0.285
24.123	0.287	0.56	-0.5646	0.287
24.229	0.288	0.563	-0.5667	0.288
24.343	0.289	0.564	-0.5677	0.289
24.453	0.29	0.566	-0.5702	0.29
24.56	0.292	0.568	-0.5721	0.292
24.668	0.293	0.57	-0.5742	0.293
24.779	0.294	0.571	-0.5752	0.294
24.889	0.295	0.573	-0.5775	0.295
24.999	0.297	0.575	-0.5796	0.297
25.104	0.298	0.577	-0.5816	0.298
25.215	0.299	0.578	-0.5826	0.299
25.326	0.3	0.581	-0.5851	0.3
25.436	0.302	0.583	-0.5871	0.302
25.539	0.303	0.585	-0.5891	0.303
25.654	0.304	0.586	-0.5901	0.304
25.762	0.306	0.588	-0.5921	0.306
25.87	0.308	0.59	-0.5944	0.308
25.978	0.31	0.592	-0.5965	0.31
26.085	0.311	0.593	-0.5975	0.311
26.199	0.313	0.595	-0.5995	0.313
26.307	0.315	0.597	-0.6015	0.315
26.413	0.317	0.6	-0.604	0.317
26.527	0.318	0.601	-0.605	0.318
26.631	0.32	0.603	-0.607	0.32
26.745	0.322	0.605	-0.6089	0.322
26.85	0.325	0.607	-0.6113	0.325
26.961	0.326	0.608	-0.6123	0.326
27.074	0.327	0.61	-0.6143	0.327
27.177	0.329	0.612	-0.6163	0.329
27.288	0.331	0.614	-0.6183	0.331
27.399	0.332	0.615	-0.6197	0.332
27.51	0.334	0.618	-0.6218	0.334
27.62	0.336	0.62	-0.6237	0.336
27.725	0.338	0.622	-0.6257	0.338
27.837	0.339	0.623	-0.6267	0.339
27.945	0.341	0.625	-0.6291	0.341
28.053	0.343	0.627	-0.6311	0.343
28.161	0.345	0.629	-0.6331	0.345
28.275	0.346	0.63	-0.6341	0.346
28.383	0.348	0.632	-0.6365	0.348
28.491	0.35	0.634	-0.6385	0.35
28.598	0.352	0.636	-0.6405	0.352
28.712	0.353	0.637	-0.6415	0.353
28.815	0.354	0.639	-0.6435	0.354
28.929	0.356	0.642	-0.6459	0.356
29.034	0.358	0.644	-0.6479	0.358
29.145	0.359	0.645	-0.6489	0.359
29.258	0.36	0.647	-0.6509	0.36
29.361	0.362	0.649	-0.6533	0.362
29.472	0.363	0.651	-0.6553	0.363
29.583	0.364	0.652	-0.6563	0.364
29.694	0.365	0.654	-0.6583	0.365
29.804	0.366	0.656	-0.6602	0.366
29.907	0.367	0.659	-0.6627	0.367
30.016	0.367	0.659	-0.6636	0.367
30.13	0.368	0.662	-0.6657	0.368
30.238	0.369	0.664	-0.6677	0.369
30.346	0.37	0.666	-0.67	0.37
30.453	0.371	0.667	-0.671	0.371
30.567	0.372	0.669	-0.673	0.372
30.676	0.373	0.671	-0.675	0.373
30.782	0.375	0.673	-0.677	0.375
30.891	0.375	0.674	-0.678	0.375
31.004	0.378	0.676	-0.6803	0.378
31.112	0.38	0.678	-0.6824	0.38
31.22	0.382	0.68	-0.6843	0.382
31.331	0.384	0.681	-0.6854	0.384
31.441	0.387	0.683	-0.6877	0.387
31.551	0.389	0.685	-0.6897	0.389
31.654	0.392	0.688	-0.6918	0.392
31.768	0.393	0.689	-0.6928	0.393
31.876	0.396	0.691	-0.6947	0.396
31.988	0.399	0.693	-0.6971	0.399
32.093	0.401	0.695	-0.699	0.401
32.266	0.403	0.697	-0.7011	0.403
32.372	0.405	0.699	-0.7031	0.405
32.486	0.408	0.701	-0.7055	0.408
32.591	0.411	0.703	-0.7075	0.411
32.703	0.412	0.704	-0.7085	0.412
32.811	0.414	0.706	-0.7105	0.414
32.919	0.416	0.709	-0.7128	0.416
33.027	0.418	0.711	-0.7148	0.418
33.139	0.419	0.712	-0.7158	0.419
33.25	0.422	0.714	-0.7178	0.422
33.358	0.424	0.716	-0.7198	0.424
33.466	0.427	0.718	-0.7222	0.427
33.573	0.428	0.719	-0.7232	0.428
33.685	0.431	0.721	-0.7252	0.431
33.796	0.434	0.723	-0.7271	0.434
33.902	0.437	0.725	-0.7294	0.437
34.016	0.438	0.726	-0.7304	0.438
34.119	0.441	0.728	-0.7325	0.441
34.233	0.444	0.73	-0.7345	0.444
34.338	0.447	0.732	-0.7364	0.447
34.449	0.448	0.733	-0.7375	0.448
34.562	0.451	0.736	-0.7398	0.451
34.665	0.454	0.738	-0.7418	0.454
34.776	0.457	0.74	-0.7438	0.457
34.887	0.458	0.741	-0.7448	0.458
34.995	0.461	0.743	-0.7471	0.461
35.108	0.463	0.745	-0.7492	0.463
35.213	0.466	0.747	-0.7511	0.466
35.325	0.467	0.748	-0.7521	0.467
35.433	0.469	0.75	-0.7541	0.469
35.541	0.472	0.752	-0.7565	0.472
35.649	0.474	0.754	-0.7586	0.474
35.763	0.475	0.755	-0.7596	0.475
35.871	0.477	0.757	-0.7615	0.477
35.978	0.479	0.76	-0.7639	0.479
36.084	0.481	0.762	-0.7659	0.481
36.195	0.482	0.763	-0.7668	0.482
36.308	0.485	0.765	-0.7689	0.485
36.416	0.487	0.767	-0.7708	0.487
36.521	0.489	0.769	-0.7732	0.489
36.635	0.491	0.77	-0.7742	0.491
36.744	0.493	0.772	-0.7762	0.493
36.854	0.495	0.774	-0.7782	0.495
36.959	0.498	0.776	-0.7805	0.498
37.07	0.499	0.777	-0.7815	0.499
37.179	0.501	0.779	-0.7835	0.501
37.292	0.504	0.781	-0.7855	0.504
37.398	0.507	0.784	-0.7878	0.507
37.507	0.507	0.784	-0.7885	0.507
37.618	0.511	0.787	-0.7908	0.511
37.722	0.513	0.789	-0.7929	0.513
37.833	0.516	0.791	-0.7949	0.516
37.947	0.518	0.792	-0.7958	0.518
38.054	0.522	0.794	-0.7982	0.522
38.162	0.525	0.796	-0.8002	0.525
38.268	0.528	0.798	-0.8022	0.528
38.378	0.53	0.799	-0.8033	0.53
38.487	0.534	0.801	-0.8055	0.534
38.599	0.537	0.803	-0.8075	0.537
38.708	0.541	0.805	-0.8095	0.541
38.821	0.542	0.806	-0.8105	0.542
38.931	0.546	0.808	-0.8126	0.546
39.036	0.55	0.811	-0.8149	0.55
39.145	0.553	0.813	-0.8169	0.553
39.256	0.555	0.814	-0.8179	0.555
39.366	0.558	0.816	-0.8199	0.558
39.476	0.561	0.818	-0.822	0.561
39.581	0.565	0.82	-0.8242	0.565
39.692	0.566	0.821	-0.8251	0.566
39.801	0.569	0.823	-0.8272	0.569
39.907	0.572	0.825	-0.8293	0.572
40.016	0.575	0.827	-0.8312	0.575
40.131	0.576	0.828	-0.8325	0.576
40.239	0.579	0.83	-0.8346	0.579
40.347	0.582	0.832	-0.8366	0.582
40.455	0.584	0.834	-0.8385	0.584
40.562	0.586	0.836	-0.8398	0.586
40.676	0.588	0.838	-0.8418	0.588
40.784	0.591	0.84	-0.8438	0.591
40.89	0.593	0.842	-0.8458	0.593
41.004	0.595	0.843	-0.8468	0.595
41.108	0.598	0.845	-0.8491	0.598
41.222	0.601	0.847	-0.8511	0.601
41.327	0.604	0.849	-0.8532	0.604
41.438	0.605	0.85	-0.8542	0.605
41.551	0.608	0.852	-0.8565	0.608
41.654	0.612	0.854	-0.8585	0.612
41.764	0.615	0.856	-0.8605	0.615
41.875	0.616	0.857	-0.8615	0.616
41.987	0.619	0.859	-0.8635	0.619
42.097	0.623	0.862	-0.8658	0.623
42.202	0.626	0.864	-0.8679	0.626
42.314	0.627	0.865	-0.8689	0.627
42.422	0.63	0.867	-0.8709	0.63
42.53	0.633	0.869	-0.8729	0.633
42.638	0.636	0.871	-0.8752	0.636
42.752	0.637	0.872	-0.8762	0.637
42.859	0.64	0.874	-0.8782	0.64
42.967	0.643	0.876	-0.8801	0.643
43.074	0.645	0.878	-0.8824	0.645
43.188	0.647	0.879	-0.8835	0.647
43.298	0.649	0.881	-0.8855	0.649
43.406	0.652	0.883	-0.8875	0.652
43.513	0.655	0.886	-0.8899	0.655
43.624	0.656	0.887	-0.8909	0.656
43.734	0.659	0.889	-0.8928	0.659
43.847	0.661	0.891	-0.8949	0.661
43.949	0.664	0.893	-0.8969	0.664
44.06	0.665	0.894	-0.8978	0.665
44.171	0.669	0.896	-0.9001	0.669
44.281	0.671	0.898	-0.9021	0.671
44.386	0.674	0.9	-0.9041	0.674
44.498	0.676	0.901	-0.9051	0.676
44.606	0.679	0.903	-0.9075	0.679
44.714	0.682	0.905	-0.9095	0.682
44.821	0.685	0.907	-0.9115	0.685
44.935	0.686	0.908	-0.9126	0.686
45.043	0.69	0.91	-0.9146	0.69
45.151	0.693	0.913	-0.9168	0.693
45.26	0.696	0.915	-0.9188	0.696
45.367	0.697	0.916	-0.9198	0.697
45.476	0.7	0.918	-0.9218	0.7
45.59	0.704	0.92	-0.9242	0.704
45.695	0.707	0.922	-0.9261	0.707
45.806	0.708	0.923	-0.9272	0.708
45.913	0.711	0.925	-0.9292	0.711
46.023	0.713	0.927	-0.9312	0.713
46.131	0.717	0.929	-0.9335	0.717
46.245	0.718	0.93	-0.9345	0.718
46.353	0.721	0.932	-0.9364	0.721
46.459	0.724	0.934	-0.9385	0.724
46.57	0.728	0.937	-0.9408	0.728
46.682	0.729	0.938	-0.9417	0.729
46.79	0.733	0.94	-0.9437	0.733
46.898	0.737	0.942	-0.9458	0.737
47.007	0.74	0.944	-0.9477	0.74
47.115	0.742	0.945	-0.9487	0.742
47.226	0.746	0.947	-0.9512	0.746
47.337	0.75	0.949	-0.9531	0.75
47.443	0.753	0.951	-0.9551	0.753
47.558	0.755	0.952	-0.9561	0.755
47.66	0.759	0.954	-0.9585	0.759
47.772	0.762	0.956	-0.9604	0.762
47.878	0.766	0.958	-0.9624	0.766
47.992	0.767	0.959	-0.9634	0.767
48.102	0.77	0.961	-0.9655	0.77
48.212	0.774	0.964	-0.9678	0.774
48.317	0.777	0.966	-0.9698	0.777
48.428	0.779	0.967	-0.9708	0.779
48.536	0.782	0.969	-0.9728	0.782
48.649	0.786	0.971	-0.975	0.786
48.754	0.79	0.973	-0.9771	0.79
48.861	0.792	0.974	-0.9782	0.792
48.973	0.796	0.976	-0.9801	0.796
49.084	0.8	0.978	-0.9821	0.8
49.189	0.804	0.98	-0.9845	0.804
49.365	0.808	0.982	-0.9865	0.808
49.473	0.812	0.984	-0.9885	0.812
49.579	0.816	0.986	-0.9904	0.816
49.69	0.82	0.989	-0.9927	0.82
49.802	0.822	0.99	-0.9937	0.822
49.909	0.825	0.992	-0.9957	0.825
50.02	0.828	0.994	-0.9977	0.828
50.125	0.832	0.996	-0.9997	0.832
50.239	0.833	0.997	-1.0011	0.833
50.347	0.836	0.999	-1.003	0.836
50.455	0.839	1.001	-1.005	0.839
50.63	0.843	1.003	-1.0074	0.843
50.737	0.846	1.005	-1.0093	0.846
50.846	0.849	1.008	-1.0117	0.849
50.954	0.852	1.01	-1.0137	0.852
51.061	0.854	1.011	-1.0147	0.854
51.17	0.857	1.013	-1.0167	0.857
51.284	0.86	1.015	-1.0191	0.86
51.389	0.864	1.017	-1.0212	0.864
51.5	0.865	1.018	-1.0221	0.865
51.613	0.869	1.02	-1.0241	0.869
51.716	0.872	1.022	-1.0261	0.872
51.827	0.876	1.024	-1.0284	0.876
51.937	0.878	1.025	-1.0293	0.878
52.046	0.881	1.027	-1.0314	0.881
52.159	0.885	1.029	-1.0334	0.885
52.265	0.889	1.032	-1.0357	0.889
52.374	0.891	1.033	-1.0368	0.891
52.485	0.894	1.035	-1.0388	0.894
52.593	0.898	1.036	-1.0407	0.898
52.701	0.901	1.038	-1.0427	0.901
52.808	0.904	1.04	-1.044	0.904
52.917	0.907	1.042	-1.046	0.907
53.031	0.911	1.044	-1.048	0.911
53.137	0.915	1.046	-1.0501	0.915
53.251	0.917	1.047	-1.051	0.917
53.354	0.921	1.049	-1.0534	0.921
53.465	0.925	1.051	-1.0553	0.925
53.574	0.929	1.053	-1.0573	0.929
53.685	0.931	1.054	-1.0584	0.931
53.795	0.934	1.056	-1.0604	0.934
53.905	0.939	1.058	-1.0626	0.939
54.009	0.942	1.06	-1.0646	0.942
54.12	0.943	1.061	-1.0656	0.943
54.23	0.947	1.063	-1.0676	0.947
54.343	0.95	1.066	-1.07	0.95
54.449	0.953	1.068	-1.072	0.953
54.558	0.955	1.069	-1.073	0.955
54.669	0.958	1.071	-1.0751	0.958
54.777	0.961	1.073	-1.077	0.961
54.885	0.965	1.075	-1.0794	0.965
54.997	0.966	1.076	-1.0803	0.966
55.105	0.969	1.078	-1.0823	0.969
55.213	0.972	1.08	-1.0843	0.972
55.32	0.975	1.082	-1.0866	0.975
55.434	0.976	1.084	-1.0877	0.976
55.544	0.979	1.086	-1.0897	0.979
55.649	0.982	1.087	-1.0916	0.982
55.758	0.984	1.089	-1.0936	0.984
55.869	0.986	1.091	-1.095	0.986
55.975	0.988	1.093	-1.097	0.988
56.09	0.99	1.095	-1.099	0.99
56.195	0.992	1.097	-1.101	0.992
56.306	0.993	1.098	-1.102	0.993
56.415	0.994	1.1	-1.1043	0.994
56.521	0.995	1.102	-1.1063	0.995
56.632	0.996	1.104	-1.1083	0.996
56.744	0.996	1.105	-1.1093	0.996
56.852	0.996	1.107	-1.1112	0.996
56.958	0.995	1.109	-1.1136	0.995
57.067	0.994	1.111	-1.1156	0.994
57.177	0.994	1.112	-1.1166	0.994
57.29	0.993	1.114	-1.1186	0.993
57.398	0.991	1.117	-1.1209	0.991
57.504	0.989	1.119	-1.1229	0.989
57.615	0.987	1.12	-1.1239	0.987
57.728	0.984	1.122	-1.126	0.984
57.836	0.979	1.124	-1.128	0.979
57.941	0.971	1.126	-1.1303	0.971
58.053	0.966	1.127	-1.1314	0.966
58.159	0.957	1.129	-1.1333	0.957
58.269	0.95	1.131	-1.1353	0.95
58.381	0.942	1.133	-1.1376	0.942
58.491	0.94	1.134	-1.1385	0.94
58.599	0.936	1.136	-1.1406	0.936
58.705	0.933	1.138	-1.1426	0.933
58.816	0.931	1.14	-1.1446	0.931
58.928	0.93	1.142	-1.146	0.93
59.036	0.929	1.144	-1.148	0.929
59.142	0.928	1.146	-1.1499	0.928
59.253	0.928	1.148	-1.152	0.928
59.367	0.928	1.149	-1.1529	0.928
59.47	0.928	1.151	-1.1553	0.928
59.581	0.928	1.153	-1.1573	0.928
59.69	0.929	1.155	-1.1592	0.929
59.797	0.929	1.156	-1.1602	0.929
59.906	0.929	1.158	-1.1626	0.929
60.016	0.93	1.16	-1.1645	0.93
60.192	0.931	1.163	-1.1669	0.931
60.297	0.932	1.165	-1.1689	0.932
60.408	0.932	1.167	-1.171	0.932
60.517	0.934	1.169	-1.1732	0.934
60.628	0.934	1.17	-1.1742	0.934
60.738	0.935	1.172	-1.1762	0.935
60.848	0.936	1.174	-1.1781	0.936
60.953	0.937	1.176	-1.1802	0.937
61.064	0.938	1.177	-1.1816	0.938
61.175	0.939	1.179	-1.1836	0.939
61.285	0.94	1.181	-1.1855	0.94
61.39	0.942	1.183	-1.1876	0.942
61.502	0.942	1.184	-1.1886	0.942
61.61	0.944	1.187	-1.1909	0.944
61.718	0.946	1.189	-1.1928	0.946
61.826	0.947	1.191	-1.1949	0.947
61.94	0.948	1.192	-1.1959	0.948
62.044	0.95	1.194	-1.1983	0.95
62.155	0.952	1.196	-1.2002	0.952
62.264	0.954	1.198	-1.2022	0.954
62.376	0.955	1.199	-1.2033	0.955
62.486	0.957	1.201	-1.2052	0.957
62.594	0.959	1.203	-1.2076	0.959
62.699	0.962	1.205	-1.2095	0.962
62.81	0.963	1.206	-1.2105	0.963
62.923	0.965	1.208	-1.2125	0.965
63.026	0.968	1.21	-1.2145	0.968
63.136	0.97	1.213	-1.2168	0.97
63.247	0.972	1.214	-1.2178	0.972
63.357	0.974	1.216	-1.2198	0.974
63.463	0.976	1.218	-1.2218	0.976
63.574	0.979	1.22	-1.2243	0.979
63.686	0.981	1.221	-1.2252	0.981
63.794	0.983	1.223	-1.2272	0.983
63.902	0.985	1.225	-1.2292	0.985
64.01	0.988	1.227	-1.2312	0.988
64.123	0.989	1.228	-1.2322	0.989
64.231	0.992	1.23	-1.2345	0.992
64.339	0.995	1.232	-1.2365	0.995
64.446	0.997	1.234	-1.2385	0.997
64.56	0.999	1.235	-1.2396	0.999
64.67	1.002	1.238	-1.2419	1.002
64.778	1.005	1.24	-1.2439	1.005
64.883	1.008	1.242	-1.2458	1.008
64.994	1.009	1.243	-1.2469	1.009
65.101	1.012	1.245	-1.2492	1.012
65.211	1.015	1.247	-1.2512	1.015
65.319	1.017	1.249	-1.2531	1.017
65.433	1.019	1.25	-1.2542	1.019
65.541	1.021	1.252	-1.2561	1.021
65.647	1.024	1.254	-1.2585	1.024
65.757	1.026	1.256	-1.2605	1.026
65.865	1.028	1.257	-1.2615	1.028
65.979	1.03	1.259	-1.2635	1.03
66.087	1.032	1.261	-1.2656	1.032
66.195	1.035	1.264	-1.2678	1.035
66.302	1.036	1.265	-1.2688	1.036
66.414	1.038	1.267	-1.2707	1.038
66.525	1.041	1.269	-1.2728	1.041
66.631	1.044	1.271	-1.2751	1.044
66.745	1.044	1.272	-1.2762	1.044
66.848	1.047	1.274	-1.2781	1.047
66.962	1.049	1.276	-1.2801	1.049
67.067	1.051	1.278	-1.2822	1.051
67.178	1.052	1.279	-1.2835	1.052
67.291	1.053	1.281	-1.2855	1.053
67.394	1.054	1.283	-1.2874	1.054
67.505	1.055	1.285	-1.2894	1.055
67.616	1.056	1.286	-1.2904	1.056
67.724	1.057	1.289	-1.2929	1.057
67.838	1.058	1.291	-1.2948	1.058
67.942	1.059	1.293	-1.2968	1.059
68.054	1.059	1.294	-1.2978	1.059
68.161	1.06	1.296	-1.2998	1.06
68.272	1.062	1.298	-1.3021	1.062
68.377	1.063	1.3	-1.3041	1.063
68.491	1.063	1.301	-1.3052	1.063
68.599	1.065	1.303	-1.3072	1.065
68.707	1.066	1.305	-1.3094	1.066
68.816	1.067	1.307	-1.3114	1.067
68.923	1.068	1.308	-1.3125	1.068
69.032	1.07	1.31	-1.3144	1.07
69.141	1.071	1.313	-1.3168	1.071
69.25	1.073	1.315	-1.3188	1.073
69.364	1.074	1.316	-1.3198	1.074
69.469	1.076	1.318	-1.3218	1.076
69.58	1.078	1.32	-1.3237	1.078
69.689	1.081	1.322	-1.3261	1.081
69.8	1.082	1.323	-1.3271	1.082
69.91	1.084	1.325	-1.329	1.084
70.02	1.087	1.327	-1.331	1.087
70.126	1.09	1.329	-1.3334	1.09
70.235	1.091	1.33	-1.3344	1.091
70.347	1.093	1.332	-1.3364	1.093
70.457	1.096	1.334	-1.3384	1.096
70.562	1.098	1.336	-1.3404	1.098
70.674	1.099	1.337	-1.3414	1.099
70.782	1.102	1.34	-1.3437	1.102
70.888	1.105	1.342	-1.3457	1.105
70.999	1.107	1.344	-1.3478	1.107
71.113	1.108	1.345	-1.3487	1.108
71.219	1.111	1.347	-1.3511	1.111
71.327	1.113	1.349	-1.3531	1.113
71.436	1.115	1.351	-1.3551	1.115
71.549	1.116	1.352	-1.356	1.116
71.659	1.118	1.354	-1.3581	1.118
71.764	1.12	1.356	-1.3604	1.12
71.873	1.123	1.358	-1.3624	1.123
71.984	1.124	1.359	-1.3634	1.124
72.094	1.126	1.361	-1.3654	1.126
72.199	1.128	1.363	-1.3674	1.128
72.31	1.131	1.366	-1.3697	1.131
72.422	1.132	1.367	-1.3707	1.132
72.529	1.134	1.369	-1.3727	1.134
72.635	1.136	1.371	-1.3748	1.136
72.746	1.139	1.373	-1.3771	1.139
72.858	1.14	1.374	-1.3781	1.14
72.966	1.142	1.376	-1.38	1.142
73.072	1.143	1.378	-1.382	1.143
73.183	1.146	1.38	-1.3843	1.146
73.296	1.146	1.381	-1.3853	1.146
73.404	1.148	1.383	-1.3873	1.148
73.512	1.15	1.385	-1.3893	1.15
73.621	1.152	1.387	-1.3914	1.152
73.728	1.153	1.389	-1.3927	1.153
73.844	1.154	1.391	-1.3947	1.154
73.949	1.156	1.393	-1.3967	1.156
74.058	1.157	1.394	-1.3987	1.157
74.169	1.158	1.395	-1.3997	1.158
74.279	1.159	1.398	-1.402	1.159
74.389	1.161	1.4	-1.404	1.161
74.493	1.162	1.402	-1.4059	1.162
74.604	1.163	1.403	-1.407	1.163
74.716	1.165	1.405	-1.4094	1.165
74.826	1.166	1.407	-1.4114	1.166
74.931	1.168	1.409	-1.4134	1.168
75.043	1.168	1.41	-1.4144	1.168
75.151	1.17	1.412	-1.4164	1.17
75.26	1.172	1.415	-1.4187	1.172
75.368	1.173	1.417	-1.4207	1.173
75.475	1.174	1.418	-1.4217	1.174
75.588	1.176	1.419	-1.4236	1.176
75.696	1.177	1.421	-1.4256	1.177
75.805	1.179	1.424	-1.428	1.179
75.912	1.18	1.425	-1.4291	1.18
76.021	1.181	1.427	-1.431	1.181
76.135	1.183	1.429	-1.433	1.183
76.24	1.184	1.431	-1.4354	1.184
76.351	1.185	1.432	-1.4364	1.185
76.464	1.186	1.434	-1.4383	1.186
76.573	1.188	1.436	-1.4403	1.188
76.679	1.189	1.438	-1.4423	1.189
76.789	1.19	1.439	-1.4436	1.19
76.9	1.192	1.441	-1.4456	1.192
77.01	1.193	1.443	-1.4476	1.193
77.115	1.193	1.445	-1.4496	1.193
77.227	1.192	1.446	-1.4505	1.192
77.335	1.19	1.449	-1.4529	1.19
77.443	1.187	1.451	-1.455	1.187
77.55	1.183	1.453	-1.4571	1.183
77.66	1.181	1.454	-1.458	1.181
77.771	1.177	1.456	-1.46	1.177
77.882	1.173	1.458	-1.4623	1.173
77.988	1.169	1.46	-1.4643	1.169
78.102	1.167	1.461	-1.4652	1.167
78.205	1.165	1.463	-1.4673	1.165
78.317	1.163	1.465	-1.4697	1.163
78.426	1.163	1.467	-1.4717	1.163
78.537	1.163	1.468	-1.4727	1.163
78.647	1.164	1.47	-1.4747	1.164
78.757	1.165	1.472	-1.4767	1.165
78.862	1.166	1.475	-1.4789	1.166
78.973	1.166	1.476	-1.4799	1.166
79.084	1.167	1.478	-1.4819	1.167
79.194	1.168	1.48	-1.484	1.168
79.298	1.169	1.482	-1.4862	1.169
79.41	1.169	1.483	-1.4873	1.169
79.518	1.17	1.485	-1.4893	1.17
79.627	1.171	1.487	-1.4912	1.171
79.735	1.171	1.489	-1.4932	1.171
79.849	1.172	1.49	-1.4945	1.172
79.957	1.172	1.492	-1.4966	1.172
80.065	1.173	1.494	-1.4985	1.173
80.171	1.173	1.496	-1.5005	1.173
80.285	1.174	1.497	-1.5015	1.174
80.394	1.174	1.5	-1.5038	1.174
80.502	1.174	1.502	-1.5059	1.174
80.611	1.175	1.504	-1.5079	1.175
80.721	1.175	1.505	-1.5089	1.175
80.831	1.175	1.507	-1.511	1.175
80.941	1.175	1.509	-1.5133	1.175
81.046	1.176	1.511	-1.5153	1.176
81.157	1.176	1.512	-1.5162	1.176
81.268	1.176	1.514	-1.5182	1.176
81.378	1.176	1.516	-1.5206	1.176
81.483	1.177	1.518	-1.5226	1.177
81.59	1.177	1.519	-1.5236	1.177
81.704	1.177	1.521	-1.5256	1.177
81.812	1.178	1.523	-1.5276	1.178
81.92	1.178	1.526	-1.5299	1.178
82.027	1.179	1.527	-1.531	1.179
82.141	1.179	1.529	-1.533	1.179
82.249	1.18	1.531	-1.535	1.18
82.355	1.181	1.533	-1.5372	1.181
82.469	1.181	1.534	-1.5383	1.181
82.579	1.182	1.536	-1.5402	1.182
82.687	1.182	1.538	-1.5422	1.182
82.792	1.183	1.54	-1.5442	1.183
82.903	1.184	1.541	-1.5456	1.184
83.016	1.184	1.543	-1.5475	1.184
83.119	1.186	1.545	-1.5495	1.186
83.23	1.187	1.547	-1.5515	1.187
83.337	1.187	1.548	-1.5525	1.187
83.449	1.189	1.551	-1.5548	1.189
83.562	1.19	1.553	-1.5568	1.19
83.665	1.191	1.555	-1.5588	1.191
83.777	1.192	1.556	-1.5598	1.192
83.888	1.193	1.558	-1.5622	1.193
83.996	1.194	1.56	-1.5642	1.194
84.104	1.196	1.562	-1.5663	1.196
84.211	1.196	1.563	-1.5672	1.196
84.325	1.197	1.565	-1.5692	1.197
84.434	1.199	1.567	-1.5715	1.199
84.54	1.2	1.569	-1.5735	1.2
84.654	1.2	1.57	-1.5744	1.2
84.757	1.201	1.572	-1.5765	1.201
84.871	1.202	1.575	-1.5789	1.202
84.976	1.203	1.577	-1.5809	1.203
85.087	1.204	1.578	-1.5818	1.204
85.2	1.205	1.58	-1.5839	1.205
85.303	1.206	1.582	-1.5859	1.206
85.412	1.207	1.584	-1.5882	1.207
85.526	1.208	1.585	-1.5892	1.208
85.634	1.209	1.587	-1.5912	1.209
85.74	1.21	1.589	-1.5932	1.21
85.851	1.212	1.591	-1.5955	1.212
85.963	1.212	1.592	-1.5965	1.212
86.071	1.213	1.594	-1.5984	1.213
86.179	1.214	1.596	-1.6004	1.214
86.287	1.216	1.598	-1.6024	1.216
86.395	1.216	1.599	-1.6035	1.216
86.509	1.218	1.602	-1.6059	1.218
86.617	1.219	1.604	-1.6078	1.219
86.725	1.22	1.606	-1.6098	1.22
86.832	1.221	1.607	-1.6109	1.221
86.941	1.222	1.609	-1.6131	1.222
87.055	1.223	1.611	-1.6151	1.223
87.16	1.225	1.613	-1.6171	1.225
87.271	1.225	1.614	-1.6181	1.225
87.384	1.227	1.616	-1.6202	1.227
87.492	1.228	1.618	-1.6225	1.228
87.597	1.229	1.62	-1.6244	1.229
87.708	1.23	1.621	-1.6255	1.23
87.817	1.231	1.623	-1.6274	1.231
87.93	1.232	1.626	-1.6298	1.232
88.036	1.234	1.628	-1.6318	1.234
88.145	1.234	1.629	-1.6328	1.234
88.256	1.235	1.631	-1.6348	1.235
88.364	1.236	1.633	-1.6368	1.236
88.472	1.238	1.635	-1.6392	1.238
88.579	1.238	1.636	-1.6401	1.238
88.688	1.239	1.638	-1.6422	1.239
88.802	1.24	1.64	-1.6442	1.24
88.908	1.242	1.642	-1.6465	1.242
89.022	1.242	1.643	-1.6475	1.242
89.125	1.243	1.645	-1.6494	1.243
89.236	1.244	1.647	-1.6514	1.244
89.345	1.245	1.649	-1.6534	1.245
89.455	1.246	1.651	-1.6548	1.246
89.568	1.247	1.653	-1.6567	1.247
89.671	1.248	1.655	-1.6588	1.248
89.781	1.249	1.657	-1.6607	1.249
89.892	1.249	1.658	-1.6618	1.249
90.001	1.25	1.66	-1.6641	1.25
90.114	1.251	1.662	-1.6661	1.251
90.22	1.252	1.664	-1.6681	1.252
90.329	1.252	1.665	-1.6691	1.252
90.435	1.253	1.667	-1.6714	1.253
90.544	1.254	1.669	-1.6734	1.254
90.655	1.255	1.671	-1.6754	1.255
90.768	1.255	1.672	-1.6764	1.255
90.876	1.255	1.674	-1.6784	1.255
90.985	1.256	1.677	-1.6807	1.256
91.091	1.256	1.679	-1.6827	1.256
91.202	1.257	1.68	-1.6838	1.257
91.315	1.257	1.682	-1.6858	1.257
91.423	1.257	1.684	-1.688	1.257
91.528	1.258	1.686	-1.6901	1.258
91.639	1.258	1.687	-1.691	1.258
91.752	1.258	1.689	-1.6931	1.258
91.862	1.258	1.691	-1.695	1.258
91.967	1.258	1.693	-1.6974	1.258
92.078	1.258	1.694	-1.6984	1.258
92.186	1.258	1.696	-1.7004	1.258
92.292	1.257	1.698	-1.7024	1.257
92.403	1.257	1.7	-1.7044	1.257
92.514	1.256	1.701	-1.7056	1.256
92.625	1.255	1.703	-1.7076	1.255
92.733	1.253	1.706	-1.7097	1.253
92.839	1.251	1.708	-1.7117	1.251
92.948	1.25	1.709	-1.7127	1.25
93.057	1.248	1.711	-1.7151	1.248
93.168	1.246	1.713	-1.7171	1.246
93.277	1.244	1.715	-1.719	1.244
93.384	1.243	1.716	-1.72	1.243
93.494	1.242	1.718	-1.7223	1.242
93.605	1.241	1.72	-1.7243	1.241
93.714	1.24	1.722	-1.7263	1.24
93.823	1.24	1.723	-1.7273	1.24
93.936	1.24	1.725	-1.7294	1.24
94.046	1.241	1.728	-1.7317	1.241
94.151	1.241	1.73	-1.7337	1.241
94.262	1.241	1.731	-1.7347	1.241
94.37	1.242	1.733	-1.7367	1.242
94.476	1.243	1.735	-1.7391	1.243
94.589	1.244	1.737	-1.7411	1.244
94.698	1.244	1.738	-1.7421	1.244
94.807	1.245	1.74	-1.7441	1.245
94.913	1.246	1.742	-1.746	1.246
95.024	1.247	1.744	-1.7483	1.247
95.131	1.247	1.745	-1.7494	1.247
95.245	1.248	1.747	-1.7513	1.248
95.353	1.249	1.749	-1.7533	1.249
95.459	1.249	1.751	-1.7554	1.249
95.574	1.25	1.752	-1.7567	1.25
95.677	1.251	1.754	-1.7586	1.251
95.787	1.252	1.756	-1.7607	1.252
95.896	1.252	1.758	-1.7627	1.252
96.007	1.253	1.759	-1.7636	1.253
96.12	1.254	1.762	-1.7659	1.254
96.223	1.255	1.764	-1.768	1.255
96.334	1.255	1.766	-1.77	1.255
96.445	1.256	1.767	-1.771	1.256
96.554	1.257	1.769	-1.7733	1.257
96.66	1.257	1.771	-1.7753	1.257
96.771	1.258	1.773	-1.7773	1.258
96.882	1.258	1.774	-1.7783	1.258
96.993	1.258	1.776	-1.7803	1.258
97.101	1.258	1.778	-1.7826	1.258
97.206	1.258	1.781	-1.7847	1.258
97.316	1.258	1.781	-1.7856	1.258
97.427	1.257	1.783	-1.7876	1.257
97.534	1.257	1.786	-1.7899	1.257
97.643	1.257	1.788	-1.7919	1.257
97.757	1.257	1.789	-1.793	1.257
97.866	1.257	1.791	-1.795	1.257
97.974	1.257	1.793	-1.797	1.257
98.082	1.257	1.795	-1.7993	1.257
98.193	1.257	1.796	-1.8003	1.257
98.303	1.257	1.798	-1.8023	1.257
98.413	1.257	1.8	-1.8042	1.257
98.518	1.257	1.803	-1.8067	1.257
98.628	1.257	1.803	-1.8076	1.257
98.74	1.258	1.805	-1.8096	1.258
98.85	1.258	1.807	-1.8116	1.258
98.955	1.257	1.809	-1.8136	1.257
99.067	1.257	1.811	-1.815	1.257
99.175	1.257	1.813	-1.8169	1.257
99.283	1.257	1.815	-1.8189	1.257
99.391	1.257	1.817	-1.821	1.257
99.505	1.257	1.818	-1.8219	1.257
99.612	1.257	1.82	-1.8242	1.257
99.72	1.257	1.822	-1.8262	1.257
99.829	1.258	1.824	-1.8283	1.258
99.941	1.258	1.825	-1.8292	1.258
100.051	1.258	1.827	-1.8312	1.258
100.159	1.259	1.829	-1.8336	1.259
100.264	1.259	1.831	-1.8356	1.259
100.375	1.26	1.832	-1.8366	1.26
100.488	1.26	1.834	-1.8387	1.26
100.591	1.261	1.837	-1.8409	1.261
100.7	1.262	1.839	-1.8429	1.262
100.814	1.262	1.84	-1.8439	1.262
100.919	1.263	1.842	-1.8459	1.263
101.033	1.264	1.844	-1.8479	1.264
101.138	1.265	1.846	-1.8503	1.265
101.249	1.265	1.847	-1.8514	1.265
101.358	1.266	1.849	-1.8533	1.266
101.471	1.267	1.851	-1.8553	1.267
101.576	1.268	1.853	-1.8575	1.268
101.686	1.269	1.854	-1.8586	1.269
101.797	1.269	1.856	-1.8605	1.269
101.904	1.27	1.858	-1.8625	1.27
102.012	1.271	1.86	-1.8645	1.271
102.126	1.272	1.862	-1.8659	1.272
102.234	1.273	1.864	-1.8679	1.273
102.341	1.273	1.866	-1.8699	1.273
102.45	1.274	1.868	-1.8719	1.274
102.557	1.275	1.869	-1.8728	1.275
102.666	1.276	1.871	-1.8752	1.276
102.78	1.277	1.873	-1.8772	1.277
102.884	1.278	1.875	-1.8792	1.278
102.998	1.278	1.876	-1.8801	1.278
103.108	1.279	1.878	-1.8822	1.279
103.218	1.28	1.88	-1.8845	1.28
103.323	1.281	1.882	-1.8865	1.281
103.434	1.281	1.883	-1.8875	1.281
103.542	1.282	1.885	-1.8895	1.282
103.654	1.283	1.888	-1.8919	1.283
103.759	1.284	1.89	-1.8939	1.284
103.871	1.284	1.891	-1.8949	1.284
103.979	1.285	1.893	-1.8969	1.285
104.085	1.286	1.895	-1.8992	1.286
104.196	1.287	1.897	-1.9011	1.287
104.31	1.287	1.898	-1.9022	1.287
104.413	1.288	1.9	-1.9042	1.288
104.527	1.289	1.902	-1.9062	1.289
104.632	1.29	1.904	-1.9086	1.29
104.746	1.291	1.905	-1.9096	1.291
104.856	1.292	1.907	-1.9116	1.292
104.961	1.293	1.909	-1.9136	1.293
105.07	1.294	1.911	-1.9155	1.294
105.181	1.294	1.913	-1.9168	1.294
105.291	1.295	1.915	-1.9189	1.295
105.401	1.296	1.917	-1.9208	1.296
105.506	1.297	1.919	-1.9227	1.297
105.617	1.297	1.92	-1.9238	1.297
105.726	1.298	1.922	-1.9262	1.298
105.839	1.298	1.924	-1.9281	1.298
105.942	1.299	1.926	-1.9301	1.299
106.054	1.299	1.927	-1.9311	1.299
106.165	1.3	1.929	-1.9334	1.3
106.273	1.301	1.931	-1.9354	1.301
106.381	1.302	1.933	-1.9375	1.302
106.488	1.302	1.934	-1.9384	1.302
106.597	1.303	1.937	-1.9407	1.303
106.711	1.304	1.939	-1.9428	1.304
106.817	1.305	1.941	-1.9448	1.305
106.924	1.306	1.942	-1.9458	1.306
107.038	1.307	1.944	-1.9479	1.307
107.146	1.308	1.946	-1.9498	1.308
107.252	1.309	1.948	-1.9521	1.309
107.363	1.309	1.949	-1.9531	1.309
107.476	1.31	1.951	-1.9551	1.31
107.586	1.311	1.953	-1.9571	1.311
107.689	1.312	1.955	-1.9595	1.312
107.8	1.313	1.956	-1.9605	1.313
107.912	1.314	1.958	-1.9625	1.314
108.022	1.314	1.96	-1.9645	1.314
108.127	1.315	1.962	-1.9665	1.315
108.239	1.316	1.964	-1.9679	1.316
108.347	1.316	1.966	-1.9698	1.316
108.453	1.317	1.968	-1.9719	1.317
108.565	1.318	1.97	-1.9738	1.318
108.679	1.318	1.971	-1.9748	1.318
108.785	1.319	1.973	-1.9771	1.319
108.893	1.32	1.975	-1.979	1.32
109	1.32	1.977	-1.9811	1.32
109.111	1.321	1.978	-1.982	1.321
109.224	1.321	1.98	-1.9844	1.321
109.332	1.322	1.982	-1.9864	1.322
109.437	1.323	1.984	-1.9884	1.323
109.548	1.323	1.985	-1.9894	1.323
109.661	1.324	1.987	-1.9914	1.324
109.77	1.325	1.99	-1.9937	1.325
109.875	1.325	1.992	-1.9957	1.325
109.983	1.326	1.993	-1.9967	1.326
110.095	1.326	1.995	-1.9987	1.326
110.201	1.327	1.997	-2.0012	1.327
110.312	1.328	1.999	-2.0031	1.328
110.424	1.328	2	-2.0041	1.328
110.532	1.328	2.002	-2.0061	1.328
110.706	1.329	2.005	-2.0091	1.329
110.812	1.329	2.007	-2.0111	1.329
110.921	1.33	2.009	-2.0132	1.33
111.031	1.33	2.01	-2.0142	1.33
111.137	1.331	2.012	-2.0164	1.331
111.247	1.331	2.014	-2.0184	1.331
111.358	1.331	2.016	-2.0204	1.331
111.469	1.332	2.017	-2.0214	1.332
111.577	1.332	2.019	-2.0234	1.332
111.683	1.332	2.022	-2.0258	1.332
111.793	1.333	2.024	-2.0278	1.333
111.905	1.333	2.025	-2.0288	1.333
112.011	1.333	2.027	-2.0307	1.333
112.123	1.333	2.029	-2.033	1.333
112.231	1.334	2.031	-2.035	1.334
112.338	1.334	2.032	-2.036	1.334
112.452	1.334	2.034	-2.0379	1.334
112.56	1.335	2.036	-2.04	1.335
112.666	1.335	2.038	-2.0424	1.335
112.781	1.335	2.039	-2.0434	1.335
112.884	1.336	2.041	-2.0454	1.336
112.998	1.336	2.043	-2.0474	1.336
113.103	1.337	2.045	-2.0493	1.337
113.214	1.337	2.046	-2.0507	1.337
113.327	1.338	2.048	-2.0527	1.338
113.43	1.338	2.05	-2.0547	1.338
113.541	1.339	2.053	-2.0567	1.339
113.652	1.339	2.054	-2.058	1.339
113.759	1.339	2.056	-2.06	1.339
113.868	1.34	2.058	-2.062	1.34
113.977	1.34	2.06	-2.064	1.34
114.089	1.34	2.061	-2.065	1.34
114.2	1.34	2.063	-2.0674	1.34
114.308	1.341	2.065	-2.0694	1.341
114.413	1.341	2.067	-2.0715	1.341
114.523	1.341	2.068	-2.0724	1.341
114.634	1.341	2.07	-2.0744	1.341
114.745	1.341	2.073	-2.0767	1.341
114.852	1.341	2.075	-2.0787	1.341
114.959	1.341	2.076	-2.0797	1.341
115.074	1.342	2.078	-2.0817	1.342
115.182	1.342	2.08	-2.0841	1.342
115.287	1.342	2.082	-2.086	1.342
115.398	1.342	2.083	-2.087	1.342
115.511	1.342	2.085	-2.089	1.342
115.614	1.343	2.087	-2.091	1.343
115.725	1.343	2.089	-2.0933	1.343
115.835	1.343	2.09	-2.0943	1.343
115.947	1.343	2.092	-2.0963	1.343
116.057	1.343	2.094	-2.0982	1.343
116.16	1.343	2.096	-2.1006	1.343
116.269	1.343	2.098	-2.1017	1.343
116.383	1.343	2.1	-2.1037	1.343
116.491	1.343	2.101	-2.1056	1.343
116.599	1.343	2.103	-2.1076	1.343
116.706	1.343	2.105	-2.1089	1.343
116.815	1.342	2.107	-2.1109	1.342
116.929	1.342	2.109	-2.1129	1.342
117.035	1.342	2.111	-2.1149	1.342
117.149	1.342	2.112	-2.116	1.342
117.252	1.341	2.114	-2.1183	1.341
117.366	1.341	2.116	-2.1203	1.341
117.471	1.341	2.118	-2.1224	1.341
117.582	1.341	2.119	-2.1233	1.341
117.695	1.34	2.121	-2.1257	1.34
117.798	1.34	2.123	-2.1277	1.34
117.909	1.339	2.126	-2.1297	1.339
118.02	1.339	2.126	-2.1306	1.339
118.129	1.338	2.128	-2.1326	1.338
118.235	1.337	2.131	-2.1349	1.337
118.346	1.336	2.133	-2.137	1.336
118.458	1.335	2.134	-2.138	1.335
118.566	1.334	2.136	-2.1399	1.334
118.674	1.333	2.138	-2.1419	1.333
118.782	1.331	2.14	-2.1443	1.331
118.895	1.33	2.141	-2.1452	1.33
119.003	1.328	2.143	-2.1473	1.328
119.108	1.326	2.145	-2.1493	1.326
119.22	1.324	2.147	-2.1516	1.324
119.327	1.323	2.148	-2.1526	1.323
119.436	1.321	2.15	-2.1546	1.321
119.55	1.319	2.152	-2.1566	1.319
119.655	1.316	2.154	-2.1585	1.316
119.766	1.315	2.156	-2.1599	1.315
119.878	1.312	2.158	-2.1619	1.312
119.988	1.309	2.16	-2.1639	1.309
120.093	1.305	2.162	-2.1659	1.305
120.252	1.3	2.164	-2.1683	1.3
120.36	1.295	2.166	-2.1703	1.295
120.466	1.29	2.168	-2.1723	1.29
120.58	1.288	2.169	-2.1732	1.288
120.69	1.282	2.171	-2.1753	1.282
120.798	1.276	2.174	-2.1777	1.276
120.902	1.271	2.175	-2.1796	1.271
121.016	1.268	2.176	-2.1806	1.268
121.126	1.264	2.179	-2.1827	1.264
121.236	1.258	2.181	-2.1849	1.258
121.341	1.254	2.183	-2.1869	1.254
121.452	1.251	2.184	-2.1879	1.251
121.56	1.247	2.186	-2.1899	1.247
121.673	1.243	2.188	-2.1919	1.243
121.778	1.238	2.19	-2.1942	1.238
121.885	1.236	2.191	-2.1952	1.236
121.999	1.233	2.193	-2.1972	1.233
122.107	1.229	2.195	-2.1992	1.229
122.215	1.224	2.197	-2.2015	1.224
122.328	1.222	2.198	-2.2026	1.222
122.436	1.218	2.2	-2.2046	1.218
122.544	1.215	2.202	-2.2065	1.215
122.65	1.212	2.204	-2.2085	1.212
122.764	1.211	2.205	-2.2095	1.211
122.874	1.208	2.208	-2.2118	1.208
122.979	1.206	2.21	-2.2138	1.206
123.088	1.205	2.212	-2.2159	1.205
123.195	1.204	2.213	-2.2169	1.204
123.311	1.202	2.215	-2.2193	1.202
123.414	1.201	2.217	-2.2213	1.201
123.525	1.2	2.219	-2.2233	1.2
123.636	1.199	2.22	-2.2242	1.199
123.744	1.198	2.222	-2.2262	1.198
123.857	1.197	2.224	-2.2285	1.197
123.96	1.196	2.226	-2.2305	1.196
124.072	1.196	2.227	-2.2315	1.196
124.183	1.195	2.229	-2.2335	1.195
124.287	1.194	2.232	-2.2359	1.194
124.398	1.193	2.234	-2.2379	1.193
124.512	1.193	2.235	-2.2388	1.193
124.615	1.192	2.237	-2.2409	1.192
124.729	1.191	2.239	-2.2431	1.191
124.835	1.191	2.241	-2.2452	1.191
124.948	1.19	2.242	-2.2462	1.19
125.058	1.19	2.244	-2.2482	1.19
125.163	1.189	2.246	-2.2502	1.189
125.27	1.189	2.248	-2.2521	1.189
125.384	1.188	2.249	-2.2535	1.188
125.494	1.188	2.251	-2.2554	1.188
125.604	1.188	2.253	-2.2575	1.188
125.709	1.187	2.255	-2.2595	1.187
125.82	1.187	2.257	-2.2608	1.187
125.926	1.187	2.259	-2.2628	1.187
126.036	1.187	2.261	-2.2648	1.187
126.148	1.187	2.263	-2.2667	1.187
126.257	1.187	2.264	-2.2677	1.187
126.368	1.187	2.266	-2.2701	1.187
126.476	1.187	2.268	-2.2721	1.187
126.581	1.187	2.27	-2.2742	1.187
126.691	1.187	2.271	-2.2752	1.187
126.8	1.187	2.273	-2.2775	1.187
126.911	1.187	2.275	-2.2795	1.187
127.018	1.187	2.277	-2.2815	1.187
127.129	1.187	2.278	-2.2824	1.187
127.242	1.187	2.28	-2.2845	1.187
127.35	1.187	2.283	-2.2868	1.187
127.455	1.187	2.285	-2.2889	1.187
127.566	1.187	2.286	-2.2898	1.187
127.679	1.187	2.288	-2.2918	1.187
127.789	1.188	2.29	-2.2938	1.188
127.894	1.188	2.292	-2.2962	1.188
128.004	1.188	2.293	-2.2971	1.188
128.113	1.188	2.295	-2.2992	1.188
128.219	1.188	2.297	-2.3012	1.188
128.332	1.188	2.299	-2.3034	1.188
128.441	1.188	2.3	-2.3044	1.188
128.552	1.188	2.302	-2.3064	1.188
128.66	1.188	2.304	-2.3084	1.188
128.765	1.188	2.306	-2.3103	1.188
128.875	1.188	2.308	-2.3118	1.188
128.984	1.189	2.31	-2.3138	1.189
129.095	1.189	2.312	-2.3158	1.189
129.204	1.189	2.314	-2.3178	1.189
129.316	1.189	2.315	-2.3188	1.189
129.426	1.189	2.317	-2.321	1.189
129.534	1.189	2.319	-2.323	1.189
129.639	1.189	2.321	-2.325	1.189
129.75	1.189	2.322	-2.326	1.189
129.863	1.19	2.324	-2.3285	1.19
129.973	1.19	2.326	-2.3304	1.19
130.078	1.19	2.328	-2.3324	1.19
130.189	1.19	2.329	-2.3335	1.19
130.295	1.19	2.331	-2.3354	1.19
130.404	1.19	2.334	-2.3378	1.19
130.512	1.19	2.336	-2.3398	1.19
130.627	1.191	2.337	-2.3407	1.191
130.735	1.191	2.339	-2.3427	1.191
130.843	1.191	2.341	-2.3448	1.191
130.951	1.191	2.343	-2.3471	1.191
131.064	1.191	2.344	-2.3481	1.191
131.172	1.191	2.346	-2.35	1.191
131.28	1.191	2.348	-2.3521	1.191
131.388	1.191	2.35	-2.3545	1.191
131.495	1.191	2.351	-2.3555	1.191
131.604	1.191	2.353	-2.3574	1.191
131.718	1.191	2.355	-2.3594	1.191
131.823	1.191	2.357	-2.3614	1.191
131.937	1.191	2.359	-2.3627	1.191
132.047	1.191	2.36	-2.3646	1.191
132.155	1.191	2.362	-2.3666	1.191
132.26	1.191	2.365	-2.3687	1.191
132.372	1.191	2.366	-2.3697	1.191
132.478	1.191	2.368	-2.3721	1.191
132.588	1.191	2.37	-2.374	1.191
132.696	1.191	2.372	-2.376	1.191
132.81	1.191	2.373	-2.3771	1.191
132.918	1.191	2.375	-2.3793	1.191
133.024	1.191	2.377	-2.3813	1.191
133.133	1.191	2.379	-2.3834	1.191
133.242	1.191	2.38	-2.3844	1.191
133.354	1.191	2.382	-2.3863	1.191
133.465	1.191	2.385	-2.3888	1.191
133.57	1.19	2.387	-2.3907	1.19
133.684	1.19	2.387	-2.3916	1.19
133.792	1.19	2.39	-2.3937	1.19
133.9	1.189	2.392	-2.3958	1.189
134.009	1.188	2.394	-2.398	1.188
134.122	1.188	2.395	-2.399	1.188
134.225	1.187	2.397	-2.401	1.187
134.339	1.186	2.399	-2.4031	1.186
134.444	1.185	2.401	-2.4054	1.185
134.555	1.184	2.402	-2.4064	1.184
134.668	1.183	2.404	-2.4083	1.183
134.771	1.182	2.406	-2.4104	1.182
134.882	1.181	2.408	-2.4127	1.181
134.993	1.18	2.409	-2.4137	1.18
135.101	1.179	2.411	-2.4157	1.179
135.214	1.177	2.413	-2.4176	1.177
135.319	1.176	2.415	-2.4196	1.176
135.43	1.175	2.416	-2.4206	1.175
135.538	1.173	2.419	-2.423	1.173
135.649	1.171	2.421	-2.425	1.171
135.754	1.17	2.423	-2.427	1.17
135.868	1.169	2.424	-2.428	1.169
135.976	1.166	2.426	-2.4304	1.166
136.081	1.164	2.428	-2.4323	1.164
136.193	1.162	2.43	-2.4343	1.162
136.3	1.161	2.431	-2.4354	1.161
136.414	1.159	2.433	-2.4374	1.159
136.522	1.156	2.436	-2.4397	1.156
136.627	1.154	2.437	-2.4416	1.154
136.741	1.153	2.438	-2.4426	1.153
136.851	1.15	2.441	-2.4447	1.15
136.961	1.148	2.442	-2.4466	1.148
137.066	1.145	2.445	-2.449	1.145
137.178	1.144	2.446	-2.4501	1.144
137.286	1.142	2.448	-2.452	1.142
137.392	1.14	2.45	-2.454	1.14
137.503	1.137	2.452	-2.4563	1.137
137.615	1.135	2.453	-2.4573	1.135
137.723	1.133	2.455	-2.4593	1.133
137.831	1.13	2.457	-2.4612	1.13
137.939	1.127	2.46	-2.4637	1.127
138.053	1.126	2.461	-2.4647	1.126
138.159	1.123	2.462	-2.4666	1.123
138.27	1.12	2.464	-2.4687	1.12
138.376	1.118	2.466	-2.4706	1.118
138.49	1.115	2.468	-2.4719	1.115
138.593	1.113	2.47	-2.4739	1.113
138.704	1.111	2.472	-2.4759	1.111
138.813	1.108	2.474	-2.4779	1.108
138.924	1.107	2.475	-2.4789	1.107
139.034	1.103	2.477	-2.4813	1.103
139.144	1.1	2.479	-2.4833	1.1
139.249	1.097	2.481	-2.4853	1.097
139.36	1.096	2.482	-2.4863	1.096
139.47	1.093	2.484	-2.4883	1.093
139.576	1.089	2.486	-2.4906	1.089
139.688	1.086	2.488	-2.4926	1.086
139.797	1.085	2.489	-2.4936	1.085
139.908	1.082	2.491	-2.4955	1.082
140.016	1.079	2.494	-2.4979	1.079
140.122	1.076	2.496	-2.4999	1.076
140.236	1.075	2.497	-2.5009	1.075
140.344	1.072	2.499	-2.503	1.072
140.453	1.07	2.501	-2.5049	1.07
140.559	1.068	2.503	-2.5073	1.068
140.673	1.066	2.504	-2.5084	1.066
140.783	1.064	2.506	-2.5103	1.064
140.888	1.062	2.508	-2.5123	1.062
140.997	1.06	2.51	-2.5145	1.06
141.108	1.059	2.511	-2.5156	1.059
141.218	1.057	2.513	-2.5176	1.057
141.328	1.055	2.515	-2.5195	1.055
141.433	1.053	2.517	-2.5215	1.053
141.544	1.051	2.519	-2.5229	1.051
141.653	1.046	2.521	-2.5249	1.046
141.766	1.041	2.523	-2.5269	1.041
141.872	1.031	2.525	-2.5289	1.031
141.981	1.022	2.526	-2.5299	1.022
142.092	1.001	2.528	-2.5321	1.001
142.199	0.983	2.53	-2.5342	0.983
142.307	0.969	2.532	-2.5362	0.969
142.421	0.965	2.533	-2.5372	0.965
142.524	0.956	2.535	-2.5395	0.956
142.635	0.95	2.537	-2.5415	0.95
142.744	0.945	2.539	-2.5435	0.945
142.851	0.943	2.54	-2.5445	0.943
142.967	0.94	2.542	-2.5466	0.94
143.072	0.936	2.545	-2.5489	0.936
143.179	0.934	2.547	-2.5509	0.934
143.29	0.933	2.548	-2.5519	0.933
143.403	0.932	2.55	-2.5538	0.932
143.508	0.93	2.552	-2.5562	0.93
143.619	0.929	2.554	-2.5582	0.929
143.73	0.928	2.555	-2.5593	0.928
143.839	0.928	2.557	-2.5613	0.928
143.944	0.927	2.559	-2.5632	0.927
144.055	0.925	2.561	-2.5656	0.925
144.167	0.925	2.562	-2.5665	0.925
144.275	0.924	2.564	-2.5685	0.924
144.381	0.922	2.566	-2.5705	0.922
144.491	0.92	2.568	-2.5725	0.92
144.605	0.919	2.57	-2.5739	0.919
144.713	0.918	2.572	-2.5758	0.918
144.821	0.916	2.574	-2.5778	0.916
144.927	0.915	2.576	-2.5798	0.915
145.038	0.914	2.577	-2.5812	0.914
145.151	0.913	2.579	-2.5831	0.913
145.257	0.913	2.581	-2.5851	0.913
145.366	0.912	2.583	-2.5872	0.912
145.477	0.912	2.584	-2.5882	0.912
145.587	0.912	2.586	-2.5904	0.912
145.697	0.912	2.588	-2.5924	0.912
145.802	0.912	2.59	-2.5944	0.912
145.913	0.912	2.591	-2.5954	0.912
146.022	0.912	2.593	-2.5975	0.912
146.128	0.913	2.596	-2.5999	0.913
146.238	0.913	2.598	-2.6018	0.913
146.351	0.913	2.599	-2.6029	0.913
146.461	0.913	2.601	-2.6049	0.913
146.567	0.914	2.603	-2.6069	0.914
146.675	0.914	2.605	-2.609	0.914
146.789	0.914	2.606	-2.6102	0.914
146.897	0.914	2.608	-2.6122	0.914
147.005	0.915	2.61	-2.6142	0.915
147.111	0.915	2.612	-2.6165	0.915
147.22	0.915	2.613	-2.6175	0.915
147.334	0.915	2.615	-2.6195	0.915
147.442	0.916	2.617	-2.6215	0.916
147.55	0.916	2.62	-2.6238	0.916
147.661	0.916	2.621	-2.6248	0.916
147.771	0.917	2.623	-2.6268	0.917
147.881	0.917	2.625	-2.6288	0.917
147.986	0.917	2.627	-2.6307	0.917
148.097	0.918	2.628	-2.6318	0.918
148.208	0.918	2.63	-2.6341	0.918
148.318	0.918	2.632	-2.6361	0.918
148.423	0.918	2.634	-2.6381	0.918
148.535	0.918	2.635	-2.6391	0.918
148.643	0.918	2.637	-2.6415	0.918
148.751	0.917	2.639	-2.6435	0.917
148.859	0.917	2.641	-2.6454	0.917
148.973	0.917	2.642	-2.6464	0.917
149.081	0.917	2.644	-2.6484	0.917
149.189	0.917	2.647	-2.6508	0.917
149.295	0.917	2.649	-2.6528	0.917
149.409	0.917	2.65	-2.6538	0.917
149.519	0.917	2.652	-2.6559	0.917
149.625	0.918	2.654	-2.6582	0.918
149.734	0.918	2.656	-2.6601	0.918
149.845	0.918	2.657	-2.6611	0.918
149.955	0.918	2.659	-2.6631	0.918
150.065	0.919	2.661	-2.6651	0.919
150.17	0.919	2.663	-2.6675	0.919
150.278	0.919	2.664	-2.6685	0.919
150.39	0.92	2.666	-2.6705	0.92
150.496	0.92	2.668	-2.6724	0.92
150.605	0.92	2.67	-2.6744	0.92
150.714	0.921	2.672	-2.6758	0.921
150.828	0.921	2.674	-2.6778	0.921
150.936	0.921	2.676	-2.6798	0.921
151.044	0.922	2.678	-2.6818	0.922
151.151	0.922	2.679	-2.6831	0.922
151.265	0.922	2.681	-2.685	0.922
151.372	0.923	2.683	-2.687	0.923
151.481	0.923	2.685	-2.689	0.923
151.588	0.924	2.686	-2.69	0.924
151.697	0.924	2.688	-2.6924	0.924
151.811	0.925	2.69	-2.6943	0.925
151.916	0.925	2.692	-2.6964	0.925
152.027	0.926	2.693	-2.6974	0.926
152.14	0.926	2.695	-2.6997	0.926
152.243	0.927	2.698	-2.7017	0.927
152.353	0.928	2.699	-2.7036	0.928
152.464	0.928	2.7	-2.7046	0.928
152.576	0.928	2.703	-2.7067	0.928
152.686	0.929	2.705	-2.7091	0.929
152.791	0.929	2.707	-2.7111	0.929
152.903	0.929	2.708	-2.712	0.929
153.011	0.93	2.71	-2.7141	0.93
153.119	0.93	2.712	-2.7161	0.93
153.227	0.931	2.714	-2.7183	0.931
153.341	0.931	2.715	-2.7194	0.931
153.449	0.931	2.717	-2.7214	0.931
153.557	0.932	2.719	-2.7233	0.932
153.663	0.933	2.722	-2.7257	0.933
153.777	0.933	2.723	-2.7267	0.933
153.887	0.933	2.725	-2.7287	0.933
153.995	0.934	2.727	-2.7307	0.934
154.1	0.934	2.729	-2.7327	0.934
154.211	0.935	2.73	-2.7341	0.935
154.319	0.935	2.732	-2.7361	0.935
154.432	0.936	2.734	-2.7381	0.936
154.537	0.936	2.736	-2.74	0.936
154.648	0.937	2.737	-2.7411	0.937
154.757	0.937	2.739	-2.7433	0.937
154.87	0.937	2.741	-2.7453	0.937
154.975	0.938	2.743	-2.7473	0.938
155.087	0.938	2.744	-2.7483	0.938
155.195	0.939	2.747	-2.7507	0.939
155.303	0.939	2.748	-2.7526	0.939
155.412	0.94	2.75	-2.7547	0.94
155.519	0.94	2.751	-2.7557	0.94
155.633	0.94	2.753	-2.7576	0.94
155.74	0.941	2.756	-2.7599	0.941
155.849	0.941	2.758	-2.7619	0.941
155.956	0.941	2.759	-2.7629	0.941
156.065	0.942	2.761	-2.765	0.942
156.179	0.942	2.763	-2.7673	0.942
156.284	0.943	2.765	-2.7694	0.943
156.395	0.943	2.766	-2.7703	0.943
156.508	0.943	2.768	-2.7723	0.943
156.611	0.944	2.77	-2.7744	0.944
156.72	0.945	2.773	-2.7767	0.945
156.834	0.945	2.773	-2.7776	0.945
156.942	0.945	2.776	-2.7797	0.945
157.048	0.946	2.778	-2.7817	0.946
157.159	0.947	2.78	-2.784	0.947
157.271	0.947	2.781	-2.785	0.947
157.375	0.948	2.783	-2.787	0.948
157.489	0.948	2.785	-2.789	0.948
157.594	0.949	2.787	-2.791	0.949
157.708	0.949	2.788	-2.792	0.949
157.816	0.95	2.79	-2.7943	0.95
157.924	0.951	2.792	-2.7963	0.951
158.03	0.951	2.794	-2.7983	0.951
158.141	0.951	2.795	-2.7993	0.951
158.254	0.952	2.797	-2.8016	0.952
158.362	0.952	2.799	-2.8035	0.952
158.467	0.952	2.801	-2.8056	0.952
158.581	0.952	2.802	-2.8066	0.952
158.686	0.952	2.804	-2.8086	0.952
158.8	0.951	2.807	-2.8109	0.951
158.905	0.951	2.809	-2.8129	0.951
159.016	0.951	2.81	-2.814	0.951
159.125	0.95	2.812	-2.816	0.95
159.238	0.95	2.814	-2.8183	0.95
159.344	0.95	2.816	-2.8202	0.95
159.453	0.95	2.817	-2.8213	0.95
159.564	0.95	2.819	-2.8232	0.95
159.672	0.95	2.821	-2.8252	0.95
159.779	0.95	2.823	-2.8276	0.95
159.893	0.95	2.824	-2.8286	0.95
159.996	0.951	2.826	-2.8306	0.951
160.11	0.951	2.828	-2.8326	0.951
160.216	0.951	2.831	-2.8349	0.951
160.33	0.952	2.832	-2.8359	0.952
160.438	0.952	2.834	-2.8379	0.952
160.546	0.952	2.836	-2.8399	0.952
160.651	0.953	2.838	-2.8419	0.953
160.763	0.953	2.839	-2.8429	0.953
160.876	0.954	2.841	-2.8453	0.954
160.98	0.954	2.843	-2.8473	0.954
161.091	0.955	2.845	-2.8493	0.955
161.202	0.955	2.846	-2.8502	0.955
161.31	0.955	2.848	-2.8525	0.955
161.418	0.956	2.85	-2.8545	0.956
161.529	0.956	2.852	-2.8565	0.956
161.638	0.956	2.853	-2.8575	0.956
161.747	0.957	2.856	-2.8599	0.957
161.853	0.957	2.858	-2.8619	0.957
161.964	0.957	2.86	-2.8638	0.957
162.078	0.958	2.861	-2.8649	0.958
162.181	0.958	2.863	-2.8669	0.958
162.292	0.958	2.865	-2.8688	0.958
162.401	0.959	2.867	-2.8712	0.959
162.514	0.959	2.868	-2.8723	0.959
162.624	0.96	2.87	-2.8742	0.96
162.729	0.96	2.872	-2.8762	0.96
162.836	0.961	2.874	-2.8786	0.961
162.947	0.961	2.875	-2.8795	0.961
163.06	0.961	2.877	-2.8815	0.961
163.168	0.962	2.879	-2.8836	0.962
163.273	0.962	2.881	-2.8856	0.962
163.384	0.962	2.883	-2.8869	0.962
163.496	0.963	2.885	-2.8889	0.963
163.606	0.963	2.887	-2.891	0.963
163.711	0.963	2.889	-2.8929	0.963
163.823	0.964	2.89	-2.8941	0.964
163.931	0.964	2.892	-2.8962	0.964
164.037	0.964	2.894	-2.8982	0.964
164.148	0.965	2.896	-2.9003	0.965
164.26	0.965	2.897	-2.9012	0.965
164.368	0.966	2.899	-2.9035	0.966
164.474	0.966	2.901	-2.9055	0.966
164.585	0.967	2.903	-2.9075	0.967
164.693	0.967	2.904	-2.9085	0.967
164.804	0.968	2.906	-2.9105	0.968
164.915	0.968	2.909	-2.9128	0.968
165.021	0.968	2.911	-2.9148	0.968
165.135	0.968	2.912	-2.9158	0.968
165.238	0.969	2.914	-2.9178	0.969
165.352	0.969	2.916	-2.9201	0.969
165.457	0.969	2.918	-2.9221	0.969
165.568	0.969	2.919	-2.9232	0.969
165.681	0.969	2.921	-2.9252	0.969
165.784	0.969	2.923	-2.9272	0.969
165.895	0.97	2.925	-2.9295	0.97
166.009	0.97	2.926	-2.9304	0.97
166.116	0.97	2.928	-2.9324	0.97
166.226	0.971	2.93	-2.9345	0.971
166.331	0.971	2.933	-2.9368	0.971
166.443	0.971	2.934	-2.9378	0.971
166.551	0.972	2.936	-2.9398	0.972
166.663	0.972	2.938	-2.9418	0.972
166.768	0.973	2.94	-2.9439	0.973
166.882	0.973	2.941	-2.9452	0.973
166.99	0.974	2.943	-2.9472	0.974
167.098	0.974	2.945	-2.9492	0.974
167.204	0.974	2.947	-2.9512	0.974
167.318	0.975	2.948	-2.9521	0.975
167.428	0.975	2.95	-2.9545	0.975
167.534	0.976	2.952	-2.9565	0.976
167.643	0.976	2.954	-2.9585	0.976
167.754	0.976	2.955	-2.9594	0.976
167.864	0.976	2.957	-2.9615	0.976
167.974	0.977	2.96	-2.9638	0.977
168.079	0.977	2.962	-2.9658	0.977
168.19	0.977	2.963	-2.9668	0.977
168.301	0.977	2.965	-2.9688	0.977
168.411	0.978	2.967	-2.9711	0.978
168.514	0.978	2.969	-2.9731	0.978
168.623	0.978	2.97	-2.9741	0.978
168.737	0.978	2.972	-2.9761	0.978
168.845	0.979	2.974	-2.978	0.979
168.953	0.979	2.976	-2.9804	0.979
169.06	0.979	2.977	-2.9814	0.979
169.174	0.98	2.979	-2.9835	0.98
169.282	0.98	2.981	-2.9855	0.98
169.388	0.98	2.984	-2.9877	0.98
169.502	0.98	2.985	-2.9888	0.98
169.606	0.981	2.987	-2.9907	0.981
169.72	0.981	2.989	-2.9927	0.981
169.825	0.982	2.991	-2.9948	0.982
169.936	0.982	2.992	-2.9961	0.982
170.049	0.982	2.994	-2.9981	0.982
170.152	0.982	2.996	-3.0002	0.982
170.263	0.983	2.998	-3.0021	0.983
170.374	0.983	2.999	-3.0031	0.983
170.482	0.983	3.001	-3.0054	0.983
170.595	0.983	3.003	-3.0074	0.983
170.7	0.983	3.005	-3.0095	0.983
170.812	0.983	3.006	-3.0104	0.983
170.92	0.983	3.009	-3.0127	0.983
171.028	0.982	3.011	-3.0148	0.982
171.136	0.982	3.013	-3.0167	0.982
171.25	0.982	3.013	-3.0176	0.982
171.358	0.982	3.016	-3.0198	0.982
171.466	0.981	3.018	-3.0221	0.981
171.573	0.981	3.02	-3.0241	0.981
171.687	0.981	3.021	-3.0251	0.981
171.79	0.981	3.023	-3.0271	0.981
171.904	0.98	3.025	-3.0293	0.98
172.009	0.98	3.027	-3.0313	0.98
172.13	0.98	3.028	-3.0323	0.98
172.233	0.98	3.03	-3.0344	0.98
172.336	0.979	3.032	-3.0365	0.979
172.447	0.979	3.035	-3.0387	0.979
172.558	0.979	3.036	-3.0398	0.979
172.666	0.979	3.038	-3.0418	0.979
172.779	0.979	3.039	-3.0437	0.979
172.882	0.979	3.041	-3.0457	0.979
172.994	0.98	3.043	-3.0471	0.98
173.105	0.98	3.045	-3.0491	0.98
173.214	0.98	3.047	-3.051	0.98
173.321	0.981	3.049	-3.053	0.981
173.428	0.981	3.05	-3.0544	0.981
173.542	0.981	3.052	-3.0564	0.981
173.651	0.981	3.054	-3.0584	0.981
173.757	0.982	3.056	-3.0604	0.982
173.871	0.982	3.057	-3.0614	0.982
173.979	0.982	3.06	-3.0637	0.982
174.087	0.982	3.061	-3.0656	0.982
174.192	0.982	3.064	-3.0677	0.982
174.306	0.982	3.064	-3.0686	0.982
174.416	0.982	3.066	-3.0706	0.982
174.526	0.982	3.069	-3.073	0.982
174.629	0.982	3.071	-3.075	0.982
174.74	0.982	3.072	-3.076	0.982
174.852	0.982	3.074	-3.078	0.982
174.962	0.982	3.076	-3.0803	0.982
175.067	0.982	3.078	-3.0823	0.982
175.179	0.982	3.079	-3.0833	0.982
175.287	0.981	3.081	-3.0853	0.981
175.393	0.981	3.084	-3.0877	0.981
175.504	0.981	3.086	-3.0897	0.981
175.613	0.981	3.087	-3.0907	0.981
175.721	0.981	3.089	-3.0927	0.981
175.835	0.981	3.091	-3.0947	0.981
175.939	0.981	3.093	-3.0967	0.981
176.05	0.98	3.094	-3.0981	0.98
176.163	0.98	3.096	-3.1	0.98
176.271	0.98	3.098	-3.102	0.98
176.376	0.98	3.1	-3.104	0.98
176.49	0.98	3.101	-3.1054	0.98
176.6	0.98	3.103	-3.1073	0.98
176.704	0.98	3.105	-3.1093	0.98
176.815	0.98	3.107	-3.1113	0.98
176.926	0.98	3.108	-3.1123	0.98
177.034	0.98	3.11	-3.1147	0.98
177.147	0.98	3.112	-3.1167	0.98
177.253	0.98	3.114	-3.1187	0.98
177.362	0.981	3.115	-3.1197	0.981
177.473	0.981	3.118	-3.1219	0.981
177.581	0.981	3.12	-3.1239	0.981
177.686	0.982	3.122	-3.1259	0.982
177.796	0.982	3.123	-3.1269	0.982
177.905	0.982	3.125	-3.1292	0.982
178.017	0.982	3.127	-3.1313	0.982
178.123	0.982	3.129	-3.1333	0.982
178.234	0.982	3.13	-3.1343	0.982
178.347	0.982	3.132	-3.1363	0.982
178.456	0.982	3.134	-3.1383	0.982
178.561	0.982	3.136	-3.1406	0.982
178.671	0.982	3.137	-3.1415	0.982
178.784	0.983	3.139	-3.1436	0.983
178.894	0.983	3.142	-3.1457	0.983
178.999	0.983	3.144	-3.148	0.983
179.11	0.983	3.145	-3.1489	0.983
179.219	0.983	3.147	-3.151	0.983
179.325	0.983	3.149	-3.153	0.983
179.436	0.984	3.151	-3.155	0.984
179.548	0.984	3.152	-3.1563	0.984
179.656	0.984	3.154	-3.1583	0.984
179.762	0.985	3.156	-3.1603	0.985
179.873	0.985	3.158	-3.1622	0.985
179.982	0.985	3.159	-3.1633	0.985
180.094	0.985	3.161	-3.1656	0.985
180.202	0.985	3.163	-3.1676	0.985
180.308	0.985	3.165	-3.1695	0.985
180.419	0.985	3.166	-3.1706	0.985
180.532	0.985	3.168	-3.1726	0.985
180.64	0.985	3.171	-3.1749	0.985
180.745	0.985	3.173	-3.1769	0.985
180.856	0.985	3.174	-3.1779	0.985
180.969	0.985	3.176	-3.1799	0.985
181.079	0.985	3.178	-3.1822	0.985
181.184	0.986	3.18	-3.1842	0.986
181.295	0.986	3.181	-3.1852	0.986
181.403	0.986	3.183	-3.1872	0.986
181.509	0.986	3.185	-3.1895	0.986
181.62	0.986	3.187	-3.1916	0.986
181.73	0.986	3.188	-3.1925	0.986
181.841	0.986	3.19	-3.1945	0.986
181.949	0.986	3.192	-3.1966	0.986
182.055	0.986	3.195	-3.1989	0.986
182.165	0.986	3.196	-3.1999	0.986
182.276	0.986	3.198	-3.2019	0.986
182.385	0.986	3.2	-3.2039	0.986
182.494	0.986	3.202	-3.2063	0.986
182.601	0.986	3.203	-3.2072	0.986
182.71	0.986	3.205	-3.2093	0.986
182.824	0.985	3.207	-3.2113	0.985
182.929	0.985	3.209	-3.2133	0.985
183.04	0.984	3.21	-3.2143	0.984
183.153	0.984	3.212	-3.2166	0.984
183.256	0.983	3.214	-3.2186	0.983
183.367	0.982	3.216	-3.2205	0.982
183.478	0.982	3.217	-3.2215	0.982
183.589	0.981	3.22	-3.2239	0.981
183.699	0.98	3.222	-3.2259	0.98
183.802	0.979	3.224	-3.2279	0.979
183.917	0.978	3.225	-3.2289	0.978
184.025	0.977	3.227	-3.2309	0.977
184.132	0.975	3.229	-3.2332	0.975
184.24	0.972	3.231	-3.2352	0.972
184.354	0.971	3.232	-3.2362	0.971
184.462	0.967	3.234	-3.2381	0.967
184.57	0.958	3.236	-3.2405	0.958
184.676	0.948	3.238	-3.2425	0.948
184.79	0.942	3.239	-3.2435	0.942
184.899	0.928	3.241	-3.2454	0.928
185.007	0.91	3.243	-3.2474	0.91
185.115	0.886	3.246	-3.2499	0.886
185.226	0.875	3.247	-3.2509	0.875
185.336	0.854	3.249	-3.2529	0.854
185.446	0.836	3.251	-3.2549	0.836
185.55	0.819	3.253	-3.2569	0.819
185.663	0.811	3.254	-3.2581	0.811
185.769	0.798	3.256	-3.2602	0.798
185.882	0.786	3.258	-3.2622	0.786
185.987	0.776	3.26	-3.2642	0.776
186.099	0.771	3.261	-3.2652	0.771
186.207	0.761	3.263	-3.2676	0.761
186.318	0.752	3.265	-3.2695	0.752
186.423	0.743	3.267	-3.2715	0.743
186.537	0.74	3.268	-3.2725	0.74
