# Supplementary material for: Research on the Mechanical Properties of EPS Lightweight Soil Mixed with Fly Ash
Source: Polymers (Basel). 2024 Dec 18;16(24):3517. doi: 10.3390/polym16243517 (PMC11678610; doi:10.3390/polym16243517)
Supplement: Supplementary file 1 [file polymers-16-03517-s001.zip › polymers-3283519-supplementary-final/raw data/EPS2%,curing agent contenet 10%,replace proportion 45%.xls]

## Sheet: Sheet1
试件批号	1
钢号	1
试验日期	2023/12/9
试验人	XDD
试件形状
尺寸(mm)	39.1
So(mm^2)	1200.73
标距倍率
Lo(mm)	80
引伸计标距	50
Lu(mm)
A(%)	/
断面尺寸
Su(mm^2)
Z(%)	/
Fm(kN)	0.54
Rm(MPa)
FeH(kN)	0.64
ReH(MPa)	1
FeL(kN)	0.50
ReL(MPa)
Fp(kN)	0.50
Rp(MPa)
Ft(kN)	0.00
Rt(MPa)
E(GPa)	0.01
屈强比	/
强屈比	/
At(%)	/
Agt(%)	9.5
时间(秒)	力(kN)	变形(mm)	位移(mm)	扩展
0	0	0	-0.0005	0
0.113	0	0	-0.0011	0
0.224	0	0	-0.0016	0
0.334	0	0	-0.0027	0
0.444	0	0	-0.0042	0
0.549	0	0	-0.006	0
0.661	0	0	-0.0074	0
0.769	0	0	-0.0097	0
0.875	0	0	-0.0123	0
0.986	0	0	-0.0153	0
1.093	0	0	-0.0175	0
1.207	0	0	-0.0211	0
1.315	0	0	-0.0249	0
1.421	0	0	-0.029	0
1.535	0	0	-0.0311	0
1.643	0	0	-0.0366	0
1.749	0	0	-0.0417	0
1.858	0	0	-0.0469	0
1.972	0	0	-0.0496	0
2.076	0	0	-0.0549	0
2.19	0	0	-0.0611	0
2.295	0	0	-0.0663	0
2.406	0	0	-0.0688	0
2.519	0.001	0.002	-0.0737	0.001
2.622	0.001	0.008	-0.0796	0.001
2.733	0.001	0.013	-0.0844	0.001
2.843	0.001	0.015	-0.0868	0.001
2.955	0.001	0.02	-0.0916	0.001
3.065	0.001	0.025	-0.0963	0.001
3.17	0.001	0.03	-0.1017	0.001
3.282	0.001	0.033	-0.104	0.001
3.39	0.001	0.037	-0.1086	0.001
3.5	0.001	0.042	-0.1131	0.001
3.606	0.001	0.046	-0.1176	0.001
3.72	0.001	0.049	-0.1205	0.001
3.828	0.001	0.053	-0.1248	0.001
3.936	0.001	0.058	-0.129	0.001
4.043	0.001	0.062	-0.1333	0.001
4.157	0.001	0.064	-0.1353	0.001
4.267	0.001	0.069	-0.1401	0.001
4.375	0.001	0.073	-0.1442	0.001
4.48	0.001	0.077	-0.1483	0.001
4.591	0.001	0.079	-0.1502	0.001
4.704	0.001	0.083	-0.1548	0.001
4.812	0.001	0.087	-0.1587	0.001
4.917	0.001	0.091	-0.1627	0.001
5.028	0.001	0.093	-0.1646	0.001
5.138	0.001	0.097	-0.1682	0.001
5.244	0.001	0.102	-0.1729	0.001
5.355	0.001	0.105	-0.1764	0.001
5.465	0.001	0.107	-0.1783	0.001
5.576	0.001	0.111	-0.182	0.001
5.684	0.001	0.115	-0.1862	0.001
5.792	0.001	0.118	-0.1897	0.001
5.904	0.001	0.12	-0.1915	0.001
6.012	0.001	0.123	-0.1948	0.001
6.12	0.001	0.127	-0.1984	0.001
6.229	0.001	0.131	-0.2024	0.001
6.336	0.001	0.133	-0.2041	0.001
6.445	0.001	0.136	-0.2075	0.001
6.559	0.001	0.139	-0.2108	0.001
6.664	0.001	0.143	-0.2142	0.001
6.775	0.001	0.145	-0.2164	0.001
6.882	0.001	0.148	-0.2195	0.001
6.996	0.001	0.151	-0.2227	0.001
7.101	0.001	0.155	-0.2261	0.001
7.212	0.001	0.156	-0.2276	0.001
7.321	0.001	0.16	-0.2314	0.001
7.434	0.001	0.163	-0.2345	0.001
7.539	0.001	0.166	-0.2375	0.001
7.651	0.001	0.168	-0.2392	0.001
7.759	0.001	0.171	-0.2427	0.001
7.867	0.001	0.174	-0.2457	0.001
7.975	0.001	0.177	-0.2487	0.001
8.089	0.001	0.179	-0.2501	0.001
8.195	0.001	0.182	-0.2531	0.001
8.306	0.001	0.185	-0.2566	0.001
8.412	0.001	0.188	-0.2595	0.001
8.526	0.001	0.19	-0.2609	0.001
8.629	0.001	0.192	-0.2638	0.001
8.74	0.001	0.195	-0.2668	0.001
8.847	0.001	0.199	-0.27	0.001
8.961	0.001	0.2	-0.2715	0.001
9.071	0.001	0.203	-0.2743	0.001
9.175	0.001	0.206	-0.277	0.001
9.286	0.001	0.209	-0.2804	0.001
9.393	0.001	0.21	-0.2817	0.001
9.505	0.001	0.213	-0.2845	0.001
9.618	0.001	0.216	-0.2873	0.001
9.724	0.001	0.219	-0.2904	0.001
9.833	0.001	0.22	-0.2916	0.001
9.942	0.001	0.223	-0.2944	0.001
10.048	0.001	0.226	-0.297	0.001
10.16	0.001	0.228	-0.2996	0.001
10.267	0.001	0.23	-0.3013	0.001
10.376	0.001	0.233	-0.3041	0.001
10.49	0.001	0.235	-0.3066	0.001
10.595	0.001	0.238	-0.3092	0.001
10.709	0.001	0.239	-0.3105	0.001
10.819	0.001	0.242	-0.3135	0.001
10.924	0.001	0.245	-0.3161	0.001
11.033	0.001	0.247	-0.3186	0.001
11.14	0.001	0.249	-0.3199	0.001
11.256	0.001	0.251	-0.3229	0.001
11.359	0.001	0.254	-0.3254	0.001
11.47	0.001	0.256	-0.3279	0.001
11.579	0.001	0.258	-0.3291	0.001
11.691	0.001	0.26	-0.3316	0.001
11.801	0.001	0.263	-0.3345	0.001
11.905	0.001	0.266	-0.337	0.001
12.017	0.001	0.267	-0.3382	0.001
12.128	0.001	0.269	-0.3407	0.001
12.232	0.001	0.272	-0.3435	0.001
12.343	0.001	0.274	-0.3458	0.001
12.457	0.001	0.276	-0.3471	0.001
12.564	0.001	0.278	-0.3495	0.001
12.672	0.001	0.281	-0.3519	0.001
12.778	0.001	0.283	-0.3546	0.001
12.889	0.001	0.284	-0.3558	0.001
13.001	0.001	0.287	-0.3582	0.001
13.109	0.001	0.289	-0.3605	0.001
13.217	0.001	0.292	-0.3629	0.001
13.328	0.001	0.293	-0.3644	0.001
13.438	0.001	0.295	-0.3668	0.001
13.543	0.001	0.298	-0.3691	0.001
13.654	0.002	0.3	-0.3714	0.002
13.765	0.002	0.301	-0.3725	0.002
13.873	0.002	0.304	-0.3753	0.002
13.985	0.002	0.306	-0.3777	0.002
14.09	0.002	0.309	-0.3799	0.002
14.2	0.002	0.31	-0.3811	0.002
14.311	0.002	0.312	-0.3837	0.002
14.419	0.002	0.315	-0.386	0.002
14.527	0.002	0.317	-0.3883	0.002
14.641	0.002	0.318	-0.3894	0.002
14.744	0.002	0.321	-0.392	0.002
14.855	0.002	0.323	-0.3943	0.002
14.962	0.002	0.325	-0.3965	0.002
15.073	0.002	0.326	-0.3977	0.002
15.186	0.002	0.329	-0.3999	0.002
15.294	0.002	0.331	-0.4026	0.002
15.399	0.002	0.333	-0.4048	0.002
15.51	0.002	0.334	-0.4058	0.002
15.623	0.002	0.337	-0.4081	0.002
15.733	0.002	0.339	-0.4103	0.002
15.838	0.002	0.341	-0.4127	0.002
15.945	0.002	0.343	-0.4139	0.002
16.057	0.002	0.345	-0.4161	0.002
16.163	0.002	0.347	-0.4183	0.002
16.276	0.002	0.349	-0.4208	0.002
16.385	0.002	0.351	-0.4219	0.002
16.496	0.002	0.353	-0.4242	0.002
16.602	0.002	0.355	-0.4264	0.002
16.71	0.002	0.357	-0.4285	0.002
16.824	0.002	0.358	-0.4295	0.002
16.932	0.002	0.361	-0.4322	0.002
17.039	0.002	0.363	-0.4343	0.002
17.148	0.002	0.365	-0.4364	0.002
17.26	0.002	0.366	-0.4375	0.002
17.37	0.002	0.369	-0.44	0.002
17.478	0.002	0.371	-0.4423	0.002
17.583	0.002	0.373	-0.4443	0.002
17.694	0.002	0.374	-0.4455	0.002
17.807	0.002	0.376	-0.4476	0.002
17.91	0.002	0.379	-0.4501	0.002
18.02	0.002	0.381	-0.4522	0.002
18.131	0.002	0.382	-0.4532	0.002
18.239	0.002	0.384	-0.4553	0.002
18.348	0.002	0.387	-0.4579	0.002
18.456	0.002	0.389	-0.46	0.002
18.571	0.002	0.39	-0.461	0.002
18.68	0.002	0.392	-0.4631	0.002
18.788	0.002	0.394	-0.4652	0.002
18.893	0.002	0.396	-0.4677	0.002
19.008	0.002	0.397	-0.4688	0.002
19.116	0.003	0.399	-0.4709	0.003
19.224	0.003	0.402	-0.473	0.003
19.33	0.003	0.404	-0.4751	0.003
19.444	0.003	0.405	-0.4765	0.003
19.554	0.003	0.407	-0.4786	0.003
19.66	0.003	0.409	-0.4807	0.003
19.769	0.003	0.411	-0.4827	0.003
19.88	0.003	0.413	-0.4842	0.003
19.99	0.003	0.415	-0.4864	0.003
20.1	0.003	0.417	-0.4884	0.003
20.204	0.003	0.419	-0.4904	0.003
20.316	0.003	0.42	-0.4915	0.003
20.427	0.003	0.422	-0.4938	0.003
20.537	0.003	0.425	-0.496	0.003
20.64	0.003	0.427	-0.4981	0.003
20.749	0.003	0.428	-0.4992	0.003
20.862	0.003	0.43	-0.5012	0.003
20.97	0.003	0.432	-0.5036	0.003
21.078	0.003	0.434	-0.5057	0.003
21.192	0.003	0.435	-0.5067	0.003
21.3	0.003	0.437	-0.5088	0.003
21.408	0.003	0.44	-0.5113	0.003
21.517	0.003	0.442	-0.5133	0.003
21.624	0.003	0.443	-0.5143	0.003
21.738	0.003	0.445	-0.5163	0.003
21.846	0.004	0.447	-0.5183	0.004
21.954	0.004	0.449	-0.5208	0.004
22.064	0.004	0.45	-0.5218	0.004
22.17	0.004	0.453	-0.5239	0.004
22.28	0.004	0.455	-0.526	0.004
22.388	0.004	0.457	-0.528	0.004
22.502	0.004	0.458	-0.5293	0.004
22.61	0.004	0.46	-0.5314	0.004
22.721	0.004	0.462	-0.5334	0.004
22.826	0.004	0.464	-0.5355	0.004
22.938	0.004	0.465	-0.5365	0.004
23.044	0.004	0.467	-0.5389	0.004
23.155	0.004	0.47	-0.541	0.004
23.263	0.004	0.472	-0.543	0.004
23.377	0.004	0.473	-0.544	0.004
23.485	0.004	0.475	-0.5465	0.004
23.593	0.004	0.477	-0.5485	0.004
23.699	0.004	0.479	-0.5506	0.004
23.813	0.004	0.48	-0.5516	0.004
23.923	0.004	0.482	-0.5537	0.004
24.031	0.004	0.485	-0.556	0.004
24.136	0.004	0.487	-0.558	0.004
24.247	0.004	0.488	-0.5591	0.004
24.359	0.004	0.49	-0.561	0.004
24.469	0.004	0.492	-0.5634	0.004
24.574	0.004	0.494	-0.5655	0.004
24.685	0.004	0.495	-0.5665	0.004
24.793	0.004	0.497	-0.5685	0.004
24.906	0.004	0.499	-0.5705	0.004
25.011	0.004	0.502	-0.5729	0.004
25.136	0.004	0.504	-0.5749	0.004
25.243	0.004	0.505	-0.5759	0.004
25.355	0.004	0.507	-0.5779	0.004
25.466	0.004	0.509	-0.5804	0.004
25.572	0.004	0.511	-0.5823	0.004
25.686	0.004	0.512	-0.5833	0.004
25.789	0.004	0.514	-0.5854	0.004
25.903	0.004	0.516	-0.5878	0.004
26.008	0.004	0.518	-0.5898	0.004
26.119	0.004	0.519	-0.5907	0.004
26.232	0.004	0.521	-0.5928	0.004
26.335	0.004	0.524	-0.5949	0.004
26.446	0.005	0.526	-0.5972	0.005
26.557	0.005	0.527	-0.5982	0.005
26.665	0.005	0.529	-0.6002	0.005
26.778	0.005	0.531	-0.6023	0.005
26.883	0.005	0.533	-0.6043	0.005
26.994	0.005	0.534	-0.6057	0.005
27.099	0.005	0.536	-0.6077	0.005
27.213	0.005	0.538	-0.6097	0.005
27.318	0.005	0.54	-0.6117	0.005
27.432	0.005	0.541	-0.6128	0.005
27.54	0.005	0.544	-0.6151	0.005
27.648	0.005	0.546	-0.6171	0.005
27.757	0.005	0.548	-0.6191	0.005
27.864	0.005	0.549	-0.6201	0.005
27.973	0.005	0.551	-0.6226	0.005
28.087	0.005	0.553	-0.6244	0.005
28.193	0.005	0.555	-0.6265	0.005
28.3	0.005	0.556	-0.6276	0.005
28.415	0.005	0.558	-0.6295	0.005
28.523	0.005	0.56	-0.6318	0.005
28.628	0.006	0.562	-0.6338	0.006
28.739	0.006	0.563	-0.6348	0.006
28.851	0.006	0.565	-0.6368	0.006
28.961	0.006	0.568	-0.6389	0.006
29.066	0.006	0.57	-0.6412	0.006
29.176	0.006	0.571	-0.6423	0.006
29.288	0.006	0.573	-0.6443	0.006
29.393	0.006	0.575	-0.6463	0.006
29.505	0.006	0.577	-0.6486	0.006
29.614	0.006	0.578	-0.6497	0.006
29.725	0.006	0.58	-0.6517	0.006
29.832	0.006	0.582	-0.6537	0.006
29.94	0.006	0.584	-0.6557	0.006
30.054	0.006	0.586	-0.657	0.006
30.159	0.006	0.588	-0.659	0.006
30.27	0.006	0.59	-0.6611	0.006
30.376	0.006	0.592	-0.6631	0.006
30.49	0.006	0.593	-0.6641	0.006
30.6	0.006	0.595	-0.6664	0.006
30.705	0.006	0.597	-0.6684	0.006
30.812	0.006	0.599	-0.6705	0.006
30.923	0.006	0.6	-0.6715	0.006
31.036	0.006	0.602	-0.6738	0.006
31.146	0.006	0.604	-0.6758	0.006
31.251	0.006	0.606	-0.6778	0.006
31.362	0.006	0.607	-0.6788	0.006
31.47	0.006	0.609	-0.6809	0.006
31.576	0.006	0.612	-0.6831	0.006
31.687	0.006	0.614	-0.685	0.006
31.795	0.006	0.615	-0.686	0.006
31.909	0.006	0.617	-0.6881	0.006
32.017	0.006	0.619	-0.6905	0.006
32.122	0.006	0.621	-0.6925	0.006
32.232	0.006	0.622	-0.6935	0.006
32.343	0.006	0.624	-0.6955	0.006
32.453	0.006	0.626	-0.6975	0.006
32.559	0.006	0.628	-0.6998	0.006
32.673	0.006	0.629	-0.7008	0.006
32.783	0.006	0.631	-0.7028	0.006
32.889	0.006	0.633	-0.7048	0.006
32.998	0.006	0.636	-0.7072	0.006
33.109	0.006	0.637	-0.7082	0.006
33.22	0.006	0.639	-0.7103	0.006
33.323	0.006	0.641	-0.7122	0.006
33.434	0.006	0.643	-0.7143	0.006
33.546	0.006	0.644	-0.7155	0.006
33.654	0.006	0.646	-0.7176	0.006
33.76	0.006	0.648	-0.7196	0.006
33.87	0.006	0.65	-0.7216	0.006
33.982	0.006	0.651	-0.7226	0.006
34.093	0.006	0.654	-0.725	0.006
34.197	0.006	0.656	-0.7269	0.006
34.308	0.006	0.658	-0.729	0.006
34.415	0.006	0.659	-0.7299	0.006
34.527	0.006	0.661	-0.732	0.006
34.638	0.006	0.663	-0.7342	0.006
34.744	0.006	0.665	-0.7362	0.006
34.858	0.006	0.666	-0.7372	0.006
34.961	0.006	0.668	-0.7392	0.006
35.075	0.006	0.67	-0.7416	0.006
35.18	0.006	0.672	-0.7436	0.006
35.291	0.006	0.673	-0.7446	0.006
35.404	0.006	0.675	-0.7466	0.006
35.508	0.006	0.677	-0.7486	0.006
35.619	0.006	0.68	-0.751	0.006
35.73	0.006	0.681	-0.752	0.006
35.838	0.006	0.682	-0.7539	0.006
35.945	0.006	0.685	-0.7559	0.006
36.053	0.006	0.687	-0.7579	0.006
36.162	0.006	0.688	-0.7593	0.006
36.274	0.006	0.69	-0.7613	0.006
36.383	0.006	0.692	-0.7633	0.006
36.49	0.007	0.694	-0.7653	0.007
36.604	0.007	0.695	-0.7662	0.007
36.712	0.007	0.697	-0.7687	0.007
36.82	0.007	0.699	-0.7707	0.007
36.929	0.007	0.701	-0.7727	0.007
37.036	0.007	0.702	-0.7737	0.007
37.145	0.007	0.705	-0.776	0.007
37.257	0.007	0.707	-0.778	0.007
37.366	0.007	0.709	-0.7799	0.007
37.477	0.007	0.71	-0.781	0.007
37.587	0.007	0.712	-0.7829	0.007
37.697	0.007	0.714	-0.7854	0.007
37.802	0.008	0.716	-0.7873	0.008
37.912	0.008	0.717	-0.7883	0.008
38.024	0.008	0.719	-0.7903	0.008
38.134	0.008	0.721	-0.7925	0.008
38.239	0.008	0.723	-0.7946	0.008
38.346	0.008	0.724	-0.7956	0.008
38.46	0.008	0.726	-0.7976	0.008
38.569	0.008	0.728	-0.7996	0.008
38.677	0.008	0.731	-0.802	0.008
38.784	0.008	0.732	-0.803	0.008
38.893	0.008	0.734	-0.805	0.008
39.007	0.008	0.736	-0.8069	0.008
39.113	0.008	0.738	-0.8092	0.008
39.227	0.008	0.739	-0.8103	0.008
39.335	0.008	0.741	-0.8123	0.008
39.443	0.008	0.743	-0.8142	0.008
39.551	0.008	0.745	-0.8163	0.008
39.662	0.008	0.746	-0.8176	0.008
39.772	0.008	0.748	-0.8196	0.008
39.882	0.008	0.75	-0.8216	0.008
39.987	0.008	0.752	-0.8236	0.008
40.098	0.008	0.753	-0.8247	0.008
40.206	0.008	0.756	-0.8269	0.008
40.319	0.008	0.758	-0.8289	0.008
40.424	0.008	0.76	-0.8309	0.008
40.536	0.008	0.761	-0.8319	0.008
40.644	0.008	0.763	-0.834	0.008
40.752	0.009	0.765	-0.8363	0.009
40.86	0.009	0.767	-0.8383	0.009
40.973	0.009	0.768	-0.8394	0.009
41.081	0.009	0.77	-0.8413	0.009
41.189	0.009	0.772	-0.8437	0.009
41.296	0.009	0.774	-0.8457	0.009
41.41	0.009	0.775	-0.8466	0.009
41.52	0.009	0.777	-0.8486	0.009
41.628	0.009	0.78	-0.8509	0.009
41.733	0.009	0.782	-0.853	0.009
41.844	0.009	0.783	-0.8539	0.009
41.956	0.009	0.785	-0.8559	0.009
42.066	0.01	0.787	-0.8579	0.01
42.171	0.01	0.789	-0.8603	0.01
42.282	0.01	0.79	-0.8613	0.01
42.39	0.01	0.792	-0.8633	0.01
42.503	0.01	0.794	-0.8653	0.01
42.606	0.01	0.796	-0.8674	0.01
42.718	0.01	0.797	-0.8683	0.01
42.829	0.01	0.799	-0.8706	0.01
42.937	0.01	0.801	-0.8726	0.01
43.046	0.011	0.803	-0.8746	0.011
43.152	0.011	0.804	-0.8756	0.011
43.266	0.011	0.807	-0.878	0.011
43.375	0.011	0.809	-0.88	0.011
43.481	0.011	0.811	-0.882	0.011
43.59	0.011	0.812	-0.883	0.011
43.703	0.011	0.814	-0.885	0.011
43.811	0.011	0.816	-0.8873	0.011
43.916	0.011	0.818	-0.8893	0.011
44.03	0.011	0.819	-0.8902	0.011
44.14	0.011	0.821	-0.8922	0.011
44.25	0.011	0.823	-0.8947	0.011
44.353	0.012	0.825	-0.8966	0.012
44.464	0.012	0.826	-0.8976	0.012
44.576	0.012	0.828	-0.8995	0.012
44.686	0.012	0.83	-0.9016	0.012
44.791	0.012	0.832	-0.9038	0.012
44.903	0.012	0.833	-0.9048	0.012
45.011	0.012	0.836	-0.9069	0.012
45.117	0.012	0.838	-0.9089	0.012
45.228	0.012	0.84	-0.9112	0.012
45.342	0.012	0.841	-0.9123	0.012
45.448	0.012	0.843	-0.9143	0.012
45.559	0.013	0.845	-0.9162	0.013
45.663	0.013	0.847	-0.9182	0.013
45.774	0.013	0.848	-0.9196	0.013
45.887	0.013	0.85	-0.9216	0.013
45.991	0.013	0.852	-0.9236	0.013
46.1	0.013	0.854	-0.9255	0.013
46.214	0.013	0.856	-0.9269	0.013
46.324	0.013	0.858	-0.9289	0.013
46.428	0.013	0.86	-0.9309	0.013
46.539	0.013	0.862	-0.933	0.013
46.65	0.014	0.863	-0.9339	0.014
46.758	0.014	0.865	-0.9359	0.014
46.871	0.014	0.867	-0.9383	0.014
46.977	0.014	0.869	-0.9403	0.014
47.086	0.014	0.87	-0.9413	0.014
47.197	0.014	0.872	-0.9433	0.014
47.305	0.014	0.874	-0.9455	0.014
47.413	0.014	0.876	-0.9476	0.014
47.52	0.014	0.877	-0.9486	0.014
47.629	0.015	0.879	-0.9505	0.015
47.743	0.015	0.882	-0.9529	0.015
47.849	0.015	0.884	-0.9549	0.015
47.956	0.015	0.885	-0.9559	0.015
48.07	0.015	0.887	-0.9579	0.015
48.178	0.015	0.889	-0.9599	0.015
48.284	0.015	0.891	-0.9622	0.015
48.393	0.015	0.892	-0.9631	0.015
48.502	0.015	0.894	-0.9652	0.015
48.617	0.016	0.896	-0.9672	0.016
48.723	0.016	0.898	-0.9695	0.016
48.834	0.016	0.899	-0.9705	0.016
48.942	0.016	0.901	-0.9725	0.016
49.054	0.016	0.903	-0.9745	0.016
49.159	0.016	0.905	-0.9766	0.016
49.271	0.016	0.906	-0.9776	0.016
49.379	0.016	0.908	-0.9798	0.016
49.485	0.016	0.91	-0.9818	0.016
49.596	0.016	0.912	-0.9838	0.016
49.708	0.016	0.913	-0.9848	0.016
49.816	0.016	0.916	-0.9872	0.016
49.924	0.016	0.918	-0.9892	0.016
50.033	0.016	0.92	-0.9912	0.016
50.146	0.016	0.921	-0.9922	0.016
50.256	0.017	0.923	-0.9942	0.017
50.361	0.017	0.925	-0.9965	0.017
50.468	0.017	0.927	-0.9985	0.017
50.579	0.017	0.928	-0.9995	0.017
50.687	0.017	0.93	-1.0015	0.017
50.801	0.017	0.933	-1.0039	0.017
50.906	0.017	0.935	-1.0059	0.017
51.017	0.017	0.935	-1.0068	0.017
51.126	0.017	0.938	-1.0089	0.017
51.232	0.017	0.939	-1.0108	0.017
51.343	0.017	0.942	-1.0132	0.017
51.453	0.018	0.943	-1.0142	0.018
51.564	0.018	0.945	-1.0162	0.018
51.672	0.018	0.947	-1.0182	0.018
51.778	0.018	0.949	-1.0202	0.018
51.888	0.018	0.95	-1.0214	0.018
51.999	0.018	0.952	-1.0234	0.018
52.108	0.018	0.954	-1.0254	0.018
52.217	0.018	0.956	-1.0274	0.018
52.324	0.018	0.957	-1.0288	0.018
52.433	0.018	0.96	-1.0309	0.018
52.547	0.018	0.961	-1.0328	0.018
52.652	0.018	0.963	-1.0348	0.018
52.764	0.018	0.964	-1.0359	0.018
52.87	0.019	0.967	-1.0381	0.019
52.98	0.019	0.969	-1.04	0.019
53.089	0.019	0.971	-1.0422	0.019
53.2	0.019	0.972	-1.0431	0.019
53.312	0.019	0.974	-1.0455	0.019
53.422	0.019	0.976	-1.0475	0.019
53.525	0.019	0.978	-1.0495	0.019
53.64	0.019	0.979	-1.0505	0.019
53.746	0.019	0.981	-1.0525	0.019
53.857	0.02	0.983	-1.0548	0.02
53.962	0.02	0.985	-1.0568	0.02
54.072	0.02	0.986	-1.0578	0.02
54.184	0.02	0.988	-1.0597	0.02
54.292	0.02	0.99	-1.0618	0.02
54.401	0.02	0.993	-1.0641	0.02
54.513	0.02	0.994	-1.0651	0.02
54.623	0.02	0.996	-1.0671	0.02
54.731	0.02	0.998	-1.0691	0.02
54.836	0.02	1	-1.0715	0.02
54.947	0.02	1.001	-1.0725	0.02
55.117	0.02	1.004	-1.0751	0.02
55.231	0.02	1.006	-1.0774	0.02
55.339	0.021	1.008	-1.0794	0.021
55.444	0.021	1.01	-1.0814	0.021
55.554	0.021	1.011	-1.0824	0.021
55.665	0.021	1.013	-1.0844	0.021
55.775	0.021	1.015	-1.0868	0.021
55.881	0.021	1.017	-1.0888	0.021
55.995	0.021	1.018	-1.0898	0.021
56.106	0.021	1.02	-1.0918	0.021
56.214	0.021	1.023	-1.0941	0.021
56.319	0.021	1.025	-1.0961	0.021
56.43	0.021	1.026	-1.0971	0.021
56.542	0.021	1.028	-1.0991	0.021
56.652	0.021	1.03	-1.1011	0.021
56.757	0.021	1.032	-1.1034	0.021
56.869	0.021	1.033	-1.1045	0.021
56.977	0.021	1.035	-1.1065	0.021
57.083	0.021	1.037	-1.1084	0.021
57.192	0.021	1.039	-1.1104	0.021
57.301	0.021	1.04	-1.1118	0.021
57.415	0.022	1.042	-1.1138	0.022
57.521	0.022	1.044	-1.1158	0.022
57.629	0.022	1.046	-1.1178	0.022
57.743	0.022	1.047	-1.1187	0.022
57.851	0.022	1.05	-1.121	0.022
57.959	0.022	1.052	-1.123	0.022
58.068	0.022	1.054	-1.1251	0.022
58.18	0.022	1.055	-1.126	0.022
58.29	0.022	1.057	-1.1284	0.022
58.398	0.022	1.059	-1.1304	0.022
58.503	0.022	1.061	-1.1324	0.022
58.615	0.022	1.062	-1.1334	0.022
58.721	0.022	1.064	-1.1354	0.022
58.831	0.022	1.066	-1.1377	0.022
58.939	0.022	1.068	-1.1397	0.022
59.053	0.022	1.069	-1.1407	0.022
59.163	0.022	1.071	-1.1427	0.022
59.272	0.022	1.073	-1.1447	0.022
59.377	0.022	1.076	-1.147	0.022
59.488	0.022	1.077	-1.148	0.022
59.598	0.022	1.079	-1.1501	0.022
59.704	0.022	1.081	-1.1521	0.022
59.814	0.022	1.083	-1.1543	0.022
59.926	0.022	1.084	-1.1554	0.022
60.034	0.022	1.086	-1.1574	0.022
60.208	0.022	1.089	-1.1601	0.022
60.316	0.022	1.091	-1.1621	0.022
60.424	0.022	1.093	-1.1641	0.022
60.53	0.022	1.095	-1.1661	0.022
60.646	0.022	1.096	-1.1673	0.022
60.749	0.022	1.098	-1.1693	0.022
60.861	0.022	1.1	-1.1713	0.022
60.967	0.022	1.102	-1.1733	0.022
61.081	0.022	1.103	-1.1747	0.022
61.191	0.022	1.105	-1.1766	0.022
61.3	0.022	1.107	-1.1787	0.022
61.405	0.022	1.109	-1.1807	0.022
61.516	0.022	1.11	-1.1817	0.022
61.626	0.022	1.113	-1.184	0.022
61.732	0.023	1.115	-1.1859	0.023
61.842	0.023	1.117	-1.188	0.023
61.954	0.023	1.118	-1.1889	0.023
62.062	0.023	1.12	-1.191	0.023
62.168	0.023	1.122	-1.1933	0.023
62.28	0.023	1.124	-1.1953	0.023
62.387	0.023	1.125	-1.1964	0.023
62.496	0.024	1.127	-1.1984	0.024
62.608	0.024	1.129	-1.2007	0.024
62.714	0.024	1.131	-1.2026	0.024
62.825	0.024	1.132	-1.2036	0.024
62.938	0.024	1.134	-1.2056	0.024
63.046	0.024	1.136	-1.2076	0.024
63.151	0.025	1.139	-1.21	0.025
63.263	0.025	1.14	-1.211	0.025
63.376	0.025	1.142	-1.213	0.025
63.479	0.025	1.144	-1.215	0.025
63.59	0.025	1.146	-1.2173	0.025
63.699	0.025	1.147	-1.2183	0.025
63.811	0.025	1.149	-1.2204	0.025
63.921	0.026	1.151	-1.2223	0.026
64.026	0.026	1.153	-1.2244	0.026
64.138	0.026	1.154	-1.2256	0.026
64.243	0.026	1.156	-1.2276	0.026
64.352	0.027	1.158	-1.2296	0.027
64.463	0.027	1.16	-1.2316	0.027
64.577	0.027	1.161	-1.2326	0.027
64.68	0.027	1.164	-1.2349	0.027
64.791	0.028	1.166	-1.237	0.028
64.898	0.028	1.168	-1.239	0.028
65.009	0.028	1.169	-1.2399	0.028
65.122	0.028	1.171	-1.2422	0.028
65.23	0.028	1.173	-1.2442	0.028
65.335	0.029	1.175	-1.2463	0.029
65.446	0.029	1.176	-1.2472	0.029
65.559	0.029	1.178	-1.2493	0.029
65.663	0.029	1.18	-1.2516	0.029
65.774	0.029	1.182	-1.2537	0.029
65.885	0.029	1.183	-1.2547	0.029
65.993	0.03	1.185	-1.2566	0.03
66.099	0.03	1.188	-1.2589	0.03
66.21	0.03	1.19	-1.2609	0.03
66.321	0.03	1.191	-1.262	0.03
66.432	0.03	1.193	-1.2639	0.03
66.54	0.031	1.195	-1.2659	0.031
66.646	0.031	1.197	-1.2683	0.031
66.76	0.031	1.198	-1.2693	0.031
66.868	0.031	1.2	-1.2713	0.031
66.976	0.031	1.202	-1.2732	0.031
67.082	0.032	1.204	-1.2753	0.032
67.193	0.032	1.205	-1.2766	0.032
67.306	0.032	1.207	-1.2786	0.032
67.414	0.032	1.209	-1.2806	0.032
67.519	0.032	1.211	-1.2825	0.032
67.63	0.032	1.212	-1.2835	0.032
67.737	0.032	1.214	-1.2858	0.032
67.847	0.033	1.217	-1.2879	0.033
67.958	0.033	1.219	-1.2899	0.033
68.069	0.033	1.22	-1.2909	0.033
68.177	0.033	1.222	-1.2932	0.033
68.283	0.033	1.224	-1.2953	0.033
68.392	0.033	1.226	-1.2973	0.033
68.507	0.033	1.227	-1.2982	0.033
68.615	0.034	1.229	-1.3003	0.034
68.723	0.034	1.231	-1.3025	0.034
68.831	0.034	1.233	-1.3045	0.034
68.938	0.034	1.234	-1.3056	0.034
69.052	0.034	1.236	-1.3076	0.034
69.16	0.034	1.239	-1.31	0.034
69.266	0.034	1.241	-1.3119	0.034
69.381	0.034	1.242	-1.3129	0.034
69.484	0.034	1.244	-1.315	0.034
69.598	0.034	1.246	-1.317	0.034
69.703	0.034	1.248	-1.3192	0.034
69.814	0.035	1.249	-1.3202	0.035
69.927	0.035	1.251	-1.3222	0.035
70.031	0.035	1.253	-1.3242	0.035
70.142	0.035	1.255	-1.3265	0.035
70.253	0.035	1.256	-1.3276	0.035
70.361	0.035	1.258	-1.3296	0.035
70.467	0.035	1.26	-1.3316	0.035
70.578	0.036	1.262	-1.3335	0.036
70.69	0.036	1.263	-1.3346	0.036
70.798	0.036	1.265	-1.3368	0.036
70.906	0.036	1.267	-1.3388	0.036
71.015	0.036	1.269	-1.3408	0.036
71.122	0.036	1.27	-1.3418	0.036
71.236	0.037	1.273	-1.3442	0.037
71.341	0.037	1.275	-1.3461	0.037
71.45	0.037	1.277	-1.3482	0.037
71.564	0.037	1.278	-1.3492	0.037
71.674	0.037	1.28	-1.3511	0.037
71.782	0.037	1.282	-1.3535	0.037
71.887	0.037	1.284	-1.3555	0.037
71.998	0.037	1.285	-1.3565	0.037
72.111	0.038	1.287	-1.3585	0.038
72.214	0.038	1.29	-1.3609	0.038
72.325	0.038	1.291	-1.3628	0.038
72.435	0.038	1.292	-1.3638	0.038
72.547	0.038	1.294	-1.3658	0.038
72.657	0.038	1.297	-1.3679	0.038
72.76	0.039	1.299	-1.3702	0.039
72.869	0.039	1.3	-1.3712	0.039
72.983	0.039	1.302	-1.3732	0.039
73.091	0.039	1.304	-1.3752	0.039
73.199	0.039	1.306	-1.3775	0.039
73.306	0.04	1.307	-1.3785	0.04
73.419	0.04	1.309	-1.3805	0.04
73.528	0.04	1.311	-1.3825	0.04
73.637	0.04	1.313	-1.3845	0.04
73.744	0.04	1.314	-1.3858	0.04
73.853	0.04	1.316	-1.3878	0.04
73.967	0.041	1.318	-1.3898	0.041
74.072	0.041	1.32	-1.3918	0.041
74.183	0.041	1.321	-1.3928	0.041
74.296	0.041	1.324	-1.3951	0.041
74.405	0.041	1.326	-1.3971	0.041
74.51	0.041	1.328	-1.3991	0.041
74.621	0.041	1.329	-1.4001	0.041
74.732	0.042	1.331	-1.4024	0.042
74.842	0.042	1.333	-1.4044	0.042
74.947	0.042	1.335	-1.4064	0.042
75.057	0.042	1.336	-1.4075	0.042
75.168	0.042	1.338	-1.4094	0.042
75.276	0.043	1.34	-1.4117	0.043
75.384	0.043	1.342	-1.4137	0.043
75.496	0.043	1.343	-1.4147	0.043
75.604	0.043	1.345	-1.4167	0.043
75.712	0.043	1.347	-1.4188	0.043
75.821	0.044	1.35	-1.4211	0.044
75.928	0.044	1.351	-1.4221	0.044
76.037	0.044	1.353	-1.4241	0.044
76.151	0.044	1.355	-1.4261	0.044
76.256	0.044	1.357	-1.4285	0.044
76.367	0.044	1.358	-1.4295	0.044
76.474	0.045	1.36	-1.4315	0.045
76.588	0.045	1.362	-1.4334	0.045
76.693	0.045	1.364	-1.4354	0.045
76.804	0.045	1.365	-1.4367	0.045
76.913	0.046	1.367	-1.4388	0.046
77.026	0.046	1.369	-1.4408	0.046
77.129	0.046	1.371	-1.4428	0.046
77.241	0.046	1.372	-1.4437	0.046
77.352	0.047	1.375	-1.4461	0.047
77.459	0.047	1.377	-1.4481	0.047
77.567	0.047	1.379	-1.4501	0.047
77.681	0.047	1.38	-1.4511	0.047
77.789	0.047	1.382	-1.4533	0.047
77.896	0.048	1.384	-1.4553	0.048
78.005	0.048	1.386	-1.4574	0.048
78.117	0.048	1.387	-1.4583	0.048
78.227	0.048	1.389	-1.4603	0.048
78.335	0.049	1.391	-1.4626	0.049
78.439	0.049	1.393	-1.4648	0.049
78.553	0.049	1.394	-1.4657	0.049
78.663	0.049	1.396	-1.4677	0.049
78.773	0.05	1.398	-1.4698	0.05
78.876	0.05	1.401	-1.472	0.05
78.99	0.05	1.402	-1.473	0.05
79.098	0.05	1.404	-1.475	0.05
79.204	0.05	1.406	-1.477	0.05
79.315	0.051	1.408	-1.4795	0.051
79.423	0.051	1.409	-1.4804	0.051
79.534	0.051	1.411	-1.4824	0.051
79.64	0.051	1.413	-1.4845	0.051
79.751	0.051	1.415	-1.4864	0.051
79.865	0.051	1.416	-1.4877	0.051
79.968	0.052	1.418	-1.4897	0.052
80.082	0.052	1.42	-1.4917	0.052
80.187	0.052	1.422	-1.4937	0.052
80.301	0.052	1.423	-1.4947	0.052
80.411	0.053	1.426	-1.497	0.053
80.516	0.053	1.428	-1.499	0.053
80.625	0.053	1.43	-1.501	0.053
80.736	0.053	1.431	-1.502	0.053
80.843	0.053	1.433	-1.504	0.053
80.957	0.053	1.435	-1.5064	0.053
81.062	0.053	1.437	-1.5084	0.053
81.171	0.053	1.438	-1.5094	0.053
81.283	0.053	1.44	-1.5113	0.053
81.393	0.054	1.442	-1.5136	0.054
81.497	0.054	1.444	-1.5156	0.054
81.609	0.054	1.445	-1.5166	0.054
81.72	0.054	1.447	-1.5187	0.054
81.828	0.054	1.45	-1.521	0.054
81.934	0.054	1.452	-1.5231	0.054
82.048	0.054	1.453	-1.524	0.054
82.156	0.054	1.455	-1.526	0.054
82.264	0.054	1.457	-1.5281	0.054
82.37	0.054	1.459	-1.5303	0.054
82.481	0.054	1.46	-1.5313	0.054
82.589	0.054	1.462	-1.5333	0.054
82.698	0.054	1.464	-1.5354	0.054
82.807	0.054	1.466	-1.5373	0.054
82.919	0.054	1.467	-1.5387	0.054
83.032	0.054	1.469	-1.5407	0.054
83.135	0.054	1.471	-1.5427	0.054
83.246	0.054	1.473	-1.5447	0.054
83.357	0.055	1.475	-1.5459	0.055
83.465	0.055	1.477	-1.548	0.055
83.577	0.055	1.479	-1.55	0.055
83.682	0.055	1.481	-1.552	0.055
83.794	0.055	1.482	-1.553	0.055
83.902	0.056	1.484	-1.5552	0.056
84.008	0.056	1.486	-1.5573	0.056
84.119	0.056	1.488	-1.5593	0.056
84.233	0.056	1.489	-1.5603	0.056
84.336	0.056	1.491	-1.5626	0.056
84.447	0.056	1.493	-1.5646	0.056
84.554	0.057	1.495	-1.5666	0.057
84.665	0.057	1.496	-1.5676	0.057
84.778	0.057	1.498	-1.5696	0.057
84.886	0.057	1.501	-1.5719	0.057
84.991	0.057	1.503	-1.5739	0.057
85.102	0.058	1.504	-1.575	0.058
85.215	0.058	1.506	-1.5769	0.058
85.325	0.058	1.508	-1.579	0.058
85.43	0.058	1.51	-1.5813	0.058
85.537	0.058	1.511	-1.5823	0.058
85.649	0.058	1.513	-1.5842	0.058
85.755	0.059	1.515	-1.5863	0.059
85.866	0.059	1.517	-1.5887	0.059
85.979	0.059	1.518	-1.5896	0.059
86.087	0.059	1.52	-1.5916	0.059
86.195	0.059	1.522	-1.5936	0.059
86.303	0.059	1.524	-1.5956	0.059
86.417	0.059	1.526	-1.597	0.059
86.52	0.059	1.528	-1.5989	0.059
86.631	0.06	1.53	-1.601	0.06
86.74	0.06	1.532	-1.603	0.06
86.847	0.06	1.533	-1.6039	0.06
86.962	0.06	1.535	-1.6062	0.06
87.07	0.06	1.537	-1.6082	0.06
87.175	0.06	1.539	-1.6102	0.06
87.286	0.061	1.54	-1.6112	0.061
87.399	0.061	1.542	-1.6132	0.061
87.502	0.061	1.544	-1.6157	0.061
87.612	0.061	1.546	-1.6176	0.061
87.723	0.061	1.547	-1.6186	0.061
87.835	0.062	1.549	-1.6206	0.062
87.94	0.062	1.551	-1.6228	0.062
88.048	0.062	1.554	-1.6249	0.062
88.163	0.062	1.554	-1.6258	0.062
88.272	0.062	1.557	-1.6279	0.062
88.38	0.063	1.559	-1.6299	0.063
88.485	0.063	1.561	-1.6322	0.063
88.6	0.063	1.562	-1.6332	0.063
88.708	0.063	1.564	-1.6352	0.063
88.816	0.064	1.566	-1.6372	0.064
88.922	0.064	1.568	-1.6395	0.064
89.036	0.064	1.569	-1.6406	0.064
89.146	0.064	1.571	-1.6425	0.064
89.252	0.064	1.573	-1.6445	0.064
89.361	0.064	1.575	-1.6466	0.064
89.472	0.064	1.577	-1.6479	0.064
89.582	0.064	1.579	-1.6499	0.064
89.692	0.064	1.58	-1.6518	0.064
89.797	0.065	1.582	-1.6538	0.065
89.908	0.065	1.584	-1.6549	0.065
90.019	0.065	1.586	-1.6573	0.065
90.129	0.065	1.588	-1.6593	0.065
90.232	0.065	1.59	-1.6612	0.065
90.346	0.065	1.591	-1.6622	0.065
90.454	0.065	1.593	-1.6642	0.065
90.56	0.066	1.595	-1.6665	0.066
90.669	0.066	1.597	-1.6685	0.066
90.778	0.066	1.598	-1.6695	0.066
90.892	0.067	1.6	-1.6715	0.067
91.001	0.067	1.603	-1.6739	0.067
91.11	0.067	1.605	-1.6759	0.067
91.216	0.067	1.605	-1.6768	0.067
91.328	0.068	1.607	-1.6788	0.068
91.439	0.068	1.61	-1.6811	0.068
91.545	0.069	1.612	-1.6832	0.069
91.659	0.069	1.613	-1.6842	0.069
91.762	0.069	1.615	-1.6862	0.069
91.876	0.07	1.617	-1.6881	0.07
91.981	0.07	1.619	-1.6905	0.07
92.092	0.07	1.62	-1.6916	0.07
92.205	0.07	1.622	-1.6935	0.07
92.313	0.071	1.624	-1.6955	0.071
92.418	0.071	1.626	-1.6976	0.071
92.529	0.071	1.628	-1.6989	0.071
92.636	0.072	1.629	-1.7008	0.072
92.745	0.072	1.631	-1.7028	0.072
92.856	0.073	1.633	-1.7048	0.073
92.968	0.073	1.634	-1.7058	0.073
93.076	0.073	1.637	-1.7082	0.073
93.184	0.074	1.639	-1.7102	0.074
93.293	0.074	1.641	-1.7122	0.074
93.4	0.074	1.642	-1.7132	0.074
93.514	0.075	1.644	-1.7155	0.075
93.622	0.075	1.646	-1.7175	0.075
93.73	0.076	1.648	-1.7194	0.076
93.837	0.076	1.649	-1.7204	0.076
93.946	0.076	1.651	-1.7224	0.076
94.06	0.077	1.653	-1.7248	0.077
94.165	0.077	1.655	-1.7268	0.077
94.276	0.078	1.656	-1.7278	0.078
94.383	0.078	1.658	-1.7298	0.078
94.497	0.078	1.66	-1.7318	0.078
94.602	0.079	1.663	-1.7341	0.079
94.714	0.079	1.664	-1.7351	0.079
94.822	0.079	1.666	-1.7371	0.079
94.935	0.08	1.668	-1.7392	0.08
95.038	0.08	1.67	-1.7415	0.08
95.15	0.081	1.671	-1.7424	0.081
95.261	0.081	1.673	-1.7445	0.081
95.368	0.081	1.675	-1.7464	0.081
95.476	0.082	1.677	-1.7488	0.082
95.59	0.082	1.678	-1.7498	0.082
95.695	0.083	1.68	-1.7519	0.083
95.806	0.083	1.682	-1.7538	0.083
95.912	0.084	1.684	-1.7558	0.084
96.026	0.084	1.685	-1.7568	0.084
96.13	0.084	1.688	-1.7591	0.084
96.241	0.085	1.69	-1.7611	0.085
96.348	0.085	1.692	-1.7631	0.085
96.462	0.085	1.693	-1.7641	0.085
96.572	0.086	1.695	-1.7665	0.086
96.682	0.086	1.697	-1.7684	0.086
96.787	0.086	1.699	-1.7704	0.086
96.898	0.087	1.7	-1.7714	0.087
97.006	0.087	1.702	-1.7734	0.087
97.119	0.087	1.704	-1.7756	0.087
97.225	0.088	1.706	-1.7777	0.088
97.331	0.088	1.707	-1.7787	0.088
97.445	0.088	1.709	-1.7807	0.088
97.553	0.088	1.712	-1.7831	0.088
97.661	0.089	1.714	-1.7851	0.089
97.773	0.089	1.715	-1.7861	0.089
97.881	0.089	1.717	-1.7881	0.089
97.989	0.089	1.719	-1.79	0.089
98.095	0.09	1.721	-1.7924	0.09
98.206	0.09	1.722	-1.7934	0.09
98.319	0.09	1.724	-1.7954	0.09
98.425	0.09	1.726	-1.7973	0.09
98.534	0.091	1.728	-1.7998	0.091
98.645	0.091	1.729	-1.8008	0.091
98.756	0.091	1.731	-1.8027	0.091
98.866	0.091	1.733	-1.8048	0.091
98.971	0.092	1.735	-1.8067	0.092
99.082	0.092	1.737	-1.8081	0.092
99.19	0.092	1.739	-1.8101	0.092
99.296	0.092	1.741	-1.8121	0.092
99.406	0.093	1.743	-1.8141	0.093
99.518	0.093	1.744	-1.8151	0.093
99.629	0.093	1.746	-1.8174	0.093
99.733	0.094	1.748	-1.8194	0.094
99.844	0.094	1.75	-1.8214	0.094
99.958	0.094	1.751	-1.8224	0.094
100.061	0.095	1.753	-1.8247	0.095
100.172	0.095	1.755	-1.8267	0.095
100.281	0.095	1.757	-1.8288	0.095
100.394	0.095	1.758	-1.8296	0.095
100.504	0.096	1.76	-1.8317	0.096
100.609	0.096	1.763	-1.834	0.096
100.718	0.096	1.765	-1.836	0.096
100.827	0.096	1.766	-1.837	0.096
100.94	0.097	1.768	-1.839	0.097
101.05	0.097	1.77	-1.841	0.097
101.154	0.097	1.772	-1.8433	0.097
101.265	0.098	1.773	-1.8444	0.098
101.374	0.098	1.775	-1.8464	0.098
101.486	0.098	1.777	-1.8484	0.098
101.591	0.099	1.779	-1.8507	0.099
101.703	0.099	1.78	-1.8516	0.099
101.811	0.099	1.782	-1.8536	0.099
101.917	0.1	1.784	-1.8556	0.1
102.028	0.1	1.786	-1.8577	0.1
102.137	0.1	1.788	-1.8591	0.1
102.248	0.101	1.79	-1.8611	0.101
102.356	0.101	1.792	-1.863	0.101
102.463	0.101	1.794	-1.865	0.101
102.574	0.101	1.795	-1.8664	0.101
102.687	0.102	1.797	-1.8683	0.102
102.794	0.102	1.799	-1.8703	0.102
102.9	0.102	1.801	-1.8723	0.102
103.011	0.102	1.802	-1.8733	0.102
103.124	0.103	1.804	-1.8754	0.103
103.228	0.103	1.806	-1.8776	0.103
103.339	0.103	1.808	-1.8796	0.103
103.449	0.103	1.809	-1.8806	0.103
103.56	0.104	1.811	-1.8826	0.104
103.67	0.104	1.814	-1.8849	0.104
103.775	0.104	1.816	-1.887	0.104
103.888	0.104	1.817	-1.888	0.104
103.996	0.105	1.819	-1.89	0.105
104.104	0.105	1.821	-1.892	0.105
104.21	0.105	1.823	-1.8942	0.105
104.32	0.106	1.824	-1.8952	0.106
104.429	0.106	1.826	-1.8972	0.106
104.54	0.106	1.828	-1.8993	0.106
104.649	0.106	1.83	-1.9017	0.106
104.756	0.106	1.831	-1.9027	0.106
104.87	0.107	1.833	-1.9047	0.107
104.978	0.107	1.835	-1.9067	0.107
105.086	0.107	1.838	-1.909	0.107
105.195	0.107	1.839	-1.9099	0.107
105.308	0.107	1.841	-1.912	0.107
105.411	0.107	1.843	-1.914	0.107
105.523	0.107	1.845	-1.916	0.107
105.634	0.107	1.846	-1.917	0.107
105.742	0.107	1.848	-1.9193	0.107
105.849	0.107	1.85	-1.9213	0.107
105.957	0.107	1.852	-1.9233	0.107
106.072	0.107	1.853	-1.9243	0.107
106.18	0.107	1.855	-1.9266	0.107
106.287	0.107	1.857	-1.9286	0.107
106.395	0.107	1.859	-1.9305	0.107
106.509	0.107	1.86	-1.9316	0.107
106.617	0.107	1.862	-1.9336	0.107
106.725	0.107	1.865	-1.9359	0.107
106.832	0.107	1.866	-1.9378	0.107
106.946	0.107	1.868	-1.9389	0.107
107.049	0.107	1.87	-1.9409	0.107
107.163	0.107	1.872	-1.9433	0.107
107.268	0.106	1.874	-1.9453	0.106
107.379	0.106	1.875	-1.9463	0.106
107.491	0.106	1.877	-1.9482	0.106
107.601	0.106	1.879	-1.9502	0.106
107.706	0.106	1.881	-1.9526	0.106
107.817	0.106	1.882	-1.9535	0.106
107.928	0.106	1.884	-1.9556	0.106
108.038	0.106	1.886	-1.9576	0.106
108.143	0.106	1.889	-1.96	0.106
108.253	0.106	1.89	-1.9609	0.106
108.364	0.106	1.892	-1.9629	0.106
108.473	0.105	1.893	-1.9649	0.105
108.581	0.105	1.896	-1.967	0.105
108.688	0.105	1.896	-1.9679	0.105
108.802	0.105	1.899	-1.9702	0.105
108.911	0.105	1.901	-1.9723	0.105
109.017	0.105	1.903	-1.9742	0.105
109.131	0.105	1.904	-1.9753	0.105
109.234	0.105	1.906	-1.9776	0.105
109.348	0.105	1.908	-1.9796	0.105
109.453	0.105	1.91	-1.9816	0.105
109.566	0.105	1.911	-1.9827	0.105
109.676	0.105	1.913	-1.9846	0.105
109.786	0.105	1.915	-1.9868	0.105
109.889	0.105	1.917	-1.9888	0.105
110.003	0.105	1.918	-1.9898	0.105
110.111	0.105	1.92	-1.9918	0.105
110.217	0.105	1.923	-1.9942	0.105
110.328	0.105	1.925	-1.9962	0.105
110.44	0.105	1.926	-1.9972	0.105
110.547	0.105	1.928	-1.9992	0.105
110.658	0.105	1.93	-2.0012	0.105
110.763	0.105	1.932	-2.0035	0.105
110.877	0.105	1.933	-2.0045	0.105
110.985	0.106	1.935	-2.0064	0.106
111.093	0.106	1.937	-2.0085	0.106
111.202	0.106	1.94	-2.0109	0.106
111.314	0.106	1.941	-2.0119	0.106
111.424	0.106	1.942	-2.0138	0.106
111.527	0.106	1.945	-2.0159	0.106
111.636	0.106	1.947	-2.0179	0.106
111.75	0.106	1.948	-2.0192	0.106
111.86	0.106	1.95	-2.0212	0.106
111.97	0.106	1.952	-2.0232	0.106
112.075	0.107	1.954	-2.0252	0.107
112.186	0.107	1.955	-2.0262	0.107
112.294	0.107	1.957	-2.0285	0.107
112.407	0.107	1.959	-2.0305	0.107
112.512	0.107	1.961	-2.0325	0.107
112.622	0.107	1.962	-2.0335	0.107
112.733	0.108	1.964	-2.0359	0.108
112.841	0.108	1.966	-2.0379	0.108
112.949	0.108	1.968	-2.0399	0.108
113.056	0.108	1.969	-2.0409	0.108
113.17	0.109	1.971	-2.0429	0.109
113.278	0.109	1.974	-2.0451	0.109
113.386	0.109	1.976	-2.0471	0.109
113.493	0.11	1.977	-2.0481	0.11
113.602	0.11	1.979	-2.0501	0.11
113.716	0.11	1.981	-2.0525	0.11
113.821	0.111	1.983	-2.0545	0.111
113.93	0.111	1.984	-2.0555	0.111
114.039	0.111	1.986	-2.0575	0.111
114.153	0.112	1.988	-2.0595	0.112
114.258	0.112	1.99	-2.0617	0.112
114.369	0.112	1.991	-2.0627	0.112
114.478	0.112	1.993	-2.0647	0.112
114.592	0.113	1.995	-2.0668	0.113
114.696	0.113	1.997	-2.0688	0.113
114.808	0.114	1.999	-2.0701	0.114
114.916	0.114	2.001	-2.0721	0.114
115.09	0.115	2.003	-2.0747	0.115
115.193	0.115	2.005	-2.0768	0.115
115.307	0.115	2.007	-2.0788	0.115
115.412	0.116	2.009	-2.0808	0.116
115.526	0.116	2.01	-2.0818	0.116
115.63	0.117	2.013	-2.0842	0.117
115.741	0.117	2.015	-2.0862	0.117
115.85	0.117	2.017	-2.0881	0.117
115.957	0.118	2.018	-2.0891	0.118
116.073	0.118	2.02	-2.0914	0.118
116.176	0.119	2.022	-2.0935	0.119
116.287	0.119	2.024	-2.0954	0.119
116.396	0.119	2.025	-2.0964	0.119
116.508	0.12	2.027	-2.0984	0.12
116.618	0.12	2.029	-2.1008	0.12
116.723	0.121	2.031	-2.1027	0.121
116.835	0.121	2.032	-2.1038	0.121
116.943	0.122	2.034	-2.1058	0.122
117.049	0.122	2.037	-2.108	0.122
117.16	0.123	2.039	-2.11	0.123
117.274	0.123	2.04	-2.111	0.123
117.381	0.123	2.042	-2.113	0.123
117.489	0.124	2.044	-2.115	0.124
117.595	0.124	2.046	-2.1174	0.124
117.71	0.124	2.047	-2.1184	0.124
117.82	0.125	2.049	-2.1205	0.125
117.925	0.125	2.051	-2.1224	0.125
118.032	0.125	2.053	-2.1245	0.125
118.146	0.126	2.054	-2.1257	0.126
118.256	0.126	2.056	-2.1277	0.126
118.361	0.126	2.058	-2.1297	0.126
118.469	0.126	2.06	-2.1317	0.126
118.58	0.126	2.061	-2.1328	0.126
118.69	0.127	2.064	-2.1351	0.127
118.796	0.127	2.066	-2.1371	0.127
118.907	0.127	2.068	-2.1391	0.127
119.017	0.127	2.069	-2.1401	0.127
119.128	0.127	2.071	-2.1424	0.127
119.236	0.127	2.073	-2.1445	0.127
119.344	0.128	2.075	-2.1464	0.128
119.458	0.128	2.076	-2.1474	0.128
119.561	0.128	2.078	-2.1497	0.128
119.672	0.129	2.08	-2.1517	0.129
119.781	0.129	2.082	-2.1537	0.129
119.888	0.129	2.083	-2.1547	0.129
120.004	0.129	2.085	-2.1566	0.129
120.171	0.13	2.088	-2.1593	0.13
120.284	0.13	2.09	-2.1613	0.13
120.389	0.13	2.092	-2.1637	0.13
120.497	0.13	2.094	-2.1656	0.13
120.608	0.13	2.095	-2.1667	0.13
120.718	0.13	2.097	-2.1687	0.13
120.824	0.131	2.099	-2.1706	0.131
120.935	0.131	2.102	-2.173	0.131
121.045	0.131	2.103	-2.1741	0.131
121.156	0.131	2.105	-2.176	0.131
121.264	0.131	2.107	-2.178	0.131
121.372	0.131	2.109	-2.1803	0.131
121.483	0.132	2.11	-2.1813	0.132
121.594	0.132	2.112	-2.1833	0.132
121.701	0.132	2.114	-2.1853	0.132
121.809	0.132	2.116	-2.1874	0.132
121.916	0.132	2.117	-2.1887	0.132
122.03	0.132	2.119	-2.1907	0.132
122.137	0.132	2.121	-2.1928	0.132
122.246	0.133	2.123	-2.1947	0.133
122.353	0.133	2.124	-2.1958	0.133
122.467	0.133	2.127	-2.198	0.133
122.575	0.133	2.129	-2.2	0.133
122.681	0.133	2.131	-2.2021	0.133
122.792	0.133	2.132	-2.203	0.133
122.905	0.133	2.134	-2.2054	0.133
123.008	0.133	2.136	-2.2073	0.133
123.117	0.133	2.138	-2.2093	0.133
123.231	0.134	2.139	-2.2103	0.134
123.339	0.134	2.141	-2.2123	0.134
123.45	0.134	2.143	-2.2146	0.134
123.555	0.134	2.145	-2.2166	0.134
123.667	0.134	2.146	-2.2176	0.134
123.776	0.134	2.148	-2.2196	0.134
123.884	0.134	2.15	-2.2216	0.134
123.992	0.135	2.153	-2.2239	0.135
124.106	0.135	2.154	-2.225	0.135
124.214	0.135	2.156	-2.227	0.135
124.322	0.135	2.158	-2.229	0.135
124.428	0.135	2.16	-2.2313	0.135
124.542	0.135	2.161	-2.2323	0.135
124.652	0.135	2.163	-2.2343	0.135
124.758	0.136	2.165	-2.2362	0.136
124.867	0.136	2.167	-2.2386	0.136
124.978	0.136	2.168	-2.2397	0.136
125.083	0.136	2.17	-2.2416	0.136
125.193	0.136	2.172	-2.2437	0.136
125.301	0.137	2.174	-2.2457	0.137
125.415	0.137	2.176	-2.247	0.137
125.525	0.137	2.178	-2.249	0.137
125.635	0.138	2.18	-2.251	0.138
125.739	0.138	2.182	-2.253	0.138
125.851	0.138	2.183	-2.2539	0.138
125.96	0.138	2.185	-2.2563	0.138
126.071	0.138	2.187	-2.2583	0.138
126.178	0.139	2.189	-2.2603	0.139
126.285	0.139	2.19	-2.2613	0.139
126.399	0.139	2.192	-2.2632	0.139
126.508	0.139	2.194	-2.2656	0.139
126.614	0.139	2.196	-2.2676	0.139
126.728	0.139	2.197	-2.2686	0.139
126.831	0.14	2.199	-2.2706	0.14
126.945	0.14	2.202	-2.2729	0.14
127.05	0.14	2.204	-2.2749	0.14
127.162	0.141	2.205	-2.2759	0.141
127.268	0.141	2.207	-2.2779	0.141
127.382	0.142	2.208	-2.2798	0.142
127.486	0.142	2.211	-2.2822	0.142
127.6	0.142	2.212	-2.2833	0.142
127.708	0.143	2.214	-2.2852	0.143
127.819	0.143	2.216	-2.2872	0.143
127.924	0.144	2.218	-2.2893	0.144
128.036	0.144	2.219	-2.2906	0.144
128.144	0.144	2.221	-2.2925	0.144
128.255	0.145	2.223	-2.2945	0.145
128.36	0.145	2.225	-2.2966	0.145
128.474	0.145	2.226	-2.2976	0.145
128.581	0.146	2.229	-2.2999	0.146
128.692	0.146	2.231	-2.302	0.146
128.799	0.147	2.233	-2.304	0.147
128.906	0.147	2.234	-2.3049	0.147
129.015	0.147	2.236	-2.3072	0.147
129.129	0.148	2.238	-2.3092	0.148
129.234	0.148	2.24	-2.3113	0.148
129.345	0.149	2.241	-2.3122	0.149
129.458	0.149	2.243	-2.3142	0.149
129.566	0.15	2.245	-2.3165	0.15
129.671	0.15	2.247	-2.3185	0.15
129.779	0.15	2.248	-2.3195	0.15
129.891	0.151	2.25	-2.3216	0.151
130.004	0.151	2.252	-2.3239	0.151
130.109	0.152	2.254	-2.3259	0.152
130.219	0.152	2.255	-2.3269	0.152
130.33	0.153	2.257	-2.3289	0.153
130.438	0.154	2.259	-2.3309	0.154
130.546	0.154	2.262	-2.3331	0.154
130.653	0.155	2.263	-2.3342	0.155
130.762	0.155	2.265	-2.3362	0.155
130.876	0.156	2.267	-2.3382	0.156
130.982	0.157	2.269	-2.3406	0.157
131.096	0.157	2.27	-2.3415	0.157
131.204	0.158	2.272	-2.3436	0.158
131.312	0.158	2.274	-2.3456	0.158
131.417	0.159	2.276	-2.3475	0.159
131.531	0.159	2.278	-2.3489	0.159
131.64	0.159	2.279	-2.3508	0.159
131.75	0.16	2.281	-2.3528	0.16
131.854	0.16	2.284	-2.3549	0.16
131.965	0.16	2.284	-2.3558	0.16
132.077	0.161	2.287	-2.3582	0.161
132.182	0.162	2.289	-2.3602	0.162
132.294	0.162	2.291	-2.3622	0.162
132.403	0.162	2.292	-2.3632	0.162
132.514	0.163	2.294	-2.3655	0.163
132.621	0.164	2.296	-2.3674	0.164
132.729	0.164	2.298	-2.3695	0.164
132.842	0.164	2.299	-2.3705	0.164
132.95	0.165	2.301	-2.3725	0.165
133.058	0.165	2.303	-2.3748	0.165
133.164	0.166	2.305	-2.3768	0.166
133.28	0.166	2.306	-2.3778	0.166
133.383	0.166	2.308	-2.3798	0.166
133.494	0.167	2.31	-2.3818	0.167
133.601	0.168	2.313	-2.3841	0.168
133.715	0.168	2.314	-2.3851	0.168
133.825	0.168	2.316	-2.3871	0.168
133.934	0.169	2.318	-2.3891	0.169
134.039	0.17	2.32	-2.3914	0.17
134.15	0.17	2.321	-2.3925	0.17
134.26	0.17	2.323	-2.3945	0.17
134.366	0.171	2.325	-2.3965	0.171
134.478	0.172	2.327	-2.3989	0.172
134.584	0.172	2.328	-2.3995	0.172
134.698	0.172	2.33	-2.4018	0.172
134.806	0.173	2.332	-2.4038	0.173
134.911	0.174	2.334	-2.4058	0.174
135.021	0.174	2.335	-2.4068	0.174
135.13	0.174	2.338	-2.4091	0.174
135.242	0.175	2.34	-2.4111	0.175
135.348	0.176	2.342	-2.4131	0.176
135.459	0.176	2.343	-2.4142	0.176
135.572	0.176	2.345	-2.4164	0.176
135.678	0.177	2.347	-2.4185	0.177
135.787	0.178	2.349	-2.4206	0.178
135.897	0.178	2.35	-2.4215	0.178
136.003	0.178	2.352	-2.4234	0.178
136.118	0.179	2.354	-2.4257	0.179
136.223	0.179	2.356	-2.4277	0.179
136.335	0.18	2.357	-2.4287	0.18
136.443	0.18	2.359	-2.4307	0.18
136.549	0.181	2.362	-2.4332	0.181
136.659	0.181	2.364	-2.4351	0.181
136.771	0.181	2.365	-2.4361	0.181
136.877	0.182	2.367	-2.4381	0.182
136.986	0.182	2.369	-2.4401	0.182
137.097	0.183	2.371	-2.4424	0.183
137.211	0.183	2.372	-2.4434	0.183
137.314	0.184	2.374	-2.4454	0.184
137.425	0.184	2.376	-2.4475	0.184
137.534	0.185	2.378	-2.4497	0.185
137.647	0.185	2.379	-2.4508	0.185
137.757	0.186	2.381	-2.4528	0.186
137.862	0.186	2.383	-2.4547	0.186
137.969	0.187	2.385	-2.4568	0.187
138.08	0.187	2.386	-2.4578	0.187
138.193	0.188	2.389	-2.4601	0.188
138.297	0.188	2.391	-2.4621	0.188
138.408	0.189	2.393	-2.464	0.189
138.519	0.189	2.394	-2.4651	0.189
138.627	0.19	2.396	-2.4674	0.19
138.734	0.191	2.398	-2.4694	0.191
138.842	0.191	2.4	-2.4714	0.191
138.955	0.192	2.401	-2.4724	0.192
139.066	0.192	2.403	-2.4744	0.192
139.174	0.193	2.405	-2.4767	0.193
139.28	0.194	2.407	-2.4787	0.194
139.394	0.194	2.408	-2.4797	0.194
139.502	0.195	2.41	-2.4817	0.195
139.61	0.195	2.413	-2.4839	0.195
139.716	0.196	2.415	-2.4861	0.196
139.83	0.196	2.416	-2.487	0.196
139.94	0.197	2.418	-2.489	0.197
140.048	0.198	2.42	-2.491	0.198
140.153	0.198	2.422	-2.4934	0.198
140.264	0.199	2.423	-2.4943	0.199
140.371	0.199	2.425	-2.4964	0.199
140.481	0.2	2.427	-2.4984	0.2
140.592	0.201	2.429	-2.5006	0.201
140.767	0.201	2.431	-2.5027	0.201
140.875	0.202	2.433	-2.5047	0.202
140.982	0.203	2.435	-2.5067	0.203
141.091	0.204	2.438	-2.5091	0.204
141.202	0.204	2.439	-2.51	0.204
141.307	0.205	2.441	-2.512	0.205
141.417	0.205	2.443	-2.5141	0.205
141.528	0.206	2.445	-2.5161	0.206
141.639	0.207	2.446	-2.5173	0.207
141.747	0.208	2.448	-2.5193	0.208
141.853	0.208	2.45	-2.5214	0.208
141.963	0.209	2.452	-2.5233	0.209
142.075	0.21	2.453	-2.5243	0.21
142.186	0.211	2.455	-2.5267	0.211
142.294	0.212	2.457	-2.5287	0.212
142.401	0.212	2.459	-2.5307	0.212
142.508	0.213	2.46	-2.5317	0.213
142.622	0.213	2.462	-2.5337	0.213
142.729	0.214	2.465	-2.536	0.214
142.838	0.215	2.467	-2.538	0.215
142.945	0.216	2.468	-2.539	0.216
143.059	0.216	2.47	-2.5409	0.216
143.167	0.217	2.472	-2.5433	0.217
143.275	0.218	2.474	-2.5453	0.218
143.385	0.218	2.475	-2.5463	0.218
143.492	0.219	2.477	-2.5483	0.219
143.602	0.22	2.479	-2.5503	0.22
143.71	0.221	2.481	-2.5527	0.221
143.824	0.221	2.482	-2.5537	0.221
143.932	0.222	2.484	-2.5557	0.222
144.044	0.223	2.486	-2.5576	0.223
144.149	0.224	2.489	-2.5599	0.224
144.261	0.225	2.49	-2.561	0.225
144.369	0.226	2.492	-2.563	0.226
144.477	0.226	2.494	-2.5649	0.226
144.585	0.227	2.496	-2.567	0.227
144.699	0.228	2.497	-2.5679	0.228
144.805	0.229	2.499	-2.5704	0.229
144.916	0.23	2.501	-2.5723	0.23
145.021	0.231	2.503	-2.5744	0.231
145.135	0.231	2.504	-2.5753	0.231
145.245	0.232	2.506	-2.5776	0.232
145.353	0.233	2.508	-2.5797	0.233
145.458	0.233	2.51	-2.5816	0.233
145.569	0.234	2.511	-2.5826	0.234
145.682	0.234	2.513	-2.5846	0.234
145.786	0.235	2.516	-2.587	0.235
145.894	0.236	2.518	-2.589	0.236
146.004	0.236	2.519	-2.5899	0.236
146.116	0.237	2.521	-2.5919	0.237
146.222	0.238	2.523	-2.5942	0.238
146.333	0.238	2.525	-2.5962	0.238
146.443	0.239	2.526	-2.5972	0.239
146.554	0.24	2.528	-2.5992	0.24
146.662	0.24	2.53	-2.6012	0.24
146.77	0.241	2.532	-2.6035	0.241
146.877	0.242	2.533	-2.6046	0.242
146.991	0.242	2.535	-2.6066	0.242
147.1	0.243	2.537	-2.6086	0.243
147.206	0.244	2.54	-2.6109	0.244
147.32	0.244	2.541	-2.6119	0.244
147.428	0.245	2.543	-2.6139	0.245
147.536	0.246	2.544	-2.6159	0.246
147.641	0.246	2.547	-2.6179	0.246
147.755	0.247	2.548	-2.6192	0.247
147.86	0.248	2.55	-2.6213	0.248
147.974	0.249	2.552	-2.6233	0.249
148.078	0.249	2.554	-2.6253	0.249
148.192	0.25	2.555	-2.6262	0.25
148.3	0.251	2.557	-2.6286	0.251
148.406	0.252	2.559	-2.6306	0.252
148.517	0.252	2.561	-2.6326	0.252
148.629	0.253	2.562	-2.6336	0.253
148.737	0.254	2.564	-2.6356	0.254
148.845	0.254	2.567	-2.638	0.254
148.953	0.255	2.569	-2.6399	0.255
149.066	0.255	2.57	-2.6409	0.255
149.174	0.256	2.572	-2.6429	0.256
149.282	0.257	2.574	-2.6452	0.257
149.391	0.257	2.576	-2.6472	0.257
149.503	0.258	2.577	-2.6482	0.258
149.613	0.258	2.579	-2.6502	0.258
149.721	0.259	2.581	-2.6525	0.259
149.825	0.259	2.583	-2.6545	0.259
149.939	0.259	2.584	-2.6555	0.259
150.049	0.26	2.586	-2.6575	0.26
150.158	0.26	2.588	-2.6595	0.26
150.263	0.26	2.591	-2.6619	0.26
150.374	0.261	2.592	-2.6629	0.261
150.484	0.261	2.594	-2.6649	0.261
150.59	0.262	2.596	-2.6669	0.262
150.702	0.262	2.598	-2.6691	0.262
150.808	0.262	2.599	-2.6702	0.262
150.922	0.263	2.601	-2.6722	0.263
151.03	0.263	2.603	-2.6741	0.263
151.138	0.264	2.605	-2.6762	0.264
151.245	0.264	2.606	-2.6772	0.264
151.354	0.265	2.608	-2.6796	0.265
151.466	0.265	2.61	-2.6815	0.265
151.572	0.265	2.612	-2.6836	0.265
151.683	0.266	2.613	-2.6846	0.266
151.796	0.266	2.615	-2.6869	0.266
151.902	0.266	2.617	-2.6889	0.266
152.011	0.267	2.62	-2.6909	0.267
152.121	0.267	2.62	-2.6918	0.267
152.234	0.267	2.622	-2.6938	0.267
152.337	0.268	2.625	-2.6961	0.268
152.448	0.268	2.627	-2.6982	0.268
152.557	0.269	2.628	-2.6991	0.269
152.67	0.269	2.63	-2.7011	0.269
152.78	0.27	2.632	-2.7035	0.27
152.883	0.271	2.634	-2.7055	0.271
152.994	0.271	2.635	-2.7065	0.271
153.101	0.271	2.637	-2.7085	0.271
153.211	0.272	2.639	-2.7105	0.272
153.323	0.273	2.641	-2.7128	0.273
153.432	0.273	2.642	-2.7138	0.273
153.542	0.273	2.644	-2.7158	0.273
153.65	0.274	2.646	-2.7177	0.274
153.758	0.274	2.649	-2.7199	0.274
153.871	0.275	2.65	-2.7211	0.275
153.979	0.275	2.652	-2.7232	0.275
154.087	0.276	2.654	-2.7252	0.276
154.195	0.276	2.656	-2.7271	0.276
154.302	0.276	2.657	-2.7281	0.276
154.411	0.277	2.659	-2.7305	0.277
154.523	0.277	2.661	-2.7325	0.277
154.632	0.278	2.663	-2.7345	0.278
154.743	0.278	2.664	-2.7355	0.278
154.853	0.278	2.667	-2.7379	0.278
154.963	0.279	2.668	-2.7398	0.279
155.068	0.279	2.67	-2.7418	0.279
155.178	0.279	2.671	-2.7428	0.279
155.29	0.28	2.673	-2.7448	0.28
155.4	0.28	2.676	-2.7471	0.28
155.503	0.281	2.678	-2.7491	0.281
155.618	0.281	2.679	-2.7501	0.281
155.726	0.281	2.681	-2.752	0.281
155.834	0.282	2.683	-2.7544	0.282
155.94	0.282	2.685	-2.7564	0.282
156.05	0.282	2.686	-2.7574	0.282
156.161	0.283	2.688	-2.7594	0.283
156.272	0.283	2.69	-2.7614	0.283
156.378	0.284	2.692	-2.7638	0.284
156.492	0.284	2.693	-2.7648	0.284
156.6	0.284	2.695	-2.7668	0.284
156.708	0.285	2.697	-2.7687	0.285
156.816	0.285	2.7	-2.7711	0.285
156.926	0.286	2.701	-2.7721	0.286
157.032	0.286	2.703	-2.7742	0.286
157.142	0.286	2.705	-2.7761	0.286
157.253	0.287	2.707	-2.7781	0.287
157.364	0.287	2.708	-2.7795	0.287
157.472	0.287	2.71	-2.7815	0.287
157.579	0.288	2.712	-2.7835	0.288
157.687	0.288	2.714	-2.7855	0.288
157.802	0.288	2.715	-2.7865	0.288
157.906	0.289	2.717	-2.7888	0.289
158.017	0.289	2.719	-2.7907	0.289
158.125	0.289	2.721	-2.7927	0.289
158.233	0.289	2.722	-2.7937	0.289
158.347	0.29	2.724	-2.7957	0.29
158.455	0.29	2.727	-2.7981	0.29
158.561	0.291	2.729	-2.8001	0.291
158.675	0.291	2.73	-2.8012	0.291
158.785	0.292	2.732	-2.8031	0.292
158.893	0.292	2.734	-2.8054	0.292
158.998	0.293	2.736	-2.8073	0.293
159.109	0.294	2.737	-2.8084	0.294
159.221	0.295	2.739	-2.8103	0.295
159.331	0.296	2.741	-2.8123	0.296
159.436	0.297	2.743	-2.8147	0.297
159.547	0.297	2.744	-2.8157	0.297
159.658	0.298	2.746	-2.8177	0.298
159.768	0.299	2.748	-2.8197	0.299
159.873	0.3	2.751	-2.822	0.3
159.984	0.3	2.752	-2.823	0.3
160.092	0.301	2.754	-2.825	0.301
160.199	0.302	2.756	-2.827	0.302
160.31	0.303	2.758	-2.829	0.303
160.417	0.303	2.759	-2.8304	0.303
160.531	0.304	2.761	-2.8324	0.304
160.64	0.305	2.763	-2.8344	0.305
160.746	0.306	2.765	-2.8363	0.306
160.86	0.306	2.766	-2.8373	0.306
160.97	0.307	2.768	-2.8397	0.307
161.078	0.308	2.77	-2.8417	0.308
161.183	0.309	2.772	-2.8437	0.309
161.294	0.309	2.773	-2.8447	0.309
161.407	0.31	2.776	-2.8471	0.31
161.51	0.311	2.778	-2.849	0.311
161.619	0.312	2.78	-2.851	0.312
161.733	0.312	2.781	-2.852	0.312
161.841	0.313	2.783	-2.854	0.313
161.947	0.314	2.785	-2.8564	0.314
162.056	0.315	2.787	-2.8584	0.315
162.168	0.315	2.788	-2.8594	0.315
162.277	0.316	2.79	-2.8613	0.316
162.388	0.317	2.792	-2.8636	0.317
162.493	0.317	2.794	-2.8656	0.317
162.602	0.318	2.795	-2.8666	0.318
162.716	0.318	2.797	-2.8686	0.318
162.824	0.319	2.799	-2.8706	0.319
162.93	0.32	2.802	-2.873	0.32
163.044	0.32	2.803	-2.874	0.32
163.154	0.321	2.805	-2.876	0.321
163.26	0.322	2.807	-2.878	0.322
163.366	0.322	2.809	-2.88	0.322
163.48	0.323	2.81	-2.8812	0.323
163.59	0.324	2.812	-2.8834	0.324
163.7	0.324	2.814	-2.8853	0.324
163.805	0.325	2.816	-2.8873	0.325
163.916	0.325	2.817	-2.8883	0.325
164.024	0.326	2.819	-2.8907	0.326
164.137	0.327	2.821	-2.8927	0.327
164.242	0.327	2.823	-2.8947	0.327
164.352	0.328	2.824	-2.8957	0.328
164.463	0.328	2.827	-2.898	0.328
164.571	0.329	2.829	-2.9	0.329
164.679	0.33	2.831	-2.9019	0.33
164.786	0.33	2.832	-2.903	0.33
164.9	0.331	2.834	-2.905	0.331
165.004	0.332	2.836	-2.9073	0.332
165.116	0.333	2.838	-2.9093	0.333
165.223	0.334	2.839	-2.9104	0.334
165.332	0.334	2.841	-2.9123	0.334
165.446	0.335	2.843	-2.9147	0.335
165.551	0.336	2.845	-2.9166	0.336
165.662	0.337	2.846	-2.9177	0.337
165.775	0.338	2.848	-2.9196	0.338
165.878	0.338	2.85	-2.9216	0.338
165.989	0.339	2.853	-2.9239	0.339
166.098	0.34	2.854	-2.9249	0.34
166.21	0.34	2.856	-2.9269	0.34
166.32	0.341	2.858	-2.9289	0.341
166.425	0.342	2.86	-2.9309	0.342
166.537	0.342	2.861	-2.9323	0.342
166.645	0.343	2.863	-2.9343	0.343
166.754	0.344	2.865	-2.9363	0.344
166.862	0.345	2.867	-2.9383	0.345
166.976	0.345	2.868	-2.9393	0.345
167.082	0.346	2.87	-2.9416	0.346
167.193	0.346	2.872	-2.9436	0.346
167.298	0.347	2.874	-2.9455	0.347
167.412	0.347	2.875	-2.9465	0.347
167.522	0.348	2.878	-2.949	0.348
167.627	0.348	2.88	-2.951	0.348
167.734	0.349	2.882	-2.953	0.349
167.848	0.349	2.883	-2.954	0.349
167.958	0.35	2.885	-2.956	0.35
168.067	0.35	2.887	-2.9582	0.35
168.172	0.351	2.889	-2.9602	0.351
168.283	0.351	2.89	-2.9612	0.351
168.394	0.352	2.892	-2.9633	0.352
168.504	0.352	2.894	-2.9653	0.352
168.609	0.353	2.896	-2.9676	0.353
168.721	0.353	2.897	-2.9686	0.353
168.829	0.354	2.899	-2.9706	0.354
168.935	0.355	2.901	-2.9729	0.355
169.046	0.355	2.903	-2.9749	0.355
169.159	0.355	2.905	-2.9759	0.355
169.267	0.356	2.906	-2.9778	0.356
169.377	0.356	2.908	-2.9798	0.356
169.483	0.357	2.911	-2.9822	0.357
169.597	0.357	2.912	-2.9832	0.357
169.7	0.358	2.914	-2.9851	0.358
169.811	0.359	2.916	-2.9872	0.359
169.92	0.359	2.918	-2.9892	0.359
170.031	0.36	2.919	-2.9906	0.36
170.141	0.36	2.921	-2.9926	0.36
170.251	0.361	2.923	-2.9946	0.361
170.357	0.361	2.925	-2.9965	0.361
170.468	0.362	2.926	-2.9975	0.362
170.576	0.362	2.928	-2.9998	0.362
170.682	0.363	2.931	-3.0019	0.363
170.792	0.363	2.933	-3.0039	0.363
170.904	0.363	2.934	-3.0049	0.363
171.015	0.364	2.936	-3.0073	0.364
171.122	0.364	2.938	-3.0093	0.364
171.23	0.365	2.94	-3.0113	0.365
171.344	0.365	2.941	-3.0123	0.365
171.45	0.365	2.943	-3.0143	0.365
171.558	0.366	2.945	-3.0162	0.366
171.667	0.366	2.947	-3.0186	0.366
171.774	0.366	2.948	-3.0196	0.366
171.89	0.367	2.95	-3.0215	0.367
171.995	0.367	2.952	-3.0235	0.367
172.102	0.368	2.954	-3.0258	0.368
172.213	0.368	2.955	-3.0268	0.368
172.326	0.368	2.957	-3.0288	0.368
172.43	0.368	2.959	-3.0308	0.368
172.541	0.369	2.962	-3.0331	0.369
172.652	0.369	2.963	-3.0341	0.369
172.76	0.369	2.965	-3.0361	0.369
172.866	0.369	2.967	-3.0381	0.369
172.977	0.37	2.969	-3.0401	0.37
173.089	0.37	2.97	-3.0415	0.37
173.197	0.37	2.972	-3.0435	0.37
173.303	0.371	2.974	-3.0455	0.371
173.412	0.371	2.976	-3.0475	0.371
173.522	0.371	2.977	-3.0485	0.371
173.631	0.372	2.979	-3.0508	0.372
173.742	0.372	2.981	-3.0528	0.372
173.849	0.373	2.983	-3.0547	0.373
173.963	0.373	2.984	-3.0557	0.373
174.073	0.373	2.986	-3.0578	0.373
174.179	0.374	2.989	-3.0602	0.374
174.288	0.374	2.991	-3.0622	0.374
174.395	0.374	2.992	-3.0632	0.374
174.509	0.375	2.994	-3.0651	0.375
174.619	0.375	2.996	-3.0676	0.375
174.724	0.376	2.998	-3.0695	0.376
174.836	0.376	2.999	-3.0705	0.376
174.944	0.377	3.001	-3.0725	0.377
175.05	0.377	3.003	-3.0745	0.377
175.16	0.378	3.005	-3.0768	0.378
175.272	0.378	3.006	-3.0778	0.378
175.383	0.378	3.008	-3.0798	0.378
175.489	0.379	3.01	-3.0817	0.379
175.597	0.38	3.013	-3.0841	0.38
175.711	0.38	3.014	-3.0851	0.38
175.817	0.381	3.016	-3.0872	0.381
175.928	0.382	3.018	-3.0891	0.382
176.034	0.382	3.02	-3.0911	0.382
176.148	0.383	3.021	-3.0924	0.383
176.256	0.384	3.023	-3.0944	0.384
176.364	0.384	3.025	-3.0963	0.384
176.472	0.385	3.027	-3.0984	0.385
176.583	0.385	3.028	-3.0994	0.385
176.693	0.386	3.03	-3.1018	0.386
176.798	0.387	3.032	-3.1037	0.387
176.909	0.388	3.035	-3.1059	0.388
177.02	0.388	3.035	-3.1068	0.388
177.128	0.389	3.037	-3.1088	0.389
177.24	0.39	3.04	-3.1111	0.39
177.345	0.391	3.042	-3.1131	0.391
177.456	0.392	3.043	-3.1141	0.392
177.567	0.392	3.045	-3.1161	0.392
177.675	0.393	3.047	-3.1185	0.393
177.78	0.394	3.049	-3.1205	0.394
177.894	0.395	3.05	-3.1214	0.395
178.002	0.395	3.052	-3.1234	0.395
178.11	0.396	3.054	-3.1254	0.396
178.217	0.397	3.056	-3.1278	0.397
178.331	0.397	3.057	-3.1287	0.397
178.442	0.398	3.059	-3.1307	0.398
178.549	0.398	3.061	-3.1327	0.398
178.657	0.399	3.064	-3.135	0.399
178.768	0.399	3.065	-3.136	0.399
178.878	0.4	3.067	-3.138	0.4
178.988	0.4	3.069	-3.1401	0.4
179.093	0.401	3.071	-3.142	0.401
179.269	0.401	3.073	-3.1444	0.401
179.372	0.402	3.075	-3.1464	0.402
179.486	0.402	3.077	-3.1484	0.402
179.593	0.403	3.079	-3.1507	0.403
179.704	0.403	3.08	-3.1517	0.403
179.814	0.404	3.082	-3.1537	0.404
179.924	0.405	3.084	-3.1558	0.405
180.029	0.405	3.086	-3.1577	0.405
180.14	0.406	3.087	-3.1587	0.406
180.249	0.406	3.09	-3.1611	0.406
180.355	0.407	3.092	-3.1631	0.407
180.466	0.408	3.094	-3.1651	0.408
180.573	0.408	3.095	-3.1661	0.408
180.687	0.409	3.097	-3.1684	0.409
180.795	0.409	3.099	-3.1704	0.409
180.901	0.41	3.101	-3.1724	0.41
181.015	0.411	3.102	-3.1734	0.411
181.123	0.411	3.104	-3.1754	0.411
181.229	0.412	3.106	-3.1777	0.412
181.338	0.413	3.108	-3.1797	0.413
181.452	0.413	3.109	-3.1808	0.413
181.556	0.414	3.111	-3.1828	0.414
181.67	0.415	3.114	-3.185	0.415
181.775	0.415	3.116	-3.1869	0.415
181.886	0.416	3.117	-3.188	0.416
181.999	0.416	3.119	-3.1899	0.416
182.102	0.417	3.121	-3.1919	0.417
182.213	0.418	3.123	-3.1943	0.418
182.325	0.418	3.124	-3.1953	0.418
182.433	0.419	3.126	-3.1973	0.419
182.544	0.42	3.128	-3.1993	0.42
182.649	0.421	3.13	-3.2014	0.421
182.761	0.421	3.131	-3.2026	0.421
182.869	0.422	3.133	-3.2046	0.422
182.978	0.423	3.135	-3.2066	0.423
183.086	0.423	3.137	-3.2086	0.423
183.2	0.424	3.138	-3.2097	0.424
183.306	0.424	3.141	-3.212	0.424
183.417	0.425	3.143	-3.214	0.425
183.522	0.426	3.145	-3.216	0.426
183.636	0.426	3.146	-3.217	0.426
183.744	0.427	3.148	-3.2194	0.427
183.852	0.427	3.15	-3.2214	0.427
183.958	0.428	3.152	-3.2234	0.428
184.069	0.428	3.153	-3.2244	0.428
184.182	0.428	3.155	-3.2263	0.428
184.288	0.429	3.157	-3.2287	0.429
184.397	0.43	3.159	-3.2306	0.43
184.508	0.43	3.16	-3.2316	0.43
184.618	0.43	3.162	-3.2337	0.43
184.728	0.431	3.164	-3.2357	0.431
184.833	0.431	3.167	-3.238	0.431
184.944	0.432	3.168	-3.239	0.432
185.053	0.432	3.17	-3.241	0.432
185.166	0.433	3.172	-3.2429	0.433
185.272	0.434	3.174	-3.2452	0.434
185.383	0.434	3.175	-3.2462	0.434
185.491	0.434	3.177	-3.2482	0.434
185.599	0.435	3.179	-3.2503	0.435
185.707	0.436	3.181	-3.2523	0.436
185.821	0.436	3.182	-3.2536	0.436
185.924	0.437	3.184	-3.2556	0.437
186.035	0.437	3.186	-3.2576	0.437
186.144	0.438	3.188	-3.2596	0.438
186.251	0.438	3.19	-3.2609	0.438
186.365	0.438	3.192	-3.2629	0.438
186.473	0.439	3.194	-3.265	0.439
186.581	0.44	3.196	-3.2669	0.44
186.692	0.44	3.197	-3.2679	0.44
186.802	0.44	3.199	-3.2703	0.44
186.912	0.441	3.201	-3.2723	0.441
187.018	0.441	3.203	-3.2743	0.441
187.129	0.442	3.204	-3.2753	0.442
187.237	0.442	3.206	-3.2773	0.442
187.344	0.443	3.208	-3.2796	0.443
187.456	0.443	3.21	-3.2816	0.443
187.565	0.444	3.211	-3.2826	0.444
187.676	0.444	3.213	-3.2846	0.444
187.784	0.445	3.216	-3.287	0.445
187.889	0.445	3.218	-3.2889	0.445
188.004	0.445	3.219	-3.29	0.445
188.112	0.446	3.221	-3.2919	0.446
188.22	0.447	3.223	-3.2939	0.447
188.327	0.447	3.225	-3.2963	0.447
188.441	0.448	3.226	-3.2973	0.448
188.551	0.448	3.228	-3.2992	0.448
188.656	0.449	3.23	-3.3012	0.449
188.765	0.45	3.232	-3.3035	0.45
188.876	0.45	3.233	-3.3046	0.45
188.987	0.451	3.235	-3.3065	0.451
189.097	0.451	3.237	-3.3085	0.451
189.202	0.452	3.239	-3.3106	0.452
189.313	0.452	3.241	-3.3119	0.452
189.421	0.453	3.243	-3.3139	0.453
189.527	0.453	3.245	-3.3159	0.453
189.636	0.454	3.247	-3.318	0.454
189.751	0.454	3.248	-3.3189	0.454
189.859	0.455	3.25	-3.3212	0.455
189.967	0.456	3.252	-3.3233	0.456
190.073	0.456	3.254	-3.3252	0.456
190.183	0.456	3.255	-3.3262	0.456
190.294	0.457	3.257	-3.3282	0.457
190.403	0.458	3.259	-3.3307	0.458
190.512	0.458	3.261	-3.3326	0.458
190.619	0.459	3.262	-3.3336	0.459
190.728	0.459	3.264	-3.3356	0.459
190.842	0.46	3.267	-3.3379	0.46
190.947	0.461	3.269	-3.3399	0.461
191.058	0.461	3.269	-3.3408	0.461
191.171	0.462	3.271	-3.3428	0.462
191.274	0.463	3.274	-3.3449	0.463
191.386	0.464	3.276	-3.3473	0.464
191.497	0.464	3.277	-3.3482	0.464
191.605	0.465	3.279	-3.3502	0.465
191.717	0.465	3.281	-3.3522	0.465
191.822	0.466	3.283	-3.3545	0.466
191.934	0.467	3.284	-3.3555	0.467
192.042	0.467	3.286	-3.3575	0.467
192.15	0.468	3.288	-3.3595	0.468
192.258	0.469	3.29	-3.3614	0.469
192.372	0.469	3.291	-3.3628	0.469
192.478	0.47	3.293	-3.3648	0.47
192.589	0.47	3.295	-3.3668	0.47
192.696	0.471	3.297	-3.3688	0.471
192.803	0.471	3.298	-3.3698	0.471
192.912	0.472	3.301	-3.3721	0.472
193.022	0.472	3.303	-3.3742	0.472
193.131	0.473	3.305	-3.3762	0.473
193.242	0.473	3.306	-3.3772	0.473
193.355	0.474	3.308	-3.3795	0.474
193.459	0.475	3.31	-3.3814	0.475
193.567	0.475	3.312	-3.3835	0.475
193.679	0.476	3.313	-3.3845	0.476
193.791	0.476	3.315	-3.3865	0.476
193.901	0.477	3.318	-3.3889	0.477
194.006	0.477	3.32	-3.3909	0.477
194.113	0.478	3.321	-3.3919	0.478
194.227	0.478	3.322	-3.3939	0.478
194.335	0.479	3.324	-3.3959	0.479
194.441	0.479	3.327	-3.3981	0.479
194.555	0.479	3.328	-3.3991	0.479
194.663	0.48	3.33	-3.4012	0.48
194.771	0.481	3.332	-3.4031	0.481
194.88	0.481	3.334	-3.4055	0.481
194.987	0.482	3.335	-3.4065	0.482
195.096	0.482	3.337	-3.4085	0.482
195.21	0.483	3.339	-3.4105	0.483
195.315	0.483	3.341	-3.4124	0.483
195.424	0.484	3.342	-3.4137	0.484
195.533	0.484	3.344	-3.4157	0.484
195.643	0.485	3.346	-3.4177	0.485
195.752	0.486	3.348	-3.4197	0.486
195.863	0.486	3.349	-3.4207	0.486
195.976	0.487	3.352	-3.4231	0.487
196.085	0.488	3.354	-3.4251	0.488
196.19	0.488	3.356	-3.4271	0.488
196.302	0.489	3.357	-3.4282	0.489
196.41	0.49	3.359	-3.4301	0.49
196.52	0.49	3.361	-3.4324	0.49
196.628	0.491	3.363	-3.4345	0.491
196.74	0.492	3.364	-3.4354	0.492
196.848	0.493	3.366	-3.4374	0.493
196.956	0.494	3.368	-3.4398	0.494
197.065	0.494	3.37	-3.4418	0.494
197.177	0.495	3.371	-3.4428	0.495
197.287	0.495	3.373	-3.4448	0.495
197.395	0.496	3.376	-3.4472	0.496
197.5	0.497	3.378	-3.4492	0.497
197.611	0.497	3.379	-3.4501	0.497
197.719	0.497	3.381	-3.4522	0.497
197.833	0.498	3.383	-3.4541	0.498
197.938	0.499	3.385	-3.4564	0.499
198.049	0.499	3.386	-3.4574	0.499
198.157	0.499	3.388	-3.4594	0.499
198.27	0.499	3.39	-3.4614	0.499
198.375	0.5	3.392	-3.4637	0.5
198.485	0.5	3.393	-3.4647	0.5
198.596	0.5	3.395	-3.4667	0.5
198.704	0.501	3.397	-3.4687	0.501
198.811	0.501	3.399	-3.4707	0.501
198.925	0.501	3.4	-3.4717	0.501
199.033	0.501	3.403	-3.474	0.501
199.142	0.501	3.405	-3.476	0.501
199.248	0.502	3.407	-3.478	0.502
199.362	0.502	3.408	-3.479	0.502
199.465	0.502	3.41	-3.4814	0.502
199.579	0.502	3.412	-3.4834	0.502
199.684	0.502	3.414	-3.4854	0.502
199.796	0.502	3.415	-3.4864	0.502
199.902	0.502	3.417	-3.4887	0.502
200.016	0.502	3.419	-3.4906	0.502
200.12	0.502	3.421	-3.4927	0.502
200.234	0.502	3.422	-3.4937	0.502
200.342	0.502	3.424	-3.4957	0.502
200.448	0.502	3.427	-3.4981	0.502
200.557	0.502	3.429	-3.5001	0.502
200.669	0.502	3.43	-3.5011	0.502
200.778	0.502	3.432	-3.5031	0.502
200.888	0.502	3.434	-3.5051	0.502
200.996	0.502	3.436	-3.5074	0.502
201.103	0.502	3.437	-3.5084	0.502
201.215	0.502	3.439	-3.5104	0.502
201.326	0.502	3.441	-3.5124	0.502
201.432	0.502	3.443	-3.5147	0.502
201.544	0.502	3.444	-3.5156	0.502
201.654	0.502	3.446	-3.5176	0.502
201.762	0.502	3.448	-3.5196	0.502
201.867	0.502	3.45	-3.5217	0.502
201.981	0.502	3.452	-3.523	0.502
202.091	0.502	3.454	-3.5251	0.502
202.2	0.502	3.456	-3.527	0.502
202.305	0.502	3.458	-3.529	0.502
202.416	0.502	3.459	-3.53	0.502
202.523	0.502	3.461	-3.5323	0.502
202.632	0.502	3.463	-3.5343	0.502
202.741	0.502	3.465	-3.5363	0.502
202.853	0.502	3.466	-3.5374	0.502
202.964	0.502	3.468	-3.5397	0.502
203.072	0.501	3.47	-3.5417	0.501
203.18	0.501	3.472	-3.5437	0.501
203.287	0.501	3.473	-3.5447	0.501
203.396	0.501	3.475	-3.5467	0.501
203.51	0.5	3.478	-3.549	0.5
203.616	0.5	3.48	-3.551	0.5
203.73	0.5	3.481	-3.552	0.5
203.838	0.5	3.483	-3.5539	0.5
203.946	0.5	3.485	-3.556	0.5
204.051	0.5	3.487	-3.5584	0.5
204.165	0.501	3.488	-3.5593	0.501
204.274	0.501	3.49	-3.5613	0.501
204.384	0.501	3.492	-3.5634	0.501
204.489	0.501	3.494	-3.5656	0.501
204.599	0.501	3.495	-3.5666	0.501
204.711	0.501	3.497	-3.5686	0.501
204.816	0.5	3.499	-3.5706	0.5
204.928	0.5	3.502	-3.5729	0.5
205.037	0.5	3.503	-3.5739	0.5
205.148	0.5	3.505	-3.576	0.5
205.255	0.501	3.507	-3.578	0.501
205.363	0.501	3.509	-3.58	0.501
205.477	0.501	3.51	-3.581	0.501
205.582	0.501	3.512	-3.5833	0.501
205.693	0.501	3.514	-3.5853	0.501
205.799	0.501	3.516	-3.5873	0.501
205.913	0.502	3.517	-3.5883	0.502
206.023	0.502	3.519	-3.5906	0.502
206.128	0.502	3.521	-3.5926	0.502
206.235	0.502	3.523	-3.5946	0.502
206.346	0.502	3.524	-3.5956	0.502
206.459	0.502	3.526	-3.5976	0.502
206.569	0.503	3.529	-3.5999	0.503
206.674	0.503	3.531	-3.602	0.503
206.785	0.503	3.532	-3.603	0.503
206.893	0.503	3.534	-3.605	0.503
206.999	0.503	3.536	-3.607	0.503
207.11	0.503	3.538	-3.6093	0.503
207.218	0.503	3.539	-3.6103	0.503
207.332	0.504	3.541	-3.6122	0.504
207.44	0.504	3.543	-3.6142	0.504
207.545	0.504	3.545	-3.6167	0.504
207.655	0.504	3.546	-3.6177	0.504
207.764	0.505	3.548	-3.6196	0.505
207.876	0.505	3.55	-3.6216	0.505
207.982	0.505	3.552	-3.6237	0.505
208.093	0.506	3.554	-3.6249	0.506
208.206	0.506	3.555	-3.6268	0.506
208.312	0.507	3.558	-3.6289	0.507
208.421	0.507	3.56	-3.6309	0.507
208.532	0.507	3.561	-3.6319	0.507
208.643	0.508	3.563	-3.6343	0.508
208.753	0.509	3.565	-3.6362	0.509
208.858	0.509	3.567	-3.6382	0.509
208.967	0.509	3.568	-3.6392	0.509
209.079	0.51	3.57	-3.6415	0.51
209.189	0.51	3.572	-3.6435	0.51
209.293	0.511	3.574	-3.6456	0.511
209.405	0.511	3.575	-3.6465	0.511
209.516	0.512	3.577	-3.6486	0.512
209.62	0.512	3.58	-3.6509	0.512
209.731	0.513	3.582	-3.6529	0.513
209.838	0.513	3.582	-3.6538	0.513
209.95	0.514	3.585	-3.6559	0.514
210.061	0.515	3.587	-3.6583	0.515
210.167	0.516	3.589	-3.6603	0.516
210.281	0.517	3.59	-3.6612	0.517
210.384	0.517	3.592	-3.6632	0.517
210.498	0.518	3.594	-3.6652	0.518
210.603	0.519	3.596	-3.6675	0.519
210.714	0.52	3.597	-3.6686	0.52
210.827	0.521	3.599	-3.6705	0.521
210.931	0.522	3.601	-3.6726	0.522
211.042	0.523	3.604	-3.6749	0.523
211.153	0.523	3.605	-3.6759	0.523
211.261	0.524	3.607	-3.6779	0.524
211.368	0.525	3.608	-3.6799	0.525
211.476	0.526	3.61	-3.6819	0.526
211.591	0.526	3.612	-3.6832	0.526
211.7	0.527	3.614	-3.6851	0.527
211.808	0.528	3.616	-3.6872	0.528
211.914	0.529	3.618	-3.6891	0.529
212.028	0.529	3.619	-3.6901	0.529
212.136	0.53	3.621	-3.6925	0.53
212.244	0.531	3.623	-3.6945	0.531
212.35	0.532	3.625	-3.6966	0.532
212.464	0.533	3.626	-3.6975	0.533
212.574	0.534	3.628	-3.6996	0.534
212.681	0.535	3.631	-3.7019	0.535
212.789	0.536	3.632	-3.7038	0.536
212.9	0.537	3.633	-3.7048	0.537
213.01	0.538	3.635	-3.7068	0.538
213.12	0.539	3.638	-3.7091	0.539
213.225	0.54	3.64	-3.7112	0.54
213.335	0.54	3.641	-3.7122	0.54
213.448	0.541	3.643	-3.7142	0.541
213.558	0.542	3.645	-3.7162	0.542
213.663	0.543	3.647	-3.7185	0.543
213.77	0.544	3.648	-3.7195	0.544
213.884	0.545	3.65	-3.7215	0.545
213.992	0.546	3.652	-3.7234	0.546
214.1	0.547	3.654	-3.7258	0.547
214.207	0.547	3.656	-3.7269	0.547
214.316	0.548	3.657	-3.7288	0.548
214.43	0.549	3.659	-3.7308	0.549
214.536	0.55	3.661	-3.7328	0.55
214.65	0.55	3.662	-3.7338	0.55
214.758	0.552	3.665	-3.7361	0.552
214.866	0.553	3.667	-3.7382	0.553
214.972	0.554	3.669	-3.7401	0.554
215.086	0.554	3.67	-3.7411	0.554
215.196	0.555	3.672	-3.7434	0.555
215.304	0.556	3.674	-3.7455	0.556
[truncated: 991 more rows]
