# Supplementary material for: Research on the Mechanical Properties of EPS Lightweight Soil Mixed with Fly Ash
Source: Polymers (Basel). 2024 Dec 18;16(24):3517. doi: 10.3390/polym16243517 (PMC11678610; doi:10.3390/polym16243517)
Supplement: Supplementary file 1 [file polymers-16-03517-s001.zip › polymers-3283519-supplementary-final/raw data/EPS2%,curing agent content 10%,replace proportion 30%.xls]

## Sheet: Sheet1
试件批号	1
钢号	1
试验日期	2023/12/12
试验人	XDD
试件形状
尺寸(mm)	39.1
So(mm^2)	1200.73
标距倍率
Lo(mm)	80
引伸计标距	50
Lu(mm)
A(%)	/
断面尺寸
Su(mm^2)
Z(%)	/
Fm(kN)	0.63
Rm(MPa)	1
FeH(kN)	0.73
ReH(MPa)	1
FeL(kN)	0.72
ReL(MPa)	1
Fp(kN)	0.72
Rp(MPa)	1
Ft(kN)	0.00
Rt(MPa)
E(GPa)	0.02
屈强比	1.00
强屈比	1.00
At(%)	/
Agt(%)	8.0
时间(秒)	力(kN)	变形(mm)	位移(mm)	扩展
0	0	0	-0.0005	0
0.116	0	0	-0.0012	0
0.228	0	0	-0.0017	0
0.339	0	0	-0.0029	0
0.445	0	0	-0.0044	0
0.553	0	0	-0.0066	0
0.667	0	0	-0.0077	0
0.775	0	0	-0.0101	0
0.883	0	0	-0.0128	0
0.989	0	0	-0.0159	0
1.104	0.001	0	-0.018	0.001
1.207	0.001	0.004	-0.0215	0.001
1.321	0.001	0.008	-0.0255	0.001
1.426	0.001	0.012	-0.0297	0.001
1.537	0.001	0.014	-0.0319	0.001
1.65	0.001	0.019	-0.0373	0.001
1.753	0	0.024	-0.0424	0
1.864	0	0.03	-0.0478	0
1.974	0	0.033	-0.0505	0
2.084	0	0.038	-0.0558	0
2.19	0	0.044	-0.0618	0
2.301	0	0.049	-0.067	0
2.409	0	0.052	-0.0695	0
2.523	0	0.057	-0.0746	0
2.63	0	0.062	-0.0804	0
2.736	0	0.067	-0.0852	0
2.85	0	0.07	-0.0875	0
2.958	0	0.074	-0.0923	0
3.066	0	0.079	-0.0971	0
3.175	0	0.084	-0.1024	0
3.282	0	0.087	-0.1047	0
3.391	0	0.091	-0.1093	0
3.505	0.001	0.096	-0.1137	0.001
3.61	0.001	0.101	-0.1189	0.001
3.723	0.001	0.103	-0.1211	0.001
3.833	0.001	0.107	-0.1255	0.001
3.943	0.001	0.112	-0.1297	0.001
4.046	0.001	0.116	-0.1339	0.001
4.16	0.001	0.119	-0.1366	0.001
4.268	0.001	0.123	-0.1407	0.001
4.374	0.001	0.127	-0.1448	0.001
4.483	0.001	0.131	-0.1489	0.001
4.592	0.001	0.134	-0.1515	0.001
4.704	0.001	0.137	-0.1553	0.001
4.815	0.001	0.141	-0.1593	0.001
4.92	0.001	0.145	-0.1632	0.001
5.034	0.001	0.147	-0.1651	0.001
5.143	0.001	0.152	-0.1695	0.001
5.251	0.001	0.155	-0.1734	0.001
5.36	0.001	0.159	-0.177	0.001
5.481	0.001	0.161	-0.1789	0.001
5.581	0.001	0.165	-0.1825	0.001
5.685	0.001	0.169	-0.1867	0.001
5.797	0.001	0.172	-0.1902	0.001
5.908	0.001	0.174	-0.1919	0.001
6.018	0.001	0.177	-0.1954	0.001
6.123	0.001	0.181	-0.1995	0.001
6.231	0.002	0.185	-0.2028	0.002
6.345	0.002	0.187	-0.2046	0.002
6.451	0.002	0.19	-0.2079	0.002
6.559	0.002	0.193	-0.2113	0.002
6.67	0.001	0.197	-0.2152	0.001
6.78	0.001	0.199	-0.2168	0.001
6.891	0.001	0.202	-0.2201	0.001
6.999	0.002	0.205	-0.2232	0.002
7.107	0.002	0.209	-0.2271	0.002
7.214	0.002	0.211	-0.2286	0.002
7.328	0.001	0.214	-0.2317	0.001
7.436	0.001	0.217	-0.2349	0.001
7.544	0.001	0.22	-0.238	0.001
7.651	0.001	0.222	-0.24	0.001
7.76	0.001	0.225	-0.2431	0.001
7.874	0.001	0.228	-0.2461	0.001
7.978	0.001	0.231	-0.249	0.001
8.092	0.001	0.233	-0.2505	0.001
8.197	0.001	0.236	-0.254	0.001
8.311	0.001	0.239	-0.2569	0.001
8.416	0.001	0.242	-0.2599	0.001
8.527	0.001	0.243	-0.2613	0.001
8.636	0.001	0.246	-0.2642	0.001
8.748	0.001	0.25	-0.2676	0.001
8.853	0.001	0.252	-0.2704	0.001
8.965	0.001	0.254	-0.2719	0.001
9.073	0.001	0.257	-0.2747	0.001
9.182	0.001	0.26	-0.2779	0.001
9.29	0.001	0.263	-0.2807	0.001
9.404	0.001	0.264	-0.2822	0.001
9.507	0.001	0.267	-0.2848	0.001
9.621	0.001	0.27	-0.288	0.001
9.727	0.001	0.273	-0.2907	0.001
9.84	0.001	0.274	-0.292	0.001
9.95	0.001	0.277	-0.2948	0.001
10.058	0.001	0.279	-0.2974	0.001
10.162	0.001	0.282	-0.3	0.001
10.276	0.001	0.284	-0.3018	0.001
10.386	0.001	0.286	-0.3043	0.001
10.496	0.001	0.289	-0.307	0.001
10.601	0.001	0.292	-0.3096	0.001
10.712	0.001	0.293	-0.3113	0.001
10.82	0.001	0.296	-0.3139	0.001
10.933	0.001	0.299	-0.3165	0.001
11.036	0.001	0.301	-0.319	0.001
11.145	0.001	0.302	-0.3203	0.001
11.259	0.002	0.305	-0.3232	0.002
11.367	0.002	0.308	-0.3258	0.002
11.475	0.002	0.31	-0.3282	0.002
11.587	0.002	0.312	-0.3295	0.002
11.695	0.002	0.314	-0.3322	0.002
11.805	0.002	0.317	-0.3348	0.002
11.911	0.002	0.319	-0.3373	0.002
12.025	0.002	0.321	-0.3386	0.002
12.128	0.002	0.323	-0.341	0.002
12.239	0.002	0.325	-0.3434	0.002
12.348	0.002	0.328	-0.3462	0.002
12.459	0.002	0.329	-0.3474	0.002
12.57	0.002	0.332	-0.3498	0.002
12.68	0.002	0.334	-0.3522	0.002
12.783	0.002	0.337	-0.3549	0.002
12.894	0.002	0.338	-0.3562	0.002
13.006	0.002	0.34	-0.3585	0.002
13.116	0.002	0.343	-0.3608	0.002
13.22	0.002	0.346	-0.3636	0.002
13.332	0.002	0.347	-0.3648	0.002
13.443	0.002	0.349	-0.3671	0.002
13.551	0.002	0.351	-0.3694	0.002
13.659	0.002	0.354	-0.3722	0.002
13.766	0.002	0.355	-0.3733	0.002
13.878	0.002	0.358	-0.3756	0.002
13.989	0.002	0.36	-0.378	0.002
14.095	0.002	0.362	-0.3802	0.002
14.209	0.002	0.363	-0.3812	0.002
14.312	0.002	0.366	-0.3841	0.002
14.423	0.002	0.368	-0.3862	0.002
14.532	0.002	0.371	-0.3886	0.002
14.641	0.002	0.372	-0.3898	0.002
14.754	0.002	0.374	-0.3924	0.002
14.863	0.002	0.377	-0.3946	0.002
14.968	0.002	0.379	-0.3969	0.002
15.079	0.002	0.38	-0.3979	0.002
15.188	0.002	0.382	-0.4001	0.002
15.295	0.002	0.385	-0.4028	0.002
15.407	0.002	0.387	-0.4051	0.002
15.516	0.002	0.388	-0.4061	0.002
15.625	0.002	0.39	-0.4083	0.002
15.731	0.002	0.393	-0.4109	0.002
15.84	0.002	0.395	-0.4131	0.002
15.95	0.002	0.396	-0.4142	0.002
16.059	0.003	0.398	-0.4164	0.003
16.17	0.003	0.401	-0.4186	0.003
16.277	0.003	0.403	-0.4212	0.003
16.388	0.003	0.404	-0.4223	0.003
16.502	0.003	0.406	-0.4245	0.003
16.605	0.003	0.409	-0.4266	0.003
16.714	0.003	0.411	-0.4287	0.003
16.825	0.003	0.412	-0.4302	0.003
16.937	0.003	0.414	-0.4324	0.003
17.044	0.003	0.417	-0.4346	0.003
17.152	0.003	0.419	-0.4367	0.003
17.263	0.003	0.42	-0.4378	0.003
17.372	0.003	0.422	-0.4403	0.003
17.478	0.003	0.425	-0.4425	0.003
17.589	0.003	0.427	-0.4446	0.003
17.7	0.003	0.428	-0.4457	0.003
17.811	0.003	0.43	-0.4482	0.003
17.918	0.003	0.432	-0.4503	0.003
18.026	0.003	0.434	-0.4524	0.003
18.14	0.003	0.436	-0.4535	0.003
18.243	0.003	0.438	-0.456	0.003
18.354	0.003	0.44	-0.4581	0.003
18.463	0.003	0.442	-0.4603	0.003
18.576	0.003	0.443	-0.4612	0.003
18.684	0.003	0.445	-0.4634	0.003
18.792	0.003	0.448	-0.4658	0.003
18.898	0.003	0.45	-0.4679	0.003
19.009	0.003	0.451	-0.469	0.003
19.122	0.003	0.453	-0.4711	0.003
19.225	0.003	0.455	-0.4731	0.003
19.337	0.003	0.458	-0.4757	0.003
19.448	0.003	0.459	-0.4768	0.003
19.556	0.003	0.461	-0.4788	0.003
19.668	0.003	0.463	-0.4809	0.003
19.773	0.003	0.465	-0.4834	0.003
19.881	0.003	0.466	-0.4844	0.003
19.995	0.003	0.469	-0.4866	0.003
20.102	0.003	0.471	-0.4887	0.003
20.21	0.003	0.473	-0.4907	0.003
20.323	0.003	0.474	-0.4917	0.003
20.431	0.004	0.476	-0.4942	0.004
20.539	0.004	0.478	-0.4962	0.004
20.645	0.004	0.48	-0.4984	0.004
20.76	0.004	0.481	-0.4994	0.004
20.863	0.004	0.484	-0.5018	0.004
20.975	0.004	0.486	-0.5038	0.004
21.084	0.004	0.488	-0.5059	0.004
21.195	0.004	0.489	-0.507	0.004
21.306	0.004	0.491	-0.509	0.004
21.409	0.004	0.494	-0.5115	0.004
21.52	0.004	0.495	-0.5134	0.004
21.63	0.004	0.497	-0.5146	0.004
21.74	0.004	0.499	-0.5166	0.004
21.847	0.004	0.501	-0.519	0.004
21.974	0.004	0.503	-0.521	0.004
22.082	0.004	0.505	-0.5231	0.004
22.189	0.004	0.506	-0.5242	0.004
22.299	0.004	0.508	-0.5261	0.004
22.41	0.004	0.511	-0.5285	0.004
22.519	0.004	0.513	-0.5306	0.004
22.627	0.004	0.514	-0.5317	0.004
22.736	0.004	0.516	-0.5337	0.004
22.85	0.004	0.518	-0.536	0.004
22.957	0.004	0.52	-0.5381	0.004
23.068	0.004	0.521	-0.5392	0.004
23.173	0.004	0.523	-0.5412	0.004
23.283	0.004	0.525	-0.5433	0.004
23.393	0.004	0.528	-0.5456	0.004
23.504	0.004	0.529	-0.5467	0.004
23.615	0.004	0.531	-0.5488	0.004
23.724	0.004	0.533	-0.5508	0.004
23.829	0.004	0.535	-0.5528	0.004
23.937	0.004	0.536	-0.5542	0.004
24.049	0.004	0.538	-0.5562	0.004
24.162	0.005	0.54	-0.5583	0.005
24.267	0.005	0.542	-0.5603	0.005
24.377	0.005	0.543	-0.5614	0.005
24.488	0.005	0.546	-0.5636	0.005
24.596	0.005	0.548	-0.5656	0.005
24.704	0.005	0.55	-0.5678	0.005
24.816	0.005	0.551	-0.5687	0.005
24.924	0.005	0.553	-0.5711	0.005
25.034	0.005	0.555	-0.5732	0.005
25.14	0.005	0.557	-0.5751	0.005
25.254	0.005	0.558	-0.5762	0.005
25.362	0.005	0.561	-0.5785	0.005
25.47	0.005	0.563	-0.5806	0.005
25.575	0.005	0.565	-0.5826	0.005
25.689	0.005	0.566	-0.5836	0.005
25.794	0.005	0.568	-0.5856	0.005
25.908	0.005	0.57	-0.5877	0.005
26.012	0.005	0.572	-0.59	0.005
26.122	0.005	0.573	-0.5911	0.005
26.234	0.005	0.575	-0.5931	0.005
26.34	0.005	0.577	-0.5952	0.005
26.452	0.005	0.58	-0.5975	0.005
26.561	0.005	0.58	-0.5984	0.005
26.672	0.005	0.583	-0.6006	0.005
26.779	0.006	0.585	-0.6025	0.006
26.887	0.006	0.587	-0.6049	0.006
27	0.006	0.588	-0.606	0.006
27.108	0.006	0.59	-0.608	0.006
27.216	0.006	0.592	-0.61	0.006
27.322	0.006	0.594	-0.6119	0.006
27.438	0.006	0.595	-0.6133	0.006
27.541	0.006	0.597	-0.6154	0.006
27.653	0.006	0.599	-0.6173	0.006
27.759	0.006	0.601	-0.6193	0.006
27.873	0.006	0.602	-0.6204	0.006
27.983	0.006	0.605	-0.6227	0.006
28.092	0.007	0.607	-0.6248	0.007
28.197	0.007	0.609	-0.6267	0.007
28.308	0.007	0.61	-0.6277	0.007
28.417	0.007	0.612	-0.6297	0.007
28.53	0.007	0.614	-0.6321	0.007
28.636	0.007	0.616	-0.6341	0.007
28.745	0.007	0.617	-0.6351	0.007
28.854	0.007	0.619	-0.6371	0.007
28.96	0.007	0.622	-0.6395	0.007
29.072	0.007	0.623	-0.6415	0.007
29.185	0.008	0.624	-0.6425	0.008
29.288	0.008	0.627	-0.6445	0.008
29.397	0.008	0.629	-0.6468	0.008
29.506	0.008	0.631	-0.6488	0.008
29.617	0.008	0.632	-0.6499	0.008
29.73	0.008	0.634	-0.652	0.008
29.836	0.008	0.636	-0.6539	0.008
29.945	0.008	0.638	-0.6563	0.008
30.055	0.008	0.639	-0.6573	0.008
30.168	0.008	0.641	-0.6593	0.008
30.271	0.008	0.643	-0.6613	0.008
30.382	0.008	0.645	-0.6633	0.008
30.491	0.008	0.646	-0.6643	0.008
30.599	0.008	0.649	-0.6666	0.008
30.707	0.008	0.651	-0.6687	0.008
30.817	0.009	0.653	-0.6707	0.009
30.929	0.009	0.654	-0.6717	0.009
31.035	0.009	0.656	-0.6741	0.009
31.144	0.009	0.658	-0.676	0.009
31.255	0.009	0.66	-0.678	0.009
31.369	0.009	0.661	-0.679	0.009
31.475	0.009	0.663	-0.681	0.009
31.583	0.009	0.665	-0.6834	0.009
31.692	0.009	0.667	-0.6853	0.009
31.799	0.009	0.668	-0.6863	0.009
31.913	0.009	0.67	-0.6883	0.009
32.021	0.009	0.673	-0.6908	0.009
32.127	0.009	0.675	-0.6928	0.009
32.239	0.009	0.676	-0.6938	0.009
32.345	0.009	0.678	-0.6958	0.009
32.46	0.01	0.68	-0.6977	0.01
32.565	0.01	0.682	-0.7001	0.01
32.676	0.01	0.683	-0.701	0.01
32.785	0.01	0.685	-0.7031	0.01
32.897	0.01	0.687	-0.7052	0.01
33.002	0.01	0.689	-0.7074	0.01
33.113	0.01	0.69	-0.7085	0.01
33.224	0.01	0.692	-0.7105	0.01
33.332	0.01	0.694	-0.7125	0.01
33.437	0.011	0.696	-0.7145	0.011
33.552	0.011	0.698	-0.7158	0.011
33.66	0.011	0.7	-0.7179	0.011
33.768	0.011	0.702	-0.7198	0.011
33.874	0.011	0.704	-0.7218	0.011
33.985	0.011	0.705	-0.7232	0.011
34.098	0.011	0.707	-0.7252	0.011
34.206	0.011	0.709	-0.7272	0.011
34.311	0.011	0.711	-0.7292	0.011
34.422	0.011	0.712	-0.7302	0.011
34.534	0.012	0.715	-0.7325	0.012
34.644	0.012	0.716	-0.7344	0.012
34.749	0.012	0.719	-0.7365	0.012
34.857	0.012	0.72	-0.7375	0.012
34.969	0.012	0.721	-0.7394	0.012
35.075	0.012	0.724	-0.7418	0.012
35.184	0.012	0.726	-0.7438	0.012
35.299	0.012	0.727	-0.7449	0.012
35.406	0.012	0.729	-0.7468	0.012
35.515	0.013	0.731	-0.7491	0.013
35.623	0.013	0.733	-0.7511	0.013
35.73	0.013	0.734	-0.7521	0.013
35.844	0.013	0.736	-0.7541	0.013
35.951	0.013	0.738	-0.7561	0.013
36.06	0.013	0.741	-0.7585	0.013
36.173	0.013	0.742	-0.7596	0.013
36.276	0.013	0.744	-0.7615	0.013
36.39	0.013	0.746	-0.7636	0.013
36.495	0.013	0.748	-0.7656	0.013
36.606	0.013	0.749	-0.7668	0.013
36.713	0.013	0.751	-0.7689	0.013
36.823	0.013	0.753	-0.7709	0.013
36.932	0.013	0.755	-0.7729	0.013
37.043	0.013	0.756	-0.7739	0.013
37.153	0.013	0.758	-0.7762	0.013
37.259	0.013	0.76	-0.7782	0.013
37.37	0.013	0.762	-0.7802	0.013
37.482	0.013	0.763	-0.7813	0.013
37.59	0.013	0.766	-0.7835	0.013
37.698	0.013	0.768	-0.7855	0.013
37.806	0.013	0.77	-0.7875	0.013
37.92	0.013	0.771	-0.7885	0.013
38.028	0.014	0.773	-0.7905	0.014
38.133	0.014	0.775	-0.7929	0.014
38.244	0.014	0.777	-0.7948	0.014
38.351	0.014	0.778	-0.7958	0.014
38.46	0.014	0.78	-0.7979	0.014
38.572	0.014	0.782	-0.8003	0.014
38.681	0.014	0.784	-0.8023	0.014
38.792	0.014	0.785	-0.8032	0.014
38.902	0.014	0.787	-0.8052	0.014
39.012	0.014	0.789	-0.8072	0.014
39.117	0.014	0.792	-0.8095	0.014
39.227	0.014	0.793	-0.8105	0.014
39.339	0.015	0.795	-0.8125	0.015
39.449	0.015	0.797	-0.8145	0.015
39.553	0.015	0.799	-0.8169	0.015
39.665	0.015	0.8	-0.8179	0.015
39.774	0.015	0.802	-0.8199	0.015
39.882	0.015	0.804	-0.8219	0.015
39.989	0.015	0.806	-0.8239	0.015
40.104	0.015	0.807	-0.8249	0.015
40.212	0.015	0.809	-0.8272	0.015
40.32	0.016	0.811	-0.8292	0.016
40.429	0.016	0.813	-0.8312	0.016
40.536	0.016	0.814	-0.8322	0.016
40.65	0.016	0.817	-0.8346	0.016
40.758	0.016	0.819	-0.8366	0.016
40.866	0.016	0.821	-0.8386	0.016
40.976	0.016	0.822	-0.8396	0.016
41.082	0.016	0.824	-0.8416	0.016
41.197	0.016	0.826	-0.8438	0.016
41.301	0.016	0.828	-0.8458	0.016
41.412	0.016	0.829	-0.8468	0.016
41.524	0.017	0.831	-0.8488	0.017
41.634	0.017	0.833	-0.8512	0.017
41.739	0.017	0.835	-0.8532	0.017
41.851	0.017	0.836	-0.8542	0.017
41.956	0.017	0.838	-0.8562	0.017
42.067	0.017	0.84	-0.8582	0.017
42.175	0.017	0.843	-0.8605	0.017
42.288	0.017	0.844	-0.8615	0.017
42.396	0.017	0.846	-0.8635	0.017
42.504	0.017	0.847	-0.8654	0.017
42.613	0.017	0.85	-0.8679	0.017
42.72	0.017	0.851	-0.8689	0.017
42.829	0.017	0.853	-0.8708	0.017
42.943	0.017	0.855	-0.8728	0.017
43.047	0.017	0.857	-0.8748	0.017
43.161	0.017	0.858	-0.8762	0.017
43.266	0.017	0.86	-0.8782	0.017
43.38	0.018	0.862	-0.8802	0.018
43.485	0.018	0.864	-0.8821	0.018
43.593	0.018	0.865	-0.8832	0.018
43.705	0.018	0.868	-0.8855	0.018
43.818	0.018	0.87	-0.8875	0.018
43.923	0.018	0.872	-0.8895	0.018
44.033	0.018	0.873	-0.8905	0.018
44.144	0.018	0.875	-0.8929	0.018
44.251	0.018	0.877	-0.8949	0.018
44.358	0.018	0.879	-0.8969	0.018
44.472	0.018	0.88	-0.8979	0.018
44.58	0.018	0.882	-0.8998	0.018
44.69	0.018	0.884	-0.9022	0.018
44.796	0.018	0.886	-0.9041	0.018
44.91	0.018	0.887	-0.9051	0.018
45.018	0.019	0.889	-0.9072	0.019
45.126	0.019	0.892	-0.9095	0.019
45.231	0.019	0.894	-0.9116	0.019
45.345	0.019	0.894	-0.9125	0.019
45.455	0.019	0.896	-0.9145	0.019
45.565	0.019	0.898	-0.9165	0.019
45.668	0.019	0.901	-0.9188	0.019
45.782	0.019	0.902	-0.9198	0.019
45.89	0.019	0.904	-0.9218	0.019
45.996	0.019	0.906	-0.9237	0.019
46.108	0.019	0.908	-0.9261	0.019
46.217	0.019	0.909	-0.9272	0.019
46.326	0.019	0.911	-0.9292	0.019
46.432	0.019	0.913	-0.9311	0.019
46.543	0.019	0.915	-0.9332	0.019
46.656	0.019	0.916	-0.9342	0.019
46.764	0.02	0.918	-0.9364	0.02
46.872	0.02	0.92	-0.9384	0.02
46.978	0.02	0.922	-0.9404	0.02
47.093	0.02	0.923	-0.9414	0.02
47.203	0.02	0.926	-0.9438	0.02
47.306	0.02	0.928	-0.9458	0.02
47.415	0.02	0.93	-0.9478	0.02
47.529	0.02	0.931	-0.9488	0.02
47.639	0.02	0.933	-0.9509	0.02
47.749	0.02	0.935	-0.9532	0.02
47.854	0.02	0.937	-0.9551	0.02
47.965	0.021	0.938	-0.9561	0.021
48.073	0.021	0.94	-0.9581	0.021
48.186	0.021	0.943	-0.9605	0.021
48.289	0.021	0.944	-0.9624	0.021
48.401	0.021	0.946	-0.9635	0.021
48.512	0.021	0.947	-0.9654	0.021
48.62	0.021	0.949	-0.9674	0.021
48.728	0.021	0.952	-0.9698	0.021
48.841	0.021	0.953	-0.9708	0.021
48.944	0.021	0.955	-0.9728	0.021
49.053	0.022	0.957	-0.9748	0.022
49.162	0.022	0.959	-0.9768	0.022
49.273	0.022	0.96	-0.9781	0.022
49.381	0.022	0.962	-0.9801	0.022
49.492	0.022	0.964	-0.9821	0.022
49.601	0.022	0.966	-0.9841	0.022
49.711	0.022	0.967	-0.9854	0.022
49.824	0.023	0.969	-0.9875	0.023
49.927	0.023	0.971	-0.9895	0.023
50.038	0.023	0.973	-0.9915	0.023
50.147	0.023	0.974	-0.9925	0.023
50.259	0.023	0.977	-0.9947	0.023
50.369	0.023	0.979	-0.9968	0.023
50.474	0.023	0.981	-0.9988	0.023
50.586	0.023	0.982	-0.9997	0.023
50.691	0.024	0.984	-1.0017	0.024
50.8	0.024	0.986	-1.0042	0.024
50.911	0.024	0.988	-1.0061	0.024
51.025	0.024	0.989	-1.007	0.024
51.131	0.024	0.991	-1.0091	0.024
51.239	0.024	0.993	-1.0111	0.024
51.346	0.024	0.995	-1.0133	0.024
51.457	0.024	0.996	-1.0143	0.024
51.57	0.025	0.998	-1.0164	0.025
51.678	0.025	1	-1.0183	0.025
51.783	0.025	1.003	-1.0207	0.025
51.955	0.025	1.005	-1.0227	0.025
52.064	0.025	1.007	-1.0247	0.025
52.175	0.025	1.009	-1.0268	0.025
52.284	0.026	1.011	-1.0291	0.026
52.397	0.026	1.012	-1.0301	0.026
52.507	0.026	1.014	-1.0321	0.026
52.612	0.026	1.016	-1.034	0.026
52.719	0.026	1.018	-1.036	0.026
52.83	0.026	1.019	-1.0374	0.026
52.943	0.027	1.021	-1.0394	0.027
53.053	0.027	1.023	-1.0414	0.027
53.156	0.027	1.025	-1.0434	0.027
53.267	0.027	1.026	-1.0444	0.027
53.379	0.027	1.029	-1.0468	0.027
53.489	0.027	1.031	-1.0488	0.027
53.594	0.028	1.033	-1.0508	0.028
53.706	0.028	1.034	-1.0518	0.028
53.814	0.028	1.036	-1.0541	0.028
53.922	0.028	1.038	-1.056	0.028
54.03	0.028	1.04	-1.058	0.028
54.144	0.028	1.041	-1.059	0.028
54.252	0.029	1.043	-1.061	0.029
54.357	0.029	1.045	-1.0633	0.029
54.466	0.029	1.047	-1.0653	0.029
54.58	0.029	1.048	-1.0664	0.029
54.69	0.029	1.05	-1.0683	0.029
54.796	0.029	1.053	-1.0706	0.029
54.904	0.03	1.055	-1.0727	0.03
55.015	0.03	1.056	-1.0736	0.03
55.121	0.03	1.058	-1.0756	0.03
55.235	0.03	1.06	-1.078	0.03
55.34	0.03	1.062	-1.08	0.03
55.453	0.03	1.063	-1.081	0.03
55.563	0.031	1.065	-1.083	0.031
55.673	0.031	1.067	-1.085	0.031
55.776	0.031	1.069	-1.087	0.031
55.89	0.031	1.07	-1.0883	0.031
55.998	0.031	1.072	-1.0903	0.031
56.104	0.031	1.074	-1.0923	0.031
56.213	0.032	1.076	-1.0942	0.032
56.322	0.032	1.078	-1.0957	0.032
56.434	0.032	1.08	-1.0977	0.032
56.545	0.032	1.082	-1.0997	0.032
56.65	0.033	1.084	-1.1017	0.033
56.764	0.033	1.085	-1.1027	0.033
56.872	0.033	1.087	-1.105	0.033
56.98	0.033	1.089	-1.107	0.033
57.089	0.033	1.091	-1.109	0.033
57.201	0.034	1.092	-1.11	0.034
57.311	0.034	1.094	-1.1123	0.034
57.417	0.034	1.096	-1.1143	0.034
57.527	0.034	1.098	-1.1163	0.034
57.638	0.034	1.099	-1.1173	0.034
57.748	0.035	1.101	-1.1193	0.035
57.858	0.035	1.104	-1.1216	0.035
57.963	0.035	1.106	-1.1236	0.035
58.074	0.035	1.107	-1.1246	0.035
58.18	0.036	1.109	-1.1267	0.036
58.289	0.036	1.111	-1.1289	0.036
58.4	0.036	1.113	-1.1309	0.036
58.51	0.036	1.114	-1.1319	0.036
58.619	0.036	1.116	-1.1338	0.036
58.73	0.037	1.118	-1.1359	0.037
58.836	0.037	1.12	-1.1383	0.037
58.949	0.037	1.121	-1.1393	0.037
59.057	0.037	1.123	-1.1413	0.037
59.165	0.037	1.125	-1.1433	0.037
59.272	0.038	1.127	-1.1453	0.038
59.386	0.038	1.129	-1.1466	0.038
59.495	0.038	1.131	-1.1486	0.038
59.603	0.038	1.133	-1.1506	0.038
59.708	0.038	1.135	-1.1526	0.038
59.818	0.039	1.136	-1.1537	0.039
59.927	0.039	1.138	-1.156	0.039
60.041	0.039	1.14	-1.158	0.039
60.208	0.039	1.142	-1.1603	0.039
60.317	0.04	1.144	-1.1622	0.04
60.431	0.04	1.146	-1.1642	0.04
60.535	0.04	1.149	-1.1666	0.04
60.649	0.04	1.15	-1.1676	0.04
60.757	0.04	1.152	-1.1696	0.04
60.868	0.041	1.154	-1.1716	0.041
60.972	0.041	1.156	-1.1736	0.041
61.084	0.041	1.157	-1.1749	0.041
61.195	0.041	1.159	-1.1769	0.041
61.303	0.042	1.161	-1.1789	0.042
61.411	0.042	1.163	-1.1809	0.042
61.523	0.042	1.164	-1.182	0.042
61.631	0.042	1.166	-1.1842	0.042
61.739	0.043	1.168	-1.1862	0.043
61.846	0.043	1.17	-1.1882	0.043
61.96	0.043	1.171	-1.1892	0.043
62.07	0.043	1.174	-1.1916	0.043
62.175	0.044	1.176	-1.1936	0.044
62.282	0.044	1.178	-1.1957	0.044
62.396	0.044	1.179	-1.1966	0.044
62.506	0.044	1.181	-1.1986	0.044
62.616	0.044	1.183	-1.2009	0.044
62.72	0.045	1.185	-1.2028	0.045
62.831	0.045	1.186	-1.2038	0.045
62.942	0.045	1.188	-1.2059	0.045
63.052	0.045	1.19	-1.2083	0.045
63.157	0.046	1.192	-1.2102	0.046
63.267	0.046	1.193	-1.2112	0.046
63.378	0.046	1.195	-1.2133	0.046
63.484	0.046	1.197	-1.2152	0.046
63.595	0.047	1.199	-1.2175	0.047
63.702	0.047	1.201	-1.2185	0.047
63.811	0.047	1.203	-1.2205	0.047
63.925	0.048	1.205	-1.2225	0.048
64.031	0.048	1.207	-1.2249	0.048
64.145	0.048	1.208	-1.2259	0.048
64.248	0.048	1.21	-1.2278	0.048
64.359	0.049	1.212	-1.2298	0.049
64.468	0.049	1.214	-1.2319	0.049
64.58	0.049	1.215	-1.2332	0.049
64.69	0.049	1.217	-1.2352	0.049
64.8	0.05	1.219	-1.2372	0.05
64.903	0.05	1.221	-1.2392	0.05
65.014	0.05	1.222	-1.2401	0.05
65.126	0.05	1.225	-1.2425	0.05
65.236	0.051	1.227	-1.2445	0.051
65.343	0.051	1.229	-1.2465	0.051
65.452	0.051	1.23	-1.2475	0.051
65.561	0.051	1.232	-1.2496	0.051
65.667	0.052	1.234	-1.2519	0.052
65.778	0.052	1.236	-1.2538	0.052
65.892	0.052	1.237	-1.2549	0.052
65.998	0.052	1.239	-1.2569	0.052
66.106	0.053	1.241	-1.2592	0.053
66.215	0.053	1.243	-1.2612	0.053
66.327	0.053	1.244	-1.2622	0.053
66.437	0.053	1.246	-1.2642	0.053
66.544	0.054	1.248	-1.2661	0.054
66.65	0.054	1.25	-1.2685	0.054
66.761	0.054	1.251	-1.2695	0.054
66.874	0.054	1.254	-1.2716	0.054
66.979	0.055	1.255	-1.2735	0.055
67.087	0.055	1.258	-1.2758	0.055
67.198	0.055	1.259	-1.2768	0.055
67.306	0.055	1.261	-1.2788	0.055
67.415	0.055	1.263	-1.2808	0.055
67.527	0.056	1.265	-1.2831	0.056
67.638	0.056	1.266	-1.2842	0.056
67.746	0.056	1.268	-1.2861	0.056
67.854	0.056	1.27	-1.2882	0.056
67.96	0.056	1.272	-1.2902	0.056
68.07	0.056	1.273	-1.2914	0.056
68.179	0.056	1.275	-1.2934	0.056
68.29	0.057	1.278	-1.2955	0.057
68.397	0.057	1.279	-1.2974	0.057
68.512	0.057	1.28	-1.2984	0.057
68.62	0.057	1.283	-1.3007	0.057
68.728	0.057	1.285	-1.3028	0.057
68.834	0.057	1.287	-1.3048	0.057
68.943	0.057	1.288	-1.3058	0.057
69.052	0.057	1.29	-1.3079	0.057
69.167	0.057	1.292	-1.3102	0.057
69.272	0.058	1.294	-1.3121	0.058
69.382	0.058	1.295	-1.3131	0.058
69.49	0.058	1.297	-1.3151	0.058
69.599	0.058	1.3	-1.3175	0.058
69.707	0.058	1.301	-1.3194	0.058
69.822	0.058	1.303	-1.3205	0.058
69.93	0.058	1.305	-1.3225	0.058
70.039	0.058	1.307	-1.3245	0.058
70.144	0.058	1.309	-1.3268	0.058
70.254	0.058	1.31	-1.3278	0.058
70.365	0.059	1.312	-1.3299	0.059
70.476	0.059	1.314	-1.3319	0.059
70.581	0.059	1.316	-1.3338	0.059
70.695	0.059	1.317	-1.3351	0.059
70.805	0.059	1.319	-1.337	0.059
70.913	0.059	1.321	-1.3391	0.059
71.018	0.059	1.323	-1.3411	0.059
71.129	0.059	1.324	-1.342	0.059
71.242	0.059	1.326	-1.3444	0.059
71.345	0.059	1.328	-1.3464	0.059
71.456	0.06	1.33	-1.3485	0.06
71.566	0.06	1.331	-1.3494	0.06
71.676	0.06	1.334	-1.3516	0.06
71.782	0.06	1.336	-1.3537	0.06
71.893	0.06	1.338	-1.3557	0.06
72.003	0.06	1.339	-1.3567	0.06
72.114	0.06	1.341	-1.3588	0.06
72.222	0.061	1.343	-1.3611	0.061
72.33	0.061	1.345	-1.3631	0.061
72.438	0.061	1.346	-1.364	0.061
72.549	0.061	1.348	-1.3661	0.061
72.658	0.061	1.35	-1.3683	0.061
72.767	0.061	1.352	-1.3704	0.061
72.874	0.062	1.353	-1.3714	0.062
72.983	0.062	1.355	-1.3734	0.062
73.097	0.062	1.357	-1.3754	0.062
73.202	0.062	1.36	-1.3777	0.062
73.313	0.062	1.361	-1.3788	0.062
73.425	0.062	1.363	-1.3808	0.062
73.535	0.062	1.365	-1.3828	0.062
73.638	0.062	1.367	-1.3848	0.062
73.752	0.063	1.368	-1.3861	0.063
73.86	0.063	1.37	-1.3881	0.063
73.966	0.063	1.372	-1.39	0.063
74.075	0.063	1.374	-1.392	0.063
74.184	0.063	1.375	-1.3933	0.063
74.298	0.063	1.377	-1.3953	0.063
74.404	0.063	1.379	-1.3973	0.063
74.512	0.064	1.381	-1.3993	0.064
74.621	0.064	1.382	-1.4003	0.064
74.733	0.064	1.385	-1.4027	0.064
74.844	0.064	1.387	-1.4047	0.064
74.95	0.064	1.389	-1.4067	0.064
75.065	0.064	1.39	-1.4077	0.064
75.168	0.065	1.392	-1.41	0.065
75.282	0.065	1.394	-1.412	0.065
75.387	0.065	1.396	-1.414	0.065
75.498	0.065	1.397	-1.415	0.065
75.611	0.066	1.399	-1.417	0.066
75.715	0.066	1.401	-1.4194	0.066
75.823	0.066	1.403	-1.4213	0.066
75.937	0.066	1.404	-1.4223	0.066
76.043	0.066	1.406	-1.4244	0.066
76.151	0.067	1.408	-1.4264	0.067
76.262	0.067	1.411	-1.4287	0.067
76.374	0.067	1.412	-1.4296	0.067
76.482	0.068	1.414	-1.4317	0.068
76.592	0.068	1.416	-1.4337	0.068
76.697	0.068	1.418	-1.436	0.068
76.811	0.068	1.419	-1.437	0.068
76.919	0.069	1.421	-1.4391	0.069
77.027	0.069	1.423	-1.441	0.069
77.134	0.069	1.425	-1.443	0.069
77.248	0.07	1.426	-1.4443	0.07
77.358	0.07	1.428	-1.4463	0.07
77.464	0.07	1.43	-1.4482	0.07
77.57	0.07	1.432	-1.4502	0.07
77.68	0.071	1.433	-1.4513	0.071
77.789	0.071	1.436	-1.4536	0.071
77.903	0.071	1.438	-1.4556	0.071
78.008	0.071	1.44	-1.4576	0.071
78.12	0.072	1.441	-1.4586	0.072
78.228	0.072	1.443	-1.4606	0.072
78.341	0.072	1.445	-1.463	0.072
78.446	0.073	1.447	-1.465	0.073
78.556	0.073	1.448	-1.466	0.073
78.667	0.073	1.45	-1.468	0.073
78.775	0.073	1.452	-1.4703	0.073
78.883	0.073	1.454	-1.4723	0.073
78.99	0.074	1.455	-1.4732	0.074
79.102	0.074	1.457	-1.4753	0.074
79.213	0.074	1.46	-1.4776	0.074
79.319	0.075	1.462	-1.4797	0.075
79.433	0.075	1.463	-1.4806	0.075
79.536	0.075	1.465	-1.4827	0.075
79.65	0.075	1.467	-1.4847	0.075
79.755	0.076	1.469	-1.487	0.076
79.866	0.076	1.47	-1.4879	0.076
79.979	0.076	1.472	-1.49	0.076
80.082	0.076	1.474	-1.4919	0.076
80.193	0.077	1.476	-1.4943	0.077
80.304	0.077	1.477	-1.4953	0.077
80.412	0.077	1.479	-1.4973	0.077
80.525	0.077	1.481	-1.4993	0.077
80.629	0.078	1.483	-1.5013	0.078
80.741	0.078	1.484	-1.5023	0.078
80.849	0.078	1.487	-1.5045	0.078
80.96	0.078	1.489	-1.5066	0.078
81.065	0.079	1.491	-1.5085	0.079
81.179	0.079	1.492	-1.5095	0.079
81.287	0.079	1.494	-1.5119	0.079
81.395	0.079	1.496	-1.5139	0.079
81.502	0.08	1.498	-1.5159	0.08
81.616	0.08	1.499	-1.5169	0.08
81.726	0.08	1.501	-1.5189	0.08
81.831	0.081	1.503	-1.5212	0.081
81.94	0.081	1.505	-1.5232	0.081
82.051	0.081	1.506	-1.5242	0.081
82.162	0.082	1.508	-1.5261	0.082
82.272	0.082	1.511	-1.5285	0.082
82.377	0.083	1.513	-1.5305	0.083
82.488	0.083	1.514	-1.5316	0.083
82.596	0.083	1.516	-1.5336	0.083
82.709	0.083	1.518	-1.5356	0.083
82.812	0.084	1.52	-1.538	0.084
82.924	0.084	1.521	-1.5389	0.084
83.035	0.084	1.523	-1.5409	0.084
83.139	0.085	1.525	-1.5429	0.085
83.25	0.085	1.527	-1.5452	0.085
83.364	0.085	1.528	-1.5462	0.085
83.467	0.086	1.53	-1.5483	0.086
83.581	0.086	1.532	-1.5503	0.086
83.685	0.087	1.534	-1.5522	0.087
83.799	0.087	1.536	-1.5535	0.087
83.909	0.087	1.537	-1.5555	0.087
84.017	0.087	1.539	-1.5575	0.087
84.122	0.088	1.541	-1.5595	0.088
84.236	0.088	1.543	-1.5606	0.088
84.346	0.088	1.545	-1.5628	0.088
84.456	0.089	1.547	-1.5649	0.089
84.559	0.089	1.549	-1.5668	0.089
84.67	0.089	1.55	-1.5678	0.089
84.778	0.089	1.552	-1.5702	0.089
84.887	0.09	1.554	-1.5722	0.09
84.999	0.09	1.556	-1.5742	0.09
85.108	0.09	1.557	-1.5752	0.09
85.219	0.09	1.559	-1.5772	0.09
85.327	0.091	1.562	-1.5795	0.091
85.432	0.091	1.564	-1.5815	0.091
85.542	0.091	1.565	-1.5825	0.091
85.654	0.091	1.566	-1.5844	0.091
85.762	0.091	1.569	-1.5865	0.091
85.869	0.092	1.571	-1.5889	0.092
85.98	0.092	1.572	-1.5898	0.092
86.093	0.092	1.574	-1.5918	0.092
86.2	0.092	1.576	-1.5939	0.092
86.306	0.093	1.578	-1.5959	0.093
86.42	0.093	1.579	-1.5971	0.093
86.53	0.093	1.581	-1.5992	0.093
86.636	0.093	1.583	-1.6012	0.093
86.743	0.094	1.585	-1.6032	0.094
86.855	0.094	1.587	-1.6045	0.094
86.961	0.094	1.589	-1.6065	0.094
87.071	0.095	1.591	-1.6085	0.095
87.182	0.095	1.593	-1.6105	0.095
87.291	0.095	1.593	-1.6114	0.095
87.403	0.095	1.596	-1.6139	0.095
87.513	0.096	1.598	-1.6158	0.096
87.616	0.096	1.6	-1.6178	0.096
87.731	0.096	1.601	-1.6188	0.096
87.837	0.097	1.603	-1.6211	0.097
87.948	0.097	1.605	-1.6231	0.097
88.053	0.098	1.607	-1.6251	0.098
88.164	0.098	1.608	-1.6261	0.098
88.275	0.098	1.61	-1.6281	0.098
88.383	0.099	1.612	-1.6305	0.099
88.492	0.099	1.614	-1.6325	0.099
88.599	0.099	1.615	-1.6335	0.099
88.708	0.1	1.617	-1.6355	0.1
88.822	0.1	1.62	-1.6377	0.1
88.927	0.1	1.622	-1.6397	0.1
89.039	0.101	1.623	-1.6408	0.101
89.145	0.101	1.625	-1.6427	0.101
89.255	0.101	1.627	-1.6448	0.101
89.363	0.102	1.629	-1.6468	0.102
89.477	0.102	1.63	-1.6481	0.102
89.585	0.102	1.632	-1.6501	0.102
89.696	0.103	1.634	-1.6522	0.103
89.801	0.103	1.636	-1.6541	0.103
89.913	0.103	1.637	-1.6554	0.103
90.021	0.104	1.639	-1.6574	0.104
90.132	0.104	1.641	-1.6594	0.104
90.238	0.104	1.644	-1.6615	0.104
90.352	0.105	1.644	-1.6624	0.105
90.46	0.105	1.647	-1.6647	0.105
90.568	0.105	1.649	-1.6667	0.105
90.674	0.106	1.651	-1.6688	0.106
90.788	0.106	1.652	-1.6698	0.106
90.897	0.107	1.654	-1.6718	0.107
91.005	0.107	1.656	-1.6741	0.107
91.113	0.107	1.658	-1.676	0.107
91.223	0.108	1.659	-1.6771	0.108
91.329	0.108	1.661	-1.679	0.108
91.439	0.108	1.663	-1.6814	0.108
91.547	0.109	1.665	-1.6834	0.109
91.659	0.109	1.666	-1.6844	0.109
91.771	0.109	1.668	-1.6864	0.109
91.876	0.109	1.67	-1.6884	0.109
91.984	0.11	1.673	-1.6907	0.11
92.093	0.11	1.674	-1.6918	0.11
92.207	0.11	1.676	-1.6937	0.11
92.315	0.111	1.678	-1.6958	0.111
92.423	0.111	1.68	-1.698	0.111
92.531	0.111	1.681	-1.6991	0.111
92.645	0.112	1.683	-1.7011	0.112
92.752	0.112	1.685	-1.7031	0.112
92.861	0.112	1.687	-1.7051	0.112
92.973	0.112	1.688	-1.7064	0.112
93.083	0.113	1.69	-1.7084	0.113
93.191	0.113	1.692	-1.7104	0.113
93.296	0.114	1.694	-1.7124	0.114
93.407	0.114	1.695	-1.7134	0.114
93.52	0.114	1.698	-1.7156	0.114
93.623	0.114	1.7	-1.7177	0.114
93.732	0.115	1.702	-1.7197	0.115
93.846	0.115	1.703	-1.7206	0.115
93.954	0.115	1.705	-1.7231	0.115
94.06	0.115	1.707	-1.7251	0.115
94.171	0.116	1.709	-1.7271	0.116
94.282	0.116	1.71	-1.7281	0.116
94.39	0.116	1.712	-1.73	0.116
94.501	0.117	1.714	-1.7323	0.117
94.606	0.117	1.716	-1.7343	0.117
94.72	0.117	1.717	-1.7353	0.117
94.828	0.118	1.719	-1.7373	0.118
94.937	0.118	1.722	-1.7398	0.118
95.043	0.118	1.724	-1.7417	0.118
95.157	0.118	1.725	-1.7426	0.118
95.267	0.119	1.727	-1.7447	0.119
95.375	0.119	1.729	-1.7467	0.119
95.48	0.12	1.731	-1.749	0.12
95.591	0.12	1.732	-1.75	0.12
95.699	0.12	1.734	-1.752	0.12
95.812	0.121	1.736	-1.754	0.121
95.917	0.121	1.738	-1.756	0.121
96.028	0.121	1.739	-1.7574	0.121
96.137	0.122	1.741	-1.7594	0.122
96.25	0.122	1.743	-1.7613	0.122
96.353	0.123	1.745	-1.7633	0.123
96.465	0.123	1.746	-1.7643	0.123
96.576	0.123	1.749	-1.7667	0.123
96.684	0.124	1.751	-1.7687	0.124
96.79	0.124	1.753	-1.7707	0.124
96.904	0.125	1.754	-1.7717	0.125
97.012	0.125	1.756	-1.7739	0.125
97.12	0.126	1.758	-1.7759	0.126
97.226	0.126	1.76	-1.778	0.126
97.336	0.126	1.761	-1.7789	0.126
97.445	0.126	1.763	-1.7813	0.126
97.556	0.127	1.765	-1.7834	0.127
97.665	0.127	1.767	-1.7853	0.127
97.775	0.127	1.768	-1.7863	0.127
97.888	0.128	1.77	-1.7883	0.128
97.996	0.128	1.773	-1.7906	0.128
98.101	0.128	1.775	-1.7926	0.128
98.212	0.129	1.776	-1.7937	0.129
98.321	0.129	1.778	-1.7956	0.129
98.433	0.129	1.78	-1.7976	0.129
98.538	0.13	1.782	-1.8	0.13
98.65	0.13	1.783	-1.801	0.13
98.756	0.13	1.785	-1.8029	0.13
98.867	0.131	1.787	-1.805	0.131
98.974	0.131	1.789	-1.8073	0.131
99.088	0.131	1.79	-1.8083	0.131
99.196	0.131	1.792	-1.8103	0.131
99.304	0.132	1.794	-1.8122	0.132
99.41	0.132	1.796	-1.8142	0.132
99.521	0.132	1.798	-1.8156	0.132
99.634	0.133	1.8	-1.8176	0.133
99.742	0.133	1.802	-1.8196	0.133
99.847	0.133	1.804	-1.8217	0.133
99.961	0.133	1.805	-1.8227	0.133
100.071	0.134	1.807	-1.825	0.134
100.181	0.134	1.809	-1.8269	0.134
100.284	0.134	1.811	-1.8289	0.134
100.397	0.134	1.812	-1.8299	0.134
100.505	0.135	1.814	-1.8319	0.135
100.618	0.135	1.816	-1.8343	0.135
100.724	0.135	1.818	-1.8363	0.135
100.834	0.135	1.819	-1.8372	0.135
100.942	0.136	1.821	-1.8393	0.136
101.052	0.136	1.824	-1.8416	0.136
101.157	0.136	1.826	-1.8436	0.136
101.267	0.136	1.827	-1.8446	0.136
101.376	0.137	1.829	-1.8466	0.137
101.489	0.137	1.831	-1.8486	0.137
101.595	0.137	1.833	-1.8509	0.137
101.709	0.137	1.834	-1.8519	0.137
101.818	0.138	1.836	-1.8539	0.138
101.926	0.138	1.838	-1.8559	0.138
102.031	0.138	1.84	-1.8583	0.138
102.142	0.138	1.841	-1.8593	0.138
102.255	0.139	1.843	-1.8613	0.139
102.365	0.139	1.845	-1.8633	0.139
102.468	0.139	1.847	-1.8653	0.139
102.579	0.139	1.848	-1.8663	0.139
102.691	0.139	1.851	-1.8686	0.139
102.796	0.14	1.853	-1.8706	0.14
102.908	0.14	1.855	-1.8725	0.14
103.017	0.14	1.856	-1.8735	0.14
103.128	0.14	1.858	-1.876	0.14
103.236	0.14	1.86	-1.8779	0.14
103.343	0.141	1.862	-1.8799	0.141
103.456	0.141	1.863	-1.8809	0.141
103.564	0.141	1.865	-1.8832	0.141
103.672	0.141	1.867	-1.8851	0.141
103.778	0.141	1.869	-1.8872	0.141
103.889	0.142	1.87	-1.8881	0.142
104.002	0.142	1.872	-1.8901	0.142
104.108	0.142	1.875	-1.8925	0.142
104.217	0.142	1.877	-1.8946	0.142
104.328	0.143	1.878	-1.8955	0.143
104.433	0.143	1.88	-1.8975	0.143
104.548	0.143	1.882	-1.8996	0.143
104.653	0.143	1.884	-1.9019	0.143
104.764	0.144	1.885	-1.9029	0.144
104.873	0.144	1.887	-1.9048	0.144
104.979	0.144	1.889	-1.9068	0.144
105.088	0.144	1.891	-1.9088	0.144
105.203	0.145	1.892	-1.9101	0.145
105.311	0.145	1.894	-1.9121	0.145
105.419	0.145	1.896	-1.9142	0.145
105.525	0.145	1.898	-1.9162	0.145
105.635	0.145	1.9	-1.9176	0.145
105.746	0.146	1.902	-1.9196	0.146
105.856	0.146	1.904	-1.9216	0.146
105.962	0.146	1.906	-1.9236	0.146
106.071	0.146	1.906	-1.9245	0.146
106.18	0.147	1.909	-1.9268	0.147
106.294	0.147	1.911	-1.9289	0.147
106.4	0.147	1.913	-1.9308	0.147
106.51	0.147	1.914	-1.9319	0.147
106.623	0.148	1.916	-1.9342	0.148
106.726	0.148	1.918	-1.9362	0.148
106.837	0.148	1.92	-1.9382	0.148
106.949	0.148	1.921	-1.9392	0.148
107.057	0.149	1.923	-1.9412	0.149
107.169	0.149	1.925	-1.9434	0.149
107.274	0.149	1.927	-1.9454	0.149
107.386	0.149	1.929	-1.9465	0.149
107.494	0.15	1.93	-1.9484	0.15
107.602	0.15	1.932	-1.9504	0.15
107.71	0.15	1.935	-1.9527	0.15
107.824	0.15	1.936	-1.9538	0.15
107.93	0.151	1.938	-1.9558	0.151
108.041	0.151	1.94	-1.9579	0.151
108.148	0.151	1.942	-1.9601	0.151
108.255	0.151	1.943	-1.9611	0.151
108.364	0.152	1.945	-1.9631	0.152
108.478	0.152	1.947	-1.9651	0.152
108.583	0.152	1.949	-1.9672	0.152
108.694	0.153	1.951	-1.9685	0.153
108.807	0.153	1.953	-1.9705	0.153
108.911	0.153	1.955	-1.9725	0.153
109.019	0.154	1.957	-1.9745	0.154
109.131	0.154	1.958	-1.9758	0.154
109.243	0.154	1.96	-1.9778	0.154
109.347	0.154	1.962	-1.9798	0.154
109.458	0.155	1.964	-1.9818	0.155
109.569	0.155	1.965	-1.9828	0.155
109.677	0.155	1.967	-1.9852	0.155
109.788	0.156	1.969	-1.9871	0.156
109.894	0.156	1.971	-1.9891	0.156
110.009	0.156	1.972	-1.9901	0.156
110.117	0.157	1.974	-1.9921	0.157
110.224	0.157	1.976	-1.9944	0.157
110.333	0.158	1.978	-1.9964	0.158
110.44	0.158	1.979	-1.9974	0.158
110.555	0.158	1.981	-1.9995	0.158
110.663	0.159	1.984	-2.0017	0.159
110.768	0.16	1.986	-2.0037	0.16
110.881	0.16	1.987	-2.0047	0.16
110.991	0.16	1.989	-2.0067	0.16
111.101	0.161	1.991	-2.0087	0.161
111.204	0.161	1.993	-2.0111	0.161
111.318	0.162	1.994	-2.0122	0.162
111.426	0.162	1.996	-2.0142	0.162
111.533	0.163	1.998	-2.0162	0.163
111.641	0.163	2	-2.0182	0.163
111.75	0.164	2.001	-2.0194	0.164
111.922	0.164	2.004	-2.0224	0.164
112.032	0.165	2.006	-2.0244	0.165
112.14	0.165	2.008	-2.0264	0.165
112.254	0.166	2.01	-2.0278	0.166
112.362	0.166	2.012	-2.0298	0.166
112.468	0.166	2.014	-2.0317	0.166
112.577	0.167	2.016	-2.0337	0.167
112.686	0.167	2.017	-2.035	0.167
112.8	0.168	2.019	-2.037	0.168
112.908	0.168	2.021	-2.0391	0.168
113.014	0.168	2.023	-2.041	0.168
113.128	0.169	2.024	-2.042	0.169
113.236	0.169	2.026	-2.0444	0.169
113.344	0.17	2.028	-2.0463	0.17
113.453	0.17	2.03	-2.0483	0.17
113.56	0.17	2.031	-2.0493	0.17
113.669	0.171	2.034	-2.0517	0.171
113.783	0.171	2.036	-2.0537	0.171
113.887	0.172	2.038	-2.0557	0.172
113.999	0.172	2.039	-2.0567	0.172
114.112	0.172	2.041	-2.0587	0.172
114.22	0.173	2.043	-2.061	0.173
114.325	0.173	2.045	-2.063	0.173
114.436	0.174	2.046	-2.064	0.174
114.545	0.174	2.048	-2.0661	0.174
114.657	0.175	2.05	-2.0681	0.175
114.762	0.175	2.052	-2.0704	0.175
114.874	0.176	2.053	-2.0714	0.176
114.982	0.176	2.055	-2.0734	0.176
115.093	0.177	2.057	-2.0753	0.177
115.199	0.178	2.06	-2.0776	0.178
115.313	0.178	2.061	-2.0787	0.178
115.419	0.179	2.063	-2.0807	0.179
115.53	0.179	2.065	-2.0827	0.179
115.637	0.18	2.067	-2.0847	0.18
115.744	0.18	2.068	-2.0861	0.18
115.853	0.181	2.07	-2.088	0.181
115.967	0.181	2.072	-2.09	0.181
116.072	0.182	2.074	-2.0921	0.182
116.183	0.183	2.075	-2.0931	0.183
116.29	0.183	2.077	-2.0953	0.183
116.404	0.184	2.079	-2.0973	0.184
116.509	0.185	2.081	-2.0993	0.185
116.621	0.185	2.082	-2.1003	0.185
116.729	0.186	2.084	-2.1022	0.186
116.842	0.186	2.087	-2.1047	0.186
116.946	0.187	2.089	-2.1067	0.187
117.058	0.187	2.09	-2.1076	0.187
117.166	0.188	2.092	-2.1096	0.188
117.276	0.189	2.094	-2.112	0.189
117.384	0.189	2.096	-2.1139	0.189
117.496	0.189	2.097	-2.1149	0.189
117.604	0.19	2.099	-2.117	0.19
117.712	0.191	2.101	-2.1189	0.191
117.82	0.191	2.104	-2.1215	0.191
117.934	0.192	2.104	-2.1223	0.192
118.041	0.192	2.106	-2.1243	0.192
118.149	0.193	2.108	-2.1263	0.193
118.255	0.193	2.111	-2.1287	0.193
118.366	0.194	2.112	-2.1296	0.194
118.478	0.194	2.114	-2.1317	0.194
118.585	0.195	2.116	-2.1336	0.195
118.692	0.196	2.118	-2.1356	0.196
118.803	0.196	2.119	-2.1367	0.196
118.916	0.197	2.121	-2.139	0.197
119.021	0.197	2.123	-2.141	0.197
119.129	0.198	2.125	-2.143	0.198
119.24	0.199	2.126	-2.144	0.199
119.35	0.199	2.128	-2.1464	0.199
119.456	0.2	2.13	-2.1483	0.2
119.567	0.201	2.132	-2.1503	0.201
119.74	0.202	2.134	-2.1523	0.202
119.846	0.203	2.137	-2.1546	0.203
119.961	0.204	2.139	-2.1565	0.204
120.066	0.204	2.141	-2.1586	0.204
120.237	0.205	2.143	-2.1606	0.205
120.35	0.206	2.145	-2.1629	0.206
120.458	0.207	2.147	-2.165	0.207
120.564	0.207	2.149	-2.167	0.207
120.677	0.208	2.15	-2.1679	0.208
120.787	0.209	2.152	-2.1699	0.209
120.897	0.209	2.154	-2.1723	0.209
121.002	0.21	2.156	-2.1742	0.21
121.114	0.21	2.157	-2.1753	0.21
121.222	0.211	2.159	-2.1772	0.211
121.329	0.212	2.162	-2.1796	0.212
121.437	0.212	2.164	-2.1816	0.212
121.552	0.213	2.165	-2.1826	0.213
121.66	0.213	2.167	-2.1847	0.213
121.769	0.214	2.169	-2.1869	0.214
121.874	0.215	2.171	-2.1889	0.215
121.984	0.215	2.172	-2.1899	0.215
122.095	0.216	2.174	-2.1919	0.216
122.206	0.216	2.176	-2.1939	0.216
122.313	0.217	2.178	-2.1962	0.217
122.42	0.217	2.179	-2.1972	0.217
122.529	0.218	2.181	-2.1992	0.218
122.643	0.219	2.183	-2.2012	0.219
122.748	0.219	2.185	-2.2032	0.219
122.859	0.22	2.187	-2.2046	0.22
122.966	0.22	2.189	-2.2066	0.22
123.076	0.221	2.191	-2.2086	0.221
123.187	0.222	2.192	-2.2105	0.222
123.298	0.222	2.193	-2.2115	0.222
123.406	0.222	2.196	-2.2138	0.222
123.512	0.223	2.198	-2.2159	0.223
123.623	0.223	2.2	-2.2179	0.223
123.733	0.223	2.201	-2.2189	0.223
123.844	0.224	2.203	-2.2212	0.224
123.952	0.224	2.205	-2.2232	0.224
124.06	0.225	2.207	-2.2252	0.225
124.168	0.225	2.208	-2.2262	0.225
124.279	0.225	2.21	-2.2283	0.225
124.388	0.226	2.213	-2.2306	0.226
124.496	0.226	2.215	-2.2325	0.226
124.61	0.227	2.216	-2.2335	0.227
124.713	0.227	2.218	-2.2355	0.227
124.827	0.228	2.22	-2.2379	0.228
124.932	0.228	2.222	-2.2399	0.228
125.043	0.228	2.223	-2.2409	0.228
125.15	0.229	2.225	-2.243	0.229
125.26	0.229	2.227	-2.2449	0.229
125.368	0.23	2.229	-2.2472	0.23
125.482	0.23	2.23	-2.2482	0.23
125.59	0.231	2.232	-2.2502	0.231
125.696	0.231	2.234	-2.2521	0.231
125.807	0.232	2.237	-2.2545	0.232
125.919	0.232	2.238	-2.2556	0.232
126.026	0.233	2.24	-2.2576	0.233
126.135	0.233	2.242	-2.2595	0.233
126.243	0.234	2.244	-2.2615	0.234
126.352	0.234	2.245	-2.2625	0.234
126.463	0.235	2.247	-2.2648	0.235
126.574	0.235	2.249	-2.2668	0.235
126.68	0.236	2.251	-2.2687	0.236
126.794	0.236	2.252	-2.2697	0.236
126.897	0.237	2.254	-2.2721	0.237
127.011	0.237	2.256	-2.2741	0.237
127.116	0.238	2.258	-2.2762	0.238
127.227	0.238	2.259	-2.2771	0.238
127.34	0.239	2.261	-2.2791	0.239
127.444	0.24	2.264	-2.2816	0.24
127.554	0.24	2.265	-2.2835	0.24
127.665	0.241	2.267	-2.2845	0.241
127.775	0.241	2.269	-2.2865	0.241
127.881	0.242	2.271	-2.2888	0.242
127.992	0.243	2.273	-2.2909	0.243
128.104	0.243	2.274	-2.2918	0.243
128.212	0.244	2.276	-2.2938	0.244
128.32	0.244	2.278	-2.2958	0.244
128.429	0.245	2.28	-2.2982	0.245
128.536	0.245	2.281	-2.2992	0.245
128.65	0.246	2.283	-2.3012	0.246
128.758	0.247	2.285	-2.3032	0.247
128.866	0.247	2.288	-2.3055	0.247
128.973	0.248	2.289	-2.3065	0.248
129.082	0.248	2.291	-2.3085	0.248
129.196	0.249	2.293	-2.3105	0.249
129.301	0.25	2.294	-2.3124	0.25
129.412	0.25	2.296	-2.3135	0.25
129.525	0.251	2.298	-2.3158	0.251
129.628	0.251	2.3	-2.3178	0.251
129.739	0.252	2.302	-2.3198	0.252
129.851	0.252	2.303	-2.3208	0.252
129.959	0.253	2.305	-2.323	0.253
130.065	0.254	2.307	-2.3251	0.254
130.174	0.254	2.309	-2.3271	0.254
130.286	0.255	2.31	-2.3281	0.255
130.397	0.256	2.312	-2.3304	0.256
130.504	0.256	2.314	-2.3323	0.256
130.611	0.257	2.317	-2.3345	0.257
130.725	0.257	2.317	-2.3354	0.257
130.833	0.258	2.319	-2.3374	0.258
130.941	0.258	2.322	-2.3398	0.258
131.05	0.259	2.324	-2.3417	0.259
131.157	0.259	2.325	-2.3427	0.259
131.266	0.26	2.327	-2.3447	0.26
131.38	0.26	2.329	-2.347	0.26
131.485	0.261	2.331	-2.3491	0.261
131.596	0.261	2.332	-2.3501	0.261
131.709	0.262	2.334	-2.3521	0.262
131.812	0.263	2.336	-2.3541	0.263
131.923	0.264	2.338	-2.3565	0.264
132.034	0.264	2.339	-2.3575	0.264
132.142	0.265	2.341	-2.3595	0.265
132.255	0.266	2.343	-2.3614	0.266
132.36	0.267	2.345	-2.3634	0.267
132.47	0.267	2.347	-2.3648	0.267
132.581	0.268	2.349	-2.3667	0.268
132.689	0.269	2.351	-2.3687	0.269
132.797	0.27	2.353	-2.3706	0.27
132.909	0.27	2.354	-2.3717	0.27
133.017	0.271	2.356	-2.3741	0.271
133.125	0.272	2.358	-2.376	0.272
133.231	0.272	2.36	-2.3781	0.272
133.342	0.273	2.361	-2.3791	0.273
133.45	0.273	2.363	-2.3811	0.273
133.559	0.274	2.365	-2.3833	0.274
133.668	0.275	2.367	-2.3853	0.275
133.782	0.275	2.368	-2.3863	0.275
133.892	0.276	2.37	-2.3883	0.276
134.002	0.277	2.373	-2.3907	0.277
134.107	0.278	2.375	-2.3927	0.278
134.218	0.278	2.376	-2.3938	0.278
134.326	0.279	2.378	-2.3957	0.279
134.439	0.28	2.38	-2.3977	0.28
134.545	0.281	2.382	-2.4	0.281
134.654	0.281	2.383	-2.401	0.281
134.765	0.282	2.385	-2.403	0.282
134.873	0.283	2.387	-2.4051	0.283
134.981	0.284	2.389	-2.4074	0.284
135.094	0.285	2.39	-2.4083	0.285
135.197	0.286	2.392	-2.4104	0.286
135.311	0.287	2.394	-2.4124	0.287
135.417	0.288	2.396	-2.4144	0.288
135.531	0.288	2.398	-2.4157	0.288
135.634	0.289	2.4	-2.4177	0.289
135.745	0.29	2.402	-2.4197	0.29
135.854	0.291	2.404	-2.4217	0.291
135.966	0.292	2.405	-2.4227	0.292
136.076	0.293	2.407	-2.425	0.293
136.186	0.294	2.409	-2.427	0.294
136.289	0.294	2.411	-2.4289	0.294
136.4	0.295	2.412	-2.43	0.295
136.508	0.296	2.414	-2.4324	0.296
136.622	0.297	2.416	-2.4343	0.297
136.727	0.298	2.418	-2.4363	0.298
136.839	0.298	2.419	-2.4374	0.298
136.947	0.299	2.421	-2.4393	0.299
137.053	0.3	2.424	-2.4416	0.3
137.164	0.301	2.426	-2.4436	0.301
137.273	0.301	2.427	-2.4446	0.301
137.384	0.302	2.429	-2.4466	0.302
137.492	0.303	2.431	-2.4487	0.303
137.599	0.304	2.433	-2.451	0.304
137.71	0.305	2.434	-2.452	0.305
137.823	0.306	2.436	-2.454	0.306
137.929	0.307	2.438	-2.456	0.307
138.038	0.308	2.44	-2.4583	0.308
138.149	0.308	2.441	-2.4593	0.308
138.259	0.309	2.443	-2.4613	0.309
138.369	0.31	2.445	-2.4633	0.31
138.474	0.311	2.447	-2.4653	0.311
138.585	0.312	2.449	-2.4667	0.312
138.694	0.313	2.451	-2.4686	0.313
138.8	0.314	2.453	-2.4707	0.314
138.911	0.315	2.455	-2.4727	0.315
139.023	0.316	2.456	-2.4736	0.316
139.131	0.317	2.458	-2.476	0.317
139.237	0.318	2.46	-2.4779	0.318
139.346	0.319	2.462	-2.4799	0.319
139.456	0.32	2.463	-2.481	0.32
139.569	0.321	2.465	-2.4832	0.321
139.676	0.323	2.467	-2.4853	0.323
139.785	0.324	2.469	-2.4872	0.324
139.892	0.324	2.47	-2.4883	0.324
140.006	0.326	2.472	-2.4903	0.326
140.114	0.328	2.475	-2.4926	0.328
140.22	0.329	2.477	-2.4946	0.329
140.333	0.33	2.478	-2.4956	0.33
140.443	0.331	2.48	-2.4975	0.331
140.548	0.333	2.482	-2.4995	0.333
140.659	0.335	2.484	-2.5019	0.335
140.77	0.335	2.485	-2.503	0.335
140.878	0.337	2.487	-2.5049	0.337
140.985	0.338	2.489	-2.5069	0.338
141.093	0.34	2.491	-2.5093	0.34
141.206	0.341	2.492	-2.5103	0.341
141.317	0.342	2.494	-2.5123	0.342
141.425	0.344	2.496	-2.5143	0.344
141.53	0.345	2.498	-2.5163	0.345
141.64	0.346	2.5	-2.5176	0.346
141.751	0.347	2.502	-2.5196	0.347
141.862	0.349	2.504	-2.5216	0.349
141.967	0.35	2.506	-2.5236	0.35
142.081	0.351	2.507	-2.5246	0.351
142.191	0.353	2.509	-2.5269	0.353
142.299	0.354	2.511	-2.529	0.354
142.404	0.355	2.513	-2.531	0.355
142.515	0.356	2.514	-2.5319	0.356
142.622	0.358	2.516	-2.5342	0.358
142.737	0.359	2.518	-2.5362	0.359
142.842	0.36	2.52	-2.5382	0.36
142.953	0.361	2.521	-2.5391	0.361
143.064	0.363	2.524	-2.5416	0.363
143.174	0.364	2.526	-2.5436	0.364
143.279	0.365	2.528	-2.5456	0.365
143.389	0.366	2.529	-2.5466	0.366
143.5	0.367	2.531	-2.5486	0.367
143.608	0.369	2.533	-2.5508	0.369
143.716	0.371	2.535	-2.5528	0.371
143.823	0.371	2.536	-2.5538	0.371
143.937	0.373	2.538	-2.5559	0.373
144.046	0.374	2.54	-2.5578	0.374
144.151	0.376	2.542	-2.5602	0.376
144.265	0.376	2.543	-2.5612	0.376
144.37	0.378	2.545	-2.5632	0.378
144.481	0.379	2.547	-2.5651	0.379
144.59	0.381	2.55	-2.5676	0.381
144.699	0.381	2.551	-2.5685	0.381
144.812	0.383	2.553	-2.5705	0.383
144.915	0.384	2.555	-2.5725	0.384
145.025	0.386	2.557	-2.5745	0.386
145.139	0.387	2.558	-2.5759	0.387
145.247	0.388	2.56	-2.5778	0.388
145.353	0.39	2.562	-2.5798	0.39
145.464	0.391	2.564	-2.5819	0.391
145.576	0.392	2.565	-2.5829	0.392
145.683	0.394	2.567	-2.5852	0.394
145.794	0.396	2.569	-2.5872	0.396
145.899	0.397	2.571	-2.5892	0.397
146.013	0.398	2.572	-2.5902	0.398
146.121	0.4	2.574	-2.5922	0.4
146.229	0.401	2.577	-2.5945	0.401
146.398	0.403	2.579	-2.5968	0.403
146.512	0.405	2.581	-2.5988	0.405
146.62	0.407	2.583	-2.6008	0.407
146.728	0.409	2.585	-2.6031	0.409
146.835	0.409	2.586	-2.6041	0.409
146.944	0.411	2.588	-2.6061	0.411
147.056	0.413	2.59	-2.6081	0.413
147.165	0.414	2.592	-2.6101	0.414
147.275	0.415	2.593	-2.6111	0.415
147.381	0.417	2.596	-2.6135	0.417
147.491	0.418	2.598	-2.6155	0.418
147.599	0.42	2.6	-2.6175	0.42
147.713	0.421	2.601	-2.6185	0.421
147.821	0.422	2.603	-2.6208	0.422
147.927	0.424	2.605	-2.6228	0.424
148.038	0.425	2.607	-2.6248	0.425
148.145	0.426	2.608	-2.6257	0.426
148.259	0.427	2.61	-2.6278	0.427
148.367	0.429	2.612	-2.6302	0.429
148.475	0.43	2.614	-2.6321	0.43
148.582	0.43	2.615	-2.6331	0.43
148.692	0.432	2.617	-2.6352	0.432
148.803	0.433	2.62	-2.6376	0.433
148.911	0.434	2.621	-2.6395	0.434
149.024	0.435	2.623	-2.6405	0.435
149.132	0.436	2.624	-2.6425	0.436
149.24	0.437	2.626	-2.6445	0.437
149.346	0.438	2.629	-2.6468	0.438
149.461	0.439	2.63	-2.6477	0.439
149.571	0.44	2.632	-2.6497	0.44
149.674	0.441	2.634	-2.6518	0.441
149.783	0.443	2.636	-2.6537	0.443
149.897	0.443	2.637	-2.6552	0.443
150.007	0.445	2.639	-2.6571	0.445
150.111	0.446	2.641	-2.6591	0.446
150.22	0.447	2.643	-2.6611	0.447
150.331	0.447	2.644	-2.6621	0.447
150.443	0.449	2.646	-2.6644	0.449
150.548	0.45	2.648	-2.6664	0.45
150.658	0.451	2.65	-2.6684	0.451
150.769	0.451	2.651	-2.6694	0.451
150.88	0.453	2.654	-2.6718	0.453
150.988	0.453	2.656	-2.6737	0.453
151.094	0.454	2.658	-2.6758	0.454
151.208	0.455	2.659	-2.6767	0.455
151.316	0.456	2.661	-2.6791	0.456
151.424	0.456	2.663	-2.6811	0.456
151.53	0.457	2.665	-2.6831	0.457
151.641	0.457	2.666	-2.684	0.457
151.749	0.458	2.668	-2.686	0.458
151.86	0.459	2.671	-2.6885	0.459
151.969	0.46	2.672	-2.6904	0.46
152.08	0.46	2.673	-2.6914	0.46
152.19	0.461	2.676	-2.6935	0.461
152.3	0.462	2.678	-2.6955	0.462
152.405	0.464	2.68	-2.6977	0.464
152.516	0.464	2.681	-2.6987	0.464
152.625	0.465	2.683	-2.7007	0.465
152.737	0.467	2.685	-2.7027	0.467
152.842	0.468	2.687	-2.7051	0.468
152.954	0.469	2.688	-2.706	0.469
153.062	0.47	2.69	-2.7081	0.47
153.168	0.471	2.692	-2.71	0.471
153.278	0.472	2.694	-2.712	0.472
153.392	0.473	2.695	-2.7134	0.473
153.496	0.474	2.697	-2.7154	0.474
153.607	0.475	2.699	-2.7174	0.475
153.716	0.476	2.701	-2.7194	0.476
153.829	0.477	2.702	-2.7204	0.477
153.939	0.478	2.705	-2.7227	0.478
154.044	0.48	2.707	-2.7247	0.48
154.151	0.481	2.709	-2.7267	0.481
154.262	0.481	2.71	-2.7278	0.481
154.375	0.483	2.712	-2.7301	0.483
154.485	0.484	2.714	-2.7321	0.484
154.59	0.485	2.716	-2.7341	0.485
154.701	0.486	2.717	-2.7351	0.486
154.809	0.487	2.719	-2.7371	0.487
154.915	0.489	2.721	-2.7394	0.489
155.026	0.49	2.723	-2.7414	0.49
155.138	0.491	2.724	-2.7424	0.491
155.246	0.492	2.726	-2.7443	0.492
155.352	0.493	2.729	-2.7468	0.493
155.463	0.494	2.731	-2.7488	0.494
155.576	0.495	2.732	-2.7496	0.495
155.684	0.496	2.734	-2.7517	0.496
155.791	0.497	2.736	-2.7537	0.497
155.9	0.498	2.738	-2.7559	0.498
156.007	0.498	2.739	-2.7569	0.498
156.123	0.499	2.741	-2.759	0.499
156.228	0.5	2.743	-2.761	0.5
156.336	0.501	2.745	-2.763	0.501
156.447	0.501	2.746	-2.7643	0.501
156.559	0.502	2.748	-2.7663	0.502
156.662	0.503	2.75	-2.7683	0.503
156.772	0.504	2.752	-2.7703	0.504
156.883	0.505	2.753	-2.7713	0.505
156.995	0.506	2.756	-2.7737	0.506
157.105	0.507	2.758	-2.7757	0.507
157.208	0.508	2.76	-2.7776	0.508
157.323	0.509	2.761	-2.7786	0.509
157.431	0.51	2.763	-2.781	0.51
157.539	0.511	2.765	-2.7829	0.511
157.645	0.512	2.767	-2.785	0.512
157.755	0.512	2.768	-2.7861	0.512
157.867	0.513	2.77	-2.788	0.513
157.975	0.514	2.772	-2.7904	0.514
158.084	0.514	2.774	-2.7924	0.514
158.191	0.515	2.775	-2.7934	0.515
158.3	0.515	2.777	-2.7953	0.515
158.414	0.516	2.78	-2.7976	0.516
158.519	0.517	2.782	-2.7996	0.517
158.63	0.517	2.783	-2.8007	0.517
158.743	0.518	2.785	-2.8026	0.518
158.852	0.519	2.787	-2.8045	0.519
158.957	0.52	2.789	-2.807	0.52
159.068	0.521	2.79	-2.8079	0.521
159.179	0.521	2.792	-2.8099	0.521
159.283	0.522	2.794	-2.8119	0.522
159.394	0.523	2.796	-2.8143	0.523
159.506	0.524	2.797	-2.8152	0.524
159.614	0.525	2.799	-2.8173	0.525
159.722	0.526	2.801	-2.8193	0.526
159.829	0.527	2.803	-2.8212	0.527
159.939	0.527	2.805	-2.8226	0.527
160.05	0.528	2.807	-2.8246	0.528
160.161	0.529	2.809	-2.8266	0.529
160.268	0.53	2.811	-2.8286	0.53
160.375	0.531	2.812	-2.8297	0.531
160.484	0.532	2.814	-2.8319	0.532
160.593	0.533	2.816	-2.8339	0.533
160.705	0.534	2.818	-2.8358	0.534
160.815	0.535	2.819	-2.8369	0.535
160.921	0.536	2.821	-2.8393	0.536
161.031	0.538	2.823	-2.8413	0.538
161.139	0.539	2.825	-2.8433	0.539
161.251	0.54	2.826	-2.8443	0.54
161.363	0.541	2.828	-2.8463	0.541
161.473	0.543	2.831	-2.8486	0.543
161.578	0.544	2.833	-2.8506	0.544
161.685	0.545	2.834	-2.8516	0.545
161.799	0.546	2.836	-2.8536	0.546
161.906	0.547	2.838	-2.8556	0.547
162.014	0.549	2.84	-2.858	0.549
162.128	0.549	2.841	-2.8589	0.549
162.236	0.55	2.843	-2.8609	0.55
162.343	0.552	2.845	-2.8629	0.552
162.453	0.553	2.847	-2.8652	0.553
162.56	0.554	2.848	-2.8662	0.554
162.669	0.555	2.85	-2.8682	0.555
162.783	0.556	2.852	-2.8703	0.556
162.89	0.558	2.854	-2.8723	0.558
163.001	0.559	2.856	-2.8735	0.559
163.111	0.56	2.858	-2.8755	0.56
163.221	0.561	2.86	-2.8775	0.561
163.324	0.563	2.862	-2.8795	0.563
163.438	0.564	2.863	-2.8805	0.564
163.546	0.565	2.865	-2.8829	0.565
163.657	0.567	2.867	-2.8849	0.567
163.762	0.568	2.869	-2.8869	0.568
163.87	0.569	2.87	-2.888	0.569
163.984	0.57	2.872	-2.8902	0.57
164.092	0.571	2.874	-2.8921	0.571
164.2	0.573	2.876	-2.8942	0.573
164.312	0.573	2.877	-2.8952	0.573
164.42	0.574	2.879	-2.8972	0.574
164.528	0.576	2.882	-2.8996	0.576
164.637	0.577	2.884	-2.9015	0.577
164.749	0.578	2.885	-2.9026	0.578
164.859	0.579	2.887	-2.9046	0.579
164.967	0.581	2.889	-2.9068	0.581
165.072	0.582	2.891	-2.9088	0.582
165.183	0.583	2.892	-2.9099	0.583
165.291	0.584	2.894	-2.9118	0.584
165.405	0.586	2.896	-2.9138	0.586
165.51	0.587	2.898	-2.9162	0.587
165.621	0.588	2.899	-2.9172	0.588
165.729	0.59	2.901	-2.9191	0.59
165.842	0.591	2.903	-2.9212	0.591
165.945	0.592	2.905	-2.9232	0.592
166.057	0.593	2.906	-2.9241	0.593
166.168	0.594	2.908	-2.9265	0.594
166.276	0.595	2.91	-2.9285	0.595
166.384	0.597	2.912	-2.9305	0.597
166.491	0.597	2.913	-2.9315	0.597
166.605	0.599	2.916	-2.9338	0.599
166.714	0.6	2.918	-2.9358	0.6
166.82	0.601	2.92	-2.9378	0.601
166.933	0.601	2.921	-2.9389	0.601
167.043	0.603	2.923	-2.9413	0.603
167.151	0.604	2.925	-2.9432	0.604
167.256	0.605	2.927	-2.9452	0.605
167.368	0.605	2.928	-2.9462	0.605
167.474	0.607	2.93	-2.9482	0.607
167.588	0.608	2.933	-2.9505	0.608
167.692	0.609	2.935	-2.9525	0.609
167.806	0.61	2.936	-2.9535	0.61
167.914	0.611	2.938	-2.9555	0.611
168.02	0.612	2.94	-2.9579	0.612
168.132	0.614	2.942	-2.9598	0.614
168.241	0.614	2.943	-2.9609	0.614
168.35	0.615	2.945	-2.9628	0.615
168.46	0.617	2.947	-2.9648	0.617
168.568	0.618	2.949	-2.9671	0.618
168.675	0.618	2.95	-2.9681	0.618
168.787	0.62	2.952	-2.9701	0.62
168.898	0.621	2.954	-2.972	0.621
169.002	0.622	2.956	-2.9741	0.622
169.113	0.623	2.957	-2.9754	0.623
169.226	0.624	2.959	-2.9774	0.624
169.334	0.625	2.962	-2.9795	0.625
169.439	0.626	2.964	-2.9815	0.626
169.553	0.627	2.965	-2.9827	0.627
169.663	0.628	2.967	-2.9847	0.628
169.772	0.629	2.969	-2.9867	0.629
169.876	0.63	2.971	-2.9887	0.63
169.988	0.631	2.972	-2.9897	0.631
170.097	0.632	2.974	-2.9918	0.632
170.21	0.633	2.976	-2.9941	0.633
170.316	0.634	2.978	-2.9961	0.634
170.426	0.635	2.979	-2.9971	0.635
170.534	0.636	2.981	-2.9991	0.636
170.64	0.637	2.983	-3.0014	0.637
170.752	0.638	2.985	-3.0035	0.638
170.859	0.638	2.987	-3.0045	0.638
170.968	0.639	2.988	-3.0064	0.639
171.082	0.64	2.991	-3.0088	0.64
171.188	0.641	2.993	-3.0108	0.641
171.302	0.642	2.994	-3.0118	0.642
171.411	0.643	2.996	-3.0138	0.643
171.516	0.644	2.998	-3.0158	0.644
171.625	0.645	3	-3.0182	0.645
171.736	0.645	3.001	-3.0191	0.645
171.846	0.646	3.003	-3.0211	0.646
171.956	0.647	3.005	-3.0231	0.647
172.062	0.648	3.007	-3.0251	0.648
172.173	0.649	3.008	-3.0264	0.649
172.281	0.649	3.01	-3.0283	0.649
172.387	0.65	3.012	-3.0304	0.65
172.498	0.651	3.014	-3.0324	0.651
172.61	0.652	3.015	-3.0334	0.652
172.718	0.652	3.018	-3.0357	0.652
172.827	0.653	3.02	-3.0378	0.653
172.933	0.654	3.022	-3.0398	0.654
173.048	0.654	3.023	-3.0407	0.654
173.156	0.655	3.025	-3.043	0.655
173.264	0.656	3.027	-3.045	0.656
173.37	0.657	3.029	-3.0471	0.657
173.481	0.657	3.03	-3.048	0.657
173.594	0.658	3.032	-3.05	0.658
173.702	0.659	3.034	-3.0524	0.659
173.807	0.66	3.036	-3.0544	0.66
173.918	0.66	3.037	-3.0553	0.66
174.031	0.661	3.039	-3.0574	0.661
174.141	0.662	3.042	-3.0597	0.662
174.246	0.663	3.044	-3.0617	0.663
174.357	0.663	3.045	-3.0627	0.663
174.465	0.664	3.047	-3.0647	0.664
174.571	0.664	3.049	-3.0667	0.664
174.682	0.665	3.051	-3.069	0.665
174.79	0.665	3.052	-3.0701	0.665
174.904	0.665	3.054	-3.072	0.665
175.012	0.666	3.056	-3.0741	0.666
175.117	0.666	3.058	-3.076	0.666
175.227	0.667	3.059	-3.0774	0.667
175.336	0.667	3.061	-3.0794	0.667
175.448	0.668	3.063	-3.0814	0.668
175.554	0.668	3.065	-3.0833	0.668
175.665	0.669	3.067	-3.0847	0.669
175.778	0.669	3.069	-3.0867	0.669
175.884	0.67	3.071	-3.0886	0.67
175.992	0.671	3.073	-3.0906	0.671
176.102	0.672	3.074	-3.0917	0.672
176.215	0.673	3.076	-3.094	0.673
176.318	0.674	3.078	-3.096	0.674
176.429	0.674	3.08	-3.098	0.674
176.541	0.675	3.081	-3.099	0.675
176.649	0.676	3.083	-3.1011	0.676
176.755	0.677	3.085	-3.1033	0.677
176.865	0.677	3.087	-3.1053	0.677
176.977	0.678	3.088	-3.1063	0.678
177.086	0.678	3.09	-3.1083	0.678
177.194	0.679	3.093	-3.1107	0.679
177.302	0.679	3.095	-3.1127	0.679
177.416	0.68	3.096	-3.1137	0.68
177.523	0.68	3.098	-3.1157	0.68
177.631	0.681	3.1	-3.1177	0.681
177.74	0.681	3.102	-3.12	0.681
177.853	0.681	3.103	-3.1209	0.681
177.956	0.682	3.105	-3.123	0.682
178.066	0.682	3.107	-3.1249	0.682
178.175	0.683	3.109	-3.1274	0.683
178.286	0.683	3.11	-3.1284	0.683
178.399	0.684	3.112	-3.1304	0.684
178.503	0.684	3.114	-3.1323	0.684
178.614	0.685	3.116	-3.1343	0.685
178.725	0.685	3.118	-3.1356	0.685
178.833	0.686	3.12	-3.1376	0.686
178.94	0.686	3.122	-3.1396	0.686
179.049	0.687	3.124	-3.1415	0.687
179.161	0.687	3.125	-3.1426	0.687
179.272	0.688	3.127	-3.1449	0.688
179.38	0.688	3.129	-3.1469	0.688
179.486	0.689	3.131	-3.1489	0.689
179.6	0.689	3.132	-3.1499	0.689
179.708	0.689	3.134	-3.1523	0.689
179.816	0.69	3.136	-3.1543	0.69
179.925	0.69	3.138	-3.1563	0.69
180.032	0.691	3.139	-3.1573	0.691
180.144	0.691	3.141	-3.1593	0.691
180.255	0.692	3.144	-3.1616	0.692
180.361	0.692	3.146	-3.1636	0.692
180.47	0.693	3.147	-3.1645	0.693
180.583	0.693	3.149	-3.1666	0.693
180.691	0.694	3.151	-3.169	0.694
180.796	0.694	3.153	-3.171	0.694
180.908	0.695	3.154	-3.172	0.695
181.021	0.695	3.156	-3.174	0.695
181.129	0.695	3.158	-3.176	0.695
181.235	0.696	3.16	-3.1783	0.696
181.345	0.696	3.161	-3.1792	0.696
181.454	0.696	3.163	-3.1812	0.696
181.567	0.697	3.165	-3.1833	0.697
181.672	0.697	3.168	-3.1856	0.697
181.784	0.697	3.169	-3.1865	0.697
181.888	0.697	3.171	-3.1886	0.697
182.001	0.697	3.173	-3.1906	0.697
182.109	0.697	3.175	-3.1925	0.697
182.221	0.698	3.176	-3.1936	0.698
182.329	0.698	3.178	-3.1959	0.698
182.437	0.698	3.18	-3.1979	0.698
182.546	0.699	3.182	-3.1998	0.699
182.653	0.699	3.183	-3.2009	0.699
182.768	0.699	3.185	-3.2032	0.699
182.876	0.7	3.187	-3.2052	0.7
182.98	0.7	3.189	-3.2073	0.7
183.094	0.7	3.19	-3.2082	0.7
183.199	0.701	3.192	-3.2103	0.701
183.313	0.701	3.195	-3.2125	0.701
183.418	0.701	3.197	-3.2145	0.701
183.53	0.702	3.198	-3.2155	0.702
183.638	0.702	3.2	-3.2175	0.702
183.751	0.702	3.202	-3.2199	0.702
183.856	0.702	3.204	-3.2219	0.702
183.966	0.703	3.205	-3.2229	0.703
184.077	0.703	3.207	-3.2249	0.703
184.184	0.703	3.209	-3.2269	0.703
184.292	0.704	3.211	-3.2293	0.704
184.406	0.704	3.212	-3.2302	0.704
184.509	0.704	3.214	-3.2322	0.704
184.623	0.704	3.216	-3.2342	0.704
184.729	0.705	3.219	-3.2366	0.705
184.843	0.705	3.22	-3.2376	0.705
184.951	0.706	3.222	-3.2395	0.706
185.058	0.706	3.224	-3.2415	0.706
185.164	0.706	3.226	-3.2435	0.706
185.278	0.707	3.227	-3.2449	0.707
185.388	0.707	3.229	-3.2469	0.707
185.498	0.707	3.231	-3.2489	0.707
185.601	0.708	3.233	-3.2509	0.708
185.712	0.708	3.234	-3.2519	0.708
185.824	0.708	3.236	-3.2542	0.708
185.934	0.708	3.238	-3.2562	0.708
186.041	0.709	3.24	-3.2581	0.709
186.15	0.709	3.241	-3.2591	0.709
186.259	0.709	3.243	-3.2611	0.709
186.365	0.709	3.246	-3.2635	0.709
186.476	0.71	3.248	-3.2656	0.71
186.584	0.71	3.249	-3.2665	0.71
186.693	0.71	3.25	-3.2685	0.71
186.807	0.71	3.253	-3.2707	0.71
186.913	0.711	3.255	-3.2728	0.711
187.026	0.711	3.256	-3.2737	0.711
187.136	0.711	3.258	-3.2758	0.711
187.241	0.711	3.26	-3.2778	0.711
187.35	0.712	3.262	-3.2802	0.712
187.461	0.712	3.263	-3.2812	0.712
187.571	0.712	3.265	-3.2832	0.712
187.681	0.712	3.267	-3.2852	0.712
187.786	0.712	3.27	-3.2875	0.712
187.897	0.712	3.27	-3.2885	0.712
188.006	0.712	3.272	-3.2904	0.712
188.112	0.713	3.275	-3.2926	0.713
188.222	0.713	3.276	-3.2944	0.713
188.334	0.713	3.277	-3.2954	0.713
188.445	0.713	3.28	-3.2978	0.713
188.553	0.713	3.282	-3.2998	0.713
188.658	0.713	3.284	-3.3018	0.713
188.768	0.713	3.285	-3.3028	0.713
188.877	0.713	3.287	-3.3052	0.713
188.986	0.714	3.289	-3.3071	0.714
189.095	0.714	3.291	-3.3092	0.714
189.206	0.714	3.292	-3.3102	0.714
189.318	0.714	3.294	-3.3121	0.714
189.426	0.715	3.296	-3.3144	0.715
189.532	0.715	3.298	-3.3164	0.715
189.645	0.715	3.299	-3.3174	0.715
189.755	0.715	3.302	-3.3195	0.715
189.865	0.715	3.304	-3.3218	0.715
189.97	0.716	3.306	-3.3238	0.716
190.08	0.716	3.307	-3.3249	0.716
190.192	0.716	3.309	-3.3269	0.716
190.302	0.716	3.311	-3.3288	0.716
190.407	0.716	3.313	-3.3311	0.716
190.519	0.716	3.314	-3.3321	0.716
190.627	0.716	3.316	-3.3341	0.716
190.736	0.716	3.318	-3.3361	0.716
190.844	0.716	3.321	-3.3385	0.716
190.958	0.716	3.321	-3.3395	0.716
191.062	0.716	3.323	-3.3414	0.716
191.173	0.716	3.325	-3.3435	0.716
191.279	0.716	3.327	-3.3455	0.716
191.39	0.716	3.329	-3.3467	0.716
191.503	0.717	3.331	-3.3487	0.717
191.611	0.717	3.333	-3.3507	0.717
191.716	0.717	3.335	-3.3527	0.717
191.827	0.717	3.336	-3.3537	0.717
191.94	0.717	3.338	-3.356	0.717
192.049	0.717	3.34	-3.3581	0.717
192.154	0.717	3.342	-3.3601	0.717
192.262	0.717	3.343	-3.361	0.717
192.374	0.718	3.345	-3.3631	0.718
192.48	0.718	3.347	-3.3654	0.718
192.59	0.718	3.349	-3.3674	0.718
192.702	0.718	3.35	-3.3684	0.718
192.813	0.718	3.352	-3.3704	0.718
192.921	0.718	3.355	-3.3727	0.718
193.026	0.719	3.357	-3.3748	0.719
193.141	0.719	3.358	-3.3758	0.719
193.249	0.719	3.36	-3.3777	0.719
193.356	0.719	3.362	-3.3797	0.719
193.465	0.719	3.364	-3.382	0.719
193.572	0.719	3.365	-3.3831	0.719
193.681	0.719	3.367	-3.3851	0.719
193.795	0.719	3.369	-3.3871	0.719
193.9	0.719	3.371	-3.3894	0.719
194.011	0.719	3.372	-3.3904	0.719
194.124	0.719	3.374	-3.3924	0.719
194.227	0.719	3.376	-3.3944	0.719
194.337	0.719	3.378	-3.3964	0.719
194.448	0.719	3.38	-3.3977	0.719
194.56	0.72	3.382	-3.3997	0.72
194.67	0.72	3.384	-3.4017	0.72
194.775	0.72	3.386	-3.4037	0.72
194.887	0.72	3.387	-3.4048	0.72
194.995	0.72	3.389	-3.4069	0.72
195.104	0.721	3.391	-3.409	0.721
195.212	0.721	3.393	-3.4109	0.721
195.325	0.721	3.394	-3.4119	0.721
195.433	0.721	3.396	-3.4143	0.721
195.541	0.722	3.398	-3.4164	0.722
195.649	0.722	3.4	-3.4184	0.722
195.761	0.722	3.401	-3.4194	0.722
195.871	0.723	3.403	-3.4214	0.723
195.979	0.723	3.406	-3.4236	0.723
196.084	0.723	3.408	-3.4256	0.723
196.195	0.723	3.409	-3.4267	0.723
196.308	0.723	3.411	-3.4287	0.723
196.417	0.723	3.413	-3.4307	0.723
196.521	0.724	3.415	-3.433	0.724
196.632	0.724	3.416	-3.434	0.724
196.742	0.724	3.418	-3.436	0.724
196.848	0.724	3.42	-3.438	0.724
196.959	0.724	3.422	-3.4403	0.724
197.071	0.724	3.423	-3.4413	0.724
197.178	0.724	3.425	-3.4433	0.724
197.289	0.724	3.427	-3.4453	0.724
197.395	0.724	3.429	-3.4473	0.724
197.509	0.724	3.431	-3.4487	0.724
197.617	0.725	3.433	-3.4507	0.725
197.725	0.725	3.435	-3.4526	0.725
197.832	0.725	3.437	-3.4547	0.725
197.946	0.725	3.438	-3.4557	0.725
198.056	0.725	3.44	-3.458	0.725
198.162	0.725	3.442	-3.46	0.725
198.271	0.725	3.444	-3.462	0.725
198.381	0.725	3.445	-3.463	0.725
198.487	0.725	3.447	-3.4652	0.725
198.597	0.726	3.449	-3.4673	0.726
198.707	0.726	3.451	-3.4693	0.726
198.819	0.726	3.452	-3.4702	0.726
198.927	0.726	3.454	-3.4723	0.726
199.033	0.725	3.457	-3.4747	0.725
199.143	0.725	3.459	-3.4766	0.725
199.255	0.725	3.46	-3.4776	0.725
199.361	0.725	3.462	-3.4797	0.725
199.472	0.725	3.464	-3.4816	0.725
199.58	0.725	3.466	-3.4839	0.725
199.694	0.725	3.467	-3.485	0.725
199.8	0.725	3.469	-3.4869	0.725
199.911	0.725	3.471	-3.4889	0.725
200.017	0.726	3.473	-3.4912	0.726
200.131	0.726	3.474	-3.4923	0.726
200.234	0.726	3.476	-3.4943	0.726
200.348	0.726	3.478	-3.4963	0.726
200.452	0.726	3.48	-3.4983	0.726
200.566	0.726	3.482	-3.4996	0.726
200.676	0.726	3.484	-3.5016	0.726
200.781	0.726	3.486	-3.5035	0.726
200.889	0.726	3.488	-3.5055	0.726
201.003	0.726	3.489	-3.5069	0.726
201.111	0.726	3.491	-3.509	0.726
201.222	0.726	3.493	-3.5109	0.726
201.327	0.726	3.495	-3.5129	0.726
201.438	0.726	3.496	-3.5139	0.726
201.549	0.726	3.498	-3.5163	0.726
201.655	0.726	3.5	-3.5182	0.726
201.763	0.726	3.502	-3.5202	0.726
201.877	0.726	3.503	-3.5212	0.726
201.985	0.726	3.505	-3.5232	0.726
202.093	0.726	3.508	-3.5256	0.726
202.202	0.726	3.51	-3.5276	0.726
202.309	0.726	3.511	-3.5285	0.726
202.423	0.726	3.513	-3.5305	0.726
202.531	0.726	3.515	-3.533	0.726
202.636	0.726	3.517	-3.535	0.726
202.75	0.726	3.518	-3.5359	0.726
202.86	0.726	3.52	-3.538	0.726
202.97	0.726	3.522	-3.5399	0.726
203.075	0.726	3.524	-3.5423	0.726
203.182	0.726	3.525	-3.5432	0.726
203.294	0.726	3.527	-3.5452	0.726
203.407	0.726	3.529	-3.5472	0.726
203.512	0.726	3.532	-3.5496	0.726
203.624	0.726	3.533	-3.5506	0.726
203.732	0.726	3.535	-3.5526	0.726
203.84	0.726	3.537	-3.5546	0.726
203.948	0.726	3.539	-3.5566	0.726
204.062	0.726	3.54	-3.5579	0.726
204.165	0.726	3.542	-3.5599	0.726
204.279	0.726	3.544	-3.5618	0.726
204.385	0.726	3.546	-3.5639	0.726
204.498	0.726	3.547	-3.5649	0.726
204.608	0.726	3.549	-3.5673	0.726
204.715	0.726	3.551	-3.5692	0.726
204.82	0.726	3.553	-3.5712	0.726
204.934	0.726	3.554	-3.5722	0.726
205.044	0.726	3.556	-3.5741	0.726
205.154	0.725	3.559	-3.5765	0.725
205.257	0.725	3.561	-3.5785	0.725
205.368	0.725	3.562	-3.5795	0.725
205.478	0.725	3.563	-3.5814	0.725
205.591	0.725	3.566	-3.5838	0.725
205.697	0.725	3.568	-3.5858	0.725
205.806	0.725	3.569	-3.5868	0.725
205.915	0.724	3.571	-3.5888	0.724
206.021	0.724	3.573	-3.5912	0.724
206.132	0.724	3.575	-3.5932	0.724
206.245	0.724	3.576	-3.5942	0.724
206.353	0.724	3.578	-3.5962	0.724
206.458	0.724	3.58	-3.5982	0.724
206.567	0.724	3.582	-3.6004	0.724
206.678	0.724	3.584	-3.6015	0.724
206.791	0.724	3.586	-3.6036	0.724
206.897	0.724	3.588	-3.6056	0.724
207.006	0.723	3.59	-3.6075	0.723
207.117	0.723	3.591	-3.6089	0.723
207.227	0.723	3.593	-3.6109	0.723
207.337	0.723	3.595	-3.6129	0.723
207.442	0.723	3.597	-3.6149	0.723
207.552	0.723	3.598	-3.6159	0.723
207.664	0.723	3.6	-3.6182	0.723
207.768	0.723	3.602	-3.6201	0.723
207.879	0.723	3.604	-3.6221	0.723
207.991	0.723	3.605	-3.6232	0.723
208.099	0.723	3.607	-3.6251	0.723
208.205	0.723	3.609	-3.6275	0.723
208.314	0.723	3.611	-3.6295	0.723
208.424	0.723	3.612	-3.6305	0.723
208.536	0.723	3.614	-3.6325	0.723
208.644	0.722	3.617	-3.6347	0.722
208.753	0.722	3.619	-3.6368	0.722
208.86	0.722	3.62	-3.6378	0.722
208.974	0.722	3.622	-3.6397	0.722
209.083	0.722	3.624	-3.6421	0.722
209.188	0.722	3.626	-3.6441	0.722
209.3	0.722	3.627	-3.6451	0.722
209.406	0.722	3.629	-3.6472	0.722
209.521	0.721	3.631	-3.6491	0.721
209.626	0.721	3.634	-3.6515	0.721
209.737	0.721	3.634	-3.6524	0.721
209.846	0.721	3.636	-3.6544	0.721
209.952	0.721	3.639	-3.6565	0.721
210.063	0.721	3.641	-3.6588	0.721
210.175	0.721	3.642	-3.6598	0.721
210.28	0.721	3.644	-3.6618	0.721
210.389	0.72	3.646	-3.6638	0.72
210.5	0.72	3.648	-3.6658	0.72
210.613	0.72	3.649	-3.6668	0.72
210.72	0.72	3.651	-3.6691	0.72
210.83	0.72	3.653	-3.6711	0.72
210.936	0.72	3.655	-3.6731	0.72
211.05	0.72	3.656	-3.6741	0.72
211.158	0.72	3.658	-3.6764	0.72
211.266	0.719	3.66	-3.6784	0.719
211.374	0.719	3.662	-3.6804	0.719
211.481	0.719	3.663	-3.6814	0.719
211.59	0.718	3.665	-3.6833	0.718
211.704	0.718	3.668	-3.6858	0.718
211.809	0.718	3.67	-3.6877	0.718
211.92	0.718	3.671	-3.6888	0.718
212.027	0.717	3.673	-3.6908	0.717
212.137	0.717	3.675	-3.693	0.717
212.246	0.717	3.677	-3.695	0.717
212.358	0.717	3.678	-3.696	0.717
212.469	0.716	3.68	-3.698	0.716
212.579	0.716	3.682	-3.7	0.716
212.684	0.716	3.684	-3.7025	0.716
212.796	0.715	3.685	-3.7034	0.715
212.904	0.715	3.687	-3.7054	0.715
213.012	0.715	3.689	-3.7075	0.715
213.121	0.714	3.692	-3.7096	0.714
213.234	0.714	3.693	-3.7107	0.714
213.34	0.714	3.695	-3.7127	0.714
213.451	0.713	3.697	-3.7147	0.713
213.556	0.713	3.699	-3.7167	0.713
213.67	0.713	3.7	-3.7177	0.713
213.774	0.712	3.702	-3.7201	0.712
213.888	0.712	3.704	-3.722	0.712
213.995	0.711	3.706	-3.7241	0.711
214.106	0.711	3.707	-3.725	0.711
214.216	0.711	3.709	-3.7274	0.711
214.326	0.711	3.711	-3.7294	0.711
214.431	0.71	3.713	-3.7313	0.71
214.542	0.71	3.714	-3.7323	0.71
214.653	0.71	3.717	-3.7347	0.71
214.763	0.71	3.719	-3.7367	0.71
214.869	0.71	3.721	-3.7387	0.71
214.976	0.71	3.722	-3.7397	0.71
215.09	0.71	3.724	-3.7417	0.71
215.198	0.709	3.726	-3.7441	0.709
215.304	0.709	3.728	-3.746	0.709
[truncated: 601 more rows]
