# Supplementary material for: Research on the Mechanical Properties of EPS Lightweight Soil Mixed with Fly Ash
Source: Polymers (Basel). 2024 Dec 18;16(24):3517. doi: 10.3390/polym16243517 (PMC11678610; doi:10.3390/polym16243517)
Supplement: Supplementary file 1 [file polymers-16-03517-s001.zip › polymers-3283519-supplementary-final/raw data/EPS2%,curing agent content 10%,replace proportion 0%.xls]

## Sheet: Sheet1
试件批号	1
钢号	1
试验日期	2023/12/14
试验人	XDD
试件形状
尺寸(mm)	39.1
So(mm^2)	1200.73
标距倍率
Lo(mm)	80
引伸计标距	50
Lu(mm)
A(%)	/
断面尺寸
Su(mm^2)
Z(%)	/
Fm(kN)	0.54
Rm(MPa)
FeH(kN)	0.89
ReH(MPa)	1
FeL(kN)	0.79
ReL(MPa)	1
Fp(kN)	0.79
Rp(MPa)	1
Ft(kN)	0.01
Rt(MPa)
E(GPa)	0.04
屈强比	/
强屈比	/
At(%)	/
Agt(%)	7
时间(秒)	力(kN)	变形(mm)	位移(mm)	扩展
0	0	0	-0.0015	0
0.121	0	0	-0.0022	0
0.229	0	0	-0.0031	0
0.336	0	0	-0.0037	0
0.448	0	0	-0.0052	0
0.557	0	0	-0.0074	0
0.666	0	0	-0.0094	0
0.779	0.001	0	-0.0107	0.001
0.882	0.001	0.004	-0.0133	0.001
0.996	0.001	0.007	-0.0168	0.001
1.101	0.001	0.01	-0.0202	0.001
1.212	0.001	0.012	-0.022	0.001
1.325	0.001	0.016	-0.0259	0.001
1.428	0.001	0.02	-0.03	0.001
1.54	0.002	0.025	-0.0351	0.002
1.65	0.002	0.028	-0.0377	0.002
1.759	0.002	0.033	-0.0427	0.002
1.866	0.002	0.038	-0.048	0.002
1.974	0.002	0.044	-0.0542	0.002
2.087	0.002	0.047	-0.0568	0.002
2.198	0.002	0.052	-0.062	0.002
2.306	0.003	0.057	-0.0672	0.003
2.411	0.003	0.063	-0.0723	0.003
2.524	0.003	0.066	-0.0756	0.003
2.632	0.003	0.071	-0.0806	0.003
2.742	0.003	0.076	-0.0854	0.003
2.848	0.003	0.081	-0.0903	0.003
2.962	0.003	0.083	-0.0926	0.003
3.07	0.003	0.088	-0.0981	0.003
3.18	0.004	0.093	-0.1028	0.004
3.286	0.004	0.098	-0.1074	0.004
3.4	0.004	0.1	-0.1096	0.004
3.503	0.004	0.105	-0.1148	0.004
3.617	0.004	0.11	-0.1193	0.004
3.722	0.004	0.114	-0.1237	0.004
3.834	0.004	0.116	-0.1258	0.004
3.94	0.004	0.12	-0.13	0.004
4.049	0.004	0.125	-0.135	0.004
4.16	0.004	0.129	-0.1391	0.004
4.272	0.004	0.131	-0.1412	0.004
4.38	0.004	0.136	-0.1454	0.004
4.493	0.004	0.14	-0.1493	0.004
4.598	0.004	0.144	-0.154	0.004
4.709	0.004	0.146	-0.1559	0.004
4.814	0.004	0.15	-0.1598	0.004
4.928	0.005	0.154	-0.1637	0.005
5.033	0.005	0.158	-0.1682	0.005
5.147	0.005	0.16	-0.17	0.005
5.255	0.005	0.164	-0.1738	0.005
5.363	0.005	0.168	-0.1775	0.005
5.472	0.005	0.172	-0.1817	0.005
5.584	0.005	0.174	-0.1835	0.005
5.694	0.005	0.177	-0.1871	0.005
5.802	0.005	0.181	-0.1908	0.005
5.906	0.005	0.185	-0.1943	0.005
6.02	0.006	0.187	-0.1965	0.006
6.13	0.006	0.19	-0.2	0.006
6.239	0.006	0.194	-0.2035	0.006
6.344	0.006	0.197	-0.2068	0.006
6.455	0.006	0.199	-0.2085	0.006
6.562	0.006	0.202	-0.2119	0.006
6.671	0.006	0.206	-0.2158	0.006
6.782	0.006	0.209	-0.219	0.006
6.892	0.006	0.211	-0.2207	0.006
7.003	0.006	0.214	-0.2239	0.006
7.111	0.006	0.218	-0.2276	0.006
7.219	0.006	0.221	-0.2308	0.006
7.326	0.006	0.223	-0.2323	0.006
7.44	0.006	0.226	-0.2354	0.006
7.548	0.006	0.229	-0.2392	0.006
7.654	0.006	0.232	-0.2421	0.006
7.768	0.006	0.234	-0.2438	0.006
7.877	0.006	0.237	-0.2467	0.006
7.985	0.006	0.24	-0.2498	0.006
8.09	0.006	0.244	-0.2532	0.006
8.204	0.006	0.245	-0.2547	0.006
8.314	0.006	0.248	-0.2577	0.006
8.424	0.006	0.251	-0.2606	0.006
8.529	0.006	0.254	-0.2639	0.006
8.638	0.006	0.256	-0.2654	0.006
8.75	0.006	0.258	-0.2682	0.006
8.86	0.006	0.261	-0.2711	0.006
8.967	0.006	0.264	-0.274	0.006
9.076	0.006	0.266	-0.2754	0.006
9.187	0.006	0.269	-0.2786	0.006
9.295	0.006	0.272	-0.2814	0.006
9.403	0.007	0.274	-0.2842	0.007
9.51	0.007	0.276	-0.2855	0.007
9.623	0.007	0.279	-0.2887	0.007
9.731	0.007	0.282	-0.2914	0.007
9.837	0.007	0.284	-0.2941	0.007
9.952	0.007	0.286	-0.2954	0.007
10.062	0.007	0.288	-0.2982	0.007
10.167	0.007	0.291	-0.3012	0.007
10.276	0.007	0.294	-0.3038	0.007
10.387	0.007	0.295	-0.3051	0.007
10.497	0.007	0.298	-0.3078	0.007
10.602	0.007	0.301	-0.3103	0.007
10.712	0.007	0.304	-0.3133	0.007
10.823	0.007	0.305	-0.3146	0.007
10.932	0.007	0.307	-0.3171	0.007
11.045	0.007	0.31	-0.3197	0.007
11.149	0.007	0.313	-0.3227	0.007
11.261	0.007	0.314	-0.324	0.007
11.369	0.007	0.317	-0.3264	0.007
11.475	0.008	0.319	-0.3289	0.008
11.586	0.008	0.322	-0.3319	0.008
11.7	0.008	0.323	-0.333	0.008
11.803	0.008	0.326	-0.3356	0.008
11.912	0.008	0.328	-0.338	0.008
12.021	0.008	0.331	-0.3405	0.008
12.132	0.008	0.332	-0.3421	0.008
12.244	0.008	0.335	-0.3445	0.008
12.352	0.009	0.337	-0.3469	0.009
12.458	0.009	0.34	-0.3494	0.009
12.569	0.009	0.341	-0.3506	0.009
12.682	0.009	0.344	-0.3534	0.009
12.792	0.009	0.346	-0.3557	0.009
12.897	0.009	0.348	-0.3581	0.009
13.006	0.009	0.35	-0.3593	0.009
13.118	0.009	0.352	-0.3621	0.009
13.222	0.009	0.355	-0.3644	0.009
13.333	0.01	0.357	-0.3667	0.01
13.445	0.01	0.358	-0.3679	0.01
13.553	0.01	0.361	-0.3703	0.01
13.663	0.01	0.363	-0.3729	0.01
13.768	0.01	0.366	-0.3753	0.01
13.878	0.01	0.367	-0.3763	0.01
13.99	0.011	0.369	-0.3788	0.011
14.098	0.011	0.371	-0.381	0.011
14.205	0.011	0.374	-0.3837	0.011
14.316	0.011	0.375	-0.3848	0.011
14.429	0.011	0.377	-0.3871	0.011
14.537	0.012	0.38	-0.3893	0.012
14.642	0.012	0.382	-0.392	0.012
14.753	0.012	0.383	-0.3931	0.012
14.866	0.012	0.386	-0.3954	0.012
14.975	0.012	0.388	-0.3976	0.012
15.08	0.012	0.39	-0.3999	0.012
15.191	0.013	0.392	-0.4013	0.013
15.302	0.013	0.394	-0.4036	0.013
15.412	0.013	0.396	-0.4058	0.013
15.517	0.013	0.398	-0.408	0.013
15.629	0.013	0.399	-0.4091	0.013
15.737	0.013	0.402	-0.4117	0.013
15.845	0.013	0.404	-0.4138	0.013
15.953	0.014	0.406	-0.4161	0.014
16.067	0.014	0.407	-0.4172	0.014
16.175	0.014	0.41	-0.4198	0.014
16.284	0.014	0.412	-0.422	0.014
16.39	0.014	0.414	-0.4242	0.014
16.504	0.014	0.416	-0.4253	0.014
16.607	0.014	0.418	-0.4274	0.014
16.719	0.015	0.42	-0.4299	0.015
16.827	0.015	0.422	-0.4322	0.015
16.938	0.015	0.424	-0.4333	0.015
17.049	0.015	0.426	-0.4354	0.015
17.159	0.015	0.428	-0.4375	0.015
17.265	0.015	0.43	-0.4401	0.015
17.376	0.015	0.431	-0.4411	0.015
17.484	0.015	0.434	-0.4433	0.015
17.59	0.016	0.436	-0.4454	0.016
17.699	0.016	0.438	-0.4479	0.016
17.814	0.016	0.439	-0.449	0.016
17.922	0.016	0.441	-0.4512	0.016
18.03	0.016	0.444	-0.4532	0.016
18.138	0.016	0.446	-0.4557	0.016
18.245	0.017	0.447	-0.4569	0.017
18.359	0.017	0.449	-0.4589	0.017
18.467	0.017	0.451	-0.4611	0.017
18.573	0.017	0.453	-0.4631	0.017
18.687	0.017	0.455	-0.4642	0.017
18.791	0.017	0.457	-0.4667	0.017
18.905	0.018	0.459	-0.4687	0.018
19.01	0.018	0.461	-0.4709	0.018
19.121	0.018	0.462	-0.4719	0.018
19.234	0.018	0.465	-0.4744	0.018
19.338	0.018	0.467	-0.4765	0.018
19.449	0.019	0.469	-0.4786	0.019
19.56	0.019	0.47	-0.4797	0.019
19.668	0.019	0.472	-0.4818	0.019
19.78	0.019	0.474	-0.4842	0.019
19.885	0.02	0.477	-0.4863	0.02
19.997	0.02	0.478	-0.4874	0.02
20.105	0.02	0.48	-0.4894	0.02
20.213	0.02	0.482	-0.4916	0.02
20.322	0.021	0.484	-0.4939	0.021
20.429	0.021	0.485	-0.495	0.021
20.543	0.021	0.487	-0.4969	0.021
20.651	0.021	0.489	-0.4991	0.021
20.757	0.021	0.492	-0.5016	0.021
20.871	0.021	0.493	-0.5026	0.021
20.981	0.022	0.495	-0.5047	0.022
21.087	0.022	0.497	-0.5068	0.022
21.196	0.022	0.499	-0.5092	0.022
21.306	0.022	0.5	-0.5102	0.022
21.412	0.022	0.503	-0.5123	0.022
21.542	0.023	0.505	-0.5143	0.023
21.652	0.023	0.507	-0.5164	0.023
21.756	0.023	0.509	-0.5188	0.023
21.865	0.023	0.51	-0.5198	0.023
21.979	0.023	0.512	-0.5219	0.023
22.087	0.024	0.514	-0.5239	0.024
22.195	0.024	0.516	-0.526	0.024
22.302	0.024	0.518	-0.5273	0.024
22.414	0.024	0.52	-0.5294	0.024
22.524	0.024	0.522	-0.5315	0.024
22.63	0.024	0.524	-0.5335	0.024
22.744	0.024	0.525	-0.5346	0.024
22.848	0.025	0.527	-0.537	0.025
22.962	0.025	0.529	-0.539	0.025
23.067	0.025	0.531	-0.541	0.025
23.178	0.025	0.532	-0.542	0.025
23.291	0.025	0.535	-0.5444	0.025
23.395	0.025	0.537	-0.5464	0.025
23.503	0.025	0.539	-0.5486	0.025
23.617	0.025	0.54	-0.5496	0.025
23.725	0.026	0.542	-0.5515	0.026
23.836	0.026	0.544	-0.5539	0.026
23.941	0.026	0.546	-0.556	0.026
24.053	0.026	0.547	-0.557	0.026
24.161	0.026	0.549	-0.5591	0.026
24.272	0.026	0.552	-0.5615	0.026
24.379	0.027	0.554	-0.5635	0.027
24.486	0.027	0.555	-0.5645	0.027
24.6	0.027	0.557	-0.5666	0.027
24.708	0.027	0.559	-0.5686	0.027
24.814	0.027	0.561	-0.5709	0.027
24.928	0.027	0.562	-0.5719	0.027
25.038	0.027	0.564	-0.574	0.027
25.146	0.027	0.566	-0.576	0.027
25.251	0.027	0.568	-0.578	0.027
25.362	0.028	0.57	-0.5794	0.028
25.475	0.028	0.572	-0.5814	0.028
25.578	0.028	0.574	-0.5834	0.028
25.689	0.028	0.576	-0.5855	0.028
25.8	0.028	0.577	-0.5869	0.028
25.908	0.028	0.579	-0.5889	0.028
26.021	0.029	0.581	-0.5909	0.029
26.124	0.029	0.583	-0.5929	0.029
26.236	0.029	0.584	-0.5939	0.029
26.347	0.029	0.587	-0.5963	0.029
26.454	0.03	0.589	-0.5983	0.03
26.562	0.03	0.591	-0.6003	0.03
26.676	0.03	0.592	-0.6013	0.03
26.784	0.03	0.594	-0.6037	0.03
26.893	0.03	0.596	-0.6057	0.03
26.999	0.031	0.598	-0.6078	0.031
27.113	0.031	0.599	-0.6088	0.031
27.216	0.031	0.601	-0.6108	0.031
27.326	0.031	0.603	-0.6131	0.031
27.435	0.031	0.605	-0.6151	0.031
27.546	0.031	0.606	-0.6161	0.031
27.659	0.032	0.608	-0.6182	0.032
27.762	0.032	0.61	-0.6201	0.032
27.871	0.032	0.613	-0.6226	0.032
27.982	0.032	0.614	-0.6237	0.032
28.094	0.033	0.616	-0.6256	0.033
28.204	0.033	0.618	-0.6277	0.033
28.309	0.033	0.62	-0.6299	0.033
28.421	0.034	0.621	-0.631	0.034
28.529	0.034	0.623	-0.6329	0.034
28.635	0.034	0.625	-0.635	0.034
28.746	0.035	0.627	-0.637	0.035
28.854	0.035	0.629	-0.6384	0.035
28.963	0.035	0.631	-0.6403	0.035
29.077	0.036	0.633	-0.6424	0.036
29.181	0.036	0.635	-0.6444	0.036
29.292	0.036	0.636	-0.6454	0.036
29.4	0.037	0.638	-0.6477	0.037
29.511	0.037	0.64	-0.6497	0.037
29.62	0.037	0.642	-0.6518	0.037
29.731	0.037	0.643	-0.6527	0.037
29.841	0.038	0.645	-0.6548	0.038
29.951	0.038	0.647	-0.6572	0.038
30.056	0.039	0.649	-0.6591	0.039
30.164	0.039	0.65	-0.6601	0.039
30.276	0.039	0.652	-0.6621	0.039
30.383	0.04	0.655	-0.6645	0.04
30.495	0.04	0.657	-0.6664	0.04
30.604	0.04	0.658	-0.6675	0.04
30.715	0.041	0.66	-0.6695	0.041
30.823	0.041	0.662	-0.6715	0.041
30.931	0.041	0.664	-0.6739	0.041
31.038	0.042	0.665	-0.6749	0.042
31.147	0.042	0.667	-0.6769	0.042
31.261	0.042	0.669	-0.6789	0.042
31.367	0.043	0.672	-0.6812	0.043
31.474	0.043	0.673	-0.6822	0.043
31.59	0.043	0.675	-0.6842	0.043
31.695	0.043	0.676	-0.6861	0.043
31.804	0.044	0.679	-0.6882	0.044
31.915	0.044	0.68	-0.6896	0.044
32.025	0.045	0.682	-0.6916	0.045
32.135	0.045	0.684	-0.6936	0.045
32.239	0.045	0.686	-0.6957	0.045
32.35	0.045	0.687	-0.6967	0.045
32.461	0.046	0.689	-0.699	0.046
32.567	0.046	0.691	-0.7009	0.046
32.679	0.047	0.693	-0.7029	0.047
32.788	0.047	0.694	-0.7039	0.047
32.899	0.047	0.697	-0.7063	0.047
33.006	0.047	0.699	-0.7084	0.047
33.114	0.048	0.701	-0.7103	0.048
33.227	0.048	0.702	-0.7114	0.048
33.335	0.048	0.704	-0.7133	0.048
33.442	0.049	0.706	-0.7156	0.049
33.549	0.049	0.708	-0.7176	0.049
33.659	0.049	0.709	-0.7186	0.049
33.77	0.049	0.711	-0.7206	0.049
33.881	0.05	0.713	-0.723	0.05
33.986	0.05	0.715	-0.725	0.05
34.1	0.05	0.716	-0.726	0.05
34.21	0.051	0.718	-0.728	0.051
34.316	0.051	0.72	-0.73	0.051
34.425	0.051	0.723	-0.7323	0.051
34.534	0.051	0.724	-0.7334	0.051
34.647	0.052	0.726	-0.7352	0.052
34.75	0.052	0.728	-0.7373	0.052
34.861	0.052	0.73	-0.7393	0.052
34.972	0.052	0.731	-0.7406	0.052
35.083	0.053	0.733	-0.7427	0.053
35.193	0.053	0.735	-0.7447	0.053
35.296	0.053	0.737	-0.7467	0.053
35.405	0.053	0.738	-0.748	0.053
35.517	0.054	0.74	-0.75	0.054
35.628	0.054	0.742	-0.752	0.054
35.733	0.054	0.744	-0.754	0.054
35.847	0.054	0.745	-0.755	0.054
35.951	0.055	0.748	-0.7573	0.055
36.065	0.055	0.75	-0.7594	0.055
36.171	0.055	0.752	-0.7614	0.055
36.285	0.055	0.753	-0.7623	0.055
36.388	0.056	0.755	-0.7643	0.056
36.497	0.056	0.757	-0.7668	0.056
36.609	0.056	0.759	-0.7687	0.056
36.72	0.056	0.76	-0.7697	0.056
36.83	0.057	0.762	-0.7717	0.057
36.94	0.057	0.764	-0.7737	0.057
37.045	0.057	0.766	-0.7761	0.057
37.156	0.057	0.767	-0.777	0.057
37.263	0.057	0.769	-0.779	0.057
37.376	0.057	0.771	-0.781	0.057
37.481	0.057	0.774	-0.7834	0.057
37.589	0.058	0.775	-0.7844	0.058
37.703	0.058	0.777	-0.7864	0.058
37.811	0.058	0.779	-0.7884	0.058
37.919	0.058	0.781	-0.7907	0.058
38.031	0.058	0.782	-0.7917	0.058
38.139	0.058	0.784	-0.7937	0.058
38.247	0.058	0.786	-0.7957	0.058
38.354	0.058	0.788	-0.7977	0.058
38.468	0.058	0.789	-0.7987	0.058
38.572	0.059	0.791	-0.8011	0.059
38.686	0.059	0.793	-0.8031	0.059
38.791	0.059	0.795	-0.8051	0.059
38.902	0.059	0.796	-0.8061	0.059
39.014	0.059	0.799	-0.8083	0.059
39.124	0.059	0.801	-0.8104	0.059
39.23	0.06	0.803	-0.8123	0.06
39.34	0.06	0.804	-0.8134	0.06
39.451	0.06	0.806	-0.8154	0.06
39.561	0.06	0.808	-0.8177	0.06
39.666	0.061	0.81	-0.8197	0.061
39.778	0.061	0.811	-0.8207	0.061
39.886	0.061	0.813	-0.8227	0.061
39.997	0.062	0.815	-0.825	0.062
40.104	0.062	0.817	-0.827	0.062
40.211	0.062	0.818	-0.828	0.062
40.323	0.062	0.82	-0.83	0.062
40.434	0.063	0.822	-0.832	0.063
40.54	0.063	0.825	-0.8344	0.063
40.653	0.063	0.826	-0.8353	0.063
40.763	0.064	0.828	-0.8373	0.064
40.871	0.064	0.83	-0.8394	0.064
40.975	0.064	0.832	-0.8414	0.064
41.089	0.064	0.833	-0.8427	0.064
41.199	0.064	0.835	-0.8447	0.064
41.309	0.065	0.837	-0.8467	0.065
41.414	0.065	0.839	-0.8487	0.065
41.525	0.065	0.84	-0.85	0.065
41.633	0.065	0.842	-0.852	0.065
41.746	0.066	0.844	-0.8541	0.066
41.851	0.066	0.846	-0.856	0.066
41.963	0.066	0.847	-0.8571	0.066
42.07	0.067	0.85	-0.8594	0.067
42.181	0.067	0.852	-0.8614	0.067
42.286	0.067	0.854	-0.8634	0.067
42.4	0.068	0.855	-0.8644	0.068
42.507	0.068	0.857	-0.8664	0.068
42.618	0.069	0.859	-0.8688	0.069
42.724	0.069	0.861	-0.8707	0.069
42.838	0.069	0.862	-0.8717	0.069
42.941	0.07	0.864	-0.8737	0.07
43.05	0.07	0.866	-0.876	0.07
43.159	0.071	0.868	-0.878	0.071
43.273	0.071	0.869	-0.879	0.071
43.382	0.071	0.871	-0.8811	0.071
43.492	0.072	0.873	-0.8831	0.072
43.596	0.072	0.876	-0.8853	0.072
43.707	0.073	0.877	-0.8863	0.073
43.819	0.073	0.879	-0.8883	0.073
43.929	0.073	0.881	-0.8903	0.073
44.036	0.074	0.883	-0.8927	0.074
44.145	0.074	0.884	-0.8937	0.074
44.256	0.075	0.886	-0.8957	0.075
44.36	0.075	0.888	-0.8977	0.075
44.471	0.076	0.89	-0.8997	0.076
44.585	0.076	0.891	-0.901	0.076
44.691	0.076	0.893	-0.9029	0.076
44.802	0.077	0.895	-0.9049	0.077
44.908	0.077	0.897	-0.907	0.077
45.022	0.077	0.898	-0.908	0.077
45.125	0.078	0.901	-0.9103	0.078
45.236	0.078	0.903	-0.9123	0.078
45.345	0.079	0.905	-0.9144	0.079
45.457	0.079	0.906	-0.9153	0.079
45.566	0.079	0.908	-0.9174	0.079
45.676	0.079	0.91	-0.9196	0.079
45.781	0.08	0.912	-0.9216	0.08
45.892	0.08	0.913	-0.9227	0.08
46.001	0.08	0.915	-0.9247	0.08
46.113	0.08	0.917	-0.927	0.08
46.218	0.081	0.919	-0.929	0.081
46.33	0.081	0.92	-0.93	0.081
46.438	0.081	0.922	-0.932	0.081
46.544	0.081	0.925	-0.9344	0.081
46.656	0.082	0.927	-0.9364	0.082
46.763	0.082	0.928	-0.9374	0.082
46.872	0.082	0.93	-0.9394	0.082
46.986	0.082	0.932	-0.9413	0.082
47.091	0.082	0.934	-0.9436	0.082
47.205	0.082	0.935	-0.9446	0.082
47.315	0.082	0.937	-0.9466	0.082
47.421	0.082	0.939	-0.9486	0.082
47.527	0.081	0.941	-0.9507	0.081
47.638	0.081	0.942	-0.952	0.081
47.75	0.081	0.944	-0.954	0.081
47.86	0.081	0.946	-0.956	0.081
47.965	0.081	0.948	-0.958	0.081
48.076	0.081	0.949	-0.9589	0.081
48.185	0.081	0.952	-0.9613	0.081
48.291	0.081	0.954	-0.9633	0.081
48.402	0.081	0.956	-0.9653	0.081
48.511	0.081	0.957	-0.9663	0.081
48.622	0.081	0.959	-0.9686	0.081
48.731	0.081	0.961	-0.9707	0.081
48.839	0.081	0.963	-0.9727	0.081
48.953	0.082	0.964	-0.9736	0.082
49.056	0.082	0.966	-0.9759	0.082
49.167	0.082	0.968	-0.9779	0.082
49.276	0.082	0.97	-0.9799	0.082
49.383	0.082	0.971	-0.9809	0.082
49.497	0.082	0.973	-0.9829	0.082
49.605	0.082	0.976	-0.9853	0.082
49.711	0.082	0.977	-0.9872	0.082
49.822	0.083	0.979	-0.9883	0.083
49.935	0.083	0.981	-0.9903	0.083
50.044	0.083	0.983	-0.9923	0.083
50.148	0.083	0.985	-0.9946	0.083
50.259	0.083	0.986	-0.9956	0.083
50.371	0.084	0.988	-0.9976	0.084
50.481	0.084	0.99	-0.9995	0.084
50.586	0.084	0.992	-1.0019	0.084
50.694	0.084	0.993	-1.0029	0.084
50.808	0.085	0.995	-1.005	0.085
50.916	0.085	0.997	-1.0069	0.085
51.021	0.085	0.999	-1.0089	0.085
51.131	0.085	1.001	-1.0103	0.085
51.243	0.086	1.003	-1.0123	0.086
51.416	0.086	1.005	-1.0146	0.086
51.52	0.086	1.007	-1.0169	0.086
51.634	0.087	1.009	-1.0189	0.087
51.739	0.087	1.011	-1.0209	0.087
51.85	0.087	1.012	-1.0219	0.087
51.963	0.088	1.015	-1.0242	0.088
52.066	0.088	1.017	-1.0262	0.088
52.176	0.089	1.019	-1.0282	0.089
52.287	0.089	1.019	-1.0291	0.089
52.399	0.089	1.022	-1.0316	0.089
52.509	0.09	1.024	-1.0336	0.09
52.614	0.09	1.026	-1.0356	0.09
52.722	0.09	1.027	-1.0366	0.09
52.836	0.091	1.029	-1.0386	0.091
52.944	0.091	1.031	-1.0409	0.091
53.049	0.092	1.033	-1.0429	0.092
53.159	0.092	1.034	-1.0439	0.092
53.271	0.093	1.036	-1.0459	0.093
53.379	0.093	1.038	-1.0478	0.093
53.487	0.094	1.04	-1.0502	0.094
53.601	0.094	1.041	-1.0512	0.094
53.704	0.095	1.043	-1.0532	0.095
53.816	0.095	1.045	-1.0552	0.095
53.925	0.096	1.048	-1.0575	0.096
54.036	0.096	1.049	-1.0586	0.096
54.146	0.097	1.051	-1.0606	0.097
54.256	0.097	1.053	-1.0626	0.097
54.361	0.098	1.055	-1.0646	0.098
54.472	0.098	1.056	-1.0659	0.098
54.582	0.099	1.058	-1.0677	0.099
54.688	0.099	1.06	-1.0699	0.099
54.797	0.1	1.062	-1.0719	0.1
54.909	0.1	1.063	-1.0729	0.1
55.02	0.101	1.065	-1.0752	0.101
55.128	0.101	1.067	-1.0772	0.101
55.235	0.102	1.069	-1.0792	0.102
55.342	0.102	1.07	-1.0802	0.102
55.456	0.103	1.073	-1.0825	0.103
55.565	0.103	1.075	-1.0845	0.103
55.671	0.104	1.077	-1.0866	0.104
55.784	0.104	1.078	-1.0875	0.104
55.894	0.105	1.08	-1.0895	0.105
56.002	0.106	1.082	-1.0918	0.106
56.109	0.107	1.084	-1.0939	0.107
56.22	0.107	1.085	-1.0948	0.107
56.325	0.108	1.087	-1.0968	0.108
56.435	0.109	1.089	-1.0991	0.109
56.543	0.11	1.091	-1.1011	0.11
56.657	0.11	1.092	-1.1021	0.11
56.766	0.111	1.094	-1.1041	0.111
56.877	0.111	1.096	-1.1061	0.111
56.982	0.112	1.099	-1.1085	0.112
57.094	0.113	1.1	-1.1095	0.113
57.202	0.113	1.102	-1.1115	0.113
57.311	0.114	1.104	-1.1135	0.114
57.419	0.115	1.106	-1.1155	0.115
57.533	0.115	1.107	-1.1169	0.115
57.64	0.116	1.109	-1.1189	0.116
57.75	0.116	1.111	-1.1208	0.116
57.857	0.117	1.113	-1.1228	0.117
57.964	0.117	1.114	-1.1238	0.117
58.073	0.117	1.116	-1.1261	0.117
58.187	0.118	1.118	-1.1282	0.118
58.294	0.118	1.12	-1.1302	0.118
58.405	0.118	1.121	-1.1311	0.118
58.515	0.119	1.124	-1.1335	0.119
58.625	0.119	1.126	-1.1355	0.119
58.73	0.119	1.128	-1.1375	0.119
58.84	0.12	1.129	-1.1385	0.12
58.952	0.12	1.131	-1.1405	0.12
59.062	0.12	1.133	-1.1428	0.12
59.165	0.121	1.135	-1.1448	0.121
59.274	0.121	1.136	-1.1458	0.121
59.388	0.121	1.138	-1.1478	0.121
59.496	0.122	1.14	-1.1501	0.122
59.604	0.122	1.142	-1.1522	0.122
59.711	0.123	1.143	-1.1532	0.123
59.82	0.123	1.145	-1.1552	0.123
59.932	0.124	1.147	-1.1572	0.124
60.041	0.124	1.15	-1.1594	0.124
60.199	0.125	1.152	-1.1614	0.125
60.309	0.126	1.154	-1.1634	0.126
60.414	0.126	1.156	-1.1654	0.126
60.526	0.126	1.157	-1.1664	0.126
60.636	0.127	1.159	-1.1689	0.127
60.744	0.128	1.161	-1.1708	0.128
60.852	0.129	1.163	-1.1728	0.129
60.959	0.129	1.164	-1.1737	0.129
61.073	0.13	1.166	-1.1761	0.13
61.181	0.131	1.168	-1.1781	0.131
61.287	0.131	1.17	-1.1801	0.131
61.401	0.132	1.171	-1.1811	0.132
61.511	0.132	1.173	-1.1831	0.132
61.617	0.133	1.176	-1.1854	0.133
61.723	0.134	1.178	-1.1874	0.134
61.837	0.134	1.179	-1.1884	0.134
61.942	0.135	1.181	-1.1904	0.135
62.056	0.136	1.183	-1.1928	0.136
62.16	0.137	1.185	-1.1948	0.137
62.274	0.137	1.186	-1.1958	0.137
62.381	0.138	1.188	-1.1977	0.138
62.494	0.138	1.19	-1.1997	0.138
62.599	0.139	1.192	-1.2021	0.139
62.709	0.14	1.193	-1.2031	0.14
62.82	0.141	1.195	-1.205	0.141
62.927	0.142	1.197	-1.207	0.142
63.035	0.143	1.2	-1.2094	0.143
63.149	0.143	1.201	-1.2104	0.143
63.252	0.144	1.203	-1.2124	0.144
63.366	0.145	1.205	-1.2144	0.145
63.472	0.146	1.207	-1.2164	0.146
63.586	0.147	1.208	-1.2177	0.147
63.694	0.148	1.21	-1.2197	0.148
63.802	0.149	1.212	-1.2217	0.149
63.907	0.15	1.214	-1.2238	0.15
64.021	0.15	1.215	-1.2247	0.15
64.131	0.151	1.217	-1.227	0.151
64.241	0.152	1.219	-1.2291	0.152
64.344	0.153	1.221	-1.231	0.153
64.455	0.154	1.222	-1.2321	0.154
64.567	0.155	1.225	-1.2344	0.155
64.677	0.156	1.227	-1.2364	0.156
64.782	0.156	1.229	-1.2384	0.156
64.89	0.157	1.23	-1.2394	0.157
65.002	0.158	1.232	-1.2414	0.158
65.108	0.159	1.234	-1.2437	0.159
65.221	0.16	1.236	-1.2457	0.16
65.33	0.16	1.237	-1.2467	0.16
65.439	0.161	1.239	-1.2487	0.161
65.545	0.162	1.241	-1.251	0.162
65.655	0.163	1.243	-1.253	0.163
65.769	0.164	1.244	-1.254	0.164
65.877	0.165	1.246	-1.256	0.165
65.984	0.166	1.248	-1.2579	0.166
66.093	0.167	1.251	-1.2603	0.167
66.2	0.168	1.252	-1.2614	0.168
66.316	0.169	1.254	-1.2634	0.169
66.421	0.17	1.256	-1.2653	0.17
66.53	0.172	1.258	-1.2677	0.172
66.64	0.172	1.259	-1.2687	0.172
66.751	0.174	1.261	-1.2706	0.174
66.861	0.175	1.263	-1.2727	0.175
66.965	0.176	1.265	-1.2747	0.176
67.076	0.177	1.266	-1.2757	0.177
67.188	0.178	1.268	-1.278	0.178
67.298	0.179	1.27	-1.28	0.179
67.402	0.181	1.272	-1.282	0.181
67.514	0.181	1.273	-1.2829	0.181
67.625	0.183	1.276	-1.2853	0.183
67.731	0.184	1.278	-1.2874	0.184
67.839	0.186	1.28	-1.2894	0.186
67.953	0.186	1.281	-1.2904	0.186
68.061	0.188	1.283	-1.2924	0.188
68.169	0.189	1.285	-1.2946	0.189
68.277	0.191	1.287	-1.2966	0.191
68.384	0.191	1.288	-1.2976	0.191
68.498	0.193	1.29	-1.2997	0.193
68.606	0.194	1.292	-1.302	0.194
68.714	0.196	1.294	-1.3041	0.196
68.825	0.197	1.295	-1.3051	0.197
68.935	0.198	1.297	-1.307	0.198
69.045	0.199	1.299	-1.309	0.199
69.15	0.201	1.302	-1.3113	0.201
69.326	0.202	1.304	-1.3132	0.202
69.435	0.204	1.306	-1.3153	0.204
69.543	0.205	1.308	-1.3173	0.205
69.648	0.207	1.31	-1.3196	0.207
69.759	0.208	1.311	-1.3206	0.208
69.872	0.209	1.313	-1.3227	0.209
69.981	0.211	1.315	-1.3246	0.211
70.086	0.212	1.317	-1.3266	0.212
70.197	0.213	1.318	-1.3279	0.213
70.308	0.215	1.32	-1.3299	0.215
70.418	0.217	1.322	-1.332	0.217
70.521	0.218	1.324	-1.3339	0.218
70.636	0.22	1.326	-1.3353	0.22
70.742	0.221	1.328	-1.3373	0.221
70.853	0.223	1.33	-1.3393	0.223
70.958	0.225	1.331	-1.3412	0.225
71.073	0.226	1.333	-1.3423	0.226
71.181	0.228	1.335	-1.3447	0.228
71.289	0.229	1.337	-1.3466	0.229
71.395	0.231	1.339	-1.3486	0.231
71.51	0.232	1.34	-1.3496	0.232
71.613	0.234	1.342	-1.3516	0.234
71.727	0.236	1.344	-1.3539	0.236
71.832	0.238	1.346	-1.3559	0.238
71.943	0.238	1.347	-1.3569	0.238
72.055	0.24	1.349	-1.359	0.24
72.165	0.242	1.351	-1.3612	0.242
72.27	0.244	1.353	-1.3632	0.244
72.381	0.245	1.355	-1.3643	0.245
72.49	0.247	1.356	-1.3662	0.247
72.596	0.249	1.358	-1.3682	0.249
72.707	0.251	1.361	-1.3706	0.251
72.814	0.252	1.362	-1.3715	0.252
72.928	0.253	1.364	-1.3736	0.253
73.036	0.255	1.366	-1.3756	0.255
73.144	0.257	1.368	-1.3779	0.257
73.251	0.258	1.369	-1.3789	0.258
73.365	0.26	1.371	-1.3809	0.26
73.47	0.262	1.373	-1.3829	0.262
73.579	0.264	1.375	-1.3849	0.264
73.693	0.265	1.376	-1.3859	0.265
73.802	0.267	1.379	-1.3882	0.267
73.91	0.269	1.381	-1.3902	0.269
74.016	0.271	1.383	-1.3922	0.271
74.127	0.272	1.384	-1.3932	0.272
74.235	0.274	1.386	-1.3955	0.274
74.345	0.276	1.388	-1.3976	0.276
74.453	0.277	1.39	-1.3996	0.277
74.565	0.278	1.391	-1.4006	0.278
74.677	0.28	1.393	-1.4029	0.28
74.782	0.282	1.395	-1.4048	0.282
74.89	0.284	1.397	-1.4068	0.284
75.002	0.285	1.398	-1.4078	0.285
75.111	0.286	1.4	-1.4098	0.286
75.222	0.289	1.402	-1.4121	0.289
75.327	0.291	1.404	-1.4142	0.291
75.441	0.292	1.405	-1.4152	0.292
75.548	0.294	1.407	-1.4172	0.294
75.659	0.296	1.409	-1.4191	0.296
75.764	0.298	1.412	-1.4215	0.298
75.878	0.299	1.413	-1.4225	0.299
75.988	0.301	1.415	-1.4246	0.301
76.096	0.303	1.417	-1.4265	0.303
76.202	0.306	1.419	-1.4289	0.306
76.312	0.307	1.42	-1.4298	0.307
76.425	0.309	1.422	-1.4318	0.309
76.533	0.311	1.424	-1.4338	0.311
76.638	0.313	1.426	-1.4359	0.313
76.749	0.314	1.427	-1.4368	0.314
76.859	0.316	1.429	-1.4392	0.316
76.965	0.318	1.432	-1.4413	0.318
77.074	0.32	1.433	-1.4432	0.32
77.186	0.321	1.434	-1.4442	0.321
77.296	0.324	1.437	-1.4465	0.324
77.404	0.326	1.439	-1.4485	0.326
77.512	0.328	1.441	-1.4505	0.328
77.625	0.329	1.442	-1.4515	0.329
77.733	0.331	1.444	-1.4535	0.331
77.842	0.334	1.446	-1.4558	0.334
77.948	0.336	1.448	-1.4578	0.336
78.062	0.337	1.449	-1.4589	0.337
78.166	0.339	1.451	-1.4609	0.339
78.28	0.341	1.453	-1.4631	0.341
78.385	0.343	1.455	-1.4651	0.343
78.496	0.344	1.456	-1.4661	0.344
78.603	0.346	1.459	-1.4682	0.346
78.717	0.348	1.46	-1.4701	0.348
78.821	0.351	1.463	-1.4725	0.351
78.932	0.352	1.464	-1.4735	0.352
79.044	0.354	1.466	-1.4755	0.354
79.154	0.356	1.468	-1.4773	0.356
79.259	0.358	1.47	-1.4798	0.358
79.371	0.359	1.471	-1.4808	0.359
79.479	0.361	1.473	-1.4828	0.361
79.588	0.363	1.475	-1.4848	0.363
79.696	0.365	1.477	-1.4867	0.365
79.81	0.367	1.478	-1.4881	0.367
79.917	0.369	1.48	-1.4901	0.369
80.025	0.371	1.482	-1.4921	0.371
80.131	0.374	1.484	-1.4941	0.374
80.242	0.376	1.486	-1.4955	0.376
80.356	0.378	1.488	-1.4975	0.378
80.461	0.38	1.49	-1.4995	0.38
80.568	0.383	1.492	-1.5015	0.383
80.682	0.384	1.493	-1.5025	0.384
80.792	0.387	1.495	-1.5047	0.387
80.902	0.389	1.497	-1.5068	0.389
81.007	0.391	1.499	-1.5088	0.391
81.114	0.392	1.5	-1.5098	0.392
81.226	0.394	1.502	-1.5118	0.394
81.339	0.397	1.504	-1.5141	0.397
81.445	0.399	1.506	-1.5161	0.399
81.554	0.4	1.507	-1.5172	0.4
81.663	0.403	1.509	-1.5192	0.403
81.832	0.406	1.512	-1.5217	0.406
81.945	0.408	1.514	-1.5238	0.408
82.053	0.411	1.516	-1.5261	0.411
82.159	0.413	1.518	-1.5281	0.413
82.27	0.414	1.519	-1.5291	0.414
82.383	0.416	1.521	-1.5311	0.416
82.491	0.418	1.523	-1.5331	0.418
82.596	0.42	1.526	-1.5354	0.42
82.707	0.421	1.527	-1.5364	0.421
82.82	0.423	1.529	-1.5384	0.423
82.924	0.425	1.531	-1.5404	0.425
83.035	0.427	1.533	-1.5428	0.427
83.142	0.428	1.534	-1.5438	0.428
83.254	0.43	1.536	-1.5458	0.43
83.366	0.432	1.538	-1.5478	0.432
83.471	0.434	1.54	-1.5498	0.434
83.583	0.434	1.541	-1.5508	0.434
83.691	0.437	1.543	-1.5531	0.437
83.797	0.439	1.545	-1.555	0.439
83.907	0.441	1.547	-1.5571	0.441
84.021	0.442	1.548	-1.558	0.442
84.129	0.444	1.551	-1.5604	0.444
84.236	0.446	1.553	-1.5624	0.446
84.345	0.448	1.555	-1.5644	0.448
84.452	0.45	1.556	-1.5654	0.45
84.568	0.452	1.558	-1.5674	0.452
84.673	0.454	1.56	-1.5697	0.454
84.782	0.456	1.562	-1.5717	0.456
84.892	0.457	1.563	-1.5727	0.457
85.003	0.46	1.565	-1.5747	0.46
85.113	0.462	1.567	-1.5771	0.462
85.217	0.465	1.569	-1.5791	0.465
85.328	0.466	1.57	-1.5801	0.466
85.44	0.468	1.572	-1.582	0.468
85.55	0.471	1.574	-1.584	0.471
85.654	0.473	1.577	-1.5863	0.473
85.766	0.475	1.578	-1.5873	0.475
85.877	0.477	1.58	-1.5893	0.477
85.981	0.48	1.582	-1.5913	0.48
86.092	0.482	1.584	-1.5936	0.482
86.206	0.484	1.585	-1.5947	0.484
86.313	0.486	1.587	-1.5967	0.486
86.421	0.488	1.589	-1.5986	0.488
86.527	0.491	1.591	-1.6007	0.491
86.641	0.492	1.592	-1.6016	0.492
86.75	0.495	1.594	-1.6041	0.495
86.858	0.497	1.596	-1.606	0.497
86.966	0.499	1.598	-1.608	0.499
87.077	0.501	1.599	-1.609	0.501
87.187	0.504	1.602	-1.6113	0.504
87.297	0.506	1.604	-1.6133	0.506
87.402	0.508	1.606	-1.6154	0.508
87.513	0.51	1.607	-1.6163	0.51
87.624	0.513	1.609	-1.6187	0.513
87.734	0.515	1.611	-1.6207	0.515
87.839	0.518	1.613	-1.6227	0.518
87.952	0.519	1.614	-1.6237	0.519
88.061	0.521	1.616	-1.6257	0.521
88.169	0.525	1.618	-1.628	0.525
88.274	0.528	1.62	-1.6299	0.528
88.384	0.529	1.621	-1.631	0.529
88.495	0.532	1.623	-1.633	0.532
88.606	0.536	1.626	-1.6353	0.536
88.711	0.538	1.628	-1.6373	0.538
88.825	0.54	1.629	-1.6383	0.54
88.935	0.543	1.631	-1.6403	0.543
89.041	0.546	1.633	-1.6423	0.546
89.15	0.55	1.635	-1.6446	0.55
89.261	0.551	1.636	-1.6456	0.551
89.368	0.554	1.638	-1.6476	0.554
89.475	0.557	1.64	-1.6496	0.557
89.586	0.56	1.642	-1.6516	0.56
89.694	0.562	1.643	-1.6529	0.562
89.806	0.565	1.645	-1.6549	0.565
89.912	0.568	1.647	-1.6569	0.568
90.021	0.57	1.649	-1.6591	0.57
90.136	0.572	1.65	-1.6599	0.572
90.24	0.575	1.653	-1.6622	0.575
90.351	0.578	1.655	-1.6642	0.578
90.459	0.58	1.657	-1.6662	0.58
90.573	0.582	1.657	-1.6672	0.582
90.681	0.585	1.66	-1.6696	0.585
90.788	0.587	1.662	-1.6716	0.587
90.896	0.59	1.664	-1.6736	0.59
91.005	0.592	1.665	-1.6746	0.592
91.118	0.595	1.667	-1.6766	0.595
91.226	0.598	1.669	-1.679	0.598
91.332	0.601	1.671	-1.681	0.601
91.441	0.602	1.672	-1.682	0.602
91.55	0.605	1.674	-1.6839	0.605
91.66	0.609	1.677	-1.6863	0.609
91.77	0.611	1.679	-1.6882	0.611
91.881	0.613	1.68	-1.6892	0.613
91.993	0.616	1.682	-1.6913	0.616
92.103	0.619	1.683	-1.6932	0.619
92.208	0.622	1.686	-1.6956	0.622
92.319	0.624	1.687	-1.6966	0.624
92.428	0.627	1.689	-1.6986	0.627
92.536	0.629	1.691	-1.7006	0.629
92.644	0.632	1.693	-1.7026	0.632
92.758	0.634	1.694	-1.7039	0.634
92.866	0.637	1.696	-1.7058	0.637
92.974	0.639	1.698	-1.7078	0.639
93.08	0.642	1.7	-1.7099	0.642
93.194	0.643	1.701	-1.7109	0.643
93.304	0.647	1.704	-1.7133	0.647
93.412	0.649	1.706	-1.7153	0.649
93.517	0.652	1.707	-1.7172	0.652
93.628	0.653	1.708	-1.7182	0.653
93.741	0.657	1.711	-1.7205	0.657
93.85	0.659	1.713	-1.7225	0.659
93.954	0.662	1.715	-1.7245	0.662
94.065	0.664	1.716	-1.7255	0.664
94.177	0.667	1.718	-1.7279	0.667
94.286	0.67	1.72	-1.7299	0.67
94.391	0.672	1.722	-1.7319	0.672
94.503	0.674	1.723	-1.7329	0.674
94.611	0.677	1.725	-1.7349	0.677
94.722	0.68	1.728	-1.7372	0.68
94.829	0.683	1.73	-1.7392	0.683
94.936	0.685	1.731	-1.7402	0.685
95.05	0.688	1.733	-1.7422	0.688
95.157	0.691	1.735	-1.7442	0.691
95.266	0.695	1.737	-1.7465	0.695
95.378	0.696	1.738	-1.7476	0.696
95.482	0.699	1.74	-1.7495	0.699
95.596	0.702	1.742	-1.7515	0.702
95.701	0.706	1.744	-1.7535	0.706
95.812	0.708	1.745	-1.7549	0.708
95.925	0.711	1.747	-1.7569	0.711
96.03	0.713	1.749	-1.7589	0.713
96.137	0.716	1.751	-1.7609	0.716
96.251	0.718	1.752	-1.7622	0.718
96.36	0.722	1.754	-1.7642	0.722
96.47	0.724	1.756	-1.7661	0.724
96.575	0.727	1.759	-1.7683	0.727
96.686	0.729	1.759	-1.7691	0.729
96.792	0.732	1.762	-1.7716	0.732
96.908	0.734	1.764	-1.7735	0.734
97.012	0.737	1.766	-1.7755	0.737
97.124	0.738	1.767	-1.7765	0.738
97.232	0.741	1.769	-1.7785	0.741
97.338	0.744	1.771	-1.7808	0.744
97.449	0.747	1.773	-1.7828	0.747
97.563	0.749	1.774	-1.7838	0.749
97.666	0.752	1.776	-1.7858	0.752
97.78	0.755	1.778	-1.7882	0.755
97.886	0.758	1.78	-1.7902	0.758
98	0.759	1.781	-1.7912	0.759
98.103	0.762	1.783	-1.7932	0.762
98.214	0.764	1.785	-1.7952	0.764
98.323	0.767	1.788	-1.7975	0.767
98.435	0.768	1.789	-1.7984	0.768
98.545	0.771	1.791	-1.8004	0.771
98.655	0.774	1.793	-1.8024	0.774
98.76	0.777	1.795	-1.8048	0.777
98.87	0.778	1.796	-1.8058	0.778
98.979	0.78	1.798	-1.8078	0.78
99.085	0.783	1.8	-1.8098	0.783
99.195	0.785	1.802	-1.8118	0.785
99.307	0.786	1.803	-1.8128	0.786
99.418	0.789	1.805	-1.8151	0.789
99.526	0.792	1.807	-1.8171	0.792
99.631	0.794	1.809	-1.819	0.794
99.741	0.796	1.81	-1.8201	0.796
99.852	0.799	1.813	-1.8225	0.799
99.959	0.802	1.815	-1.8245	0.802
100.131	0.805	1.817	-1.8268	0.805
100.24	0.808	1.819	-1.8288	0.808
100.351	0.811	1.821	-1.8308	0.811
100.46	0.814	1.823	-1.8331	0.814
100.567	0.815	1.824	-1.8341	0.815
100.683	0.818	1.826	-1.8361	0.818
100.788	0.821	1.828	-1.8381	0.821
100.895	0.824	1.83	-1.8401	0.824
101.006	0.825	1.832	-1.8415	0.825
101.119	0.828	1.834	-1.8435	0.828
101.229	0.83	1.836	-1.8454	0.83
101.334	0.833	1.838	-1.8474	0.833
101.444	0.834	1.839	-1.8485	0.834
101.555	0.838	1.841	-1.8507	0.838
101.665	0.841	1.843	-1.8527	0.841
101.77	0.843	1.845	-1.8547	0.843
101.88	0.844	1.846	-1.8557	0.844
101.991	0.848	1.848	-1.8581	0.848
102.099	0.85	1.85	-1.8601	0.85
102.205	0.853	1.852	-1.8621	0.853
102.315	0.854	1.853	-1.8631	0.854
102.426	0.857	1.855	-1.8651	0.857
102.537	0.859	1.858	-1.8674	0.859
102.643	0.861	1.86	-1.8693	0.861
102.757	0.862	1.861	-1.8703	0.862
102.86	0.864	1.863	-1.8723	0.864
102.974	0.867	1.865	-1.8747	0.867
103.079	0.868	1.867	-1.8768	0.868
103.19	0.869	1.868	-1.8777	0.869
103.303	0.871	1.87	-1.8797	0.871
103.406	0.872	1.872	-1.8817	0.872
103.517	0.874	1.874	-1.8841	0.874
103.628	0.875	1.875	-1.885	0.875
103.739	0.877	1.877	-1.8871	0.877
103.849	0.879	1.879	-1.8891	0.879
103.952	0.88	1.881	-1.891	0.88
104.067	0.882	1.883	-1.8924	0.882
104.175	0.883	1.885	-1.8944	0.883
104.282	0.885	1.887	-1.8964	0.885
104.39	0.887	1.889	-1.8984	0.887
104.498	0.888	1.89	-1.8994	0.888
104.612	0.889	1.892	-1.9018	0.889
104.72	0.891	1.894	-1.9038	0.891
104.826	0.893	1.896	-1.9058	0.893
104.94	0.893	1.897	-1.9067	0.893
105.05	0.893	1.899	-1.909	0.893
105.158	0.891	1.901	-1.911	0.891
105.263	0.889	1.903	-1.913	0.889
105.374	0.888	1.904	-1.914	0.888
105.486	0.886	1.906	-1.916	0.886
105.596	0.884	1.909	-1.9184	0.884
105.701	0.882	1.911	-1.9204	0.882
105.812	0.881	1.912	-1.9214	0.881
105.919	0.879	1.914	-1.9234	0.879
106.033	0.877	1.916	-1.9256	0.877
106.138	0.875	1.918	-1.9276	0.875
106.248	0.873	1.919	-1.9287	0.873
106.359	0.871	1.921	-1.9307	0.871
106.465	0.869	1.923	-1.9327	0.869
106.573	0.867	1.925	-1.935	0.867
106.687	0.866	1.926	-1.936	0.866
106.795	0.864	1.928	-1.938	0.864
106.903	0.862	1.93	-1.9399	0.862
107.01	0.86	1.933	-1.9423	0.86
107.124	0.859	1.934	-1.9433	0.859
107.229	0.856	1.936	-1.9453	0.856
107.34	0.854	1.938	-1.9473	0.854
107.449	0.852	1.94	-1.9497	0.852
107.559	0.852	1.941	-1.9506	0.852
107.665	0.85	1.943	-1.9526	0.85
107.775	0.847	1.945	-1.9547	0.847
107.883	0.845	1.947	-1.9567	0.845
107.995	0.844	1.948	-1.9577	0.844
108.107	0.842	1.95	-1.96	0.842
108.217	0.84	1.952	-1.962	0.84
108.322	0.837	1.954	-1.964	0.837
108.434	0.836	1.955	-1.965	0.836
108.542	0.834	1.957	-1.967	0.834
108.65	0.832	1.96	-1.9693	0.832
108.758	0.83	1.962	-1.9713	0.83
108.872	0.829	1.963	-1.9723	0.829
108.978	0.827	1.965	-1.9743	0.827
109.087	0.826	1.967	-1.9767	0.826
109.197	0.824	1.969	-1.9786	0.824
109.309	0.823	1.97	-1.9797	0.823
109.419	0.821	1.972	-1.9817	0.821
109.525	0.819	1.974	-1.9837	0.819
109.634	0.818	1.976	-1.986	0.818
109.745	0.817	1.977	-1.9869	0.817
109.855	0.815	1.979	-1.989	0.815
109.965	0.813	1.981	-1.9909	0.813
110.07	0.811	1.984	-1.9933	0.811
110.181	0.81	1.984	-1.9942	0.81
110.289	0.807	1.987	-1.9963	0.807
110.402	0.805	1.989	-1.9983	0.805
110.507	0.803	1.991	-2.0004	0.803
110.618	0.802	1.992	-2.0016	0.802
110.726	0.8	1.994	-2.0036	0.8
110.837	0.797	1.996	-2.0056	0.797
110.942	0.795	1.998	-2.0076	0.795
111.056	0.794	1.999	-2.0085	0.794
111.164	0.792	2.001	-2.0109	0.792
111.272	0.79	2.003	-2.013	0.79
111.447	0.788	2.006	-2.0153	0.788
111.553	0.787	2.008	-2.0173	0.787
111.664	0.785	2.01	-2.0195	0.785
111.77	0.783	2.012	-2.0215	0.783
111.884	0.781	2.013	-2.0225	0.781
111.987	0.78	2.015	-2.0246	0.78
112.1	0.779	2.017	-2.0266	0.779
112.205	0.777	2.019	-2.0289	0.777
112.317	0.775	2.02	-2.03	0.775
112.43	0.774	2.022	-2.032	0.774
112.533	0.772	2.024	-2.0339	0.772
112.644	0.77	2.026	-2.0359	0.77
112.755	0.769	2.028	-2.0373	0.769
112.863	0.768	2.03	-2.0392	0.768
112.976	0.766	2.032	-2.0412	0.766
113.079	0.764	2.034	-2.0433	0.764
113.191	0.763	2.035	-2.0442	0.763
113.302	0.762	2.037	-2.0466	0.762
113.409	0.76	2.039	-2.0485	0.76
113.517	0.758	2.041	-2.0507	0.758
113.63	0.756	2.042	-2.0516	0.756
113.738	0.755	2.044	-2.0538	0.755
113.846	0.753	2.046	-2.0559	0.753
113.955	0.75	2.048	-2.0579	0.75
114.067	0.748	2.049	-2.0589	0.748
114.177	0.747	2.051	-2.0609	0.747
114.282	0.745	2.053	-2.0632	0.745
114.389	0.742	2.055	-2.0652	0.742
114.503	0.74	2.057	-2.0663	0.74
114.612	0.738	2.058	-2.0682	0.738
114.722	0.736	2.06	-2.0702	0.736
114.827	0.732	2.063	-2.0725	0.732
114.938	0.728	2.064	-2.0735	0.728
115.045	0.726	2.066	-2.0755	0.726
115.16	0.722	2.068	-2.0775	0.722
115.266	0.718	2.07	-2.0799	0.718
115.375	0.714	2.071	-2.0809	0.714
115.486	0.712	2.073	-2.0829	0.712
115.59	0.708	2.075	-2.0849	0.708
115.701	0.705	2.077	-2.0869	0.705
115.815	0.702	2.078	-2.0882	0.702
115.918	0.7	2.08	-2.0902	0.7
116.032	0.697	2.082	-2.0922	0.697
116.138	0.695	2.084	-2.0942	0.695
116.252	0.693	2.086	-2.0952	0.693
116.355	0.692	2.088	-2.0975	0.692
116.466	0.69	2.09	-2.0995	0.69
116.575	0.688	2.092	-2.1015	0.688
116.687	0.686	2.093	-2.1025	0.686
116.797	0.685	2.095	-2.1049	0.685
116.907	0.684	2.097	-2.1069	0.684
117.012	0.682	2.099	-2.1089	0.682
117.122	0.68	2.1	-2.1099	0.68
117.231	0.68	2.102	-2.1119	0.68
117.344	0.678	2.105	-2.1142	0.678
117.45	0.676	2.106	-2.1161	0.676
117.559	0.675	2.107	-2.1171	0.675
117.666	0.674	2.109	-2.1192	0.674
117.777	0.673	2.112	-2.1216	0.673
117.885	0.671	2.114	-2.1235	0.671
117.999	0.67	2.115	-2.1246	0.67
118.104	0.669	2.117	-2.1265	0.669
118.214	0.668	2.119	-2.1285	0.668
118.32	0.666	2.121	-2.1307	0.666
118.429	0.665	2.122	-2.1318	0.665
118.545	0.664	2.124	-2.1338	0.664
118.651	0.663	2.126	-2.1358	0.663
118.757	0.661	2.128	-2.1378	0.661
118.868	0.66	2.129	-2.1392	0.66
118.981	0.659	2.131	-2.1411	0.659
119.091	0.658	2.133	-2.1431	0.658
119.196	0.656	2.135	-2.1451	0.656
119.307	0.655	2.137	-2.1465	0.655
119.415	0.655	2.139	-2.1484	0.655
119.521	0.653	2.141	-2.1504	0.653
119.631	0.652	2.143	-2.1524	0.652
119.743	0.651	2.144	-2.1534	0.651
119.854	0.65	2.146	-2.1558	0.65
119.962	0.649	2.148	-2.1577	0.649
120.067	0.647	2.15	-2.1598	0.647
120.223	0.646	2.152	-2.1618	0.646
120.338	0.645	2.154	-2.1642	0.645
120.443	0.644	2.156	-2.1662	0.644
120.554	0.643	2.157	-2.1671	0.643
120.661	0.641	2.159	-2.1691	0.641
120.77	0.641	2.162	-2.1714	0.641
120.882	0.64	2.164	-2.1734	0.64
120.991	0.638	2.165	-2.1745	0.638
121.102	0.637	2.167	-2.1765	0.637
121.209	0.636	2.169	-2.1784	0.636
121.317	0.635	2.171	-2.1808	0.635
121.426	0.634	2.172	-2.1818	0.634
121.537	0.633	2.174	-2.1838	0.633
121.645	0.633	2.176	-2.1857	0.633
121.753	0.632	2.178	-2.1878	0.632
121.867	0.631	2.179	-2.1891	0.631
121.977	0.63	2.181	-2.191	0.63
122.082	0.629	2.183	-2.193	0.629
122.189	0.628	2.185	-2.195	0.628
122.3	0.627	2.186	-2.196	0.627
122.413	0.626	2.189	-2.1984	0.626
122.517	0.625	2.191	-2.2004	0.625
122.628	0.624	2.193	-2.2024	0.624
122.737	0.623	2.194	-2.2035	0.623
122.849	0.622	2.196	-2.2057	0.622
122.959	0.622	2.198	-2.2077	0.622
123.064	0.621	2.2	-2.2097	0.621
123.174	0.62	2.201	-2.2107	0.62
123.285	0.619	2.203	-2.2127	0.619
123.393	0.619	2.205	-2.2151	0.619
123.499	0.618	2.207	-2.2171	0.618
123.609	0.617	2.208	-2.2181	0.617
123.72	0.616	2.21	-2.2201	0.616
123.831	0.615	2.213	-2.2224	0.615
123.937	0.614	2.215	-2.2244	0.614
124.051	0.614	2.216	-2.2254	0.614
124.154	0.613	2.218	-2.2273	0.613
124.268	0.612	2.22	-2.2294	0.612
124.373	0.611	2.222	-2.2317	0.611
124.484	0.611	2.223	-2.2327	0.611
124.597	0.61	2.225	-2.2347	0.61
124.7	0.609	2.227	-2.2367	0.609
124.811	0.609	2.229	-2.2387	0.609
124.922	0.608	2.23	-2.24	0.608
125.033	0.607	2.232	-2.2421	0.607
125.143	0.606	2.234	-2.2441	0.606
125.246	0.605	2.236	-2.2461	0.605
125.361	0.604	2.238	-2.2473	0.604
125.469	0.603	2.24	-2.2494	0.603
125.576	0.602	2.242	-2.2513	0.602
125.684	0.601	2.244	-2.2533	0.601
125.798	0.6	2.245	-2.2543	0.6
125.906	0.598	2.247	-2.2567	0.598
126.014	0.598	2.249	-2.2588	0.598
126.12	0.596	2.251	-2.2607	0.596
126.234	0.595	2.252	-2.2617	0.595
126.344	0.593	2.254	-2.2637	0.593
126.452	0.593	2.256	-2.2659	0.593
126.557	0.591	2.258	-2.268	0.591
126.669	0.59	2.259	-2.269	0.59
126.781	0.588	2.261	-2.271	0.588
126.891	0.588	2.263	-2.273	0.588
126.996	0.587	2.266	-2.2754	0.587
127.107	0.585	2.267	-2.2763	0.585
127.214	0.584	2.269	-2.2783	0.584
127.328	0.584	2.271	-2.2804	0.584
127.433	0.582	2.273	-2.2826	0.582
127.543	0.581	2.274	-2.2836	0.581
127.652	0.58	2.276	-2.2857	0.58
127.76	0.58	2.278	-2.2876	0.58
127.868	0.579	2.28	-2.2896	0.579
127.98	0.578	2.281	-2.291	0.578
128.091	0.577	2.283	-2.293	0.577
128.199	0.576	2.285	-2.2949	0.576
128.305	0.576	2.287	-2.297	0.576
128.419	0.575	2.288	-2.298	0.575
128.523	0.574	2.291	-2.3003	0.574
128.637	0.574	2.293	-2.3023	0.574
128.742	0.573	2.295	-2.3043	0.573
128.856	0.572	2.296	-2.3053	0.572
128.966	0.572	2.298	-2.3076	0.572
129.074	0.571	2.3	-2.3096	0.571
129.179	0.571	2.302	-2.3116	0.571
129.291	0.57	2.303	-2.3127	0.57
129.397	0.569	2.305	-2.315	0.569
129.511	0.569	2.307	-2.317	0.569
129.617	0.568	2.309	-2.319	0.568
129.728	0.567	2.31	-2.32	0.567
129.836	0.566	2.312	-2.322	0.566
129.949	0.566	2.315	-2.3243	0.566
130.055	0.565	2.317	-2.3263	0.565
130.164	0.564	2.318	-2.3272	0.564
130.273	0.563	2.32	-2.3293	0.563
130.379	0.563	2.322	-2.3317	0.563
130.49	0.562	2.324	-2.3336	0.562
130.603	0.561	2.325	-2.3346	0.561
130.711	0.56	2.327	-2.3366	0.56
130.82	0.56	2.329	-2.3386	0.56
130.926	0.559	2.331	-2.3409	0.559
131.04	0.558	2.332	-2.3419	0.558
131.15	0.558	2.334	-2.3439	0.558
131.255	0.557	2.336	-2.3459	0.557
131.362	0.557	2.338	-2.3479	0.557
131.476	0.556	2.339	-2.3492	0.556
131.586	0.556	2.342	-2.3513	0.556
131.696	0.555	2.344	-2.3533	0.555
131.801	0.555	2.346	-2.3553	0.555
131.91	0.554	2.347	-2.3563	0.554
132.022	0.554	2.349	-2.3585	0.554
132.132	0.553	2.351	-2.3605	0.553
132.237	0.553	2.353	-2.3625	0.553
132.349	0.552	2.354	-2.3636	0.552
132.457	0.551	2.356	-2.3656	0.551
132.563	0.551	2.358	-2.3679	0.551
132.675	0.551	2.36	-2.3699	0.551
132.782	0.55	2.361	-2.3709	0.55
132.895	0.55	2.363	-2.3729	0.55
133.003	0.549	2.365	-2.3752	0.549
133.109	0.549	2.368	-2.3772	0.549
133.22	0.549	2.369	-2.3782	0.549
133.333	0.548	2.371	-2.3802	0.548
133.441	0.548	2.373	-2.3822	0.548
133.546	0.548	2.375	-2.3845	0.548
133.66	0.547	2.376	-2.3855	0.547
133.77	0.547	2.378	-2.3875	0.547
133.874	0.547	2.38	-2.3896	0.547
133.985	0.546	2.382	-2.3919	0.546
134.096	0.546	2.383	-2.3929	0.546
134.204	0.545	2.385	-2.3949	0.545
134.31	0.545	2.387	-2.3969	0.545
134.421	0.545	2.389	-2.3989	0.545
134.533	0.544	2.391	-2.4002	0.544
134.641	0.543	2.393	-2.4022	0.543
134.747	0.543	2.394	-2.4042	0.543
134.857	0.542	2.396	-2.4062	0.542
134.971	0.542	2.397	-2.4072	0.542
135.079	0.541	2.4	-2.4095	0.541
135.187	0.541	2.402	-2.4116	0.541
135.293	0.541	2.404	-2.4136	0.541
135.404	0.54	2.405	-2.4146	0.54
135.517	0.54	2.407	-2.4166	0.54
135.621	0.539	2.409	-2.4188	0.539
135.73	0.539	2.411	-2.4208	0.539
135.841	0.539	2.412	-2.4219	0.539
135.948	0.538	2.414	-2.4239	0.538
136.063	0.538	2.416	-2.4262	0.538
136.168	0.537	2.418	-2.4282	0.537
136.277	0.537	2.419	-2.4292	0.537
136.39	0.536	2.421	-2.4312	0.536
136.5	0.536	2.423	-2.4332	0.536
136.605	0.535	2.426	-2.4355	0.535
136.716	0.535	2.427	-2.4365	0.535
136.827	0.534	2.429	-2.4384	0.534
136.931	0.534	2.431	-2.4405	0.534
137.042	0.534	2.433	-2.4428	0.534
137.156	0.533	2.434	-2.4439	0.533
137.259	0.533	2.436	-2.4458	0.533
137.371	0.533	2.438	-2.4478	0.533
137.477	0.532	2.44	-2.4498	0.532
137.588	0.532	2.441	-2.4512	0.532
137.7	0.532	2.443	-2.4532	0.532
137.807	0.531	2.445	-2.4551	0.531
137.914	0.531	2.447	-2.4571	0.531
138.025	0.531	2.448	-2.4581	0.531
138.138	0.53	2.451	-2.4605	0.53
138.241	0.53	2.453	-2.4625	0.53
138.352	0.53	2.455	-2.4645	0.53
138.464	0.529	2.456	-2.4655	0.529
138.572	0.529	2.458	-2.4675	0.529
138.684	0.529	2.46	-2.4699	0.529
138.789	0.528	2.462	-2.4718	0.528
138.901	0.527	2.463	-2.4728	0.527
139.009	0.527	2.465	-2.4748	0.527
139.117	0.527	2.467	-2.4771	0.527
139.225	0.526	2.469	-2.4791	0.526
139.338	0.526	2.47	-2.4801	0.526
139.446	0.525	2.472	-2.4821	0.525
139.554	0.525	2.474	-2.484	0.525
139.663	0.525	2.477	-2.4865	0.525
139.776	0.524	2.478	-2.4875	0.524
139.879	0.524	2.48	-2.4895	0.524
139.991	0.524	2.482	-2.4915	0.524
140.1	0.523	2.484	-2.4937	0.523
140.211	0.523	2.485	-2.4948	0.523
140.321	0.522	2.487	-2.4967	0.522
140.431	0.522	2.489	-2.4987	0.522
140.536	0.522	2.491	-2.5011	0.522
140.647	0.521	2.492	-2.5021	0.521
140.756	0.521	2.494	-2.5041	0.521
140.868	0.521	2.496	-2.5061	0.521
140.971	0.52	2.498	-2.5081	0.52
141.086	0.52	2.5	-2.5094	0.52
141.194	0.519	2.502	-2.5114	0.519
141.302	0.519	2.504	-2.5134	0.519
141.409	0.518	2.506	-2.5154	0.518
141.523	0.518	2.507	-2.5164	0.518
141.631	0.517	2.509	-2.5187	0.517
141.738	0.517	2.511	-2.5208	0.517
141.847	0.517	2.513	-2.5228	0.517
141.954	0.516	2.514	-2.5237	0.516
142.068	0.516	2.516	-2.5257	0.516
142.176	0.516	2.518	-2.5281	0.516
142.284	0.515	2.52	-2.5301	0.515
142.395	0.515	2.521	-2.5311	0.515
142.505	0.514	2.523	-2.5331	0.514
142.615	0.514	2.526	-2.5354	0.514
142.718	0.514	2.528	-2.5374	0.514
142.832	0.513	2.529	-2.5384	0.513
142.94	0.513	2.531	-2.5405	0.513
143.052	0.513	2.533	-2.5424	0.513
143.157	0.512	2.535	-2.5448	0.512
143.269	0.512	2.536	-2.5458	0.512
143.377	0.512	2.538	-2.5478	0.512
143.485	0.511	2.54	-2.5498	0.511
143.593	0.511	2.542	-2.5517	0.511
143.707	0.511	2.543	-2.553	0.511
143.813	0.51	2.545	-2.555	0.51
143.923	0.51	2.547	-2.5571	0.51
144.029	0.51	2.549	-2.559	0.51
144.144	0.51	2.55	-2.56	0.51
144.254	0.509	2.553	-2.5624	0.509
144.362	0.509	2.555	-2.5644	0.509
144.467	0.509	2.557	-2.5664	0.509
144.578	0.509	2.558	-2.5673	0.509
144.691	0.508	2.56	-2.5696	0.508
144.795	0.508	2.562	-2.5717	0.508
144.903	0.508	2.564	-2.5737	0.508
145.015	0.508	2.565	-2.5747	0.508
145.127	0.507	2.567	-2.577	0.507
145.237	0.507	2.569	-2.579	0.507
145.342	0.507	2.571	-2.5811	0.507
145.449	0.507	2.572	-2.5821	0.507
145.561	0.506	2.574	-2.5841	0.506
145.672	0.506	2.577	-2.5863	0.506
145.779	0.506	2.579	-2.5884	0.506
145.886	0.505	2.58	-2.5893	0.505
146	0.505	2.582	-2.5914	0.505
146.107	0.504	2.584	-2.5932	0.504
146.216	0.504	2.586	-2.5957	0.504
146.323	0.504	2.587	-2.5967	0.504
146.432	0.503	2.589	-2.5987	0.503
146.546	0.503	2.591	-2.6007	0.503
146.651	0.502	2.593	-2.603	0.502
146.762	0.502	2.594	-2.6041	0.502
146.87	0.502	2.596	-2.606	0.502
146.984	0.501	2.598	-2.608	0.501
147.087	0.501	2.6	-2.61	0.501
147.201	0.5	2.602	-2.6114	0.5
147.309	0.5	2.604	-2.6133	0.5
147.415	0.5	2.606	-2.6153	0.5
147.524	0.499	2.608	-2.6173	0.499
147.636	0.499	2.609	-2.6183	0.499
147.747	0.499	2.611	-2.6206	0.499
147.854	0.498	2.613	-2.6227	0.498
147.962	0.498	2.615	-2.6247	0.498
148.076	0.498	2.616	-2.6257	0.498
148.184	0.497	2.618	-2.6279	0.497
148.292	0.497	2.62	-2.6299	0.497
148.4	0.497	2.622	-2.632	0.497
148.507	0.496	2.623	-2.6329	0.496
148.616	0.496	2.625	-2.635	0.496
148.73	0.496	2.628	-2.6373	0.496
148.834	0.495	2.63	-2.6394	0.495
148.948	0.495	2.631	-2.6404	0.495
149.053	0.494	2.633	-2.6424	0.494
149.167	0.494	2.635	-2.6443	0.494
149.272	0.493	2.637	-2.6466	0.493
149.383	0.493	2.638	-2.6475	0.493
149.492	0.492	2.64	-2.6496	0.492
149.604	0.492	2.642	-2.6516	0.492
149.709	0.491	2.644	-2.654	0.491
149.817	0.491	2.645	-2.655	0.491
149.93	0.491	2.647	-2.657	0.491
150.038	0.49	2.649	-2.659	0.49
150.147	0.49	2.652	-2.6613	0.49
150.254	0.489	2.653	-2.6622	0.489
150.363	0.489	2.655	-2.6642	0.489
150.477	0.489	2.657	-2.6663	0.489
150.581	0.488	2.659	-2.6682	0.488
150.692	0.488	2.66	-2.6696	0.488
150.805	0.488	2.662	-2.6716	0.488
150.911	0.488	2.664	-2.6735	0.488
151.02	0.487	2.666	-2.6755	0.487
151.13	0.487	2.667	-2.6766	0.487
151.243	0.486	2.669	-2.679	0.486
151.346	0.486	2.671	-2.681	0.486
151.455	0.486	2.673	-2.683	0.486
151.568	0.485	2.674	-2.6839	0.485
151.676	0.485	2.676	-2.6859	0.485
151.789	0.484	2.679	-2.6882	0.484
151.892	0.484	2.681	-2.6903	0.484
152.004	0.483	2.681	-2.6912	0.483
152.113	0.483	2.683	-2.6932	0.483
152.219	0.483	2.686	-2.6956	0.483
152.33	0.482	2.688	-2.6976	0.482
152.444	0.482	2.689	-2.6986	0.482
152.547	0.481	2.691	-2.7006	0.481
152.661	0.481	2.693	-2.7025	0.481
152.767	0.48	2.695	-2.7049	0.48
152.88	0.48	2.696	-2.7059	0.48
152.984	0.48	2.698	-2.7079	0.48
153.095	0.479	2.7	-2.7099	0.479
153.202	0.479	2.702	-2.7119	0.479
153.316	0.478	2.704	-2.7133	0.478
153.426	0.478	2.706	-2.7153	0.478
153.536	0.478	2.708	-2.7173	0.478
153.639	0.478	2.71	-2.7193	0.478
153.75	0.477	2.711	-2.7203	0.477
153.862	0.477	2.713	-2.7225	0.477
153.967	0.477	2.715	-2.7245	0.477
154.079	0.476	2.717	-2.7265	0.476
154.188	0.476	2.718	-2.7275	0.476
154.297	0.476	2.72	-2.7299	0.476
154.403	0.475	2.722	-2.7319	0.475
154.513	0.475	2.724	-2.7339	0.475
154.627	0.475	2.725	-2.7349	0.475
154.735	0.475	2.727	-2.7369	0.475
154.843	0.475	2.729	-2.7392	0.475
154.949	0.474	2.731	-2.7411	0.474
155.06	0.474	2.732	-2.7421	0.474
155.172	0.474	2.734	-2.7441	0.474
155.28	0.474	2.737	-2.7465	0.474
155.386	0.473	2.739	-2.7486	0.473
155.497	0.473	2.74	-2.7495	0.473
155.605	0.473	2.742	-2.7516	0.473
155.719	0.472	2.744	-2.7535	0.472
155.824	0.472	2.746	-2.7559	0.472
155.935	0.471	2.747	-2.7568	0.471
156.046	0.471	2.749	-2.7589	0.471
156.151	0.471	2.751	-2.7609	0.471
156.263	0.47	2.753	-2.7632	0.47
156.372	0.469	2.754	-2.7642	0.469
156.483	0.469	2.756	-2.7662	0.469
156.591	0.468	2.758	-2.7682	0.468
156.698	0.468	2.76	-2.7701	0.468
156.812	0.467	2.762	-2.7716	0.467
156.915	0.467	2.764	-2.7736	0.467
157.026	0.466	2.766	-2.7756	0.466
157.135	0.466	2.768	-2.7775	0.466
157.244	0.465	2.769	-2.7786	0.465
157.357	0.465	2.771	-2.7808	0.465
157.461	0.464	2.773	-2.7828	0.464
157.57	0.464	2.775	-2.7847	0.464
157.682	0.464	2.776	-2.7858	0.464
157.788	0.464	2.778	-2.7882	0.464
157.898	0.463	2.78	-2.7901	0.463
158.009	0.463	2.782	-2.7922	0.463
158.12	0.463	2.783	-2.7932	0.463
158.228	0.463	2.785	-2.7951	0.463
158.334	0.462	2.788	-2.7974	0.462
158.445	0.462	2.79	-2.7994	0.462
158.556	0.462	2.791	-2.8005	0.462
158.665	0.462	2.793	-2.8024	0.462
158.771	0.462	2.795	-2.8044	0.462
158.882	0.461	2.797	-2.8068	0.461
158.993	0.461	2.798	-2.8078	0.461
159.101	0.461	2.8	-2.8098	0.461
159.21	0.461	2.802	-2.8118	0.461
159.318	0.461	2.804	-2.8138	0.461
159.432	0.461	2.805	-2.8151	0.461
159.54	0.461	2.807	-2.8171	0.461
159.648	0.46	2.809	-2.8191	0.46
159.756	0.46	2.811	-2.8211	0.46
159.863	0.46	2.813	-2.8224	0.46
159.978	0.46	2.815	-2.8245	0.46
160.086	0.46	2.817	-2.8265	0.46
160.191	0.46	2.819	-2.8284	0.46
160.302	0.459	2.82	-2.8296	0.459
160.415	0.459	2.822	-2.8318	0.459
160.524	0.459	2.824	-2.8338	0.459
160.629	0.459	2.826	-2.8358	0.459
160.741	0.459	2.827	-2.8368	0.459
160.849	0.459	2.829	-2.8388	0.459
160.955	0.458	2.831	-2.8411	0.458
161.064	0.458	2.833	-2.8431	0.458
161.173	0.458	2.834	-2.8441	0.458
161.285	0.458	2.836	-2.8461	0.458
161.396	0.458	2.839	-2.8484	0.458
161.501	0.458	2.841	-2.8504	0.458
161.612	0.458	2.842	-2.8514	0.458
161.723	0.458	2.844	-2.8535	0.458
161.834	0.458	2.846	-2.8557	0.458
161.94	0.458	2.848	-2.8578	0.458
162.048	0.458	2.849	-2.8587	0.458
162.157	0.458	2.851	-2.8607	0.458
162.271	0.458	2.853	-2.8627	0.458
162.376	0.457	2.855	-2.8651	0.457
162.487	0.457	2.856	-2.866	0.457
162.6	0.457	2.858	-2.8681	0.457
162.703	0.457	2.86	-2.8702	0.457
162.814	0.457	2.862	-2.8721	0.457
162.925	0.457	2.864	-2.8734	0.457
163.033	0.457	2.866	-2.8754	0.457
163.146	0.457	2.868	-2.8774	0.457
163.249	0.457	2.87	-2.8794	0.457
163.361	0.457	2.871	-2.8803	0.457
163.472	0.456	2.873	-2.8828	0.456
163.579	0.456	2.875	-2.8848	0.456
163.687	0.456	2.877	-2.8867	0.456
163.801	0.456	2.878	-2.8877	0.456
163.909	0.456	2.88	-2.8901	0.456
164.013	0.456	2.882	-2.892	0.456
164.125	0.456	2.884	-2.894	0.456
164.232	0.456	2.885	-2.895	0.456
164.345	0.456	2.888	-2.8974	0.456
164.453	0.456	2.89	-2.8994	0.456
164.563	0.456	2.891	-2.9007	0.456
164.671	0.455	2.893	-2.9028	0.455
164.784	0.455	2.895	-2.9047	0.455
164.889	0.455	2.897	-2.9068	0.455
165.001	0.455	2.898	-2.9078	0.455
165.108	0.455	2.9	-2.91	0.455
165.219	0.455	2.902	-2.9121	0.455
165.324	0.454	2.904	-2.914	0.454
165.438	0.454	2.905	-2.915	0.454
165.546	0.454	2.908	-2.9174	0.454
165.654	0.454	2.91	-2.9194	0.454
165.76	0.453	2.912	-2.9214	0.453
165.871	0.453	2.913	-2.9224	0.453
165.984	0.453	2.915	-2.9244	0.453
166.09	0.452	2.917	-2.9266	0.452
166.199	0.452	2.919	-2.9286	0.452
166.31	0.452	2.92	-2.9297	0.452
166.42	0.452	2.922	-2.9316	0.452
166.53	0.452	2.924	-2.9336	0.452
166.635	0.451	2.926	-2.936	0.451
166.746	0.451	2.927	-2.9371	0.451
166.856	0.451	2.929	-2.939	0.451
166.962	0.451	2.931	-2.941	0.451
167.071	0.451	2.934	-2.9433	0.451
167.189	0.45	2.935	-2.9443	0.45
167.292	0.45	2.937	-2.9463	0.45
167.401	0.45	2.939	-2.9482	0.45
167.509	0.45	2.941	-2.9503	0.45
167.617	0.449	2.942	-2.9516	0.449
167.726	0.449	2.944	-2.9536	0.449
167.84	0.449	2.946	-2.9557	0.449
167.946	0.449	2.948	-2.9577	0.449
168.054	0.448	2.949	-2.9586	0.448
168.163	0.448	2.951	-2.961	0.448
168.274	0.448	2.953	-2.963	0.448
168.381	0.448	2.955	-2.965	0.448
168.495	0.447	2.956	-2.966	0.447
168.605	0.447	2.959	-2.9683	0.447
168.715	0.447	2.961	-2.9703	0.447
168.818	0.447	2.963	-2.9723	0.447
168.929	0.446	2.964	-2.9733	0.446
169.041	0.446	2.966	-2.9753	0.446
169.151	0.446	2.968	-2.9777	0.446
169.256	0.445	2.97	-2.9797	0.445
169.368	0.445	2.971	-2.9807	0.445
169.476	0.445	2.973	-2.9827	0.445
169.586	0.444	2.975	-2.985	0.444
169.691	0.444	2.977	-2.9869	0.444
169.801	0.443	2.978	-2.9879	0.443
169.91	0.443	2.98	-2.9899	0.443
170.021	0.443	2.982	-2.9919	0.443
170.128	0.442	2.985	-2.9943	0.442
170.239	0.442	2.986	-2.9953	0.442
170.347	0.442	2.988	-2.9973	0.442
170.458	0.442	2.99	-2.9993	0.442
170.567	0.442	2.992	-3.0015	0.442
170.678	0.441	2.993	-3.0025	0.441
170.788	0.441	2.995	-3.0046	0.441
170.898	0.441	2.997	-3.0065	0.441
171.003	0.441	2.999	-3.0086	0.441
171.111	0.44	3	-3.0095	0.44
171.223	0.44	3.002	-3.012	0.44
171.329	0.44	3.004	-3.0139	0.44
171.44	0.44	3.006	-3.0159	0.44
171.552	0.439	3.007	-3.0169	0.439
171.66	0.439	3.01	-3.0192	0.439
171.766	0.438	3.012	-3.0213	0.438
171.875	0.438	3.014	-3.0232	0.438
171.985	0.438	3.015	-3.0243	0.438
172.094	0.437	3.017	-3.0266	0.437
172.205	0.437	3.019	-3.0286	0.437
172.314	0.436	3.021	-3.0306	0.436
172.421	0.436	3.022	-3.0316	0.436
172.537	0.436	3.024	-3.0336	0.436
172.643	0.435	3.026	-3.036	0.435
172.749	0.435	3.028	-3.0379	0.435
172.862	0.435	3.029	-3.039	0.435
172.958	0.435	3.031	-3.0413	0.435
173.067	0.434	3.032	-3.0422	0.434
173.178	0.434	3.034	-3.0443	0.434
173.286	0.434	3.037	-3.0461	0.434
173.394	0.434	3.039	-3.0487	0.434
173.506	0.433	3.04	-3.0496	0.433
173.614	0.433	3.042	-3.0516	0.433
173.722	0.433	3.043	-3.0536	0.433
173.828	0.433	3.046	-3.0556	0.433
173.939	0.433	3.047	-3.0569	0.433
174.047	0.432	3.049	-3.0589	0.432
174.158	0.432	3.051	-3.0608	0.432
174.267	0.432	3.053	-3.0629	0.432
174.378	0.432	3.054	-3.0643	0.432
174.488	0.432	3.056	-3.0662	0.432
174.598	0.432	3.058	-3.0682	0.432
174.703	0.432	3.06	-3.0702	0.432
174.814	0.432	3.062	-3.0712	0.432
174.923	0.432	3.064	-3.0735	0.432
175.036	0.431	3.066	-3.0755	0.431
175.142	0.431	3.068	-3.0775	0.431
175.251	0.431	3.069	-3.0785	0.431
175.362	0.431	3.071	-3.0809	0.431
175.469	0.431	3.073	-3.0828	0.431
175.577	0.43	3.075	-3.0848	0.43
175.691	0.43	3.076	-3.0858	0.43
175.794	0.43	3.078	-3.0879	0.43
175.908	0.429	3.08	-3.0903	0.429
176.014	0.429	3.082	-3.0923	0.429
176.127	0.429	3.083	-3.0932	0.429
176.237	0.429	3.085	-3.0952	0.429
176.342	0.428	3.088	-3.0972	0.428
176.449	0.428	3.09	-3.0994	0.428
176.563	0.428	3.091	-3.1005	0.428
176.673	0.428	3.093	-3.1026	0.428
176.783	0.428	3.095	-3.1046	0.428
176.888	0.427	3.097	-3.1069	0.427
176.999	0.427	3.098	-3.1079	0.427
177.108	0.427	3.1	-3.1099	0.427
177.214	0.427	3.102	-3.1119	0.427
177.325	0.427	3.104	-3.1139	0.427
177.437	0.427	3.105	-3.1152	0.427
177.545	0.427	3.107	-3.1171	0.427
177.651	0.426	3.109	-3.1193	0.426
177.762	0.426	3.111	-3.1211	0.426
177.876	0.426	3.113	-3.1221	0.426
177.979	0.426	3.114	-3.1245	0.426
178.088	0.425	3.117	-3.1265	0.425
178.197	0.425	3.118	-3.1286	0.425
178.308	0.425	3.119	-3.1294	0.425
