# Supplementary material for: Research on the Mechanical Properties of EPS Lightweight Soil Mixed with Fly Ash
Source: Polymers (Basel). 2024 Dec 18;16(24):3517. doi: 10.3390/polym16243517 (PMC11678610; doi:10.3390/polym16243517)
Supplement: Supplementary file 1 [file polymers-16-03517-s001.zip › polymers-3283519-supplementary-final/raw data/EPS2%,curing agent content 10%,replace proportion 60%.xls]

## Sheet: Sheet1
试件批号	1
钢号	1
试验日期	2023/12/9
试验人	XDD
试件形状
尺寸(mm)	39.1
So(mm^2)	1200.73
标距倍率
Lo(mm)	80
引伸计标距	50
Lu(mm)
A(%)	/
断面尺寸
Su(mm^2)
Z(%)	/
Fm(kN)	0.54
Rm(MPa)
FeH(kN)	0.64
ReH(MPa)	1
FeL(kN)	0.50
ReL(MPa)
Fp(kN)	0.50
Rp(MPa)
Ft(kN)	0.00
Rt(MPa)
E(GPa)	0.01
屈强比	/
强屈比	/
At(%)	/
Agt(%)	9.5
时间(秒)	力(kN)	变形(mm)	位移(mm)	扩展
0	0	0	-0.001	0
0.107	0	0	-0.0016	0
0.218	0	0	-0.0021	0
0.328	0	0	-0.0032	0
0.438	0	0	-0.0047	0
0.543	0	0	-0.0065	0
0.655	0	0	-0.0079	0
0.763	0	0	-0.0102	0
0.869	0	0	-0.0128	0
0.98	0	0	-0.0158	0
1.087	0	0	-0.018	0
1.201	0	0	-0.0216	0
1.309	0	0	-0.0254	0
1.415	0	0	-0.0295	0
1.529	0	0	-0.0316	0
1.637	0	0	-0.0371	0
1.743	0	0	-0.0422	0
1.852	0	0	-0.0474	0
1.966	0	0	-0.0501	0
2.07	0	0	-0.0554	0
2.184	0	0	-0.0616	0
2.289	0	0	-0.0668	0
2.4	0	0	-0.0693	0
2.513	0.001	0.002	-0.0742	0.001
2.616	0.001	0.008	-0.0801	0.001
2.727	0.001	0.013	-0.0849	0.001
2.837	0.001	0.015	-0.0873	0.001
2.949	0.001	0.02	-0.0921	0.001
3.059	0.001	0.025	-0.0968	0.001
3.164	0.001	0.03	-0.1022	0.001
3.276	0.001	0.033	-0.1045	0.001
3.384	0.001	0.037	-0.1091	0.001
3.494	0.001	0.042	-0.1136	0.001
3.6	0.001	0.046	-0.1181	0.001
3.714	0.001	0.049	-0.121	0.001
3.822	0.001	0.053	-0.1253	0.001
3.93	0.001	0.058	-0.1295	0.001
4.037	0.001	0.062	-0.1338	0.001
4.151	0.001	0.064	-0.1358	0.001
4.261	0.001	0.069	-0.1406	0.001
4.369	0.001	0.073	-0.1447	0.001
4.474	0.001	0.077	-0.1488	0.001
4.585	0.001	0.079	-0.1507	0.001
4.698	0.001	0.083	-0.1553	0.001
4.806	0.001	0.087	-0.1592	0.001
4.911	0.001	0.091	-0.1632	0.001
5.022	0.001	0.093	-0.1651	0.001
5.132	0.001	0.097	-0.1687	0.001
5.238	0.001	0.102	-0.1734	0.001
5.349	0.001	0.105	-0.1769	0.001
5.459	0.001	0.107	-0.1788	0.001
5.57	0.001	0.111	-0.1825	0.001
5.678	0.001	0.115	-0.1867	0.001
5.786	0.001	0.118	-0.1902	0.001
5.898	0.001	0.12	-0.192	0.001
6.006	0.001	0.123	-0.1953	0.001
6.114	0.001	0.127	-0.1989	0.001
6.223	0.001	0.131	-0.2029	0.001
6.33	0.001	0.133	-0.2046	0.001
6.439	0.001	0.136	-0.208	0.001
6.553	0.001	0.139	-0.2113	0.001
6.658	0.001	0.143	-0.2147	0.001
6.769	0.001	0.145	-0.2169	0.001
6.876	0.001	0.148	-0.22	0.001
6.99	0.001	0.151	-0.2232	0.001
7.095	0.001	0.155	-0.2266	0.001
7.206	0.001	0.156	-0.2281	0.001
7.315	0.001	0.16	-0.2319	0.001
7.428	0.001	0.163	-0.235	0.001
7.533	0.001	0.166	-0.238	0.001
7.645	0.001	0.168	-0.2397	0.001
7.753	0.001	0.171	-0.2432	0.001
7.861	0.001	0.174	-0.2462	0.001
7.969	0.001	0.177	-0.2492	0.001
8.083	0.001	0.179	-0.2506	0.001
8.189	0.001	0.182	-0.2536	0.001
8.3	0.001	0.185	-0.2571	0.001
8.406	0.001	0.188	-0.26	0.001
8.52	0.001	0.19	-0.2614	0.001
8.623	0.001	0.192	-0.2643	0.001
8.734	0.001	0.195	-0.2673	0.001
8.841	0.001	0.199	-0.2705	0.001
8.955	0.001	0.2	-0.272	0.001
9.065	0.001	0.203	-0.2748	0.001
9.169	0.001	0.206	-0.2775	0.001
9.28	0.001	0.209	-0.2809	0.001
9.387	0.001	0.21	-0.2822	0.001
9.499	0.001	0.213	-0.285	0.001
9.612	0.001	0.216	-0.2878	0.001
9.718	0.001	0.219	-0.2909	0.001
9.827	0.001	0.22	-0.2921	0.001
9.936	0.001	0.223	-0.2949	0.001
10.042	0.001	0.226	-0.2975	0.001
10.154	0.001	0.228	-0.3001	0.001
10.261	0.001	0.23	-0.3018	0.001
10.37	0.001	0.233	-0.3046	0.001
10.484	0.001	0.235	-0.3071	0.001
10.589	0.001	0.238	-0.3097	0.001
10.703	0.001	0.239	-0.311	0.001
10.813	0.001	0.242	-0.314	0.001
10.918	0.001	0.245	-0.3166	0.001
11.027	0.001	0.247	-0.3191	0.001
11.134	0.001	0.249	-0.3204	0.001
11.25	0.001	0.251	-0.3234	0.001
11.353	0.001	0.254	-0.3259	0.001
11.464	0.001	0.256	-0.3284	0.001
11.573	0.001	0.258	-0.3296	0.001
11.685	0.001	0.26	-0.3321	0.001
11.795	0.001	0.263	-0.335	0.001
11.899	0.001	0.266	-0.3375	0.001
12.011	0.001	0.267	-0.3387	0.001
12.122	0.001	0.269	-0.3412	0.001
12.226	0.001	0.272	-0.344	0.001
12.337	0.001	0.274	-0.3463	0.001
12.451	0.001	0.276	-0.3476	0.001
12.558	0.001	0.278	-0.35	0.001
12.666	0.001	0.281	-0.3524	0.001
12.772	0.001	0.283	-0.3551	0.001
12.883	0.001	0.284	-0.3563	0.001
12.995	0.001	0.287	-0.3587	0.001
13.103	0.001	0.289	-0.361	0.001
13.211	0.001	0.292	-0.3634	0.001
13.322	0.001	0.293	-0.3649	0.001
13.432	0.001	0.295	-0.3673	0.001
13.537	0.001	0.298	-0.3696	0.001
13.648	0.002	0.3	-0.3719	0.002
13.759	0.002	0.301	-0.373	0.002
13.867	0.002	0.304	-0.3758	0.002
13.979	0.002	0.306	-0.3782	0.002
14.084	0.002	0.309	-0.3804	0.002
14.194	0.002	0.31	-0.3816	0.002
14.305	0.002	0.312	-0.3842	0.002
14.413	0.002	0.315	-0.3865	0.002
14.521	0.002	0.317	-0.3888	0.002
14.635	0.002	0.318	-0.3899	0.002
14.738	0.002	0.321	-0.3925	0.002
14.849	0.002	0.323	-0.3948	0.002
14.956	0.002	0.325	-0.397	0.002
15.067	0.002	0.326	-0.3982	0.002
15.18	0.002	0.329	-0.4004	0.002
15.288	0.002	0.331	-0.4031	0.002
15.393	0.002	0.333	-0.4053	0.002
15.504	0.002	0.334	-0.4063	0.002
15.617	0.002	0.337	-0.4086	0.002
15.727	0.002	0.339	-0.4108	0.002
15.832	0.002	0.341	-0.4132	0.002
15.939	0.002	0.343	-0.4144	0.002
16.051	0.002	0.345	-0.4166	0.002
16.157	0.002	0.347	-0.4188	0.002
16.27	0.002	0.349	-0.4213	0.002
16.379	0.002	0.351	-0.4224	0.002
16.49	0.002	0.353	-0.4247	0.002
16.596	0.002	0.355	-0.4269	0.002
16.704	0.002	0.357	-0.429	0.002
16.818	0.002	0.358	-0.43	0.002
16.926	0.002	0.361	-0.4327	0.002
17.033	0.002	0.363	-0.4348	0.002
17.142	0.002	0.365	-0.4369	0.002
17.254	0.002	0.366	-0.438	0.002
17.364	0.002	0.369	-0.4405	0.002
17.472	0.002	0.371	-0.4428	0.002
17.577	0.002	0.373	-0.4448	0.002
17.688	0.002	0.374	-0.446	0.002
17.801	0.002	0.376	-0.4481	0.002
17.904	0.002	0.379	-0.4506	0.002
18.014	0.002	0.381	-0.4527	0.002
18.125	0.002	0.382	-0.4537	0.002
18.233	0.002	0.384	-0.4558	0.002
18.342	0.002	0.387	-0.4584	0.002
18.45	0.002	0.389	-0.4605	0.002
18.565	0.002	0.39	-0.4615	0.002
18.674	0.002	0.392	-0.4636	0.002
18.782	0.002	0.394	-0.4657	0.002
18.887	0.002	0.396	-0.4682	0.002
19.002	0.002	0.397	-0.4693	0.002
19.11	0.003	0.399	-0.4714	0.003
19.218	0.003	0.402	-0.4735	0.003
19.324	0.003	0.404	-0.4756	0.003
19.438	0.003	0.405	-0.477	0.003
19.548	0.003	0.407	-0.4791	0.003
19.654	0.003	0.409	-0.4812	0.003
19.763	0.003	0.411	-0.4832	0.003
19.874	0.003	0.413	-0.4847	0.003
19.984	0.003	0.415	-0.4869	0.003
20.094	0.003	0.417	-0.4889	0.003
20.198	0.003	0.419	-0.4909	0.003
20.31	0.003	0.42	-0.492	0.003
20.421	0.003	0.422	-0.4943	0.003
20.531	0.003	0.425	-0.4965	0.003
20.634	0.003	0.427	-0.4986	0.003
20.743	0.003	0.428	-0.4997	0.003
20.856	0.003	0.43	-0.5017	0.003
20.964	0.003	0.432	-0.5041	0.003
21.072	0.003	0.434	-0.5062	0.003
21.186	0.003	0.435	-0.5072	0.003
21.294	0.003	0.437	-0.5093	0.003
21.402	0.003	0.44	-0.5118	0.003
21.511	0.003	0.442	-0.5138	0.003
21.618	0.003	0.443	-0.5148	0.003
21.732	0.003	0.445	-0.5168	0.003
21.84	0.004	0.447	-0.5188	0.004
21.948	0.004	0.449	-0.5213	0.004
22.058	0.004	0.45	-0.5223	0.004
22.164	0.004	0.453	-0.5244	0.004
22.274	0.004	0.455	-0.5265	0.004
22.382	0.004	0.457	-0.5285	0.004
22.496	0.004	0.458	-0.5298	0.004
22.604	0.004	0.46	-0.5319	0.004
22.715	0.004	0.462	-0.5339	0.004
22.82	0.004	0.464	-0.536	0.004
22.932	0.004	0.465	-0.537	0.004
23.038	0.004	0.467	-0.5394	0.004
23.149	0.004	0.47	-0.5415	0.004
23.257	0.004	0.472	-0.5435	0.004
23.371	0.004	0.473	-0.5445	0.004
23.479	0.004	0.475	-0.547	0.004
23.587	0.004	0.477	-0.549	0.004
23.693	0.004	0.479	-0.5511	0.004
23.807	0.004	0.48	-0.5521	0.004
23.917	0.004	0.482	-0.5542	0.004
24.025	0.004	0.485	-0.5565	0.004
24.13	0.004	0.487	-0.5585	0.004
24.241	0.004	0.488	-0.5596	0.004
24.353	0.004	0.49	-0.5615	0.004
24.463	0.004	0.492	-0.5639	0.004
24.568	0.004	0.494	-0.566	0.004
24.679	0.004	0.495	-0.567	0.004
24.787	0.004	0.497	-0.569	0.004
24.9	0.004	0.499	-0.571	0.004
25.005	0.004	0.502	-0.5734	0.004
25.13	0.004	0.504	-0.5754	0.004
25.237	0.004	0.505	-0.5764	0.004
25.349	0.004	0.507	-0.5784	0.004
25.46	0.004	0.509	-0.5809	0.004
25.566	0.004	0.511	-0.5828	0.004
25.68	0.004	0.512	-0.5838	0.004
25.783	0.004	0.514	-0.5859	0.004
25.897	0.004	0.516	-0.5883	0.004
26.002	0.004	0.518	-0.5903	0.004
26.113	0.004	0.519	-0.5912	0.004
26.226	0.004	0.521	-0.5933	0.004
26.329	0.004	0.524	-0.5954	0.004
26.44	0.005	0.526	-0.5977	0.005
26.551	0.005	0.527	-0.5987	0.005
26.659	0.005	0.529	-0.6007	0.005
26.772	0.005	0.531	-0.6028	0.005
26.877	0.005	0.533	-0.6048	0.005
26.988	0.005	0.534	-0.6062	0.005
27.093	0.005	0.536	-0.6082	0.005
27.207	0.005	0.538	-0.6102	0.005
27.312	0.005	0.54	-0.6122	0.005
27.426	0.005	0.541	-0.6133	0.005
27.534	0.005	0.544	-0.6156	0.005
27.642	0.005	0.546	-0.6176	0.005
27.751	0.005	0.548	-0.6196	0.005
27.858	0.005	0.549	-0.6206	0.005
27.967	0.005	0.551	-0.6231	0.005
28.081	0.005	0.553	-0.6249	0.005
28.187	0.005	0.555	-0.627	0.005
28.294	0.005	0.556	-0.6281	0.005
28.409	0.005	0.558	-0.63	0.005
28.517	0.005	0.56	-0.6323	0.005
28.622	0.006	0.562	-0.6343	0.006
28.733	0.006	0.563	-0.6353	0.006
28.845	0.006	0.565	-0.6373	0.006
28.955	0.006	0.568	-0.6394	0.006
29.06	0.006	0.57	-0.6417	0.006
29.17	0.006	0.571	-0.6428	0.006
29.282	0.006	0.573	-0.6448	0.006
29.387	0.006	0.575	-0.6468	0.006
29.499	0.006	0.577	-0.6491	0.006
29.608	0.006	0.578	-0.6502	0.006
29.719	0.006	0.58	-0.6522	0.006
29.826	0.006	0.582	-0.6542	0.006
29.934	0.006	0.584	-0.6562	0.006
30.048	0.006	0.586	-0.6575	0.006
30.153	0.006	0.588	-0.6595	0.006
30.264	0.006	0.59	-0.6616	0.006
30.37	0.006	0.592	-0.6636	0.006
30.484	0.006	0.593	-0.6646	0.006
30.594	0.006	0.595	-0.6669	0.006
30.699	0.006	0.597	-0.6689	0.006
30.806	0.006	0.599	-0.671	0.006
30.917	0.006	0.6	-0.672	0.006
31.03	0.006	0.602	-0.6743	0.006
31.14	0.006	0.604	-0.6763	0.006
31.245	0.006	0.606	-0.6783	0.006
31.356	0.006	0.607	-0.6793	0.006
31.464	0.006	0.609	-0.6814	0.006
31.57	0.006	0.612	-0.6836	0.006
31.681	0.006	0.614	-0.6855	0.006
31.789	0.006	0.615	-0.6865	0.006
31.903	0.006	0.617	-0.6886	0.006
32.011	0.006	0.619	-0.691	0.006
32.116	0.006	0.621	-0.693	0.006
32.226	0.006	0.622	-0.694	0.006
32.337	0.006	0.624	-0.696	0.006
32.447	0.006	0.626	-0.698	0.006
32.553	0.006	0.628	-0.7003	0.006
32.667	0.006	0.629	-0.7013	0.006
32.777	0.006	0.631	-0.7033	0.006
32.883	0.006	0.633	-0.7053	0.006
32.992	0.006	0.636	-0.7077	0.006
33.103	0.006	0.637	-0.7087	0.006
33.214	0.006	0.639	-0.7108	0.006
33.317	0.006	0.641	-0.7127	0.006
33.428	0.006	0.643	-0.7148	0.006
33.54	0.006	0.644	-0.716	0.006
33.648	0.006	0.646	-0.7181	0.006
33.754	0.006	0.648	-0.7201	0.006
33.864	0.006	0.65	-0.7221	0.006
33.976	0.006	0.651	-0.7231	0.006
34.087	0.006	0.654	-0.7255	0.006
34.191	0.006	0.656	-0.7274	0.006
34.302	0.006	0.658	-0.7295	0.006
34.409	0.006	0.659	-0.7304	0.006
34.521	0.006	0.661	-0.7325	0.006
34.632	0.006	0.663	-0.7347	0.006
34.738	0.006	0.665	-0.7367	0.006
34.852	0.006	0.666	-0.7377	0.006
34.955	0.006	0.668	-0.7397	0.006
35.069	0.006	0.67	-0.7421	0.006
35.174	0.006	0.672	-0.7441	0.006
35.285	0.006	0.673	-0.7451	0.006
35.398	0.006	0.675	-0.7471	0.006
35.502	0.006	0.677	-0.7491	0.006
35.613	0.006	0.68	-0.7515	0.006
35.724	0.006	0.681	-0.7525	0.006
35.832	0.006	0.682	-0.7544	0.006
35.939	0.006	0.685	-0.7564	0.006
36.047	0.006	0.687	-0.7584	0.006
36.156	0.006	0.688	-0.7598	0.006
36.268	0.006	0.69	-0.7618	0.006
36.377	0.006	0.692	-0.7638	0.006
36.484	0.007	0.694	-0.7658	0.007
36.598	0.007	0.695	-0.7667	0.007
36.706	0.007	0.697	-0.7692	0.007
36.814	0.007	0.699	-0.7712	0.007
36.923	0.007	0.701	-0.7732	0.007
37.03	0.007	0.702	-0.7742	0.007
37.139	0.007	0.705	-0.7765	0.007
37.251	0.007	0.707	-0.7785	0.007
37.36	0.007	0.709	-0.7804	0.007
37.471	0.007	0.71	-0.7815	0.007
37.581	0.007	0.712	-0.7834	0.007
37.691	0.007	0.714	-0.7859	0.007
37.796	0.008	0.716	-0.7878	0.008
37.906	0.008	0.717	-0.7888	0.008
38.018	0.008	0.719	-0.7908	0.008
38.128	0.008	0.721	-0.793	0.008
38.233	0.008	0.723	-0.7951	0.008
38.34	0.008	0.724	-0.7961	0.008
38.454	0.008	0.726	-0.7981	0.008
38.563	0.008	0.728	-0.8001	0.008
38.671	0.008	0.731	-0.8025	0.008
38.778	0.008	0.732	-0.8035	0.008
38.887	0.008	0.734	-0.8055	0.008
39.001	0.008	0.736	-0.8074	0.008
39.107	0.008	0.738	-0.8097	0.008
39.221	0.008	0.739	-0.8108	0.008
39.329	0.008	0.741	-0.8128	0.008
39.437	0.008	0.743	-0.8147	0.008
39.545	0.008	0.745	-0.8168	0.008
39.656	0.008	0.746	-0.8181	0.008
39.766	0.008	0.748	-0.8201	0.008
39.876	0.008	0.75	-0.8221	0.008
39.981	0.008	0.752	-0.8241	0.008
40.092	0.008	0.753	-0.8252	0.008
40.2	0.008	0.756	-0.8274	0.008
40.313	0.008	0.758	-0.8294	0.008
40.418	0.008	0.76	-0.8314	0.008
40.53	0.008	0.761	-0.8324	0.008
40.638	0.008	0.763	-0.8345	0.008
40.746	0.009	0.765	-0.8368	0.009
40.854	0.009	0.767	-0.8388	0.009
40.967	0.009	0.768	-0.8399	0.009
41.075	0.009	0.77	-0.8418	0.009
41.183	0.009	0.772	-0.8442	0.009
41.29	0.009	0.774	-0.8462	0.009
41.404	0.009	0.775	-0.8471	0.009
41.514	0.009	0.777	-0.8491	0.009
41.622	0.009	0.78	-0.8514	0.009
41.727	0.009	0.782	-0.8535	0.009
41.838	0.009	0.783	-0.8544	0.009
41.95	0.009	0.785	-0.8564	0.009
42.06	0.01	0.787	-0.8584	0.01
42.165	0.01	0.789	-0.8608	0.01
42.276	0.01	0.79	-0.8618	0.01
42.384	0.01	0.792	-0.8638	0.01
42.497	0.01	0.794	-0.8658	0.01
42.6	0.01	0.796	-0.8679	0.01
42.712	0.01	0.797	-0.8688	0.01
42.823	0.01	0.799	-0.8711	0.01
42.931	0.01	0.801	-0.8731	0.01
43.04	0.011	0.803	-0.8751	0.011
43.146	0.011	0.804	-0.8761	0.011
43.26	0.011	0.807	-0.8785	0.011
43.369	0.011	0.809	-0.8805	0.011
43.475	0.011	0.811	-0.8825	0.011
43.584	0.011	0.812	-0.8835	0.011
43.697	0.011	0.814	-0.8855	0.011
43.805	0.011	0.816	-0.8878	0.011
43.91	0.011	0.818	-0.8898	0.011
44.024	0.011	0.819	-0.8907	0.011
44.134	0.011	0.821	-0.8927	0.011
44.244	0.011	0.823	-0.8952	0.011
44.347	0.012	0.825	-0.8971	0.012
44.458	0.012	0.826	-0.8981	0.012
44.57	0.012	0.828	-0.9	0.012
44.68	0.012	0.83	-0.9021	0.012
44.785	0.012	0.832	-0.9043	0.012
44.897	0.012	0.833	-0.9053	0.012
45.005	0.012	0.836	-0.9074	0.012
45.111	0.012	0.838	-0.9094	0.012
45.222	0.012	0.84	-0.9117	0.012
45.336	0.012	0.841	-0.9128	0.012
45.442	0.012	0.843	-0.9148	0.012
45.553	0.013	0.845	-0.9167	0.013
45.657	0.013	0.847	-0.9187	0.013
45.768	0.013	0.848	-0.9201	0.013
45.881	0.013	0.85	-0.9221	0.013
45.985	0.013	0.852	-0.9241	0.013
46.094	0.013	0.854	-0.926	0.013
46.208	0.013	0.856	-0.9274	0.013
46.318	0.013	0.858	-0.9294	0.013
46.422	0.013	0.86	-0.9314	0.013
46.533	0.013	0.862	-0.9335	0.013
46.644	0.014	0.863	-0.9344	0.014
46.752	0.014	0.865	-0.9364	0.014
46.865	0.014	0.867	-0.9388	0.014
46.971	0.014	0.869	-0.9408	0.014
47.08	0.014	0.87	-0.9418	0.014
47.191	0.014	0.872	-0.9438	0.014
47.299	0.014	0.874	-0.946	0.014
47.407	0.014	0.876	-0.9481	0.014
47.514	0.014	0.877	-0.9491	0.014
47.623	0.015	0.879	-0.951	0.015
47.737	0.015	0.882	-0.9534	0.015
47.843	0.015	0.884	-0.9554	0.015
47.95	0.015	0.885	-0.9564	0.015
48.064	0.015	0.887	-0.9584	0.015
48.172	0.015	0.889	-0.9604	0.015
48.278	0.015	0.891	-0.9627	0.015
48.387	0.015	0.892	-0.9636	0.015
48.496	0.015	0.894	-0.9657	0.015
48.611	0.016	0.896	-0.9677	0.016
48.717	0.016	0.898	-0.97	0.016
48.828	0.016	0.899	-0.971	0.016
48.936	0.016	0.901	-0.973	0.016
49.048	0.016	0.903	-0.975	0.016
49.153	0.016	0.905	-0.9771	0.016
49.265	0.016	0.906	-0.9781	0.016
49.373	0.016	0.908	-0.9803	0.016
49.479	0.016	0.91	-0.9823	0.016
49.59	0.016	0.912	-0.9843	0.016
49.702	0.016	0.913	-0.9853	0.016
49.81	0.016	0.916	-0.9877	0.016
49.918	0.016	0.918	-0.9897	0.016
50.027	0.016	0.92	-0.9917	0.016
50.14	0.016	0.921	-0.9927	0.016
50.25	0.017	0.923	-0.9947	0.017
50.355	0.017	0.925	-0.997	0.017
50.462	0.017	0.927	-0.999	0.017
50.573	0.017	0.928	-1	0.017
50.681	0.017	0.93	-1.002	0.017
50.795	0.017	0.933	-1.0044	0.017
50.9	0.017	0.935	-1.0064	0.017
51.011	0.017	0.935	-1.0073	0.017
51.12	0.017	0.938	-1.0094	0.017
51.226	0.017	0.939	-1.0113	0.017
51.337	0.017	0.942	-1.0137	0.017
51.447	0.018	0.943	-1.0147	0.018
51.558	0.018	0.945	-1.0167	0.018
51.666	0.018	0.947	-1.0187	0.018
51.772	0.018	0.949	-1.0207	0.018
51.882	0.018	0.95	-1.0219	0.018
51.993	0.018	0.952	-1.0239	0.018
52.102	0.018	0.954	-1.0259	0.018
52.211	0.018	0.956	-1.0279	0.018
52.318	0.018	0.957	-1.0293	0.018
52.427	0.018	0.96	-1.0314	0.018
52.541	0.018	0.961	-1.0333	0.018
52.646	0.018	0.963	-1.0353	0.018
52.758	0.018	0.964	-1.0364	0.018
52.864	0.019	0.967	-1.0386	0.019
52.974	0.019	0.969	-1.0405	0.019
53.083	0.019	0.971	-1.0427	0.019
53.194	0.019	0.972	-1.0436	0.019
53.306	0.019	0.974	-1.046	0.019
53.416	0.019	0.976	-1.048	0.019
53.519	0.019	0.978	-1.05	0.019
53.634	0.019	0.979	-1.051	0.019
53.74	0.019	0.981	-1.053	0.019
53.851	0.02	0.983	-1.0553	0.02
53.956	0.02	0.985	-1.0573	0.02
54.066	0.02	0.986	-1.0583	0.02
54.178	0.02	0.988	-1.0602	0.02
54.286	0.02	0.99	-1.0623	0.02
54.395	0.02	0.993	-1.0646	0.02
54.507	0.02	0.994	-1.0656	0.02
54.617	0.02	0.996	-1.0676	0.02
54.725	0.02	0.998	-1.0696	0.02
54.83	0.02	1	-1.072	0.02
54.941	0.02	1.001	-1.073	0.02
55.111	0.02	1.004	-1.0756	0.02
55.225	0.02	1.006	-1.0779	0.02
55.333	0.021	1.008	-1.0799	0.021
55.438	0.021	1.01	-1.0819	0.021
55.548	0.021	1.011	-1.0829	0.021
55.659	0.021	1.013	-1.0849	0.021
55.769	0.021	1.015	-1.0873	0.021
55.875	0.021	1.017	-1.0893	0.021
55.989	0.021	1.018	-1.0903	0.021
56.1	0.021	1.02	-1.0923	0.021
56.208	0.021	1.023	-1.0946	0.021
56.313	0.021	1.025	-1.0966	0.021
56.424	0.021	1.026	-1.0976	0.021
56.536	0.021	1.028	-1.0996	0.021
56.646	0.021	1.03	-1.1016	0.021
56.751	0.021	1.032	-1.1039	0.021
56.863	0.021	1.033	-1.105	0.021
56.971	0.021	1.035	-1.107	0.021
57.077	0.021	1.037	-1.1089	0.021
57.186	0.021	1.039	-1.1109	0.021
57.295	0.021	1.04	-1.1123	0.021
57.409	0.022	1.042	-1.1143	0.022
57.515	0.022	1.044	-1.1163	0.022
57.623	0.022	1.046	-1.1183	0.022
57.737	0.022	1.047	-1.1192	0.022
57.845	0.022	1.05	-1.1215	0.022
57.953	0.022	1.052	-1.1235	0.022
58.062	0.022	1.054	-1.1256	0.022
58.174	0.022	1.055	-1.1265	0.022
58.284	0.022	1.057	-1.1289	0.022
58.392	0.022	1.059	-1.1309	0.022
58.497	0.022	1.061	-1.1329	0.022
58.609	0.022	1.062	-1.1339	0.022
58.715	0.022	1.064	-1.1359	0.022
58.825	0.022	1.066	-1.1382	0.022
58.933	0.022	1.068	-1.1402	0.022
59.047	0.022	1.069	-1.1412	0.022
59.157	0.022	1.071	-1.1432	0.022
59.266	0.022	1.073	-1.1452	0.022
59.371	0.022	1.076	-1.1475	0.022
59.482	0.022	1.077	-1.1485	0.022
59.592	0.022	1.079	-1.1506	0.022
59.698	0.022	1.081	-1.1526	0.022
59.808	0.022	1.083	-1.1548	0.022
59.92	0.022	1.084	-1.1559	0.022
60.028	0.022	1.086	-1.1579	0.022
60.202	0.022	1.089	-1.1606	0.022
60.31	0.022	1.091	-1.1626	0.022
60.418	0.022	1.093	-1.1646	0.022
60.524	0.022	1.095	-1.1666	0.022
60.64	0.022	1.096	-1.1678	0.022
60.743	0.022	1.098	-1.1698	0.022
60.855	0.022	1.1	-1.1718	0.022
60.961	0.022	1.102	-1.1738	0.022
61.075	0.022	1.103	-1.1752	0.022
61.185	0.022	1.105	-1.1771	0.022
61.294	0.022	1.107	-1.1792	0.022
61.399	0.022	1.109	-1.1812	0.022
61.51	0.022	1.11	-1.1822	0.022
61.62	0.022	1.113	-1.1845	0.022
61.726	0.023	1.115	-1.1864	0.023
61.836	0.023	1.117	-1.1885	0.023
61.948	0.023	1.118	-1.1894	0.023
62.056	0.023	1.12	-1.1915	0.023
62.162	0.023	1.122	-1.1938	0.023
62.274	0.023	1.124	-1.1958	0.023
62.381	0.023	1.125	-1.1969	0.023
62.49	0.024	1.127	-1.1989	0.024
62.602	0.024	1.129	-1.2012	0.024
62.708	0.024	1.131	-1.2031	0.024
62.819	0.024	1.132	-1.2041	0.024
62.932	0.024	1.134	-1.2061	0.024
63.04	0.024	1.136	-1.2081	0.024
63.145	0.025	1.139	-1.2105	0.025
63.257	0.025	1.14	-1.2115	0.025
63.37	0.025	1.142	-1.2135	0.025
63.473	0.025	1.144	-1.2155	0.025
63.584	0.025	1.146	-1.2178	0.025
63.693	0.025	1.147	-1.2188	0.025
63.805	0.025	1.149	-1.2209	0.025
63.915	0.026	1.151	-1.2228	0.026
64.02	0.026	1.153	-1.2249	0.026
64.132	0.026	1.154	-1.2261	0.026
64.237	0.026	1.156	-1.2281	0.026
64.346	0.027	1.158	-1.2301	0.027
64.457	0.027	1.16	-1.2321	0.027
64.571	0.027	1.161	-1.2331	0.027
64.674	0.027	1.164	-1.2354	0.027
64.785	0.028	1.166	-1.2375	0.028
64.892	0.028	1.168	-1.2395	0.028
65.003	0.028	1.169	-1.2404	0.028
65.116	0.028	1.171	-1.2427	0.028
65.224	0.028	1.173	-1.2447	0.028
65.329	0.029	1.175	-1.2468	0.029
65.44	0.029	1.176	-1.2477	0.029
65.553	0.029	1.178	-1.2498	0.029
65.657	0.029	1.18	-1.2521	0.029
65.768	0.029	1.182	-1.2542	0.029
65.879	0.029	1.183	-1.2552	0.029
65.987	0.03	1.185	-1.2571	0.03
66.093	0.03	1.188	-1.2594	0.03
66.204	0.03	1.19	-1.2614	0.03
66.315	0.03	1.191	-1.2625	0.03
66.426	0.03	1.193	-1.2644	0.03
66.534	0.031	1.195	-1.2664	0.031
66.64	0.031	1.197	-1.2688	0.031
66.754	0.031	1.198	-1.2698	0.031
66.862	0.031	1.2	-1.2718	0.031
66.97	0.031	1.202	-1.2737	0.031
67.076	0.032	1.204	-1.2758	0.032
67.187	0.032	1.205	-1.2771	0.032
67.3	0.032	1.207	-1.2791	0.032
67.408	0.032	1.209	-1.2811	0.032
67.513	0.032	1.211	-1.283	0.032
67.624	0.032	1.212	-1.284	0.032
67.731	0.032	1.214	-1.2863	0.032
67.841	0.033	1.217	-1.2884	0.033
67.952	0.033	1.219	-1.2904	0.033
68.063	0.033	1.22	-1.2914	0.033
68.171	0.033	1.222	-1.2937	0.033
68.277	0.033	1.224	-1.2958	0.033
68.386	0.033	1.226	-1.2978	0.033
68.501	0.033	1.227	-1.2987	0.033
68.609	0.034	1.229	-1.3008	0.034
68.717	0.034	1.231	-1.303	0.034
68.825	0.034	1.233	-1.305	0.034
68.932	0.034	1.234	-1.3061	0.034
69.046	0.034	1.236	-1.3081	0.034
69.154	0.034	1.239	-1.3105	0.034
69.26	0.034	1.241	-1.3124	0.034
69.375	0.034	1.242	-1.3134	0.034
69.478	0.034	1.244	-1.3155	0.034
69.592	0.034	1.246	-1.3175	0.034
69.697	0.034	1.248	-1.3197	0.034
69.808	0.035	1.249	-1.3207	0.035
69.921	0.035	1.251	-1.3227	0.035
70.025	0.035	1.253	-1.3247	0.035
70.136	0.035	1.255	-1.327	0.035
70.247	0.035	1.256	-1.3281	0.035
70.355	0.035	1.258	-1.3301	0.035
70.461	0.035	1.26	-1.3321	0.035
70.572	0.036	1.262	-1.334	0.036
70.684	0.036	1.263	-1.3351	0.036
70.792	0.036	1.265	-1.3373	0.036
70.9	0.036	1.267	-1.3393	0.036
71.009	0.036	1.269	-1.3413	0.036
71.116	0.036	1.27	-1.3423	0.036
71.23	0.037	1.273	-1.3447	0.037
71.335	0.037	1.275	-1.3466	0.037
71.444	0.037	1.277	-1.3487	0.037
71.558	0.037	1.278	-1.3497	0.037
71.668	0.037	1.28	-1.3516	0.037
71.776	0.037	1.282	-1.354	0.037
71.881	0.037	1.284	-1.356	0.037
71.992	0.037	1.285	-1.357	0.037
72.105	0.038	1.287	-1.359	0.038
72.208	0.038	1.29	-1.3614	0.038
72.319	0.038	1.291	-1.3633	0.038
72.429	0.038	1.292	-1.3643	0.038
72.541	0.038	1.294	-1.3663	0.038
72.651	0.038	1.297	-1.3684	0.038
72.754	0.039	1.299	-1.3707	0.039
72.863	0.039	1.3	-1.3717	0.039
72.977	0.039	1.302	-1.3737	0.039
73.085	0.039	1.304	-1.3757	0.039
73.193	0.039	1.306	-1.378	0.039
73.3	0.04	1.307	-1.379	0.04
73.413	0.04	1.309	-1.381	0.04
73.522	0.04	1.311	-1.383	0.04
73.631	0.04	1.313	-1.385	0.04
73.738	0.04	1.314	-1.3863	0.04
73.847	0.04	1.316	-1.3883	0.04
73.961	0.041	1.318	-1.3903	0.041
74.066	0.041	1.32	-1.3923	0.041
74.177	0.041	1.321	-1.3933	0.041
74.29	0.041	1.324	-1.3956	0.041
74.399	0.041	1.326	-1.3976	0.041
74.504	0.041	1.328	-1.3996	0.041
74.615	0.041	1.329	-1.4006	0.041
74.726	0.042	1.331	-1.4029	0.042
74.836	0.042	1.333	-1.4049	0.042
74.941	0.042	1.335	-1.4069	0.042
75.051	0.042	1.336	-1.408	0.042
75.162	0.042	1.338	-1.4099	0.042
75.27	0.043	1.34	-1.4122	0.043
75.378	0.043	1.342	-1.4142	0.043
75.49	0.043	1.343	-1.4152	0.043
75.598	0.043	1.345	-1.4172	0.043
75.706	0.043	1.347	-1.4193	0.043
75.815	0.044	1.35	-1.4216	0.044
75.922	0.044	1.351	-1.4226	0.044
76.031	0.044	1.353	-1.4246	0.044
76.145	0.044	1.355	-1.4266	0.044
76.25	0.044	1.357	-1.429	0.044
76.361	0.044	1.358	-1.43	0.044
76.468	0.045	1.36	-1.432	0.045
76.582	0.045	1.362	-1.4339	0.045
76.687	0.045	1.364	-1.4359	0.045
76.798	0.045	1.365	-1.4372	0.045
76.907	0.046	1.367	-1.4393	0.046
77.02	0.046	1.369	-1.4413	0.046
77.123	0.046	1.371	-1.4433	0.046
77.235	0.046	1.372	-1.4442	0.046
77.346	0.047	1.375	-1.4466	0.047
77.453	0.047	1.377	-1.4486	0.047
77.561	0.047	1.379	-1.4506	0.047
77.675	0.047	1.38	-1.4516	0.047
77.783	0.047	1.382	-1.4538	0.047
77.89	0.048	1.384	-1.4558	0.048
77.999	0.048	1.386	-1.4579	0.048
78.111	0.048	1.387	-1.4588	0.048
78.221	0.048	1.389	-1.4608	0.048
78.329	0.049	1.391	-1.4631	0.049
78.433	0.049	1.393	-1.4653	0.049
78.547	0.049	1.394	-1.4662	0.049
78.657	0.049	1.396	-1.4682	0.049
78.767	0.05	1.398	-1.4703	0.05
78.87	0.05	1.401	-1.4725	0.05
78.984	0.05	1.402	-1.4735	0.05
79.092	0.05	1.404	-1.4755	0.05
79.198	0.05	1.406	-1.4775	0.05
79.309	0.051	1.408	-1.48	0.051
79.417	0.051	1.409	-1.4809	0.051
79.528	0.051	1.411	-1.4829	0.051
79.634	0.051	1.413	-1.485	0.051
79.745	0.051	1.415	-1.4869	0.051
79.859	0.051	1.416	-1.4882	0.051
79.962	0.052	1.418	-1.4902	0.052
80.076	0.052	1.42	-1.4922	0.052
80.181	0.052	1.422	-1.4942	0.052
80.295	0.052	1.423	-1.4952	0.052
80.405	0.053	1.426	-1.4975	0.053
80.51	0.053	1.428	-1.4995	0.053
80.619	0.053	1.43	-1.5015	0.053
80.73	0.053	1.431	-1.5025	0.053
80.837	0.053	1.433	-1.5045	0.053
80.951	0.053	1.435	-1.5069	0.053
81.056	0.053	1.437	-1.5089	0.053
81.165	0.053	1.438	-1.5099	0.053
81.277	0.053	1.44	-1.5118	0.053
81.387	0.054	1.442	-1.5141	0.054
81.491	0.054	1.444	-1.5161	0.054
81.603	0.054	1.445	-1.5171	0.054
81.714	0.054	1.447	-1.5192	0.054
81.822	0.054	1.45	-1.5215	0.054
81.928	0.054	1.452	-1.5236	0.054
82.042	0.054	1.453	-1.5245	0.054
82.15	0.054	1.455	-1.5265	0.054
82.258	0.054	1.457	-1.5286	0.054
82.364	0.054	1.459	-1.5308	0.054
82.475	0.054	1.46	-1.5318	0.054
82.583	0.054	1.462	-1.5338	0.054
82.692	0.054	1.464	-1.5359	0.054
82.801	0.054	1.466	-1.5378	0.054
82.913	0.054	1.467	-1.5392	0.054
83.026	0.054	1.469	-1.5412	0.054
83.129	0.054	1.471	-1.5432	0.054
83.24	0.054	1.473	-1.5452	0.054
83.351	0.055	1.475	-1.5464	0.055
83.459	0.055	1.477	-1.5485	0.055
83.571	0.055	1.479	-1.5505	0.055
83.676	0.055	1.481	-1.5525	0.055
83.788	0.055	1.482	-1.5535	0.055
83.896	0.056	1.484	-1.5557	0.056
84.002	0.056	1.486	-1.5578	0.056
84.113	0.056	1.488	-1.5598	0.056
84.227	0.056	1.489	-1.5608	0.056
84.33	0.056	1.491	-1.5631	0.056
84.441	0.056	1.493	-1.5651	0.056
84.548	0.057	1.495	-1.5671	0.057
84.659	0.057	1.496	-1.5681	0.057
84.772	0.057	1.498	-1.5701	0.057
84.88	0.057	1.501	-1.5724	0.057
84.985	0.057	1.503	-1.5744	0.057
85.096	0.058	1.504	-1.5755	0.058
85.209	0.058	1.506	-1.5774	0.058
85.319	0.058	1.508	-1.5795	0.058
85.424	0.058	1.51	-1.5818	0.058
85.531	0.058	1.511	-1.5828	0.058
85.643	0.058	1.513	-1.5847	0.058
85.749	0.059	1.515	-1.5868	0.059
85.86	0.059	1.517	-1.5892	0.059
85.973	0.059	1.518	-1.5901	0.059
86.081	0.059	1.52	-1.5921	0.059
86.189	0.059	1.522	-1.5941	0.059
86.297	0.059	1.524	-1.5961	0.059
86.411	0.059	1.526	-1.5975	0.059
86.514	0.059	1.528	-1.5994	0.059
86.625	0.06	1.53	-1.6015	0.06
86.734	0.06	1.532	-1.6035	0.06
86.841	0.06	1.533	-1.6044	0.06
86.956	0.06	1.535	-1.6067	0.06
87.064	0.06	1.537	-1.6087	0.06
87.169	0.06	1.539	-1.6107	0.06
87.28	0.061	1.54	-1.6117	0.061
87.393	0.061	1.542	-1.6137	0.061
87.496	0.061	1.544	-1.6162	0.061
87.606	0.061	1.546	-1.6181	0.061
87.717	0.061	1.547	-1.6191	0.061
87.829	0.062	1.549	-1.6211	0.062
87.934	0.062	1.551	-1.6233	0.062
88.042	0.062	1.554	-1.6254	0.062
88.157	0.062	1.554	-1.6263	0.062
88.266	0.062	1.557	-1.6284	0.062
88.374	0.063	1.559	-1.6304	0.063
88.479	0.063	1.561	-1.6327	0.063
88.594	0.063	1.562	-1.6337	0.063
88.702	0.063	1.564	-1.6357	0.063
88.81	0.064	1.566	-1.6377	0.064
88.916	0.064	1.568	-1.64	0.064
89.03	0.064	1.569	-1.6411	0.064
89.14	0.064	1.571	-1.643	0.064
89.246	0.064	1.573	-1.645	0.064
89.355	0.064	1.575	-1.6471	0.064
89.466	0.064	1.577	-1.6484	0.064
89.576	0.064	1.579	-1.6504	0.064
89.686	0.064	1.58	-1.6523	0.064
89.791	0.065	1.582	-1.6543	0.065
89.902	0.065	1.584	-1.6554	0.065
90.013	0.065	1.586	-1.6578	0.065
90.123	0.065	1.588	-1.6598	0.065
90.226	0.065	1.59	-1.6617	0.065
90.34	0.065	1.591	-1.6627	0.065
90.448	0.065	1.593	-1.6647	0.065
90.554	0.066	1.595	-1.667	0.066
90.663	0.066	1.597	-1.669	0.066
90.772	0.066	1.598	-1.67	0.066
90.886	0.067	1.6	-1.672	0.067
90.995	0.067	1.603	-1.6744	0.067
91.104	0.067	1.605	-1.6764	0.067
91.21	0.067	1.605	-1.6773	0.067
91.322	0.068	1.607	-1.6793	0.068
91.433	0.068	1.61	-1.6816	0.068
91.539	0.069	1.612	-1.6837	0.069
91.653	0.069	1.613	-1.6847	0.069
91.756	0.069	1.615	-1.6867	0.069
91.87	0.07	1.617	-1.6886	0.07
91.975	0.07	1.619	-1.691	0.07
92.086	0.07	1.62	-1.6921	0.07
92.199	0.07	1.622	-1.694	0.07
92.307	0.071	1.624	-1.696	0.071
92.412	0.071	1.626	-1.6981	0.071
92.523	0.071	1.628	-1.6994	0.071
92.63	0.072	1.629	-1.7013	0.072
92.739	0.072	1.631	-1.7033	0.072
92.85	0.073	1.633	-1.7053	0.073
92.962	0.073	1.634	-1.7063	0.073
93.07	0.073	1.637	-1.7087	0.073
93.178	0.074	1.639	-1.7107	0.074
93.287	0.074	1.641	-1.7127	0.074
93.394	0.074	1.642	-1.7137	0.074
93.508	0.075	1.644	-1.716	0.075
93.616	0.075	1.646	-1.718	0.075
93.724	0.076	1.648	-1.7199	0.076
93.831	0.076	1.649	-1.7209	0.076
93.94	0.076	1.651	-1.7229	0.076
94.054	0.077	1.653	-1.7253	0.077
94.159	0.077	1.655	-1.7273	0.077
94.27	0.078	1.656	-1.7283	0.078
94.377	0.078	1.658	-1.7303	0.078
94.491	0.078	1.66	-1.7323	0.078
94.596	0.079	1.663	-1.7346	0.079
94.708	0.079	1.664	-1.7356	0.079
94.816	0.079	1.666	-1.7376	0.079
94.929	0.08	1.668	-1.7397	0.08
95.032	0.08	1.67	-1.742	0.08
95.144	0.081	1.671	-1.7429	0.081
95.255	0.081	1.673	-1.745	0.081
95.362	0.081	1.675	-1.7469	0.081
95.47	0.082	1.677	-1.7493	0.082
95.584	0.082	1.678	-1.7503	0.082
95.689	0.083	1.68	-1.7524	0.083
95.8	0.083	1.682	-1.7543	0.083
95.906	0.084	1.684	-1.7563	0.084
96.02	0.084	1.685	-1.7573	0.084
96.124	0.084	1.688	-1.7596	0.084
96.235	0.085	1.69	-1.7616	0.085
96.342	0.085	1.692	-1.7636	0.085
96.456	0.085	1.693	-1.7646	0.085
96.566	0.086	1.695	-1.767	0.086
96.676	0.086	1.697	-1.7689	0.086
96.781	0.086	1.699	-1.7709	0.086
96.892	0.087	1.7	-1.7719	0.087
97	0.087	1.702	-1.7739	0.087
97.113	0.087	1.704	-1.7761	0.087
97.219	0.088	1.706	-1.7782	0.088
97.325	0.088	1.707	-1.7792	0.088
97.439	0.088	1.709	-1.7812	0.088
97.547	0.088	1.712	-1.7836	0.088
97.655	0.089	1.714	-1.7856	0.089
97.767	0.089	1.715	-1.7866	0.089
97.875	0.089	1.717	-1.7886	0.089
97.983	0.089	1.719	-1.7905	0.089
98.089	0.09	1.721	-1.7929	0.09
98.2	0.09	1.722	-1.7939	0.09
98.313	0.09	1.724	-1.7959	0.09
98.419	0.09	1.726	-1.7978	0.09
98.528	0.091	1.728	-1.8003	0.091
98.639	0.091	1.729	-1.8013	0.091
98.75	0.091	1.731	-1.8032	0.091
98.86	0.091	1.733	-1.8053	0.091
98.965	0.092	1.735	-1.8072	0.092
99.076	0.092	1.737	-1.8086	0.092
99.184	0.092	1.739	-1.8106	0.092
99.29	0.092	1.741	-1.8126	0.092
99.4	0.093	1.743	-1.8146	0.093
99.512	0.093	1.744	-1.8156	0.093
99.623	0.093	1.746	-1.8179	0.093
99.727	0.094	1.748	-1.8199	0.094
99.838	0.094	1.75	-1.8219	0.094
99.952	0.094	1.751	-1.8229	0.094
100.055	0.095	1.753	-1.8252	0.095
100.166	0.095	1.755	-1.8272	0.095
100.275	0.095	1.757	-1.8293	0.095
100.388	0.095	1.758	-1.8301	0.095
100.498	0.096	1.76	-1.8322	0.096
100.603	0.096	1.763	-1.8345	0.096
100.712	0.096	1.765	-1.8365	0.096
100.821	0.096	1.766	-1.8375	0.096
100.934	0.097	1.768	-1.8395	0.097
101.044	0.097	1.77	-1.8415	0.097
101.148	0.097	1.772	-1.8438	0.097
101.259	0.098	1.773	-1.8449	0.098
101.368	0.098	1.775	-1.8469	0.098
101.48	0.098	1.777	-1.8489	0.098
101.585	0.099	1.779	-1.8512	0.099
101.697	0.099	1.78	-1.8521	0.099
101.805	0.099	1.782	-1.8541	0.099
101.911	0.1	1.784	-1.8561	0.1
102.022	0.1	1.786	-1.8582	0.1
102.131	0.1	1.788	-1.8596	0.1
102.242	0.101	1.79	-1.8616	0.101
102.35	0.101	1.792	-1.8635	0.101
102.457	0.101	1.794	-1.8655	0.101
102.568	0.101	1.795	-1.8669	0.101
102.681	0.102	1.797	-1.8688	0.102
102.788	0.102	1.799	-1.8708	0.102
102.894	0.102	1.801	-1.8728	0.102
103.005	0.102	1.802	-1.8738	0.102
103.118	0.103	1.804	-1.8759	0.103
103.222	0.103	1.806	-1.8781	0.103
103.333	0.103	1.808	-1.8801	0.103
103.443	0.103	1.809	-1.8811	0.103
103.554	0.104	1.811	-1.8831	0.104
103.664	0.104	1.814	-1.8854	0.104
103.769	0.104	1.816	-1.8875	0.104
103.882	0.104	1.817	-1.8885	0.104
103.99	0.105	1.819	-1.8905	0.105
104.098	0.105	1.821	-1.8925	0.105
104.204	0.105	1.823	-1.8947	0.105
104.314	0.106	1.824	-1.8957	0.106
104.423	0.106	1.826	-1.8977	0.106
104.534	0.106	1.828	-1.8998	0.106
104.643	0.106	1.83	-1.9022	0.106
104.75	0.106	1.831	-1.9032	0.106
104.864	0.107	1.833	-1.9052	0.107
104.972	0.107	1.835	-1.9072	0.107
105.08	0.107	1.838	-1.9095	0.107
105.189	0.107	1.839	-1.9104	0.107
105.302	0.107	1.841	-1.9125	0.107
105.405	0.107	1.843	-1.9145	0.107
105.517	0.107	1.845	-1.9165	0.107
105.628	0.107	1.846	-1.9175	0.107
105.736	0.107	1.848	-1.9198	0.107
105.843	0.107	1.85	-1.9218	0.107
105.951	0.107	1.852	-1.9238	0.107
106.066	0.107	1.853	-1.9248	0.107
106.174	0.107	1.855	-1.9271	0.107
106.281	0.107	1.857	-1.9291	0.107
106.389	0.107	1.859	-1.931	0.107
106.503	0.107	1.86	-1.9321	0.107
106.611	0.107	1.862	-1.9341	0.107
106.719	0.107	1.865	-1.9364	0.107
106.826	0.107	1.866	-1.9383	0.107
106.94	0.107	1.868	-1.9394	0.107
107.043	0.107	1.87	-1.9414	0.107
107.157	0.107	1.872	-1.9438	0.107
107.262	0.106	1.874	-1.9458	0.106
107.373	0.106	1.875	-1.9468	0.106
107.485	0.106	1.877	-1.9487	0.106
107.595	0.106	1.879	-1.9507	0.106
107.7	0.106	1.881	-1.9531	0.106
107.811	0.106	1.882	-1.954	0.106
107.922	0.106	1.884	-1.9561	0.106
108.032	0.106	1.886	-1.9581	0.106
108.137	0.106	1.889	-1.9605	0.106
108.247	0.106	1.89	-1.9614	0.106
108.358	0.106	1.892	-1.9634	0.106
108.467	0.105	1.893	-1.9654	0.105
108.575	0.105	1.896	-1.9675	0.105
108.682	0.105	1.896	-1.9684	0.105
108.796	0.105	1.899	-1.9707	0.105
108.905	0.105	1.901	-1.9728	0.105
109.011	0.105	1.903	-1.9747	0.105
109.125	0.105	1.904	-1.9758	0.105
109.228	0.105	1.906	-1.9781	0.105
109.342	0.105	1.908	-1.9801	0.105
109.447	0.105	1.91	-1.9821	0.105
109.56	0.105	1.911	-1.9832	0.105
109.67	0.105	1.913	-1.9851	0.105
109.78	0.105	1.915	-1.9873	0.105
109.883	0.105	1.917	-1.9893	0.105
109.997	0.105	1.918	-1.9903	0.105
110.105	0.105	1.92	-1.9923	0.105
110.211	0.105	1.923	-1.9947	0.105
110.322	0.105	1.925	-1.9967	0.105
110.434	0.105	1.926	-1.9977	0.105
110.541	0.105	1.928	-1.9997	0.105
110.652	0.105	1.93	-2.0017	0.105
110.757	0.105	1.932	-2.004	0.105
110.871	0.105	1.933	-2.005	0.105
110.979	0.106	1.935	-2.0069	0.106
111.087	0.106	1.937	-2.009	0.106
111.196	0.106	1.94	-2.0114	0.106
111.308	0.106	1.941	-2.0124	0.106
111.418	0.106	1.942	-2.0143	0.106
111.521	0.106	1.945	-2.0164	0.106
111.63	0.106	1.947	-2.0184	0.106
111.744	0.106	1.948	-2.0197	0.106
111.854	0.106	1.95	-2.0217	0.106
111.964	0.106	1.952	-2.0237	0.106
112.069	0.107	1.954	-2.0257	0.107
112.18	0.107	1.955	-2.0267	0.107
112.288	0.107	1.957	-2.029	0.107
112.401	0.107	1.959	-2.031	0.107
112.506	0.107	1.961	-2.033	0.107
112.616	0.107	1.962	-2.034	0.107
112.727	0.108	1.964	-2.0364	0.108
112.835	0.108	1.966	-2.0384	0.108
112.943	0.108	1.968	-2.0404	0.108
113.05	0.108	1.969	-2.0414	0.108
113.164	0.109	1.971	-2.0434	0.109
113.272	0.109	1.974	-2.0456	0.109
113.38	0.109	1.976	-2.0476	0.109
113.487	0.11	1.977	-2.0486	0.11
113.596	0.11	1.979	-2.0506	0.11
113.71	0.11	1.981	-2.053	0.11
113.815	0.111	1.983	-2.055	0.111
113.924	0.111	1.984	-2.056	0.111
114.033	0.111	1.986	-2.058	0.111
114.147	0.112	1.988	-2.06	0.112
114.252	0.112	1.99	-2.0622	0.112
114.363	0.112	1.991	-2.0632	0.112
114.472	0.112	1.993	-2.0652	0.112
114.586	0.113	1.995	-2.0673	0.113
114.69	0.113	1.997	-2.0693	0.113
114.802	0.114	1.999	-2.0706	0.114
114.91	0.114	2.001	-2.0726	0.114
115.084	0.115	2.003	-2.0752	0.115
115.187	0.115	2.005	-2.0773	0.115
115.301	0.115	2.007	-2.0793	0.115
115.406	0.116	2.009	-2.0813	0.116
115.52	0.116	2.01	-2.0823	0.116
115.624	0.117	2.013	-2.0847	0.117
115.735	0.117	2.015	-2.0867	0.117
115.844	0.117	2.017	-2.0886	0.117
115.951	0.118	2.018	-2.0896	0.118
116.067	0.118	2.02	-2.0919	0.118
116.17	0.119	2.022	-2.094	0.119
116.281	0.119	2.024	-2.0959	0.119
116.39	0.119	2.025	-2.0969	0.119
116.502	0.12	2.027	-2.0989	0.12
116.612	0.12	2.029	-2.1013	0.12
116.717	0.121	2.031	-2.1032	0.121
116.829	0.121	2.032	-2.1043	0.121
116.937	0.122	2.034	-2.1063	0.122
117.043	0.122	2.037	-2.1085	0.122
117.154	0.123	2.039	-2.1105	0.123
117.268	0.123	2.04	-2.1115	0.123
117.375	0.123	2.042	-2.1135	0.123
117.483	0.124	2.044	-2.1155	0.124
117.589	0.124	2.046	-2.1179	0.124
117.704	0.124	2.047	-2.1189	0.124
117.814	0.125	2.049	-2.121	0.125
117.919	0.125	2.051	-2.1229	0.125
118.026	0.125	2.053	-2.125	0.125
118.14	0.126	2.054	-2.1262	0.126
118.25	0.126	2.056	-2.1282	0.126
118.355	0.126	2.058	-2.1302	0.126
118.463	0.126	2.06	-2.1322	0.126
118.574	0.126	2.061	-2.1333	0.126
118.684	0.127	2.064	-2.1356	0.127
118.79	0.127	2.066	-2.1376	0.127
118.901	0.127	2.068	-2.1396	0.127
119.011	0.127	2.069	-2.1406	0.127
119.122	0.127	2.071	-2.1429	0.127
119.23	0.127	2.073	-2.145	0.127
119.338	0.128	2.075	-2.1469	0.128
119.452	0.128	2.076	-2.1479	0.128
119.555	0.128	2.078	-2.1502	0.128
119.666	0.129	2.08	-2.1522	0.129
119.775	0.129	2.082	-2.1542	0.129
119.882	0.129	2.083	-2.1552	0.129
119.998	0.129	2.085	-2.1571	0.129
120.165	0.13	2.088	-2.1598	0.13
120.278	0.13	2.09	-2.1618	0.13
120.383	0.13	2.092	-2.1642	0.13
120.491	0.13	2.094	-2.1661	0.13
120.602	0.13	2.095	-2.1672	0.13
120.712	0.13	2.097	-2.1692	0.13
120.818	0.131	2.099	-2.1711	0.131
120.929	0.131	2.102	-2.1735	0.131
121.039	0.131	2.103	-2.1746	0.131
121.15	0.131	2.105	-2.1765	0.131
121.258	0.131	2.107	-2.1785	0.131
121.366	0.131	2.109	-2.1808	0.131
121.477	0.132	2.11	-2.1818	0.132
121.588	0.132	2.112	-2.1838	0.132
121.695	0.132	2.114	-2.1858	0.132
121.803	0.132	2.116	-2.1879	0.132
121.91	0.132	2.117	-2.1892	0.132
122.024	0.132	2.119	-2.1912	0.132
122.131	0.132	2.121	-2.1933	0.132
122.24	0.133	2.123	-2.1952	0.133
122.347	0.133	2.124	-2.1963	0.133
122.461	0.133	2.127	-2.1985	0.133
122.569	0.133	2.129	-2.2005	0.133
122.675	0.133	2.131	-2.2026	0.133
122.786	0.133	2.132	-2.2035	0.133
122.899	0.133	2.134	-2.2059	0.133
123.002	0.133	2.136	-2.2078	0.133
123.111	0.133	2.138	-2.2098	0.133
123.225	0.134	2.139	-2.2108	0.134
123.333	0.134	2.141	-2.2128	0.134
123.444	0.134	2.143	-2.2151	0.134
123.549	0.134	2.145	-2.2171	0.134
123.661	0.134	2.146	-2.2181	0.134
123.77	0.134	2.148	-2.2201	0.134
123.878	0.134	2.15	-2.2221	0.134
123.986	0.135	2.153	-2.2244	0.135
124.1	0.135	2.154	-2.2255	0.135
124.208	0.135	2.156	-2.2275	0.135
124.316	0.135	2.158	-2.2295	0.135
124.422	0.135	2.16	-2.2318	0.135
124.536	0.135	2.161	-2.2328	0.135
124.646	0.135	2.163	-2.2348	0.135
124.752	0.136	2.165	-2.2367	0.136
124.861	0.136	2.167	-2.2391	0.136
124.972	0.136	2.168	-2.2402	0.136
125.077	0.136	2.17	-2.2421	0.136
125.187	0.136	2.172	-2.2442	0.136
125.295	0.137	2.174	-2.2462	0.137
125.409	0.137	2.176	-2.2475	0.137
125.519	0.137	2.178	-2.2495	0.137
125.629	0.138	2.18	-2.2515	0.138
125.733	0.138	2.182	-2.2535	0.138
125.845	0.138	2.183	-2.2544	0.138
125.954	0.138	2.185	-2.2568	0.138
126.065	0.138	2.187	-2.2588	0.138
126.172	0.139	2.189	-2.2608	0.139
126.279	0.139	2.19	-2.2618	0.139
126.393	0.139	2.192	-2.2637	0.139
126.502	0.139	2.194	-2.2661	0.139
126.608	0.139	2.196	-2.2681	0.139
126.722	0.139	2.197	-2.2691	0.139
126.825	0.14	2.199	-2.2711	0.14
126.939	0.14	2.202	-2.2734	0.14
127.044	0.14	2.204	-2.2754	0.14
127.156	0.141	2.205	-2.2764	0.141
127.262	0.141	2.207	-2.2784	0.141
127.376	0.142	2.208	-2.2803	0.142
127.48	0.142	2.211	-2.2827	0.142
127.594	0.142	2.212	-2.2838	0.142
127.702	0.143	2.214	-2.2857	0.143
127.813	0.143	2.216	-2.2877	0.143
127.918	0.144	2.218	-2.2898	0.144
128.03	0.144	2.219	-2.2911	0.144
128.138	0.144	2.221	-2.293	0.144
128.249	0.145	2.223	-2.295	0.145
128.354	0.145	2.225	-2.2971	0.145
128.468	0.145	2.226	-2.2981	0.145
128.575	0.146	2.229	-2.3004	0.146
128.686	0.146	2.231	-2.3025	0.146
128.793	0.147	2.233	-2.3045	0.147
128.9	0.147	2.234	-2.3054	0.147
129.009	0.147	2.236	-2.3077	0.147
129.123	0.148	2.238	-2.3097	0.148
129.228	0.148	2.24	-2.3118	0.148
129.339	0.149	2.241	-2.3127	0.149
129.452	0.149	2.243	-2.3147	0.149
129.56	0.15	2.245	-2.317	0.15
129.665	0.15	2.247	-2.319	0.15
129.773	0.15	2.248	-2.32	0.15
129.885	0.151	2.25	-2.3221	0.151
129.998	0.151	2.252	-2.3244	0.151
130.103	0.152	2.254	-2.3264	0.152
130.213	0.152	2.255	-2.3274	0.152
130.324	0.153	2.257	-2.3294	0.153
130.432	0.154	2.259	-2.3314	0.154
130.54	0.154	2.262	-2.3336	0.154
130.647	0.155	2.263	-2.3347	0.155
130.756	0.155	2.265	-2.3367	0.155
130.87	0.156	2.267	-2.3387	0.156
130.976	0.157	2.269	-2.3411	0.157
131.09	0.157	2.27	-2.342	0.157
131.198	0.158	2.272	-2.3441	0.158
131.306	0.158	2.274	-2.3461	0.158
131.411	0.159	2.276	-2.348	0.159
131.525	0.159	2.278	-2.3494	0.159
131.634	0.159	2.279	-2.3513	0.159
131.744	0.16	2.281	-2.3533	0.16
131.848	0.16	2.284	-2.3554	0.16
131.959	0.16	2.284	-2.3563	0.16
132.071	0.161	2.287	-2.3587	0.161
132.176	0.162	2.289	-2.3607	0.162
132.288	0.162	2.291	-2.3627	0.162
132.397	0.162	2.292	-2.3637	0.162
132.508	0.163	2.294	-2.366	0.163
132.615	0.164	2.296	-2.3679	0.164
132.723	0.164	2.298	-2.37	0.164
132.836	0.164	2.299	-2.371	0.164
132.944	0.165	2.301	-2.373	0.165
133.052	0.165	2.303	-2.3753	0.165
133.158	0.166	2.305	-2.3773	0.166
133.274	0.166	2.306	-2.3783	0.166
133.377	0.166	2.308	-2.3803	0.166
133.488	0.167	2.31	-2.3823	0.167
133.595	0.168	2.313	-2.3846	0.168
133.709	0.168	2.314	-2.3856	0.168
133.819	0.168	2.316	-2.3876	0.168
133.928	0.169	2.318	-2.3896	0.169
134.033	0.17	2.32	-2.3919	0.17
134.144	0.17	2.321	-2.393	0.17
134.254	0.17	2.323	-2.395	0.17
134.36	0.171	2.325	-2.397	0.171
134.472	0.172	2.327	-2.3994	0.172
134.578	0.172	2.328	-2.4	0.172
134.692	0.172	2.33	-2.4023	0.172
134.8	0.173	2.332	-2.4043	0.173
134.905	0.174	2.334	-2.4063	0.174
135.015	0.174	2.335	-2.4073	0.174
135.124	0.174	2.338	-2.4096	0.174
135.236	0.175	2.34	-2.4116	0.175
135.342	0.176	2.342	-2.4136	0.176
135.453	0.176	2.343	-2.4147	0.176
135.566	0.176	2.345	-2.4169	0.176
135.672	0.177	2.347	-2.419	0.177
135.781	0.178	2.349	-2.4211	0.178
135.891	0.178	2.35	-2.422	0.178
135.997	0.178	2.352	-2.4239	0.178
136.112	0.179	2.354	-2.4262	0.179
136.217	0.179	2.356	-2.4282	0.179
136.329	0.18	2.357	-2.4292	0.18
136.437	0.18	2.359	-2.4312	0.18
136.543	0.181	2.362	-2.4337	0.181
136.653	0.181	2.364	-2.4356	0.181
136.765	0.181	2.365	-2.4366	0.181
136.871	0.182	2.367	-2.4386	0.182
136.98	0.182	2.369	-2.4406	0.182
137.091	0.183	2.371	-2.4429	0.183
137.205	0.183	2.372	-2.4439	0.183
137.308	0.184	2.374	-2.4459	0.184
137.419	0.184	2.376	-2.448	0.184
137.528	0.185	2.378	-2.4502	0.185
137.641	0.185	2.379	-2.4513	0.185
137.751	0.186	2.381	-2.4533	0.186
137.856	0.186	2.383	-2.4552	0.186
137.963	0.187	2.385	-2.4573	0.187
138.074	0.187	2.386	-2.4583	0.187
138.187	0.188	2.389	-2.4606	0.188
138.291	0.188	2.391	-2.4626	0.188
138.402	0.189	2.393	-2.4645	0.189
138.513	0.189	2.394	-2.4656	0.189
138.621	0.19	2.396	-2.4679	0.19
138.728	0.191	2.398	-2.4699	0.191
138.836	0.191	2.4	-2.4719	0.191
138.949	0.192	2.401	-2.4729	0.192
139.06	0.192	2.403	-2.4749	0.192
139.168	0.193	2.405	-2.4772	0.193
139.274	0.194	2.407	-2.4792	0.194
139.388	0.194	2.408	-2.4802	0.194
139.496	0.195	2.41	-2.4822	0.195
139.604	0.195	2.413	-2.4844	0.195
139.71	0.196	2.415	-2.4866	0.196
139.824	0.196	2.416	-2.4875	0.196
139.934	0.197	2.418	-2.4895	0.197
140.042	0.198	2.42	-2.4915	0.198
140.147	0.198	2.422	-2.4939	0.198
140.258	0.199	2.423	-2.4948	0.199
140.365	0.199	2.425	-2.4969	0.199
140.475	0.2	2.427	-2.4989	0.2
140.586	0.201	2.429	-2.5011	0.201
140.761	0.201	2.431	-2.5032	0.201
140.869	0.202	2.433	-2.5052	0.202
140.976	0.203	2.435	-2.5072	0.203
141.085	0.204	2.438	-2.5096	0.204
141.196	0.204	2.439	-2.5105	0.204
141.301	0.205	2.441	-2.5125	0.205
141.411	0.205	2.443	-2.5146	0.205
141.522	0.206	2.445	-2.5166	0.206
141.633	0.207	2.446	-2.5178	0.207
141.741	0.208	2.448	-2.5198	0.208
141.847	0.208	2.45	-2.5219	0.208
141.957	0.209	2.452	-2.5238	0.209
142.069	0.21	2.453	-2.5248	0.21
142.18	0.211	2.455	-2.5272	0.211
142.288	0.212	2.457	-2.5292	0.212
142.395	0.212	2.459	-2.5312	0.212
142.502	0.213	2.46	-2.5322	0.213
142.616	0.213	2.462	-2.5342	0.213
142.723	0.214	2.465	-2.5365	0.214
142.832	0.215	2.467	-2.5385	0.215
142.939	0.216	2.468	-2.5395	0.216
143.053	0.216	2.47	-2.5414	0.216
143.161	0.217	2.472	-2.5438	0.217
143.269	0.218	2.474	-2.5458	0.218
143.379	0.218	2.475	-2.5468	0.218
143.486	0.219	2.477	-2.5488	0.219
143.596	0.22	2.479	-2.5508	0.22
143.704	0.221	2.481	-2.5532	0.221
143.818	0.221	2.482	-2.5542	0.221
143.926	0.222	2.484	-2.5562	0.222
144.038	0.223	2.486	-2.5581	0.223
144.143	0.224	2.489	-2.5604	0.224
144.255	0.225	2.49	-2.5615	0.225
144.363	0.226	2.492	-2.5635	0.226
144.471	0.226	2.494	-2.5654	0.226
144.579	0.227	2.496	-2.5675	0.227
144.693	0.228	2.497	-2.5684	0.228
144.799	0.229	2.499	-2.5709	0.229
144.91	0.23	2.501	-2.5728	0.23
145.015	0.231	2.503	-2.5749	0.231
145.129	0.231	2.504	-2.5758	0.231
145.239	0.232	2.506	-2.5781	0.232
145.347	0.233	2.508	-2.5802	0.233
145.452	0.233	2.51	-2.5821	0.233
145.563	0.234	2.511	-2.5831	0.234
145.676	0.234	2.513	-2.5851	0.234
145.78	0.235	2.516	-2.5875	0.235
145.888	0.236	2.518	-2.5895	0.236
145.998	0.236	2.519	-2.5904	0.236
146.11	0.237	2.521	-2.5924	0.237
146.216	0.238	2.523	-2.5947	0.238
146.327	0.238	2.525	-2.5967	0.238
146.437	0.239	2.526	-2.5977	0.239
146.548	0.24	2.528	-2.5997	0.24
146.656	0.24	2.53	-2.6017	0.24
146.764	0.241	2.532	-2.604	0.241
146.871	0.242	2.533	-2.6051	0.242
146.985	0.242	2.535	-2.6071	0.242
147.094	0.243	2.537	-2.6091	0.243
147.2	0.244	2.54	-2.6114	0.244
147.314	0.244	2.541	-2.6124	0.244
147.422	0.245	2.543	-2.6144	0.245
147.53	0.246	2.544	-2.6164	0.246
147.635	0.246	2.547	-2.6184	0.246
147.749	0.247	2.548	-2.6197	0.247
147.854	0.248	2.55	-2.6218	0.248
147.968	0.249	2.552	-2.6238	0.249
148.072	0.249	2.554	-2.6258	0.249
148.186	0.25	2.555	-2.6267	0.25
148.294	0.251	2.557	-2.6291	0.251
148.4	0.252	2.559	-2.6311	0.252
148.511	0.252	2.561	-2.6331	0.252
148.623	0.253	2.562	-2.6341	0.253
148.731	0.254	2.564	-2.6361	0.254
148.839	0.254	2.567	-2.6385	0.254
148.947	0.255	2.569	-2.6404	0.255
149.06	0.255	2.57	-2.6414	0.255
149.168	0.256	2.572	-2.6434	0.256
149.276	0.257	2.574	-2.6457	0.257
149.385	0.257	2.576	-2.6477	0.257
149.497	0.258	2.577	-2.6487	0.258
149.607	0.258	2.579	-2.6507	0.258
149.715	0.259	2.581	-2.653	0.259
149.819	0.259	2.583	-2.655	0.259
149.933	0.259	2.584	-2.656	0.259
150.043	0.26	2.586	-2.658	0.26
150.152	0.26	2.588	-2.66	0.26
150.257	0.26	2.591	-2.6624	0.26
150.368	0.261	2.592	-2.6634	0.261
150.478	0.261	2.594	-2.6654	0.261
150.584	0.262	2.596	-2.6674	0.262
150.696	0.262	2.598	-2.6696	0.262
150.802	0.262	2.599	-2.6707	0.262
150.916	0.263	2.601	-2.6727	0.263
151.024	0.263	2.603	-2.6746	0.263
151.132	0.264	2.605	-2.6767	0.264
151.239	0.264	2.606	-2.6777	0.264
151.348	0.265	2.608	-2.6801	0.265
151.46	0.265	2.61	-2.682	0.265
151.566	0.265	2.612	-2.6841	0.265
151.677	0.266	2.613	-2.6851	0.266
151.79	0.266	2.615	-2.6874	0.266
151.896	0.266	2.617	-2.6894	0.266
152.005	0.267	2.62	-2.6914	0.267
152.115	0.267	2.62	-2.6923	0.267
152.228	0.267	2.622	-2.6943	0.267
152.331	0.268	2.625	-2.6966	0.268
152.442	0.268	2.627	-2.6987	0.268
152.551	0.269	2.628	-2.6996	0.269
152.664	0.269	2.63	-2.7016	0.269
152.774	0.27	2.632	-2.704	0.27
152.877	0.271	2.634	-2.706	0.271
152.988	0.271	2.635	-2.707	0.271
153.095	0.271	2.637	-2.709	0.271
153.205	0.272	2.639	-2.711	0.272
153.317	0.273	2.641	-2.7133	0.273
153.426	0.273	2.642	-2.7143	0.273
153.536	0.273	2.644	-2.7163	0.273
153.644	0.274	2.646	-2.7182	0.274
153.752	0.274	2.649	-2.7204	0.274
153.865	0.275	2.65	-2.7216	0.275
153.973	0.275	2.652	-2.7237	0.275
154.081	0.276	2.654	-2.7257	0.276
154.189	0.276	2.656	-2.7276	0.276
154.296	0.276	2.657	-2.7286	0.276
154.405	0.277	2.659	-2.731	0.277
154.517	0.277	2.661	-2.733	0.277
154.626	0.278	2.663	-2.735	0.278
154.737	0.278	2.664	-2.736	0.278
154.847	0.278	2.667	-2.7384	0.278
154.957	0.279	2.668	-2.7403	0.279
155.062	0.279	2.67	-2.7423	0.279
155.172	0.279	2.671	-2.7433	0.279
155.284	0.28	2.673	-2.7453	0.28
155.394	0.28	2.676	-2.7476	0.28
155.497	0.281	2.678	-2.7496	0.281
155.612	0.281	2.679	-2.7506	0.281
155.72	0.281	2.681	-2.7525	0.281
155.828	0.282	2.683	-2.7549	0.282
155.934	0.282	2.685	-2.7569	0.282
156.044	0.282	2.686	-2.7579	0.282
156.155	0.283	2.688	-2.7599	0.283
156.266	0.283	2.69	-2.7619	0.283
156.372	0.284	2.692	-2.7643	0.284
156.486	0.284	2.693	-2.7653	0.284
156.594	0.284	2.695	-2.7673	0.284
156.702	0.285	2.697	-2.7692	0.285
156.81	0.285	2.7	-2.7716	0.285
156.92	0.286	2.701	-2.7726	0.286
157.026	0.286	2.703	-2.7747	0.286
157.136	0.286	2.705	-2.7766	0.286
157.247	0.287	2.707	-2.7786	0.287
157.358	0.287	2.708	-2.78	0.287
157.466	0.287	2.71	-2.782	0.287
157.573	0.288	2.712	-2.784	0.288
157.681	0.288	2.714	-2.786	0.288
157.796	0.288	2.715	-2.787	0.288
157.9	0.289	2.717	-2.7893	0.289
158.011	0.289	2.719	-2.7912	0.289
158.119	0.289	2.721	-2.7932	0.289
158.227	0.289	2.722	-2.7942	0.289
158.341	0.29	2.724	-2.7962	0.29
158.449	0.29	2.727	-2.7986	0.29
158.555	0.291	2.729	-2.8006	0.291
158.669	0.291	2.73	-2.8017	0.291
158.779	0.292	2.732	-2.8036	0.292
158.887	0.292	2.734	-2.8059	0.292
158.992	0.293	2.736	-2.8078	0.293
159.103	0.294	2.737	-2.8089	0.294
159.215	0.295	2.739	-2.8108	0.295
159.325	0.296	2.741	-2.8128	0.296
159.43	0.297	2.743	-2.8152	0.297
159.541	0.297	2.744	-2.8162	0.297
159.652	0.298	2.746	-2.8182	0.298
159.762	0.299	2.748	-2.8202	0.299
159.867	0.3	2.751	-2.8225	0.3
159.978	0.3	2.752	-2.8235	0.3
160.086	0.301	2.754	-2.8255	0.301
160.193	0.302	2.756	-2.8275	0.302
160.304	0.303	2.758	-2.8295	0.303
160.411	0.303	2.759	-2.8309	0.303
160.525	0.304	2.761	-2.8329	0.304
160.634	0.305	2.763	-2.8349	0.305
160.74	0.306	2.765	-2.8368	0.306
160.854	0.306	2.766	-2.8378	0.306
160.964	0.307	2.768	-2.8402	0.307
161.072	0.308	2.77	-2.8422	0.308
161.177	0.309	2.772	-2.8442	0.309
161.288	0.309	2.773	-2.8452	0.309
161.401	0.31	2.776	-2.8476	0.31
161.504	0.311	2.778	-2.8495	0.311
161.613	0.312	2.78	-2.8515	0.312
161.727	0.312	2.781	-2.8525	0.312
161.835	0.313	2.783	-2.8545	0.313
161.941	0.314	2.785	-2.8569	0.314
162.05	0.315	2.787	-2.8589	0.315
162.162	0.315	2.788	-2.8599	0.315
162.271	0.316	2.79	-2.8618	0.316
162.382	0.317	2.792	-2.8641	0.317
162.487	0.317	2.794	-2.8661	0.317
162.596	0.318	2.795	-2.8671	0.318
162.71	0.318	2.797	-2.8691	0.318
162.818	0.319	2.799	-2.8711	0.319
162.924	0.32	2.802	-2.8735	0.32
163.038	0.32	2.803	-2.8745	0.32
163.148	0.321	2.805	-2.8765	0.321
163.254	0.322	2.807	-2.8785	0.322
163.36	0.322	2.809	-2.8805	0.322
163.474	0.323	2.81	-2.8817	0.323
163.584	0.324	2.812	-2.8839	0.324
163.694	0.324	2.814	-2.8858	0.324
163.799	0.325	2.816	-2.8878	0.325
163.91	0.325	2.817	-2.8888	0.325
164.018	0.326	2.819	-2.8912	0.326
164.131	0.327	2.821	-2.8932	0.327
164.236	0.327	2.823	-2.8952	0.327
164.346	0.328	2.824	-2.8962	0.328
164.457	0.328	2.827	-2.8985	0.328
164.565	0.329	2.829	-2.9005	0.329
164.673	0.33	2.831	-2.9024	0.33
164.78	0.33	2.832	-2.9035	0.33
164.894	0.331	2.834	-2.9055	0.331
164.998	0.332	2.836	-2.9078	0.332
165.11	0.333	2.838	-2.9098	0.333
165.217	0.334	2.839	-2.9109	0.334
165.326	0.334	2.841	-2.9128	0.334
165.44	0.335	2.843	-2.9152	0.335
165.545	0.336	2.845	-2.9171	0.336
165.656	0.337	2.846	-2.9182	0.337
165.769	0.338	2.848	-2.9201	0.338
165.872	0.338	2.85	-2.9221	0.338
165.983	0.339	2.853	-2.9244	0.339
166.092	0.34	2.854	-2.9254	0.34
166.204	0.34	2.856	-2.9274	0.34
166.314	0.341	2.858	-2.9294	0.341
166.419	0.342	2.86	-2.9314	0.342
166.531	0.342	2.861	-2.9328	0.342
166.639	0.343	2.863	-2.9348	0.343
166.748	0.344	2.865	-2.9368	0.344
166.856	0.345	2.867	-2.9388	0.345
166.97	0.345	2.868	-2.9398	0.345
167.076	0.346	2.87	-2.9421	0.346
167.187	0.346	2.872	-2.9441	0.346
167.292	0.347	2.874	-2.946	0.347
167.406	0.347	2.875	-2.947	0.347
167.516	0.348	2.878	-2.9495	0.348
167.621	0.348	2.88	-2.9515	0.348
167.728	0.349	2.882	-2.9535	0.349
167.842	0.349	2.883	-2.9545	0.349
167.952	0.35	2.885	-2.9565	0.35
168.061	0.35	2.887	-2.9587	0.35
168.166	0.351	2.889	-2.9607	0.351
168.277	0.351	2.89	-2.9617	0.351
168.388	0.352	2.892	-2.9638	0.352
168.498	0.352	2.894	-2.9658	0.352
168.603	0.353	2.896	-2.9681	0.353
168.715	0.353	2.897	-2.9691	0.353
168.823	0.354	2.899	-2.9711	0.354
168.929	0.355	2.901	-2.9734	0.355
169.04	0.355	2.903	-2.9754	0.355
169.153	0.355	2.905	-2.9764	0.355
169.261	0.356	2.906	-2.9783	0.356
169.371	0.356	2.908	-2.9803	0.356
169.477	0.357	2.911	-2.9827	0.357
169.591	0.357	2.912	-2.9837	0.357
169.694	0.358	2.914	-2.9856	0.358
169.805	0.359	2.916	-2.9877	0.359
169.914	0.359	2.918	-2.9897	0.359
170.025	0.36	2.919	-2.9911	0.36
170.135	0.36	2.921	-2.9931	0.36
170.245	0.361	2.923	-2.9951	0.361
170.351	0.361	2.925	-2.997	0.361
170.462	0.362	2.926	-2.998	0.362
170.57	0.362	2.928	-3.0003	0.362
170.676	0.363	2.931	-3.0024	0.363
170.786	0.363	2.933	-3.0044	0.363
170.898	0.363	2.934	-3.0054	0.363
171.009	0.364	2.936	-3.0078	0.364
171.116	0.364	2.938	-3.0098	0.364
171.224	0.365	2.94	-3.0118	0.365
171.338	0.365	2.941	-3.0128	0.365
171.444	0.365	2.943	-3.0148	0.365
171.552	0.366	2.945	-3.0167	0.366
171.661	0.366	2.947	-3.0191	0.366
171.768	0.366	2.948	-3.0201	0.366
171.884	0.367	2.95	-3.022	0.367
171.989	0.367	2.952	-3.024	0.367
172.096	0.368	2.954	-3.0263	0.368
172.207	0.368	2.955	-3.0273	0.368
172.32	0.368	2.957	-3.0293	0.368
172.424	0.368	2.959	-3.0313	0.368
172.535	0.369	2.962	-3.0336	0.369
172.646	0.369	2.963	-3.0346	0.369
172.754	0.369	2.965	-3.0366	0.369
172.86	0.369	2.967	-3.0386	0.369
172.971	0.37	2.969	-3.0406	0.37
173.083	0.37	2.97	-3.042	0.37
173.191	0.37	2.972	-3.044	0.37
173.297	0.371	2.974	-3.046	0.371
173.406	0.371	2.976	-3.048	0.371
173.516	0.371	2.977	-3.049	0.371
173.625	0.372	2.979	-3.0513	0.372
173.736	0.372	2.981	-3.0533	0.372
173.843	0.373	2.983	-3.0552	0.373
173.957	0.373	2.984	-3.0562	0.373
174.067	0.373	2.986	-3.0583	0.373
174.173	0.374	2.989	-3.0607	0.374
174.282	0.374	2.991	-3.0627	0.374
174.389	0.374	2.992	-3.0637	0.374
174.503	0.375	2.994	-3.0656	0.375
174.613	0.375	2.996	-3.0681	0.375
174.718	0.376	2.998	-3.07	0.376
174.83	0.376	2.999	-3.071	0.376
174.938	0.377	3.001	-3.073	0.377
175.044	0.377	3.003	-3.075	0.377
175.154	0.378	3.005	-3.0773	0.378
175.266	0.378	3.006	-3.0783	0.378
175.377	0.378	3.008	-3.0803	0.378
175.483	0.379	3.01	-3.0822	0.379
175.591	0.38	3.013	-3.0846	0.38
175.705	0.38	3.014	-3.0856	0.38
175.811	0.381	3.016	-3.0877	0.381
175.922	0.382	3.018	-3.0896	0.382
176.028	0.382	3.02	-3.0916	0.382
176.142	0.383	3.021	-3.0929	0.383
176.25	0.384	3.023	-3.0949	0.384
176.358	0.384	3.025	-3.0968	0.384
176.466	0.385	3.027	-3.0989	0.385
176.577	0.385	3.028	-3.0999	0.385
176.687	0.386	3.03	-3.1023	0.386
176.792	0.387	3.032	-3.1042	0.387
176.903	0.388	3.035	-3.1064	0.388
177.014	0.388	3.035	-3.1073	0.388
177.122	0.389	3.037	-3.1093	0.389
177.234	0.39	3.04	-3.1116	0.39
177.339	0.391	3.042	-3.1136	0.391
177.45	0.392	3.043	-3.1146	0.392
177.561	0.392	3.045	-3.1166	0.392
177.669	0.393	3.047	-3.119	0.393
177.774	0.394	3.049	-3.121	0.394
177.888	0.395	3.05	-3.1219	0.395
177.996	0.395	3.052	-3.1239	0.395
178.104	0.396	3.054	-3.1259	0.396
178.211	0.397	3.056	-3.1283	0.397
178.325	0.397	3.057	-3.1292	0.397
178.436	0.398	3.059	-3.1312	0.398
178.543	0.398	3.061	-3.1332	0.398
178.651	0.399	3.064	-3.1355	0.399
178.762	0.399	3.065	-3.1365	0.399
178.872	0.4	3.067	-3.1385	0.4
178.982	0.4	3.069	-3.1406	0.4
179.087	0.401	3.071	-3.1425	0.401
179.263	0.401	3.073	-3.1449	0.401
179.366	0.402	3.075	-3.1469	0.402
179.48	0.402	3.077	-3.1489	0.402
179.587	0.403	3.079	-3.1512	0.403
179.698	0.403	3.08	-3.1522	0.403
179.808	0.404	3.082	-3.1542	0.404
179.918	0.405	3.084	-3.1563	0.405
180.023	0.405	3.086	-3.1582	0.405
180.134	0.406	3.087	-3.1592	0.406
180.243	0.406	3.09	-3.1616	0.406
180.349	0.407	3.092	-3.1636	0.407
180.46	0.408	3.094	-3.1656	0.408
180.567	0.408	3.095	-3.1666	0.408
180.681	0.409	3.097	-3.1689	0.409
180.789	0.409	3.099	-3.1709	0.409
180.895	0.41	3.101	-3.1729	0.41
181.009	0.411	3.102	-3.1739	0.411
181.117	0.411	3.104	-3.1759	0.411
181.223	0.412	3.106	-3.1782	0.412
181.332	0.413	3.108	-3.1802	0.413
181.446	0.413	3.109	-3.1813	0.413
181.55	0.414	3.111	-3.1833	0.414
181.664	0.415	3.114	-3.1855	0.415
181.769	0.415	3.116	-3.1874	0.415
181.88	0.416	3.117	-3.1885	0.416
181.993	0.416	3.119	-3.1904	0.416
182.096	0.417	3.121	-3.1924	0.417
182.207	0.418	3.123	-3.1948	0.418
182.319	0.418	3.124	-3.1958	0.418
182.427	0.419	3.126	-3.1978	0.419
182.538	0.42	3.128	-3.1998	0.42
182.643	0.421	3.13	-3.2019	0.421
182.755	0.421	3.131	-3.2031	0.421
182.863	0.422	3.133	-3.2051	0.422
182.972	0.423	3.135	-3.2071	0.423
183.08	0.423	3.137	-3.2091	0.423
183.194	0.424	3.138	-3.2102	0.424
183.3	0.424	3.141	-3.2125	0.424
183.411	0.425	3.143	-3.2145	0.425
183.516	0.426	3.145	-3.2165	0.426
183.63	0.426	3.146	-3.2175	0.426
183.738	0.427	3.148	-3.2199	0.427
183.846	0.427	3.15	-3.2219	0.427
183.952	0.428	3.152	-3.2239	0.428
184.063	0.428	3.153	-3.2249	0.428
184.176	0.428	3.155	-3.2268	0.428
184.282	0.429	3.157	-3.2292	0.429
184.391	0.43	3.159	-3.2311	0.43
184.502	0.43	3.16	-3.2321	0.43
184.612	0.43	3.162	-3.2342	0.43
184.722	0.431	3.164	-3.2362	0.431
184.827	0.431	3.167	-3.2385	0.431
184.938	0.432	3.168	-3.2395	0.432
185.047	0.432	3.17	-3.2415	0.432
185.16	0.433	3.172	-3.2434	0.433
185.266	0.434	3.174	-3.2457	0.434
185.377	0.434	3.175	-3.2467	0.434
185.485	0.434	3.177	-3.2487	0.434
185.593	0.435	3.179	-3.2508	0.435
185.701	0.436	3.181	-3.2528	0.436
185.815	0.436	3.182	-3.2541	0.436
185.918	0.437	3.184	-3.2561	0.437
186.029	0.437	3.186	-3.2581	0.437
186.138	0.438	3.188	-3.2601	0.438
186.245	0.438	3.19	-3.2614	0.438
186.359	0.438	3.192	-3.2634	0.438
186.467	0.439	3.194	-3.2655	0.439
186.575	0.44	3.196	-3.2674	0.44
186.686	0.44	3.197	-3.2684	0.44
186.796	0.44	3.199	-3.2708	0.44
186.906	0.441	3.201	-3.2728	0.441
187.012	0.441	3.203	-3.2748	0.441
187.123	0.442	3.204	-3.2758	0.442
187.231	0.442	3.206	-3.2778	0.442
187.338	0.443	3.208	-3.2801	0.443
187.45	0.443	3.21	-3.2821	0.443
187.559	0.444	3.211	-3.2831	0.444
187.67	0.444	3.213	-3.2851	0.444
187.778	0.445	3.216	-3.2875	0.445
187.883	0.445	3.218	-3.2894	0.445
187.998	0.445	3.219	-3.2905	0.445
188.106	0.446	3.221	-3.2924	0.446
188.214	0.447	3.223	-3.2944	0.447
188.321	0.447	3.225	-3.2968	0.447
188.435	0.448	3.226	-3.2978	0.448
188.545	0.448	3.228	-3.2997	0.448
188.65	0.449	3.23	-3.3017	0.449
188.759	0.45	3.232	-3.304	0.45
188.87	0.45	3.233	-3.3051	0.45
188.981	0.451	3.235	-3.307	0.451
189.091	0.451	3.237	-3.309	0.451
189.196	0.452	3.239	-3.3111	0.452
189.307	0.452	3.241	-3.3124	0.452
189.415	0.453	3.243	-3.3144	0.453
189.521	0.453	3.245	-3.3164	0.453
189.63	0.454	3.247	-3.3185	0.454
189.745	0.454	3.248	-3.3194	0.454
189.853	0.455	3.25	-3.3217	0.455
189.961	0.456	3.252	-3.3238	0.456
190.067	0.456	3.254	-3.3257	0.456
190.177	0.456	3.255	-3.3267	0.456
190.288	0.457	3.257	-3.3287	0.457
190.397	0.458	3.259	-3.3312	0.458
190.506	0.458	3.261	-3.3331	0.458
190.613	0.459	3.262	-3.3341	0.459
190.722	0.459	3.264	-3.3361	0.459
190.836	0.46	3.267	-3.3384	0.46
190.941	0.461	3.269	-3.3404	0.461
191.052	0.461	3.269	-3.3413	0.461
191.165	0.462	3.271	-3.3433	0.462
191.268	0.463	3.274	-3.3454	0.463
191.38	0.464	3.276	-3.3478	0.464
191.491	0.464	3.277	-3.3487	0.464
191.599	0.465	3.279	-3.3507	0.465
191.711	0.465	3.281	-3.3527	0.465
191.816	0.466	3.283	-3.355	0.466
191.928	0.467	3.284	-3.356	0.467
192.036	0.467	3.286	-3.358	0.467
192.144	0.468	3.288	-3.36	0.468
192.252	0.469	3.29	-3.3619	0.469
192.366	0.469	3.291	-3.3633	0.469
192.472	0.47	3.293	-3.3653	0.47
192.583	0.47	3.295	-3.3673	0.47
192.69	0.471	3.297	-3.3693	0.471
192.797	0.471	3.298	-3.3703	0.471
192.906	0.472	3.301	-3.3726	0.472
193.016	0.472	3.303	-3.3747	0.472
193.125	0.473	3.305	-3.3767	0.473
193.236	0.473	3.306	-3.3777	0.473
193.349	0.474	3.308	-3.38	0.474
193.453	0.475	3.31	-3.3819	0.475
193.561	0.475	3.312	-3.384	0.475
193.673	0.476	3.313	-3.385	0.476
193.785	0.476	3.315	-3.387	0.476
193.895	0.477	3.318	-3.3894	0.477
194	0.477	3.32	-3.3914	0.477
194.107	0.478	3.321	-3.3924	0.478
194.221	0.478	3.322	-3.3944	0.478
194.329	0.479	3.324	-3.3964	0.479
194.435	0.479	3.327	-3.3986	0.479
194.549	0.479	3.328	-3.3996	0.479
194.657	0.48	3.33	-3.4017	0.48
194.765	0.481	3.332	-3.4036	0.481
194.874	0.481	3.334	-3.406	0.481
194.981	0.482	3.335	-3.407	0.482
195.09	0.482	3.337	-3.409	0.482
195.204	0.483	3.339	-3.411	0.483
195.309	0.483	3.341	-3.4129	0.483
195.418	0.484	3.342	-3.4142	0.484
195.527	0.484	3.344	-3.4162	0.484
195.637	0.485	3.346	-3.4182	0.485
195.746	0.486	3.348	-3.4202	0.486
195.857	0.486	3.349	-3.4212	0.486
195.97	0.487	3.352	-3.4236	0.487
196.079	0.488	3.354	-3.4256	0.488
196.184	0.488	3.356	-3.4276	0.488
196.296	0.489	3.357	-3.4287	0.489
196.404	0.49	3.359	-3.4306	0.49
196.514	0.49	3.361	-3.4329	0.49
196.622	0.491	3.363	-3.435	0.491
196.734	0.492	3.364	-3.4359	0.492
196.842	0.493	3.366	-3.4379	0.493
196.95	0.494	3.368	-3.4403	0.494
197.059	0.494	3.37	-3.4423	0.494
197.171	0.495	3.371	-3.4433	0.495
197.281	0.495	3.373	-3.4453	0.495
197.389	0.496	3.376	-3.4477	0.496
197.494	0.497	3.378	-3.4497	0.497
197.605	0.497	3.379	-3.4506	0.497
197.713	0.497	3.381	-3.4527	0.497
197.827	0.498	3.383	-3.4546	0.498
197.932	0.499	3.385	-3.4569	0.499
198.043	0.499	3.386	-3.4579	0.499
198.151	0.499	3.388	-3.4599	0.499
198.264	0.499	3.39	-3.4619	0.499
198.369	0.5	3.392	-3.4642	0.5
198.479	0.5	3.393	-3.4652	0.5
198.59	0.5	3.395	-3.4672	0.5
198.698	0.501	3.397	-3.4692	0.501
198.805	0.501	3.399	-3.4712	0.501
198.919	0.501	3.4	-3.4722	0.501
199.027	0.501	3.403	-3.4745	0.501
199.136	0.501	3.405	-3.4765	0.501
199.242	0.502	3.407	-3.4785	0.502
199.356	0.502	3.408	-3.4795	0.502
199.459	0.502	3.41	-3.4819	0.502
199.573	0.502	3.412	-3.4839	0.502
199.678	0.502	3.414	-3.4859	0.502
199.79	0.502	3.415	-3.4869	0.502
199.896	0.502	3.417	-3.4892	0.502
200.01	0.502	3.419	-3.4911	0.502
200.114	0.502	3.421	-3.4932	0.502
200.228	0.502	3.422	-3.4942	0.502
200.336	0.502	3.424	-3.4962	0.502
200.442	0.502	3.427	-3.4986	0.502
200.551	0.502	3.429	-3.5006	0.502
200.663	0.502	3.43	-3.5016	0.502
200.772	0.502	3.432	-3.5036	0.502
200.882	0.502	3.434	-3.5056	0.502
200.99	0.502	3.436	-3.5079	0.502
201.097	0.502	3.437	-3.5089	0.502
201.209	0.502	3.439	-3.5109	0.502
201.32	0.502	3.441	-3.5129	0.502
201.426	0.502	3.443	-3.5152	0.502
201.538	0.502	3.444	-3.5161	0.502
201.648	0.502	3.446	-3.5181	0.502
201.756	0.502	3.448	-3.5201	0.502
201.861	0.502	3.45	-3.5222	0.502
201.975	0.502	3.452	-3.5235	0.502
202.085	0.502	3.454	-3.5256	0.502
202.194	0.502	3.456	-3.5275	0.502
202.299	0.502	3.458	-3.5295	0.502
202.41	0.502	3.459	-3.5305	0.502
202.517	0.502	3.461	-3.5328	0.502
202.626	0.502	3.463	-3.5348	0.502
202.735	0.502	3.465	-3.5368	0.502
202.847	0.502	3.466	-3.5379	0.502
202.958	0.502	3.468	-3.5402	0.502
203.066	0.501	3.47	-3.5422	0.501
203.174	0.501	3.472	-3.5442	0.501
203.281	0.501	3.473	-3.5452	0.501
203.39	0.501	3.475	-3.5472	0.501
203.504	0.5	3.478	-3.5495	0.5
203.61	0.5	3.48	-3.5515	0.5
203.724	0.5	3.481	-3.5525	0.5
203.832	0.5	3.483	-3.5544	0.5
203.94	0.5	3.485	-3.5565	0.5
204.045	0.5	3.487	-3.5589	0.5
204.159	0.501	3.488	-3.5598	0.501
204.268	0.501	3.49	-3.5618	0.501
204.378	0.501	3.492	-3.5639	0.501
204.483	0.501	3.494	-3.5661	0.501
204.593	0.501	3.495	-3.5671	0.501
204.705	0.501	3.497	-3.5691	0.501
204.81	0.5	3.499	-3.5711	0.5
204.922	0.5	3.502	-3.5734	0.5
205.031	0.5	3.503	-3.5744	0.5
205.142	0.5	3.505	-3.5765	0.5
205.249	0.501	3.507	-3.5785	0.501
205.357	0.501	3.509	-3.5805	0.501
205.471	0.501	3.51	-3.5815	0.501
205.576	0.501	3.512	-3.5838	0.501
205.687	0.501	3.514	-3.5858	0.501
205.793	0.501	3.516	-3.5878	0.501
205.907	0.502	3.517	-3.5888	0.502
206.017	0.502	3.519	-3.5911	0.502
206.122	0.502	3.521	-3.5931	0.502
206.229	0.502	3.523	-3.5951	0.502
206.34	0.502	3.524	-3.5961	0.502
206.453	0.502	3.526	-3.5981	0.502
206.563	0.503	3.529	-3.6004	0.503
206.668	0.503	3.531	-3.6025	0.503
206.779	0.503	3.532	-3.6035	0.503
206.887	0.503	3.534	-3.6055	0.503
206.993	0.503	3.536	-3.6075	0.503
207.104	0.503	3.538	-3.6098	0.503
207.212	0.503	3.539	-3.6108	0.503
207.326	0.504	3.541	-3.6127	0.504
207.434	0.504	3.543	-3.6147	0.504
207.539	0.504	3.545	-3.6172	0.504
207.649	0.504	3.546	-3.6182	0.504
207.758	0.505	3.548	-3.6201	0.505
207.87	0.505	3.55	-3.6221	0.505
207.976	0.505	3.552	-3.6242	0.505
208.087	0.506	3.554	-3.6254	0.506
208.2	0.506	3.555	-3.6273	0.506
208.306	0.507	3.558	-3.6294	0.507
208.415	0.507	3.56	-3.6314	0.507
208.526	0.507	3.561	-3.6324	0.507
208.637	0.508	3.563	-3.6348	0.508
208.747	0.509	3.565	-3.6367	0.509
208.852	0.509	3.567	-3.6387	0.509
208.961	0.509	3.568	-3.6397	0.509
209.073	0.51	3.57	-3.642	0.51
209.183	0.51	3.572	-3.644	0.51
209.287	0.511	3.574	-3.6461	0.511
209.399	0.511	3.575	-3.647	0.511
209.51	0.512	3.577	-3.6491	0.512
209.614	0.512	3.58	-3.6514	0.512
209.725	0.513	3.582	-3.6534	0.513
209.832	0.513	3.582	-3.6543	0.513
209.944	0.514	3.585	-3.6564	0.514
210.055	0.515	3.587	-3.6588	0.515
210.161	0.516	3.589	-3.6608	0.516
210.275	0.517	3.59	-3.6617	0.517
210.378	0.517	3.592	-3.6637	0.517
210.492	0.518	3.594	-3.6657	0.518
210.597	0.519	3.596	-3.668	0.519
210.708	0.52	3.597	-3.6691	0.52
210.821	0.521	3.599	-3.671	0.521
210.925	0.522	3.601	-3.6731	0.522
211.036	0.523	3.604	-3.6754	0.523
211.147	0.523	3.605	-3.6764	0.523
211.255	0.524	3.607	-3.6784	0.524
211.362	0.525	3.608	-3.6804	0.525
211.47	0.526	3.61	-3.6824	0.526
211.585	0.526	3.612	-3.6837	0.526
211.694	0.527	3.614	-3.6856	0.527
211.802	0.528	3.616	-3.6877	0.528
211.908	0.529	3.618	-3.6896	0.529
212.022	0.529	3.619	-3.6906	0.529
212.13	0.53	3.621	-3.693	0.53
212.238	0.531	3.623	-3.695	0.531
212.344	0.532	3.625	-3.6971	0.532
212.458	0.533	3.626	-3.698	0.533
212.568	0.534	3.628	-3.7001	0.534
212.675	0.535	3.631	-3.7024	0.535
212.783	0.536	3.632	-3.7043	0.536
212.894	0.537	3.633	-3.7053	0.537
213.004	0.538	3.635	-3.7073	0.538
213.114	0.539	3.638	-3.7096	0.539
213.219	0.54	3.64	-3.7117	0.54
213.329	0.54	3.641	-3.7127	0.54
213.442	0.541	3.643	-3.7147	0.541
213.552	0.542	3.645	-3.7167	0.542
213.657	0.543	3.647	-3.719	0.543
213.764	0.544	3.648	-3.72	0.544
213.878	0.545	3.65	-3.722	0.545
213.986	0.546	3.652	-3.7239	0.546
214.094	0.547	3.654	-3.7263	0.547
214.201	0.547	3.656	-3.7274	0.547
214.31	0.548	3.657	-3.7293	0.548
214.424	0.549	3.659	-3.7313	0.549
214.53	0.55	3.661	-3.7333	0.55
214.644	0.55	3.662	-3.7343	0.55
214.752	0.552	3.665	-3.7366	0.552
214.86	0.553	3.667	-3.7387	0.553
214.966	0.554	3.669	-3.7406	0.554
215.08	0.554	3.67	-3.7416	0.554
215.19	0.555	3.672	-3.7439	0.555
215.298	0.556	3.674	-3.746	0.556
[truncated: 991 more rows]
