# Supplementary material for: Research on the Mechanical Properties of EPS Lightweight Soil Mixed with Fly Ash
Source: Polymers (Basel). 2024 Dec 18;16(24):3517. doi: 10.3390/polym16243517 (PMC11678610; doi:10.3390/polym16243517)
Supplement: Supplementary file 1 [file polymers-16-03517-s001.zip › polymers-3283519-supplementary-final/raw data/EPS2%,curing agent content 15%,replace proportion 15%.xls]

## Sheet: Sheet1
试件批号	1
钢号	1
试验日期	2023/12/11
试验人	XDD
试件形状
尺寸(mm)	39.1
So(mm^2)	1200.73
标距倍率
Lo(mm)	80
引伸计标距	50
Lu(mm)
A(%)	/
断面尺寸
Su(mm^2)
Z(%)	/
Fm(kN)	0.80
Rm(MPa)	1
FeH(kN)	1.15
ReH(MPa)	1
FeL(kN)	0.66
ReL(MPa)	1
Fp(kN)	0.66
Rp(MPa)	1
Ft(kN)	0.07
Rt(MPa)
E(GPa)	0.05
屈强比	1.00
强屈比	1.00
At(%)	/
Agt(%)	4.5
时间(秒)	力(kN)	变形(mm)	位移(mm)	扩展
0	0	0	-0.0024	0
0.125	0.001	0	-0.0039	0.001
0.233	0.001	0.002	-0.0057	0.001
0.342	0.003	0.004	-0.0082	0.003
0.455	0.003	0.005	-0.0093	0.003
0.563	0.004	0.008	-0.0121	0.004
0.671	0.005	0.011	-0.015	0.005
0.779	0.007	0.015	-0.0189	0.007
0.886	0.007	0.017	-0.0207	0.007
1	0.008	0.021	-0.0245	0.008
1.107	0.009	0.025	-0.0287	0.009
1.214	0.009	0.029	-0.0332	0.009
1.325	0.009	0.032	-0.0356	0.009
1.433	0.01	0.037	-0.0413	0.01
1.547	0.01	0.043	-0.0467	0.01
1.652	0.011	0.048	-0.052	0.011
1.764	0.011	0.051	-0.0546	0.011
1.872	0.012	0.057	-0.0609	0.012
1.983	0.012	0.062	-0.0659	0.012
2.088	0.013	0.067	-0.0709	0.013
2.2	0.013	0.07	-0.0735	0.013
2.308	0.014	0.075	-0.0784	0.014
2.419	0.015	0.08	-0.0841	0.015
2.526	0.016	0.085	-0.0891	0.016
2.633	0.016	0.087	-0.0913	0.016
2.745	0.017	0.092	-0.096	0.017
2.856	0.018	0.098	-0.1015	0.018
2.961	0.019	0.102	-0.106	0.019
3.075	0.019	0.104	-0.1083	0.019
3.181	0.02	0.11	-0.1135	0.02
3.292	0.021	0.113	-0.1172	0.021
3.399	0.022	0.118	-0.1223	0.022
3.509	0.023	0.12	-0.1244	0.023
3.622	0.024	0.125	-0.1287	0.024
3.725	0.025	0.129	-0.133	0.025
3.836	0.026	0.134	-0.1377	0.026
3.947	0.026	0.136	-0.1399	0.026
4.055	0.027	0.14	-0.144	0.027
4.167	0.028	0.144	-0.148	0.028
4.272	0.029	0.148	-0.1519	0.029
4.384	0.029	0.15	-0.154	0.029
4.492	0.03	0.155	-0.1585	0.03
4.602	0.031	0.158	-0.1623	0.031
4.709	0.032	0.162	-0.1661	0.032
4.821	0.032	0.164	-0.1679	0.032
4.929	0.033	0.169	-0.1724	0.033
5.04	0.034	0.172	-0.1761	0.034
5.147	0.035	0.176	-0.1798	0.035
5.254	0.035	0.178	-0.1817	0.035
5.363	0.036	0.182	-0.1858	0.036
5.477	0.037	0.185	-0.1894	0.037
5.582	0.038	0.189	-0.1928	0.038
5.693	0.038	0.191	-0.1946	0.038
5.8	0.039	0.194	-0.1982	0.039
5.914	0.041	0.198	-0.2021	0.041
6.019	0.042	0.202	-0.2054	0.042
6.127	0.043	0.203	-0.2073	0.043
6.239	0.044	0.207	-0.2105	0.044
6.352	0.046	0.21	-0.2139	0.046
6.458	0.048	0.214	-0.2177	0.048
6.568	0.048	0.215	-0.2192	0.048
6.676	0.05	0.219	-0.2225	0.05
6.813	0.052	0.222	-0.2258	0.052
6.912	0.054	0.226	-0.2294	0.054
7.017	0.055	0.229	-0.2325	0.055
7.131	0.056	0.23	-0.2341	0.056
7.235	0.058	0.233	-0.2372	0.058
7.346	0.06	0.236	-0.2403	0.06
7.455	0.062	0.24	-0.2439	0.062
7.565	0.063	0.241	-0.2453	0.063
7.678	0.064	0.245	-0.2484	0.064
7.781	0.066	0.248	-0.2515	0.066
7.89	0.068	0.25	-0.2543	0.068
8.001	0.069	0.252	-0.2563	0.069
8.111	0.07	0.255	-0.2592	0.07
8.223	0.072	0.258	-0.2621	0.072
8.328	0.074	0.261	-0.265	0.074
8.441	0.075	0.263	-0.2669	0.075
8.55	0.076	0.266	-0.2697	0.076
8.658	0.078	0.269	-0.2725	0.078
8.765	0.079	0.271	-0.2754	0.079
8.878	0.08	0.273	-0.2767	0.08
8.986	0.082	0.276	-0.28	0.082
9.095	0.084	0.279	-0.2828	0.084
9.201	0.085	0.282	-0.2854	0.085
9.311	0.086	0.283	-0.2868	0.086
9.424	0.087	0.286	-0.2896	0.087
9.532	0.089	0.289	-0.2927	0.089
9.637	0.091	0.291	-0.2953	0.091
9.751	0.091	0.293	-0.2967	0.091
9.86	0.093	0.295	-0.2993	0.093
9.97	0.095	0.299	-0.3024	0.095
10.076	0.097	0.301	-0.305	0.097
10.183	0.097	0.303	-0.3064	0.097
10.295	0.099	0.305	-0.309	0.099
10.401	0.101	0.308	-0.3115	0.101
10.512	0.103	0.311	-0.3144	0.103
10.625	0.103	0.312	-0.3159	0.103
10.734	0.105	0.315	-0.3184	0.105
10.886	0.107	0.318	-0.3222	0.107
10.996	0.109	0.32	-0.3242	0.109
11.104	0.11	0.323	-0.3267	0.11
11.219	0.111	0.324	-0.3284	0.111
11.327	0.113	0.327	-0.3309	0.113
11.435	0.114	0.329	-0.3334	0.114
11.541	0.116	0.332	-0.3358	0.116
11.652	0.117	0.333	-0.337	0.117
11.765	0.118	0.336	-0.3399	0.118
11.872	0.12	0.338	-0.3423	0.12
11.979	0.121	0.341	-0.3448	0.121
12.087	0.122	0.342	-0.346	0.122
12.196	0.123	0.344	-0.3484	0.123
12.311	0.125	0.347	-0.3512	0.125
12.417	0.126	0.35	-0.3535	0.126
12.528	0.127	0.351	-0.3547	0.127
12.636	0.128	0.353	-0.3572	0.128
12.742	0.13	0.356	-0.36	0.13
12.855	0.131	0.358	-0.3622	0.131
12.965	0.132	0.36	-0.3634	0.132
13.073	0.133	0.362	-0.3657	0.133
13.179	0.134	0.364	-0.3683	0.134
13.288	0.136	0.367	-0.3708	0.136
13.398	0.136	0.368	-0.372	0.136
13.507	0.138	0.37	-0.3743	0.138
13.619	0.139	0.373	-0.3765	0.139
13.725	0.14	0.375	-0.3789	0.14
13.839	0.141	0.377	-0.3804	0.141
13.948	0.142	0.379	-0.3827	0.142
14.054	0.144	0.381	-0.3853	0.144
14.164	0.145	0.383	-0.3866	0.145
14.274	0.146	0.385	-0.3888	0.146
14.389	0.148	0.388	-0.3914	0.148
14.491	0.149	0.39	-0.3936	0.149
14.603	0.149	0.391	-0.3948	0.149
14.711	0.151	0.393	-0.397	0.151
14.817	0.152	0.396	-0.3997	0.152
14.927	0.154	0.398	-0.4018	0.154
15.041	0.154	0.399	-0.4029	0.154
15.147	0.155	0.401	-0.4052	0.155
15.254	0.157	0.403	-0.4074	0.157
15.363	0.158	0.406	-0.4096	0.158
15.477	0.159	0.407	-0.411	0.159
15.582	0.16	0.409	-0.4133	0.16
15.693	0.162	0.412	-0.4155	0.162
15.802	0.163	0.414	-0.4177	0.163
15.911	0.164	0.415	-0.4187	0.164
16.018	0.165	0.417	-0.4214	0.165
16.128	0.166	0.42	-0.4235	0.166
16.239	0.168	0.422	-0.4257	0.168
16.351	0.168	0.423	-0.4268	0.168
16.457	0.17	0.425	-0.4293	0.17
16.565	0.171	0.428	-0.4314	0.171
16.673	0.172	0.43	-0.4336	0.172
16.788	0.173	0.431	-0.4347	0.173
16.896	0.174	0.433	-0.4369	0.174
17.004	0.175	0.436	-0.4394	0.175
17.112	0.177	0.438	-0.4416	0.177
17.22	0.177	0.439	-0.4426	0.177
17.332	0.179	0.441	-0.4448	0.179
17.44	0.18	0.443	-0.4472	0.18
17.549	0.181	0.446	-0.4494	0.181
17.656	0.182	0.447	-0.4504	0.182
17.765	0.183	0.449	-0.4526	0.183
17.879	0.185	0.451	-0.4547	0.185
17.986	0.186	0.453	-0.4572	0.186
18.097	0.187	0.454	-0.4582	0.187
18.208	0.188	0.456	-0.4603	0.188
18.317	0.189	0.459	-0.4625	0.189
18.422	0.191	0.461	-0.465	0.191
18.533	0.192	0.462	-0.466	0.192
18.644	0.193	0.464	-0.4681	0.193
18.754	0.195	0.466	-0.4702	0.195
18.859	0.196	0.468	-0.4723	0.196
18.971	0.197	0.47	-0.4737	0.197
19.079	0.199	0.472	-0.4758	0.199
19.185	0.2	0.474	-0.4779	0.2
19.296	0.201	0.476	-0.4801	0.201
19.45	0.203	0.479	-0.4825	0.203
19.56	0.205	0.481	-0.4845	0.205
19.668	0.206	0.483	-0.4866	0.206
19.782	0.207	0.484	-0.4877	0.207
19.89	0.209	0.486	-0.4897	0.209
19.996	0.21	0.488	-0.4922	0.21
20.107	0.212	0.49	-0.4943	0.212
20.217	0.213	0.492	-0.4954	0.213
20.324	0.215	0.494	-0.4974	0.215
20.435	0.216	0.496	-0.4995	0.216
20.543	0.218	0.498	-0.5019	0.218
20.657	0.219	0.499	-0.5029	0.219
20.763	0.221	0.501	-0.505	0.221
20.885	0.222	0.503	-0.5072	0.222
20.999	0.224	0.506	-0.5095	0.224
21.104	0.226	0.508	-0.5115	0.226
21.213	0.227	0.509	-0.5126	0.227
21.322	0.229	0.511	-0.5147	0.229
21.437	0.231	0.513	-0.5167	0.231
21.542	0.233	0.515	-0.5191	0.233
21.653	0.234	0.516	-0.5202	0.234
21.764	0.235	0.518	-0.5222	0.235
21.874	0.237	0.52	-0.5243	0.237
21.979	0.239	0.523	-0.5267	0.239
22.091	0.24	0.524	-0.5277	0.24
22.199	0.242	0.526	-0.5299	0.242
22.307	0.244	0.528	-0.5317	0.244
22.416	0.246	0.53	-0.5338	0.246
22.523	0.247	0.531	-0.5352	0.247
22.637	0.249	0.533	-0.5373	0.249
22.744	0.252	0.535	-0.5393	0.252
22.853	0.254	0.537	-0.5413	0.254
22.96	0.255	0.538	-0.5424	0.255
23.074	0.257	0.541	-0.5447	0.257
23.182	0.259	0.543	-0.5467	0.259
23.287	0.262	0.545	-0.5488	0.262
23.399	0.263	0.546	-0.5499	0.263
23.512	0.265	0.548	-0.5523	0.265
23.615	0.267	0.55	-0.5543	0.267
23.726	0.27	0.552	-0.5563	0.27
23.838	0.271	0.553	-0.5573	0.271
23.946	0.273	0.555	-0.5594	0.273
24.052	0.275	0.558	-0.5618	0.275
24.163	0.277	0.56	-0.5638	0.277
24.273	0.278	0.561	-0.5648	0.278
24.379	0.281	0.563	-0.5668	0.281
24.493	0.283	0.565	-0.5693	0.283
24.598	0.285	0.567	-0.5713	0.285
24.712	0.286	0.568	-0.5723	0.286
24.82	0.287	0.57	-0.5743	0.287
24.928	0.289	0.572	-0.5763	0.289
25.037	0.291	0.575	-0.5787	0.291
25.149	0.292	0.576	-0.5797	0.292
25.259	0.294	0.578	-0.5818	0.294
25.367	0.295	0.58	-0.5838	0.295
25.473	0.297	0.582	-0.5857	0.297
25.584	0.298	0.583	-0.5872	0.298
25.69	0.3	0.585	-0.5892	0.3
25.804	0.302	0.587	-0.5911	0.302
25.909	0.304	0.589	-0.5932	0.304
26.02	0.304	0.59	-0.5942	0.304
26.129	0.307	0.593	-0.5966	0.307
26.242	0.308	0.595	-0.5986	0.308
26.345	0.31	0.597	-0.6006	0.31
26.457	0.311	0.598	-0.6017	0.311
26.568	0.313	0.6	-0.604	0.313
26.676	0.315	0.602	-0.606	0.315
26.782	0.317	0.604	-0.608	0.317
26.896	0.318	0.605	-0.609	0.318
27.004	0.32	0.607	-0.6111	0.32
27.112	0.322	0.609	-0.6134	0.322
27.22	0.325	0.612	-0.6155	0.325
27.332	0.326	0.613	-0.6165	0.326
27.439	0.328	0.615	-0.6185	0.328
27.55	0.33	0.617	-0.6208	0.33
27.656	0.333	0.619	-0.6228	0.333
27.77	0.334	0.62	-0.6238	0.334
27.878	0.336	0.622	-0.6259	0.336
27.985	0.338	0.624	-0.6279	0.338
28.094	0.341	0.626	-0.6303	0.341
28.203	0.343	0.627	-0.6312	0.343
28.312	0.345	0.629	-0.6333	0.345
28.426	0.347	0.631	-0.6353	0.347
28.531	0.35	0.634	-0.6376	0.35
28.642	0.351	0.635	-0.6386	0.351
28.751	0.353	0.637	-0.6406	0.353
28.857	0.355	0.639	-0.6426	0.355
28.967	0.358	0.641	-0.6447	0.358
29.079	0.359	0.642	-0.6457	0.359
29.189	0.361	0.644	-0.648	0.361
29.297	0.363	0.646	-0.6501	0.363
29.403	0.365	0.648	-0.652	0.365
29.513	0.366	0.649	-0.653	0.366
29.622	0.369	0.651	-0.6553	0.369
29.733	0.371	0.654	-0.6574	0.371
29.84	0.374	0.656	-0.6594	0.374
29.951	0.375	0.657	-0.6604	0.375
30.063	0.377	0.659	-0.6624	0.377
30.172	0.38	0.661	-0.6648	0.38
30.277	0.382	0.663	-0.6668	0.382
30.389	0.383	0.664	-0.6678	0.383
30.495	0.385	0.666	-0.6698	0.385
30.605	0.388	0.668	-0.6721	0.388
30.716	0.39	0.67	-0.6741	0.39
30.827	0.391	0.671	-0.6752	0.391
30.935	0.393	0.673	-0.6771	0.393
31.047	0.395	0.675	-0.6791	0.395
31.15	0.397	0.678	-0.6815	0.397
31.265	0.398	0.679	-0.6825	0.398
31.371	0.401	0.681	-0.6846	0.401
31.541	0.403	0.683	-0.6872	0.403
31.652	0.406	0.685	-0.6892	0.406
31.763	0.408	0.687	-0.6912	0.408
31.87	0.41	0.69	-0.6936	0.41
31.977	0.411	0.691	-0.6946	0.411
32.091	0.414	0.693	-0.6965	0.414
32.2	0.416	0.695	-0.6985	0.416
32.305	0.418	0.697	-0.7006	0.418
32.417	0.42	0.698	-0.7019	0.42
32.523	0.422	0.7	-0.7039	0.422
32.633	0.424	0.702	-0.7059	0.424
32.744	0.426	0.704	-0.708	0.426
32.855	0.427	0.705	-0.7089	0.427
32.963	0.43	0.707	-0.7113	0.43
33.075	0.432	0.709	-0.7133	0.432
33.179	0.434	0.711	-0.7153	0.434
33.291	0.435	0.712	-0.7163	0.435
33.4	0.437	0.715	-0.7186	0.437
33.508	0.439	0.717	-0.7206	0.439
33.616	0.441	0.719	-0.7225	0.441
33.73	0.441	0.72	-0.7236	0.441
33.838	0.443	0.722	-0.7256	0.443
33.947	0.446	0.724	-0.7279	0.446
34.052	0.448	0.726	-0.73	0.448
34.166	0.449	0.727	-0.731	0.449
34.27	0.45	0.729	-0.733	0.45
34.384	0.453	0.731	-0.7353	0.453
34.489	0.455	0.733	-0.7373	0.455
34.603	0.456	0.734	-0.7383	0.456
34.713	0.458	0.736	-0.7403	0.458
34.816	0.46	0.738	-0.7423	0.46
34.925	0.463	0.741	-0.7446	0.463
35.035	0.464	0.742	-0.7457	0.464
35.147	0.466	0.744	-0.7477	0.466
35.258	0.469	0.746	-0.7496	0.469
35.363	0.471	0.748	-0.7517	0.471
35.471	0.472	0.749	-0.7529	0.472
35.585	0.475	0.751	-0.755	0.475
35.693	0.477	0.753	-0.757	0.477
35.801	0.479	0.755	-0.759	0.479
35.908	0.48	0.756	-0.76	0.48
36.022	0.483	0.758	-0.7624	0.483
36.129	0.485	0.76	-0.7643	0.485
36.236	0.488	0.762	-0.7663	0.488
36.35	0.489	0.763	-0.7674	0.489
36.459	0.491	0.766	-0.7696	0.491
36.568	0.494	0.768	-0.7716	0.494
36.673	0.496	0.77	-0.7736	0.496
36.784	0.497	0.771	-0.7746	0.497
36.897	0.499	0.773	-0.7766	0.499
37.001	0.502	0.775	-0.779	0.502
37.11	0.504	0.777	-0.781	0.504
37.221	0.505	0.778	-0.782	0.505
37.331	0.507	0.78	-0.784	0.507
37.437	0.509	0.782	-0.7863	0.509
37.546	0.511	0.784	-0.7883	0.511
37.655	0.512	0.785	-0.7893	0.512
37.769	0.514	0.787	-0.7913	0.514
37.877	0.517	0.789	-0.7933	0.517
37.985	0.519	0.792	-0.7958	0.519
38.097	0.52	0.793	-0.7967	0.52
38.205	0.522	0.795	-0.7986	0.522
38.313	0.524	0.797	-0.8007	0.524
38.422	0.527	0.799	-0.803	0.527
38.534	0.528	0.8	-0.804	0.528
38.644	0.53	0.802	-0.806	0.53
38.752	0.532	0.804	-0.808	0.532
38.857	0.534	0.806	-0.81	0.534
38.968	0.535	0.807	-0.811	0.535
39.081	0.537	0.809	-0.8133	0.537
39.189	0.539	0.811	-0.8153	0.539
39.294	0.541	0.813	-0.8173	0.541
39.405	0.542	0.814	-0.8183	0.542
39.515	0.544	0.817	-0.8207	0.544
39.621	0.546	0.819	-0.8227	0.546
39.732	0.548	0.821	-0.8248	0.548
39.844	0.549	0.822	-0.8257	0.549
39.952	0.551	0.824	-0.8277	0.551
40.062	0.553	0.826	-0.83	0.553
40.169	0.554	0.828	-0.8319	0.554
40.276	0.555	0.829	-0.833	0.555
40.39	0.557	0.831	-0.835	0.557
40.497	0.558	0.833	-0.8374	0.558
40.606	0.56	0.835	-0.8394	0.56
40.713	0.56	0.836	-0.8404	0.56
40.822	0.562	0.838	-0.8423	0.562
40.936	0.563	0.841	-0.8447	0.563
41.041	0.564	0.843	-0.8466	0.564
41.152	0.564	0.844	-0.8476	0.564
41.265	0.565	0.846	-0.8496	0.565
41.373	0.566	0.848	-0.8516	0.566
41.478	0.566	0.85	-0.854	0.566
41.589	0.566	0.851	-0.855	0.566
41.698	0.567	0.853	-0.857	0.567
41.811	0.567	0.855	-0.8589	0.567
41.917	0.567	0.857	-0.8613	0.567
42.026	0.568	0.858	-0.862	0.568
42.132	0.568	0.86	-0.8642	0.568
42.241	0.568	0.862	-0.8663	0.568
42.353	0.568	0.864	-0.8683	0.568
42.46	0.568	0.865	-0.8693	0.568
42.573	0.569	0.868	-0.8716	0.569
42.681	0.569	0.87	-0.8736	0.569
42.787	0.569	0.872	-0.8756	0.569
42.898	0.569	0.873	-0.8767	0.569
43.006	0.57	0.875	-0.8787	0.57
43.117	0.571	0.877	-0.881	0.571
43.224	0.571	0.879	-0.8829	0.571
43.336	0.572	0.88	-0.8841	0.572
43.449	0.572	0.882	-0.8859	0.572
43.557	0.573	0.884	-0.8883	0.573
43.662	0.574	0.886	-0.8903	0.574
43.773	0.574	0.887	-0.8913	0.574
43.882	0.575	0.889	-0.8933	0.575
43.995	0.576	0.891	-0.8953	0.576
44.101	0.577	0.894	-0.8976	0.577
44.21	0.577	0.895	-0.8987	0.577
44.321	0.578	0.897	-0.9006	0.578
44.428	0.578	0.899	-0.9027	0.578
44.535	0.579	0.901	-0.905	0.579
44.649	0.58	0.902	-0.9059	0.58
44.757	0.581	0.904	-0.9079	0.581
44.865	0.582	0.906	-0.91	0.582
44.971	0.583	0.908	-0.912	0.583
45.087	0.584	0.909	-0.9132	0.584
45.195	0.585	0.911	-0.9153	0.585
45.303	0.586	0.913	-0.9174	0.586
45.408	0.587	0.915	-0.9193	0.587
45.522	0.587	0.917	-0.9206	0.587
45.632	0.588	0.919	-0.9226	0.588
45.743	0.589	0.921	-0.9246	0.589
45.848	0.591	0.923	-0.9266	0.591
45.959	0.591	0.924	-0.9276	0.591
46.067	0.592	0.926	-0.9296	0.592
46.173	0.594	0.928	-0.932	0.594
46.286	0.595	0.93	-0.9339	0.595
46.395	0.595	0.931	-0.9349	0.595
46.506	0.596	0.933	-0.9369	0.596
46.61	0.598	0.935	-0.9392	0.598
46.721	0.599	0.937	-0.9411	0.599
46.835	0.6	0.938	-0.9423	0.6
46.938	0.601	0.94	-0.9442	0.601
47.049	0.603	0.942	-0.9462	0.603
47.156	0.604	0.945	-0.9486	0.604
47.271	0.605	0.946	-0.9496	0.605
47.376	0.607	0.948	-0.9516	0.607
47.487	0.609	0.95	-0.9536	0.609
47.595	0.611	0.952	-0.9559	0.611
47.706	0.612	0.953	-0.9569	0.612
47.816	0.614	0.955	-0.959	0.614
47.926	0.616	0.957	-0.9609	0.616
48.031	0.617	0.959	-0.9629	0.617
48.142	0.619	0.96	-0.9642	0.619
48.251	0.62	0.962	-0.9663	0.62
48.357	0.622	0.964	-0.9682	0.622
48.467	0.623	0.966	-0.9702	0.623
48.579	0.624	0.967	-0.9713	0.624
48.69	0.626	0.97	-0.9736	0.626
48.798	0.627	0.972	-0.9756	0.627
48.903	0.629	0.974	-0.9776	0.629
49.013	0.629	0.975	-0.9786	0.629
49.126	0.631	0.977	-0.9809	0.631
49.231	0.632	0.979	-0.9829	0.632
49.341	0.634	0.981	-0.9849	0.634
49.449	0.634	0.982	-0.986	0.634
49.565	0.636	0.984	-0.9879	0.636
49.67	0.638	0.986	-0.9902	0.638
49.779	0.639	0.988	-0.9922	0.639
49.89	0.64	0.989	-0.9932	0.64
50	0.641	0.991	-0.9952	0.641
50.105	0.643	0.993	-0.9973	0.643
50.216	0.644	0.996	-0.9995	0.644
50.325	0.645	0.997	-1.0006	0.645
50.435	0.647	0.999	-1.0025	0.647
50.541	0.648	1.001	-1.0045	0.648
50.717	0.65	1.003	-1.0069	0.65
50.825	0.651	1.005	-1.0092	0.651
50.931	0.653	1.007	-1.0112	0.653
51.042	0.654	1.009	-1.0132	0.654
51.152	0.654	1.01	-1.0142	0.654
51.259	0.656	1.013	-1.0165	0.656
51.37	0.657	1.015	-1.0186	0.657
51.479	0.658	1.017	-1.0205	0.658
51.586	0.658	1.018	-1.0215	0.658
51.698	0.659	1.02	-1.0236	0.659
51.809	0.661	1.022	-1.0259	0.661
51.915	0.661	1.024	-1.0279	0.661
52.029	0.662	1.025	-1.0289	0.662
52.132	0.663	1.027	-1.0309	0.663
52.246	0.664	1.029	-1.0331	0.664
52.351	0.664	1.031	-1.0351	0.664
52.463	0.665	1.032	-1.0362	0.665
52.569	0.665	1.034	-1.0382	0.665
52.679	0.666	1.036	-1.0402	0.666
52.79	0.667	1.039	-1.0425	0.667
52.901	0.667	1.04	-1.0436	0.667
53.009	0.667	1.042	-1.0455	0.667
53.115	0.668	1.044	-1.0476	0.668
53.226	0.669	1.046	-1.0497	0.669
53.337	0.669	1.047	-1.0508	0.669
53.448	0.67	1.049	-1.0528	0.67
53.554	0.67	1.051	-1.0548	0.67
53.661	0.671	1.053	-1.0568	0.671
53.775	0.671	1.054	-1.0578	0.671
53.883	0.672	1.056	-1.0602	0.672
53.991	0.673	1.058	-1.0622	0.673
54.1	0.673	1.06	-1.0642	0.673
54.212	0.673	1.061	-1.0652	0.673
54.322	0.674	1.064	-1.0675	0.674
54.43	0.675	1.066	-1.0695	0.675
54.535	0.675	1.068	-1.0715	0.675
54.646	0.675	1.069	-1.0725	0.675
54.753	0.675	1.071	-1.0745	0.675
54.863	0.676	1.073	-1.0767	0.676
54.971	0.676	1.075	-1.0788	0.676
55.085	0.676	1.076	-1.0798	0.676
55.193	0.676	1.078	-1.0818	0.676
55.299	0.677	1.08	-1.0841	0.677
55.408	0.677	1.082	-1.0861	0.677
55.521	0.677	1.083	-1.0871	0.677
55.629	0.677	1.085	-1.0891	0.677
55.738	0.677	1.087	-1.091	0.677
55.846	0.677	1.09	-1.0934	0.677
55.96	0.677	1.091	-1.0945	0.677
56.068	0.678	1.093	-1.0965	0.678
56.176	0.678	1.095	-1.0985	0.678
56.284	0.677	1.097	-1.1009	0.677
56.397	0.677	1.098	-1.1018	0.677
56.5	0.677	1.1	-1.1037	0.677
56.614	0.677	1.102	-1.1058	0.677
56.719	0.677	1.104	-1.1078	0.677
56.83	0.677	1.105	-1.1088	0.677
56.943	0.677	1.107	-1.1111	0.677
57.046	0.677	1.109	-1.1131	0.677
57.157	0.677	1.111	-1.1151	0.677
57.269	0.678	1.112	-1.1161	0.678
57.377	0.678	1.115	-1.1185	0.678
57.483	0.679	1.117	-1.1205	0.679
57.594	0.679	1.119	-1.1226	0.679
57.706	0.679	1.119	-1.1234	0.679
57.814	0.68	1.122	-1.1255	0.68
57.922	0.68	1.124	-1.1278	0.68
58.03	0.681	1.126	-1.1297	0.681
58.144	0.681	1.127	-1.1307	0.681
58.25	0.682	1.129	-1.1327	0.682
58.356	0.683	1.131	-1.1352	0.683
58.467	0.683	1.133	-1.1371	0.683
58.58	0.683	1.134	-1.1381	0.683
58.688	0.684	1.136	-1.1401	0.684
58.796	0.684	1.138	-1.1421	0.684
58.902	0.685	1.14	-1.1443	0.685
59.013	0.685	1.142	-1.1454	0.685
59.126	0.685	1.144	-1.1474	0.685
59.23	0.685	1.146	-1.1494	0.685
59.34	0.686	1.148	-1.1514	0.686
59.453	0.686	1.149	-1.1527	0.686
59.563	0.686	1.151	-1.1547	0.686
59.673	0.687	1.153	-1.1567	0.687
59.776	0.687	1.155	-1.1587	0.687
59.885	0.688	1.156	-1.1597	0.688
59.997	0.689	1.158	-1.162	0.689
60.11	0.689	1.16	-1.164	0.689
60.278	0.69	1.163	-1.1664	0.69
60.387	0.69	1.165	-1.1684	0.69
60.5	0.691	1.167	-1.1707	0.691
60.603	0.692	1.169	-1.1727	0.692
60.715	0.692	1.17	-1.1738	0.692
60.824	0.692	1.172	-1.1758	0.692
60.933	0.693	1.174	-1.1778	0.693
61.041	0.693	1.176	-1.18	0.693
61.155	0.694	1.177	-1.1811	0.694
61.258	0.694	1.179	-1.1831	0.694
61.372	0.695	1.181	-1.1849	0.695
61.478	0.696	1.183	-1.1873	0.696
61.591	0.696	1.184	-1.1884	0.696
61.701	0.697	1.186	-1.1904	0.697
61.806	0.698	1.188	-1.1924	0.698
61.913	0.699	1.19	-1.1944	0.699
62.024	0.699	1.191	-1.1954	0.699
62.137	0.7	1.194	-1.1977	0.7
62.247	0.701	1.196	-1.1996	0.701
62.352	0.702	1.198	-1.2017	0.702
62.463	0.702	1.199	-1.2026	0.702
62.571	0.704	1.201	-1.205	0.704
62.678	0.704	1.203	-1.207	0.704
62.788	0.705	1.205	-1.209	0.705
62.9	0.706	1.206	-1.21	0.706
63.008	0.706	1.208	-1.212	0.706
63.114	0.707	1.21	-1.2143	0.707
63.226	0.708	1.213	-1.2164	0.708
63.339	0.708	1.213	-1.2173	0.708
63.447	0.709	1.215	-1.2193	0.709
63.555	0.71	1.218	-1.2217	0.71
63.661	0.71	1.22	-1.2236	0.71
63.772	0.711	1.221	-1.2246	0.711
63.885	0.712	1.223	-1.2266	0.712
63.991	0.712	1.225	-1.2287	0.712
64.1	0.713	1.227	-1.2311	0.713
64.211	0.714	1.228	-1.232	0.714
64.322	0.714	1.23	-1.234	0.714
64.432	0.715	1.232	-1.236	0.715
64.537	0.715	1.234	-1.2383	0.715
64.647	0.716	1.235	-1.2393	0.716
64.756	0.716	1.238	-1.2414	0.716
64.862	0.716	1.239	-1.2433	0.716
64.972	0.716	1.241	-1.2453	0.716
65.084	0.717	1.243	-1.2464	0.717
65.195	0.717	1.245	-1.2487	0.717
65.303	0.717	1.247	-1.2507	0.717
65.408	0.717	1.249	-1.2526	0.717
65.518	0.718	1.25	-1.2537	0.718
65.627	0.718	1.252	-1.256	0.718
65.738	0.719	1.254	-1.258	0.719
65.845	0.719	1.256	-1.26	0.719
65.959	0.72	1.257	-1.2609	0.72
66.068	0.72	1.259	-1.2629	0.72
66.176	0.721	1.261	-1.2653	0.721
66.284	0.722	1.263	-1.2673	0.722
66.393	0.723	1.264	-1.2683	0.723
66.506	0.724	1.266	-1.2703	0.724
66.609	0.725	1.269	-1.2726	0.725
66.72	0.727	1.271	-1.2746	0.727
66.831	0.727	1.272	-1.2756	0.727
66.942	0.729	1.274	-1.2776	0.729
67.052	0.73	1.276	-1.2796	0.73
67.157	0.732	1.278	-1.2819	0.732
67.269	0.733	1.279	-1.283	0.733
67.377	0.735	1.281	-1.285	0.735
67.485	0.736	1.283	-1.287	0.736
67.593	0.738	1.285	-1.2893	0.738
67.707	0.739	1.286	-1.2902	0.739
67.815	0.741	1.288	-1.2923	0.741
67.924	0.742	1.29	-1.2942	0.742
68.029	0.744	1.292	-1.2962	0.744
68.143	0.745	1.293	-1.2973	0.745
68.253	0.747	1.296	-1.2996	0.747
68.357	0.749	1.298	-1.3016	0.749
68.466	0.75	1.3	-1.3036	0.75
68.577	0.751	1.301	-1.3046	0.751
68.69	0.753	1.303	-1.3069	0.753
68.793	0.755	1.305	-1.3089	0.755
68.905	0.757	1.307	-1.3109	0.757
69.012	0.758	1.308	-1.3119	0.758
69.124	0.76	1.31	-1.3139	0.76
69.23	0.762	1.312	-1.3162	0.762
69.342	0.763	1.314	-1.3183	0.763
69.448	0.764	1.315	-1.3192	0.764
69.562	0.766	1.317	-1.3212	0.766
69.67	0.768	1.32	-1.3236	0.768
69.778	0.77	1.322	-1.3256	0.77
69.885	0.771	1.323	-1.3266	0.771
69.999	0.772	1.325	-1.3286	0.772
70.106	0.774	1.327	-1.3306	0.774
70.215	0.776	1.329	-1.3328	0.776
70.322	0.777	1.33	-1.3338	0.777
70.431	0.779	1.332	-1.3359	0.779
70.545	0.781	1.334	-1.3379	0.781
70.65	0.784	1.336	-1.3404	0.784
70.764	0.785	1.337	-1.3412	0.785
70.868	0.787	1.339	-1.3433	0.787
70.978	0.789	1.341	-1.3453	0.789
71.087	0.791	1.343	-1.3472	0.791
71.198	0.792	1.345	-1.3484	0.792
71.31	0.794	1.347	-1.3505	0.794
71.419	0.796	1.349	-1.3526	0.796
71.524	0.797	1.351	-1.3545	0.797
71.636	0.798	1.352	-1.3555	0.798
71.744	0.8	1.354	-1.3579	0.8
71.855	0.802	1.356	-1.3598	0.802
72.026	0.804	1.358	-1.3622	0.804
72.135	0.805	1.36	-1.3642	0.805
72.243	0.807	1.362	-1.3662	0.807
72.351	0.809	1.365	-1.3686	0.809
72.464	0.81	1.366	-1.3695	0.81
72.572	0.812	1.368	-1.3715	0.812
72.68	0.814	1.37	-1.3735	0.814
72.789	0.817	1.372	-1.3758	0.817
72.896	0.818	1.373	-1.3768	0.818
73.01	0.82	1.375	-1.3789	0.82
73.117	0.822	1.377	-1.3809	0.822
73.226	0.825	1.379	-1.3832	0.825
73.337	0.826	1.38	-1.3841	0.826
73.447	0.828	1.382	-1.3861	0.828
73.557	0.83	1.384	-1.3881	0.83
73.662	0.832	1.386	-1.3901	0.832
73.772	0.833	1.387	-1.3912	0.833
73.881	0.835	1.39	-1.3935	0.835
73.994	0.837	1.392	-1.3956	0.837
74.097	0.839	1.394	-1.3975	0.839
74.209	0.84	1.395	-1.3985	0.84
74.32	0.842	1.397	-1.4008	0.842
74.428	0.844	1.399	-1.4027	0.844
74.536	0.846	1.401	-1.4048	0.846
74.643	0.847	1.402	-1.4058	0.847
74.752	0.848	1.404	-1.4078	0.848
74.866	0.851	1.406	-1.4102	0.851
74.973	0.853	1.408	-1.4122	0.853
75.08	0.854	1.409	-1.4132	0.854
75.189	0.855	1.411	-1.4152	0.855
75.303	0.858	1.414	-1.4175	0.858
75.409	0.859	1.416	-1.4195	0.859
75.521	0.86	1.417	-1.4204	0.86
75.631	0.862	1.419	-1.4224	0.862
75.741	0.864	1.421	-1.4244	0.864
75.846	0.866	1.423	-1.4268	0.866
75.957	0.867	1.424	-1.4277	0.867
76.065	0.868	1.426	-1.4297	0.868
76.177	0.87	1.428	-1.4318	0.87
76.282	0.871	1.43	-1.4338	0.871
76.394	0.872	1.431	-1.4351	0.872
76.502	0.874	1.433	-1.4371	0.874
76.613	0.875	1.435	-1.4391	0.875
76.718	0.877	1.437	-1.4411	0.877
76.832	0.878	1.438	-1.4421	0.878
76.94	0.879	1.441	-1.4444	0.879
77.048	0.881	1.443	-1.4464	0.881
77.157	0.883	1.445	-1.4484	0.883
77.264	0.883	1.446	-1.4496	0.883
77.373	0.885	1.448	-1.4518	0.885
77.482	0.886	1.45	-1.4538	0.886
77.591	0.888	1.452	-1.4558	0.888
77.705	0.889	1.453	-1.4568	0.889
77.815	0.89	1.455	-1.4588	0.89
77.925	0.892	1.457	-1.4611	0.892
78.028	0.893	1.459	-1.4631	0.893
78.137	0.894	1.46	-1.4641	0.894
78.249	0.896	1.462	-1.4661	0.896
78.362	0.897	1.464	-1.4681	0.897
78.468	0.899	1.466	-1.4704	0.899
78.577	0.9	1.468	-1.4715	0.9
78.688	0.902	1.469	-1.4734	0.902
78.796	0.904	1.472	-1.4755	0.904
78.904	0.905	1.474	-1.4777	0.905
79.011	0.906	1.475	-1.4787	0.906
79.12	0.908	1.477	-1.4807	0.908
79.234	0.91	1.479	-1.4827	0.91
79.34	0.911	1.481	-1.4847	0.911
79.454	0.913	1.482	-1.486	0.913
79.557	0.914	1.484	-1.4881	0.914
79.668	0.916	1.486	-1.4901	0.916
79.777	0.918	1.488	-1.4921	0.918
79.884	0.918	1.489	-1.4931	0.918
80	0.92	1.491	-1.4954	0.92
80.108	0.922	1.494	-1.4974	0.922
80.212	0.924	1.495	-1.4993	0.924
80.323	0.924	1.496	-1.5003	0.924
80.435	0.926	1.499	-1.5027	0.926
80.545	0.928	1.501	-1.5047	0.928
80.65	0.929	1.503	-1.5067	0.929
80.763	0.93	1.504	-1.5077	0.93
80.871	0.932	1.506	-1.5097	0.932
80.977	0.934	1.508	-1.512	0.934
81.089	0.935	1.51	-1.5141	0.935
81.201	0.936	1.511	-1.5151	0.936
81.309	0.938	1.513	-1.5171	0.938
81.417	0.94	1.516	-1.5194	0.94
81.523	0.941	1.518	-1.5214	0.941
81.638	0.942	1.519	-1.5224	0.942
81.748	0.944	1.52	-1.5243	0.944
81.851	0.945	1.522	-1.5263	0.945
81.96	0.947	1.525	-1.5287	0.947
82.073	0.948	1.526	-1.5297	0.948
82.183	0.95	1.528	-1.5317	0.95
82.293	0.951	1.53	-1.5337	0.951
82.398	0.953	1.532	-1.536	0.953
82.509	0.954	1.533	-1.537	0.954
82.618	0.956	1.535	-1.5389	0.956
82.724	0.957	1.537	-1.541	0.957
82.835	0.959	1.539	-1.543	0.959
82.946	0.96	1.54	-1.544	0.96
83.057	0.961	1.542	-1.5463	0.961
83.164	0.963	1.544	-1.5484	0.963
83.27	0.964	1.546	-1.5504	0.964
83.38	0.965	1.547	-1.5513	0.965
83.489	0.967	1.55	-1.5536	0.967
83.6	0.969	1.552	-1.5557	0.969
83.708	0.97	1.554	-1.5577	0.97
83.822	0.971	1.555	-1.5587	0.971
83.93	0.973	1.557	-1.5607	0.973
84.038	0.974	1.559	-1.563	0.974
84.145	0.976	1.561	-1.565	0.976
84.256	0.977	1.562	-1.5659	0.977
84.362	0.978	1.564	-1.5681	0.978
84.477	0.98	1.566	-1.5703	0.98
84.581	0.982	1.568	-1.5723	0.982
84.692	0.982	1.569	-1.5733	0.982
84.804	0.984	1.571	-1.5753	0.984
84.915	0.985	1.573	-1.5773	0.985
85.021	0.987	1.576	-1.5797	0.987
85.13	0.987	1.577	-1.5807	0.987
85.236	0.989	1.579	-1.5826	0.989
85.347	0.99	1.581	-1.5847	0.99
85.456	0.992	1.583	-1.587	0.992
85.563	0.992	1.584	-1.588	0.992
85.676	0.994	1.586	-1.59	0.994
85.784	0.995	1.588	-1.592	0.995
85.893	0.996	1.59	-1.5939	0.996
86.006	0.997	1.591	-1.5953	0.997
86.109	0.998	1.593	-1.5973	0.998
86.223	1	1.595	-1.5993	1
86.328	1.001	1.597	-1.6013	1.001
86.439	1.002	1.598	-1.6022	1.002
86.552	1.003	1.601	-1.6046	1.003
86.661	1.004	1.603	-1.6066	1.004
86.766	1.005	1.605	-1.6087	1.005
86.877	1.006	1.606	-1.6096	1.006
86.986	1.007	1.608	-1.6117	1.007
87.092	1.008	1.61	-1.614	1.008
87.203	1.009	1.612	-1.6159	1.009
87.314	1.01	1.613	-1.6169	1.01
87.425	1.011	1.615	-1.6189	1.011
87.533	1.012	1.617	-1.6212	1.012
87.638	1.013	1.619	-1.6233	1.013
87.748	1.014	1.62	-1.6244	1.014
87.859	1.015	1.622	-1.6263	1.015
87.969	1.016	1.624	-1.6283	1.016
88.075	1.017	1.627	-1.6306	1.017
88.189	1.017	1.628	-1.6316	1.017
88.299	1.018	1.63	-1.6336	1.018
88.407	1.019	1.632	-1.6355	1.019
88.512	1.021	1.634	-1.638	1.021
88.623	1.021	1.635	-1.639	1.021
88.735	1.022	1.637	-1.6409	1.022
88.845	1.023	1.639	-1.643	1.023
88.949	1.024	1.641	-1.6449	1.024
89.06	1.025	1.642	-1.6462	1.025
89.17	1.026	1.644	-1.6482	1.026
89.276	1.027	1.646	-1.6502	1.027
89.385	1.028	1.648	-1.6522	1.028
89.499	1.029	1.65	-1.6536	1.029
89.607	1.03	1.652	-1.6555	1.03
89.718	1.031	1.654	-1.6576	1.031
89.823	1.032	1.656	-1.6596	1.032
89.935	1.033	1.657	-1.6605	1.033
90.043	1.034	1.659	-1.6625	1.034
90.154	1.035	1.661	-1.6649	1.035
90.259	1.036	1.663	-1.667	1.036
90.373	1.036	1.664	-1.6679	1.036
90.481	1.037	1.666	-1.6699	1.037
90.589	1.038	1.668	-1.6722	1.038
90.698	1.039	1.67	-1.6743	1.039
90.805	1.04	1.671	-1.6751	1.04
90.914	1.04	1.673	-1.6772	1.04
91.028	1.042	1.676	-1.6796	1.042
91.133	1.043	1.678	-1.6816	1.043
91.246	1.043	1.679	-1.6826	1.043
91.356	1.044	1.681	-1.6846	1.044
91.466	1.045	1.683	-1.6866	1.045
91.571	1.046	1.685	-1.6888	1.046
91.678	1.047	1.686	-1.6898	1.047
91.79	1.048	1.688	-1.6918	1.048
91.902	1.049	1.69	-1.6939	1.049
92.006	1.05	1.692	-1.6958	1.05
92.118	1.051	1.693	-1.6972	1.051
92.227	1.052	1.695	-1.6992	1.052
92.338	1.053	1.697	-1.7012	1.053
92.444	1.055	1.699	-1.7031	1.055
92.557	1.055	1.7	-1.7042	1.055
92.665	1.057	1.703	-1.7065	1.057
92.775	1.058	1.705	-1.7085	1.058
92.882	1.06	1.707	-1.7105	1.06
92.989	1.06	1.708	-1.7115	1.06
93.098	1.062	1.71	-1.7138	1.062
93.207	1.063	1.712	-1.7158	1.063
93.316	1.064	1.714	-1.7178	1.064
93.43	1.064	1.715	-1.7188	1.064
93.54	1.065	1.717	-1.7208	1.065
93.65	1.066	1.719	-1.7232	1.066
93.753	1.067	1.721	-1.7251	1.067
93.862	1.068	1.722	-1.7262	1.068
93.974	1.069	1.724	-1.7281	1.069
94.086	1.07	1.727	-1.7304	1.07
94.191	1.071	1.729	-1.7325	1.071
94.302	1.071	1.73	-1.7335	1.071
94.413	1.072	1.732	-1.7355	1.072
94.521	1.073	1.734	-1.7375	1.073
94.629	1.075	1.736	-1.7399	1.075
94.741	1.075	1.737	-1.7408	1.075
94.849	1.076	1.739	-1.7428	1.076
94.959	1.077	1.741	-1.7449	1.077
95.063	1.078	1.743	-1.7468	1.078
95.174	1.078	1.744	-1.7482	1.078
95.282	1.079	1.746	-1.7502	1.079
95.393	1.08	1.748	-1.7521	1.08
95.502	1.08	1.75	-1.7541	1.08
95.613	1.081	1.752	-1.7555	1.081
95.723	1.082	1.754	-1.7575	1.082
95.833	1.082	1.756	-1.7595	1.082
95.937	1.083	1.758	-1.7615	1.083
96.046	1.084	1.759	-1.7625	1.084
96.158	1.085	1.761	-1.7648	1.085
96.27	1.086	1.763	-1.7667	1.086
96.375	1.087	1.765	-1.7687	1.087
96.487	1.087	1.766	-1.7697	1.087
96.595	1.088	1.768	-1.7718	1.088
96.701	1.089	1.77	-1.7741	1.089
96.813	1.09	1.772	-1.7762	1.09
96.925	1.09	1.773	-1.7771	1.09
97.033	1.091	1.775	-1.7791	1.091
97.14	1.092	1.778	-1.7814	1.092
97.249	1.093	1.78	-1.7834	1.093
97.362	1.094	1.78	-1.7843	1.094
97.472	1.094	1.783	-1.7864	1.094
97.577	1.095	1.785	-1.7884	1.095
97.686	1.096	1.787	-1.7908	1.096
97.796	1.096	1.788	-1.7918	1.096
97.902	1.097	1.79	-1.7937	1.097
98.017	1.098	1.792	-1.7958	1.098
98.121	1.099	1.794	-1.7981	1.099
98.233	1.099	1.795	-1.7991	1.099
98.343	1.1	1.797	-1.8011	1.1
98.449	1.101	1.799	-1.8031	1.101
98.56	1.102	1.801	-1.8051	1.102
98.672	1.102	1.803	-1.8064	1.102
98.777	1.103	1.805	-1.8085	1.103
98.886	1.104	1.807	-1.8104	1.104
98.995	1.105	1.808	-1.8123	1.105
99.11	1.105	1.81	-1.8134	1.105
99.218	1.106	1.812	-1.8158	1.106
99.325	1.107	1.814	-1.8178	1.107
99.434	1.108	1.816	-1.8198	1.108
99.541	1.108	1.817	-1.8207	1.108
99.657	1.109	1.819	-1.823	1.109
99.762	1.11	1.821	-1.8251	1.11
99.869	1.111	1.823	-1.8271	1.111
99.981	1.112	1.824	-1.8281	1.112
100.087	1.113	1.826	-1.8301	1.113
100.202	1.114	1.828	-1.8324	1.114
100.306	1.115	1.83	-1.8344	1.115
100.417	1.115	1.831	-1.8354	1.115
100.529	1.116	1.833	-1.8374	1.116
100.639	1.117	1.835	-1.8393	1.117
100.744	1.118	1.838	-1.8417	1.118
100.855	1.119	1.839	-1.8427	1.119
100.961	1.12	1.841	-1.8447	1.12
101.072	1.121	1.843	-1.8467	1.121
101.179	1.122	1.845	-1.8491	1.122
101.289	1.123	1.846	-1.85	1.123
101.401	1.124	1.848	-1.8521	1.124
101.509	1.125	1.85	-1.8541	1.125
101.618	1.126	1.852	-1.8563	1.126
101.725	1.126	1.853	-1.8573	1.126
101.84	1.127	1.856	-1.8594	1.127
101.948	1.128	1.858	-1.8614	1.128
102.053	1.129	1.859	-1.8633	1.129
102.165	1.129	1.86	-1.8643	1.129
102.271	1.13	1.863	-1.8666	1.13
102.386	1.13	1.865	-1.8687	1.13
102.491	1.131	1.867	-1.8707	1.131
102.602	1.132	1.868	-1.8718	1.132
102.713	1.133	1.87	-1.8741	1.133
102.823	1.133	1.872	-1.876	1.133
102.926	1.134	1.874	-1.878	1.134
103.039	1.134	1.875	-1.879	1.134
103.145	1.135	1.877	-1.881	1.135
103.256	1.136	1.879	-1.8833	1.136
103.363	1.136	1.882	-1.8854	1.136
103.473	1.136	1.883	-1.8864	1.136
103.584	1.137	1.884	-1.8883	1.137
103.695	1.137	1.887	-1.8907	1.137
103.801	1.138	1.889	-1.8926	1.138
103.915	1.138	1.89	-1.8936	1.138
104.024	1.138	1.892	-1.8957	1.138
104.132	1.138	1.894	-1.8977	1.138
104.238	1.139	1.896	-1.9	1.139
104.349	1.139	1.897	-1.901	1.139
104.46	1.139	1.899	-1.903	1.139
104.57	1.14	1.901	-1.905	1.14
104.675	1.14	1.903	-1.9074	1.14
104.786	1.141	1.904	-1.9083	1.141
104.895	1.141	1.906	-1.9103	1.141
105.001	1.142	1.908	-1.9124	1.142
105.11	1.142	1.91	-1.9143	1.142
105.223	1.143	1.911	-1.9154	1.143
105.331	1.143	1.914	-1.9176	1.143
105.44	1.144	1.916	-1.9196	1.144
105.548	1.144	1.918	-1.9216	1.144
105.662	1.144	1.919	-1.9227	1.144
105.77	1.145	1.921	-1.925	1.145
105.875	1.145	1.923	-1.927	1.145
105.984	1.145	1.925	-1.929	1.145
106.099	1.146	1.926	-1.93	1.146
106.208	1.146	1.928	-1.932	1.146
106.316	1.146	1.93	-1.9342	1.146
106.423	1.146	1.932	-1.9362	1.146
106.534	1.147	1.933	-1.9372	1.147
106.644	1.147	1.935	-1.9393	1.147
106.754	1.147	1.938	-1.9416	1.147
106.859	1.147	1.94	-1.9436	1.147
106.969	1.147	1.941	-1.9446	1.147
107.079	1.147	1.943	-1.9466	1.147
107.185	1.147	1.945	-1.9485	1.147
107.294	1.148	1.947	-1.951	1.148
107.403	1.148	1.948	-1.952	1.148
107.517	1.148	1.95	-1.9539	1.148
107.625	1.148	1.952	-1.9559	1.148
107.733	1.148	1.954	-1.9583	1.148
107.84	1.148	1.955	-1.9593	1.148
107.953	1.147	1.957	-1.9612	1.147
108.059	1.147	1.959	-1.9633	1.147
108.168	1.147	1.961	-1.9653	1.147
108.283	1.147	1.963	-1.9667	1.147
108.386	1.147	1.965	-1.9686	1.147
108.5	1.147	1.967	-1.9706	1.147
108.605	1.147	1.969	-1.9726	1.147
108.716	1.147	1.97	-1.9736	1.147
108.829	1.147	1.972	-1.9758	1.147
108.937	1.147	1.974	-1.9779	1.147
109.042	1.147	1.976	-1.9799	1.147
109.155	1.146	1.977	-1.9809	1.146
109.262	1.146	1.979	-1.9829	1.146
109.375	1.145	1.981	-1.9852	1.145
109.478	1.144	1.983	-1.9872	1.144
109.59	1.143	1.984	-1.9882	1.143
109.701	1.142	1.986	-1.9903	1.142
109.809	1.14	1.989	-1.9925	1.14
109.917	1.137	1.991	-1.9945	1.137
110.029	1.135	1.992	-1.9956	1.135
110.136	1.129	1.994	-1.9975	1.129
110.242	1.111	1.996	-1.9999	1.111
110.354	1.094	1.998	-2.0019	1.094
110.466	1.084	1.999	-2.0028	1.084
110.576	1.07	2.001	-2.0049	1.07
110.746	1.057	2.004	-2.0076	1.057
110.856	1.052	2.006	-2.0095	1.052
110.965	1.048	2.008	-2.0115	1.048
111.07	1.044	2.01	-2.0139	1.044
111.183	1.043	2.011	-2.0149	1.043
111.29	1.041	2.013	-2.0169	1.041
111.403	1.039	2.015	-2.0189	1.039
111.506	1.038	2.017	-2.021	1.038
111.618	1.037	2.018	-2.0222	1.037
111.729	1.035	2.02	-2.0241	1.035
111.837	1.033	2.022	-2.0262	1.033
111.945	1.031	2.024	-2.0281	1.031
112.057	1.031	2.025	-2.0291	1.031
112.164	1.029	2.028	-2.0315	1.029
112.27	1.027	2.03	-2.0336	1.027
112.382	1.026	2.032	-2.0355	1.026
112.494	1.025	2.033	-2.0365	1.025
112.604	1.023	2.035	-2.0388	1.023
112.709	1.022	2.037	-2.0408	1.022
112.818	1.021	2.039	-2.0428	1.021
112.929	1.02	2.04	-2.0438	1.02
113.039	1.019	2.042	-2.0458	1.019
113.149	1.017	2.044	-2.0483	1.017
113.254	1.016	2.046	-2.0502	1.016
113.364	1.015	2.047	-2.0512	1.015
113.476	1.013	2.049	-2.0532	1.013
113.581	1.011	2.052	-2.0555	1.011
113.693	1.009	2.054	-2.0575	1.009
113.802	1.008	2.055	-2.0585	1.008
113.913	1.006	2.057	-2.0605	1.006
114.02	1.004	2.059	-2.0624	1.004
114.128	1.002	2.061	-2.0648	1.002
114.241	1.001	2.062	-2.0658	1.001
114.348	0.999	2.064	-2.0678	0.999
114.459	0.996	2.066	-2.0698	0.996
114.563	0.994	2.068	-2.0718	0.994
114.674	0.992	2.069	-2.0732	0.992
114.787	0.99	2.071	-2.0752	0.99
114.894	0.987	2.073	-2.0772	0.987
115	0.984	2.075	-2.0792	0.984
115.114	0.981	2.077	-2.0804	0.981
115.223	0.976	2.079	-2.0824	0.976
115.333	0.972	2.081	-2.0844	0.972
115.438	0.966	2.083	-2.0865	0.966
115.549	0.964	2.084	-2.0874	0.964
115.659	0.957	2.086	-2.0898	0.957
115.772	0.951	2.088	-2.0919	0.951
115.878	0.945	2.09	-2.0939	0.945
115.987	0.942	2.091	-2.0948	0.942
116.096	0.936	2.093	-2.0968	0.936
116.205	0.93	2.095	-2.0991	0.93
116.313	0.924	2.097	-2.1011	0.924
116.426	0.922	2.098	-2.1021	0.922
116.53	0.916	2.1	-2.1041	0.916
116.641	0.912	2.102	-2.1061	0.912
116.75	0.906	2.105	-2.1084	0.906
116.857	0.903	2.106	-2.1095	0.903
116.973	0.898	2.107	-2.1114	0.898
117.078	0.894	2.11	-2.1135	0.894
117.185	0.889	2.112	-2.1158	0.889
117.296	0.887	2.113	-2.1168	0.887
117.408	0.883	2.115	-2.1188	0.883
117.518	0.878	2.117	-2.1207	0.878
117.624	0.873	2.119	-2.1231	0.873
117.735	0.871	2.12	-2.1241	0.871
117.843	0.867	2.122	-2.1261	0.867
117.949	0.862	2.124	-2.1281	0.862
118.059	0.857	2.126	-2.1302	0.857
118.171	0.855	2.127	-2.1311	0.855
118.28	0.848	2.13	-2.1334	0.848
118.389	0.843	2.131	-2.1354	0.843
118.497	0.838	2.134	-2.1374	0.838
118.61	0.835	2.135	-2.1384	0.835
118.718	0.83	2.137	-2.1408	0.83
118.826	0.825	2.139	-2.1428	0.825
118.932	0.82	2.141	-2.1447	0.82
119.043	0.817	2.142	-2.1457	0.817
119.155	0.812	2.144	-2.1477	0.812
119.262	0.806	2.146	-2.1501	0.806
119.369	0.801	2.148	-2.1521	0.801
119.48	0.798	2.149	-2.1531	0.798
119.593	0.793	2.151	-2.1551	0.793
119.703	0.787	2.154	-2.1575	0.787
119.808	0.782	2.156	-2.1594	0.782
119.919	0.78	2.157	-2.1604	0.78
120.027	0.775	2.159	-2.1624	0.775
120.199	0.769	2.161	-2.165	0.769
120.308	0.764	2.163	-2.1671	0.764
120.417	0.76	2.165	-2.1691	0.76
120.525	0.755	2.168	-2.1714	0.755
120.636	0.752	2.169	-2.1725	0.752
120.744	0.747	2.171	-2.1744	0.747
120.855	0.743	2.173	-2.1764	0.743
120.96	0.738	2.175	-2.1787	0.738
121.074	0.736	2.176	-2.1797	0.736
121.181	0.732	2.178	-2.1818	0.732
121.292	0.728	2.18	-2.1837	0.728
121.397	0.724	2.182	-2.1857	0.724
121.511	0.721	2.183	-2.1871	0.721
121.621	0.718	2.185	-2.189	0.718
121.729	0.714	2.187	-2.191	0.714
121.834	0.711	2.189	-2.193	0.711
121.945	0.71	2.19	-2.1939	0.71
122.058	0.706	2.192	-2.1964	0.706
122.162	0.703	2.194	-2.1984	0.703
122.27	0.701	2.196	-2.2004	0.701
122.384	0.7	2.197	-2.2014	0.7
122.492	0.697	2.2	-2.2036	0.697
122.598	0.694	2.202	-2.2057	0.694
122.707	0.692	2.204	-2.2077	0.692
122.82	0.691	2.205	-2.2086	0.691
122.928	0.69	2.207	-2.2107	0.69
123.039	0.687	2.209	-2.213	0.687
123.144	0.686	2.211	-2.215	0.686
123.258	0.685	2.212	-2.2161	0.685
123.366	0.683	2.214	-2.2181	0.683
123.474	0.681	2.216	-2.2202	0.681
123.583	0.679	2.218	-2.2223	0.679
123.696	0.678	2.219	-2.2233	0.678
123.805	0.677	2.221	-2.2253	0.677
123.913	0.675	2.223	-2.2273	0.675
124.018	0.673	2.226	-2.2297	0.673
124.127	0.673	2.227	-2.2307	0.673
124.236	0.671	2.229	-2.2327	0.671
124.346	0.67	2.231	-2.2347	0.67
124.454	0.668	2.233	-2.2366	0.668
124.568	0.667	2.234	-2.238	0.667
124.675	0.666	2.236	-2.24	0.666
124.788	0.664	2.238	-2.2419	0.664
124.893	0.662	2.24	-2.2439	0.662
125.005	0.661	2.241	-2.2453	0.661
125.113	0.66	2.243	-2.2473	0.66
125.221	0.658	2.245	-2.2493	0.658
125.328	0.656	2.247	-2.2513	0.656
125.442	0.655	2.248	-2.2523	0.655
125.55	0.654	2.251	-2.2546	0.654
125.655	0.652	2.253	-2.2567	0.652
125.767	0.651	2.255	-2.2587	0.651
125.879	0.65	2.256	-2.2597	0.65
125.989	0.649	2.258	-2.2616	0.649
126.097	0.647	2.26	-2.264	0.647
126.202	0.646	2.262	-2.266	0.646
126.313	0.646	2.263	-2.2669	0.646
126.426	0.645	2.265	-2.269	0.645
126.534	0.643	2.267	-2.2713	0.643
126.639	0.642	2.269	-2.2733	0.642
126.752	0.642	2.27	-2.2743	0.642
126.859	0.641	2.272	-2.2763	0.641
126.972	0.64	2.274	-2.2784	0.64
127.077	0.638	2.277	-2.2806	0.638
127.187	0.638	2.278	-2.2816	0.638
127.298	0.637	2.28	-2.2836	0.637
127.406	0.636	2.282	-2.2856	0.636
127.514	0.635	2.284	-2.288	0.635
127.621	0.634	2.285	-2.289	0.634
127.733	0.634	2.287	-2.291	0.634
127.839	0.633	2.289	-2.293	0.633
127.951	0.632	2.291	-2.295	0.632
128.058	0.631	2.292	-2.2963	0.631
128.167	0.631	2.294	-2.2982	0.631
128.281	0.63	2.296	-2.3002	0.63
128.386	0.629	2.298	-2.3021	0.629
128.495	0.629	2.299	-2.3032	0.629
128.608	0.628	2.302	-2.3056	0.628
128.718	0.628	2.304	-2.3076	0.628
128.823	0.627	2.306	-2.3096	0.627
128.933	0.626	2.307	-2.3106	0.626
129.045	0.625	2.309	-2.3129	0.625
129.155	0.625	2.311	-2.3149	0.625
129.262	0.624	2.313	-2.3169	0.624
129.371	0.623	2.314	-2.3179	0.623
129.482	0.622	2.316	-2.3199	0.622
129.586	0.621	2.318	-2.3222	0.621
129.697	0.621	2.32	-2.3242	0.621
129.81	0.62	2.321	-2.3252	0.62
129.917	0.619	2.323	-2.3272	0.619
130.028	0.618	2.326	-2.3295	0.618
130.134	0.618	2.328	-2.3316	0.618
130.246	0.617	2.329	-2.3326	0.617
130.356	0.617	2.331	-2.3346	0.617
130.464	0.616	2.333	-2.3366	0.616
130.569	0.615	2.335	-2.3389	0.615
130.683	0.615	2.336	-2.3399	0.615
130.789	0.615	2.338	-2.3419	0.615
130.902	0.614	2.34	-2.3439	0.614
131.007	0.613	2.342	-2.3459	0.613
131.119	0.613	2.343	-2.3473	0.613
131.225	0.613	2.345	-2.3493	0.613
131.334	0.612	2.347	-2.3512	0.612
131.446	0.612	2.349	-2.3532	0.612
131.556	0.611	2.35	-2.3542	0.611
131.664	0.611	2.353	-2.3565	0.611
131.773	0.61	2.355	-2.3585	0.61
131.881	0.61	2.357	-2.3605	0.61
131.994	0.61	2.358	-2.3615	0.61
132.102	0.61	2.36	-2.3639	0.61
132.21	0.609	2.362	-2.3659	0.609
132.318	0.609	2.364	-2.3678	0.609
132.425	0.609	2.365	-2.3689	0.609
132.541	0.608	2.367	-2.3708	0.608
132.646	0.608	2.369	-2.3731	0.608
132.753	0.607	2.371	-2.3752	0.607
132.864	0.607	2.372	-2.3761	0.607
132.976	0.606	2.374	-2.3781	0.606
133.086	0.606	2.376	-2.3801	0.606
133.192	0.605	2.379	-2.3825	0.605
133.302	0.605	2.38	-2.3834	0.605
133.414	0.604	2.382	-2.3855	0.604
133.524	0.603	2.384	-2.3876	0.603
133.631	0.603	2.386	-2.3898	0.603
133.74	0.603	2.387	-2.3908	0.603
133.849	0.602	2.389	-2.3928	0.602
133.958	0.601	2.391	-2.3948	0.601
134.066	0.601	2.393	-2.3972	0.601
134.18	0.6	2.394	-2.3981	0.6
134.285	0.6	2.396	-2.4002	0.6
134.396	0.599	2.398	-2.4023	0.599
134.502	0.598	2.4	-2.4042	0.598
134.616	0.598	2.401	-2.4052	0.598
134.726	0.597	2.404	-2.4075	0.597
134.831	0.596	2.406	-2.4095	0.596
134.938	0.596	2.408	-2.4115	0.596
135.049	0.596	2.409	-2.4125	0.596
135.162	0.595	2.411	-2.4148	0.595
135.272	0.594	2.413	-2.4168	0.594
135.377	0.594	2.415	-2.4188	0.594
135.488	0.594	2.416	-2.4198	0.594
135.594	0.593	2.418	-2.4218	0.593
135.703	0.593	2.42	-2.4241	0.593
135.812	0.592	2.422	-2.4262	0.592
135.924	0.592	2.423	-2.4272	0.592
136.033	0.592	2.425	-2.4292	0.592
136.139	0.591	2.428	-2.4314	0.591
136.25	0.591	2.43	-2.4335	0.591
136.358	0.591	2.431	-2.4345	0.591
136.469	0.59	2.433	-2.4364	0.59
136.58	0.59	2.434	-2.4383	0.59
136.687	0.589	2.437	-2.4408	0.589
136.794	0.589	2.438	-2.4418	0.589
136.908	0.589	2.44	-2.4438	0.589
137.015	0.588	2.442	-2.4458	0.588
137.124	0.588	2.444	-2.4481	0.588
137.235	0.587	2.445	-2.4491	0.587
137.346	0.586	2.447	-2.4511	0.586
137.449	0.585	2.449	-2.4531	0.585
137.561	0.584	2.451	-2.4551	0.584
137.67	0.584	2.452	-2.4561	0.584
137.782	0.582	2.455	-2.4585	0.582
137.892	0.58	2.457	-2.4605	0.58
137.996	0.579	2.459	-2.4625	0.579
138.108	0.578	2.46	-2.4634	0.578
138.219	0.576	2.462	-2.4657	0.576
138.323	0.574	2.464	-2.4677	0.574
138.434	0.573	2.466	-2.4697	0.573
138.541	0.573	2.467	-2.4707	0.573
138.653	0.571	2.469	-2.4731	0.571
138.764	0.57	2.471	-2.4751	0.57
138.869	0.569	2.473	-2.477	0.569
138.983	0.569	2.474	-2.4781	0.569
139.092	0.568	2.476	-2.4801	0.568
139.2	0.567	2.479	-2.4825	0.567
139.308	0.567	2.481	-2.4845	0.567
139.417	0.566	2.481	-2.4854	0.566
139.53	0.565	2.483	-2.4874	0.565
139.633	0.565	2.485	-2.4894	0.565
139.744	0.564	2.488	-2.4917	0.564
139.852	0.563	2.489	-2.4926	0.563
139.964	0.562	2.491	-2.4947	0.562
140.076	0.562	2.493	-2.4968	0.562
140.181	0.561	2.495	-2.4991	0.561
140.293	0.561	2.496	-2.5001	0.561
140.401	0.56	2.498	-2.5021	0.56
140.509	0.559	2.5	-2.5041	0.559
140.617	0.558	2.502	-2.5061	0.558
140.731	0.558	2.503	-2.5073	0.558
140.839	0.557	2.505	-2.5093	0.557
140.946	0.557	2.508	-2.5115	0.557
141.053	0.556	2.51	-2.5134	0.556
141.167	0.556	2.51	-2.5143	0.556
141.277	0.555	2.513	-2.5167	0.555
141.383	0.554	2.515	-2.5187	0.554
141.492	0.554	2.517	-2.5207	0.554
141.603	0.553	2.518	-2.5217	0.553
141.714	0.553	2.52	-2.524	0.553
141.817	0.553	2.522	-2.526	0.553
141.927	0.552	2.524	-2.528	0.552
142.036	0.552	2.525	-2.529	0.552
142.148	0.552	2.527	-2.531	0.552
142.254	0.551	2.53	-2.5334	0.551
142.365	0.551	2.531	-2.5353	0.551
142.472	0.551	2.533	-2.5364	0.551
142.586	0.551	2.535	-2.5384	0.551
142.692	0.551	2.536	-2.5403	0.551
142.8	0.55	2.539	-2.5427	0.55
142.915	0.55	2.54	-2.5437	0.55
143.023	0.55	2.542	-2.5457	0.55
143.13	0.55	2.544	-2.5476	0.55
143.239	0.55	2.546	-2.55	0.55
143.346	0.55	2.547	-2.5511	0.55
143.46	0.549	2.549	-2.553	0.549
143.568	0.549	2.551	-2.555	0.549
143.676	0.549	2.553	-2.5574	0.549
143.785	0.549	2.554	-2.5584	0.549
143.898	0.549	2.556	-2.5604	0.549
144.007	0.549	2.558	-2.5624	0.549
144.112	0.548	2.56	-2.5644	0.548
144.223	0.548	2.561	-2.5654	0.548
144.331	0.548	2.564	-2.5676	0.548
144.444	0.547	2.566	-2.5696	0.547
144.549	0.547	2.568	-2.5716	0.547
144.661	0.547	2.569	-2.5726	0.547
144.769	0.546	2.571	-2.575	0.546
144.877	0.546	2.573	-2.577	0.546
144.986	0.546	2.575	-2.5791	0.546
145.098	0.546	2.576	-2.58	0.546
145.206	0.546	2.578	-2.582	0.546
145.315	0.545	2.58	-2.5843	0.545
145.422	0.545	2.582	-2.5863	0.545
145.535	0.545	2.583	-2.5873	0.545
145.645	0.545	2.585	-2.5893	0.545
145.751	0.545	2.587	-2.5912	0.545
145.857	0.545	2.59	-2.5937	0.545
145.969	0.545	2.591	-2.5947	0.545
146.082	0.544	2.593	-2.5967	0.544
146.19	0.544	2.595	-2.5986	0.544
146.295	0.544	2.597	-2.6009	0.544
146.406	0.544	2.598	-2.6019	0.544
146.516	0.543	2.6	-2.6039	0.543
146.622	0.543	2.602	-2.6059	0.543
146.733	0.543	2.604	-2.6083	0.543
146.843	0.543	2.605	-2.6093	0.543
146.949	0.542	2.607	-2.6113	0.542
147.063	0.542	2.609	-2.6133	0.542
147.17	0.542	2.611	-2.6153	0.542
147.277	0.541	2.613	-2.6166	0.541
147.391	0.541	2.615	-2.6186	0.541
147.5	0.541	2.617	-2.6206	0.541
147.607	0.54	2.619	-2.6226	0.54
147.72	0.54	2.62	-2.6236	0.54
147.823	0.539	2.622	-2.6259	0.539
147.937	0.539	2.624	-2.6279	0.539
148.041	0.539	2.626	-2.6299	0.539
148.153	0.538	2.627	-2.6309	0.538
148.266	0.538	2.629	-2.6329	0.538
148.369	0.537	2.631	-2.6353	0.537
148.478	0.537	2.633	-2.6373	0.537
148.589	0.537	2.634	-2.6383	0.537
148.701	0.536	2.636	-2.6403	0.536
148.811	0.536	2.638	-2.6423	0.536
148.916	0.535	2.641	-2.6446	0.535
149.027	0.535	2.642	-2.6455	0.535
149.133	0.534	2.644	-2.6477	0.534
149.242	0.534	2.646	-2.6499	0.534
149.353	0.534	2.648	-2.6519	0.534
149.467	0.533	2.649	-2.653	0.533
149.573	0.533	2.651	-2.655	0.533
149.684	0.533	2.653	-2.6569	0.533
149.788	0.532	2.655	-2.6589	0.532
149.901	0.532	2.656	-2.6603	0.532
150.012	0.532	2.658	-2.6622	0.532
150.12	0.532	2.66	-2.6642	0.532
150.225	0.531	2.662	-2.6662	0.531
150.34	0.531	2.664	-2.6676	0.531
150.449	0.531	2.666	-2.6696	0.531
150.553	0.531	2.668	-2.6715	0.531
150.665	0.531	2.67	-2.6736	0.531
150.776	0.53	2.671	-2.6747	0.53
150.884	0.53	2.673	-2.6768	0.53
150.997	0.53	2.675	-2.6788	0.53
151.103	0.529	2.677	-2.6808	0.529
151.212	0.529	2.678	-2.6818	0.529
151.323	0.528	2.68	-2.6841	0.528
151.431	0.528	2.682	-2.6862	0.528
151.539	0.528	2.684	-2.6882	0.528
151.646	0.527	2.685	-2.6892	0.527
151.755	0.527	2.687	-2.6912	0.527
151.869	0.527	2.69	-2.6936	0.527
151.974	0.526	2.692	-2.6956	0.526
152.083	0.526	2.693	-2.6965	0.526
