# Supplementary material for: Research on the Mechanical Properties of EPS Lightweight Soil Mixed with Fly Ash
Source: Polymers (Basel). 2024 Dec 18;16(24):3517. doi: 10.3390/polym16243517 (PMC11678610; doi:10.3390/polym16243517)
Supplement: Supplementary file 1 [file polymers-16-03517-s001.zip › polymers-3283519-supplementary-final/raw data/EPS2%,curing agent content 25%,replace proportion 15%.xls]

## Sheet: Sheet1
试件批号	1
钢号	1
试验日期	2023/12/16
试验人	XDD
试件形状
尺寸(mm)	39.1
So(mm^2)	1200.73
标距倍率
Lo(mm)	80
引伸计标距	50
Lu(mm)
A(%)	/
断面尺寸
Su(mm^2)
Z(%)	/
Fm(kN)	1.73
Rm(MPa)	2
FeH(kN)	1.75
ReH(MPa)	2
FeL(kN)	1.66
ReL(MPa)	1
Fp(kN)	1.66
Rp(MPa)	2
Ft(kN)	0.09
Rt(MPa)
E(GPa)	0.03
屈强比	1
强屈比	1
At(%)	/
Agt(%)	6
时间(秒)	力(kN)	变形(mm)	位移(mm)	扩展
0	0	0	-0.001	0
0.106	0	0	-0.0016	0
0.218	0	0	-0.0022	0
0.329	0	0	-0.0032	0
0.437	0	0	-0.0047	0
0.542	0	0	-0.0065	0
0.652	0	0	-0.0079	0
0.763	0	0	-0.0102	0
0.874	0	0	-0.0129	0
0.981	0	0	-0.0159	0
1.094	0	0	-0.0174	0
1.197	0	0	-0.0216	0
1.311	0	0	-0.0254	0
1.416	0	0	-0.0296	0
1.527	0	0	-0.0318	0
1.64	0	0	-0.0372	0
1.743	0	0	-0.0422	0
1.854	0.001	0.004	-0.0475	0.001
1.965	0.001	0.006	-0.0501	0.001
2.076	0.001	0.013	-0.0563	0.001
2.186	0.001	0.018	-0.0616	0.001
2.291	0.001	0.023	-0.0667	0.001
2.403	0.001	0.026	-0.0693	0.001
2.511	0.001	0.031	-0.0743	0.001
2.619	0.001	0.036	-0.0801	0.001
2.727	0.001	0.041	-0.085	0.001
2.841	0.001	0.044	-0.0874	0.001
2.949	0.001	0.048	-0.0922	0.001
3.056	0.001	0.053	-0.0969	0.001
3.165	0.001	0.058	-0.1022	0.001
3.272	0.001	0.061	-0.1046	0.001
3.381	0.001	0.065	-0.109	0.001
3.495	0.001	0.07	-0.1135	0.001
3.6	0.002	0.075	-0.1188	0.002
3.711	0.002	0.077	-0.1209	0.002
3.818	0.002	0.082	-0.1253	0.002
3.928	0.002	0.086	-0.1296	0.002
4.036	0.002	0.09	-0.1338	0.002
4.15	0.002	0.093	-0.1365	0.002
4.258	0.002	0.097	-0.1407	0.002
4.364	0.002	0.101	-0.1448	0.002
4.475	0.002	0.105	-0.1489	0.002
4.587	0.002	0.107	-0.1507	0.002
4.695	0.002	0.112	-0.1553	0.002
4.803	0.002	0.116	-0.1593	0.002
4.911	0.002	0.119	-0.1631	0.002
5.02	0.002	0.121	-0.165	0.002
5.131	0.002	0.125	-0.1688	0.002
5.242	0.002	0.13	-0.1734	0.002
5.348	0.002	0.133	-0.1769	0.002
5.462	0.002	0.135	-0.1788	0.002
5.565	0.002	0.139	-0.1825	0.002
5.679	0.002	0.143	-0.1866	0.002
5.784	0.002	0.147	-0.1903	0.002
5.895	0.002	0.148	-0.192	0.002
6.008	0.002	0.152	-0.1955	0.002
6.112	0.002	0.156	-0.1995	0.002
6.22	0.002	0.159	-0.2029	0.002
6.334	0.002	0.161	-0.2045	0.002
6.442	0.002	0.164	-0.2079	0.002
6.548	0.002	0.168	-0.2113	0.002
6.659	0.002	0.172	-0.2152	0.002
6.771	0.002	0.173	-0.2168	0.002
6.879	0.002	0.176	-0.2201	0.002
6.987	0.002	0.18	-0.2232	0.002
7.094	0.002	0.183	-0.2266	0.002
7.208	0.002	0.185	-0.2287	0.002
7.316	0.002	0.188	-0.2318	0.002
7.424	0.002	0.191	-0.2349	0.002
7.533	0.002	0.194	-0.2381	0.002
7.64	0.002	0.196	-0.2401	0.002
7.749	0.002	0.199	-0.2431	0.002
7.863	0.002	0.202	-0.2462	0.002
7.968	0.002	0.205	-0.2492	0.002
8.079	0.002	0.207	-0.2507	0.002
8.186	0.002	0.21	-0.2542	0.002
8.3	0.002	0.213	-0.2571	0.002
8.405	0.002	0.216	-0.26	0.002
8.516	0.002	0.218	-0.2615	0.002
8.625	0.002	0.221	-0.2644	0.002
8.738	0.002	0.224	-0.2676	0.002
8.841	0.002	0.227	-0.2705	0.002
8.953	0.002	0.228	-0.272	0.002
9.064	0.002	0.231	-0.2747	0.002
9.171	0.002	0.234	-0.2775	0.002
9.279	0.002	0.237	-0.2808	0.002
9.393	0.002	0.239	-0.2823	0.002
9.501	0.002	0.241	-0.285	0.002
9.609	0.002	0.244	-0.2877	0.002
9.715	0.002	0.247	-0.2909	0.002
9.829	0.002	0.249	-0.2922	0.002
9.933	0.002	0.251	-0.2949	0.002
10.047	0.002	0.254	-0.2976	0.002
10.153	0.002	0.257	-0.3006	0.002
10.264	0.002	0.258	-0.302	0.002
10.37	0.002	0.261	-0.3046	0.002
10.484	0.003	0.263	-0.3072	0.003
10.589	0.003	0.266	-0.3098	0.003
10.7	0.003	0.267	-0.3111	0.003
10.809	0.003	0.27	-0.314	0.003
10.922	0.003	0.273	-0.3166	0.003
11.027	0.003	0.275	-0.3191	0.003
11.138	0.003	0.277	-0.3204	0.003
11.248	0.003	0.28	-0.3234	0.003
11.356	0.003	0.282	-0.3259	0.003
11.464	0.003	0.285	-0.3284	0.003
11.578	0.003	0.286	-0.3296	0.003
11.686	0.003	0.289	-0.3326	0.003
11.794	0.003	0.291	-0.335	0.003
11.9	0.003	0.294	-0.3374	0.003
12.014	0.003	0.295	-0.3387	0.003
12.119	0.003	0.297	-0.3412	0.003
12.23	0.003	0.3	-0.3439	0.003
12.336	0.003	0.303	-0.3464	0.003
12.45	0.003	0.304	-0.3476	0.003
12.56	0.003	0.306	-0.3501	0.003
12.67	0.003	0.309	-0.3524	0.003
12.775	0.003	0.311	-0.3552	0.003
12.886	0.003	0.313	-0.3564	0.003
12.994	0.003	0.315	-0.3587	0.003
13.107	0.003	0.317	-0.3611	0.003
13.211	0.003	0.32	-0.3639	0.003
13.323	0.003	0.321	-0.365	0.003
13.431	0.003	0.324	-0.3673	0.003
13.537	0.003	0.326	-0.3696	0.003
13.648	0.003	0.328	-0.3719	0.003
13.762	0.003	0.33	-0.3735	0.003
13.865	0.003	0.332	-0.3758	0.003
13.979	0.003	0.334	-0.3781	0.003
14.085	0.003	0.337	-0.3804	0.003
14.194	0.003	0.338	-0.3816	0.003
14.307	0.004	0.34	-0.3842	0.004
14.415	0.004	0.343	-0.3865	0.004
14.521	0.004	0.345	-0.3888	0.004
14.635	0.004	0.346	-0.3899	0.004
14.745	0.004	0.349	-0.3926	0.004
14.85	0.004	0.351	-0.3948	0.004
14.957	0.004	0.353	-0.3971	0.004
15.068	0.004	0.354	-0.3981	0.004
15.181	0.004	0.357	-0.4005	0.004
15.291	0.004	0.359	-0.403	0.004
15.396	0.004	0.362	-0.4053	0.004
15.507	0.004	0.363	-0.4064	0.004
15.615	0.004	0.365	-0.4086	0.004
15.721	0.004	0.367	-0.4108	0.004
15.832	0.005	0.37	-0.4134	0.005
15.94	0.005	0.371	-0.4144	0.005
16.054	0.005	0.373	-0.4167	0.005
16.162	0.005	0.375	-0.4189	0.005
16.267	0.005	0.378	-0.4214	0.005
16.377	0.005	0.379	-0.4224	0.005
16.488	0.005	0.381	-0.4247	0.005
16.599	0.005	0.383	-0.4268	0.005
16.705	0.005	0.385	-0.4291	0.005
16.819	0.005	0.387	-0.4304	0.005
16.922	0.005	0.389	-0.4326	0.005
17.034	0.006	0.391	-0.4348	0.006
17.143	0.006	0.393	-0.437	0.006
17.252	0.006	0.394	-0.4381	0.006
17.359	0.006	0.397	-0.4405	0.006
17.469	0.006	0.399	-0.4427	0.006
17.58	0.006	0.401	-0.445	0.006
17.691	0.006	0.402	-0.4459	0.006
17.799	0.006	0.405	-0.4484	0.006
17.905	0.006	0.407	-0.4507	0.006
18.015	0.007	0.409	-0.4527	0.007
18.127	0.007	0.41	-0.4538	0.007
18.236	0.007	0.412	-0.4559	0.007
18.346	0.007	0.415	-0.4584	0.007
18.451	0.007	0.417	-0.4605	0.007
18.561	0.007	0.418	-0.4616	0.007
18.672	0.007	0.42	-0.4637	0.007
18.783	0.007	0.422	-0.4661	0.007
18.889	0.008	0.424	-0.4682	0.008
19.003	0.008	0.426	-0.4693	0.008
19.106	0.008	0.428	-0.4715	0.008
19.216	0.008	0.43	-0.4735	0.008
19.325	0.008	0.432	-0.4759	0.008
19.436	0.008	0.433	-0.477	0.008
19.549	0.008	0.435	-0.4791	0.008
19.652	0.008	0.437	-0.4812	0.008
19.763	0.008	0.44	-0.4833	0.008
19.874	0.008	0.441	-0.4846	0.008
19.985	0.008	0.443	-0.4867	0.008
20.089	0.008	0.445	-0.4888	0.008
20.2	0.008	0.447	-0.4909	0.008
20.311	0.008	0.449	-0.4923	0.008
20.419	0.008	0.451	-0.4944	0.008
20.53	0.008	0.453	-0.4965	0.008
20.635	0.008	0.455	-0.4986	0.008
20.749	0.008	0.456	-0.4996	0.008
20.857	0.008	0.458	-0.502	0.008
20.965	0.008	0.46	-0.5042	0.008
21.074	0.008	0.463	-0.5062	0.008
21.181	0.008	0.463	-0.5071	0.008
21.29	0.008	0.465	-0.5092	0.008
21.404	0.008	0.468	-0.5118	0.008
21.509	0.008	0.47	-0.5139	0.008
21.62	0.008	0.471	-0.5148	0.008
21.733	0.008	0.473	-0.5169	0.008
21.836	0.008	0.475	-0.5192	0.008
21.947	0.008	0.478	-0.5214	0.008
22.057	0.008	0.479	-0.5224	0.008
22.169	0.008	0.481	-0.5244	0.008
22.278	0.008	0.483	-0.5265	0.008
22.382	0.008	0.485	-0.5288	0.008
22.491	0.008	0.486	-0.5299	0.008
22.605	0.008	0.488	-0.5319	0.008
22.713	0.008	0.49	-0.5339	0.008
22.821	0.008	0.493	-0.5363	0.008
22.928	0.008	0.494	-0.5373	0.008
23.037	0.008	0.496	-0.5395	0.008
23.151	0.008	0.498	-0.5415	0.008
23.257	0.008	0.5	-0.5435	0.008
23.37	0.008	0.501	-0.5445	0.008
23.48	0.008	0.503	-0.5469	0.008
23.619	0.008	0.505	-0.5489	0.008
23.727	0.008	0.507	-0.551	0.008
23.833	0.008	0.51	-0.5535	0.008
23.944	0.008	0.512	-0.5554	0.008
24.051	0.008	0.513	-0.5564	0.008
24.165	0.008	0.515	-0.5584	0.008
24.273	0.008	0.517	-0.5605	0.008
24.381	0.008	0.519	-0.5629	0.008
24.488	0.008	0.52	-0.564	0.008
24.602	0.008	0.522	-0.5661	0.008
24.71	0.008	0.524	-0.5681	0.008
24.816	0.008	0.526	-0.5701	0.008
24.93	0.008	0.528	-0.5714	0.008
25.04	0.008	0.53	-0.5734	0.008
25.148	0.008	0.532	-0.5755	0.008
25.253	0.008	0.534	-0.5775	0.008
25.364	0.008	0.535	-0.5785	0.008
25.471	0.008	0.537	-0.5809	0.008
25.585	0.008	0.539	-0.5829	0.008
25.69	0.008	0.541	-0.585	0.008
25.801	0.008	0.542	-0.5859	0.008
25.91	0.008	0.544	-0.588	0.008
26.023	0.008	0.547	-0.5903	0.008
26.126	0.008	0.549	-0.5923	0.008
26.238	0.008	0.55	-0.5934	0.008
26.347	0.008	0.552	-0.5954	0.008
26.458	0.008	0.554	-0.5978	0.008
26.563	0.008	0.556	-0.5998	0.008
26.677	0.008	0.557	-0.6008	0.008
26.785	0.008	0.559	-0.6028	0.008
26.893	0.008	0.561	-0.6048	0.008
27.002	0.008	0.563	-0.6072	0.008
27.114	0.008	0.565	-0.6083	0.008
27.224	0.008	0.566	-0.6102	0.008
27.327	0.009	0.568	-0.6122	0.009
27.436	0.009	0.571	-0.6146	0.009
27.55	0.009	0.572	-0.6156	0.009
27.66	0.009	0.574	-0.6176	0.009
27.77	0.009	0.576	-0.6196	0.009
27.875	0.009	0.578	-0.622	0.009
27.986	0.009	0.579	-0.623	0.009
28.094	0.009	0.581	-0.625	0.009
28.201	0.009	0.583	-0.627	0.009
28.313	0.009	0.585	-0.6291	0.009
28.422	0.009	0.586	-0.6301	0.009
28.533	0.009	0.589	-0.6324	0.009
28.642	0.009	0.591	-0.6344	0.009
28.75	0.008	0.593	-0.6364	0.008
28.857	0.008	0.594	-0.6374	0.008
28.966	0.008	0.596	-0.6397	0.008
29.08	0.009	0.598	-0.6418	0.009
29.184	0.009	0.6	-0.6437	0.009
29.295	0.009	0.601	-0.6448	0.009
29.403	0.009	0.603	-0.6471	0.009
29.514	0.009	0.605	-0.6491	0.009
29.623	0.009	0.607	-0.6511	0.009
29.734	0.009	0.608	-0.6521	0.009
29.844	0.009	0.61	-0.6541	0.009
29.954	0.009	0.612	-0.6561	0.009
30.059	0.009	0.615	-0.6585	0.009
30.17	0.009	0.616	-0.6595	0.009
30.279	0.009	0.618	-0.6616	0.009
30.391	0.009	0.62	-0.6636	0.009
30.496	0.009	0.622	-0.6659	0.009
30.607	0.009	0.623	-0.6669	0.009
30.718	0.009	0.625	-0.6689	0.009
30.826	0.009	0.627	-0.6708	0.009
30.934	0.009	0.63	-0.6733	0.009
31.041	0.009	0.63	-0.6742	0.009
31.15	0.009	0.633	-0.6763	0.009
31.264	0.009	0.635	-0.6784	0.009
31.37	0.009	0.637	-0.6803	0.009
31.483	0.009	0.638	-0.6813	0.009
31.593	0.009	0.64	-0.6836	0.009
31.698	0.009	0.642	-0.6856	0.009
31.807	0.009	0.644	-0.6876	0.009
31.918	0.009	0.645	-0.6887	0.009
32.028	0.009	0.647	-0.691	0.009
32.138	0.009	0.649	-0.6929	0.009
32.244	0.009	0.651	-0.695	0.009
32.355	0.009	0.652	-0.696	0.009
32.463	0.009	0.654	-0.698	0.009
32.569	0.009	0.657	-0.7004	0.009
32.68	0.01	0.659	-0.7024	0.01
32.792	0.01	0.66	-0.7034	0.01
32.9	0.01	0.662	-0.7053	0.01
33.006	0.01	0.664	-0.7077	0.01
33.117	0.01	0.666	-0.7097	0.01
33.23	0.01	0.667	-0.7107	0.01
33.338	0.01	0.669	-0.7127	0.01
33.445	0.01	0.671	-0.7147	0.01
33.553	0.011	0.673	-0.7172	0.011
33.667	0.011	0.674	-0.7181	0.011
33.777	0.011	0.676	-0.7201	0.011
33.882	0.011	0.678	-0.7221	0.011
33.991	0.011	0.681	-0.7244	0.011
34.102	0.011	0.682	-0.7253	0.011
34.213	0.011	0.684	-0.7274	0.011
34.323	0.011	0.686	-0.7295	0.011
34.426	0.011	0.688	-0.7315	0.011
34.538	0.011	0.689	-0.7328	0.011
34.647	0.011	0.691	-0.7348	0.011
34.753	0.011	0.693	-0.7368	0.011
34.864	0.011	0.695	-0.7389	0.011
34.976	0.011	0.696	-0.7398	0.011
35.084	0.011	0.698	-0.7421	0.011
35.19	0.011	0.7	-0.7442	0.011
35.299	0.011	0.702	-0.7461	0.011
35.409	0.011	0.703	-0.7471	0.011
35.521	0.011	0.705	-0.7491	0.011
35.629	0.011	0.708	-0.7514	0.011
35.738	0.011	0.71	-0.7534	0.011
35.851	0.012	0.711	-0.7544	0.012
35.954	0.012	0.713	-0.7564	0.012
36.068	0.012	0.715	-0.7588	0.012
36.173	0.012	0.717	-0.7607	0.012
36.284	0.012	0.718	-0.7618	0.012
36.397	0.012	0.72	-0.7638	0.012
36.501	0.012	0.722	-0.7658	0.012
36.612	0.012	0.724	-0.7681	0.012
36.723	0.013	0.725	-0.7691	0.013
36.831	0.013	0.727	-0.7712	0.013
36.937	0.013	0.729	-0.7731	0.013
37.048	0.013	0.732	-0.7754	0.013
37.16	0.013	0.733	-0.7764	0.013
37.268	0.013	0.735	-0.7784	0.013
37.376	0.013	0.737	-0.7804	0.013
37.483	0.014	0.739	-0.7825	0.014
37.593	0.014	0.74	-0.7839	0.014
37.704	0.014	0.742	-0.7858	0.014
37.815	0.014	0.744	-0.7879	0.014
37.921	0.014	0.746	-0.7899	0.014
38.035	0.014	0.747	-0.7908	0.014
38.138	0.014	0.75	-0.7932	0.014
38.248	0.014	0.751	-0.7951	0.014
38.357	0.014	0.753	-0.7971	0.014
38.469	0.014	0.754	-0.7982	0.014
38.58	0.014	0.756	-0.8001	0.014
38.69	0.014	0.759	-0.8024	0.014
38.795	0.014	0.761	-0.8044	0.014
38.906	0.014	0.762	-0.8054	0.014
39.017	0.014	0.764	-0.8074	0.014
39.127	0.015	0.766	-0.8098	0.015
39.232	0.015	0.768	-0.8118	0.015
39.343	0.015	0.769	-0.8128	0.015
39.451	0.015	0.771	-0.8148	0.015
39.56	0.015	0.773	-0.8168	0.015
39.668	0.015	0.775	-0.8191	0.015
39.782	0.015	0.776	-0.8201	0.015
39.89	0.015	0.778	-0.8221	0.015
39.998	0.015	0.78	-0.8241	0.015
40.104	0.015	0.783	-0.8265	0.015
40.218	0.015	0.784	-0.8275	0.015
40.322	0.015	0.786	-0.8294	0.015
40.436	0.015	0.788	-0.8315	0.015
40.543	0.015	0.79	-0.8338	0.015
40.652	0.015	0.791	-0.8347	0.015
40.765	0.014	0.793	-0.8368	0.014
40.868	0.014	0.795	-0.8388	0.014
40.979	0.014	0.797	-0.8408	0.014
41.09	0.014	0.798	-0.8418	0.014
41.201	0.014	0.8	-0.8442	0.014
41.31	0.014	0.802	-0.8462	0.014
41.415	0.014	0.804	-0.8482	0.014
41.523	0.014	0.805	-0.8491	0.014
41.635	0.014	0.807	-0.8512	0.014
41.746	0.014	0.81	-0.8535	0.014
41.851	0.014	0.812	-0.8554	0.014
41.965	0.014	0.813	-0.8564	0.014
42.073	0.014	0.815	-0.8584	0.014
42.181	0.014	0.817	-0.8608	0.014
42.29	0.014	0.819	-0.8627	0.014
42.402	0.014	0.82	-0.8638	0.014
42.512	0.014	0.822	-0.8658	0.014
42.618	0.014	0.824	-0.8681	0.014
42.727	0.014	0.826	-0.87	0.014
42.838	0.014	0.827	-0.8711	0.014
42.948	0.014	0.829	-0.873	0.014
43.058	0.014	0.831	-0.8751	0.014
43.163	0.014	0.834	-0.8774	0.014
43.274	0.014	0.835	-0.8784	0.014
43.382	0.014	0.837	-0.8805	0.014
43.495	0.014	0.839	-0.8825	0.014
43.598	0.014	0.841	-0.8845	0.014
43.71	0.014	0.842	-0.8858	0.014
43.821	0.014	0.844	-0.8878	0.014
43.929	0.014	0.846	-0.8898	0.014
44.037	0.014	0.848	-0.8918	0.014
44.144	0.014	0.849	-0.8931	0.014
44.258	0.014	0.851	-0.8951	0.014
44.367	0.014	0.853	-0.8971	0.014
44.473	0.014	0.855	-0.8991	0.014
44.586	0.014	0.856	-0.9001	0.014
44.69	0.014	0.859	-0.9025	0.014
44.804	0.014	0.861	-0.9045	0.014
44.909	0.014	0.863	-0.9065	0.014
45.02	0.014	0.864	-0.9075	0.014
45.133	0.014	0.866	-0.9095	0.014
45.236	0.014	0.868	-0.9117	0.014
45.345	0.014	0.87	-0.9137	0.014
45.459	0.014	0.871	-0.9147	0.014
45.567	0.014	0.873	-0.9167	0.014
45.678	0.014	0.875	-0.919	0.014
45.783	0.014	0.877	-0.9211	0.014
45.894	0.014	0.878	-0.9221	0.014
46.003	0.014	0.88	-0.9241	0.014
46.117	0.014	0.882	-0.9261	0.014
46.223	0.014	0.885	-0.9284	0.014
46.332	0.014	0.886	-0.9293	0.014
46.441	0.014	0.888	-0.9314	0.014
46.547	0.014	0.89	-0.9334	0.014
46.659	0.014	0.892	-0.9358	0.014
46.766	0.014	0.893	-0.9367	0.014
46.875	0.014	0.895	-0.9388	0.014
46.989	0.014	0.897	-0.9408	0.014
47.095	0.014	0.899	-0.9427	0.014
47.209	0.014	0.9	-0.944	0.014
47.316	0.014	0.902	-0.9461	0.014
47.423	0.014	0.904	-0.9481	0.014
47.532	0.014	0.906	-0.95	0.014
47.642	0.015	0.907	-0.9511	0.015
47.753	0.015	0.91	-0.9534	0.015
47.863	0.015	0.912	-0.9554	0.015
47.968	0.015	0.914	-0.9574	0.015
48.079	0.015	0.915	-0.9584	0.015
48.188	0.015	0.917	-0.9604	0.015
48.294	0.015	0.919	-0.9627	0.015
48.404	0.016	0.921	-0.9647	0.016
48.516	0.016	0.922	-0.9657	0.016
48.622	0.016	0.924	-0.9677	0.016
48.734	0.016	0.926	-0.97	0.016
48.842	0.016	0.928	-0.972	0.016
48.956	0.016	0.929	-0.973	0.016
49.059	0.016	0.931	-0.975	0.016
49.17	0.016	0.933	-0.977	0.016
49.279	0.017	0.936	-0.9794	0.017
49.386	0.017	0.937	-0.9804	0.017
49.5	0.017	0.939	-0.9824	0.017
49.608	0.017	0.941	-0.9844	0.017
49.715	0.017	0.943	-0.9867	0.017
49.826	0.017	0.944	-0.9877	0.017
49.932	0.017	0.946	-0.9897	0.017
50.047	0.017	0.948	-0.9917	0.017
50.152	0.017	0.95	-0.9936	0.017
50.263	0.017	0.951	-0.9951	0.017
50.372	0.017	0.953	-0.997	0.017
50.484	0.017	0.955	-0.9991	0.017
50.59	0.017	0.957	-1.001	0.017
50.697	0.017	0.958	-1.0021	0.017
50.811	0.017	0.961	-1.0043	0.017
50.919	0.017	0.963	-1.0063	0.017
51.024	0.018	0.965	-1.0084	0.018
51.134	0.018	0.966	-1.0094	0.018
51.245	0.018	0.968	-1.0113	0.018
51.356	0.018	0.97	-1.0137	0.018
51.461	0.018	0.972	-1.0157	0.018
51.575	0.018	0.973	-1.0167	0.018
51.685	0.018	0.975	-1.0187	0.018
51.791	0.018	0.977	-1.021	0.018
51.9	0.018	0.979	-1.0229	0.018
52.011	0.018	0.98	-1.0239	0.018
52.121	0.018	0.982	-1.0259	0.018
52.231	0.018	0.984	-1.0279	0.018
52.336	0.018	0.987	-1.0303	0.018
52.444	0.018	0.988	-1.0313	0.018
52.556	0.018	0.99	-1.0333	0.018
52.662	0.018	0.992	-1.0353	0.018
52.772	0.018	0.994	-1.0377	0.018
52.884	0.018	0.995	-1.0387	0.018
52.995	0.018	0.997	-1.0406	0.018
53.103	0.018	0.999	-1.0426	0.018
53.208	0.018	1.001	-1.0446	0.018
53.318	0.018	1.002	-1.046	0.018
53.492	0.018	1.005	-1.0486	0.018
53.598	0.018	1.007	-1.0506	0.018
53.713	0.018	1.009	-1.053	0.018
53.819	0.018	1.011	-1.055	0.018
53.93	0.018	1.012	-1.0561	0.018
54.038	0.018	1.014	-1.058	0.018
54.144	0.018	1.017	-1.0604	0.018
54.255	0.018	1.019	-1.0623	0.018
54.367	0.018	1.02	-1.0633	0.018
54.472	0.018	1.022	-1.0653	0.018
54.583	0.018	1.024	-1.0673	0.018
54.691	0.018	1.026	-1.0696	0.018
54.805	0.018	1.027	-1.0707	0.018
54.913	0.018	1.029	-1.0726	0.018
55.021	0.018	1.031	-1.0746	0.018
55.127	0.018	1.033	-1.0766	0.018
55.241	0.018	1.034	-1.078	0.018
55.351	0.018	1.036	-1.0799	0.018
55.459	0.018	1.038	-1.0819	0.018
55.564	0.018	1.04	-1.084	0.018
55.675	0.018	1.041	-1.0849	0.018
55.788	0.018	1.043	-1.0872	0.018
55.891	0.018	1.045	-1.0892	0.018
56.002	0.018	1.048	-1.0913	0.018
56.113	0.018	1.048	-1.0922	0.018
56.224	0.018	1.051	-1.0946	0.018
56.334	0.018	1.053	-1.0966	0.018
56.439	0.018	1.055	-1.0987	0.018
56.55	0.018	1.056	-1.0996	0.018
56.658	0.018	1.058	-1.1017	0.018
56.768	0.018	1.06	-1.1039	0.018
56.876	0.018	1.062	-1.1059	0.018
56.983	0.018	1.063	-1.1069	0.018
57.097	0.018	1.065	-1.1089	0.018
57.205	0.018	1.068	-1.1113	0.018
57.311	0.018	1.07	-1.1133	0.018
57.425	0.018	1.071	-1.1143	0.018
57.535	0.018	1.073	-1.1163	0.018
57.643	0.018	1.075	-1.1183	0.018
57.748	0.018	1.077	-1.1205	0.018
57.861	0.018	1.078	-1.1215	0.018
57.971	0.018	1.08	-1.1236	0.018
58.081	0.018	1.082	-1.1256	0.018
58.186	0.018	1.084	-1.1279	0.018
58.297	0.019	1.085	-1.1289	0.019
58.408	0.019	1.087	-1.1309	0.019
58.518	0.019	1.089	-1.1328	0.019
58.621	0.019	1.091	-1.1348	0.019
58.73	0.019	1.093	-1.1363	0.019
58.842	0.019	1.094	-1.1382	0.019
58.953	0.019	1.096	-1.1402	0.019
59.058	0.019	1.098	-1.1422	0.019
59.172	0.019	1.099	-1.1432	0.019
59.28	0.019	1.102	-1.1455	0.019
59.388	0.02	1.104	-1.1475	0.02
59.497	0.02	1.106	-1.1495	0.02
59.609	0.02	1.107	-1.1505	0.02
59.719	0.02	1.109	-1.1526	0.02
59.822	0.02	1.111	-1.155	0.02
59.931	0.02	1.113	-1.1569	0.02
60.045	0.02	1.114	-1.1579	0.02
60.216	0.02	1.117	-1.1609	0.02
60.324	0.02	1.119	-1.1629	0.02
60.435	0.02	1.121	-1.1649	0.02
60.54	0.02	1.123	-1.1669	0.02
60.654	0.02	1.124	-1.1679	0.02
60.762	0.02	1.126	-1.1702	0.02
60.872	0.02	1.128	-1.1722	0.02
60.978	0.02	1.13	-1.1742	0.02
61.092	0.02	1.131	-1.1752	0.02
61.195	0.02	1.134	-1.1775	0.02
61.309	0.02	1.136	-1.1796	0.02
61.414	0.02	1.138	-1.1816	0.02
61.525	0.02	1.139	-1.1825	0.02
61.632	0.02	1.141	-1.1848	0.02
61.746	0.02	1.143	-1.1868	0.02
61.85	0.02	1.145	-1.1888	0.02
61.964	0.02	1.146	-1.1898	0.02
62.072	0.02	1.148	-1.1918	0.02
62.178	0.02	1.15	-1.1942	0.02
62.289	0.02	1.152	-1.1961	0.02
62.401	0.02	1.153	-1.1972	0.02
62.509	0.02	1.155	-1.1992	0.02
62.617	0.02	1.157	-1.2011	0.02
62.725	0.02	1.16	-1.2034	0.02
62.838	0.02	1.161	-1.2045	0.02
62.945	0.02	1.163	-1.2065	0.02
63.056	0.02	1.165	-1.2084	0.02
63.162	0.02	1.167	-1.2108	0.02
63.276	0.02	1.168	-1.2118	0.02
63.379	0.02	1.17	-1.2139	0.02
63.49	0.02	1.172	-1.2158	0.02
63.598	0.02	1.174	-1.2178	0.02
63.712	0.02	1.175	-1.2191	0.02
63.822	0.02	1.177	-1.2211	0.02
63.931	0.02	1.179	-1.2231	0.02
64.036	0.02	1.181	-1.2251	0.02
64.147	0.021	1.182	-1.2261	0.021
64.256	0.021	1.185	-1.2285	0.021
64.369	0.021	1.187	-1.2305	0.021
64.475	0.021	1.189	-1.2325	0.021
64.584	0.021	1.19	-1.2335	0.021
64.693	0.021	1.192	-1.2358	0.021
64.799	0.021	1.194	-1.2378	0.021
64.911	0.021	1.196	-1.2398	0.021
65.018	0.022	1.197	-1.2408	0.022
65.127	0.022	1.199	-1.2431	0.022
65.241	0.022	1.201	-1.2451	0.022
65.347	0.022	1.203	-1.2471	0.022
65.461	0.022	1.204	-1.2481	0.022
65.564	0.022	1.206	-1.2501	0.022
65.675	0.022	1.208	-1.2521	0.022
65.784	0.022	1.211	-1.2544	0.022
65.894	0.022	1.212	-1.2555	0.022
66.005	0.022	1.214	-1.2575	0.022
66.115	0.022	1.216	-1.2594	0.022
66.22	0.022	1.218	-1.2618	0.022
66.331	0.022	1.219	-1.2628	0.022
66.44	0.022	1.221	-1.2647	0.022
66.553	0.022	1.223	-1.2667	0.022
66.656	0.022	1.225	-1.2688	0.022
66.768	0.022	1.226	-1.27	0.022
66.874	0.022	1.228	-1.2721	0.022
66.986	0.022	1.23	-1.2742	0.022
67.094	0.022	1.232	-1.2762	0.022
67.208	0.022	1.233	-1.2771	0.022
67.311	0.022	1.236	-1.2794	0.022
67.422	0.022	1.238	-1.2814	0.022
67.531	0.022	1.24	-1.2834	0.022
67.638	0.022	1.241	-1.2843	0.022
67.752	0.022	1.243	-1.2868	0.022
67.86	0.022	1.245	-1.2888	0.022
67.966	0.022	1.247	-1.2908	0.022
68.077	0.023	1.248	-1.2918	0.023
68.19	0.023	1.25	-1.2937	0.023
68.3	0.023	1.252	-1.2961	0.023
68.405	0.023	1.254	-1.298	0.023
68.516	0.023	1.255	-1.299	0.023
68.624	0.023	1.257	-1.301	0.023
68.736	0.023	1.26	-1.3034	0.023
68.841	0.023	1.262	-1.3054	0.023
68.949	0.023	1.263	-1.3064	0.023
69.063	0.023	1.265	-1.3084	0.023
69.171	0.024	1.267	-1.3104	0.024
69.276	0.024	1.269	-1.3127	0.024
69.386	0.024	1.27	-1.3137	0.024
69.495	0.024	1.272	-1.3158	0.024
69.606	0.024	1.274	-1.3177	0.024
69.713	0.024	1.276	-1.3197	0.024
69.824	0.024	1.277	-1.321	0.024
69.937	0.024	1.279	-1.323	0.024
70.043	0.024	1.281	-1.325	0.024
70.152	0.024	1.283	-1.3271	0.024
70.263	0.024	1.285	-1.3284	0.024
70.373	0.024	1.287	-1.3304	0.024
70.483	0.024	1.289	-1.3324	0.024
70.588	0.024	1.291	-1.3344	0.024
70.696	0.024	1.292	-1.3354	0.024
70.81	0.024	1.294	-1.3376	0.024
70.92	0.024	1.296	-1.3397	0.024
71.024	0.024	1.298	-1.3417	0.024
71.136	0.024	1.299	-1.3427	0.024
71.247	0.024	1.301	-1.345	0.024
71.355	0.024	1.303	-1.347	0.024
71.46	0.024	1.305	-1.349	0.024
71.57	0.024	1.306	-1.35	0.024
71.681	0.024	1.308	-1.352	0.024
71.79	0.024	1.311	-1.3543	0.024
71.899	0.024	1.313	-1.3563	0.024
72.012	0.024	1.314	-1.3573	0.024
72.12	0.024	1.316	-1.3593	0.024
72.228	0.024	1.318	-1.3613	0.024
72.336	0.024	1.32	-1.3637	0.024
72.447	0.024	1.321	-1.3646	0.024
72.557	0.024	1.323	-1.3667	0.024
72.667	0.024	1.325	-1.3687	0.024
72.771	0.024	1.327	-1.371	0.024
72.882	0.024	1.328	-1.372	0.024
72.992	0.024	1.33	-1.374	0.024
73.104	0.024	1.332	-1.3759	0.024
73.209	0.024	1.334	-1.378	0.024
73.321	0.024	1.336	-1.3793	0.024
73.429	0.024	1.338	-1.3813	0.024
73.537	0.024	1.34	-1.3833	0.024
73.645	0.024	1.342	-1.3853	0.024
73.759	0.024	1.343	-1.3863	0.024
73.867	0.024	1.345	-1.3887	0.024
73.972	0.024	1.347	-1.3906	0.024
74.081	0.024	1.349	-1.3927	0.024
74.195	0.024	1.35	-1.3937	0.024
74.305	0.024	1.352	-1.3959	0.024
74.413	0.024	1.354	-1.398	0.024
74.518	0.024	1.356	-1.3999	0.024
74.629	0.024	1.357	-1.4009	0.024
74.742	0.024	1.359	-1.4029	0.024
74.851	0.024	1.362	-1.4053	0.024
74.956	0.024	1.364	-1.4073	0.024
75.066	0.024	1.365	-1.4083	0.024
75.178	0.024	1.367	-1.4103	0.024
75.288	0.024	1.369	-1.4123	0.024
75.393	0.024	1.371	-1.4146	0.024
75.505	0.023	1.372	-1.4155	0.023
75.613	0.023	1.374	-1.4176	0.023
75.721	0.023	1.376	-1.4196	0.023
75.828	0.023	1.378	-1.4219	0.023
75.942	0.023	1.379	-1.4229	0.023
76.046	0.023	1.381	-1.425	0.023
76.16	0.022	1.383	-1.427	0.022
76.266	0.022	1.385	-1.429	0.022
76.38	0.022	1.387	-1.4302	0.022
76.483	0.022	1.389	-1.4322	0.022
76.597	0.022	1.391	-1.4342	0.022
76.702	0.022	1.393	-1.4362	0.022
76.813	0.022	1.394	-1.4373	0.022
76.926	0.021	1.396	-1.4396	0.021
77.032	0.021	1.398	-1.4416	0.021
77.14	0.021	1.4	-1.4436	0.021
77.251	0.021	1.401	-1.4446	0.021
77.357	0.021	1.403	-1.447	0.021
77.471	0.021	1.405	-1.4489	0.021
77.576	0.021	1.407	-1.4509	0.021
77.687	0.021	1.408	-1.4519	0.021
77.794	0.021	1.41	-1.4539	0.021
77.903	0.021	1.412	-1.4562	0.021
78.014	0.021	1.414	-1.4582	0.021
78.124	0.021	1.415	-1.4592	0.021
78.235	0.021	1.417	-1.4612	0.021
78.343	0.021	1.42	-1.4636	0.021
78.451	0.021	1.422	-1.4656	0.021
78.558	0.021	1.423	-1.4666	0.021
78.672	0.021	1.425	-1.4686	0.021
78.78	0.021	1.427	-1.4706	0.021
78.885	0.022	1.429	-1.4729	0.022
78.996	0.022	1.43	-1.4738	0.022
79.109	0.022	1.432	-1.4759	0.022
79.217	0.022	1.434	-1.4779	0.022
79.322	0.022	1.436	-1.4799	0.022
79.436	0.022	1.437	-1.4812	0.022
79.546	0.022	1.439	-1.4832	0.022
79.656	0.022	1.441	-1.4852	0.022
79.761	0.022	1.443	-1.4872	0.022
79.871	0.023	1.444	-1.4882	0.023
79.98	0.023	1.447	-1.4906	0.023
80.087	0.023	1.449	-1.4925	0.023
80.199	0.023	1.451	-1.4945	0.023
80.308	0.023	1.452	-1.4956	0.023
80.419	0.023	1.454	-1.4979	0.023
80.527	0.023	1.456	-1.4999	0.023
80.635	0.024	1.458	-1.5018	0.024
80.742	0.024	1.459	-1.5029	0.024
80.853	0.024	1.462	-1.5052	0.024
80.964	0.024	1.464	-1.5072	0.024
81.07	0.024	1.465	-1.5091	0.024
81.185	0.024	1.466	-1.5102	0.024
81.295	0.024	1.468	-1.5121	0.024
81.4	0.024	1.47	-1.5141	0.024
81.509	0.024	1.473	-1.5164	0.024
81.62	0.024	1.474	-1.5175	0.024
81.73	0.024	1.476	-1.5195	0.024
81.84	0.024	1.478	-1.5215	0.024
81.945	0.024	1.48	-1.5239	0.024
82.056	0.024	1.481	-1.5249	0.024
82.165	0.024	1.483	-1.5268	0.024
82.278	0.024	1.485	-1.5288	0.024
82.384	0.025	1.487	-1.5311	0.025
82.493	0.025	1.488	-1.5321	0.025
82.604	0.025	1.49	-1.5342	0.025
82.712	0.025	1.492	-1.5362	0.025
82.817	0.025	1.494	-1.5382	0.025
82.927	0.025	1.496	-1.5395	0.025
83.036	0.025	1.498	-1.5415	0.025
83.145	0.026	1.5	-1.5436	0.026
83.254	0.026	1.502	-1.5456	0.026
83.365	0.026	1.503	-1.5466	0.026
83.478	0.026	1.505	-1.5489	0.026
83.586	0.026	1.507	-1.5508	0.026
83.691	0.027	1.509	-1.5528	0.027
83.802	0.027	1.51	-1.5538	0.027
83.914	0.027	1.512	-1.5558	0.027
84.024	0.027	1.514	-1.5582	0.027
84.13	0.027	1.516	-1.5602	0.027
84.239	0.027	1.517	-1.5612	0.027
84.351	0.027	1.519	-1.5631	0.027
84.461	0.027	1.522	-1.5654	0.027
84.566	0.028	1.524	-1.5674	0.028
84.678	0.028	1.525	-1.5684	0.028
84.786	0.028	1.527	-1.5704	0.028
84.892	0.028	1.529	-1.5728	0.028
85.003	0.028	1.531	-1.5748	0.028
85.117	0.027	1.532	-1.5758	0.027
85.223	0.027	1.534	-1.5778	0.027
85.331	0.027	1.536	-1.5798	0.027
85.44	0.027	1.538	-1.5821	0.027
85.547	0.027	1.539	-1.583	0.027
85.663	0.027	1.541	-1.5851	0.027
85.768	0.027	1.543	-1.5871	0.027
85.877	0.027	1.545	-1.5891	0.027
85.986	0.027	1.546	-1.5901	0.027
86.099	0.027	1.549	-1.5925	0.027
86.208	0.027	1.551	-1.5945	0.027
86.313	0.027	1.553	-1.5964	0.027
86.424	0.027	1.554	-1.5974	0.027
86.533	0.027	1.556	-1.5998	0.027
86.639	0.027	1.558	-1.6018	0.027
86.75	0.027	1.56	-1.6038	0.027
86.862	0.026	1.561	-1.6047	0.026
86.97	0.026	1.563	-1.6068	0.026
87.078	0.026	1.565	-1.6091	0.026
87.187	0.026	1.567	-1.6111	0.026
87.3	0.026	1.568	-1.6121	0.026
87.408	0.026	1.57	-1.6141	0.026
87.516	0.026	1.573	-1.6165	0.026
87.622	0.026	1.575	-1.6184	0.026
87.736	0.026	1.576	-1.6195	0.026
87.846	0.025	1.578	-1.6214	0.025
87.953	0.025	1.58	-1.6234	0.025
88.061	0.025	1.582	-1.6257	0.025
88.168	0.025	1.583	-1.6267	0.025
88.282	0.025	1.585	-1.6287	0.025
88.392	0.025	1.587	-1.6307	0.025
88.497	0.025	1.589	-1.6331	0.025
88.608	0.025	1.59	-1.634	0.025
88.719	0.025	1.592	-1.6361	0.025
88.829	0.025	1.594	-1.638	0.025
88.934	0.025	1.596	-1.6401	0.025
89.047	0.025	1.598	-1.6413	0.025
89.155	0.025	1.6	-1.6434	0.025
89.263	0.025	1.602	-1.6453	0.025
89.371	0.025	1.604	-1.6474	0.025
89.478	0.025	1.605	-1.6483	0.025
89.592	0.025	1.607	-1.6507	0.025
89.7	0.025	1.609	-1.6528	0.025
89.806	0.025	1.611	-1.6548	0.025
89.92	0.025	1.612	-1.6557	0.025
90.024	0.025	1.614	-1.658	0.025
90.138	0.025	1.616	-1.66	0.025
90.243	0.025	1.618	-1.662	0.025
90.354	0.025	1.619	-1.6631	0.025
90.467	0.025	1.621	-1.665	0.025
90.57	0.025	1.624	-1.6674	0.025
90.681	0.025	1.626	-1.6694	0.025
90.792	0.025	1.627	-1.6704	0.025
90.903	0.025	1.629	-1.6724	0.025
91.013	0.025	1.631	-1.6747	0.025
91.118	0.025	1.633	-1.6767	0.025
91.228	0.025	1.634	-1.6777	0.025
91.338	0.025	1.636	-1.6797	0.025
91.446	0.025	1.638	-1.6817	0.025
91.554	0.025	1.64	-1.684	0.025
91.668	0.025	1.641	-1.685	0.025
91.776	0.025	1.643	-1.687	0.025
91.884	0.025	1.645	-1.689	0.025
91.991	0.025	1.648	-1.6913	0.025
92.105	0.025	1.649	-1.6923	0.025
92.208	0.025	1.651	-1.6943	0.025
92.32	0.025	1.653	-1.6963	0.025
92.429	0.024	1.655	-1.6984	0.024
92.54	0.024	1.656	-1.6997	0.024
92.65	0.024	1.658	-1.7016	0.024
92.76	0.024	1.66	-1.7036	0.024
92.865	0.024	1.662	-1.7056	0.024
92.976	0.025	1.663	-1.7066	0.025
93.087	0.025	1.665	-1.709	0.025
93.197	0.025	1.667	-1.711	0.025
93.301	0.025	1.669	-1.713	0.025
93.413	0.025	1.67	-1.714	0.025
93.521	0.025	1.672	-1.7161	0.025
93.632	0.025	1.675	-1.7183	0.025
93.737	0.025	1.677	-1.7203	0.025
93.851	0.025	1.678	-1.7213	0.025
93.959	0.025	1.68	-1.7233	0.025
94.067	0.025	1.682	-1.7256	0.025
94.176	0.025	1.684	-1.7277	0.025
94.288	0.025	1.685	-1.7286	0.025
94.397	0.025	1.687	-1.7306	0.025
94.505	0.025	1.689	-1.7326	0.025
94.61	0.025	1.691	-1.7349	0.025
94.724	0.025	1.692	-1.7359	0.025
94.834	0.025	1.694	-1.7379	0.025
94.944	0.025	1.696	-1.7399	0.025
95.047	0.025	1.698	-1.7419	0.025
95.161	0.025	1.7	-1.7433	0.025
95.267	0.025	1.702	-1.7453	0.025
95.38	0.025	1.703	-1.7472	0.025
95.485	0.025	1.706	-1.7493	0.025
95.597	0.025	1.707	-1.7503	0.025
95.705	0.025	1.709	-1.7527	0.025
95.814	0.025	1.711	-1.7546	0.025
95.922	0.025	1.713	-1.7566	0.025
96.036	0.025	1.714	-1.7576	0.025
96.142	0.025	1.716	-1.7598	0.025
96.253	0.025	1.718	-1.7619	0.025
96.361	0.025	1.72	-1.764	0.025
96.467	0.025	1.721	-1.765	0.025
96.577	0.025	1.724	-1.7673	0.025
96.69	0.025	1.726	-1.7693	0.025
96.795	0.026	1.728	-1.7713	0.026
96.906	0.026	1.729	-1.7723	0.026
97.019	0.026	1.73	-1.7742	0.026
97.127	0.026	1.733	-1.7766	0.026
97.232	0.026	1.735	-1.7786	0.026
97.34	0.026	1.736	-1.7796	0.026
97.453	0.026	1.738	-1.7816	0.026
97.559	0.026	1.74	-1.7835	0.026
97.67	0.026	1.742	-1.7859	0.026
97.782	0.026	1.743	-1.7869	0.026
97.89	0.026	1.745	-1.7889	0.026
97.998	0.026	1.747	-1.7909	0.026
98.107	0.026	1.75	-1.7932	0.026
98.214	0.026	1.751	-1.7942	0.026
98.326	0.025	1.752	-1.7962	0.025
98.437	0.025	1.754	-1.7982	0.025
98.543	0.025	1.756	-1.8001	0.025
98.657	0.025	1.757	-1.8011	0.025
98.767	0.025	1.76	-1.8036	0.025
98.872	0.025	1.762	-1.8056	0.025
98.981	0.025	1.764	-1.8075	0.025
99.088	0.025	1.765	-1.8086	0.025
99.204	0.025	1.767	-1.8109	0.025
99.307	0.025	1.769	-1.8128	0.025
99.416	0.025	1.771	-1.8148	0.025
99.527	0.025	1.772	-1.8158	0.025
99.639	0.025	1.774	-1.8182	0.025
99.749	0.026	1.776	-1.8202	0.026
99.854	0.026	1.778	-1.8222	0.026
99.966	0.026	1.779	-1.8232	0.026
100.074	0.026	1.781	-1.8252	0.026
100.18	0.026	1.784	-1.8276	0.026
100.291	0.026	1.786	-1.8296	0.026
100.404	0.026	1.787	-1.8306	0.026
100.512	0.026	1.789	-1.8326	0.026
100.62	0.026	1.791	-1.8345	0.026
100.726	0.026	1.793	-1.8369	0.026
100.837	0.026	1.794	-1.8378	0.026
100.95	0.026	1.796	-1.8399	0.026
101.058	0.026	1.798	-1.8418	0.026
101.163	0.026	1.8	-1.8442	0.026
101.277	0.026	1.801	-1.8452	0.026
101.386	0.026	1.803	-1.8472	0.026
101.496	0.026	1.805	-1.8492	0.026
101.601	0.026	1.807	-1.8512	0.026
101.712	0.026	1.809	-1.8525	0.026
101.821	0.026	1.811	-1.8545	0.026
101.934	0.026	1.813	-1.8565	0.026
102.04	0.027	1.815	-1.8584	0.027
102.149	0.027	1.816	-1.8595	0.027
102.26	0.027	1.818	-1.8618	0.027
102.364	0.027	1.82	-1.8638	0.027
102.473	0.027	1.822	-1.8659	0.027
102.583	0.027	1.823	-1.8669	0.027
102.692	0.027	1.825	-1.8691	0.027
102.803	0.027	1.827	-1.8711	0.027
102.912	0.027	1.829	-1.8731	0.027
103.019	0.027	1.83	-1.8741	0.027
103.135	0.028	1.832	-1.8761	0.028
103.24	0.028	1.835	-1.8785	0.028
103.349	0.028	1.837	-1.8805	0.028
103.459	0.028	1.838	-1.8815	0.028
103.565	0.028	1.84	-1.8835	0.028
103.68	0.028	1.842	-1.8855	0.028
103.785	0.028	1.844	-1.8878	0.028
103.896	0.028	1.845	-1.8888	0.028
104.005	0.028	1.847	-1.8908	0.028
104.111	0.029	1.849	-1.8928	0.029
104.224	0.029	1.851	-1.8951	0.029
104.333	0.029	1.852	-1.896	0.029
104.439	0.029	1.854	-1.8981	0.029
104.548	0.029	1.856	-1.9002	0.029
104.659	0.029	1.859	-1.9025	0.029
104.773	0.029	1.86	-1.9035	0.029
104.876	0.029	1.862	-1.9055	0.029
104.987	0.029	1.864	-1.9075	0.029
105.096	0.03	1.866	-1.9095	0.03
105.208	0.03	1.867	-1.9105	0.03
105.318	0.03	1.869	-1.9128	0.03
105.425	0.03	1.871	-1.9148	0.03
105.531	0.03	1.873	-1.9167	0.03
105.642	0.03	1.874	-1.9178	0.03
105.755	0.03	1.876	-1.9202	0.03
105.865	0.03	1.878	-1.9221	0.03
105.97	0.03	1.88	-1.924	0.03
106.081	0.03	1.881	-1.9252	0.03
106.187	0.03	1.883	-1.9271	0.03
106.296	0.031	1.886	-1.9294	0.031
106.404	0.031	1.888	-1.9314	0.031
106.517	0.031	1.889	-1.9324	0.031
106.628	0.031	1.891	-1.9344	0.031
106.736	0.031	1.893	-1.9368	0.031
106.841	0.031	1.895	-1.9388	0.031
106.951	0.031	1.896	-1.9398	0.031
107.062	0.032	1.898	-1.9418	0.032
107.173	0.032	1.9	-1.9438	0.032
107.278	0.032	1.902	-1.946	0.032
107.392	0.032	1.903	-1.9471	0.032
107.496	0.032	1.905	-1.949	0.032
107.61	0.032	1.907	-1.951	0.032
107.715	0.033	1.909	-1.9531	0.033
107.826	0.033	1.911	-1.9544	0.033
107.939	0.033	1.913	-1.9564	0.033
108.047	0.033	1.915	-1.9584	0.033
108.152	0.033	1.917	-1.9604	0.033
108.264	0.033	1.918	-1.9617	0.033
108.37	0.034	1.92	-1.9637	0.034
108.48	0.034	1.922	-1.9657	0.034
108.59	0.034	1.924	-1.9677	0.034
108.701	0.034	1.925	-1.9687	0.034
108.812	0.034	1.927	-1.971	0.034
108.922	0.035	1.929	-1.9731	0.035
109.027	0.035	1.931	-1.9751	0.035
109.139	0.035	1.932	-1.9761	0.035
109.247	0.035	1.934	-1.978	0.035
109.355	0.035	1.937	-1.9805	0.035
109.462	0.036	1.939	-1.9825	0.036
109.576	0.036	1.94	-1.9834	0.036
109.684	0.036	1.942	-1.9854	0.036
109.792	0.036	1.944	-1.9877	0.036
109.901	0.036	1.946	-1.9897	0.036
110.008	0.037	1.947	-1.9907	0.037
110.117	0.037	1.949	-1.9927	0.037
110.231	0.037	1.951	-1.995	0.037
110.336	0.037	1.953	-1.9971	0.037
110.447	0.038	1.954	-1.9981	0.038
110.559	0.038	1.956	-2	0.038
110.669	0.038	1.958	-2.002	0.038
110.774	0.039	1.961	-2.0043	0.039
110.885	0.039	1.962	-2.0053	0.039
110.993	0.039	1.964	-2.0073	0.039
111.106	0.04	1.966	-2.0093	0.04
111.211	0.04	1.968	-2.0113	0.04
111.321	0.04	1.969	-2.0123	0.04
111.432	0.04	1.971	-2.0147	0.04
111.538	0.041	1.973	-2.0167	0.041
111.646	0.041	1.975	-2.0186	0.041
111.76	0.041	1.976	-2.0196	0.041
111.868	0.041	1.978	-2.022	0.041
111.976	0.042	1.98	-2.024	0.042
112.085	0.042	1.982	-2.026	0.042
112.192	0.042	1.983	-2.027	0.042
112.306	0.042	1.985	-2.029	0.042
112.414	0.043	1.988	-2.0314	0.043
112.519	0.043	1.99	-2.0333	0.043
112.633	0.043	1.991	-2.0344	0.043
112.743	0.043	1.993	-2.0364	0.043
112.853	0.044	1.995	-2.0387	0.044
112.958	0.044	1.997	-2.0406	0.044
113.069	0.044	1.998	-2.0416	0.044
113.177	0.045	2	-2.0436	0.045
113.284	0.045	2.002	-2.046	0.045
113.46	0.045	2.005	-2.0484	0.045
113.566	0.046	2.007	-2.0504	0.046
113.679	0.046	2.009	-2.0524	0.046
113.784	0.046	2.011	-2.0543	0.046
113.896	0.047	2.012	-2.0553	0.047
114.004	0.047	2.014	-2.0576	0.047
114.115	0.047	2.016	-2.0596	0.047
114.22	0.048	2.018	-2.0616	0.048
114.334	0.048	2.019	-2.0626	0.048
114.442	0.048	2.021	-2.0646	0.048
114.551	0.049	2.023	-2.067	0.049
114.656	0.049	2.025	-2.069	0.049
114.767	0.049	2.026	-2.07	0.049
114.88	0.049	2.028	-2.072	0.049
114.988	0.05	2.031	-2.0742	0.05
115.093	0.05	2.033	-2.0762	0.05
115.207	0.05	2.034	-2.0773	0.05
115.312	0.051	2.036	-2.0794	0.051
115.426	0.051	2.037	-2.0812	0.051
115.531	0.051	2.04	-2.0836	0.051
115.641	0.051	2.041	-2.0846	0.051
115.753	0.052	2.043	-2.0866	0.052
115.863	0.052	2.045	-2.0886	0.052
115.968	0.052	2.047	-2.0909	0.052
116.081	0.053	2.048	-2.0919	0.053
116.189	0.053	2.05	-2.0939	0.053
116.295	0.053	2.052	-2.0959	0.053
116.405	0.054	2.054	-2.0979	0.054
116.519	0.054	2.055	-2.0989	0.054
116.625	0.054	2.058	-2.1013	0.054
116.736	0.055	2.06	-2.1033	0.055
116.842	0.055	2.062	-2.1053	0.055
116.956	0.056	2.063	-2.1063	0.056
117.066	0.056	2.065	-2.1086	0.056
117.171	0.057	2.067	-2.1106	0.057
117.28	0.057	2.069	-2.1126	0.057
117.39	0.057	2.07	-2.1135	0.057
117.503	0.058	2.072	-2.1159	0.058
117.611	0.058	2.074	-2.1179	0.058
117.716	0.059	2.076	-2.1199	0.059
117.827	0.059	2.077	-2.1209	0.059
117.936	0.059	2.079	-2.1229	0.059
118.049	0.06	2.082	-2.1253	0.06
118.155	0.06	2.083	-2.1272	0.06
118.264	0.06	2.084	-2.1282	0.06
118.373	0.061	2.087	-2.1303	0.061
118.479	0.061	2.089	-2.1325	0.061
118.589	0.061	2.091	-2.1345	0.061
118.703	0.061	2.092	-2.1356	0.061
118.811	0.062	2.094	-2.1376	0.062
118.919	0.062	2.096	-2.1395	0.062
119.025	0.062	2.098	-2.1418	0.062
119.136	0.062	2.099	-2.143	0.062
119.249	0.063	2.101	-2.1449	0.063
119.357	0.063	2.103	-2.1469	0.063
119.462	0.063	2.105	-2.1489	0.063
119.573	0.063	2.106	-2.1499	0.063
119.685	0.063	2.108	-2.1522	0.063
119.795	0.064	2.11	-2.1542	0.064
119.9	0.064	2.112	-2.1562	0.064
120.011	0.064	2.113	-2.1572	0.064
120.185	0.064	2.116	-2.1602	0.064
120.293	0.064	2.118	-2.1622	0.064
120.4	0.065	2.12	-2.1641	0.065
120.509	0.065	2.123	-2.1665	0.065
120.616	0.065	2.124	-2.1675	0.065
120.73	0.065	2.126	-2.1695	0.065
120.838	0.066	2.128	-2.1715	0.066
120.945	0.066	2.13	-2.1738	0.066
121.055	0.066	2.131	-2.1748	0.066
121.168	0.066	2.133	-2.1768	0.066
121.278	0.067	2.135	-2.1788	0.067
121.383	0.067	2.137	-2.1812	0.067
121.492	0.067	2.138	-2.1821	0.067
121.604	0.067	2.14	-2.1841	0.067
121.714	0.067	2.142	-2.1862	0.067
121.819	0.068	2.144	-2.1882	0.068
121.931	0.068	2.145	-2.1892	0.068
122.039	0.068	2.148	-2.1915	0.068
122.147	0.069	2.15	-2.1935	0.069
122.255	0.069	2.152	-2.1955	0.069
122.369	0.069	2.153	-2.1965	0.069
122.475	0.07	2.155	-2.1985	0.07
122.586	0.07	2.157	-2.2009	0.07
122.691	0.07	2.159	-2.2029	0.07
122.805	0.071	2.16	-2.2039	0.071
122.915	0.071	2.162	-2.2059	0.071
123.023	0.072	2.164	-2.2082	0.072
123.128	0.072	2.166	-2.2102	0.072
123.239	0.072	2.167	-2.2112	0.072
123.352	0.073	2.169	-2.2132	0.073
123.456	0.073	2.172	-2.2155	0.073
123.567	0.074	2.174	-2.2174	0.074
123.676	0.074	2.175	-2.2185	0.074
123.786	0.074	2.177	-2.2205	0.074
123.892	0.075	2.179	-2.2224	0.075
124.003	0.075	2.181	-2.2248	0.075
124.115	0.075	2.182	-2.2258	0.075
124.223	0.076	2.184	-2.2278	0.076
124.331	0.076	2.186	-2.2298	0.076
124.438	0.077	2.188	-2.2318	0.077
124.548	0.077	2.189	-2.2331	0.077
124.659	0.077	2.191	-2.235	0.077
124.768	0.078	2.193	-2.2371	0.078
124.877	0.078	2.195	-2.2391	0.078
124.984	0.079	2.197	-2.2404	0.079
125.093	0.079	2.199	-2.2425	0.079
125.207	0.08	2.201	-2.2445	0.08
125.312	0.08	2.203	-2.2465	0.08
125.423	0.08	2.204	-2.2475	0.08
125.53	0.081	2.206	-2.2498	0.081
125.64	0.081	2.208	-2.2518	0.081
125.749	0.082	2.21	-2.2538	0.082
125.86	0.082	2.211	-2.2548	0.082
125.972	0.083	2.213	-2.2571	0.083
126.082	0.083	2.215	-2.2591	0.083
126.187	0.083	2.217	-2.2611	0.083
126.299	0.084	2.218	-2.2621	0.084
126.407	0.084	2.22	-2.2642	0.084
126.515	0.085	2.223	-2.2665	0.085
126.623	0.085	2.225	-2.2685	0.085
126.737	0.085	2.226	-2.2695	0.085
126.843	0.086	2.228	-2.2714	0.086
126.954	0.086	2.23	-2.2734	0.086
127.06	0.087	2.232	-2.2757	0.087
127.174	0.087	2.233	-2.2767	0.087
127.277	0.087	2.235	-2.2787	0.087
127.391	0.088	2.237	-2.2807	0.088
127.496	0.088	2.239	-2.2831	0.088
127.607	0.089	2.24	-2.2841	0.089
127.715	0.089	2.242	-2.2861	0.089
127.829	0.09	2.244	-2.2881	0.09
127.934	0.09	2.246	-2.2901	0.09
128.045	0.091	2.248	-2.2914	0.091
128.156	0.091	2.25	-2.2934	0.091
128.266	0.092	2.252	-2.2954	0.092
128.371	0.092	2.254	-2.2974	0.092
128.483	0.092	2.255	-2.2984	0.092
128.591	0.093	2.257	-2.3007	0.093
128.699	0.094	2.259	-2.3028	0.094
128.806	0.094	2.261	-2.3047	0.094
128.92	0.094	2.262	-2.3057	0.094
129.028	0.095	2.264	-2.3078	0.095
129.136	0.096	2.266	-2.31	0.096
129.245	0.096	2.268	-2.3121	0.096
129.352	0.097	2.269	-2.3131	0.097
129.461	0.097	2.271	-2.3151	0.097
129.575	0.098	2.274	-2.3175	0.098
129.68	0.099	2.276	-2.3194	0.099
129.79	0.099	2.277	-2.3204	0.099
129.904	0.1	2.279	-2.3225	0.1
130.007	0.101	2.281	-2.3247	0.101
130.118	0.101	2.283	-2.3267	0.101
130.229	0.102	2.284	-2.3277	0.102
130.337	0.103	2.286	-2.3296	0.103
130.45	0.103	2.288	-2.3316	0.103
130.553	0.104	2.29	-2.334	0.104
130.665	0.105	2.291	-2.335	0.105
130.774	0.105	2.293	-2.337	0.105
130.884	0.106	2.295	-2.339	0.106
130.992	0.107	2.298	-2.3414	0.107
131.099	0.108	2.299	-2.3424	0.108
131.213	0.108	2.301	-2.3444	0.108
131.321	0.109	2.303	-2.3463	0.109
131.427	0.11	2.305	-2.3483	0.11
131.536	0.111	2.306	-2.3493	0.111
131.645	0.112	2.308	-2.3517	0.112
131.759	0.112	2.31	-2.3536	0.112
131.864	0.113	2.312	-2.3557	0.113
131.975	0.114	2.313	-2.3566	0.114
132.088	0.114	2.315	-2.359	0.114
132.191	0.115	2.317	-2.3611	0.115
132.302	0.116	2.319	-2.3631	0.116
132.413	0.116	2.32	-2.3641	0.116
132.521	0.117	2.322	-2.3661	0.117
132.633	0.118	2.325	-2.3683	0.118
132.738	0.119	2.327	-2.3703	0.119
132.85	0.119	2.328	-2.3713	0.119
132.958	0.12	2.33	-2.3733	0.12
133.069	0.121	2.332	-2.3757	0.121
133.174	0.122	2.334	-2.3777	0.122
133.288	0.122	2.335	-2.3787	0.122
133.396	0.123	2.337	-2.3807	0.123
133.505	0.124	2.339	-2.3827	0.124
133.614	0.125	2.341	-2.385	0.125
133.721	0.125	2.342	-2.3859	0.125
133.835	0.126	2.344	-2.3879	0.126
133.942	0.127	2.346	-2.39	0.127
134.048	0.128	2.348	-2.3919	0.128
134.162	0.128	2.35	-2.3933	0.128
134.272	0.129	2.352	-2.3953	0.129
134.382	0.13	2.354	-2.3973	0.13
134.487	0.131	2.356	-2.3993	0.131
134.598	0.131	2.357	-2.4003	0.131
134.706	0.132	2.359	-2.4026	0.132
134.814	0.133	2.361	-2.4045	0.133
134.925	0.134	2.363	-2.4065	0.134
135.034	0.135	2.364	-2.4076	0.135
135.145	0.135	2.366	-2.41	0.135
135.253	0.136	2.368	-2.4119	0.136
135.361	0.137	2.37	-2.4139	0.137
135.468	0.137	2.371	-2.415	0.137
135.577	0.138	2.374	-2.4173	0.138
135.691	0.139	2.376	-2.4193	0.139
135.797	0.14	2.378	-2.4213	0.14
135.909	0.14	2.379	-2.4223	0.14
136.019	0.141	2.381	-2.4243	0.141
136.127	0.142	2.383	-2.4266	0.142
136.232	0.143	2.385	-2.4286	0.143
136.346	0.143	2.386	-2.4295	0.143
136.456	0.144	2.388	-2.4316	0.144
136.566	0.145	2.39	-2.4336	0.145
136.669	0.146	2.392	-2.4359	0.146
136.78	0.146	2.393	-2.4369	0.146
136.888	0.147	2.395	-2.439	0.147
136.997	0.149	2.397	-2.441	0.149
137.109	0.15	2.399	-2.4432	0.15
137.218	0.15	2.4	-2.4442	0.15
137.329	0.151	2.402	-2.4462	0.151
137.437	0.152	2.404	-2.4482	0.152
137.545	0.153	2.406	-2.4502	0.153
137.657	0.154	2.408	-2.4516	0.154
137.765	0.155	2.41	-2.4535	0.155
137.872	0.156	2.412	-2.4556	0.156
137.981	0.157	2.414	-2.4576	0.157
138.088	0.157	2.415	-2.4586	0.157
138.204	0.158	2.417	-2.4608	0.158
138.309	0.159	2.419	-2.4629	0.159
138.418	0.16	2.421	-2.4649	0.16
138.529	0.161	2.422	-2.4659	0.161
138.634	0.162	2.424	-2.4678	0.162
138.749	0.163	2.426	-2.4702	0.163
138.854	0.164	2.429	-2.4723	0.164
138.964	0.165	2.43	-2.4733	0.165
139.076	0.166	2.431	-2.4752	0.166
139.186	0.167	2.434	-2.4775	0.167
139.291	0.168	2.436	-2.4795	0.168
139.402	0.169	2.437	-2.4805	0.169
139.513	0.17	2.439	-2.4825	0.17
139.623	0.171	2.441	-2.4845	0.171
139.728	0.172	2.443	-2.487	0.172
139.84	0.173	2.444	-2.4879	0.173
139.948	0.174	2.446	-2.4899	0.174
140.056	0.175	2.448	-2.4919	0.175
140.164	0.177	2.45	-2.4942	0.177
140.278	0.177	2.451	-2.4952	0.177
140.386	0.178	2.453	-2.4972	0.178
140.494	0.179	2.455	-2.4992	0.179
140.6	0.18	2.457	-2.5012	0.18
140.714	0.181	2.459	-2.5022	0.181
140.824	0.182	2.461	-2.5045	0.182
140.93	0.183	2.463	-2.5065	0.183
141.038	0.185	2.465	-2.5085	0.185
141.148	0.185	2.466	-2.5095	0.185
141.261	0.186	2.468	-2.5119	0.186
141.364	0.188	2.47	-2.5139	0.188
141.475	0.189	2.472	-2.5159	0.189
141.586	0.189	2.473	-2.5169	0.189
141.695	0.191	2.475	-2.5192	0.191
141.801	0.192	2.477	-2.5212	0.192
141.91	0.193	2.479	-2.523	0.193
142.019	0.193	2.48	-2.5242	0.193
142.133	0.194	2.482	-2.5262	0.194
142.241	0.195	2.485	-2.5285	0.195
142.349	0.196	2.487	-2.5306	0.196
142.456	0.197	2.488	-2.5316	0.197
142.57	0.198	2.49	-2.5335	0.198
142.678	0.199	2.492	-2.5355	0.199
142.786	0.2	2.494	-2.5378	0.2
142.893	0.2	2.495	-2.5388	0.2
143.008	0.201	2.497	-2.5408	0.201
143.179	0.203	2.5	-2.5438	0.203
143.289	0.204	2.502	-2.5458	0.204
143.394	0.205	2.504	-2.5478	0.205
143.506	0.205	2.505	-2.5487	0.205
143.614	0.206	2.507	-2.5511	0.206
143.722	0.207	2.509	-2.5531	0.207
143.83	0.208	2.511	-2.5552	0.208
143.939	0.209	2.512	-2.5561	0.209
144.05	0.21	2.514	-2.5581	0.21
144.161	0.211	2.517	-2.5605	0.211
144.267	0.212	2.519	-2.5624	0.212
144.381	0.212	2.52	-2.5634	0.212
144.484	0.213	2.522	-2.5654	0.213
144.598	0.215	2.524	-2.5678	0.215
144.703	0.216	2.526	-2.5698	0.216
144.814	0.216	2.527	-2.5708	0.216
144.927	0.217	2.529	-2.5728	0.217
145.031	0.218	2.531	-2.5748	0.218
145.139	0.22	2.533	-2.5771	0.22
145.253	0.22	2.534	-2.5781	0.22
145.361	0.222	2.536	-2.5801	0.222
145.467	0.223	2.538	-2.5821	0.223
145.578	0.224	2.541	-2.5845	0.224
145.69	0.225	2.542	-2.5855	0.225
145.798	0.226	2.544	-2.5875	0.226
145.906	0.227	2.546	-2.5895	0.227
146.013	0.228	2.548	-2.5914	0.228
146.127	0.229	2.549	-2.5925	0.229
146.235	0.23	2.551	-2.5949	0.23
146.343	0.231	2.553	-2.5968	0.231
146.452	0.232	2.555	-2.5987	0.232
146.559	0.232	2.556	-2.5998	0.232
146.668	0.234	2.558	-2.602	0.234
146.782	0.235	2.56	-2.6041	0.235
146.887	0.236	2.562	-2.606	0.236
146.998	0.236	2.563	-2.6071	0.236
147.105	0.237	2.566	-2.6094	0.237
147.219	0.238	2.568	-2.6114	0.238
147.324	0.239	2.57	-2.6134	0.239
147.435	0.24	2.571	-2.6144	0.24
147.544	0.241	2.573	-2.6164	0.241
147.657	0.242	2.575	-2.6187	0.242
147.76	0.243	2.577	-2.6207	0.243
147.872	0.243	2.578	-2.6216	0.243
147.983	0.244	2.58	-2.6238	0.244
148.09	0.245	2.582	-2.6257	0.245
148.198	0.246	2.584	-2.6281	0.246
148.312	0.246	2.585	-2.6291	0.246
148.42	0.247	2.587	-2.6311	0.247
148.528	0.248	2.589	-2.6331	0.248
148.634	0.249	2.591	-2.6352	0.249
148.748	0.25	2.593	-2.6364	0.25
148.852	0.25	2.595	-2.6384	0.25
148.966	0.251	2.597	-2.6404	0.251
149.071	0.252	2.599	-2.6424	0.252
149.182	0.253	2.6	-2.6434	0.253
149.295	0.254	2.602	-2.6457	0.254
149.398	0.255	2.604	-2.6477	0.255
149.509	0.256	2.606	-2.6498	0.256
149.62	0.256	2.607	-2.6508	0.256
149.728	0.257	2.609	-2.6531	0.257
149.841	0.258	2.611	-2.655	0.258
149.947	0.259	2.613	-2.657	0.259
150.056	0.26	2.614	-2.658	0.26
150.166	0.261	2.616	-2.66	0.261
150.274	0.262	2.619	-2.6623	0.262
150.382	0.264	2.621	-2.6643	0.264
150.496	0.264	2.622	-2.6653	0.264
150.599	0.265	2.624	-2.6673	0.265
150.713	0.267	2.626	-2.6697	0.267
150.817	0.268	2.628	-2.6717	0.268
150.928	0.268	2.629	-2.6727	0.268
151.037	0.269	2.631	-2.6747	0.269
151.148	0.27	2.633	-2.6767	0.27
151.257	0.272	2.635	-2.679	0.272
151.368	0.272	2.636	-2.68	0.272
151.478	0.273	2.638	-2.682	0.273
151.588	0.274	2.64	-2.684	0.274
151.693	0.275	2.643	-2.6863	0.275
151.804	0.275	2.644	-2.6874	0.275
151.914	0.276	2.646	-2.6894	0.276
152.02	0.277	2.648	-2.6914	0.277
152.13	0.278	2.65	-2.6934	0.278
152.242	0.279	2.651	-2.6946	0.279
152.35	0.28	2.653	-2.6967	0.28
152.456	0.281	2.655	-2.6987	0.281
152.567	0.282	2.657	-2.7007	0.282
152.681	0.283	2.658	-2.7017	0.283
152.784	0.284	2.66	-2.7041	0.284
152.898	0.285	2.662	-2.706	0.285
153.004	0.286	2.664	-2.708	0.286
153.113	0.287	2.665	-2.709	0.287
153.226	0.288	2.667	-2.711	0.288
153.334	0.289	2.67	-2.7132	0.289
153.439	0.29	2.672	-2.7152	0.29
153.553	0.291	2.673	-2.7163	0.291
153.663	0.292	2.675	-2.7183	0.292
153.773	0.293	2.677	-2.7206	0.293
153.877	0.294	2.679	-2.7226	0.294
153.988	0.295	2.68	-2.7236	0.295
154.097	0.296	2.682	-2.7256	0.296
154.209	0.297	2.684	-2.7276	0.297
154.314	0.299	2.686	-2.73	0.299
154.426	0.3	2.687	-2.731	0.3
154.534	0.301	2.689	-2.733	0.301
154.64	0.302	2.691	-2.7349	0.302
154.751	0.304	2.694	-2.7373	0.304
154.86	0.304	2.694	-2.7382	0.304
154.971	0.306	2.696	-2.7402	0.306
155.079	0.307	2.699	-2.7423	0.307
155.186	0.308	2.701	-2.7443	0.308
155.297	0.309	2.702	-2.7457	0.309
155.41	0.311	2.704	-2.7477	0.311
155.518	0.312	2.706	-2.7497	0.312
155.623	0.313	2.708	-2.7517	0.313
155.734	0.314	2.709	-2.7527	0.314
155.846	0.315	2.711	-2.755	0.315
155.956	0.316	2.713	-2.757	0.316
156.061	0.318	2.715	-2.7589	0.318
156.172	0.318	2.716	-2.76	0.318
156.281	0.32	2.718	-2.7619	0.32
156.387	0.321	2.721	-2.7643	0.321
156.498	0.322	2.722	-2.7662	0.322
156.61	0.323	2.724	-2.7673	0.323
156.718	0.324	2.725	-2.7692	0.324
156.824	0.326	2.728	-2.7715	0.326
156.933	0.327	2.73	-2.7735	0.327
157.043	0.328	2.731	-2.7746	0.328
157.156	0.33	2.733	-2.7765	0.33
157.264	0.331	2.735	-2.7785	0.331
157.37	0.333	2.737	-2.7809	0.333
157.481	0.334	2.738	-2.7819	0.334
157.594	0.335	2.74	-2.7839	0.335
157.702	0.337	2.742	-2.7859	0.337
157.807	0.339	2.745	-2.7882	0.339
157.918	0.339	2.746	-2.7892	0.339
158.031	0.341	2.748	-2.7912	0.341
158.134	0.343	2.75	-2.7932	0.343
158.246	0.344	2.752	-2.7955	0.344
158.357	0.345	2.753	-2.7966	0.345
158.463	0.347	2.755	-2.7986	0.347
158.572	0.349	2.757	-2.8006	0.349
158.68	0.35	2.759	-2.8026	0.35
158.795	0.351	2.76	-2.804	0.351
158.903	0.353	2.762	-2.8059	0.353
159.01	0.355	2.764	-2.8079	0.355
159.118	0.357	2.766	-2.8099	0.357
159.232	0.358	2.767	-2.8109	0.358
159.34	0.36	2.77	-2.8133	0.36
159.448	0.362	2.771	-2.8152	0.362
159.554	0.363	2.773	-2.8172	0.363
159.668	0.364	2.774	-2.8182	0.364
159.778	0.366	2.776	-2.8202	0.366
159.886	0.368	2.779	-2.8225	0.368
159.991	0.37	2.781	-2.8245	0.37
160.102	0.371	2.782	-2.8256	0.371
160.209	0.373	2.784	-2.8276	0.373
160.319	0.375	2.786	-2.8298	0.375
160.43	0.377	2.788	-2.8318	0.377
160.541	0.377	2.789	-2.8329	0.377
160.649	0.379	2.791	-2.8348	0.379
160.755	0.381	2.793	-2.8368	0.381
160.866	0.383	2.795	-2.8392	0.383
160.976	0.384	2.796	-2.8402	0.384
161.087	0.386	2.798	-2.8422	0.386
161.195	0.388	2.8	-2.8442	0.388
161.302	0.39	2.802	-2.8462	0.39
161.416	0.391	2.804	-2.8475	0.391
161.524	0.393	2.806	-2.8494	0.393
161.632	0.395	2.808	-2.8515	0.395
161.738	0.396	2.81	-2.8536	0.396
161.852	0.397	2.811	-2.8545	0.397
161.957	0.4	2.813	-2.8568	0.4
162.068	0.401	2.815	-2.8589	0.401
162.255	0.404	2.818	-2.8615	0.404
162.367	0.406	2.82	-2.8635	0.406
162.477	0.407	2.822	-2.8655	0.407
162.582	0.409	2.824	-2.8679	0.409
162.694	0.41	2.825	-2.8689	0.41
162.802	0.411	2.827	-2.8709	0.411
162.91	0.413	2.829	-2.8728	0.413
163.019	0.414	2.831	-2.8748	0.414
163.126	0.415	2.832	-2.8761	0.415
163.238	0.417	2.834	-2.8781	0.417
163.347	0.418	2.836	-2.8801	0.418
163.456	0.42	2.838	-2.8821	0.42
163.563	0.421	2.839	-2.8831	0.421
163.672	0.423	2.842	-2.8855	0.423
163.786	0.424	2.844	-2.8875	0.424
163.891	0.426	2.846	-2.8894	0.426
164.002	0.427	2.847	-2.8904	0.427
164.115	0.429	2.849	-2.8924	0.429
164.218	0.431	2.851	-2.8948	0.431
164.327	0.432	2.853	-2.8968	0.432
164.441	0.433	2.854	-2.8978	0.433
164.549	0.435	2.856	-2.8998	0.435
164.655	0.436	2.858	-2.9021	0.436
164.766	0.438	2.86	-2.9041	0.438
164.878	0.439	2.861	-2.9051	0.439
164.986	0.44	2.863	-2.9071	0.44
165.096	0.442	2.866	-2.9095	0.442
165.201	0.444	2.868	-2.9114	0.444
165.315	0.444	2.869	-2.9124	0.444
165.423	0.446	2.871	-2.9144	0.446
165.531	0.447	2.873	-2.9164	0.447
165.64	0.449	2.875	-2.9188	0.449
165.747	0.45	2.876	-2.9198	0.45
165.856	0.452	2.878	-2.9218	0.452
165.97	0.453	2.88	-2.9238	0.453
166.075	0.455	2.882	-2.9258	0.455
166.186	0.456	2.883	-2.9271	0.456
166.293	0.457	2.885	-2.9291	0.457
166.407	0.459	2.887	-2.9311	0.459
166.512	0.461	2.889	-2.9331	0.461
166.623	0.461	2.89	-2.9341	0.461
166.732	0.463	2.893	-2.9364	0.463
166.845	0.465	2.895	-2.9384	0.465
166.95	0.467	2.897	-2.9404	0.467
167.06	0.467	2.898	-2.9414	0.467
167.171	0.469	2.9	-2.9438	0.469
167.279	0.471	2.902	-2.9457	0.471
167.388	0.472	2.904	-2.9478	0.472
167.494	0.473	2.905	-2.9488	0.473
167.608	0.475	2.907	-2.9508	0.475
167.716	0.477	2.909	-2.953	0.477
167.822	0.478	2.911	-2.955	0.478
167.936	0.479	2.912	-2.956	0.479
168.041	0.481	2.914	-2.958	0.481
168.152	0.483	2.916	-2.9601	0.483
168.258	0.485	2.919	-2.9625	0.485
168.37	0.486	2.92	-2.9634	0.486
168.484	0.488	2.922	-2.9654	0.488
168.587	0.491	2.924	-2.9675	0.491
168.698	0.493	2.926	-2.9697	0.493
168.809	0.494	2.927	-2.9707	0.494
168.917	0.497	2.929	-2.9727	0.497
169.03	0.499	2.931	-2.9747	0.499
169.135	0.502	2.933	-2.9771	0.502
169.247	0.503	2.934	-2.9781	0.503
169.356	0.505	2.936	-2.98	0.505
169.464	0.507	2.938	-2.9821	0.507
169.572	0.509	2.94	-2.9841	0.509
169.679	0.51	2.941	-2.985	0.51
169.788	0.513	2.944	-2.9874	0.513
169.902	0.515	2.946	-2.9894	0.515
170.008	0.517	2.948	-2.9913	0.517
170.122	0.518	2.949	-2.9923	0.518
170.225	0.521	2.951	-2.9947	0.521
170.336	0.523	2.953	-2.9967	0.523
170.443	0.525	2.955	-2.9986	0.525
170.554	0.526	2.956	-2.9996	0.526
170.667	0.528	2.958	-3.0017	0.528
170.775	0.531	2.96	-3.004	0.531
170.88	0.533	2.962	-3.006	0.533
170.991	0.534	2.963	-3.0071	0.534
171.104	0.536	2.965	-3.0091	0.536
171.214	0.538	2.968	-3.0113	0.538
171.317	0.54	2.969	-3.0132	0.54
171.428	0.541	2.971	-3.0144	0.541
171.54	0.543	2.973	-3.0163	0.543
171.65	0.546	2.975	-3.0183	0.546
171.755	0.548	2.977	-3.0207	0.548
171.867	0.549	2.978	-3.0217	0.549
171.975	0.551	2.98	-3.0237	0.551
172.081	0.553	2.982	-3.0258	0.553
172.19	0.555	2.984	-3.0277	0.555
172.3	0.556	2.985	-3.029	0.556
172.412	0.558	2.987	-3.031	0.558
172.52	0.56	2.989	-3.033	0.56
172.629	0.562	2.991	-3.035	0.562
172.736	0.563	2.993	-3.0363	0.563
172.852	0.565	2.995	-3.0383	0.565
172.957	0.567	2.997	-3.0403	0.567
173.066	0.569	2.999	-3.0423	0.569
173.175	0.57	3	-3.0433	0.57
173.288	0.572	3.002	-3.0456	0.572
173.392	0.574	3.004	-3.0476	0.574
173.503	0.576	3.006	-3.0496	0.576
173.614	0.577	3.007	-3.0506	0.577
173.722	0.579	3.009	-3.0526	0.579
173.828	0.581	3.011	-3.0549	0.581
173.939	0.583	3.013	-3.0569	0.583
174.051	0.583	3.014	-3.058	0.583
174.159	0.585	3.016	-3.06	0.585
174.267	0.587	3.018	-3.0619	0.587
174.374	0.589	3.021	-3.0643	0.589
174.484	0.59	3.022	-3.0653	0.59
174.595	0.592	3.024	-3.0673	0.592
174.706	0.594	3.026	-3.0693	0.594
174.812	0.596	3.028	-3.0717	0.596
174.926	0.596	3.029	-3.0727	0.596
175.029	0.598	3.031	-3.0746	0.598
175.139	0.6	3.033	-3.0766	0.6
175.248	0.601	3.035	-3.0787	0.601
175.359	0.602	3.036	-3.08	0.602
175.472	0.604	3.038	-3.0819	0.604
175.575	0.606	3.04	-3.084	0.606
175.686	0.607	3.042	-3.086	0.607
175.797	0.608	3.044	-3.0873	0.608
175.908	0.61	3.045	-3.0892	0.61
176.018	0.611	3.047	-3.0912	0.611
176.123	0.613	3.05	-3.0933	0.613
176.234	0.613	3.05	-3.0942	0.613
176.345	0.615	3.053	-3.0966	0.615
176.452	0.617	3.055	-3.0986	0.617
176.56	0.619	3.057	-3.1006	0.619
176.667	0.619	3.058	-3.1016	0.619
176.781	0.621	3.06	-3.1039	0.621
176.889	0.623	3.062	-3.1059	0.623
176.995	0.625	3.064	-3.1078	0.625
177.109	0.625	3.065	-3.1089	0.625
177.218	0.627	3.067	-3.1109	0.627
177.326	0.629	3.07	-3.1133	0.629
177.434	0.63	3.072	-3.1153	0.63
177.543	0.631	3.073	-3.1163	0.631
177.656	0.633	3.075	-3.1183	0.633
177.765	0.634	3.077	-3.1203	0.634
177.87	0.636	3.079	-3.1225	0.636
177.981	0.636	3.08	-3.1236	0.636
178.092	0.638	3.082	-3.1255	0.638
178.201	0.639	3.084	-3.1275	0.639
178.306	0.64	3.086	-3.1299	0.64
178.414	0.641	3.087	-3.1309	0.641
178.526	0.642	3.089	-3.1329	0.642
178.637	0.644	3.091	-3.1349	0.644
178.742	0.645	3.093	-3.1369	0.645
178.856	0.646	3.094	-3.1379	0.646
178.964	0.647	3.097	-3.1402	0.647
179.072	0.649	3.099	-3.1422	0.649
179.181	0.65	3.101	-3.1442	0.65
179.293	0.651	3.102	-3.1452	0.651
179.403	0.652	3.104	-3.1475	0.652
179.511	0.654	3.106	-3.1495	0.654
179.616	0.655	3.108	-3.1516	0.655
179.727	0.656	3.109	-3.1525	0.656
179.84	0.658	3.111	-3.1549	0.658
179.943	0.659	3.113	-3.1569	0.659
180.054	0.66	3.115	-3.1589	0.66
180.165	0.661	3.116	-3.1599	0.661
180.276	0.662	3.118	-3.1619	0.662
180.386	0.664	3.12	-3.1642	0.664
180.489	0.665	3.122	-3.1662	0.665
180.598	0.666	3.123	-3.1672	0.666
180.712	0.667	3.125	-3.1692	0.667
180.82	0.669	3.127	-3.1712	0.669
180.928	0.67	3.13	-3.1735	0.67
181.035	0.671	3.131	-3.1746	0.671
181.149	0.672	3.133	-3.1765	0.672
181.258	0.674	3.135	-3.1785	0.674
181.364	0.675	3.137	-3.1809	0.675
181.477	0.676	3.138	-3.1819	0.676
181.581	0.677	3.14	-3.1839	0.677
181.695	0.679	3.142	-3.1859	0.679
181.8	0.68	3.144	-3.1878	0.68
181.911	0.681	3.145	-3.1892	0.681
182.024	0.682	3.147	-3.1912	0.682
182.127	0.683	3.149	-3.1931	0.683
182.236	0.685	3.151	-3.1952	0.685
182.35	0.686	3.153	-3.1965	0.686
182.458	0.687	3.155	-3.1984	0.687
182.569	0.688	3.157	-3.2004	0.688
182.674	0.69	3.159	-3.2024	0.69
182.786	0.69	3.16	-3.2034	0.69
182.894	0.692	3.162	-3.2054	0.692
183.005	0.693	3.164	-3.2078	0.693
183.11	0.695	3.166	-3.2098	0.695
183.224	0.696	3.167	-3.2108	0.696
183.331	0.697	3.169	-3.2128	0.697
183.442	0.699	3.171	-3.2152	0.699
183.549	0.7	3.173	-3.2172	0.7
183.656	0.701	3.174	-3.2182	0.701
183.765	0.702	3.176	-3.2201	0.702
183.879	0.704	3.179	-3.2225	0.704
183.984	0.705	3.181	-3.2245	0.705
184.095	0.706	3.182	-3.2254	0.706
184.208	0.707	3.184	-3.2275	0.707
184.316	0.709	3.186	-3.2295	0.709
184.421	0.71	3.188	-3.2318	0.71
184.532	0.711	3.189	-3.2329	0.711
184.642	0.712	3.191	-3.2349	0.712
184.748	0.713	3.193	-3.2368	0.713
184.859	0.715	3.195	-3.2391	0.715
184.971	0.716	3.196	-3.2401	0.716
185.079	0.718	3.198	-3.2421	0.718
185.187	0.719	3.2	-3.2441	0.719
185.296	0.721	3.202	-3.2461	0.721
185.403	0.722	3.204	-3.2475	0.722
185.512	0.724	3.206	-3.2495	0.724
185.626	0.726	3.208	-3.2514	0.726
185.732	0.728	3.21	-3.2534	0.728
185.846	0.728	3.211	-3.2544	0.728
185.95	0.73	3.213	-3.2568	0.73
186.061	0.732	3.215	-3.2586	0.732
186.17	0.734	3.217	-3.2607	0.734
186.281	0.734	3.218	-3.2618	0.734
186.391	0.736	3.22	-3.2637	0.736
186.501	0.738	3.222	-3.2661	0.738
186.605	0.739	3.224	-3.2681	0.739
186.716	0.74	3.225	-3.2691	0.74
186.828	0.742	3.227	-3.271	0.742
186.938	0.743	3.229	-3.2731	0.743
187.043	0.745	3.232	-3.2754	0.745
187.155	0.746	3.233	-3.2763	0.746
187.263	0.748	3.235	-3.2784	0.748
187.372	0.749	3.237	-3.2804	0.749
187.48	0.751	3.239	-3.2828	0.751
187.588	0.752	3.24	-3.2838	0.752
187.697	0.753	3.242	-3.2857	0.753
187.811	0.755	3.244	-3.2878	0.755
187.917	0.756	3.246	-3.2901	0.756
188.031	0.757	3.247	-3.2911	0.757
188.134	0.758	3.249	-3.2931	0.758
188.245	0.759	3.251	-3.2951	0.759
188.352	0.76	3.253	-3.2971	0.76
188.466	0.761	3.255	-3.2984	0.761
188.576	0.762	3.257	-3.3004	0.762
188.686	0.762	3.259	-3.3024	0.762
188.791	0.763	3.261	-3.3044	0.763
188.902	0.764	3.262	-3.3054	0.764
189.01	0.765	3.264	-3.3078	0.765
189.116	0.765	3.266	-3.3097	0.765
189.227	0.766	3.268	-3.3118	0.766
189.335	0.767	3.269	-3.3127	0.767
189.449	0.767	3.271	-3.315	0.767
189.557	0.768	3.273	-3.317	0.768
189.662	0.769	3.275	-3.319	0.769
189.772	0.769	3.276	-3.32	0.769
189.881	0.77	3.278	-3.322	0.77
189.992	0.771	3.281	-3.3243	0.771
190.101	0.771	3.283	-3.3264	0.771
190.208	0.772	3.284	-3.3274	0.772
190.324	0.772	3.286	-3.3294	0.772
190.429	0.773	3.288	-3.3314	0.773
190.538	0.774	3.29	-3.3337	0.774
190.649	0.775	3.291	-3.3347	0.775
190.759	0.775	3.293	-3.3367	0.775
190.869	0.776	3.295	-3.3387	0.776
190.974	0.777	3.297	-3.3411	0.777
191.085	0.778	3.298	-3.3421	0.778
191.194	0.779	3.3	-3.3441	0.779
191.3	0.78	3.302	-3.3461	0.78
191.41	0.781	3.304	-3.348	0.781
191.522	0.781	3.305	-3.3491	0.781
191.631	0.782	3.308	-3.3513	0.782
191.74	0.783	3.31	-3.3533	0.783
191.848	0.784	3.312	-3.3553	0.784
191.962	0.784	3.313	-3.3563	0.784
192.065	0.785	3.315	-3.3588	0.785
192.176	0.785	3.317	-3.3607	0.785
192.285	0.786	3.319	-3.3627	0.786
192.398	0.786	3.32	-3.3637	0.786
192.508	0.786	3.322	-3.366	0.786
192.611	0.787	3.324	-3.3679	0.787
192.72	0.787	3.326	-3.37	0.787
192.831	0.787	3.327	-3.371	0.787
192.944	0.788	3.329	-3.373	0.788
193.047	0.788	3.332	-3.3753	0.788
193.158	0.789	3.334	-3.3773	0.789
193.269	0.789	3.335	-3.3783	0.789
193.38	0.79	3.337	-3.3803	0.79
193.485	0.792	3.339	-3.3827	0.792
193.593	0.793	3.341	-3.3847	0.793
193.706	0.793	3.342	-3.3857	0.793
193.817	0.795	3.344	-3.3877	0.795
193.925	0.796	3.346	-3.3897	0.796
194.03	0.798	3.348	-3.392	0.798
194.14	0.798	3.349	-3.393	0.798
194.251	0.799	3.351	-3.3949	0.799
194.362	0.801	3.353	-3.397	0.801
194.534	0.802	3.356	-3.3996	0.802
194.639	0.803	3.358	-3.4016	0.803
194.748	0.804	3.36	-3.4036	0.804
194.859	0.805	3.361	-3.405	0.805
194.972	0.806	3.363	-3.407	0.806
195.075	0.806	3.365	-3.409	0.806
195.186	0.807	3.367	-3.4109	0.807
195.297	0.808	3.368	-3.412	0.808
195.408	0.808	3.371	-3.4143	0.808
195.513	0.809	3.373	-3.4163	0.809
195.621	0.81	3.375	-3.4183	0.81
195.734	0.81	3.376	-3.4193	0.81
195.845	0.811	3.378	-3.4215	0.811
195.953	0.812	3.38	-3.4236	0.812
196.058	0.814	3.382	-3.4256	0.814
196.168	0.814	3.383	-3.4266	0.814
196.279	0.816	3.385	-3.4286	0.816
196.39	0.817	3.387	-3.431	0.817
196.495	0.819	3.389	-3.4329	0.819
196.609	0.819	3.39	-3.4339	0.819
196.713	0.821	3.392	-3.4359	0.821
196.827	0.823	3.394	-3.4382	0.823
196.932	0.825	3.397	-3.4403	0.825
197.043	0.826	3.398	-3.4413	0.826
197.156	0.827	3.399	-3.4432	0.827
197.259	0.829	3.401	-3.4452	0.829
197.37	0.831	3.404	-3.4477	0.831
197.48	0.832	3.405	-3.4485	0.832
197.592	0.834	3.407	-3.4507	0.834
197.701	0.836	3.409	-3.4527	0.836
197.807	0.839	3.411	-3.4549	0.839
197.919	0.84	3.412	-3.4559	0.84
198.027	0.842	3.414	-3.4579	0.842
198.135	0.844	3.416	-3.4599	0.844
198.243	0.846	3.418	-3.4619	0.846
198.357	0.848	3.419	-3.4632	0.848
198.46	0.85	3.422	-3.4653	0.85
198.574	0.852	3.424	-3.4673	0.852
198.68	0.855	3.425	-3.4692	0.855
198.793	0.856	3.427	-3.4703	0.856
198.903	0.858	3.429	-3.4726	0.858
199.011	0.861	3.431	-3.4746	0.861
199.116	0.863	3.433	-3.4765	0.863
199.227	0.864	3.434	-3.4775	0.864
199.34	0.867	3.436	-3.4799	0.867
199.443	0.87	3.438	-3.4818	0.87
199.554	0.873	3.44	-3.4839	0.873
199.665	0.874	3.441	-3.4849	0.874
199.774	0.876	3.443	-3.4869	0.876
199.88	0.879	3.445	-3.4892	0.879
199.991	0.882	3.447	-3.4912	0.882
200.103	0.883	3.448	-3.4922	0.883
200.211	0.886	3.45	-3.4942	0.886
200.319	0.889	3.452	-3.4962	0.889
200.427	0.892	3.455	-3.4986	0.892
200.54	0.893	3.456	-3.4995	0.893
200.648	0.895	3.458	-3.5015	0.895
200.758	0.898	3.46	-3.5035	0.898
200.863	0.901	3.462	-3.5059	0.901
200.977	0.902	3.463	-3.5069	0.902
201.087	0.904	3.465	-3.5089	0.904
201.195	0.907	3.467	-3.5109	0.907
201.3	0.91	3.469	-3.5129	0.91
201.411	0.911	3.47	-3.5142	0.911
201.523	0.914	3.472	-3.5161	0.914
201.63	0.916	3.474	-3.5182	0.916
201.736	0.919	3.476	-3.5202	0.919
201.85	0.921	3.477	-3.5212	0.921
201.96	0.924	3.48	-3.5235	0.924
202.07	0.927	3.482	-3.5255	0.927
202.175	0.93	3.484	-3.5275	0.93
202.286	0.931	3.485	-3.5285	0.931
202.394	0.934	3.487	-3.5305	0.934
202.507	0.937	3.489	-3.5328	0.937
202.613	0.94	3.491	-3.5348	0.94
202.722	0.941	3.492	-3.5357	0.941
202.831	0.944	3.494	-3.5378	0.944
202.937	0.947	3.496	-3.5401	0.947
203.048	0.95	3.498	-3.5421	0.95
203.162	0.951	3.499	-3.5431	0.951
203.265	0.954	3.501	-3.5451	0.954
203.379	0.957	3.504	-3.5475	0.957
203.486	0.959	3.506	-3.5495	0.959
203.599	0.961	3.507	-3.5505	0.961
203.709	0.963	3.509	-3.5525	0.963
203.812	0.966	3.511	-3.5545	0.966
203.921	0.969	3.513	-3.5568	0.969
204.035	0.971	3.514	-3.5577	0.971
204.145	0.974	3.516	-3.5598	0.974
204.255	0.976	3.518	-3.5618	0.976
204.36	0.98	3.52	-3.5642	0.98
204.471	0.981	3.521	-3.5652	0.981
204.579	0.984	3.523	-3.5672	0.984
204.692	0.986	3.525	-3.5692	0.986
204.795	0.989	3.527	-3.5712	0.989
204.907	0.99	3.528	-3.5722	0.99
205.018	0.994	3.531	-3.5744	0.994
205.126	0.996	3.533	-3.5765	0.996
205.231	0.999	3.535	-3.5785	0.999
205.341	1	3.536	-3.5795	1
205.45	1.003	3.538	-3.5818	1.003
205.559	1.005	3.54	-3.5838	1.005
205.668	1.008	3.542	-3.5857	1.008
205.779	1.009	3.543	-3.5868	1.009
205.891	1.011	3.545	-3.5888	1.011
205.999	1.014	3.547	-3.5911	1.014
206.105	1.017	3.549	-3.593	1.017
206.216	1.018	3.55	-3.5941	1.018
206.329	1.02	3.552	-3.5961	1.02
206.439	1.022	3.555	-3.5984	1.022
206.544	1.024	3.557	-3.6004	1.024
206.653	1.026	3.558	-3.6015	1.026
206.765	1.028	3.56	-3.6035	1.028
206.875	1.03	3.562	-3.6055	1.03
206.98	1.033	3.564	-3.6077	1.033
207.092	1.034	3.565	-3.6087	1.034
207.2	1.037	3.567	-3.6107	1.037
207.306	1.039	3.569	-3.6126	1.039
207.417	1.042	3.571	-3.6152	1.042
207.531	1.043	3.572	-3.6161	1.043
207.637	1.045	3.574	-3.6181	1.045
207.745	1.047	3.576	-3.6201	1.047
207.852	1.049	3.578	-3.6221	1.049
207.967	1.05	3.579	-3.6231	1.05
208.077	1.053	3.582	-3.6255	1.053
208.182	1.055	3.584	-3.6274	1.055
208.291	1.058	3.586	-3.6294	1.058
208.402	1.059	3.587	-3.6304	1.059
208.512	1.062	3.589	-3.6327	1.062
208.622	1.065	3.591	-3.6347	1.065
208.727	1.067	3.593	-3.6367	1.067
208.835	1.069	3.594	-3.6377	1.069
208.947	1.072	3.596	-3.6397	1.072
209.053	1.075	3.598	-3.6421	1.075
209.164	1.078	3.6	-3.6441	1.078
209.276	1.08	3.601	-3.6451	1.08
209.384	1.083	3.603	-3.6471	1.083
209.492	1.086	3.605	-3.6491	1.086
209.6	1.09	3.608	-3.6513	1.09
209.714	1.091	3.609	-3.6523	1.091
209.822	1.094	3.611	-3.6544	1.094
209.929	1.097	3.613	-3.6563	1.097
210.038	1.101	3.615	-3.6588	1.101
210.145	1.102	3.616	-3.6597	1.102
210.254	1.105	3.618	-3.6617	1.105
210.368	1.108	3.62	-3.6637	1.108
210.473	1.111	3.622	-3.6658	1.111
210.584	1.113	3.623	-3.6669	1.113
210.696	1.116	3.625	-3.669	1.116
210.806	1.119	3.627	-3.6711	1.119
210.91	1.122	3.629	-3.673	1.122
211.021	1.123	3.63	-3.674	1.123
211.133	1.127	3.633	-3.6764	1.127
211.243	1.13	3.635	-3.6784	1.13
211.348	1.133	3.637	-3.6804	1.133
211.46	1.134	3.638	-3.6814	1.134
211.568	1.138	3.64	-3.6836	1.138
211.677	1.141	3.642	-3.6857	1.141
211.785	1.144	3.644	-3.6877	1.144
211.898	1.146	3.645	-3.6886	1.146
212.005	1.148	3.647	-3.6906	1.148
212.113	1.152	3.649	-3.693	1.152
212.222	1.154	3.651	-3.695	1.154
212.329	1.156	3.652	-3.696	1.156
212.438	1.159	3.654	-3.698	1.159
212.552	1.162	3.657	-3.7004	1.162
212.657	1.165	3.659	-3.7024	1.165
212.768	1.166	3.66	-3.7034	1.166
212.881	1.169	3.662	-3.7053	1.169
212.985	1.173	3.664	-3.7076	1.173
213.093	1.176	3.666	-3.7096	1.176
213.207	1.177	3.667	-3.7106	1.177
213.315	1.181	3.669	-3.7127	1.181
213.421	1.184	3.671	-3.7147	1.184
213.532	1.188	3.673	-3.717	1.188
213.644	1.189	3.674	-3.718	1.189
213.752	1.192	3.676	-3.72	1.192
213.86	1.195	3.678	-3.7219	1.195
213.969	1.198	3.68	-3.7241	1.198
214.076	1.2	3.682	-3.7253	1.2
214.19	1.203	3.684	-3.7273	1.203
214.298	1.206	3.686	-3.7293	1.206
214.404	1.209	3.688	-3.7313	1.209
214.518	1.21	3.689	-3.7323	1.21
214.628	1.213	3.691	-3.7346	1.213
214.734	1.216	3.693	-3.7366	1.216
214.843	1.219	3.695	-3.7387	1.219
214.953	1.221	3.696	-3.7397	1.221
215.059	1.224	3.698	-3.742	1.224
215.169	1.227	3.7	-3.7439	1.227
215.277	1.23	3.702	-3.7459	1.23
215.391	1.231	3.703	-3.7469	1.231
[truncated: 902 more rows]
