# Supplementary material for: Research on the Mechanical Properties of EPS Lightweight Soil Mixed with Fly Ash
Source: Polymers (Basel). 2024 Dec 18;16(24):3517. doi: 10.3390/polym16243517 (PMC11678610; doi:10.3390/polym16243517)
Supplement: Supplementary file 1 [file polymers-16-03517-s001.zip › polymers-3283519-supplementary-final/raw data/raw soil.xls]

## Sheet: Sheet1
试件批号	1
钢号	1
试验日期	2023/12/16
试验人	XDD
试件形状
尺寸(mm)	39.1
So(mm^2)	1200.73
标距倍率
Lo(mm)	80
引伸计标距	50
Lu(mm)
A(%)	/
断面尺寸
Su(mm^2)
Z(%)	/
Fm(kN)	0.15
Rm(MPa)	2
FeH(kN)	0.23
ReH(MPa)	2
FeL(kN)	0.17
ReL(MPa)	1
Fp(kN)	0.17
Rp(MPa)	2
Ft(kN)	0.00
Rt(MPa)
E(GPa)	0.04
屈强比	0.50
强屈比	2.00
At(%)	/
Agt(%)	3
时间(秒)	力(kN)	变形(mm)	位移(mm)	扩展
0	0	0	-0.0018	0
0.127	0.0006	0.002	-0.0033	0.0006
0.237	0.0006	0.004	-0.0051	0.0006
0.342	0.0006	0.006	-0.0073	0.0006
0.453	0.0006	0.007	-0.0084	0.0006
0.564	0.0006	0.01	-0.0115	0.0006
0.674	0.0006	0.013	-0.0143	0.0006
0.778	0.0006	0.016	-0.0176	0.0006
0.89	0.0006	0.018	-0.0194	0.0006
1.001	0.0006	0.022	-0.0239	0.0006
1.109	0.0006	0.027	-0.0281	0.0006
1.214	0.0006	0.031	-0.0326	0.0006
1.324	0.0006	0.033	-0.0349	0.0006
1.438	0.0006	0.039	-0.0406	0.0006
1.546	0.0006	0.045	-0.046	0.0006
1.653	0.0006	0.05	-0.0514	0.0006
1.766	0.0006	0.053	-0.054	0.0006
1.874	0.0006	0.058	-0.0592	0.0006
1.982	0.0006	0.064	-0.0653	0.0006
2.09	0.0006	0.069	-0.0703	0.0006
2.2	0.0006	0.071	-0.0729	0.0006
2.306	0.0006	0.076	-0.0778	0.0006
2.416	0.0006	0.082	-0.0835	0.0006
2.527	0.0006	0.087	-0.0884	0.0006
2.638	0.0006	0.089	-0.0907	0.0006
2.746	0.0006	0.094	-0.0954	0.0006
2.853	0.0006	0.099	-0.1001	0.0006
2.961	0.0006	0.103	-0.1047	0.0006
3.074	0.0006	0.106	-0.1076	0.0006
3.18	0.0006	0.111	-0.1121	0.0006
3.291	0.0006	0.115	-0.1165	0.0006
3.399	0.0006	0.119	-0.121	0.0006
3.513	0.0006	0.122	-0.1238	0.0006
3.621	0.0006	0.127	-0.1281	0.0006
3.726	0.0006	0.131	-0.1323	0.0006
3.835	0.0006	0.135	-0.1365	0.0006
3.949	0.0006	0.137	-0.1386	0.0006
4.054	0.0006	0.142	-0.1434	0.0006
4.165	0.0006	0.146	-0.1474	0.0006
4.272	0.0006	0.15	-0.1513	0.0006
4.383	0.0006	0.152	-0.1534	0.0006
4.496	0.0006	0.156	-0.1579	0.0006
4.599	0.0006	0.16	-0.1616	0.0006
4.71	0.0006	0.164	-0.1655	0.0006
4.82	0.0006	0.166	-0.1674	0.0006
4.93	0.0006	0.17	-0.1712	0.0006
5.036	0.0006	0.174	-0.1755	0.0006
5.147	0.0006	0.178	-0.1792	0.0006
5.258	0.0006	0.18	-0.1811	0.0006
5.366	0.0006	0.183	-0.1846	0.0006
5.477	0.0006	0.187	-0.1887	0.0006
5.582	0.0006	0.191	-0.1923	0.0006
5.696	0.0006	0.193	-0.194	0.0006
5.804	0.0006	0.196	-0.1975	0.0006
5.912	0.0006	0.199	-0.2009	0.0006
6.021	0.0006	0.203	-0.2048	0.0006
6.133	0.0006	0.205	-0.2066	0.0006
6.243	0.0006	0.208	-0.2099	0.0006
6.351	0.0006	0.212	-0.2132	0.0006
6.456	0.0006	0.215	-0.2165	0.0006
6.567	0.0006	0.217	-0.2186	0.0006
6.68	0.0006	0.22	-0.2219	0.0006
6.789	0.0006	0.224	-0.2251	0.0006
6.892	0.0006	0.227	-0.2283	0.0006
7.006	0.0009	0.228	-0.2299	0.0009
7.114	0.0009	0.232	-0.2335	0.0009
7.22	0.0009	0.235	-0.2367	0.0009
7.331	0.0009	0.238	-0.2397	0.0009
7.443	0.0009	0.24	-0.2413	0.0009
7.551	0.0009	0.243	-0.2448	0.0009
7.657	0.0009	0.246	-0.2478	0.0009
7.766	0.0009	0.249	-0.2508	0.0009
7.875	0.0009	0.251	-0.2522	0.0009
7.989	0.0009	0.254	-0.2551	0.0009
8.097	0.0009	0.257	-0.2586	0.0009
8.205	0.0009	0.26	-0.2615	0.0009
8.312	0.0009	0.261	-0.263	0.0009
8.421	0.0009	0.264	-0.2659	0.0009
8.535	0.0009	0.268	-0.2691	0.0009
8.641	0.0009	0.271	-0.272	0.0009
8.755	0.0009	0.272	-0.2733	0.0009
8.858	0.0009	0.275	-0.2762	0.0009
8.969	0.0009	0.277	-0.2789	0.0009
9.078	0.0009	0.281	-0.2821	0.0009
9.19	0.0009	0.282	-0.2836	0.0009
9.3	0.0009	0.285	-0.2862	0.0009
9.41	0.0009	0.287	-0.2889	0.0009
9.515	0.0009	0.291	-0.2922	0.0009
9.626	0.0009	0.292	-0.2935	0.0009
9.734	0.0009	0.295	-0.2961	0.0009
9.847	0.0009	0.297	-0.2987	0.0009
9.951	0.0009	0.3	-0.3015	0.0009
10.063	0.0009	0.301	-0.3027	0.0009
10.172	0.0009	0.304	-0.3058	0.0009
10.278	0.0009	0.307	-0.3084	0.0009
10.389	0.0009	0.309	-0.3109	0.0009
10.503	0.0009	0.311	-0.3123	0.0009
10.606	0.0009	0.314	-0.3153	0.0009
10.72	0.0009	0.316	-0.3178	0.0009
10.825	0.0012	0.319	-0.3203	0.0012
10.939	0.0012	0.32	-0.3215	0.0012
11.049	0.0012	0.323	-0.3241	0.0012
11.152	0.0012	0.325	-0.327	0.0012
11.261	0.0012	0.328	-0.3295	0.0012
11.372	0.0012	0.329	-0.3307	0.0012
11.485	0.0012	0.332	-0.3331	0.0012
11.595	0.0012	0.335	-0.3361	0.0012
11.701	0.0012	0.337	-0.3385	0.0012
11.807	0.0012	0.338	-0.3397	0.0012
11.921	0.0012	0.341	-0.3421	0.0012
12.026	0.0012	0.343	-0.3446	0.0012
12.138	0.0012	0.346	-0.3474	0.0012
12.308	0.0012	0.348	-0.3498	0.0012
12.421	0.0015	0.351	-0.3522	0.0015
12.531	0.0015	0.353	-0.3546	0.0015
12.636	0.0015	0.356	-0.3573	0.0015
12.747	0.0015	0.357	-0.3586	0.0015
12.853	0.0015	0.359	-0.3609	0.0015
12.967	0.0015	0.362	-0.3632	0.0015
13.072	0.0015	0.364	-0.3659	0.0015
13.18	0.0015	0.366	-0.3671	0.0015
13.294	0.0015	0.368	-0.3695	0.0015
13.402	0.0015	0.37	-0.3717	0.0015
13.507	0.0015	0.373	-0.374	0.0015
13.617	0.0018	0.374	-0.3755	0.0018
13.726	0.0018	0.376	-0.3779	0.0018
13.835	0.0018	0.379	-0.3802	0.0018
13.945	0.0018	0.381	-0.3824	0.0018
14.059	0.0018	0.382	-0.3836	0.0018
14.169	0.0018	0.385	-0.3863	0.0018
14.274	0.0018	0.387	-0.3885	0.0018
14.383	0.0018	0.389	-0.3908	0.0018
14.494	0.0018	0.39	-0.3919	0.0018
14.604	0.0021	0.393	-0.3942	0.0021
14.714	0.0021	0.395	-0.3968	0.0021
14.819	0.0021	0.398	-0.3991	0.0021
14.93	0.0021	0.399	-0.4001	0.0021
15.039	0.0021	0.401	-0.4024	0.0021
15.145	0.0021	0.403	-0.405	0.0021
15.255	0.0021	0.406	-0.4071	0.0021
15.367	0.0021	0.407	-0.4082	0.0021
15.478	0.0024	0.409	-0.4105	0.0024
15.586	0.0024	0.411	-0.4128	0.0024
15.691	0.0024	0.414	-0.4152	0.0024
15.801	0.0024	0.415	-0.4163	0.0024
15.913	0.0024	0.417	-0.4186	0.0024
16.021	0.0024	0.419	-0.4208	0.0024
16.13	0.0024	0.422	-0.4232	0.0024
16.243	0.0024	0.423	-0.4244	0.0024
16.346	0.0024	0.425	-0.4265	0.0024
16.46	0.0024	0.427	-0.4287	0.0024
16.565	0.0024	0.429	-0.4309	0.0024
16.676	0.0024	0.43	-0.4319	0.0024
16.789	0.0024	0.433	-0.4345	0.0024
16.898	0.0024	0.435	-0.4366	0.0024
17.002	0.0024	0.437	-0.4388	0.0024
17.113	0.0024	0.438	-0.4398	0.0024
17.225	0.0024	0.441	-0.4424	0.0024
17.33	0.0024	0.443	-0.4445	0.0024
17.438	0.0024	0.445	-0.4466	0.0024
17.553	0.0024	0.446	-0.4477	0.0024
17.661	0.0024	0.449	-0.4502	0.0024
17.769	0.0024	0.451	-0.4524	0.0024
17.877	0.0024	0.453	-0.4545	0.0024
17.99	0.0024	0.454	-0.4555	0.0024
18.097	0.0024	0.456	-0.4577	0.0024
18.205	0.0024	0.459	-0.4601	0.0024
18.312	0.0024	0.461	-0.4622	0.0024
18.426	0.0024	0.462	-0.4633	0.0024
18.536	0.0024	0.464	-0.4654	0.0024
18.644	0.0024	0.466	-0.468	0.0024
18.749	0.0024	0.469	-0.4701	0.0024
18.86	0.0024	0.469	-0.471	0.0024
18.973	0.0024	0.472	-0.4731	0.0024
19.082	0.0024	0.474	-0.4753	0.0024
19.187	0.0024	0.476	-0.4777	0.0024
19.297	0.0024	0.477	-0.4788	0.0024
19.409	0.0024	0.479	-0.4809	0.0024
19.519	0.0024	0.481	-0.4829	0.0024
19.625	0.0024	0.484	-0.485	0.0024
19.736	0.0024	0.485	-0.4864	0.0024
19.844	0.0024	0.487	-0.4885	0.0024
19.951	0.0024	0.489	-0.4907	0.0024
20.061	0.0024	0.491	-0.4927	0.0024
20.168	0.0024	0.492	-0.4938	0.0024
20.277	0.0024	0.495	-0.4962	0.0024
20.391	0.0024	0.497	-0.4982	0.0024
20.497	0.0024	0.499	-0.5003	0.0024
20.611	0.0024	0.5	-0.5013	0.0024
20.714	0.0024	0.502	-0.5037	0.0024
20.839	0.0024	0.504	-0.5058	0.0024
20.954	0.0024	0.506	-0.5079	0.0024
21.057	0.0024	0.509	-0.51	0.0024
21.171	0.0024	0.51	-0.511	0.0024
21.279	0.0024	0.512	-0.5135	0.0024
21.385	0.0024	0.514	-0.5155	0.0024
21.496	0.0024	0.516	-0.5174	0.0024
21.608	0.0024	0.517	-0.5185	0.0024
21.716	0.0024	0.519	-0.5206	0.0024
21.824	0.0024	0.522	-0.523	0.0024
21.932	0.0024	0.524	-0.525	0.0024
22.04	0.0024	0.525	-0.5261	0.0024
22.152	0.0024	0.527	-0.5282	0.0024
22.263	0.0024	0.529	-0.5305	0.0024
22.37	0.0024	0.531	-0.5326	0.0024
22.477	0.0024	0.532	-0.5336	0.0024
22.586	0.0024	0.534	-0.5357	0.0024
22.7	0.0024	0.537	-0.5381	0.0024
22.805	0.0024	0.539	-0.5401	0.0024
22.916	0.0024	0.54	-0.5411	0.0024
23.029	0.0024	0.542	-0.5431	0.0024
23.137	0.0024	0.544	-0.5452	0.0024
23.242	0.0024	0.546	-0.5475	0.0024
23.353	0.0024	0.547	-0.5486	0.0024
23.462	0.0024	0.549	-0.5507	0.0024
23.575	0.0024	0.551	-0.5527	0.0024
23.68	0.0024	0.553	-0.5548	0.0024
23.792	0.0024	0.555	-0.556	0.0024
23.9	0.0027	0.557	-0.558	0.0027
24.006	0.0027	0.559	-0.5602	0.0027
24.117	0.0027	0.561	-0.5622	0.0027
24.224	0.0027	0.562	-0.5632	0.0027
24.333	0.0027	0.564	-0.5656	0.0027
24.447	0.0027	0.566	-0.5676	0.0027
24.553	0.0027	0.568	-0.5697	0.0027
24.667	0.0027	0.569	-0.5707	0.0027
24.77	0.0027	0.572	-0.573	0.0027
24.884	0.0027	0.574	-0.575	0.0027
24.988	0.0027	0.576	-0.5771	0.0027
25.102	0.0027	0.577	-0.5782	0.0027
25.207	0.0027	0.579	-0.5801	0.0027
25.321	0.0024	0.581	-0.5825	0.0024
25.427	0.0024	0.583	-0.5845	0.0024
25.538	0.0024	0.584	-0.5855	0.0024
25.646	0.0027	0.586	-0.5876	0.0027
25.759	0.0027	0.588	-0.5895	0.0027
25.864	0.0027	0.591	-0.592	0.0027
25.976	0.0027	0.592	-0.593	0.0027
26.083	0.0027	0.594	-0.595	0.0027
26.192	0.0027	0.596	-0.597	0.0027
26.3	0.0027	0.598	-0.5993	0.0027
26.413	0.0027	0.599	-0.6004	0.0027
26.521	0.0027	0.601	-0.6023	0.0027
26.629	0.0027	0.603	-0.6045	0.0027
26.738	0.0027	0.605	-0.6068	0.0027
26.845	0.0027	0.606	-0.6078	0.0027
26.954	0.0027	0.608	-0.6098	0.0027
27.066	0.0027	0.61	-0.6119	0.0027
27.172	0.0027	0.612	-0.6139	0.0027
27.287	0.0027	0.614	-0.6151	0.0027
27.397	0.0027	0.616	-0.6172	0.0027
27.507	0.0027	0.618	-0.6192	0.0027
27.612	0.0027	0.62	-0.6212	0.0027
27.723	0.0027	0.621	-0.6222	0.0027
27.831	0.0027	0.623	-0.6242	0.0027
27.944	0.0027	0.625	-0.6267	0.0027
28.047	0.0027	0.627	-0.6286	0.0027
28.156	0.0027	0.628	-0.6297	0.0027
28.27	0.0027	0.63	-0.6317	0.0027
28.378	0.0027	0.633	-0.634	0.0027
28.486	0.0027	0.635	-0.636	0.0027
28.593	0.0027	0.636	-0.637	0.0027
28.702	0.0027	0.638	-0.639	0.0027
28.816	0.0027	0.64	-0.6414	0.0027
28.922	0.0027	0.642	-0.6434	0.0027
29.036	0.0027	0.643	-0.6444	0.0027
29.139	0.0027	0.645	-0.6464	0.0027
29.25	0.003	0.647	-0.6484	0.003
29.359	0.003	0.649	-0.6507	0.003
29.471	0.003	0.65	-0.6517	0.003
29.581	0.003	0.652	-0.6538	0.003
29.691	0.003	0.654	-0.6558	0.003
29.796	0.003	0.657	-0.6582	0.003
29.907	0.003	0.658	-0.6592	0.003
30.015	0.003	0.66	-0.6612	0.003
30.127	0.0033	0.662	-0.6632	0.0033
30.231	0.0033	0.664	-0.6652	0.0033
30.343	0.0033	0.665	-0.6662	0.0033
30.452	0.0033	0.667	-0.6685	0.0033
30.558	0.0033	0.669	-0.6705	0.0033
30.669	0.0033	0.671	-0.6725	0.0033
30.783	0.0033	0.672	-0.6735	0.0033
30.886	0.0033	0.674	-0.6759	0.0033
30.997	0.0033	0.676	-0.6779	0.0033
31.105	0.0033	0.678	-0.6799	0.0033
31.219	0.0033	0.679	-0.6809	0.0033
31.329	0.0033	0.681	-0.6829	0.0033
31.432	0.0033	0.684	-0.6853	0.0033
31.541	0.0033	0.686	-0.6873	0.0033
31.652	0.0033	0.687	-0.6882	0.0033
31.765	0.0033	0.689	-0.6903	0.0033
31.875	0.0033	0.691	-0.6926	0.0033
31.98	0.0033	0.693	-0.6945	0.0033
32.087	0.0033	0.694	-0.6956	0.0033
32.199	0.0033	0.696	-0.6976	0.0033
32.306	0.0033	0.698	-0.6997	0.0033
32.418	0.0036	0.7	-0.7019	0.0036
32.527	0.0036	0.701	-0.7029	0.0036
32.638	0.0036	0.704	-0.705	0.0036
32.746	0.0036	0.705	-0.7069	0.0036
32.851	0.0036	0.707	-0.7089	0.0036
32.961	0.0036	0.709	-0.7103	0.0036
33.07	0.0036	0.711	-0.7123	0.0036
33.181	0.0036	0.713	-0.7144	0.0036
33.288	0.0039	0.715	-0.7163	0.0039
33.399	0.0039	0.716	-0.7176	0.0039
33.511	0.0039	0.718	-0.7196	0.0039
33.619	0.0039	0.72	-0.7216	0.0039
33.725	0.0039	0.722	-0.7237	0.0039
33.836	0.0039	0.723	-0.7246	0.0039
33.949	0.0039	0.726	-0.727	0.0039
34.059	0.0042	0.728	-0.7291	0.0042
34.162	0.0042	0.73	-0.7311	0.0042
34.274	0.0042	0.731	-0.7321	0.0042
34.383	0.0042	0.733	-0.734	0.0042
34.495	0.0042	0.735	-0.7364	0.0042
34.6	0.0042	0.737	-0.7384	0.0042
34.712	0.0042	0.738	-0.7393	0.0042
34.82	0.0042	0.74	-0.7413	0.0042
34.928	0.0042	0.742	-0.7437	0.0042
35.036	0.0042	0.744	-0.7457	0.0042
35.15	0.0042	0.745	-0.7466	0.0042
35.254	0.0042	0.747	-0.7487	0.0042
35.365	0.0042	0.749	-0.7508	0.0042
35.474	0.0042	0.752	-0.7531	0.0042
35.587	0.0042	0.753	-0.7541	0.0042
35.69	0.0045	0.755	-0.7561	0.0045
35.803	0.0045	0.757	-0.7581	0.0045
35.911	0.0045	0.759	-0.7603	0.0045
36.022	0.0045	0.76	-0.7614	0.0045
36.132	0.0045	0.762	-0.7634	0.0045
36.242	0.0045	0.764	-0.7654	0.0045
36.348	0.0045	0.766	-0.7678	0.0045
36.458	0.0045	0.767	-0.7688	0.0045
36.567	0.0045	0.769	-0.7708	0.0045
36.673	0.0045	0.771	-0.7728	0.0045
36.784	0.0045	0.773	-0.7748	0.0045
36.896	0.0045	0.774	-0.7758	0.0045
37.004	0.0045	0.777	-0.7781	0.0045
37.112	0.0045	0.779	-0.7801	0.0045
37.219	0.0045	0.781	-0.782	0.0045
37.334	0.0042	0.782	-0.7831	0.0042
37.442	0.0042	0.784	-0.7854	0.0042
37.549	0.0042	0.786	-0.7874	0.0042
37.658	0.0042	0.788	-0.7894	0.0042
37.765	0.0042	0.789	-0.7904	0.0042
37.874	0.0042	0.791	-0.7924	0.0042
37.988	0.0042	0.793	-0.7948	0.0042
38.093	0.0042	0.795	-0.7967	0.0042
38.203	0.0042	0.796	-0.7977	0.0042
38.317	0.0042	0.798	-0.7997	0.0042
38.42	0.0042	0.801	-0.8021	0.0042
38.53	0.0042	0.803	-0.804	0.0042
38.641	0.0042	0.804	-0.8052	0.0042
38.754	0.0042	0.806	-0.8071	0.0042
38.857	0.0042	0.808	-0.8091	0.0042
38.968	0.0042	0.81	-0.8113	0.0042
39.079	0.0042	0.811	-0.8124	0.0042
39.185	0.0042	0.813	-0.8143	0.0042
39.299	0.0042	0.815	-0.8164	0.0042
39.405	0.0042	0.817	-0.8188	0.0042
39.517	0.0042	0.818	-0.8197	0.0042
39.624	0.0042	0.82	-0.8218	0.0042
39.733	0.0042	0.822	-0.8238	0.0042
39.841	0.0042	0.824	-0.8258	0.0042
39.955	0.0042	0.825	-0.8267	0.0042
40.063	0.0042	0.828	-0.8291	0.0042
40.171	0.0042	0.83	-0.8311	0.0042
40.277	0.0042	0.832	-0.833	0.0042
40.391	0.0042	0.833	-0.834	0.0042
40.501	0.0042	0.835	-0.8364	0.0042
40.609	0.0042	0.837	-0.8384	0.0042
40.713	0.0042	0.839	-0.8403	0.0042
40.827	0.0042	0.84	-0.8414	0.0042
40.997	0.0042	0.843	-0.8444	0.0042
41.108	0.0042	0.845	-0.8464	0.0042
41.216	0.0042	0.847	-0.8484	0.0042
41.322	0.0042	0.849	-0.8505	0.0042
41.436	0.0042	0.85	-0.8518	0.0042
41.544	0.0042	0.852	-0.8537	0.0042
41.654	0.0042	0.854	-0.8557	0.0042
41.761	0.0042	0.856	-0.8577	0.0042
41.868	0.0042	0.858	-0.859	0.0042
41.977	0.0042	0.86	-0.861	0.0042
42.091	0.0042	0.862	-0.8631	0.0042
42.196	0.0042	0.864	-0.8651	0.0042
42.308	0.0042	0.865	-0.866	0.0042
42.414	0.0042	0.867	-0.8684	0.0042
42.528	0.0042	0.869	-0.8704	0.0042
42.632	0.0042	0.871	-0.8724	0.0042
42.741	0.0042	0.872	-0.8735	0.0042
42.853	0.0042	0.874	-0.8754	0.0042
42.966	0.0042	0.876	-0.8777	0.0042
43.072	0.0042	0.878	-0.8797	0.0042
43.181	0.0042	0.879	-0.8808	0.0042
43.29	0.0042	0.881	-0.8827	0.0042
43.399	0.0042	0.884	-0.885	0.0042
43.507	0.0042	0.886	-0.8871	0.0042
43.62	0.0042	0.887	-0.8881	0.0042
43.728	0.0042	0.889	-0.8901	0.0042
43.838	0.0042	0.891	-0.8921	0.0042
43.945	0.0042	0.893	-0.8943	0.0042
44.058	0.0042	0.894	-0.8953	0.0042
44.161	0.0042	0.896	-0.8974	0.0042
44.272	0.0045	0.898	-0.8993	0.0045
44.379	0.0045	0.9	-0.9014	0.0045
44.493	0.0045	0.901	-0.9028	0.0045
44.603	0.0045	0.903	-0.9047	0.0045
44.712	0.0045	0.905	-0.9067	0.0045
44.817	0.0045	0.907	-0.9087	0.0045
44.928	0.0045	0.908	-0.9097	0.0045
45.04	0.0048	0.911	-0.912	0.0048
45.15	0.0048	0.913	-0.9141	0.0048
45.255	0.0048	0.915	-0.916	0.0048
45.367	0.0048	0.916	-0.917	0.0048
45.475	0.0048	0.918	-0.9194	0.0048
45.581	0.0048	0.92	-0.9214	0.0048
45.693	0.0048	0.922	-0.9234	0.0048
45.805	0.0048	0.923	-0.9244	0.0048
45.913	0.0051	0.925	-0.9267	0.0051
46.021	0.0051	0.927	-0.9287	0.0051
46.127	0.0051	0.929	-0.9307	0.0051
46.238	0.0051	0.93	-0.9317	0.0051
46.352	0.0051	0.932	-0.9336	0.0051
46.457	0.0051	0.935	-0.936	0.0051
46.566	0.0051	0.937	-0.938	0.0051
46.676	0.0051	0.937	-0.9389	0.0051
46.782	0.0051	0.94	-0.941	0.0051
46.897	0.0051	0.942	-0.943	0.0051
47.002	0.0051	0.944	-0.9454	0.0051
47.113	0.0051	0.945	-0.9464	0.0051
47.222	0.0051	0.947	-0.9483	0.0051
47.328	0.0051	0.949	-0.9504	0.0051
47.438	0.0051	0.951	-0.9527	0.0051
47.55	0.0051	0.952	-0.9536	0.0051
47.656	0.0054	0.954	-0.9556	0.0054
47.765	0.0054	0.956	-0.9577	0.0054
47.874	0.0054	0.958	-0.9596	0.0054
47.984	0.0054	0.96	-0.961	0.0054
48.093	0.0054	0.962	-0.963	0.0054
48.204	0.0054	0.964	-0.965	0.0054
48.313	0.0054	0.965	-0.967	0.0054
48.426	0.0054	0.966	-0.968	0.0054
48.534	0.0054	0.969	-0.9704	0.0054
48.642	0.0054	0.971	-0.9723	0.0054
48.748	0.0054	0.973	-0.9743	0.0054
48.86	0.0054	0.974	-0.9753	0.0054
48.966	0.0054	0.976	-0.9777	0.0054
49.081	0.0054	0.978	-0.9797	0.0054
49.186	0.0054	0.98	-0.9816	0.0054
49.297	0.0054	0.981	-0.9826	0.0054
49.407	0.0054	0.983	-0.9846	0.0054
49.518	0.0054	0.985	-0.9869	0.0054
49.623	0.0054	0.987	-0.9889	0.0054
49.734	0.0054	0.988	-0.9899	0.0054
49.84	0.0054	0.99	-0.9919	0.0054
49.949	0.0054	0.993	-0.9943	0.0054
50.06	0.0054	0.995	-0.9963	0.0054
50.174	0.0054	0.996	-0.9973	0.0054
50.277	0.0054	0.998	-0.9993	0.0054
50.389	0.0054	1	-1.0013	0.0054
50.495	0.0054	1.002	-1.0036	0.0054
50.672	0.0054	1.004	-1.0056	0.0054
50.779	0.0054	1.006	-1.0076	0.0054
50.888	0.0054	1.008	-1.0096	0.0054
50.996	0.0054	1.01	-1.0119	0.0054
51.103	0.0054	1.012	-1.013	0.0054
51.217	0.0054	1.014	-1.015	0.0054
51.325	0.0054	1.015	-1.0169	0.0054
51.431	0.0054	1.018	-1.019	0.0054
51.546	0.0054	1.019	-1.0203	0.0054
51.649	0.0054	1.021	-1.0223	0.0054
51.761	0.0054	1.023	-1.0243	0.0054
51.868	0.0054	1.025	-1.0263	0.0054
51.979	0.0054	1.026	-1.0273	0.0054
52.092	0.0054	1.028	-1.0296	0.0054
52.195	0.0054	1.03	-1.0316	0.0054
52.306	0.0054	1.032	-1.0336	0.0054
52.417	0.0054	1.033	-1.0345	0.0054
52.526	0.0054	1.035	-1.0369	0.0054
52.632	0.0054	1.037	-1.039	0.0054
52.742	0.0054	1.039	-1.041	0.0054
52.854	0.0054	1.04	-1.0419	0.0054
52.963	0.0054	1.042	-1.044	0.0054
53.071	0.0054	1.045	-1.0463	0.0054
53.179	0.0054	1.047	-1.0482	0.0054
53.293	0.0054	1.048	-1.0492	0.0054
53.401	0.0054	1.05	-1.0512	0.0054
53.506	0.0054	1.052	-1.0532	0.0054
53.615	0.0054	1.054	-1.0556	0.0054
53.729	0.0054	1.055	-1.0566	0.0054
53.839	0.0054	1.057	-1.0586	0.0054
53.945	0.0054	1.059	-1.0606	0.0054
54.054	0.0054	1.061	-1.0629	0.0054
54.165	0.0054	1.062	-1.0639	0.0054
54.275	0.0054	1.064	-1.0659	0.0054
54.385	0.0054	1.066	-1.0679	0.0054
54.488	0.0054	1.068	-1.0699	0.0054
54.6	0.0054	1.07	-1.0712	0.0054
54.712	0.0054	1.072	-1.0732	0.0054
54.822	0.0054	1.074	-1.0752	0.0054
54.926	0.0057	1.076	-1.0772	0.0057
55.038	0.0057	1.077	-1.0782	0.0057
55.146	0.0057	1.079	-1.0806	0.0057
55.257	0.0057	1.081	-1.0825	0.0057
55.362	0.0057	1.083	-1.0845	0.0057
55.471	0.0057	1.084	-1.0855	0.0057
55.584	0.0057	1.086	-1.0878	0.0057
55.692	0.0057	1.088	-1.0899	0.0057
55.799	0.0057	1.09	-1.0919	0.0057
55.913	0.0057	1.091	-1.0928	0.0057
56.022	0.006	1.093	-1.0949	0.006
56.13	0.006	1.096	-1.0973	0.006
56.238	0.006	1.098	-1.0992	0.006
56.347	0.006	1.099	-1.1002	0.006
56.455	0.006	1.101	-1.1022	0.006
56.569	0.006	1.103	-1.1045	0.006
56.674	0.006	1.105	-1.1065	0.006
56.782	0.006	1.106	-1.1076	0.006
56.894	0.006	1.108	-1.1096	0.006
57.006	0.006	1.11	-1.1115	0.006
57.111	0.006	1.112	-1.1139	0.006
57.223	0.006	1.113	-1.1149	0.006
57.331	0.006	1.115	-1.1169	0.006
57.439	0.006	1.117	-1.1189	0.006
57.548	0.006	1.12	-1.1213	0.006
57.661	0.006	1.121	-1.1222	0.006
57.769	0.006	1.123	-1.1242	0.006
57.876	0.006	1.125	-1.1261	0.006
57.983	0.006	1.127	-1.1281	0.006
58.097	0.006	1.128	-1.1291	0.006
58.207	0.006	1.13	-1.1315	0.006
58.315	0.006	1.132	-1.1335	0.006
58.42	0.006	1.134	-1.1355	0.006
58.532	0.006	1.135	-1.1365	0.006
58.638	0.006	1.137	-1.1388	0.006
58.752	0.006	1.139	-1.1408	0.006
58.856	0.006	1.141	-1.1427	0.006
58.97	0.006	1.142	-1.1437	0.006
59.078	0.006	1.144	-1.1458	0.006
59.184	0.006	1.147	-1.1481	0.006
59.295	0.006	1.149	-1.1502	0.006
59.407	0.006	1.15	-1.1511	0.006
59.515	0.006	1.152	-1.1531	0.006
59.623	0.006	1.154	-1.1555	0.006
59.731	0.006	1.156	-1.1574	0.006
59.844	0.006	1.157	-1.1585	0.006
59.952	0.006	1.159	-1.1605	0.006
60.06	0.006	1.161	-1.1625	0.006
60.234	0.006	1.163	-1.1648	0.006
60.342	0.006	1.166	-1.1672	0.006
60.45	0.006	1.168	-1.1692	0.006
60.559	0.006	1.17	-1.1711	0.006
60.671	0.006	1.171	-1.1721	0.006
60.781	0.0063	1.173	-1.1744	0.0063
60.889	0.0063	1.175	-1.1764	0.0063
60.994	0.0063	1.177	-1.1784	0.0063
61.105	0.0063	1.178	-1.1794	0.0063
61.218	0.0063	1.18	-1.1813	0.0063
61.321	0.0063	1.182	-1.1838	0.0063
61.432	0.0063	1.184	-1.1858	0.0063
61.543	0.0063	1.185	-1.1867	0.0063
61.651	0.0066	1.187	-1.1888	0.0066
61.764	0.0066	1.19	-1.191	0.0066
61.867	0.0066	1.192	-1.1931	0.0066
61.979	0.0066	1.193	-1.194	0.0066
62.09	0.0066	1.195	-1.196	0.0066
62.198	0.0066	1.197	-1.1981	0.0066
62.307	0.0066	1.199	-1.2004	0.0066
62.414	0.0066	1.2	-1.2014	0.0066
62.523	0.0066	1.202	-1.2035	0.0066
62.632	0.0066	1.204	-1.2055	0.0066
62.741	0.0066	1.206	-1.2074	0.0066
62.852	0.0066	1.207	-1.2088	0.0066
62.96	0.0066	1.209	-1.2107	0.0066
63.071	0.0066	1.211	-1.2128	0.0066
63.18	0.0066	1.213	-1.2147	0.0066
63.291	0.0066	1.215	-1.2161	0.0066
63.401	0.0066	1.217	-1.2181	0.0066
63.511	0.0066	1.219	-1.2201	0.0066
63.616	0.0066	1.221	-1.2221	0.0066
63.726	0.0066	1.222	-1.2231	0.0066
63.838	0.0066	1.224	-1.2254	0.0066
63.948	0.0066	1.226	-1.2274	0.0066
64.053	0.0066	1.228	-1.2294	0.0066
64.165	0.0066	1.229	-1.2305	0.0066
64.273	0.0066	1.231	-1.2324	0.0066
64.379	0.0066	1.233	-1.2347	0.0066
64.49	0.0066	1.235	-1.2367	0.0066
64.604	0.0066	1.236	-1.2377	0.0066
64.71	0.0069	1.238	-1.2396	0.0069
64.821	0.0069	1.241	-1.2421	0.0069
64.925	0.0069	1.243	-1.2441	0.0069
65.036	0.0069	1.244	-1.245	0.0069
65.149	0.0069	1.246	-1.2471	0.0069
65.257	0.0069	1.248	-1.2491	0.0069
65.362	0.0069	1.25	-1.2513	0.0069
65.476	0.0069	1.251	-1.2523	0.0069
65.581	0.0069	1.253	-1.2544	0.0069
65.695	0.0069	1.255	-1.2564	0.0069
65.8	0.0072	1.257	-1.2587	0.0072
65.908	0.0072	1.258	-1.2597	0.0072
66.02	0.0072	1.26	-1.2618	0.0072
66.133	0.0072	1.262	-1.2637	0.0072
66.239	0.0072	1.264	-1.266	0.0072
66.348	0.0072	1.265	-1.2667	0.0072
66.459	0.0072	1.268	-1.269	0.0072
66.567	0.0072	1.27	-1.271	0.0072
66.674	0.0072	1.272	-1.273	0.0072
66.787	0.0072	1.273	-1.274	0.0072
66.895	0.0072	1.275	-1.2764	0.0072
67.002	0.0072	1.277	-1.2784	0.0072
67.111	0.0072	1.279	-1.2803	0.0072
67.218	0.0072	1.28	-1.2814	0.0072
67.334	0.0072	1.282	-1.2837	0.0072
67.439	0.0072	1.284	-1.2857	0.0072
67.548	0.0072	1.286	-1.2877	0.0072
67.658	0.0072	1.287	-1.2887	0.0072
67.769	0.0072	1.289	-1.2906	0.0072
67.879	0.0072	1.291	-1.2929	0.0072
67.983	0.0072	1.294	-1.295	0.0072
68.094	0.0072	1.295	-1.296	0.0072
68.206	0.0072	1.297	-1.298	0.0072
68.316	0.0072	1.299	-1.3	0.0072
68.421	0.0072	1.301	-1.3024	0.0072
68.533	0.0072	1.302	-1.3033	0.0072
68.641	0.0072	1.304	-1.3053	0.0072
68.75	0.0072	1.306	-1.3074	0.0072
68.858	0.0072	1.308	-1.3097	0.0072
68.971	0.0072	1.309	-1.3106	0.0072
69.079	0.0072	1.311	-1.3127	0.0072
69.187	0.0072	1.313	-1.3147	0.0072
69.293	0.0072	1.315	-1.3167	0.0072
69.404	0.0072	1.317	-1.318	0.0072
69.517	0.0072	1.319	-1.32	0.0072
69.625	0.0072	1.321	-1.322	0.0072
69.73	0.0072	1.322	-1.324	0.0072
69.841	0.0072	1.324	-1.3251	0.0072
69.954	0.0072	1.326	-1.3273	0.0072
70.062	0.0072	1.328	-1.3293	0.0072
70.167	0.0072	1.33	-1.3313	0.0072
70.278	0.0072	1.331	-1.3323	0.0072
70.391	0.0072	1.333	-1.3347	0.0072
70.494	0.0072	1.335	-1.3366	0.0072
70.605	0.0072	1.337	-1.3387	0.0072
70.715	0.0072	1.338	-1.3397	0.0072
70.827	0.0072	1.34	-1.3416	0.0072
70.937	0.0072	1.342	-1.3439	0.0072
71.04	0.0072	1.344	-1.3458	0.0072
71.149	0.0072	1.345	-1.3469	0.0072
71.263	0.0072	1.347	-1.3488	0.0072
71.371	0.0072	1.349	-1.3509	0.0072
71.479	0.0072	1.352	-1.3533	0.0072
71.586	0.0072	1.353	-1.3543	0.0072
71.698	0.0072	1.355	-1.3562	0.0072
71.807	0.0072	1.357	-1.3583	0.0072
71.916	0.0072	1.359	-1.3606	0.0072
72.028	0.0072	1.36	-1.3616	0.0072
72.138	0.0069	1.362	-1.3636	0.0069
72.246	0.0069	1.364	-1.3656	0.0069
72.351	0.0069	1.366	-1.3676	0.0069
72.462	0.0069	1.367	-1.3689	0.0069
72.575	0.0069	1.369	-1.3709	0.0069
72.678	0.0069	1.372	-1.373	0.0069
72.787	0.0066	1.373	-1.3749	0.0066
72.901	0.0066	1.375	-1.3763	0.0066
73.007	0.0066	1.377	-1.3783	0.0066
73.12	0.0066	1.379	-1.3803	0.0066
73.225	0.0066	1.381	-1.3823	0.0066
73.337	0.0066	1.382	-1.3833	0.0066
73.445	0.0066	1.384	-1.3853	0.0066
73.556	0.0063	1.386	-1.3876	0.0063
73.661	0.0063	1.388	-1.3896	0.0063
73.775	0.0063	1.389	-1.3906	0.0063
73.883	0.0063	1.391	-1.3926	0.0063
73.991	0.0063	1.393	-1.3949	0.0063
74.098	0.0063	1.395	-1.397	0.0063
74.212	0.0063	1.396	-1.3979	0.0063
74.322	0.0063	1.398	-1.3999	0.0063
74.43	0.0063	1.401	-1.4022	0.0063
74.536	0.0063	1.403	-1.4042	0.0063
74.646	0.0063	1.404	-1.4052	0.0063
74.753	0.0063	1.406	-1.4072	0.0063
74.867	0.0063	1.408	-1.4092	0.0063
74.973	0.0063	1.41	-1.4116	0.0063
75.084	0.0063	1.411	-1.4126	0.0063
75.192	0.0063	1.413	-1.4145	0.0063
75.305	0.0063	1.415	-1.4165	0.0063
75.41	0.0063	1.417	-1.4188	0.0063
75.522	0.0066	1.418	-1.4198	0.0066
75.63	0.0066	1.42	-1.4218	0.0066
75.738	0.0066	1.422	-1.4238	0.0066
75.847	0.0066	1.424	-1.4259	0.0066
75.954	0.0066	1.426	-1.4272	0.0066
76.066	0.0066	1.428	-1.4291	0.0066
76.177	0.0066	1.43	-1.4313	0.0066
76.283	0.0066	1.432	-1.4332	0.0066
76.397	0.0066	1.433	-1.4342	0.0066
76.5	0.0069	1.435	-1.4366	0.0069
76.614	0.0069	1.437	-1.4385	0.0069
76.719	0.0069	1.439	-1.4405	0.0069
76.828	0.0069	1.44	-1.4415	0.0069
76.937	0.0069	1.442	-1.4438	0.0069
77.051	0.0069	1.444	-1.4458	0.0069
77.155	0.0069	1.446	-1.4479	0.0069
77.269	0.0072	1.447	-1.4489	0.0072
77.377	0.0072	1.449	-1.4509	0.0072
77.483	0.0072	1.452	-1.4532	0.0072
77.594	0.0072	1.454	-1.4552	0.0072
77.706	0.0072	1.455	-1.4562	0.0072
77.814	0.0072	1.457	-1.4582	0.0072
77.922	0.0072	1.459	-1.4602	0.0072
78.03	0.0072	1.461	-1.4625	0.0072
78.144	0.0072	1.462	-1.4635	0.0072
78.247	0.0072	1.464	-1.4655	0.0072
78.361	0.0072	1.466	-1.4674	0.0072
78.467	0.0072	1.468	-1.4698	0.0072
78.581	0.0072	1.469	-1.4708	0.0072
78.684	0.0072	1.471	-1.4729	0.0072
78.796	0.0072	1.473	-1.4748	0.0072
78.904	0.0072	1.475	-1.4768	0.0072
79.015	0.0075	1.477	-1.4781	0.0075
79.126	0.0075	1.479	-1.4801	0.0075
79.236	0.0075	1.481	-1.4821	0.0075
79.341	0.0075	1.483	-1.4841	0.0075
79.452	0.0075	1.484	-1.4851	0.0075
79.56	0.0075	1.486	-1.4875	0.0075
79.673	0.0075	1.488	-1.4895	0.0075
79.778	0.0078	1.49	-1.4915	0.0078
79.888	0.0078	1.491	-1.4924	0.0078
79.999	0.0078	1.493	-1.4945	0.0078
80.105	0.0078	1.495	-1.4968	0.0078
80.216	0.0078	1.497	-1.4988	0.0078
80.323	0.0081	1.498	-1.4998	0.0081
80.432	0.0081	1.5	-1.5018	0.0081
80.546	0.0081	1.503	-1.5042	0.0081
80.652	0.0081	1.505	-1.5062	0.0081
80.766	0.0081	1.506	-1.5071	0.0081
80.869	0.0081	1.508	-1.5092	0.0081
80.98	0.0081	1.51	-1.5111	0.0081
81.089	0.0081	1.512	-1.5135	0.0081
81.201	0.0084	1.513	-1.5145	0.0084
81.311	0.0084	1.515	-1.5165	0.0084
81.421	0.0084	1.517	-1.5184	0.0084
81.526	0.0084	1.519	-1.5207	0.0084
81.637	0.0084	1.52	-1.5217	0.0084
81.745	0.0081	1.522	-1.5238	0.0081
81.858	0.0081	1.524	-1.5258	0.0081
81.961	0.0081	1.526	-1.5277	0.0081
82.073	0.0081	1.528	-1.5291	0.0081
82.184	0.0081	1.53	-1.5311	0.0081
82.292	0.0081	1.532	-1.5332	0.0081
82.397	0.0081	1.534	-1.5351	0.0081
82.507	0.0081	1.535	-1.5362	0.0081
82.616	0.0081	1.537	-1.5383	0.0081
82.727	0.0081	1.539	-1.5403	0.0081
82.834	0.0081	1.541	-1.5424	0.0081
82.948	0.0081	1.542	-1.5434	0.0081
83.058	0.0081	1.544	-1.5458	0.0081
83.165	0.0081	1.546	-1.5478	0.0081
83.271	0.0081	1.548	-1.5498	0.0081
83.382	0.0081	1.549	-1.5508	0.0081
83.495	0.0078	1.551	-1.5528	0.0078
83.605	0.0078	1.554	-1.5551	0.0078
83.71	0.0078	1.556	-1.5571	0.0078
83.821	0.0078	1.557	-1.558	0.0078
83.927	0.0078	1.559	-1.5601	0.0078
84.036	0.0078	1.561	-1.5624	0.0078
84.148	0.0078	1.563	-1.5644	0.0078
84.259	0.0078	1.564	-1.5654	0.0078
84.367	0.0078	1.566	-1.5674	0.0078
84.475	0.0075	1.568	-1.5695	0.0075
84.583	0.0075	1.57	-1.5717	0.0075
84.697	0.0075	1.571	-1.5727	0.0075
84.8	0.0075	1.573	-1.5747	0.0075
84.911	0.0075	1.575	-1.5767	0.0075
85.019	0.0075	1.577	-1.5787	0.0075
85.129	0.0075	1.579	-1.58	0.0075
85.243	0.0075	1.581	-1.5821	0.0075
85.348	0.0075	1.583	-1.5841	0.0075
85.457	0.0075	1.585	-1.586	0.0075
85.568	0.0075	1.586	-1.587	0.0075
85.678	0.0075	1.588	-1.5894	0.0075
85.788	0.0075	1.59	-1.5914	0.0075
85.893	0.0075	1.592	-1.5933	0.0075
86.003	0.0075	1.593	-1.5944	0.0075
86.115	0.0075	1.595	-1.5967	0.0075
86.225	0.0075	1.597	-1.5987	0.0075
86.33	0.0075	1.599	-1.6007	0.0075
86.442	0.0075	1.6	-1.6017	0.0075
86.55	0.0075	1.602	-1.6037	0.0075
86.658	0.0075	1.605	-1.606	0.0075
86.766	0.0075	1.607	-1.6081	0.0075
86.875	0.0075	1.608	-1.609	0.0075
86.986	0.0075	1.61	-1.6111	0.0075
87.097	0.0075	1.612	-1.6133	0.0075
87.202	0.0075	1.614	-1.6154	0.0075
87.316	0.0075	1.615	-1.6163	0.0075
87.426	0.0075	1.617	-1.6183	0.0075
87.534	0.0075	1.619	-1.6203	0.0075
87.639	0.0075	1.621	-1.6227	0.0075
87.75	0.0075	1.622	-1.6237	0.0075
87.863	0.0075	1.624	-1.6257	0.0075
87.967	0.0075	1.626	-1.6277	0.0075
88.078	0.0075	1.629	-1.63	0.0075
88.189	0.0075	1.63	-1.631	0.0075
88.297	0.0075	1.632	-1.633	0.0075
88.403	0.0075	1.634	-1.635	0.0075
88.514	0.0075	1.635	-1.6369	0.0075
88.626	0.0075	1.637	-1.6383	0.0075
88.734	0.0075	1.639	-1.6403	0.0075
88.845	0.0075	1.641	-1.6424	0.0075
88.951	0.0075	1.643	-1.6443	0.0075
89.059	0.0072	1.644	-1.6454	0.0072
89.17	0.0072	1.646	-1.6476	0.0072
89.279	0.0072	1.648	-1.6496	0.0072
89.388	0.0072	1.65	-1.6516	0.0072
89.495	0.0072	1.651	-1.6526	0.0072
89.604	0.0075	1.654	-1.655	0.0075
89.718	0.0075	1.655	-1.6569	0.0075
89.823	0.0075	1.658	-1.659	0.0075
89.934	0.0075	1.659	-1.66	0.0075
90.046	0.0075	1.66	-1.6619	0.0075
90.156	0.0075	1.663	-1.6643	0.0075
90.259	0.0075	1.665	-1.6664	0.0075
90.373	0.0075	1.666	-1.6673	0.0075
90.481	0.0075	1.668	-1.6693	0.0075
90.587	0.0075	1.67	-1.6713	0.0075
90.698	0.0075	1.672	-1.6736	0.0075
90.81	0.0075	1.673	-1.6746	0.0075
90.918	0.0075	1.675	-1.6766	0.0075
91.024	0.0075	1.677	-1.6786	0.0075
91.135	0.0075	1.68	-1.681	0.0075
91.242	0.0075	1.68	-1.682	0.0075
91.354	0.0075	1.682	-1.684	0.0075
91.465	0.0075	1.684	-1.6859	0.0075
91.571	0.0075	1.686	-1.6879	0.0075
91.685	0.0075	1.688	-1.6892	0.0075
91.788	0.0075	1.69	-1.6913	0.0075
91.902	0.0075	1.692	-1.6933	0.0075
92.007	0.0075	1.694	-1.6952	0.0075
92.118	0.0075	1.695	-1.6962	0.0075
92.231	0.0075	1.697	-1.6986	0.0075
92.335	0.0075	1.699	-1.7006	0.0075
92.443	0.0075	1.701	-1.7025	0.0075
92.557	0.0075	1.702	-1.7036	0.0075
92.665	0.0075	1.704	-1.7057	0.0075
92.771	0.0075	1.706	-1.7079	0.0075
92.882	0.0075	1.708	-1.7099	0.0075
92.992	0.0075	1.709	-1.7109	0.0075
93.101	0.0075	1.711	-1.7129	0.0075
93.212	0.0075	1.714	-1.7152	0.0075
93.317	0.0075	1.716	-1.7173	0.0075
93.431	0.0078	1.717	-1.7182	0.0078
93.539	0.0078	1.719	-1.7203	0.0078
93.647	0.0078	1.721	-1.7222	0.0078
93.756	0.0078	1.723	-1.7246	0.0078
93.863	0.0078	1.724	-1.7255	0.0078
93.972	0.0078	1.726	-1.7275	0.0078
94.084	0.0078	1.728	-1.7295	0.0078
94.19	0.0078	1.73	-1.7315	0.0078
94.3	0.0078	1.731	-1.7329	0.0078
94.409	0.0078	1.733	-1.7349	0.0078
94.523	0.0078	1.735	-1.7369	0.0078
94.628	0.0078	1.737	-1.7389	0.0078
94.739	0.0078	1.739	-1.7402	0.0078
94.848	0.0078	1.741	-1.7423	0.0078
94.961	0.0075	1.743	-1.7443	0.0075
95.064	0.0075	1.745	-1.7462	0.0075
95.176	0.0075	1.746	-1.7472	0.0075
95.287	0.0075	1.748	-1.7495	0.0075
95.395	0.0075	1.75	-1.7516	0.0075
95.503	0.0075	1.752	-1.7535	0.0075
95.61	0.0075	1.753	-1.7546	0.0075
95.724	0.0075	1.755	-1.7568	0.0075
95.832	0.0075	1.757	-1.7589	0.0075
95.938	0.0075	1.759	-1.7609	0.0075
96.052	0.0075	1.76	-1.7619	0.0075
96.156	0.0075	1.762	-1.7639	0.0075
96.27	0.0075	1.765	-1.7662	0.0075
96.375	0.0078	1.767	-1.7682	0.0078
96.486	0.0078	1.768	-1.7692	0.0078
96.599	0.0078	1.77	-1.7712	0.0078
96.702	0.0078	1.772	-1.7735	0.0078
96.813	0.0078	1.774	-1.7756	0.0078
96.924	0.0078	1.775	-1.7766	0.0078
97.032	0.0078	1.777	-1.7785	0.0078
97.145	0.0078	1.779	-1.7805	0.0078
97.251	0.0078	1.781	-1.7827	0.0078
97.361	0.0078	1.782	-1.7838	0.0078
97.472	0.0078	1.784	-1.7858	0.0078
97.58	0.0078	1.786	-1.7878	0.0078
97.688	0.0078	1.789	-1.7902	0.0078
97.795	0.0078	1.79	-1.7912	0.0078
97.904	0.0078	1.792	-1.7932	0.0078
98.018	0.0078	1.794	-1.7952	0.0078
98.122	0.0078	1.796	-1.7972	0.0078
98.233	0.0078	1.797	-1.7985	0.0078
98.346	0.0078	1.799	-1.8005	0.0078
98.454	0.0078	1.801	-1.8025	0.0078
98.559	0.0078	1.803	-1.8044	0.0078
98.673	0.0081	1.804	-1.8055	0.0081
98.783	0.0081	1.806	-1.8078	0.0081
98.893	0.0081	1.808	-1.8098	0.0081
98.998	0.0081	1.81	-1.8118	0.0081
99.107	0.0081	1.811	-1.8128	0.0081
99.217	0.0081	1.813	-1.8149	0.0081
99.33	0.0081	1.816	-1.8172	0.0081
99.433	0.0081	1.818	-1.8192	0.0081
99.545	0.0081	1.819	-1.8202	0.0081
99.656	0.0081	1.821	-1.8222	0.0081
99.764	0.0084	1.823	-1.8245	0.0084
99.872	0.0084	1.825	-1.8264	0.0084
99.979	0.0084	1.826	-1.8274	0.0084
100.092	0.0084	1.828	-1.8295	0.0084
100.201	0.0084	1.83	-1.8314	0.0084
100.307	0.0084	1.832	-1.8338	0.0084
100.421	0.0084	1.833	-1.8348	0.0084
100.531	0.0084	1.835	-1.8368	0.0084
100.636	0.0084	1.837	-1.8388	0.0084
100.745	0.0087	1.84	-1.8411	0.0087
100.856	0.0087	1.841	-1.8421	0.0087
100.966	0.0087	1.843	-1.8441	0.0087
101.071	0.0087	1.845	-1.8461	0.0087
101.18	0.0087	1.847	-1.8481	0.0087
101.291	0.0087	1.848	-1.8491	0.0087
101.399	0.0087	1.85	-1.8514	0.0087
101.513	0.0087	1.852	-1.8535	0.0087
101.618	0.0087	1.854	-1.8555	0.0087
101.729	0.009	1.855	-1.8565	0.009
101.838	0.009	1.857	-1.8588	0.009
101.944	0.009	1.859	-1.8608	0.009
102.055	0.009	1.861	-1.8628	0.009
102.166	0.009	1.862	-1.8637	0.009
102.277	0.009	1.865	-1.8661	0.009
102.385	0.009	1.867	-1.8681	0.009
102.492	0.009	1.869	-1.8701	0.009
102.599	0.009	1.87	-1.8711	0.009
102.713	0.009	1.872	-1.8731	0.009
102.821	0.009	1.874	-1.8754	0.009
102.927	0.0093	1.876	-1.8774	0.0093
103.041	0.0093	1.877	-1.8784	0.0093
103.15	0.0093	1.879	-1.8804	0.0093
103.259	0.0093	1.881	-1.8824	0.0093
103.364	0.0093	1.883	-1.8847	0.0093
103.477	0.0093	1.884	-1.8858	0.0093
103.587	0.0093	1.886	-1.8878	0.0093
103.697	0.0096	1.888	-1.8897	0.0096
103.802	0.0096	1.891	-1.8921	0.0096
103.913	0.0096	1.892	-1.893	0.0096
104.024	0.0096	1.894	-1.8951	0.0096
104.134	0.0096	1.896	-1.8971	0.0096
104.238	0.0096	1.898	-1.8991	0.0096
104.352	0.0099	1.899	-1.9004	0.0099
104.458	0.0099	1.901	-1.9024	0.0099
104.569	0.0099	1.903	-1.9043	0.0099
104.674	0.0099	1.905	-1.9064	0.0099
104.784	0.0099	1.906	-1.9074	0.0099
104.895	0.0099	1.908	-1.9097	0.0099
105.006	0.0102	1.91	-1.9119	0.0102
105.112	0.0102	1.912	-1.9138	0.0102
105.221	0.0102	1.913	-1.9147	0.0102
105.334	0.0102	1.915	-1.9168	0.0102
105.442	0.0102	1.918	-1.919	0.0102
105.55	0.0105	1.92	-1.921	0.0105
105.661	0.0105	1.921	-1.922	0.0105
105.771	0.0105	1.923	-1.9241	0.0105
105.881	0.0105	1.925	-1.9264	0.0105
105.986	0.0105	1.927	-1.9284	0.0105
106.097	0.0108	1.928	-1.9294	0.0108
106.208	0.0108	1.93	-1.9314	0.0108
106.318	0.0108	1.932	-1.9334	0.0108
106.423	0.0108	1.934	-1.9357	0.0108
106.53	0.0108	1.935	-1.9367	0.0108
106.644	0.0111	1.937	-1.9387	0.0111
106.752	0.0111	1.939	-1.9406	0.0111
106.86	0.0111	1.942	-1.943	0.0111
106.967	0.0111	1.943	-1.9441	0.0111
107.081	0.0114	1.945	-1.946	0.0114
107.19	0.0114	1.946	-1.9479	0.0114
107.297	0.0114	1.949	-1.95	0.0114
107.404	0.0117	1.95	-1.9514	0.0117
107.519	0.0117	1.952	-1.9533	0.0117
107.627	0.0117	1.954	-1.9553	0.0117
107.732	0.012	1.956	-1.9573	0.012
107.843	0.012	1.957	-1.9583	0.012
107.956	0.012	1.959	-1.9607	0.012
108.059	0.012	1.961	-1.9627	0.012
108.168	0.0123	1.963	-1.9647	0.0123
108.28	0.0123	1.964	-1.9657	0.0123
108.392	0.0123	1.966	-1.968	0.0123
108.497	0.0123	1.968	-1.97	0.0123
108.605	0.0126	1.971	-1.9721	0.0126
108.714	0.0126	1.971	-1.973	0.0126
108.828	0.0126	1.973	-1.975	0.0126
108.936	0.0126	1.976	-1.9773	0.0126
109.044	0.0129	1.978	-1.9793	0.0129
109.151	0.0129	1.979	-1.9803	0.0129
109.263	0.0129	1.981	-1.9823	0.0129
109.372	0.0129	1.983	-1.9843	0.0129
109.481	0.0132	1.985	-1.9867	0.0132
109.593	0.0132	1.986	-1.9876	0.0132
109.703	0.0132	1.988	-1.9897	0.0132
109.811	0.0135	1.99	-1.9917	0.0135
109.916	0.0135	1.993	-1.994	0.0135
110.027	0.0135	1.994	-1.995	0.0135
110.14	0.0138	1.996	-1.997	0.0138
110.248	0.0138	1.997	-1.9989	0.0138
110.353	0.0138	1.999	-2.0009	0.0138
110.464	0.0141	2.001	-2.0023	0.0141
110.574	0.0141	2.003	-2.0043	0.0141
110.746	0.0141	2.006	-2.007	0.0141
110.854	0.0144	2.008	-2.0093	0.0144
110.963	0.0144	2.01	-2.0113	0.0144
111.07	0.0144	2.011	-2.0123	0.0144
111.179	0.0147	2.013	-2.0143	0.0147
111.293	0.0147	2.015	-2.0166	0.0147
111.398	0.0147	2.017	-2.0186	0.0147
111.509	0.0147	2.018	-2.0196	0.0147
111.616	0.015	2.02	-2.0216	0.015
111.73	0.015	2.022	-2.0236	0.015
111.835	0.015	2.024	-2.0259	0.015
111.946	0.0153	2.026	-2.027	0.0153
112.055	0.0153	2.027	-2.0289	0.0153
112.168	0.0153	2.029	-2.0309	0.0153
112.271	0.0153	2.032	-2.033	0.0153
112.383	0.0156	2.033	-2.0343	0.0156
112.494	0.0156	2.035	-2.0362	0.0156
112.602	0.0156	2.037	-2.0382	0.0156
112.71	0.0159	2.039	-2.0402	0.0159
112.817	0.0159	2.04	-2.0416	0.0159
112.931	0.0159	2.042	-2.0436	0.0159
113.039	0.0162	2.044	-2.0456	0.0162
113.145	0.0162	2.046	-2.0477	0.0162
113.259	0.0162	2.047	-2.0485	0.0162
113.368	0.0165	2.049	-2.0509	0.0165
113.476	0.0165	2.051	-2.0529	0.0165
113.582	0.0168	2.053	-2.0549	0.0168
113.693	0.0168	2.054	-2.0559	0.0168
113.806	0.0171	2.056	-2.0579	0.0171
113.915	0.0171	2.059	-2.0603	0.0171
114.02	0.0171	2.061	-2.0622	0.0171
114.131	0.0174	2.062	-2.0632	0.0174
114.239	0.0174	2.064	-2.0653	0.0174
114.346	0.0177	2.066	-2.0676	0.0177
114.458	0.0177	2.068	-2.0696	0.0177
114.567	0.0177	2.069	-2.0706	0.0177
114.678	0.018	2.071	-2.0726	0.018
114.786	0.018	2.073	-2.0746	0.018
114.894	0.018	2.075	-2.0768	0.018
115.008	0.0183	2.076	-2.0779	0.0183
115.111	0.0183	2.078	-2.0799	0.0183
115.225	0.0183	2.08	-2.0818	0.0183
115.329	0.0183	2.082	-2.0838	0.0183
115.445	0.0186	2.084	-2.0853	0.0186
115.548	0.0186	2.086	-2.0872	0.0186
115.659	0.0186	2.088	-2.0892	0.0186
115.768	0.0186	2.09	-2.0912	0.0186
115.879	0.0189	2.091	-2.0925	0.0189
115.989	0.0189	2.093	-2.0945	0.0189
116.099	0.0189	2.095	-2.0965	0.0189
116.204	0.0189	2.097	-2.0985	0.0189
116.315	0.0189	2.098	-2.0995	0.0189
116.425	0.0192	2.1	-2.1019	0.0192
116.537	0.0192	2.102	-2.1039	0.0192
116.641	0.0192	2.104	-2.1059	0.0192
116.753	0.0192	2.105	-2.1068	0.0192
116.861	0.0192	2.107	-2.1089	0.0192
116.967	0.0195	2.11	-2.1111	0.0195
117.078	0.0195	2.112	-2.1132	0.0195
117.192	0.0195	2.113	-2.1141	0.0195
117.295	0.0195	2.115	-2.1161	0.0195
117.408	0.0198	2.117	-2.1185	0.0198
117.514	0.0198	2.119	-2.1205	0.0198
117.623	0.0198	2.12	-2.1215	0.0198
117.736	0.0198	2.122	-2.1235	0.0198
117.844	0.0201	2.124	-2.1255	0.0201
117.95	0.0201	2.126	-2.1279	0.0201
118.061	0.0201	2.127	-2.1289	0.0201
118.174	0.0201	2.129	-2.1309	0.0201
118.284	0.0201	2.131	-2.1328	0.0201
118.389	0.0204	2.134	-2.1351	0.0204
118.498	0.0204	2.135	-2.1362	0.0204
118.61	0.0204	2.137	-2.1381	0.0204
118.72	0.0207	2.139	-2.1401	0.0207
118.825	0.0207	2.141	-2.1422	0.0207
118.937	0.0207	2.142	-2.1436	0.0207
119.045	0.021	2.144	-2.1455	0.021
119.151	0.021	2.146	-2.1475	0.021
119.262	0.021	2.148	-2.1495	0.021
119.375	0.0213	2.149	-2.1505	0.0213
119.479	0.0213	2.151	-2.1528	0.0213
119.59	0.0216	2.153	-2.1547	0.0216
119.697	0.0216	2.155	-2.1569	0.0216
119.808	0.0216	2.156	-2.1578	0.0216
119.921	0.0219	2.158	-2.1597	0.0219
120.029	0.0219	2.161	-2.1621	0.0219
120.198	0.0222	2.163	-2.1644	0.0222
120.311	0.0222	2.165	-2.1664	0.0222
120.417	0.0222	2.167	-2.1684	0.0222
120.524	0.0225	2.169	-2.1704	0.0225
120.635	0.0225	2.17	-2.1718	0.0225
120.742	0.0225	2.172	-2.1738	0.0225
120.857	0.0228	2.174	-2.1758	0.0228
120.962	0.0228	2.176	-2.1778	0.0228
121.073	0.0231	2.178	-2.1792	0.0231
121.182	0.0231	2.18	-2.1812	0.0231
121.288	0.0231	2.182	-2.1831	0.0231
121.398	0.0234	2.184	-2.1851	0.0234
121.51	0.0234	2.185	-2.1861	0.0234
121.621	0.0237	2.187	-2.1884	0.0237
121.727	0.0237	2.189	-2.1904	0.0237
121.836	0.024	2.191	-2.1923	0.024
121.949	0.024	2.192	-2.1935	0.024
122.057	0.024	2.194	-2.1958	0.024
122.165	0.0243	2.196	-2.1978	0.0243
122.271	0.0243	2.198	-2.1998	0.0243
122.386	0.0246	2.199	-2.2008	0.0246
122.495	0.0246	2.201	-2.2028	0.0246
122.603	0.0249	2.204	-2.2051	0.0249
122.708	0.0249	2.206	-2.2071	0.0249
122.819	0.0249	2.207	-2.2081	0.0249
122.932	0.0252	2.209	-2.2101	0.0252
123.035	0.0252	2.211	-2.2121	0.0252
123.146	0.0255	2.213	-2.2144	0.0255
123.257	0.0255	2.214	-2.2154	0.0255
123.368	0.0255	2.216	-2.2174	0.0255
123.473	0.0258	2.218	-2.2194	0.0258
123.581	0.0258	2.22	-2.2214	0.0258
123.696	0.0261	2.221	-2.2227	0.0261
123.805	0.0261	2.223	-2.2248	0.0261
123.913	0.0261	2.225	-2.2267	0.0261
124.018	0.0264	2.227	-2.2287	0.0264
124.128	0.0264	2.229	-2.2301	0.0264
124.239	0.0267	2.231	-2.2321	0.0267
124.35	0.0267	2.233	-2.2341	0.0267
124.455	0.027	2.235	-2.236	0.027
124.569	0.027	2.236	-2.2371	0.027
124.679	0.0273	2.238	-2.2394	0.0273
124.785	0.0273	2.24	-2.2413	0.0273
124.894	0.0276	2.242	-2.2433	0.0276
125.005	0.0276	2.243	-2.2444	0.0276
125.115	0.0276	2.245	-2.2463	0.0276
125.225	0.0279	2.247	-2.2487	0.0279
125.33	0.0282	2.249	-2.2508	0.0282
125.44	0.0282	2.25	-2.2517	0.0282
125.55	0.0282	2.252	-2.2537	0.0282
125.656	0.0285	2.255	-2.2561	0.0285
125.765	0.0288	2.257	-2.2581	0.0288
125.874	0.0288	2.258	-2.2591	0.0288
125.988	0.0291	2.259	-2.261	0.0291
126.096	0.0291	2.262	-2.263	0.0291
126.204	0.0294	2.264	-2.2654	0.0294
126.311	0.0297	2.265	-2.2664	0.0297
126.42	0.0297	2.267	-2.2683	0.0297
126.533	0.03	2.269	-2.2704	0.03
126.639	0.0303	2.271	-2.2727	0.0303
126.748	0.0303	2.272	-2.2737	0.0303
126.857	0.0306	2.274	-2.2757	0.0306
126.971	0.0309	2.276	-2.2778	0.0309
127.076	0.0309	2.278	-2.2797	0.0309
127.187	0.0312	2.28	-2.281	0.0312
127.3	0.0315	2.282	-2.283	0.0315
127.403	0.0315	2.284	-2.285	0.0315
127.512	0.0318	2.286	-2.287	0.0318
127.626	0.0321	2.287	-2.2884	0.0321
127.734	0.0324	2.289	-2.2904	0.0324
127.846	0.0324	2.291	-2.2923	0.0324
127.951	0.0327	2.293	-2.2944	0.0327
128.063	0.033	2.294	-2.2954	0.033
128.171	0.0333	2.296	-2.2976	0.0333
128.279	0.0336	2.298	-2.2996	0.0336
128.387	0.0336	2.3	-2.3015	0.0336
128.5	0.0339	2.301	-2.3027	0.0339
128.608	0.0342	2.303	-2.3047	0.0342
128.716	0.0342	2.306	-2.307	0.0342
128.825	0.0345	2.308	-2.309	0.0345
128.932	0.0348	2.309	-2.31	0.0348
129.041	0.0348	2.311	-2.312	0.0348
129.155	0.0351	2.313	-2.3143	0.0351
129.26	0.0354	2.315	-2.3163	0.0354
129.371	0.0357	2.316	-2.3172	0.0357
129.483	0.0357	2.318	-2.3193	0.0357
129.593	0.036	2.32	-2.3213	0.036
129.698	0.0363	2.322	-2.3236	0.0363
129.809	0.0366	2.323	-2.3246	0.0366
129.917	0.0366	2.325	-2.3266	0.0366
130.03	0.0369	2.327	-2.3286	0.0369
130.135	0.0372	2.33	-2.3311	0.0372
130.247	0.0375	2.33	-2.332	0.0375
130.355	0.0375	2.332	-2.334	0.0375
130.463	0.0378	2.335	-2.336	0.0378
130.57	0.0381	2.336	-2.338	0.0381
130.684	0.0384	2.337	-2.3389	0.0384
130.792	0.0384	2.34	-2.3412	0.0384
130.902	0.0387	2.342	-2.3433	0.0387
131.008	0.039	2.344	-2.3453	0.039
131.122	0.0393	2.345	-2.3463	0.0393
131.225	0.0393	2.347	-2.3486	0.0393
131.339	0.0396	2.349	-2.3507	0.0396
131.444	0.0399	2.351	-2.3526	0.0399
131.557	0.0402	2.352	-2.3537	0.0402
131.667	0.0405	2.354	-2.3556	0.0405
131.777	0.0405	2.356	-2.3579	0.0405
131.88	0.0408	2.358	-2.3599	0.0408
131.994	0.0411	2.36	-2.361	0.0411
132.102	0.0411	2.361	-2.3629	0.0411
132.209	0.0414	2.364	-2.3653	0.0414
132.32	0.0417	2.366	-2.3672	0.0417
132.431	0.042	2.367	-2.3683	0.042
132.539	0.042	2.369	-2.3703	0.042
132.652	0.0423	2.371	-2.3722	0.0423
132.758	0.0426	2.373	-2.3746	0.0426
132.867	0.0429	2.374	-2.3756	0.0429
132.978	0.0429	2.376	-2.3775	0.0429
133.086	0.0432	2.378	-2.3796	0.0432
133.194	0.0435	2.38	-2.3819	0.0435
133.301	0.0438	2.381	-2.3829	0.0438
133.41	0.0438	2.383	-2.3849	0.0438
133.519	0.0441	2.385	-2.3869	0.0441
133.628	0.0447	2.387	-2.3889	0.0447
133.739	0.045	2.389	-2.3902	0.045
133.847	0.045	2.391	-2.3922	0.045
133.958	0.0453	2.393	-2.3942	0.0453
134.067	0.0456	2.395	-2.3962	0.0456
134.178	0.0459	2.396	-2.3972	0.0459
134.288	0.0462	2.398	-2.3996	0.0462
134.398	0.0465	2.4	-2.4016	0.0465
134.503	0.0468	2.402	-2.4036	0.0468
134.613	0.0471	2.403	-2.4046	0.0471
134.723	0.0471	2.405	-2.4066	0.0471
134.829	0.0474	2.407	-2.409	0.0474
134.939	0.0477	2.409	-2.4108	0.0477
135.051	0.048	2.41	-2.4119	0.048
135.162	0.0483	2.412	-2.4139	0.0483
135.27	0.0486	2.415	-2.4162	0.0486
135.375	0.0489	2.417	-2.4182	0.0489
135.485	0.0492	2.418	-2.4192	0.0492
135.597	0.0495	2.42	-2.4212	0.0495
135.705	0.0498	2.422	-2.4232	0.0498
135.814	0.0501	2.424	-2.4255	0.0501
135.921	0.0504	2.425	-2.4266	0.0504
136.037	0.0507	2.427	-2.4287	0.0507
136.142	0.051	2.429	-2.4306	0.051
136.251	0.0513	2.431	-2.4328	0.0513
136.362	0.0516	2.432	-2.4338	0.0516
136.472	0.0519	2.434	-2.4358	0.0519
136.582	0.0522	2.436	-2.4378	0.0522
136.687	0.0525	2.438	-2.4398	0.0525
136.798	0.0531	2.44	-2.4412	0.0531
136.907	0.0531	2.442	-2.4432	0.0531
137.013	0.0534	2.444	-2.4452	0.0534
137.124	0.0537	2.446	-2.4473	0.0537
137.236	0.054	2.447	-2.4482	0.054
137.344	0.0543	2.449	-2.4505	0.0543
137.452	0.0546	2.451	-2.4525	0.0546
137.56	0.0549	2.453	-2.4545	0.0549
137.669	0.0555	2.454	-2.4555	0.0555
137.78	0.0555	2.456	-2.4575	0.0555
137.891	0.0558	2.458	-2.4598	0.0558
137.996	0.0564	2.46	-2.4619	0.0564
138.11	0.0567	2.461	-2.4629	0.0567
138.22	0.0567	2.463	-2.4648	0.0567
138.328	0.0573	2.466	-2.4672	0.0573
138.433	0.0576	2.468	-2.4691	0.0576
138.544	0.0579	2.469	-2.4701	0.0579
138.656	0.0579	2.471	-2.4721	0.0579
138.766	0.0582	2.473	-2.4741	0.0582
138.871	0.0585	2.475	-2.4765	0.0585
138.983	0.0588	2.476	-2.4775	0.0588
139.091	0.0591	2.478	-2.4795	0.0591
139.197	0.0594	2.48	-2.4815	0.0594
139.308	0.0597	2.482	-2.4838	0.0597
139.42	0.06	2.483	-2.4849	0.06
139.528	0.06	2.485	-2.4868	0.06
139.637	0.0603	2.487	-2.4888	0.0603
139.743	0.0609	2.489	-2.4908	0.0609
139.853	0.0612	2.491	-2.4921	0.0612
139.964	0.0615	2.493	-2.4941	0.0615
140.075	0.0615	2.495	-2.4961	0.0615
140.181	0.0618	2.497	-2.4981	0.0618
140.295	0.0621	2.498	-2.4991	0.0621
140.398	0.0624	2.5	-2.5015	0.0624
140.512	0.0627	2.502	-2.5034	0.0627
140.617	0.063	2.504	-2.5055	0.063
140.728	0.0633	2.505	-2.5065	0.0633
140.841	0.0636	2.507	-2.5087	0.0636
140.944	0.0636	2.509	-2.5109	0.0636
141.055	0.0639	2.511	-2.5128	0.0639
141.166	0.0645	2.512	-2.5138	0.0645
141.277	0.0648	2.514	-2.5158	0.0648
141.387	0.0648	2.517	-2.5181	0.0648
141.492	0.0651	2.519	-2.5202	0.0651
141.604	0.0654	2.52	-2.5211	0.0654
141.712	0.066	2.522	-2.5232	0.066
141.822	0.066	2.524	-2.5254	0.066
141.927	0.0666	2.526	-2.5274	0.0666
142.041	0.0669	2.527	-2.5284	0.0669
142.149	0.0672	2.529	-2.5304	0.0672
142.257	0.0675	2.531	-2.5324	0.0675
142.366	0.0678	2.533	-2.5348	0.0678
142.473	0.0681	2.534	-2.5358	0.0681
142.582	0.0684	2.536	-2.5379	0.0684
142.694	0.0687	2.538	-2.5398	0.0687
142.801	0.069	2.54	-2.5417	0.069
142.912	0.0693	2.542	-2.5431	0.0693
143.019	0.0696	2.544	-2.5451	0.0696
143.129	0.0696	2.545	-2.547	0.0696
143.237	0.0702	2.548	-2.5491	0.0702
143.351	0.0705	2.549	-2.5504	0.0705
143.459	0.0708	2.551	-2.5524	0.0708
143.565	0.0708	2.553	-2.5544	0.0708
143.675	0.0711	2.555	-2.5563	0.0711
143.787	0.0714	2.556	-2.5574	0.0714
143.895	0.0717	2.558	-2.5597	0.0717
144.004	0.072	2.56	-2.5618	0.072
144.112	0.0723	2.562	-2.5638	0.0723
144.226	0.0726	2.563	-2.5648	0.0726
144.334	0.0729	2.565	-2.5668	0.0729
144.442	0.0729	2.568	-2.5691	0.0729
144.548	0.0732	2.57	-2.5711	0.0732
144.662	0.0735	2.571	-2.572	0.0735
144.766	0.0738	2.573	-2.574	0.0738
144.88	0.0738	2.575	-2.5764	0.0738
144.985	0.0741	2.577	-2.5785	0.0741
145.096	0.0744	2.578	-2.5794	0.0744
145.209	0.0747	2.58	-2.5814	0.0747
145.312	0.075	2.582	-2.5834	0.075
145.423	0.075	2.584	-2.5857	0.075
145.534	0.0753	2.585	-2.5867	0.0753
145.642	0.0756	2.587	-2.5887	0.0756
145.754	0.0759	2.589	-2.5907	0.0759
145.858	0.0762	2.591	-2.5927	0.0762
145.97	0.0765	2.593	-2.5941	0.0765
146.079	0.0768	2.595	-2.5961	0.0768
146.19	0.0768	2.597	-2.5981	0.0768
146.295	0.0771	2.599	-2.6	0.0771
146.409	0.0774	2.6	-2.601	0.0774
146.517	0.0777	2.602	-2.6033	0.0777
146.625	0.078	2.604	-2.6053	0.078
146.734	0.0783	2.606	-2.6073	0.0783
146.846	0.0786	2.607	-2.6083	0.0786
146.956	0.0792	2.609	-2.6107	0.0792
147.064	0.0792	2.611	-2.6127	0.0792
147.169	0.0795	2.613	-2.6147	0.0795
147.28	0.0801	2.614	-2.6157	0.0801
147.393	0.0804	2.616	-2.6177	0.0804
147.496	0.0804	2.619	-2.62	0.0804
147.607	0.0807	2.62	-2.622	0.0807
147.714	0.081	2.622	-2.623	0.081
147.826	0.0816	2.623	-2.6249	0.0816
147.939	0.0816	2.626	-2.6273	0.0816
148.042	0.0819	2.628	-2.6293	0.0819
148.154	0.0822	2.629	-2.6303	0.0822
148.265	0.0825	2.631	-2.6324	0.0825
148.373	0.0825	2.633	-2.6344	0.0825
148.481	0.0828	2.635	-2.6367	0.0828
148.588	0.0831	2.636	-2.6377	0.0831
148.702	0.0834	2.638	-2.6397	0.0834
148.811	0.0837	2.64	-2.6417	0.0837
148.916	0.084	2.643	-2.644	0.084
149.03	0.0843	2.643	-2.6449	0.0843
149.134	0.0846	2.646	-2.647	0.0846
149.245	0.0849	2.648	-2.649	0.0849
149.354	0.0852	2.65	-2.651	0.0852
149.465	0.0855	2.651	-2.6523	0.0855
149.575	0.0858	2.653	-2.6543	0.0858
149.686	0.0861	2.655	-2.6563	0.0861
149.79	0.0864	2.657	-2.6583	0.0864
149.901	0.0867	2.658	-2.6594	0.0867
150.013	0.087	2.66	-2.6616	0.087
150.123	0.0873	2.662	-2.6636	0.0873
150.228	0.0876	2.664	-2.6656	0.0876
150.34	0.0879	2.665	-2.6666	0.0879
150.448	0.0882	2.667	-2.6686	0.0882
150.554	0.0885	2.67	-2.671	0.0885
150.665	0.0888	2.671	-2.6729	0.0888
150.778	0.0891	2.673	-2.674	0.0891
150.886	0.0897	2.675	-2.676	0.0897
150.994	0.09	2.677	-2.6782	0.09
151.1	0.0903	2.679	-2.6802	0.0903
151.211	0.0906	2.68	-2.6813	0.0906
151.324	0.0912	2.682	-2.6832	0.0912
151.432	0.0912	2.684	-2.6857	0.0912
151.537	0.0918	2.686	-2.6876	0.0918
151.651	0.0921	2.687	-2.6886	0.0921
151.761	0.0924	2.689	-2.6907	0.0924
151.865	0.0927	2.691	-2.6926	0.0927
151.976	0.0933	2.693	-2.695	0.0933
152.087	0.0936	2.694	-2.6959	0.0936
152.195	0.0939	2.696	-2.6979	0.0939
152.308	0.0942	2.698	-2.6999	0.0942
152.414	0.0945	2.701	-2.7022	0.0945
152.523	0.0948	2.702	-2.7033	0.0948
152.634	0.0954	2.704	-2.7053	0.0954
152.742	0.0954	2.706	-2.7073	0.0954
152.85	0.096	2.708	-2.7093	0.096
152.962	0.0963	2.709	-2.7102	0.0963
153.07	0.0966	2.711	-2.7126	0.0966
153.178	0.0969	2.713	-2.7147	0.0969
153.284	0.0972	2.715	-2.7166	0.0972
153.395	0.0978	2.716	-2.7176	0.0978
153.508	0.0981	2.718	-2.7199	0.0981
153.616	0.0984	2.72	-2.7219	0.0984
153.721	0.099	2.722	-2.7239	0.099
153.833	0.0993	2.723	-2.7249	0.0993
153.944	0.0999	2.725	-2.7269	0.0999
154.054	0.1002	2.728	-2.7293	0.1002
154.159	0.1005	2.73	-2.7312	0.1005
154.27	0.1011	2.731	-2.7323	0.1011
154.379	0.1017	2.733	-2.7342	0.1017
154.485	0.1017	2.735	-2.7365	0.1017
154.596	0.1023	2.737	-2.7386	0.1023
154.708	0.1029	2.738	-2.7396	0.1029
154.813	0.1032	2.74	-2.7415	0.1032
154.926	0.1035	2.742	-2.7436	0.1035
155.031	0.1041	2.744	-2.7459	0.1041
155.141	0.1047	2.745	-2.7469	0.1047
155.25	0.105	2.747	-2.7489	0.105
155.361	0.1053	2.749	-2.7509	0.1053
155.47	0.1059	2.752	-2.7532	0.1059
155.577	0.1065	2.753	-2.7541	0.1065
155.693	0.1071	2.755	-2.7562	0.1071
155.798	0.1074	2.757	-2.7582	0.1074
155.905	0.108	2.759	-2.7602	0.108
156.016	0.1086	2.76	-2.7612	0.1086
156.129	0.1089	2.762	-2.7635	0.1089
156.239	0.1092	2.764	-2.7655	0.1092
156.344	0.1098	2.766	-2.7675	0.1098
156.455	0.1104	2.767	-2.7686	0.1104
156.563	0.111	2.769	-2.7709	0.111
156.669	0.1113	2.771	-2.7729	0.1113
156.78	0.1119	2.773	-2.7748	0.1119
156.891	0.1125	2.774	-2.7758	0.1125
157.002	0.1131	2.777	-2.7782	0.1131
157.11	0.1131	2.779	-2.7801	0.1131
157.215	0.1137	2.781	-2.7822	0.1137
157.325	0.1143	2.782	-2.7833	0.1143
157.436	0.1149	2.784	-2.7852	0.1149
157.547	0.1152	2.786	-2.7875	0.1152
157.653	0.1158	2.788	-2.7896	0.1158
157.767	0.1164	2.789	-2.7905	0.1164
157.87	0.117	2.791	-2.7925	0.117
157.982	0.1173	2.793	-2.7945	0.1173
158.091	0.1179	2.795	-2.7969	0.1179
158.2	0.1185	2.796	-2.7978	0.1185
158.313	0.1188	2.798	-2.7998	0.1188
158.416	0.1191	2.8	-2.8018	0.1191
158.527	0.12	2.803	-2.8042	0.12
158.638	0.1203	2.804	-2.8052	0.1203
158.749	0.1212	2.806	-2.8072	0.1212
158.859	0.1218	2.808	-2.8092	0.1218
158.962	0.1221	2.81	-2.8112	0.1221
159.077	0.1227	2.811	-2.8125	0.1227
159.185	0.123	2.813	-2.8145	0.123
159.292	0.1233	2.815	-2.8165	0.1233
159.4	0.1239	2.817	-2.8184	0.1239
159.514	0.1242	2.818	-2.8193	0.1242
159.622	0.1245	2.82	-2.8218	0.1245
159.73	0.1251	2.822	-2.8238	0.1251
159.836	0.1254	2.824	-2.8258	0.1254
159.951	0.126	2.825	-2.8268	0.126
160.059	0.1263	2.827	-2.8288	0.1263
160.167	0.1269	2.83	-2.8311	0.1269
160.275	0.1272	2.832	-2.8331	0.1272
160.386	0.1278	2.833	-2.8341	0.1278
160.496	0.1281	2.835	-2.8361	0.1281
160.606	0.1287	2.837	-2.8385	0.1287
160.711	0.1293	2.839	-2.8405	0.1293
160.822	0.1296	2.84	-2.8415	0.1296
160.931	0.1299	2.842	-2.8434	0.1299
161.042	0.1305	2.844	-2.8454	0.1305
161.147	0.1308	2.846	-2.8478	0.1308
161.259	0.1314	2.847	-2.8488	0.1314
161.367	0.1317	2.849	-2.8508	0.1317
161.478	0.132	2.851	-2.8528	0.132
161.583	0.1326	2.853	-2.8547	0.1326
161.697	0.1332	2.855	-2.8561	0.1332
161.805	0.1332	2.857	-2.8581	0.1332
161.911	0.1338	2.859	-2.8601	0.1338
162.02	0.1341	2.861	-2.8621	0.1341
162.134	0.1347	2.862	-2.8631	0.1347
162.239	0.135	2.864	-2.8655	0.135
162.35	0.1356	2.866	-2.8675	0.1356
162.459	0.1359	2.868	-2.8695	0.1359
162.57	0.1365	2.869	-2.8704	0.1365
162.68	0.1368	2.871	-2.8727	0.1368
162.79	0.1371	2.873	-2.8748	0.1371
162.895	0.1377	2.875	-2.8768	0.1377
163.005	0.1383	2.876	-2.8777	0.1383
163.115	0.1383	2.878	-2.8798	0.1383
163.221	0.1389	2.881	-2.8821	0.1389
163.332	0.1395	2.883	-2.8841	0.1395
163.444	0.1401	2.884	-2.8851	0.1401
163.552	0.1401	2.886	-2.8871	0.1401
163.658	0.1407	2.888	-2.8894	0.1407
163.769	0.1413	2.89	-2.8914	0.1413
163.881	0.1416	2.891	-2.8925	0.1416
163.988	0.1419	2.893	-2.8944	0.1419
164.097	0.1425	2.895	-2.8964	0.1425
164.205	0.1431	2.897	-2.8988	0.1431
164.318	0.1434	2.898	-2.8997	0.1434
164.426	0.1437	2.9	-2.9018	0.1437
164.534	0.1443	2.902	-2.9038	0.1443
164.643	0.1449	2.905	-2.906	0.1449
164.75	0.1455	2.906	-2.9071	0.1455
164.859	0.1458	2.908	-2.909	0.1458
164.971	0.1464	2.91	-2.911	0.1464
165.077	0.1473	2.912	-2.913	0.1473
165.191	0.1479	2.913	-2.9144	0.1479
165.301	0.1482	2.915	-2.9164	0.1482
165.411	0.1491	2.917	-2.9184	0.1491
165.516	0.1497	2.919	-2.9204	0.1497
165.627	0.1506	2.92	-2.9213	0.1506
165.735	0.1509	2.922	-2.9238	0.1509
165.848	0.1515	2.924	-2.9257	0.1515
165.954	0.1521	2.926	-2.9277	0.1521
166.06	0.1527	2.927	-2.9286	0.1527
166.174	0.153	2.93	-2.931	0.153
166.282	0.1539	2.932	-2.933	0.1539
166.39	0.1545	2.934	-2.935	0.1545
166.497	0.1551	2.935	-2.936	0.1551
166.606	0.1554	2.937	-2.9384	0.1554
166.72	0.1563	2.939	-2.9404	0.1563
166.826	0.1569	2.941	-2.9424	0.1569
166.94	0.1575	2.942	-2.9434	0.1575
167.043	0.1578	2.944	-2.9454	0.1578
167.155	0.1584	2.946	-2.9474	0.1584
167.264	0.1593	2.948	-2.9496	0.1593
167.376	0.1599	2.949	-2.9507	0.1599
167.486	0.1602	2.951	-2.9527	0.1602
167.596	0.1608	2.953	-2.9546	0.1608
167.701	0.1614	2.956	-2.957	0.1614
167.812	0.162	2.957	-2.9581	0.162
167.92	0.1623	2.959	-2.9601	0.1623
168.032	0.1629	2.961	-2.9621	0.1629
168.136	0.1638	2.963	-2.964	0.1638
168.248	0.1644	2.964	-2.9653	0.1644
168.357	0.1647	2.966	-2.9673	0.1647
168.463	0.1653	2.968	-2.9692	0.1653
168.574	0.1659	2.97	-2.9713	0.1659
168.688	0.1665	2.971	-2.9723	0.1665
168.791	0.1668	2.973	-2.9747	0.1668
168.902	0.1674	2.975	-2.9767	0.1674
169.01	0.168	2.977	-2.9786	0.168
169.124	0.1686	2.978	-2.9797	0.1686
169.234	0.1689	2.98	-2.9819	0.1689
169.337	0.1695	2.983	-2.984	0.1695
169.446	0.1701	2.985	-2.986	0.1701
169.557	0.1707	2.985	-2.9869	0.1707
169.67	0.171	2.987	-2.9889	0.171
169.78	0.1716	2.99	-2.9913	0.1716
169.885	0.1722	2.992	-2.9933	0.1722
169.996	0.1728	2.993	-2.9943	0.1728
170.104	0.1731	2.995	-2.9963	0.1731
170.211	0.1737	2.997	-2.9987	0.1737
170.323	0.1743	2.999	-3.0007	0.1743
170.432	0.1749	3	-3.0017	0.1749
170.543	0.1749	3.002	-3.0036	0.1749
170.651	0.1755	3.004	-3.0056	0.1755
170.756	0.1761	3.007	-3.008	0.1761
170.866	0.1767	3.007	-3.0089	0.1767
170.975	0.177	3.01	-3.011	0.177
171.086	0.1776	3.012	-3.013	0.1776
171.193	0.1782	3.013	-3.0149	0.1782
171.304	0.1788	3.015	-3.0163	0.1788
171.416	0.1788	3.017	-3.0183	0.1788
171.524	0.1794	3.019	-3.0203	0.1794
171.63	0.18	3.021	-3.0223	0.18
171.741	0.1803	3.022	-3.0234	0.1803
171.854	0.1806	3.024	-3.0256	0.1806
171.964	0.1812	3.026	-3.0276	0.1812
172.069	0.1818	3.028	-3.0296	0.1818
172.179	0.1821	3.029	-3.0306	0.1821
172.288	0.1824	3.031	-3.0329	0.1824
172.4	0.183	3.034	-3.035	0.183
172.505	0.1833	3.035	-3.0369	0.1833
172.617	0.1839	3.036	-3.0379	0.1839
172.725	0.1839	3.038	-3.04	0.1839
172.833	0.1845	3.041	-3.0422	0.1845
172.941	0.1851	3.043	-3.0443	0.1851
173.055	0.1857	3.044	-3.0452	0.1857
173.159	0.1857	3.046	-3.0472	0.1857
173.27	0.1863	3.048	-3.0496	0.1863
173.379	0.1869	3.05	-3.0516	0.1869
173.492	0.1875	3.051	-3.0526	0.1875
173.595	0.1875	3.053	-3.0546	0.1875
173.709	0.1881	3.055	-3.0566	0.1881
173.814	0.1887	3.057	-3.0589	0.1887
173.925	0.189	3.058	-3.0599	0.189
174.038	0.1893	3.06	-3.0619	0.1893
174.142	0.1899	3.062	-3.0638	0.1899
174.253	0.1902	3.065	-3.0663	0.1902
174.364	0.1908	3.066	-3.0672	0.1908
174.472	0.1908	3.068	-3.0693	0.1908
174.578	0.1914	3.07	-3.0713	0.1914
174.689	0.1917	3.072	-3.0732	0.1917
174.801	0.192	3.073	-3.0746	0.192
174.909	0.1923	3.075	-3.0766	0.1923
175.017	0.1926	3.077	-3.0786	0.1926
175.126	0.1932	3.079	-3.0806	0.1932
175.239	0.1935	3.08	-3.0816	0.1935
175.347	0.1938	3.082	-3.0839	0.1938
175.454	0.1941	3.084	-3.0858	0.1941
175.562	0.1947	3.086	-3.0879	0.1947
175.676	0.195	3.087	-3.0888	0.195
175.779	0.1953	3.09	-3.0912	0.1953
175.893	0.1956	3.092	-3.0932	0.1956
175.998	0.1962	3.094	-3.0952	0.1962
176.107	0.1965	3.095	-3.0962	0.1965
176.222	0.1968	3.097	-3.0982	0.1968
176.325	0.1974	3.099	-3.1005	0.1974
176.435	0.1977	3.101	-3.1025	0.1977
176.546	0.198	3.102	-3.1035	0.198
176.658	0.1983	3.104	-3.1055	0.1983
176.768	0.1986	3.106	-3.1075	0.1986
176.873	0.1992	3.108	-3.1099	0.1992
176.985	0.1995	3.109	-3.1108	0.1995
177.093	0.1998	3.111	-3.1128	0.1998
177.201	0.2001	3.113	-3.1149	0.2001
177.31	0.2007	3.116	-3.1172	0.2007
177.417	0.201	3.117	-3.1181	0.201
177.529	0.2013	3.119	-3.1202	0.2013
177.64	0.2016	3.121	-3.1222	0.2016
177.746	0.2022	3.123	-3.1242	0.2022
177.86	0.2025	3.124	-3.1255	0.2025
177.963	0.2028	3.126	-3.1275	0.2028
178.077	0.2031	3.128	-3.1296	0.2031
178.182	0.2037	3.13	-3.1315	0.2037
178.295	0.204	3.131	-3.1326	0.204
178.405	0.2043	3.133	-3.1348	0.2043
178.51	0.2046	3.135	-3.1368	0.2046
178.618	0.2049	3.137	-3.1388	0.2049
178.732	0.2055	3.138	-3.1398	0.2055
178.84	0.2058	3.14	-3.1418	0.2058
178.946	0.2061	3.143	-3.1441	0.2061
179.057	0.2064	3.145	-3.1461	0.2064
179.167	0.207	3.146	-3.1472	0.207
179.276	0.207	3.148	-3.1492	0.207
179.387	0.2076	3.15	-3.1515	0.2076
179.494	0.2079	3.152	-3.1535	0.2079
179.601	0.2085	3.153	-3.1545	0.2085
179.715	0.2088	3.155	-3.1565	0.2088
179.823	0.2091	3.157	-3.1588	0.2091
179.929	0.2097	3.159	-3.1608	0.2097
180.043	0.21	3.16	-3.1618	0.21
180.153	0.2103	3.162	-3.1638	0.2103
180.256	0.2106	3.164	-3.1658	0.2106
180.368	0.2112	3.167	-3.1682	0.2112
180.479	0.2115	3.168	-3.1691	0.2115
180.584	0.2118	3.17	-3.1711	0.2118
180.698	0.2121	3.172	-3.1731	0.2121
180.803	0.2127	3.174	-3.1752	0.2127
180.914	0.213	3.175	-3.1765	0.213
181.023	0.2133	3.177	-3.1785	0.2133
181.136	0.2136	3.179	-3.1805	0.2136
181.239	0.2139	3.181	-3.1824	0.2139
181.351	0.2145	3.182	-3.1835	0.2145
181.462	0.2148	3.184	-3.1858	0.2148
181.569	0.2154	3.186	-3.1878	0.2154
181.677	0.2157	3.188	-3.1898	0.2157
181.791	0.2163	3.189	-3.1909	0.2163
181.899	0.2166	3.192	-3.1931	0.2166
182.007	0.2172	3.194	-3.1951	0.2172
182.113	0.2178	3.196	-3.1971	0.2178
182.227	0.2184	3.197	-3.1981	0.2184
182.331	0.2184	3.199	-3.2	0.2184
182.445	0.219	3.201	-3.2025	0.219
182.549	0.2196	3.203	-3.2045	0.2196
182.663	0.2202	3.204	-3.2055	0.2202
182.773	0.2202	3.206	-3.2075	0.2202
182.883	0.2208	3.208	-3.2098	0.2208
182.988	0.2214	3.21	-3.2117	0.2214
183.099	0.2217	3.211	-3.2127	0.2217
183.205	0.222	3.213	-3.2147	0.222
183.319	0.2226	3.215	-3.2167	0.2226
183.425	0.2229	3.218	-3.2192	0.2229
183.532	0.2235	3.219	-3.2201	0.2235
183.646	0.2238	3.221	-3.2221	0.2238
183.754	0.2244	3.223	-3.2241	0.2244
183.862	0.2247	3.225	-3.2264	0.2247
183.969	0.2253	3.226	-3.2274	0.2253
184.083	0.2256	3.228	-3.2294	0.2256
184.191	0.2259	3.23	-3.2314	0.2259
184.299	0.2265	3.232	-3.2334	0.2265
184.411	0.2268	3.233	-3.2344	0.2268
184.521	0.2271	3.235	-3.2367	0.2271
184.627	0.2274	3.237	-3.2387	0.2274
184.736	0.2277	3.239	-3.2407	0.2277
184.847	0.228	3.24	-3.2417	0.228
184.957	0.2283	3.243	-3.2441	0.2283
185.067	0.2286	3.245	-3.2462	0.2286
185.172	0.2286	3.247	-3.2481	0.2286
185.282	0.2289	3.248	-3.2491	0.2289
185.392	0.2292	3.25	-3.2511	0.2292
185.505	0.2295	3.252	-3.2533	0.2295
185.608	0.2295	3.254	-3.2553	0.2295
185.72	0.2298	3.255	-3.2564	0.2298
185.831	0.2301	3.257	-3.2584	0.2301
185.939	0.2301	3.259	-3.2607	0.2301
186.047	0.2304	3.261	-3.2627	0.2304
186.154	0.2307	3.262	-3.2637	0.2307
186.265	0.2307	3.264	-3.2657	0.2307
186.377	0.231	3.267	-3.268	0.231
186.483	0.2313	3.269	-3.27	0.2313
186.596	0.2313	3.27	-3.271	0.2313
186.706	0.2316	3.272	-3.273	0.2316
186.811	0.2316	3.274	-3.275	0.2316
186.92	0.2319	3.276	-3.2773	0.2319
187.031	0.2322	3.277	-3.2784	0.2322
187.141	0.2325	3.279	-3.2803	0.2325
187.251	0.2325	3.281	-3.2822	0.2325
187.355	0.2328	3.283	-3.2844	0.2328
187.466	0.2331	3.284	-3.2854	0.2331
187.578	0.2334	3.286	-3.2877	0.2334
187.683	0.2337	3.288	-3.2896	0.2337
187.795	0.234	3.29	-3.2917	0.234
187.904	0.2343	3.291	-3.2926	0.2343
188.015	0.2343	3.294	-3.295	0.2343
188.123	0.2346	3.296	-3.297	0.2346
188.231	0.2349	3.298	-3.2991	0.2349
188.338	0.2352	3.299	-3.3	0.2352
188.45	0.2352	3.301	-3.302	0.2352
188.558	0.2355	3.303	-3.3044	0.2355
188.665	0.2355	3.305	-3.3064	0.2355
188.776	0.2358	3.306	-3.3074	0.2358
188.889	0.2358	3.308	-3.3093	0.2358
188.997	0.2358	3.31	-3.3116	0.2358
189.102	0.2358	3.312	-3.3136	0.2358
189.213	0.2355	3.313	-3.3146	0.2355
189.325	0.2355	3.315	-3.3167	0.2355
189.435	0.2355	3.317	-3.3187	0.2355
189.54	0.2355	3.32	-3.321	0.2355
189.651	0.2355	3.321	-3.322	0.2355
189.76	0.2355	3.322	-3.324	0.2355
189.866	0.2352	3.324	-3.326	0.2352
189.977	0.2352	3.327	-3.3283	0.2352
190.089	0.2352	3.328	-3.3293	0.2352
190.197	0.2352	3.33	-3.3313	0.2352
190.303	0.2352	3.332	-3.3333	0.2352
190.412	0.2352	3.334	-3.3353	0.2352
190.522	0.2349	3.335	-3.3366	0.2349
190.631	0.2349	3.337	-3.3386	0.2349
190.742	0.2349	3.339	-3.3407	0.2349
190.851	0.2346	3.341	-3.3427	0.2346
190.958	0.2346	3.342	-3.3437	0.2346
191.074	0.2346	3.344	-3.3459	0.2346
191.179	0.2343	3.346	-3.3479	0.2343
191.288	0.2343	3.348	-3.3499	0.2343
191.397	0.2343	3.349	-3.3509	0.2343
191.509	0.2343	3.352	-3.353	0.2343
191.619	0.2343	3.354	-3.3553	0.2343
191.725	0.2343	3.356	-3.3573	0.2343
191.836	0.234	3.357	-3.3582	0.234
191.944	0.234	3.359	-3.3603	0.234
192.05	0.234	3.361	-3.3626	0.234
192.161	0.2337	3.363	-3.3646	0.2337
192.273	0.2337	3.364	-3.3656	0.2337
192.381	0.2337	3.366	-3.3676	0.2337
192.49	0.2334	3.368	-3.3695	0.2334
192.598	0.2334	3.37	-3.3719	0.2334
192.711	0.2334	3.371	-3.3729	0.2334
192.819	0.2331	3.373	-3.3749	0.2331
192.927	0.2331	3.375	-3.3769	0.2331
193.033	0.2331	3.378	-3.3793	0.2331
193.147	0.2328	3.379	-3.3803	0.2328
193.257	0.2328	3.381	-3.3823	0.2328
193.364	0.2328	3.383	-3.3843	0.2328
193.47	0.2325	3.385	-3.3863	0.2325
193.581	0.2325	3.386	-3.3875	0.2325
193.694	0.2325	3.388	-3.3895	0.2325
193.797	0.2325	3.39	-3.3915	0.2325
193.908	0.2325	3.392	-3.3936	0.2325
194.019	0.2325	3.393	-3.3946	0.2325
194.13	0.2322	3.395	-3.397	0.2322
194.24	0.2322	3.397	-3.3989	0.2322
194.345	0.2322	3.399	-3.401	0.2322
194.453	0.2319	3.4	-3.4019	0.2319
194.567	0.2319	3.403	-3.4042	0.2319
194.675	0.2319	3.405	-3.4061	0.2319
194.78	0.2316	3.407	-3.4082	0.2316
194.889	0.2316	3.408	-3.4092	0.2316
195.003	0.2316	3.41	-3.4112	0.2316
195.111	0.2316	3.412	-3.4136	0.2316
195.219	0.2316	3.414	-3.4156	0.2316
195.326	0.2316	3.415	-3.4166	0.2316
195.438	0.2313	3.417	-3.4185	0.2313
195.547	0.2313	3.419	-3.4206	0.2313
195.656	0.2313	3.421	-3.4229	0.2313
195.769	0.2313	3.422	-3.4238	0.2313
195.872	0.2313	3.424	-3.4259	0.2313
195.986	0.2313	3.426	-3.4278	0.2313
196.091	0.231	3.429	-3.4302	0.231
196.202	0.231	3.43	-3.4312	0.231
196.315	0.231	3.432	-3.4332	0.231
196.423	0.2307	3.434	-3.4352	0.2307
196.527	0.2307	3.436	-3.4372	0.2307
196.641	0.2307	3.437	-3.4385	0.2307
196.748	0.2307	3.439	-3.4405	0.2307
196.861	0.2307	3.441	-3.4425	0.2307
196.966	0.2307	3.443	-3.4445	0.2307
197.078	0.2304	3.444	-3.4458	0.2304
197.186	0.2304	3.446	-3.4479	0.2304
197.294	0.2304	3.448	-3.4499	0.2304
197.401	0.2301	3.45	-3.4518	0.2301
197.515	0.2301	3.451	-3.4529	0.2301
197.623	0.2301	3.454	-3.4552	0.2301
197.728	0.2301	3.456	-3.4572	0.2301
197.84	0.2301	3.458	-3.4592	0.2301
197.947	0.2301	3.459	-3.4602	0.2301
198.056	0.2298	3.461	-3.4625	0.2298
198.17	0.2298	3.463	-3.4645	0.2298
198.275	0.2298	3.465	-3.4665	0.2298
198.386	0.2295	3.466	-3.4675	0.2295
198.493	0.2295	3.468	-3.4694	0.2295
198.607	0.2295	3.47	-3.4715	0.2295
198.712	0.2295	3.472	-3.4738	0.2295
198.825	0.2295	3.473	-3.4748	0.2295
198.933	0.2295	3.475	-3.4769	0.2295
199.039	0.2292	3.477	-3.4789	0.2292
199.15	0.2292	3.48	-3.4811	0.2292
199.262	0.2292	3.481	-3.4821	0.2292
199.37	0.2289	3.483	-3.4841	0.2289
199.478	0.2289	3.485	-3.4861	0.2289
199.587	0.2289	3.487	-3.4885	0.2289
199.694	0.2286	3.488	-3.4895	0.2286
199.806	0.2286	3.49	-3.4916	0.2286
199.917	0.2286	3.492	-3.4935	0.2286
200.023	0.2286	3.494	-3.4955	0.2286
200.137	0.2286	3.495	-3.4967	0.2286
200.24	0.2286	3.497	-3.4987	0.2286
200.351	0.2283	3.499	-3.5008	0.2283
200.458	0.2283	3.501	-3.5028	0.2283
200.57	0.2283	3.502	-3.5038	0.2283
200.683	0.228	3.505	-3.5062	0.228
200.791	0.228	3.507	-3.5081	0.228
200.896	0.228	3.509	-3.5101	0.228
201.007	0.2277	3.51	-3.5112	0.2277
201.116	0.2277	3.512	-3.5131	0.2277
201.229	0.2277	3.514	-3.5155	0.2277
201.335	0.2274	3.516	-3.5174	0.2274
201.444	0.2274	3.517	-3.5185	0.2274
201.55	0.2274	3.519	-3.5204	0.2274
201.659	0.2271	3.521	-3.5228	0.2271
201.77	0.2271	3.523	-3.5247	0.2271
201.883	0.2271	3.524	-3.5258	0.2271
201.991	0.2268	3.526	-3.5277	0.2268
202.1	0.2268	3.528	-3.5298	0.2268
202.206	0.2268	3.531	-3.5321	0.2268
202.317	0.2265	3.532	-3.5331	0.2265
202.43	0.2265	3.534	-3.5351	0.2265
202.536	0.2265	3.536	-3.5372	0.2265
202.643	0.2259	3.538	-3.5394	0.2259
202.757	0.2259	3.539	-3.5404	0.2259
202.866	0.2259	3.541	-3.5424	0.2259
202.976	0.2256	3.543	-3.5444	0.2256
203.081	0.2256	3.545	-3.5465	0.2256
203.192	0.2256	3.546	-3.5477	0.2256
203.301	0.2253	3.548	-3.5498	0.2253
203.414	0.2253	3.55	-3.5518	0.2253
203.518	0.2253	3.552	-3.5538	0.2253
203.629	0.2247	3.553	-3.5547	0.2247
203.74	0.2247	3.556	-3.5571	0.2247
203.847	0.2247	3.558	-3.5591	0.2247
203.955	0.2244	3.56	-3.5611	0.2244
204.069	0.2244	3.561	-3.5621	0.2244
204.172	0.2244	3.563	-3.5645	0.2244
204.283	0.2238	3.565	-3.5664	0.2238
204.392	0.2238	3.567	-3.5684	0.2238
204.499	0.2238	3.568	-3.5694	0.2238
204.614	0.2235	3.57	-3.5714	0.2235
204.722	0.2235	3.572	-3.5737	0.2235
204.827	0.2235	3.574	-3.5757	0.2235
204.938	0.2229	3.575	-3.5767	0.2229
205.051	0.2229	3.577	-3.5787	0.2229
205.161	0.2229	3.579	-3.5806	0.2229
205.266	0.2226	3.582	-3.583	0.2226
205.377	0.2226	3.583	-3.5841	0.2226
205.485	0.2226	3.585	-3.5861	0.2226
205.597	0.222	3.587	-3.588	0.222
205.704	0.222	3.589	-3.5904	0.222
205.813	0.222	3.59	-3.5914	0.222
205.922	0.2217	3.592	-3.5934	0.2217
206.028	0.2217	3.594	-3.5954	0.2217
206.139	0.2217	3.596	-3.5973	0.2217
206.253	0.2214	3.597	-3.5987	0.2214
206.356	0.2214	3.599	-3.6007	0.2214
206.467	0.2214	3.601	-3.6027	0.2214
206.574	0.2208	3.603	-3.6048	0.2208
206.689	0.2208	3.604	-3.6057	0.2208
206.799	0.2208	3.607	-3.608	0.2208
206.904	0.2202	3.609	-3.6101	0.2202
207.013	0.2202	3.611	-3.6121	0.2202
207.124	0.2202	3.612	-3.6131	0.2202
207.234	0.2202	3.614	-3.6151	0.2202
207.344	0.2202	3.616	-3.6173	0.2202
207.449	0.2202	3.618	-3.6194	0.2202
207.56	0.2196	3.619	-3.6203	0.2196
207.669	0.2196	3.621	-3.6223	0.2196
207.775	0.2196	3.623	-3.6247	0.2196
207.885	0.219	3.625	-3.6267	0.219
207.997	0.219	3.626	-3.6278	0.219
208.108	0.219	3.628	-3.6297	0.219
208.216	0.2184	3.63	-3.6319	0.2184
208.321	0.2184	3.632	-3.6339	0.2184
208.431	0.2184	3.634	-3.635	0.2184
208.542	0.2184	3.635	-3.6369	0.2184
208.649	0.2184	3.638	-3.639	0.2184
208.758	0.2184	3.64	-3.6414	0.2184
208.867	0.2178	3.641	-3.6423	0.2178
208.981	0.2178	3.643	-3.6443	0.2178
209.089	0.2178	3.645	-3.6463	0.2178
209.197	0.2172	3.647	-3.6486	0.2172
209.308	0.2172	3.648	-3.6496	0.2172
209.418	0.2172	3.65	-3.6516	0.2172
209.528	0.2166	3.652	-3.6536	0.2166
209.634	0.2166	3.654	-3.6556	0.2166
209.743	0.2166	3.655	-3.6566	0.2166
209.855	0.2163	3.658	-3.659	0.2163
209.965	0.2163	3.66	-3.661	0.2163
210.07	0.2163	3.661	-3.6629	0.2163
210.182	0.2157	3.663	-3.664	0.2157
210.29	0.2157	3.665	-3.6664	0.2157
210.398	0.2157	3.667	-3.6683	0.2157
210.506	0.2154	3.669	-3.6703	0.2154
210.62	0.2154	3.67	-3.6713	0.2154
210.727	0.2154	3.672	-3.6733	0.2154
210.835	0.2148	3.674	-3.6756	0.2148
210.942	0.2148	3.676	-3.6776	0.2148
211.056	0.2148	3.677	-3.6786	0.2148
211.166	0.2145	3.679	-3.6806	0.2145
211.274	0.2145	3.681	-3.683	0.2145
211.379	0.2145	3.683	-3.685	0.2145
211.49	0.2139	3.684	-3.686	0.2139
211.598	0.2139	3.686	-3.688	0.2139
211.712	0.2139	3.688	-3.6899	0.2139
211.817	0.2136	3.691	-3.6922	0.2136
211.925	0.2136	3.692	-3.6933	0.2136
212.037	0.2136	3.694	-3.6953	0.2136
212.143	0.2133	3.696	-3.6972	0.2133
212.254	0.2133	3.698	-3.6996	0.2133
212.366	0.2133	3.699	-3.7006	0.2133
212.474	0.213	3.701	-3.7026	0.213
212.582	0.213	3.703	-3.7046	0.213
212.69	0.213	3.705	-3.7067	0.213
212.804	0.2127	3.706	-3.7079	0.2127
212.912	0.2127	3.708	-3.7099	0.2127
213.019	0.2127	3.71	-3.7119	0.2127
213.128	0.2121	3.713	-3.714	0.2121
213.235	0.2121	3.713	-3.7149	0.2121
213.344	0.2121	3.716	-3.7172	0.2121
213.458	0.2118	3.718	-3.7193	0.2118
213.563	0.2118	3.72	-3.7213	0.2118
213.675	0.2118	3.721	-3.7223	0.2118
213.786	0.2115	3.723	-3.7243	0.2115
213.896	0.2115	3.725	-3.7265	0.2115
214	0.2115	3.727	-3.7285	0.2115
214.111	0.2112	3.728	-3.7296	0.2112
214.223	0.2112	3.73	-3.7315	0.2112
214.333	0.2112	3.732	-3.7339	0.2112
214.438	0.2106	3.735	-3.736	0.2106
214.55	0.2106	3.735	-3.7369	0.2106
214.658	0.2106	3.737	-3.7389	0.2106
214.767	0.2103	3.739	-3.7409	0.2103
214.875	0.2103	3.742	-3.7433	0.2103
214.988	0.2103	3.743	-3.7443	0.2103
215.096	0.21	3.745	-3.7462	0.21
215.204	0.21	3.747	-3.7482	0.21
215.31	0.21	3.749	-3.7505	0.21
[truncated: 2,025 more rows]
